# Supplementary material for: Single-chain dimers from de novo immunoglobulins as robust scaffolds for multiple binding loops
Source: Nat Commun. 2023 Sep 23;14:5939. doi: 10.1038/s41467-023-41717-5 (PMC10517939; doi:10.1038/s41467-023-41717-5)
Supplement: Supplementary file 3 — Supplementary Data 1 [file 41467_2023_41717_MOESM3_ESM.zip › design_models/scIg+EF/scIg12+EF1c/ranked_2.pdb]

ATOM      1  N   GLY A   1      10.220   4.063 -11.121  1.00 93.63           N  
ATOM      2  H   GLY A   1      10.415   4.990 -10.770  1.00 93.63           H  
ATOM      3  H2  GLY A   1      10.806   3.892 -11.926  1.00 93.63           H  
ATOM      4  H3  GLY A   1      10.535   3.431 -10.399  1.00 93.63           H  
ATOM      5  CA  GLY A   1       8.775   3.871 -11.383  1.00 93.63           C  
ATOM      6  HA2 GLY A   1       8.470   4.514 -12.209  1.00 93.63           H  
ATOM      7  HA3 GLY A   1       8.595   2.825 -11.633  1.00 93.63           H  
ATOM      8  C   GLY A   1       7.946   4.228 -10.158  1.00 93.63           C  
ATOM      9  O   GLY A   1       8.523   4.576  -9.139  1.00 93.63           O  
ATOM     10  N   ARG A   2       6.609   4.178 -10.249  1.00 96.02           N  
ATOM     11  H   ARG A   2       6.172   3.885 -11.111  1.00 96.02           H  
ATOM     12  CA  ARG A   2       5.697   4.529  -9.148  1.00 96.02           C  
ATOM     13  HA  ARG A   2       6.232   4.446  -8.202  1.00 96.02           H  
ATOM     14  C   ARG A   2       4.501   3.583  -9.084  1.00 96.02           C  
ATOM     15  CB  ARG A   2       5.253   5.991  -9.319  1.00 96.02           C  
ATOM     16  HB2 ARG A   2       6.119   6.636  -9.166  1.00 96.02           H  
ATOM     17  HB3 ARG A   2       4.904   6.131 -10.342  1.00 96.02           H  
ATOM     18  O   ARG A   2       3.855   3.351 -10.105  1.00 96.02           O  
ATOM     19  CG  ARG A   2       4.134   6.425  -8.359  1.00 96.02           C  
ATOM     20  HG2 ARG A   2       4.454   6.307  -7.324  1.00 96.02           H  
ATOM     21  HG3 ARG A   2       3.242   5.823  -8.531  1.00 96.02           H  
ATOM     22  CD  ARG A   2       3.790   7.886  -8.639  1.00 96.02           C  
ATOM     23  HD2 ARG A   2       4.644   8.499  -8.351  1.00 96.02           H  
ATOM     24  HD3 ARG A   2       3.635   8.012  -9.711  1.00 96.02           H  
ATOM     25  NE  ARG A   2       2.556   8.295  -7.949  1.00 96.02           N  
ATOM     26  HE  ARG A   2       1.762   7.684  -8.074  1.00 96.02           H  
ATOM     27  NH1 ARG A   2       3.271  10.384  -7.351  1.00 96.02           N  
ATOM     28 HH11 ARG A   2       3.137  11.270  -6.886  1.00 96.02           H  
ATOM     29 HH12 ARG A   2       4.222  10.044  -7.356  1.00 96.02           H  
ATOM     30  NH2 ARG A   2       1.148   9.782  -6.978  1.00 96.02           N  
ATOM     31 HH21 ARG A   2       0.412   9.100  -7.091  1.00 96.02           H  
ATOM     32 HH22 ARG A   2       0.960  10.718  -6.648  1.00 96.02           H  
ATOM     33  CZ  ARG A   2       2.335   9.484  -7.433  1.00 96.02           C  
ATOM     34  N   VAL A   3       4.160   3.118  -7.884  1.00 96.22           N  
ATOM     35  H   VAL A   3       4.749   3.362  -7.100  1.00 96.22           H  
ATOM     36  CA  VAL A   3       2.871   2.474  -7.599  1.00 96.22           C  
ATOM     37  HA  VAL A   3       2.229   2.630  -8.465  1.00 96.22           H  
ATOM     38  C   VAL A   3       2.191   3.157  -6.418  1.00 96.22           C  
ATOM     39  CB  VAL A   3       2.995   0.947  -7.414  1.00 96.22           C  
ATOM     40  HB  VAL A   3       3.669   0.563  -8.180  1.00 96.22           H  
ATOM     41  O   VAL A   3       2.830   3.535  -5.437  1.00 96.22           O  
ATOM     42  CG1 VAL A   3       3.536   0.532  -6.048  1.00 96.22           C  
ATOM     43 HG11 VAL A   3       2.912   0.918  -5.242  1.00 96.22           H  
ATOM     44 HG12 VAL A   3       3.520  -0.556  -5.984  1.00 96.22           H  
ATOM     45 HG13 VAL A   3       4.560   0.889  -5.933  1.00 96.22           H  
ATOM     46  CG2 VAL A   3       1.648   0.239  -7.605  1.00 96.22           C  
ATOM     47 HG21 VAL A   3       1.774  -0.840  -7.511  1.00 96.22           H  
ATOM     48 HG22 VAL A   3       0.926   0.573  -6.860  1.00 96.22           H  
ATOM     49 HG23 VAL A   3       1.262   0.447  -8.603  1.00 96.22           H  
ATOM     50  N   GLU A   4       0.881   3.312  -6.509  1.00 97.04           N  
ATOM     51  H   GLU A   4       0.421   2.999  -7.352  1.00 97.04           H  
ATOM     52  CA  GLU A   4       0.041   3.822  -5.436  1.00 97.04           C  
ATOM     53  HA  GLU A   4       0.665   4.164  -4.610  1.00 97.04           H  
ATOM     54  C   GLU A   4      -0.860   2.703  -4.910  1.00 97.04           C  
ATOM     55  CB  GLU A   4      -0.735   5.033  -5.961  1.00 97.04           C  
ATOM     56  HB2 GLU A   4      -1.380   4.720  -6.782  1.00 97.04           H  
ATOM     57  HB3 GLU A   4      -0.021   5.767  -6.335  1.00 97.04           H  
ATOM     58  O   GLU A   4      -1.535   2.027  -5.683  1.00 97.04           O  
ATOM     59  CG  GLU A   4      -1.585   5.692  -4.875  1.00 97.04           C  
ATOM     60  HG2 GLU A   4      -2.345   4.986  -4.541  1.00 97.04           H  
ATOM     61  HG3 GLU A   4      -0.947   5.930  -4.024  1.00 97.04           H  
ATOM     62  CD  GLU A   4      -2.271   6.975  -5.356  1.00 97.04           C  
ATOM     63  OE1 GLU A   4      -2.822   7.700  -4.502  1.00 97.04           O  
ATOM     64  OE2 GLU A   4      -2.311   7.317  -6.553  1.00 97.04           O  
ATOM     65  N   VAL A   5      -0.877   2.529  -3.590  1.00 96.17           N  
ATOM     66  H   VAL A   5      -0.259   3.109  -3.041  1.00 96.17           H  
ATOM     67  CA  VAL A   5      -1.737   1.611  -2.842  1.00 96.17           C  
ATOM     68  HA  VAL A   5      -2.358   1.045  -3.536  1.00 96.17           H  
ATOM     69  C   VAL A   5      -2.635   2.452  -1.942  1.00 96.17           C  
ATOM     70  CB  VAL A   5      -0.906   0.617  -1.999  1.00 96.17           C  
ATOM     71  HB  VAL A   5      -0.374   1.166  -1.223  1.00 96.17           H  
ATOM     72  O   VAL A   5      -2.168   3.057  -0.977  1.00 96.17           O  
ATOM     73  CG1 VAL A   5      -1.810  -0.412  -1.307  1.00 96.17           C  
ATOM     74 HG11 VAL A   5      -2.513   0.085  -0.639  1.00 96.17           H  
ATOM     75 HG12 VAL A   5      -1.203  -1.094  -0.712  1.00 96.17           H  
ATOM     76 HG13 VAL A   5      -2.363  -0.987  -2.051  1.00 96.17           H  
ATOM     77  CG2 VAL A   5       0.148  -0.129  -2.829  1.00 96.17           C  
ATOM     78 HG21 VAL A   5      -0.318  -0.613  -3.688  1.00 96.17           H  
ATOM     79 HG22 VAL A   5       0.646  -0.879  -2.215  1.00 96.17           H  
ATOM     80 HG23 VAL A   5       0.901   0.572  -3.188  1.00 96.17           H  
ATOM     81  N   ARG A   6      -3.932   2.502  -2.237  1.00 96.39           N  
ATOM     82  H   ARG A   6      -4.246   1.992  -3.051  1.00 96.39           H  
ATOM     83  CA  ARG A   6      -4.945   3.125  -1.376  1.00 96.39           C  
ATOM     84  HA  ARG A   6      -4.468   3.699  -0.581  1.00 96.39           H  
ATOM     85  C   ARG A   6      -5.768   2.033  -0.725  1.00 96.39           C  
ATOM     86  CB  ARG A   6      -5.855   4.063  -2.173  1.00 96.39           C  
ATOM     87  HB2 ARG A   6      -6.626   4.448  -1.505  1.00 96.39           H  
ATOM     88  HB3 ARG A   6      -6.340   3.489  -2.962  1.00 96.39           H  
ATOM     89  O   ARG A   6      -6.375   1.228  -1.424  1.00 96.39           O  
ATOM     90  CG  ARG A   6      -5.115   5.242  -2.804  1.00 96.39           C  
ATOM     91  HG2 ARG A   6      -4.674   5.858  -2.021  1.00 96.39           H  
ATOM     92  HG3 ARG A   6      -4.332   4.872  -3.466  1.00 96.39           H  
ATOM     93  CD  ARG A   6      -6.106   6.076  -3.619  1.00 96.39           C  
ATOM     94  HD2 ARG A   6      -6.563   5.430  -4.369  1.00 96.39           H  
ATOM     95  HD3 ARG A   6      -6.881   6.461  -2.957  1.00 96.39           H  
ATOM     96  NE  ARG A   6      -5.423   7.194  -4.280  1.00 96.39           N  
ATOM     97  HE  ARG A   6      -4.472   7.380  -3.994  1.00 96.39           H  
ATOM     98  NH1 ARG A   6      -6.943   7.680  -5.921  1.00 96.39           N  
ATOM     99 HH11 ARG A   6      -7.535   6.953  -5.546  1.00 96.39           H  
ATOM    100 HH12 ARG A   6      -7.121   8.050  -6.843  1.00 96.39           H  
ATOM    101  NH2 ARG A   6      -4.929   8.640  -5.945  1.00 96.39           N  
ATOM    102 HH21 ARG A   6      -5.085   8.953  -6.892  1.00 96.39           H  
ATOM    103 HH22 ARG A   6      -3.972   8.493  -5.657  1.00 96.39           H  
ATOM    104  CZ  ARG A   6      -5.774   7.841  -5.369  1.00 96.39           C  
ATOM    105  N   VAL A   7      -5.805   2.022   0.597  1.00 93.59           N  
ATOM    106  H   VAL A   7      -5.315   2.739   1.112  1.00 93.59           H  
ATOM    107  CA  VAL A   7      -6.666   1.116   1.354  1.00 93.59           C  
ATOM    108  HA  VAL A   7      -7.009   0.309   0.707  1.00 93.59           H  
ATOM    109  C   VAL A   7      -7.881   1.902   1.818  1.00 93.59           C  
ATOM    110  CB  VAL A   7      -5.909   0.471   2.523  1.00 93.59           C  
ATOM    111  HB  VAL A   7      -5.683   1.240   3.262  1.00 93.59           H  
ATOM    112  O   VAL A   7      -7.759   3.062   2.194  1.00 93.59           O  
ATOM    113  CG1 VAL A   7      -6.744  -0.618   3.202  1.00 93.59           C  
ATOM    114 HG11 VAL A   7      -7.045  -1.370   2.473  1.00 93.59           H  
ATOM    115 HG12 VAL A   7      -6.163  -1.097   3.991  1.00 93.59           H  
ATOM    116 HG13 VAL A   7      -7.633  -0.184   3.659  1.00 93.59           H  
ATOM    117  CG2 VAL A   7      -4.583  -0.153   2.067  1.00 93.59           C  
ATOM    118 HG21 VAL A   7      -4.765  -0.889   1.285  1.00 93.59           H  
ATOM    119 HG22 VAL A   7      -3.910   0.617   1.690  1.00 93.59           H  
ATOM    120 HG23 VAL A   7      -4.096  -0.628   2.919  1.00 93.59           H  
ATOM    121  N   GLU A   8      -9.051   1.288   1.776  1.00 91.21           N  
ATOM    122  H   GLU A   8      -9.098   0.370   1.357  1.00 91.21           H  
ATOM    123  CA  GLU A   8     -10.295   1.841   2.288  1.00 91.21           C  
ATOM    124  HA  GLU A   8     -10.080   2.674   2.957  1.00 91.21           H  
ATOM    125  C   GLU A   8     -11.013   0.760   3.089  1.00 91.21           C  
ATOM    126  CB  GLU A   8     -11.123   2.381   1.113  1.00 91.21           C  
ATOM    127  HB2 GLU A   8     -10.541   3.170   0.636  1.00 91.21           H  
ATOM    128  HB3 GLU A   8     -11.278   1.589   0.381  1.00 91.21           H  
ATOM    129  O   GLU A   8     -11.339  -0.305   2.562  1.00 91.21           O  
ATOM    130  CG  GLU A   8     -12.482   2.964   1.519  1.00 91.21           C  
ATOM    131  HG2 GLU A   8     -12.349   3.588   2.403  1.00 91.21           H  
ATOM    132  HG3 GLU A   8     -13.170   2.155   1.767  1.00 91.21           H  
ATOM    133  CD  GLU A   8     -13.058   3.809   0.374  1.00 91.21           C  
ATOM    134  OE1 GLU A   8     -13.264   5.028   0.595  1.00 91.21           O  
ATOM    135  OE2 GLU A   8     -13.174   3.308  -0.764  1.00 91.21           O  
ATOM    136  N   PHE A   9     -11.235   1.028   4.372  1.00 84.23           N  
ATOM    137  H   PHE A   9     -10.918   1.909   4.751  1.00 84.23           H  
ATOM    138  CA  PHE A   9     -12.049   0.177   5.231  1.00 84.23           C  
ATOM    139  HA  PHE A   9     -12.053  -0.841   4.841  1.00 84.23           H  
ATOM    140  C   PHE A   9     -13.480   0.705   5.205  1.00 84.23           C  
ATOM    141  CB  PHE A   9     -11.461   0.124   6.647  1.00 84.23           C  
ATOM    142  HB2 PHE A   9     -11.553   1.107   7.108  1.00 84.23           H  
ATOM    143  HB3 PHE A   9     -12.050  -0.572   7.244  1.00 84.23           H  
ATOM    144  O   PHE A   9     -13.728   1.865   5.544  1.00 84.23           O  
ATOM    145  CG  PHE A   9     -10.004  -0.304   6.690  1.00 84.23           C  
ATOM    146  CD1 PHE A   9      -9.644  -1.663   6.646  1.00 84.23           C  
ATOM    147  HD1 PHE A   9     -10.405  -2.427   6.594  1.00 84.23           H  
ATOM    148  CD2 PHE A   9      -8.993   0.671   6.732  1.00 84.23           C  
ATOM    149  HD2 PHE A   9      -9.261   1.717   6.742  1.00 84.23           H  
ATOM    150  CE1 PHE A   9      -8.280  -2.015   6.640  1.00 84.23           C  
ATOM    151  HE1 PHE A   9      -7.966  -3.045   6.555  1.00 84.23           H  
ATOM    152  CE2 PHE A   9      -7.638   0.317   6.757  1.00 84.23           C  
ATOM    153  HE2 PHE A   9      -6.881   1.085   6.819  1.00 84.23           H  
ATOM    154  CZ  PHE A   9      -7.282  -1.035   6.704  1.00 84.23           C  
ATOM    155  HZ  PHE A   9      -6.241  -1.324   6.695  1.00 84.23           H  
ATOM    156  N   GLU A  10     -14.429  -0.134   4.802  1.00 73.93           N  
ATOM    157  H   GLU A  10     -14.182  -1.085   4.565  1.00 73.93           H  
ATOM    158  CA  GLU A  10     -15.842   0.190   4.947  1.00 73.93           C  
ATOM    159  HA  GLU A  10     -16.005   1.236   4.689  1.00 73.93           H  
ATOM    160  C   GLU A  10     -16.214   0.008   6.417  1.00 73.93           C  
ATOM    161  CB  GLU A  10     -16.724  -0.654   4.011  1.00 73.93           C  
ATOM    162  HB2 GLU A  10     -16.546  -1.714   4.195  1.00 73.93           H  
ATOM    163  HB3 GLU A  10     -17.766  -0.432   4.243  1.00 73.93           H  
ATOM    164  O   GLU A  10     -16.407  -1.112   6.894  1.00 73.93           O  
ATOM    165  CG  GLU A  10     -16.478  -0.330   2.528  1.00 73.93           C  
ATOM    166  HG2 GLU A  10     -16.447   0.753   2.410  1.00 73.93           H  
ATOM    167  HG3 GLU A  10     -15.507  -0.725   2.230  1.00 73.93           H  
ATOM    168  CD  GLU A  10     -17.563  -0.896   1.593  1.00 73.93           C  
ATOM    169  OE1 GLU A  10     -17.780  -0.298   0.512  1.00 73.93           O  
ATOM    170  OE2 GLU A  10     -18.164  -1.950   1.884  1.00 73.93           O  
ATOM    171  N   THR A  11     -16.282   1.115   7.159  1.00 62.80           N  
ATOM    172  H   THR A  11     -16.029   2.005   6.755  1.00 62.80           H  
ATOM    173  CA  THR A  11     -16.927   1.098   8.470  1.00 62.80           C  
ATOM    174  HA  THR A  11     -16.569   0.210   8.992  1.00 62.80           H  
ATOM    175  C   THR A  11     -18.437   0.994   8.291  1.00 62.80           C  
ATOM    176  CB  THR A  11     -16.592   2.313   9.346  1.00 62.80           C  
ATOM    177  HB  THR A  11     -17.195   2.272  10.253  1.00 62.80           H  
ATOM    178  O   THR A  11     -18.967   1.564   7.327  1.00 62.80           O  
ATOM    179  CG2 THR A  11     -15.125   2.284   9.759  1.00 62.80           C  
ATOM    180 HG21 THR A  11     -14.487   2.400   8.883  1.00 62.80           H  
ATOM    181 HG22 THR A  11     -14.940   3.083  10.477  1.00 62.80           H  
ATOM    182 HG23 THR A  11     -14.896   1.332  10.238  1.00 62.80           H  
ATOM    183  OG1 THR A  11     -16.851   3.537   8.694  1.00 62.80           O  
ATOM    184  HG1 THR A  11     -17.802   3.665   8.720  1.00 62.80           H  
ATOM    185  N   PRO A  12     -19.137   0.342   9.237  1.00 59.33           N  
ATOM    186  CA  PRO A  12     -20.584   0.451   9.353  1.00 59.33           C  
ATOM    187  HA  PRO A  12     -21.060  -0.200   8.620  1.00 59.33           H  
ATOM    188  C   PRO A  12     -21.012   1.907   9.152  1.00 59.33           C  
ATOM    189  CB  PRO A  12     -20.896  -0.026  10.775  1.00 59.33           C  
ATOM    190  HB2 PRO A  12     -21.896  -0.450  10.859  1.00 59.33           H  
ATOM    191  HB3 PRO A  12     -20.818   0.808  11.472  1.00 59.33           H  
ATOM    192  O   PRO A  12     -20.485   2.800   9.812  1.00 59.33           O  
ATOM    193  CG  PRO A  12     -19.758  -1.007  11.086  1.00 59.33           C  
ATOM    194  HG2 PRO A  12     -19.583  -1.112  12.157  1.00 59.33           H  
ATOM    195  HG3 PRO A  12     -19.911  -1.986  10.632  1.00 59.33           H  
ATOM    196  CD  PRO A  12     -18.579  -0.363  10.382  1.00 59.33           C  
ATOM    197  HD2 PRO A  12     -18.099   0.345  11.057  1.00 59.33           H  
ATOM    198  HD3 PRO A  12     -17.873  -1.133  10.071  1.00 59.33           H  
ATOM    199  N   GLN A  13     -21.887   2.152   8.182  1.00 56.45           N  
ATOM    200  H   GLN A  13     -22.268   1.373   7.664  1.00 56.45           H  
ATOM    201  CA  GLN A  13     -22.576   3.430   8.058  1.00 56.45           C  
ATOM    202  HA  GLN A  13     -21.973   4.230   8.486  1.00 56.45           H  
ATOM    203  C   GLN A  13     -23.867   3.323   8.864  1.00 56.45           C  
ATOM    204  CB  GLN A  13     -22.858   3.765   6.582  1.00 56.45           C  
ATOM    205  HB2 GLN A  13     -23.440   4.685   6.537  1.00 56.45           H  
ATOM    206  HB3 GLN A  13     -23.464   2.968   6.151  1.00 56.45           H  
ATOM    207  O   GLN A  13     -24.500   2.262   8.843  1.00 56.45           O  
ATOM    208  CG  GLN A  13     -21.595   3.938   5.722  1.00 56.45           C  
ATOM    209  HG2 GLN A  13     -21.899   4.089   4.686  1.00 56.45           H  
ATOM    210  HG3 GLN A  13     -20.998   3.027   5.761  1.00 56.45           H  
ATOM    211  CD  GLN A  13     -20.744   5.133   6.137  1.00 56.45           C  
ATOM    212  NE2 GLN A  13     -19.541   4.904   6.614  1.00 56.45           N  
ATOM    213 HE21 GLN A  13     -19.030   5.713   6.940  1.00 56.45           H  
ATOM    214 HE22 GLN A  13     -19.238   3.951   6.751  1.00 56.45           H  
ATOM    215  OE1 GLN A  13     -21.132   6.283   6.026  1.00 56.45           O  
ATOM    216  N   ASP A  14     -24.233   4.406   9.544  1.00 56.75           N  
ATOM    217  H   ASP A  14     -23.647   5.228   9.519  1.00 56.75           H  
ATOM    218  CA  ASP A  14     -25.593   4.616  10.035  1.00 56.75           C  
ATOM    219  HA  ASP A  14     -25.835   3.907  10.827  1.00 56.75           H  
ATOM    220  C   ASP A  14     -26.559   4.389   8.854  1.00 56.75           C  
ATOM    221  CB  ASP A  14     -25.666   6.035  10.626  1.00 56.75           C  
ATOM    222  HB2 ASP A  14     -25.076   6.078  11.542  1.00 56.75           H  
ATOM    223  HB3 ASP A  14     -25.227   6.734   9.914  1.00 56.75           H  
ATOM    224  O   ASP A  14     -26.482   5.073   7.827  1.00 56.75           O  
ATOM    225  CG  ASP A  14     -27.089   6.494  10.926  1.00 56.75           C  
ATOM    226  OD1 ASP A  14     -27.993   5.648  10.777  1.00 56.75           O  
ATOM    227  OD2 ASP A  14     -27.250   7.725  11.089  1.00 56.75           O  
ATOM    228  N   LYS A  15     -27.382   3.337   8.953  1.00 59.77           N  
ATOM    229  H   LYS A  15     -27.487   2.923   9.869  1.00 59.77           H  
ATOM    230  CA  LYS A  15     -28.290   2.924   7.875  1.00 59.77           C  
ATOM    231  HA  LYS A  15     -27.889   3.272   6.923  1.00 59.77           H  
ATOM    232  C   LYS A  15     -29.664   3.573   7.999  1.00 59.77           C  
ATOM    233  CB  LYS A  15     -28.443   1.397   7.827  1.00 59.77           C  
ATOM    234  HB2 LYS A  15     -29.168   1.163   7.047  1.00 59.77           H  
ATOM    235  HB3 LYS A  15     -28.849   1.049   8.777  1.00 59.77           H  
ATOM    236  O   LYS A  15     -30.401   3.556   7.011  1.00 59.77           O  
ATOM    237  CG  LYS A  15     -27.141   0.642   7.526  1.00 59.77           C  
ATOM    238  HG2 LYS A  15     -26.527   0.631   8.426  1.00 59.77           H  
ATOM    239  HG3 LYS A  15     -26.598   1.144   6.725  1.00 59.77           H  
ATOM    240  CD  LYS A  15     -27.464  -0.797   7.093  1.00 59.77           C  
ATOM    241  HD2 LYS A  15     -28.143  -1.253   7.814  1.00 59.77           H  
ATOM    242  HD3 LYS A  15     -27.972  -0.757   6.130  1.00 59.77           H  
ATOM    243  CE  LYS A  15     -26.206  -1.659   6.947  1.00 59.77           C  
ATOM    244  HE2 LYS A  15     -25.459  -1.097   6.387  1.00 59.77           H  
ATOM    245  HE3 LYS A  15     -26.463  -2.553   6.379  1.00 59.77           H  
ATOM    246  NZ  LYS A  15     -25.677  -2.051   8.276  1.00 59.77           N  
ATOM    247  HZ1 LYS A  15     -26.376  -2.546   8.811  1.00 59.77           H  
ATOM    248  HZ2 LYS A  15     -24.852  -2.628   8.202  1.00 59.77           H  
ATOM    249  HZ3 LYS A  15     -25.449  -1.222   8.807  1.00 59.77           H  
ATOM    250  N   ASP A  16     -30.019   4.089   9.173  1.00 62.56           N  
ATOM    251  H   ASP A  16     -29.333   4.190   9.906  1.00 62.56           H  
ATOM    252  CA  ASP A  16     -31.326   4.689   9.440  1.00 62.56           C  
ATOM    253  HA  ASP A  16     -31.997   4.408   8.629  1.00 62.56           H  
ATOM    254  C   ASP A  16     -31.296   6.229   9.400  1.00 62.56           C  
ATOM    255  CB  ASP A  16     -31.940   4.068  10.706  1.00 62.56           C  
ATOM    256  HB2 ASP A  16     -32.979   4.393  10.769  1.00 62.56           H  
ATOM    257  HB3 ASP A  16     -31.949   2.985  10.587  1.00 62.56           H  
ATOM    258  O   ASP A  16     -32.346   6.862   9.251  1.00 62.56           O  
ATOM    259  CG  ASP A  16     -31.253   4.420  12.024  1.00 62.56           C  
ATOM    260  OD1 ASP A  16     -30.577   5.462  12.040  1.00 62.56           O  
ATOM    261  OD2 ASP A  16     -31.543   3.686  12.996  1.00 62.56           O  
ATOM    262  N   GLY A  17     -30.095   6.816   9.366  1.00 62.45           N  
ATOM    263  H   GLY A  17     -29.336   6.274   9.754  1.00 62.45           H  
ATOM    264  CA  GLY A  17     -29.855   8.242   9.195  1.00 62.45           C  
ATOM    265  HA2 GLY A  17     -28.799   8.385   8.967  1.00 62.45           H  
ATOM    266  HA3 GLY A  17     -30.462   8.621   8.373  1.00 62.45           H  
ATOM    267  C   GLY A  17     -30.168   9.056  10.447  1.00 62.45           C  
ATOM    268  O   GLY A  17     -30.385  10.269  10.331  1.00 62.45           O  
ATOM    269  N   ASP A  18     -30.245   8.416  11.616  1.00 71.06           N  
ATOM    270  H   ASP A  18     -30.042   7.428  11.649  1.00 71.06           H  
ATOM    271  CA  ASP A  18     -30.545   9.060  12.892  1.00 71.06           C  
ATOM    272  HA  ASP A  18     -31.261   9.855  12.681  1.00 71.06           H  
ATOM    273  C   ASP A  18     -29.327   9.759  13.536  1.00 71.06           C  
ATOM    274  CB  ASP A  18     -31.276   8.064  13.814  1.00 71.06           C  
ATOM    275  HB2 ASP A  18     -31.827   8.652  14.548  1.00 71.06           H  
ATOM    276  HB3 ASP A  18     -32.016   7.510  13.236  1.00 71.06           H  
ATOM    277  O   ASP A  18     -29.468  10.504  14.513  1.00 71.06           O  
ATOM    278  CG  ASP A  18     -30.388   7.078  14.587  1.00 71.06           C  
ATOM    279  OD1 ASP A  18     -29.161   7.082  14.361  1.00 71.06           O  
ATOM    280  OD2 ASP A  18     -30.915   6.512  15.577  1.00 71.06           O  
ATOM    281  N   GLY A  19     -28.143   9.601  12.939  1.00 54.10           N  
ATOM    282  H   GLY A  19     -28.096   8.887  12.226  1.00 54.10           H  
ATOM    283  CA  GLY A  19     -26.878  10.159  13.403  1.00 54.10           C  
ATOM    284  HA2 GLY A  19     -27.053  11.140  13.847  1.00 54.10           H  
ATOM    285  HA3 GLY A  19     -26.219  10.266  12.541  1.00 54.10           H  
ATOM    286  C   GLY A  19     -26.157   9.288  14.434  1.00 54.10           C  
ATOM    287  O   GLY A  19     -25.125   9.713  14.965  1.00 54.10           O  
ATOM    288  N   TYR A  20     -26.662   8.088  14.710  1.00 63.42           N  
ATOM    289  H   TYR A  20     -27.515   7.806  14.248  1.00 63.42           H  
ATOM    290  CA  TYR A  20     -26.108   7.096  15.614  1.00 63.42           C  
ATOM    291  HA  TYR A  20     -25.128   7.438  15.948  1.00 63.42           H  
ATOM    292  C   TYR A  20     -25.909   5.767  14.882  1.00 63.42           C  
ATOM    293  CB  TYR A  20     -27.005   6.941  16.854  1.00 63.42           C  
ATOM    294  HB2 TYR A  20     -28.004   6.630  16.547  1.00 63.42           H  
ATOM    295  HB3 TYR A  20     -26.604   6.142  17.476  1.00 63.42           H  
ATOM    296  O   TYR A  20     -26.559   5.433  13.906  1.00 63.42           O  
ATOM    297  CG  TYR A  20     -27.104   8.201  17.694  1.00 63.42           C  
ATOM    298  CD1 TYR A  20     -26.129   8.466  18.675  1.00 63.42           C  
ATOM    299  HD1 TYR A  20     -25.331   7.756  18.830  1.00 63.42           H  
ATOM    300  CD2 TYR A  20     -28.137   9.129  17.461  1.00 63.42           C  
ATOM    301  HD2 TYR A  20     -28.861   8.925  16.686  1.00 63.42           H  
ATOM    302  CE1 TYR A  20     -26.179   9.659  19.419  1.00 63.42           C  
ATOM    303  HE1 TYR A  20     -25.418   9.862  20.158  1.00 63.42           H  
ATOM    304  CE2 TYR A  20     -28.193  10.326  18.202  1.00 63.42           C  
ATOM    305  HE2 TYR A  20     -28.973  11.045  17.997  1.00 63.42           H  
ATOM    306  OH  TYR A  20     -27.240  11.753  19.891  1.00 63.42           O  
ATOM    307  HH  TYR A  20     -26.472  11.807  20.465  1.00 63.42           H  
ATOM    308  CZ  TYR A  20     -27.211  10.594  19.177  1.00 63.42           C  
ATOM    309  N   ILE A  21     -24.948   4.980  15.355  1.00 64.46           N  
ATOM    310  H   ILE A  21     -24.429   5.284  16.166  1.00 64.46           H  
ATOM    311  CA  ILE A  21     -24.855   3.574  14.971  1.00 64.46           C  
ATOM    312  HA  ILE A  21     -25.661   3.319  14.283  1.00 64.46           H  
ATOM    313  C   ILE A  21     -25.080   2.804  16.256  1.00 64.46           C  
ATOM    314  CB  ILE A  21     -23.518   3.229  14.281  1.00 64.46           C  
ATOM    315  HB  ILE A  21     -22.719   3.247  15.022  1.00 64.46           H  
ATOM    316  O   ILE A  21     -24.285   2.921  17.198  1.00 64.46           O  
ATOM    317  CG1 ILE A  21     -23.173   4.229  13.155  1.00 64.46           C  
ATOM    318 HG12 ILE A  21     -23.137   5.240  13.560  1.00 64.46           H  
ATOM    319 HG13 ILE A  21     -23.956   4.194  12.397  1.00 64.46           H  
ATOM    320  CG2 ILE A  21     -23.638   1.811  13.694  1.00 64.46           C  
ATOM    321 HG21 ILE A  21     -24.022   1.119  14.443  1.00 64.46           H  
ATOM    322 HG22 ILE A  21     -24.342   1.821  12.861  1.00 64.46           H  
ATOM    323 HG23 ILE A  21     -22.671   1.452  13.342  1.00 64.46           H  
ATOM    324  CD1 ILE A  21     -21.820   3.968  12.488  1.00 64.46           C  
ATOM    325 HD11 ILE A  21     -21.850   3.020  11.950  1.00 64.46           H  
ATOM    326 HD12 ILE A  21     -21.609   4.767  11.777  1.00 64.46           H  
ATOM    327 HD13 ILE A  21     -21.032   3.939  13.240  1.00 64.46           H  
ATOM    328  N   SER A  22     -26.175   2.053  16.337  1.00 70.09           N  
ATOM    329  H   SER A  22     -26.819   2.015  15.559  1.00 70.09           H  
ATOM    330  CA  SER A  22     -26.422   1.234  17.517  1.00 70.09           C  
ATOM    331  HA  SER A  22     -26.371   1.888  18.388  1.00 70.09           H  
ATOM    332  C   SER A  22     -25.333   0.164  17.663  1.00 70.09           C  
ATOM    333  CB  SER A  22     -27.826   0.629  17.482  1.00 70.09           C  
ATOM    334  HB2 SER A  22     -28.039   0.158  18.442  1.00 70.09           H  
ATOM    335  HB3 SER A  22     -28.560   1.414  17.303  1.00 70.09           H  
ATOM    336  O   SER A  22     -24.721  -0.276  16.688  1.00 70.09           O  
ATOM    337  OG  SER A  22     -27.916  -0.341  16.470  1.00 70.09           O  
ATOM    338  HG  SER A  22     -28.054   0.167  15.667  1.00 70.09           H  
ATOM    339  N   ALA A  23     -25.095  -0.310  18.890  1.00 70.11           N  
ATOM    340  H   ALA A  23     -25.570   0.108  19.677  1.00 70.11           H  
ATOM    341  CA  ALA A  23     -24.157  -1.412  19.124  1.00 70.11           C  
ATOM    342  HA  ALA A  23     -23.160  -1.100  18.813  1.00 70.11           H  
ATOM    343  C   ALA A  23     -24.522  -2.664  18.301  1.00 70.11           C  
ATOM    344  CB  ALA A  23     -24.124  -1.717  20.626  1.00 70.11           C  
ATOM    345  HB1 ALA A  23     -23.413  -2.521  20.813  1.00 70.11           H  
ATOM    346  HB2 ALA A  23     -25.110  -2.032  20.969  1.00 70.11           H  
ATOM    347  HB3 ALA A  23     -23.808  -0.832  21.178  1.00 70.11           H  
ATOM    348  O   ALA A  23     -23.638  -3.355  17.806  1.00 70.11           O  
ATOM    349  N   ALA A  24     -25.820  -2.908  18.089  1.00 70.55           N  
ATOM    350  H   ALA A  24     -26.497  -2.249  18.444  1.00 70.55           H  
ATOM    351  CA  ALA A  24     -26.310  -4.004  17.261  1.00 70.55           C  
ATOM    352  HA  ALA A  24     -25.820  -4.927  17.572  1.00 70.55           H  
ATOM    353  C   ALA A  24     -26.002  -3.800  15.768  1.00 70.55           C  
ATOM    354  CB  ALA A  24     -27.817  -4.145  17.504  1.00 70.55           C  
ATOM    355  HB1 ALA A  24     -28.006  -4.339  18.559  1.00 70.55           H  
ATOM    356  HB2 ALA A  24     -28.200  -4.978  16.916  1.00 70.55           H  
ATOM    357  HB3 ALA A  24     -28.332  -3.233  17.201  1.00 70.55           H  
ATOM    358  O   ALA A  24     -25.643  -4.754  15.086  1.00 70.55           O  
ATOM    359  N   GLU A  25     -26.100  -2.574  15.251  1.00 68.57           N  
ATOM    360  H   GLU A  25     -26.432  -1.815  15.829  1.00 68.57           H  
ATOM    361  CA  GLU A  25     -25.733  -2.260  13.865  1.00 68.57           C  
ATOM    362  HA  GLU A  25     -26.171  -3.000  13.195  1.00 68.57           H  
ATOM    363  C   GLU A  25     -24.225  -2.267  13.638  1.00 68.57           C  
ATOM    364  CB  GLU A  25     -26.265  -0.888  13.483  1.00 68.57           C  
ATOM    365  HB2 GLU A  25     -25.978  -0.179  14.259  1.00 68.57           H  
ATOM    366  HB3 GLU A  25     -25.812  -0.571  12.544  1.00 68.57           H  
ATOM    367  O   GLU A  25     -23.782  -2.704  12.576  1.00 68.57           O  
ATOM    368  CG  GLU A  25     -27.780  -0.910  13.298  1.00 68.57           C  
ATOM    369  HG2 GLU A  25     -28.018  -1.441  12.376  1.00 68.57           H  
ATOM    370  HG3 GLU A  25     -28.267  -1.432  14.121  1.00 68.57           H  
ATOM    371  CD  GLU A  25     -28.251   0.531  13.244  1.00 68.57           C  
ATOM    372  OE1 GLU A  25     -28.640   0.927  12.126  1.00 68.57           O  
ATOM    373  OE2 GLU A  25     -28.109   1.165  14.320  1.00 68.57           O  
ATOM    374  N   LEU A  26     -23.439  -1.834  14.629  1.00 67.28           N  
ATOM    375  H   LEU A  26     -23.888  -1.428  15.437  1.00 67.28           H  
ATOM    376  CA  LEU A  26     -21.984  -1.997  14.648  1.00 67.28           C  
ATOM    377  HA  LEU A  26     -21.564  -1.532  13.756  1.00 67.28           H  
ATOM    378  C   LEU A  26     -21.613  -3.482  14.597  1.00 67.28           C  
ATOM    379  CB  LEU A  26     -21.392  -1.338  15.911  1.00 67.28           C  
ATOM    380  HB2 LEU A  26     -22.024  -1.590  16.762  1.00 67.28           H  
ATOM    381  HB3 LEU A  26     -20.407  -1.763  16.104  1.00 67.28           H  
ATOM    382  O   LEU A  26     -20.776  -3.864  13.785  1.00 67.28           O  
ATOM    383  CG  LEU A  26     -21.246   0.190  15.829  1.00 67.28           C  
ATOM    384  HG  LEU A  26     -22.172   0.615  15.444  1.00 67.28           H  
ATOM    385  CD1 LEU A  26     -21.023   0.794  17.213  1.00 67.28           C  
ATOM    386 HD11 LEU A  26     -21.896   0.595  17.835  1.00 67.28           H  
ATOM    387 HD12 LEU A  26     -20.914   1.875  17.126  1.00 67.28           H  
ATOM    388 HD13 LEU A  26     -20.133   0.366  17.674  1.00 67.28           H  
ATOM    389  CD2 LEU A  26     -20.077   0.603  14.930  1.00 67.28           C  
ATOM    390 HD21 LEU A  26     -20.262   0.270  13.909  1.00 67.28           H  
ATOM    391 HD22 LEU A  26     -19.993   1.690  14.920  1.00 67.28           H  
ATOM    392 HD23 LEU A  26     -19.146   0.170  15.297  1.00 67.28           H  
ATOM    393  N   GLU A  27     -22.256  -4.324  15.411  1.00 69.22           N  
ATOM    394  H   GLU A  27     -22.894  -3.943  16.094  1.00 69.22           H  
ATOM    395  CA  GLU A  27     -22.045  -5.776  15.405  1.00 69.22           C  
ATOM    396  HA  GLU A  27     -20.980  -5.983  15.509  1.00 69.22           H  
ATOM    397  C   GLU A  27     -22.499  -6.433  14.095  1.00 69.22           C  
ATOM    398  CB  GLU A  27     -22.785  -6.433  16.580  1.00 69.22           C  
ATOM    399  HB2 GLU A  27     -22.878  -7.497  16.365  1.00 69.22           H  
ATOM    400  HB3 GLU A  27     -23.789  -6.014  16.660  1.00 69.22           H  
ATOM    401  O   GLU A  27     -21.783  -7.268  13.553  1.00 69.22           O  
ATOM    402  CG  GLU A  27     -22.050  -6.291  17.922  1.00 69.22           C  
ATOM    403  HG2 GLU A  27     -21.920  -5.236  18.161  1.00 69.22           H  
ATOM    404  HG3 GLU A  27     -21.057  -6.727  17.812  1.00 69.22           H  
ATOM    405  CD  GLU A  27     -22.777  -7.003  19.078  1.00 69.22           C  
ATOM    406  OE1 GLU A  27     -22.263  -6.921  20.217  1.00 69.22           O  
ATOM    407  OE2 GLU A  27     -23.811  -7.669  18.827  1.00 69.22           O  
ATOM    408  N   GLU A  28     -23.664  -6.072  13.555  1.00 68.71           N  
ATOM    409  H   GLU A  28     -24.244  -5.425  14.070  1.00 68.71           H  
ATOM    410  CA  GLU A  28     -24.173  -6.594  12.279  1.00 68.71           C  
ATOM    411  HA  GLU A  28     -24.177  -7.684  12.303  1.00 68.71           H  
ATOM    412  C   GLU A  28     -23.289  -6.190  11.100  1.00 68.71           C  
ATOM    413  CB  GLU A  28     -25.606  -6.092  12.033  1.00 68.71           C  
ATOM    414  HB2 GLU A  28     -25.788  -6.019  10.961  1.00 68.71           H  
ATOM    415  HB3 GLU A  28     -25.710  -5.085  12.436  1.00 68.71           H  
ATOM    416  O   GLU A  28     -22.948  -7.017  10.261  1.00 68.71           O  
ATOM    417  CG  GLU A  28     -26.678  -7.002  12.648  1.00 68.71           C  
ATOM    418  HG2 GLU A  28     -27.629  -6.468  12.646  1.00 68.71           H  
ATOM    419  HG3 GLU A  28     -26.419  -7.218  13.685  1.00 68.71           H  
ATOM    420  CD  GLU A  28     -26.843  -8.305  11.856  1.00 68.71           C  
ATOM    421  OE1 GLU A  28     -26.641  -9.386  12.471  1.00 68.71           O  
ATOM    422  OE2 GLU A  28     -27.122  -8.226  10.641  1.00 68.71           O  
ATOM    423  N   ALA A  29     -22.871  -4.931  11.030  1.00 66.89           N  
ATOM    424  H   ALA A  29     -23.149  -4.279  11.750  1.00 66.89           H  
ATOM    425  CA  ALA A  29     -22.011  -4.466   9.952  1.00 66.89           C  
ATOM    426  HA  ALA A  29     -22.357  -4.898   9.014  1.00 66.89           H  
ATOM    427  C   ALA A  29     -20.550  -4.918  10.125  1.00 66.89           C  
ATOM    428  CB  ALA A  29     -22.186  -2.962   9.867  1.00 66.89           C  
ATOM    429  HB1 ALA A  29     -21.518  -2.553   9.109  1.00 66.89           H  
ATOM    430  HB2 ALA A  29     -23.219  -2.721   9.617  1.00 66.89           H  
ATOM    431  HB3 ALA A  29     -21.968  -2.558  10.856  1.00 66.89           H  
ATOM    432  O   ALA A  29     -19.845  -5.071   9.130  1.00 66.89           O  
ATOM    433  N   ALA A  30     -20.110  -5.236  11.346  1.00 67.58           N  
ATOM    434  H   ALA A  30     -20.683  -5.024  12.151  1.00 67.58           H  
ATOM    435  CA  ALA A  30     -18.856  -5.952  11.570  1.00 67.58           C  
ATOM    436  HA  ALA A  30     -18.061  -5.414  11.054  1.00 67.58           H  
ATOM    437  C   ALA A  30     -18.882  -7.381  10.986  1.00 67.58           C  
ATOM    438  CB  ALA A  30     -18.542  -5.947  13.072  1.00 67.58           C  
ATOM    439  HB1 ALA A  30     -17.631  -6.515  13.265  1.00 67.58           H  
ATOM    440  HB2 ALA A  30     -18.400  -4.923  13.417  1.00 67.58           H  
ATOM    441  HB3 ALA A  30     -19.358  -6.406  13.630  1.00 67.58           H  
ATOM    442  O   ALA A  30     -17.828  -7.901  10.619  1.00 67.58           O  
ATOM    443  N   LYS A  31     -20.065  -8.001  10.828  1.00 71.88           N  
ATOM    444  H   LYS A  31     -20.896  -7.527  11.153  1.00 71.88           H  
ATOM    445  CA  LYS A  31     -20.222  -9.327  10.197  1.00 71.88           C  
ATOM    446  HA  LYS A  31     -19.409  -9.960  10.550  1.00 71.88           H  
ATOM    447  C   LYS A  31     -20.110  -9.313   8.663  1.00 71.88           C  
ATOM    448  CB  LYS A  31     -21.547  -9.996  10.602  1.00 71.88           C  
ATOM    449  HB2 LYS A  31     -21.640 -10.944  10.073  1.00 71.88           H  
ATOM    450  HB3 LYS A  31     -22.371  -9.367  10.264  1.00 71.88           H  
ATOM    451  O   LYS A  31     -20.051 -10.392   8.085  1.00 71.88           O  
ATOM    452  CG  LYS A  31     -21.689 -10.294  12.101  1.00 71.88           C  
ATOM    453  HG2 LYS A  31     -21.042 -11.128  12.374  1.00 71.88           H  
ATOM    454  HG3 LYS A  31     -21.377  -9.425  12.681  1.00 71.88           H  
ATOM    455  CD  LYS A  31     -23.150 -10.641  12.422  1.00 71.88           C  
ATOM    456  HD2 LYS A  31     -23.367 -11.653  12.082  1.00 71.88           H  
ATOM    457  HD3 LYS A  31     -23.804  -9.951  11.888  1.00 71.88           H  
ATOM    458  CE  LYS A  31     -23.443 -10.505  13.917  1.00 71.88           C  
ATOM    459  HE2 LYS A  31     -22.875 -11.247  14.478  1.00 71.88           H  
ATOM    460  HE3 LYS A  31     -23.108  -9.516  14.228  1.00 71.88           H  
ATOM    461  NZ  LYS A  31     -24.900 -10.631  14.169  1.00 71.88           N  
ATOM    462  HZ1 LYS A  31     -25.418 -10.037  13.539  1.00 71.88           H  
ATOM    463  HZ2 LYS A  31     -25.246 -11.563  13.988  1.00 71.88           H  
ATOM    464  HZ3 LYS A  31     -25.141 -10.323  15.100  1.00 71.88           H  
ATOM    465  N   ASP A  32     -20.059  -8.150   8.011  1.00 81.04           N  
ATOM    466  H   ASP A  32     -20.135  -7.303   8.556  1.00 81.04           H  
ATOM    467  CA  ASP A  32     -19.745  -8.002   6.574  1.00 81.04           C  
ATOM    468  HA  ASP A  32     -19.223  -8.900   6.244  1.00 81.04           H  
ATOM    469  C   ASP A  32     -18.765  -6.839   6.361  1.00 81.04           C  
ATOM    470  CB  ASP A  32     -21.019  -7.874   5.708  1.00 81.04           C  
ATOM    471  HB2 ASP A  32     -21.670  -8.723   5.915  1.00 81.04           H  
ATOM    472  HB3 ASP A  32     -21.551  -6.965   5.989  1.00 81.04           H  
ATOM    473  O   ASP A  32     -18.973  -5.942   5.541  1.00 81.04           O  
ATOM    474  CG  ASP A  32     -20.719  -7.850   4.189  1.00 81.04           C  
ATOM    475  OD1 ASP A  32     -19.772  -8.536   3.735  1.00 81.04           O  
ATOM    476  OD2 ASP A  32     -21.427  -7.140   3.424  1.00 81.04           O  
ATOM    477  N   ALA A  33     -17.691  -6.824   7.150  1.00 85.58           N  
ATOM    478  H   ALA A  33     -17.530  -7.599   7.777  1.00 85.58           H  
ATOM    479  CA  ALA A  33     -16.657  -5.815   7.013  1.00 85.58           C  
ATOM    480  HA  ALA A  33     -17.131  -4.834   7.058  1.00 85.58           H  
ATOM    481  C   ALA A  33     -15.958  -5.967   5.659  1.00 85.58           C  
ATOM    482  CB  ALA A  33     -15.685  -5.938   8.186  1.00 85.58           C  
ATOM    483  HB1 ALA A  33     -16.268  -5.924   9.107  1.00 85.58           H  
ATOM    484  HB2 ALA A  33     -14.986  -5.102   8.182  1.00 85.58           H  
ATOM    485  HB3 ALA A  33     -15.138  -6.879   8.126  1.00 85.58           H  
ATOM    486  O   ALA A  33     -15.579  -7.078   5.266  1.00 85.58           O  
ATOM    487  N   LYS A  34     -15.715  -4.845   4.972  1.00 91.03           N  
ATOM    488  H   LYS A  34     -16.055  -3.970   5.344  1.00 91.03           H  
ATOM    489  CA  LYS A  34     -14.991  -4.828   3.695  1.00 91.03           C  
ATOM    490  HA  LYS A  34     -14.658  -5.844   3.484  1.00 91.03           H  
ATOM    491  C   LYS A  34     -13.735  -3.975   3.762  1.00 91.03           C  
ATOM    492  CB  LYS A  34     -15.905  -4.415   2.530  1.00 91.03           C  
ATOM    493  HB2 LYS A  34     -16.266  -3.399   2.690  1.00 91.03           H  
ATOM    494  HB3 LYS A  34     -15.328  -4.439   1.606  1.00 91.03           H  
ATOM    495  O   LYS A  34     -13.732  -2.884   4.326  1.00 91.03           O  
ATOM    496  CG  LYS A  34     -17.094  -5.375   2.406  1.00 91.03           C  
ATOM    497  HG2 LYS A  34     -17.764  -5.224   3.253  1.00 91.03           H  
ATOM    498  HG3 LYS A  34     -16.717  -6.397   2.444  1.00 91.03           H  
ATOM    499  CD  LYS A  34     -17.894  -5.206   1.110  1.00 91.03           C  
ATOM    500  HD2 LYS A  34     -17.245  -5.414   0.258  1.00 91.03           H  
ATOM    501  HD3 LYS A  34     -18.283  -4.192   1.026  1.00 91.03           H  
ATOM    502  CE  LYS A  34     -19.038  -6.227   1.143  1.00 91.03           C  
ATOM    503  HE2 LYS A  34     -18.852  -6.919   1.965  1.00 91.03           H  
ATOM    504  HE3 LYS A  34     -19.059  -6.813   0.225  1.00 91.03           H  
ATOM    505  NZ  LYS A  34     -20.345  -5.593   1.397  1.00 91.03           N  
ATOM    506  HZ1 LYS A  34     -20.840  -5.333   0.555  1.00 91.03           H  
ATOM    507  HZ2 LYS A  34     -20.895  -6.230   1.955  1.00 91.03           H  
ATOM    508  HZ3 LYS A  34     -20.221  -4.799   2.008  1.00 91.03           H  
ATOM    509  N   MET A  35     -12.679  -4.468   3.126  1.00 92.87           N  
ATOM    510  H   MET A  35     -12.774  -5.384   2.712  1.00 92.87           H  
ATOM    511  CA  MET A  35     -11.469  -3.704   2.845  1.00 92.87           C  
ATOM    512  HA  MET A  35     -11.592  -2.683   3.206  1.00 92.87           H  
ATOM    513  C   MET A  35     -11.261  -3.662   1.334  1.00 92.87           C  
ATOM    514  CB  MET A  35     -10.271  -4.313   3.583  1.00 92.87           C  
ATOM    515  HB2 MET A  35     -10.498  -4.386   4.646  1.00 92.87           H  
ATOM    516  HB3 MET A  35     -10.080  -5.316   3.199  1.00 92.87           H  
ATOM    517  O   MET A  35     -11.068  -4.701   0.698  1.00 92.87           O  
ATOM    518  CG  MET A  35      -9.023  -3.440   3.411  1.00 92.87           C  
ATOM    519  HG2 MET A  35      -9.200  -2.489   3.914  1.00 92.87           H  
ATOM    520  HG3 MET A  35      -8.866  -3.228   2.354  1.00 92.87           H  
ATOM    521  SD  MET A  35      -7.493  -4.156   4.066  1.00 92.87           S  
ATOM    522  CE  MET A  35      -7.264  -5.458   2.850  1.00 92.87           C  
ATOM    523  HE1 MET A  35      -6.222  -5.779   2.877  1.00 92.87           H  
ATOM    524  HE2 MET A  35      -7.937  -6.285   3.075  1.00 92.87           H  
ATOM    525  HE3 MET A  35      -7.487  -5.077   1.853  1.00 92.87           H  
ATOM    526  N   ARG A  36     -11.283  -2.461   0.756  1.00 95.80           N  
ATOM    527  H   ARG A  36     -11.421  -1.657   1.352  1.00 95.80           H  
ATOM    528  CA  ARG A  36     -10.933  -2.217  -0.644  1.00 95.80           C  
ATOM    529  HA  ARG A  36     -11.019  -3.144  -1.211  1.00 95.80           H  
ATOM    530  C   ARG A  36      -9.488  -1.754  -0.738  1.00 95.80           C  
ATOM    531  CB  ARG A  36     -11.874  -1.184  -1.273  1.00 95.80           C  
ATOM    532  HB2 ARG A  36     -11.497  -0.940  -2.266  1.00 95.80           H  
ATOM    533  HB3 ARG A  36     -11.875  -0.274  -0.673  1.00 95.80           H  
ATOM    534  O   ARG A  36      -9.067  -0.859  -0.015  1.00 95.80           O  
ATOM    535  CG  ARG A  36     -13.310  -1.700  -1.408  1.00 95.80           C  
ATOM    536  HG2 ARG A  36     -13.758  -1.823  -0.422  1.00 95.80           H  
ATOM    537  HG3 ARG A  36     -13.300  -2.660  -1.924  1.00 95.80           H  
ATOM    538  CD  ARG A  36     -14.124  -0.695  -2.227  1.00 95.80           C  
ATOM    539  HD2 ARG A  36     -13.623  -0.521  -3.179  1.00 95.80           H  
ATOM    540  HD3 ARG A  36     -14.146   0.250  -1.683  1.00 95.80           H  
ATOM    541  NE  ARG A  36     -15.478  -1.204  -2.501  1.00 95.80           N  
ATOM    542  HE  ARG A  36     -15.531  -2.094  -2.975  1.00 95.80           H  
ATOM    543  NH1 ARG A  36     -16.642   0.611  -1.731  1.00 95.80           N  
ATOM    544 HH11 ARG A  36     -17.287   0.737  -0.964  1.00 95.80           H  
ATOM    545 HH12 ARG A  36     -15.782   1.140  -1.707  1.00 95.80           H  
ATOM    546  NH2 ARG A  36     -17.702  -1.304  -2.033  1.00 95.80           N  
ATOM    547 HH21 ARG A  36     -17.668  -2.299  -2.202  1.00 95.80           H  
ATOM    548 HH22 ARG A  36     -18.274  -0.971  -1.270  1.00 95.80           H  
ATOM    549  CZ  ARG A  36     -16.599  -0.626  -2.125  1.00 95.80           C  
ATOM    550  N   VAL A  37      -8.736  -2.349  -1.651  1.00 97.19           N  
ATOM    551  H   VAL A  37      -9.138  -3.120  -2.164  1.00 97.19           H  
ATOM    552  CA  VAL A  37      -7.372  -1.945  -1.994  1.00 97.19           C  
ATOM    553  HA  VAL A  37      -7.065  -1.108  -1.366  1.00 97.19           H  
ATOM    554  C   VAL A  37      -7.382  -1.494  -3.443  1.00 97.19           C  
ATOM    555  CB  VAL A  37      -6.365  -3.087  -1.775  1.00 97.19           C  
ATOM    556  HB  VAL A  37      -6.583  -3.904  -2.462  1.00 97.19           H  
ATOM    557  O   VAL A  37      -7.571  -2.314  -4.338  1.00 97.19           O  
ATOM    558  CG1 VAL A  37      -4.935  -2.596  -2.035  1.00 97.19           C  
ATOM    559 HG11 VAL A  37      -4.851  -2.184  -3.041  1.00 97.19           H  
ATOM    560 HG12 VAL A  37      -4.236  -3.428  -1.957  1.00 97.19           H  
ATOM    561 HG13 VAL A  37      -4.666  -1.825  -1.313  1.00 97.19           H  
ATOM    562  CG2 VAL A  37      -6.440  -3.636  -0.345  1.00 97.19           C  
ATOM    563 HG21 VAL A  37      -7.426  -4.065  -0.169  1.00 97.19           H  
ATOM    564 HG22 VAL A  37      -5.702  -4.427  -0.211  1.00 97.19           H  
ATOM    565 HG23 VAL A  37      -6.261  -2.838   0.376  1.00 97.19           H  
ATOM    566  N   ARG A  38      -7.186  -0.200  -3.682  1.00 98.06           N  
ATOM    567  H   ARG A  38      -7.009   0.400  -2.889  1.00 98.06           H  
ATOM    568  CA  ARG A  38      -7.000   0.356  -5.024  1.00 98.06           C  
ATOM    569  HA  ARG A  38      -7.412  -0.331  -5.763  1.00 98.06           H  
ATOM    570  C   ARG A  38      -5.520   0.492  -5.308  1.00 98.06           C  
ATOM    571  CB  ARG A  38      -7.716   1.694  -5.192  1.00 98.06           C  
ATOM    572  HB2 ARG A  38      -7.499   2.086  -6.185  1.00 98.06           H  
ATOM    573  HB3 ARG A  38      -7.354   2.405  -4.449  1.00 98.06           H  
ATOM    574  O   ARG A  38      -4.786   1.098  -4.529  1.00 98.06           O  
ATOM    575  CG  ARG A  38      -9.223   1.529  -5.043  1.00 98.06           C  
ATOM    576  HG2 ARG A  38      -9.579   0.817  -5.789  1.00 98.06           H  
ATOM    577  HG3 ARG A  38      -9.469   1.161  -4.047  1.00 98.06           H  
ATOM    578  CD  ARG A  38      -9.907   2.871  -5.266  1.00 98.06           C  
ATOM    579  HD2 ARG A  38      -9.636   3.240  -6.256  1.00 98.06           H  
ATOM    580  HD3 ARG A  38      -9.580   3.579  -4.504  1.00 98.06           H  
ATOM    581  NE  ARG A  38     -11.352   2.678  -5.178  1.00 98.06           N  
ATOM    582  HE  ARG A  38     -11.669   1.753  -4.924  1.00 98.06           H  
ATOM    583  NH1 ARG A  38     -12.056   4.550  -6.290  1.00 98.06           N  
ATOM    584 HH11 ARG A  38     -11.097   4.692  -6.576  1.00 98.06           H  
ATOM    585 HH12 ARG A  38     -12.810   5.028  -6.761  1.00 98.06           H  
ATOM    586  NH2 ARG A  38     -13.521   3.001  -5.553  1.00 98.06           N  
ATOM    587 HH21 ARG A  38     -13.591   2.024  -5.306  1.00 98.06           H  
ATOM    588 HH22 ARG A  38     -14.315   3.491  -5.938  1.00 98.06           H  
ATOM    589  CZ  ARG A  38     -12.303   3.433  -5.661  1.00 98.06           C  
ATOM    590  N   LEU A  39      -5.104  -0.072  -6.425  1.00 98.23           N  
ATOM    591  H   LEU A  39      -5.790  -0.530  -7.008  1.00 98.23           H  
ATOM    592  CA  LEU A  39      -3.738  -0.072  -6.903  1.00 98.23           C  
ATOM    593  HA  LEU A  39      -3.081   0.388  -6.165  1.00 98.23           H  
ATOM    594  C   LEU A  39      -3.684   0.718  -8.196  1.00 98.23           C  
ATOM    595  CB  LEU A  39      -3.279  -1.511  -7.148  1.00 98.23           C  
ATOM    596  HB2 LEU A  39      -2.249  -1.485  -7.506  1.00 98.23           H  
ATOM    597  HB3 LEU A  39      -3.900  -1.937  -7.936  1.00 98.23           H  
ATOM    598  O   LEU A  39      -4.502   0.480  -9.078  1.00 98.23           O  
ATOM    599  CG  LEU A  39      -3.355  -2.424  -5.918  1.00 98.23           C  
ATOM    600  HG  LEU A  39      -4.360  -2.417  -5.497  1.00 98.23           H  
ATOM    601  CD1 LEU A  39      -3.044  -3.842  -6.364  1.00 98.23           C  
ATOM    602 HD11 LEU A  39      -3.797  -4.149  -7.090  1.00 98.23           H  
ATOM    603 HD12 LEU A  39      -3.066  -4.518  -5.509  1.00 98.23           H  
ATOM    604 HD13 LEU A  39      -2.062  -3.883  -6.836  1.00 98.23           H  
ATOM    605  CD2 LEU A  39      -2.357  -2.018  -4.839  1.00 98.23           C  
ATOM    606 HD21 LEU A  39      -1.349  -2.005  -5.254  1.00 98.23           H  
ATOM    607 HD22 LEU A  39      -2.403  -2.724  -4.009  1.00 98.23           H  
ATOM    608 HD23 LEU A  39      -2.611  -1.025  -4.469  1.00 98.23           H  
ATOM    609  N   ARG A  40      -2.709   1.608  -8.335  1.00 98.13           N  
ATOM    610  H   ARG A  40      -2.103   1.775  -7.544  1.00 98.13           H  
ATOM    611  CA  ARG A  40      -2.449   2.319  -9.587  1.00 98.13           C  
ATOM    612  HA  ARG A  40      -2.984   1.832 -10.402  1.00 98.13           H  
ATOM    613  C   ARG A  40      -0.969   2.255  -9.918  1.00 98.13           C  
ATOM    614  CB  ARG A  40      -2.984   3.749  -9.468  1.00 98.13           C  
ATOM    615  HB2 ARG A  40      -2.559   4.225  -8.585  1.00 98.13           H  
ATOM    616  HB3 ARG A  40      -4.068   3.711  -9.356  1.00 98.13           H  
ATOM    617  O   ARG A  40      -0.141   2.625  -9.087  1.00 98.13           O  
ATOM    618  CG  ARG A  40      -2.633   4.581 -10.699  1.00 98.13           C  
ATOM    619  HG2 ARG A  40      -1.550   4.677 -10.777  1.00 98.13           H  
ATOM    620  HG3 ARG A  40      -3.017   4.101 -11.599  1.00 98.13           H  
ATOM    621  CD  ARG A  40      -3.235   5.974 -10.569  1.00 98.13           C  
ATOM    622  HD2 ARG A  40      -4.315   5.904 -10.696  1.00 98.13           H  
ATOM    623  HD3 ARG A  40      -3.005   6.375  -9.581  1.00 98.13           H  
ATOM    624  NE  ARG A  40      -2.638   6.840 -11.584  1.00 98.13           N  
ATOM    625  HE  ARG A  40      -1.713   6.583 -11.901  1.00 98.13           H  
ATOM    626  NH1 ARG A  40      -4.190   8.510 -11.647  1.00 98.13           N  
ATOM    627 HH11 ARG A  40      -4.758   7.925 -11.051  1.00 98.13           H  
ATOM    628 HH12 ARG A  40      -4.565   9.319 -12.121  1.00 98.13           H  
ATOM    629  NH2 ARG A  40      -2.355   8.561 -12.963  1.00 98.13           N  
ATOM    630 HH21 ARG A  40      -2.604   9.438 -13.397  1.00 98.13           H  
ATOM    631 HH22 ARG A  40      -1.486   8.087 -13.164  1.00 98.13           H  
ATOM    632  CZ  ARG A  40      -3.073   7.975 -12.056  1.00 98.13           C  
ATOM    633  N   ASN A  41      -0.642   1.800 -11.123  1.00 97.86           N  
ATOM    634  H   ASN A  41      -1.384   1.543 -11.759  1.00 97.86           H  
ATOM    635  CA  ASN A  41       0.735   1.708 -11.596  1.00 97.86           C  
ATOM    636  HA  ASN A  41       1.425   1.802 -10.758  1.00 97.86           H  
ATOM    637  C   ASN A  41       1.041   2.851 -12.573  1.00 97.86           C  
ATOM    638  CB  ASN A  41       0.950   0.318 -12.208  1.00 97.86           C  
ATOM    639  HB2 ASN A  41       0.760  -0.449 -11.457  1.00 97.86           H  
ATOM    640  HB3 ASN A  41       0.250   0.187 -13.033  1.00 97.86           H  
ATOM    641  O   ASN A  41       0.641   2.814 -13.733  1.00 97.86           O  
ATOM    642  CG  ASN A  41       2.352   0.119 -12.740  1.00 97.86           C  
ATOM    643  ND2 ASN A  41       2.579  -0.939 -13.471  1.00 97.86           N  
ATOM    644 HD21 ASN A  41       3.514  -1.092 -13.822  1.00 97.86           H  
ATOM    645 HD22 ASN A  41       1.849  -1.627 -13.586  1.00 97.86           H  
ATOM    646  OD1 ASN A  41       3.266   0.889 -12.490  1.00 97.86           O  
ATOM    647  N   ASP A  42       1.794   3.847 -12.110  1.00 97.31           N  
ATOM    648  H   ASP A  42       2.165   3.765 -11.174  1.00 97.31           H  
ATOM    649  CA  ASP A  42       2.288   4.962 -12.928  1.00 97.31           C  
ATOM    650  HA  ASP A  42       1.670   5.046 -13.822  1.00 97.31           H  
ATOM    651  C   ASP A  42       3.733   4.712 -13.424  1.00 97.31           C  
ATOM    652  CB  ASP A  42       2.150   6.287 -12.156  1.00 97.31           C  
ATOM    653  HB2 ASP A  42       2.686   6.197 -11.211  1.00 97.31           H  
ATOM    654  HB3 ASP A  42       2.621   7.085 -12.729  1.00 97.31           H  
ATOM    655  O   ASP A  42       4.448   5.643 -13.796  1.00 97.31           O  
ATOM    656  CG  ASP A  42       0.707   6.731 -11.878  1.00 97.31           C  
ATOM    657  OD1 ASP A  42      -0.141   6.751 -12.805  1.00 97.31           O  
ATOM    658  OD2 ASP A  42       0.435   7.156 -10.733  1.00 97.31           O  
ATOM    659  N   SER A  43       4.209   3.461 -13.406  1.00 95.69           N  
ATOM    660  H   SER A  43       3.593   2.728 -13.086  1.00 95.69           H  
ATOM    661  CA  SER A  43       5.496   3.064 -13.986  1.00 95.69           C  
ATOM    662  HA  SER A  43       6.140   3.943 -14.012  1.00 95.69           H  
ATOM    663  C   SER A  43       5.361   2.581 -15.436  1.00 95.69           C  
ATOM    664  CB  SER A  43       6.201   2.035 -13.096  1.00 95.69           C  
ATOM    665  HB2 SER A  43       7.271   2.069 -13.302  1.00 95.69           H  
ATOM    666  HB3 SER A  43       6.038   2.275 -12.045  1.00 95.69           H  
ATOM    667  O   SER A  43       4.266   2.354 -15.945  1.00 95.69           O  
ATOM    668  OG  SER A  43       5.760   0.730 -13.342  1.00 95.69           O  
ATOM    669  HG  SER A  43       4.849   0.673 -13.044  1.00 95.69           H  
ATOM    670  N   SER A  44       6.495   2.415 -16.120  1.00 95.14           N  
ATOM    671  H   SER A  44       7.379   2.603 -15.670  1.00 95.14           H  
ATOM    672  CA  SER A  44       6.559   1.915 -17.499  1.00 95.14           C  
ATOM    673  HA  SER A  44       5.677   2.260 -18.040  1.00 95.14           H  
ATOM    674  C   SER A  44       6.570   0.387 -17.613  1.00 95.14           C  
ATOM    675  CB  SER A  44       7.792   2.498 -18.189  1.00 95.14           C  
ATOM    676  HB2 SER A  44       7.888   2.076 -19.190  1.00 95.14           H  
ATOM    677  HB3 SER A  44       7.677   3.579 -18.273  1.00 95.14           H  
ATOM    678  O   SER A  44       6.564  -0.137 -18.726  1.00 95.14           O  
ATOM    679  OG  SER A  44       8.953   2.209 -17.429  1.00 95.14           O  
ATOM    680  HG  SER A  44       9.729   2.466 -17.933  1.00 95.14           H  
ATOM    681  N   THR A  45       6.581  -0.339 -16.492  1.00 95.30           N  
ATOM    682  H   THR A  45       6.537   0.136 -15.602  1.00 95.30           H  
ATOM    683  CA  THR A  45       6.586  -1.808 -16.461  1.00 95.30           C  
ATOM    684  HA  THR A  45       6.452  -2.182 -17.476  1.00 95.30           H  
ATOM    685  C   THR A  45       5.445  -2.340 -15.601  1.00 95.30           C  
ATOM    686  CB  THR A  45       7.914  -2.364 -15.930  1.00 95.30           C  
ATOM    687  HB  THR A  45       7.849  -3.452 -15.901  1.00 95.30           H  
ATOM    688  O   THR A  45       5.019  -1.651 -14.677  1.00 95.30           O  
ATOM    689  CG2 THR A  45       9.089  -1.977 -16.826  1.00 95.30           C  
ATOM    690 HG21 THR A  45       8.896  -2.297 -17.850  1.00 95.30           H  
ATOM    691 HG22 THR A  45       9.995  -2.463 -16.464  1.00 95.30           H  
ATOM    692 HG23 THR A  45       9.235  -0.897 -16.808  1.00 95.30           H  
ATOM    693  OG1 THR A  45       8.184  -1.886 -14.630  1.00 95.30           O  
ATOM    694  HG1 THR A  45       7.377  -1.949 -14.114  1.00 95.30           H  
ATOM    695  N   PRO A  46       4.954  -3.565 -15.838  1.00 97.55           N  
ATOM    696  CA  PRO A  46       4.010  -4.196 -14.923  1.00 97.55           C  
ATOM    697  HA  PRO A  46       3.089  -3.613 -14.921  1.00 97.55           H  
ATOM    698  C   PRO A  46       4.562  -4.277 -13.492  1.00 97.55           C  
ATOM    699  CB  PRO A  46       3.726  -5.580 -15.508  1.00 97.55           C  
ATOM    700  HB2 PRO A  46       2.687  -5.872 -15.355  1.00 97.55           H  
ATOM    701  HB3 PRO A  46       4.400  -6.318 -15.074  1.00 97.55           H  
ATOM    702  O   PRO A  46       5.766  -4.455 -13.292  1.00 97.55           O  
ATOM    703  CG  PRO A  46       4.047  -5.411 -16.993  1.00 97.55           C  
ATOM    704  HG2 PRO A  46       3.195  -4.964 -17.504  1.00 97.55           H  
ATOM    705  HG3 PRO A  46       4.323  -6.357 -17.459  1.00 97.55           H  
ATOM    706  CD  PRO A  46       5.212  -4.425 -16.981  1.00 97.55           C  
ATOM    707  HD2 PRO A  46       5.232  -3.867 -17.917  1.00 97.55           H  
ATOM    708  HD3 PRO A  46       6.150  -4.959 -16.830  1.00 97.55           H  
ATOM    709  N   VAL A  47       3.665  -4.150 -12.517  1.00 98.24           N  
ATOM    710  H   VAL A  47       2.701  -3.994 -12.774  1.00 98.24           H  
ATOM    711  CA  VAL A  47       3.947  -4.285 -11.083  1.00 98.24           C  
ATOM    712  HA  VAL A  47       4.996  -4.537 -10.928  1.00 98.24           H  
ATOM    713  C   VAL A  47       3.093  -5.426 -10.548  1.00 98.24           C  
ATOM    714  CB  VAL A  47       3.649  -2.967 -10.343  1.00 98.24           C  
ATOM    715  HB  VAL A  47       2.632  -2.653 -10.578  1.00 98.24           H  
ATOM    716  O   VAL A  47       1.882  -5.436 -10.764  1.00 98.24           O  
ATOM    717  CG1 VAL A  47       3.772  -3.099  -8.821  1.00 98.24           C  
ATOM    718 HG11 VAL A  47       4.768  -3.455  -8.558  1.00 98.24           H  
ATOM    719 HG12 VAL A  47       3.032  -3.802  -8.439  1.00 98.24           H  
ATOM    720 HG13 VAL A  47       3.605  -2.129  -8.353  1.00 98.24           H  
ATOM    721  CG2 VAL A  47       4.609  -1.852 -10.774  1.00 98.24           C  
ATOM    722 HG21 VAL A  47       5.617  -2.066 -10.416  1.00 98.24           H  
ATOM    723 HG22 VAL A  47       4.637  -1.765 -11.860  1.00 98.24           H  
ATOM    724 HG23 VAL A  47       4.264  -0.903 -10.363  1.00 98.24           H  
ATOM    725  N   GLU A  48       3.697  -6.387  -9.860  1.00 98.41           N  
ATOM    726  H   GLU A  48       4.676  -6.277  -9.639  1.00 98.41           H  
ATOM    727  CA  GLU A  48       2.975  -7.447  -9.158  1.00 98.41           C  
ATOM    728  HA  GLU A  48       1.982  -7.546  -9.596  1.00 98.41           H  
ATOM    729  C   GLU A  48       2.787  -7.056  -7.690  1.00 98.41           C  
ATOM    730  CB  GLU A  48       3.674  -8.801  -9.358  1.00 98.41           C  
ATOM    731  HB2 GLU A  48       4.672  -8.778  -8.920  1.00 98.41           H  
ATOM    732  HB3 GLU A  48       3.766  -8.981 -10.429  1.00 98.41           H  
ATOM    733  O   GLU A  48       3.721  -6.629  -7.017  1.00 98.41           O  
ATOM    734  CG  GLU A  48       2.861  -9.945  -8.737  1.00 98.41           C  
ATOM    735  HG2 GLU A  48       1.809  -9.794  -8.979  1.00 98.41           H  
ATOM    736  HG3 GLU A  48       2.950  -9.903  -7.651  1.00 98.41           H  
ATOM    737  CD  GLU A  48       3.299 -11.324  -9.253  1.00 98.41           C  
ATOM    738  OE1 GLU A  48       4.360 -11.825  -8.835  1.00 98.41           O  
ATOM    739  OE2 GLU A  48       2.521 -11.901 -10.047  1.00 98.41           O  
ATOM    740  N   VAL A  49       1.558  -7.158  -7.187  1.00 98.42           N  
ATOM    741  H   VAL A  49       0.818  -7.465  -7.801  1.00 98.42           H  
ATOM    742  CA  VAL A  49       1.220  -6.846  -5.798  1.00 98.42           C  
ATOM    743  HA  VAL A  49       2.136  -6.595  -5.262  1.00 98.42           H  
ATOM    744  C   VAL A  49       0.621  -8.082  -5.143  1.00 98.42           C  
ATOM    745  CB  VAL A  49       0.293  -5.620  -5.685  1.00 98.42           C  
ATOM    746  HB  VAL A  49      -0.674  -5.852  -6.130  1.00 98.42           H  
ATOM    747  O   VAL A  49      -0.465  -8.537  -5.510  1.00 98.42           O  
ATOM    748  CG1 VAL A  49       0.076  -5.244  -4.212  1.00 98.42           C  
ATOM    749 HG11 VAL A  49      -0.416  -6.062  -3.686  1.00 98.42           H  
ATOM    750 HG12 VAL A  49       1.035  -5.041  -3.734  1.00 98.42           H  
ATOM    751 HG13 VAL A  49      -0.556  -4.359  -4.144  1.00 98.42           H  
ATOM    752  CG2 VAL A  49       0.878  -4.397  -6.406  1.00 98.42           C  
ATOM    753 HG21 VAL A  49       1.894  -4.211  -6.059  1.00 98.42           H  
ATOM    754 HG22 VAL A  49       0.898  -4.580  -7.480  1.00 98.42           H  
ATOM    755 HG23 VAL A  49       0.264  -3.515  -6.222  1.00 98.42           H  
ATOM    756  N   HIS A  50       1.303  -8.609  -4.130  1.00 98.34           N  
ATOM    757  H   HIS A  50       2.206  -8.209  -3.919  1.00 98.34           H  
ATOM    758  CA  HIS A  50       0.772  -9.637  -3.245  1.00 98.34           C  
ATOM    759  HA  HIS A  50      -0.010 -10.179  -3.777  1.00 98.34           H  
ATOM    760  C   HIS A  50       0.167  -8.976  -2.010  1.00 98.34           C  
ATOM    761  CB  HIS A  50       1.834 -10.666  -2.852  1.00 98.34           C  
ATOM    762  HB2 HIS A  50       1.337 -11.521  -2.394  1.00 98.34           H  
ATOM    763  HB3 HIS A  50       2.493 -10.232  -2.099  1.00 98.34           H  
ATOM    764  O   HIS A  50       0.852  -8.287  -1.256  1.00 98.34           O  
ATOM    765  CG  HIS A  50       2.677 -11.156  -3.996  1.00 98.34           C  
ATOM    766  CD2 HIS A  50       3.895 -10.652  -4.357  1.00 98.34           C  
ATOM    767  HD2 HIS A  50       4.420  -9.829  -3.894  1.00 98.34           H  
ATOM    768  ND1 HIS A  50       2.375 -12.170  -4.881  1.00 98.34           N  
ATOM    769  HD1 HIS A  50       1.488 -12.638  -5.003  1.00 98.34           H  
ATOM    770  CE1 HIS A  50       3.391 -12.266  -5.758  1.00 98.34           C  
ATOM    771  HE1 HIS A  50       3.431 -12.904  -6.628  1.00 98.34           H  
ATOM    772  NE2 HIS A  50       4.345 -11.385  -5.443  1.00 98.34           N  
ATOM    773  N   ILE A  51      -1.119  -9.207  -1.785  1.00 98.22           N  
ATOM    774  H   ILE A  51      -1.607  -9.808  -2.435  1.00 98.22           H  
ATOM    775  CA  ILE A  51      -1.880  -8.654  -0.670  1.00 98.22           C  
ATOM    776  HA  ILE A  51      -1.267  -7.925  -0.140  1.00 98.22           H  
ATOM    777  C   ILE A  51      -2.215  -9.802   0.276  1.00 98.22           C  
ATOM    778  CB  ILE A  51      -3.152  -7.934  -1.164  1.00 98.22           C  
ATOM    779  HB  ILE A  51      -3.847  -8.690  -1.528  1.00 98.22           H  
ATOM    780  O   ILE A  51      -2.825 -10.787  -0.142  1.00 98.22           O  
ATOM    781  CG1 ILE A  51      -2.884  -6.955  -2.330  1.00 98.22           C  
ATOM    782 HG12 ILE A  51      -2.282  -6.116  -1.979  1.00 98.22           H  
ATOM    783 HG13 ILE A  51      -2.330  -7.461  -3.121  1.00 98.22           H  
ATOM    784  CG2 ILE A  51      -3.781  -7.203   0.036  1.00 98.22           C  
ATOM    785 HG21 ILE A  51      -4.044  -7.917   0.817  1.00 98.22           H  
ATOM    786 HG22 ILE A  51      -4.693  -6.680  -0.253  1.00 98.22           H  
ATOM    787 HG23 ILE A  51      -3.075  -6.483   0.449  1.00 98.22           H  
ATOM    788  CD1 ILE A  51      -4.163  -6.424  -2.984  1.00 98.22           C  
ATOM    789 HD11 ILE A  51      -4.737  -5.815  -2.287  1.00 98.22           H  
ATOM    790 HD12 ILE A  51      -4.772  -7.261  -3.326  1.00 98.22           H  
ATOM    791 HD13 ILE A  51      -3.900  -5.809  -3.844  1.00 98.22           H  
ATOM    792  N   LYS A  52      -1.835  -9.683   1.547  1.00 97.62           N  
ATOM    793  H   LYS A  52      -1.339  -8.841   1.805  1.00 97.62           H  
ATOM    794  CA  LYS A  52      -2.189 -10.628   2.610  1.00 97.62           C  
ATOM    795  HA  LYS A  52      -2.804 -11.423   2.189  1.00 97.62           H  
ATOM    796  C   LYS A  52      -3.024  -9.924   3.671  1.00 97.62           C  
ATOM    797  CB  LYS A  52      -0.922 -11.267   3.188  1.00 97.62           C  
ATOM    798  HB2 LYS A  52      -0.382 -11.777   2.390  1.00 97.62           H  
ATOM    799  HB3 LYS A  52      -0.280 -10.482   3.589  1.00 97.62           H  
ATOM    800  O   LYS A  52      -2.636  -8.870   4.169  1.00 97.62           O  
ATOM    801  CG  LYS A  52      -1.260 -12.272   4.298  1.00 97.62           C  
ATOM    802  HG2 LYS A  52      -1.815 -13.110   3.876  1.00 97.62           H  
ATOM    803  HG3 LYS A  52      -1.880 -11.792   5.056  1.00 97.62           H  
ATOM    804  CD  LYS A  52       0.001 -12.781   4.995  1.00 97.62           C  
ATOM    805  HD2 LYS A  52       0.642 -13.301   4.284  1.00 97.62           H  
ATOM    806  HD3 LYS A  52       0.537 -11.928   5.411  1.00 97.62           H  
ATOM    807  CE  LYS A  52      -0.439 -13.720   6.122  1.00 97.62           C  
ATOM    808  HE2 LYS A  52      -1.241 -13.233   6.677  1.00 97.62           H  
ATOM    809  HE3 LYS A  52      -0.868 -14.628   5.697  1.00 97.62           H  
ATOM    810  NZ  LYS A  52       0.680 -14.030   7.041  1.00 97.62           N  
ATOM    811  HZ1 LYS A  52       1.446 -14.483   6.563  1.00 97.62           H  
ATOM    812  HZ2 LYS A  52       1.018 -13.169   7.447  1.00 97.62           H  
ATOM    813  HZ3 LYS A  52       0.343 -14.613   7.794  1.00 97.62           H  
ATOM    814  N   VAL A  53      -4.144 -10.540   4.032  1.00 94.53           N  
ATOM    815  H   VAL A  53      -4.376 -11.411   3.578  1.00 94.53           H  
ATOM    816  CA  VAL A  53      -5.130  -9.994   4.967  1.00 94.53           C  
ATOM    817  HA  VAL A  53      -4.664  -9.244   5.605  1.00 94.53           H  
ATOM    818  C   VAL A  53      -5.654 -11.135   5.830  1.00 94.53           C  
ATOM    819  CB  VAL A  53      -6.287  -9.340   4.197  1.00 94.53           C  
ATOM    820  HB  VAL A  53      -6.885 -10.107   3.704  1.00 94.53           H  
ATOM    821  O   VAL A  53      -6.354 -12.019   5.340  1.00 94.53           O  
ATOM    822  CG1 VAL A  53      -7.171  -8.570   5.163  1.00 94.53           C  
ATOM    823 HG11 VAL A  53      -7.991  -8.122   4.601  1.00 94.53           H  
ATOM    824 HG12 VAL A  53      -7.587  -9.250   5.906  1.00 94.53           H  
ATOM    825 HG13 VAL A  53      -6.602  -7.784   5.659  1.00 94.53           H  
ATOM    826  CG2 VAL A  53      -5.799  -8.375   3.121  1.00 94.53           C  
ATOM    827 HG21 VAL A  53      -5.226  -8.921   2.371  1.00 94.53           H  
ATOM    828 HG22 VAL A  53      -5.188  -7.585   3.558  1.00 94.53           H  
ATOM    829 HG23 VAL A  53      -6.664  -7.974   2.592  1.00 94.53           H  
ATOM    830  N   GLY A  54      -5.262 -11.165   7.105  1.00 90.98           N  
ATOM    831  H   GLY A  54      -4.736 -10.386   7.476  1.00 90.98           H  
ATOM    832  CA  GLY A  54      -5.445 -12.354   7.939  1.00 90.98           C  
ATOM    833  HA2 GLY A  54      -6.511 -12.519   8.100  1.00 90.98           H  
ATOM    834  HA3 GLY A  54      -4.967 -12.207   8.907  1.00 90.98           H  
ATOM    835  C   GLY A  54      -4.827 -13.591   7.269  1.00 90.98           C  
ATOM    836  O   GLY A  54      -3.620 -13.621   6.998  1.00 90.98           O  
ATOM    837  N   ASP A  55      -5.669 -14.579   6.966  1.00 91.26           N  
ATOM    838  H   ASP A  55      -6.636 -14.484   7.240  1.00 91.26           H  
ATOM    839  CA  ASP A  55      -5.286 -15.820   6.279  1.00 91.26           C  
ATOM    840  HA  ASP A  55      -4.234 -16.024   6.474  1.00 91.26           H  
ATOM    841  C   ASP A  55      -5.461 -15.761   4.750  1.00 91.26           C  
ATOM    842  CB  ASP A  55      -6.097 -16.986   6.861  1.00 91.26           C  
ATOM    843  HB2 ASP A  55      -7.154 -16.823   6.650  1.00 91.26           H  
ATOM    844  HB3 ASP A  55      -5.792 -17.912   6.373  1.00 91.26           H  
ATOM    845  O   ASP A  55      -4.926 -16.611   4.034  1.00 91.26           O  
ATOM    846  CG  ASP A  55      -5.884 -17.137   8.367  1.00 91.26           C  
ATOM    847  OD1 ASP A  55      -4.704 -17.134   8.788  1.00 91.26           O  
ATOM    848  OD2 ASP A  55      -6.913 -17.223   9.076  1.00 91.26           O  
ATOM    849  N   GLU A  56      -6.183 -14.765   4.228  1.00 95.83           N  
ATOM    850  H   GLU A  56      -6.478 -14.008   4.828  1.00 95.83           H  
ATOM    851  CA  GLU A  56      -6.421 -14.620   2.792  1.00 95.83           C  
ATOM    852  HA  GLU A  56      -6.545 -15.621   2.380  1.00 95.83           H  
ATOM    853  C   GLU A  56      -5.213 -13.974   2.102  1.00 95.83           C  
ATOM    854  CB  GLU A  56      -7.731 -13.856   2.520  1.00 95.83           C  
ATOM    855  HB2 GLU A  56      -7.598 -12.804   2.771  1.00 95.83           H  
ATOM    856  HB3 GLU A  56      -8.511 -14.274   3.157  1.00 95.83           H  
ATOM    857  O   GLU A  56      -4.590 -13.039   2.617  1.00 95.83           O  
ATOM    858  CG  GLU A  56      -8.171 -13.988   1.048  1.00 95.83           C  
ATOM    859  HG2 GLU A  56      -8.269 -15.046   0.807  1.00 95.83           H  
ATOM    860  HG3 GLU A  56      -7.390 -13.575   0.409  1.00 95.83           H  
ATOM    861  CD  GLU A  56      -9.495 -13.276   0.718  1.00 95.83           C  
ATOM    862  OE1 GLU A  56      -9.715 -12.991  -0.487  1.00 95.83           O  
ATOM    863  OE2 GLU A  56     -10.278 -12.984   1.641  1.00 95.83           O  
ATOM    864  N   LYS A  57      -4.884 -14.469   0.905  1.00 97.19           N  
ATOM    865  H   LYS A  57      -5.464 -15.201   0.522  1.00 97.19           H  
ATOM    866  CA  LYS A  57      -3.849 -13.908   0.034  1.00 97.19           C  
ATOM    867  HA  LYS A  57      -3.546 -12.936   0.422  1.00 97.19           H  
ATOM    868  C   LYS A  57      -4.405 -13.705  -1.366  1.00 97.19           C  
ATOM    869  CB  LYS A  57      -2.620 -14.821  -0.027  1.00 97.19           C  
ATOM    870  HB2 LYS A  57      -1.921 -14.410  -0.755  1.00 97.19           H  
ATOM    871  HB3 LYS A  57      -2.932 -15.807  -0.372  1.00 97.19           H  
ATOM    872  O   LYS A  57      -5.056 -14.598  -1.903  1.00 97.19           O  
ATOM    873  CG  LYS A  57      -1.900 -14.955   1.319  1.00 97.19           C  
ATOM    874  HG2 LYS A  57      -1.552 -13.974   1.643  1.00 97.19           H  
ATOM    875  HG3 LYS A  57      -2.581 -15.363   2.066  1.00 97.19           H  
ATOM    876  CD  LYS A  57      -0.707 -15.899   1.154  1.00 97.19           C  
ATOM    877  HD2 LYS A  57      -1.066 -16.851   0.763  1.00 97.19           H  
ATOM    878  HD3 LYS A  57      -0.003 -15.465   0.444  1.00 97.19           H  
ATOM    879  CE  LYS A  57      -0.015 -16.132   2.497  1.00 97.19           C  
ATOM    880  HE2 LYS A  57      -0.759 -16.505   3.202  1.00 97.19           H  
ATOM    881  HE3 LYS A  57       0.357 -15.175   2.863  1.00 97.19           H  
ATOM    882  NZ  LYS A  57       1.093 -17.107   2.345  1.00 97.19           N  
ATOM    883  HZ1 LYS A  57       1.550 -17.286   3.227  1.00 97.19           H  
ATOM    884  HZ2 LYS A  57       0.730 -17.981   1.991  1.00 97.19           H  
ATOM    885  HZ3 LYS A  57       1.773 -16.764   1.681  1.00 97.19           H  
ATOM    886  N   ARG A  58      -4.083 -12.572  -1.983  1.00 97.52           N  
ATOM    887  H   ARG A  58      -3.547 -11.893  -1.461  1.00 97.52           H  
ATOM    888  CA  ARG A  58      -4.342 -12.302  -3.402  1.00 97.52           C  
ATOM    889  HA  ARG A  58      -4.605 -13.236  -3.900  1.00 97.52           H  
ATOM    890  C   ARG A  58      -3.084 -11.790  -4.072  1.00 97.52           C  
ATOM    891  CB  ARG A  58      -5.515 -11.330  -3.569  1.00 97.52           C  
ATOM    892  HB2 ARG A  58      -5.626 -11.093  -4.627  1.00 97.52           H  
ATOM    893  HB3 ARG A  58      -5.312 -10.406  -3.027  1.00 97.52           H  
ATOM    894  O   ARG A  58      -2.247 -11.166  -3.433  1.00 97.52           O  
ATOM    895  CG  ARG A  58      -6.815 -11.967  -3.064  1.00 97.52           C  
ATOM    896  HG2 ARG A  58      -6.767 -12.103  -1.984  1.00 97.52           H  
ATOM    897  HG3 ARG A  58      -6.959 -12.938  -3.538  1.00 97.52           H  
ATOM    898  CD  ARG A  58      -8.000 -11.074  -3.400  1.00 97.52           C  
ATOM    899  HD2 ARG A  58      -7.826 -10.096  -2.949  1.00 97.52           H  
ATOM    900  HD3 ARG A  58      -8.082 -10.975  -4.482  1.00 97.52           H  
ATOM    901  NE  ARG A  58      -9.237 -11.622  -2.844  1.00 97.52           N  
ATOM    902  HE  ARG A  58      -9.167 -12.284  -2.084  1.00 97.52           H  
ATOM    903  NH1 ARG A  58     -10.705 -10.158  -3.816  1.00 97.52           N  
ATOM    904 HH11 ARG A  58     -11.527  -9.611  -3.608  1.00 97.52           H  
ATOM    905 HH12 ARG A  58      -9.971  -9.826  -4.426  1.00 97.52           H  
ATOM    906  NH2 ARG A  58     -11.363 -11.508  -2.157  1.00 97.52           N  
ATOM    907 HH21 ARG A  58     -12.209 -10.967  -2.053  1.00 97.52           H  
ATOM    908 HH22 ARG A  58     -11.060 -12.131  -1.422  1.00 97.52           H  
ATOM    909  CZ  ARG A  58     -10.433 -11.102  -2.961  1.00 97.52           C  
ATOM    910  N   THR A  59      -2.931 -12.090  -5.350  1.00 98.03           N  
ATOM    911  H   THR A  59      -3.676 -12.570  -5.835  1.00 98.03           H  
ATOM    912  CA  THR A  59      -1.845 -11.575  -6.187  1.00 98.03           C  
ATOM    913  HA  THR A  59      -1.293 -10.799  -5.658  1.00 98.03           H  
ATOM    914  C   THR A  59      -2.470 -10.945  -7.412  1.00 98.03           C  
ATOM    915  CB  THR A  59      -0.852 -12.679  -6.559  1.00 98.03           C  
ATOM    916  HB  THR A  59      -1.374 -13.488  -7.071  1.00 98.03           H  
ATOM    917  O   THR A  59      -3.402 -11.511  -7.983  1.00 98.03           O  
ATOM    918  CG2 THR A  59       0.289 -12.175  -7.436  1.00 98.03           C  
ATOM    919 HG21 THR A  59       0.755 -11.295  -6.992  1.00 98.03           H  
ATOM    920 HG22 THR A  59      -0.079 -11.916  -8.429  1.00 98.03           H  
ATOM    921 HG23 THR A  59       1.039 -12.956  -7.558  1.00 98.03           H  
ATOM    922  OG1 THR A  59      -0.308 -13.167  -5.348  1.00 98.03           O  
ATOM    923  HG1 THR A  59      -0.903 -12.872  -4.655  1.00 98.03           H  
ATOM    924  N   VAL A  60      -2.001  -9.757  -7.767  1.00 97.83           N  
ATOM    925  H   VAL A  60      -1.260  -9.336  -7.224  1.00 97.83           H  
ATOM    926  CA  VAL A  60      -2.512  -8.993  -8.898  1.00 97.83           C  
ATOM    927  HA  VAL A  60      -3.005  -9.676  -9.590  1.00 97.83           H  
ATOM    928  C   VAL A  60      -1.353  -8.349  -9.638  1.00 97.83           C  
ATOM    929  CB  VAL A  60      -3.564  -7.975  -8.428  1.00 97.83           C  
ATOM    930  HB  VAL A  60      -4.361  -8.536  -7.940  1.00 97.83           H  
ATOM    931  O   VAL A  60      -0.491  -7.722  -9.030  1.00 97.83           O  
ATOM    932  CG1 VAL A  60      -3.051  -6.950  -7.415  1.00 97.83           C  
ATOM    933 HG11 VAL A  60      -3.902  -6.387  -7.032  1.00 97.83           H  
ATOM    934 HG12 VAL A  60      -2.569  -7.449  -6.574  1.00 97.83           H  
ATOM    935 HG13 VAL A  60      -2.343  -6.269  -7.888  1.00 97.83           H  
ATOM    936  CG2 VAL A  60      -4.193  -7.220  -9.594  1.00 97.83           C  
ATOM    937 HG21 VAL A  60      -3.454  -6.602 -10.104  1.00 97.83           H  
ATOM    938 HG22 VAL A  60      -4.973  -6.572  -9.195  1.00 97.83           H  
ATOM    939 HG23 VAL A  60      -4.634  -7.918 -10.306  1.00 97.83           H  
ATOM    940  N   THR A  61      -1.341  -8.501 -10.955  1.00 98.15           N  
ATOM    941  H   THR A  61      -2.059  -9.057 -11.397  1.00 98.15           H  
ATOM    942  CA  THR A  61      -0.455  -7.742 -11.833  1.00 98.15           C  
ATOM    943  HA  THR A  61       0.447  -7.454 -11.292  1.00 98.15           H  
ATOM    944  C   THR A  61      -1.190  -6.485 -12.278  1.00 98.15           C  
ATOM    945  CB  THR A  61      -0.036  -8.572 -13.050  1.00 98.15           C  
ATOM    946  HB  THR A  61      -0.903  -8.723 -13.693  1.00 98.15           H  
ATOM    947  O   THR A  61      -2.299  -6.579 -12.796  1.00 98.15           O  
ATOM    948  CG2 THR A  61       1.056  -7.880 -13.862  1.00 98.15           C  
ATOM    949 HG21 THR A  61       1.914  -7.660 -13.226  1.00 98.15           H  
ATOM    950 HG22 THR A  61       0.671  -6.954 -14.289  1.00 98.15           H  
ATOM    951 HG23 THR A  61       1.369  -8.534 -14.677  1.00 98.15           H  
ATOM    952  OG1 THR A  61       0.441  -9.844 -12.665  1.00 98.15           O  
ATOM    953  HG1 THR A  61       1.151  -9.760 -12.025  1.00 98.15           H  
ATOM    954  N   VAL A  62      -0.578  -5.322 -12.080  1.00 98.16           N  
ATOM    955  H   VAL A  62       0.318  -5.333 -11.614  1.00 98.16           H  
ATOM    956  CA  VAL A  62      -1.098  -4.018 -12.499  1.00 98.16           C  
ATOM    957  HA  VAL A  62      -2.116  -4.131 -12.872  1.00 98.16           H  
ATOM    958  C   VAL A  62      -0.218  -3.520 -13.640  1.00 98.16           C  
ATOM    959  CB  VAL A  62      -1.130  -3.026 -11.319  1.00 98.16           C  
ATOM    960  HB  VAL A  62      -0.110  -2.756 -11.043  1.00 98.16           H  
ATOM    961  O   VAL A  62       0.970  -3.242 -13.449  1.00 98.16           O  
ATOM    962  CG1 VAL A  62      -1.892  -1.752 -11.699  1.00 98.16           C  
ATOM    963 HG11 VAL A  62      -1.874  -1.040 -10.874  1.00 98.16           H  
ATOM    964 HG12 VAL A  62      -2.928  -1.991 -11.938  1.00 98.16           H  
ATOM    965 HG13 VAL A  62      -1.439  -1.286 -12.575  1.00 98.16           H  
ATOM    966  CG2 VAL A  62      -1.811  -3.621 -10.078  1.00 98.16           C  
ATOM    967 HG21 VAL A  62      -1.868  -2.863  -9.296  1.00 98.16           H  
ATOM    968 HG22 VAL A  62      -2.816  -3.958 -10.333  1.00 98.16           H  
ATOM    969 HG23 VAL A  62      -1.234  -4.462  -9.695  1.00 98.16           H  
ATOM    970  N   ASN A  63      -0.767  -3.448 -14.847  1.00 98.21           N  
ATOM    971  H   ASN A  63      -1.750  -3.657 -14.943  1.00 98.21           H  
ATOM    972  CA  ASN A  63      -0.047  -3.002 -16.035  1.00 98.21           C  
ATOM    973  HA  ASN A  63       0.918  -3.508 -16.046  1.00 98.21           H  
ATOM    974  C   ASN A  63       0.209  -1.483 -16.007  1.00 98.21           C  
ATOM    975  CB  ASN A  63      -0.823  -3.432 -17.288  1.00 98.21           C  
ATOM    976  HB2 ASN A  63      -0.340  -3.053 -18.189  1.00 98.21           H  
ATOM    977  HB3 ASN A  63      -1.831  -3.018 -17.256  1.00 98.21           H  
ATOM    978  O   ASN A  63      -0.436  -0.757 -15.249  1.00 98.21           O  
ATOM    979  CG  ASN A  63      -0.885  -4.939 -17.406  1.00 98.21           C  
ATOM    980  ND2 ASN A  63      -2.047  -5.513 -17.226  1.00 98.21           N  
ATOM    981 HD21 ASN A  63      -2.762  -4.967 -16.768  1.00 98.21           H  
ATOM    982 HD22 ASN A  63      -2.070  -6.522 -17.175  1.00 98.21           H  
ATOM    983  OD1 ASN A  63       0.119  -5.599 -17.630  1.00 98.21           O  
ATOM    984  N   PRO A  64       1.147  -0.972 -16.824  1.00 98.10           N  
ATOM    985  CA  PRO A  64       1.391   0.464 -16.944  1.00 98.10           C  
ATOM    986  HA  PRO A  64       1.849   0.821 -16.022  1.00 98.10           H  
ATOM    987  C   PRO A  64       0.112   1.265 -17.230  1.00 98.10           C  
ATOM    988  CB  PRO A  64       2.398   0.595 -18.091  1.00 98.10           C  
ATOM    989  HB2 PRO A  64       3.035   1.473 -17.983  1.00 98.10           H  
ATOM    990  HB3 PRO A  64       1.883   0.620 -19.051  1.00 98.10           H  
ATOM    991  O   PRO A  64      -0.598   0.986 -18.196  1.00 98.10           O  
ATOM    992  CG  PRO A  64       3.188  -0.705 -17.983  1.00 98.10           C  
ATOM    993  HG2 PRO A  64       3.697  -0.956 -18.914  1.00 98.10           H  
ATOM    994  HG3 PRO A  64       3.895  -0.625 -17.157  1.00 98.10           H  
ATOM    995  CD  PRO A  64       2.104  -1.716 -17.631  1.00 98.10           C  
ATOM    996  HD2 PRO A  64       2.540  -2.550 -17.081  1.00 98.10           H  
ATOM    997  HD3 PRO A  64       1.624  -2.067 -18.545  1.00 98.10           H  
ATOM    998  N   GLY A  65      -0.169   2.271 -16.399  1.00 97.15           N  
ATOM    999  H   GLY A  65       0.410   2.395 -15.581  1.00 97.15           H  
ATOM   1000  CA  GLY A  65      -1.358   3.123 -16.495  1.00 97.15           C  
ATOM   1001  HA2 GLY A  65      -1.193   4.012 -15.886  1.00 97.15           H  
ATOM   1002  HA3 GLY A  65      -1.494   3.431 -17.532  1.00 97.15           H  
ATOM   1003  C   GLY A  65      -2.663   2.473 -16.021  1.00 97.15           C  
ATOM   1004  O   GLY A  65      -3.711   3.114 -16.098  1.00 97.15           O  
ATOM   1005  N   GLU A  66      -2.625   1.228 -15.543  1.00 97.58           N  
ATOM   1006  H   GLU A  66      -1.734   0.756 -15.480  1.00 97.58           H  
ATOM   1007  CA  GLU A  66      -3.794   0.506 -15.043  1.00 97.58           C  
ATOM   1008  HA  GLU A  66      -4.650   0.784 -15.658  1.00 97.58           H  
ATOM   1009  C   GLU A  66      -4.113   0.894 -13.590  1.00 97.58           C  
ATOM   1010  CB  GLU A  66      -3.574  -1.010 -15.214  1.00 97.58           C  
ATOM   1011  HB2 GLU A  66      -2.825  -1.341 -14.494  1.00 97.58           H  
ATOM   1012  HB3 GLU A  66      -3.197  -1.190 -16.220  1.00 97.58           H  
ATOM   1013  O   GLU A  66      -3.218   1.122 -12.767  1.00 97.58           O  
ATOM   1014  CG  GLU A  66      -4.845  -1.851 -15.022  1.00 97.58           C  
ATOM   1015  HG2 GLU A  66      -5.215  -1.707 -14.006  1.00 97.58           H  
ATOM   1016  HG3 GLU A  66      -5.606  -1.482 -15.709  1.00 97.58           H  
ATOM   1017  CD  GLU A  66      -4.627  -3.357 -15.270  1.00 97.58           C  
ATOM   1018  OE1 GLU A  66      -5.639  -4.082 -15.353  1.00 97.58           O  
ATOM   1019  OE2 GLU A  66      -3.459  -3.794 -15.421  1.00 97.58           O  
ATOM   1020  N   GLU A  67      -5.409   0.936 -13.274  1.00 97.61           N  
ATOM   1021  H   GLU A  67      -6.083   0.698 -13.989  1.00 97.61           H  
ATOM   1022  CA  GLU A  67      -5.930   0.992 -11.910  1.00 97.61           C  
ATOM   1023  HA  GLU A  67      -5.081   1.002 -11.227  1.00 97.61           H  
ATOM   1024  C   GLU A  67      -6.752  -0.275 -11.645  1.00 97.61           C  
ATOM   1025  CB  GLU A  67      -6.726   2.293 -11.671  1.00 97.61           C  
ATOM   1026  HB2 GLU A  67      -6.078   3.130 -11.931  1.00 97.61           H  
ATOM   1027  HB3 GLU A  67      -7.598   2.315 -12.325  1.00 97.61           H  
ATOM   1028  O   GLU A  67      -7.656  -0.604 -12.414  1.00 97.61           O  
ATOM   1029  CG  GLU A  67      -7.184   2.458 -10.205  1.00 97.61           C  
ATOM   1030  HG2 GLU A  67      -7.890   1.663  -9.966  1.00 97.61           H  
ATOM   1031  HG3 GLU A  67      -6.316   2.337  -9.557  1.00 97.61           H  
ATOM   1032  CD  GLU A  67      -7.828   3.824  -9.877  1.00 97.61           C  
ATOM   1033  OE1 GLU A  67      -8.547   3.909  -8.846  1.00 97.61           O  
ATOM   1034  OE2 GLU A  67      -7.552   4.821 -10.586  1.00 97.61           O  
ATOM   1035  N   VAL A  68      -6.440  -0.990 -10.563  1.00 97.44           N  
ATOM   1036  H   VAL A  68      -5.715  -0.633  -9.958  1.00 97.44           H  
ATOM   1037  CA  VAL A  68      -7.122  -2.229 -10.167  1.00 97.44           C  
ATOM   1038  HA  VAL A  68      -7.983  -2.376 -10.820  1.00 97.44           H  
ATOM   1039  C   VAL A  68      -7.639  -2.101  -8.741  1.00 97.44           C  
ATOM   1040  CB  VAL A  68      -6.217  -3.470 -10.313  1.00 97.44           C  
ATOM   1041  HB  VAL A  68      -5.367  -3.387  -9.636  1.00 97.44           H  
ATOM   1042  O   VAL A  68      -6.928  -1.635  -7.855  1.00 97.44           O  
ATOM   1043  CG1 VAL A  68      -7.006  -4.741  -9.966  1.00 97.44           C  
ATOM   1044 HG11 VAL A  68      -7.988  -4.711 -10.438  1.00 97.44           H  
ATOM   1045 HG12 VAL A  68      -6.491  -5.621 -10.350  1.00 97.44           H  
ATOM   1046 HG13 VAL A  68      -7.122  -4.832  -8.886  1.00 97.44           H  
ATOM   1047  CG2 VAL A  68      -5.681  -3.628 -11.740  1.00 97.44           C  
ATOM   1048 HG21 VAL A  68      -5.066  -4.524 -11.825  1.00 97.44           H  
ATOM   1049 HG22 VAL A  68      -5.061  -2.769 -11.998  1.00 97.44           H  
ATOM   1050 HG23 VAL A  68      -6.504  -3.691 -12.453  1.00 97.44           H  
ATOM   1051  N   GLU A  69      -8.867  -2.554  -8.495  1.00 97.66           N  
ATOM   1052  H   GLU A  69      -9.398  -2.950  -9.258  1.00 97.66           H  
ATOM   1053  CA  GLU A  69      -9.444  -2.642  -7.153  1.00 97.66           C  
ATOM   1054  HA  GLU A  69      -8.785  -2.128  -6.454  1.00 97.66           H  
ATOM   1055  C   GLU A  69      -9.547  -4.105  -6.703  1.00 97.66           C  
ATOM   1056  CB  GLU A  69     -10.794  -1.905  -7.102  1.00 97.66           C  
ATOM   1057  HB2 GLU A  69     -11.522  -2.434  -7.717  1.00 97.66           H  
ATOM   1058  HB3 GLU A  69     -10.662  -0.902  -7.507  1.00 97.66           H  
ATOM   1059  O   GLU A  69     -10.077  -4.961  -7.411  1.00 97.66           O  
ATOM   1060  CG  GLU A  69     -11.327  -1.782  -5.666  1.00 97.66           C  
ATOM   1061  HG2 GLU A  69     -10.576  -1.289  -5.048  1.00 97.66           H  
ATOM   1062  HG3 GLU A  69     -11.484  -2.778  -5.253  1.00 97.66           H  
ATOM   1063  CD  GLU A  69     -12.645  -0.994  -5.598  1.00 97.66           C  
ATOM   1064  OE1 GLU A  69     -13.712  -1.640  -5.637  1.00 97.66           O  
ATOM   1065  OE2 GLU A  69     -12.597   0.252  -5.420  1.00 97.66           O  
ATOM   1066  N   VAL A  70      -9.063  -4.394  -5.495  1.00 97.00           N  
ATOM   1067  H   VAL A  70      -8.599  -3.653  -4.990  1.00 97.00           H  
ATOM   1068  CA  VAL A  70      -9.154  -5.704  -4.845  1.00 97.00           C  
ATOM   1069  HA  VAL A  70      -9.670  -6.395  -5.511  1.00 97.00           H  
ATOM   1070  C   VAL A  70      -9.969  -5.561  -3.564  1.00 97.00           C  
ATOM   1071  CB  VAL A  70      -7.756  -6.286  -4.555  1.00 97.00           C  
ATOM   1072  HB  VAL A  70      -7.256  -5.684  -3.795  1.00 97.00           H  
ATOM   1073  O   VAL A  70      -9.595  -4.808  -2.671  1.00 97.00           O  
ATOM   1074  CG1 VAL A  70      -7.885  -7.721  -4.035  1.00 97.00           C  
ATOM   1075 HG11 VAL A  70      -8.468  -7.740  -3.114  1.00 97.00           H  
ATOM   1076 HG12 VAL A  70      -8.361  -8.343  -4.793  1.00 97.00           H  
ATOM   1077 HG13 VAL A  70      -6.892  -8.117  -3.819  1.00 97.00           H  
ATOM   1078  CG2 VAL A  70      -6.865  -6.325  -5.804  1.00 97.00           C  
ATOM   1079 HG21 VAL A  70      -7.370  -6.848  -6.615  1.00 97.00           H  
ATOM   1080 HG22 VAL A  70      -6.637  -5.310  -6.129  1.00 97.00           H  
ATOM   1081 HG23 VAL A  70      -5.922  -6.825  -5.580  1.00 97.00           H  
ATOM   1082  N   THR A  71     -11.077  -6.297  -3.452  1.00 95.75           N  
ATOM   1083  H   THR A  71     -11.356  -6.866  -4.239  1.00 95.75           H  
ATOM   1084  CA  THR A  71     -11.958  -6.254  -2.269  1.00 95.75           C  
ATOM   1085  HA  THR A  71     -11.675  -5.414  -1.635  1.00 95.75           H  
ATOM   1086  C   THR A  71     -11.846  -7.525  -1.435  1.00 95.75           C  
ATOM   1087  CB  THR A  71     -13.421  -6.020  -2.669  1.00 95.75           C  
ATOM   1088  HB  THR A  71     -13.761  -6.827  -3.318  1.00 95.75           H  
ATOM   1089  O   THR A  71     -12.032  -8.622  -1.965  1.00 95.75           O  
ATOM   1090  CG2 THR A  71     -14.349  -5.921  -1.457  1.00 95.75           C  
ATOM   1091 HG21 THR A  71     -15.347  -5.631  -1.787  1.00 95.75           H  
ATOM   1092 HG22 THR A  71     -13.974  -5.172  -0.759  1.00 95.75           H  
ATOM   1093 HG23 THR A  71     -14.424  -6.882  -0.949  1.00 95.75           H  
ATOM   1094  OG1 THR A  71     -13.551  -4.795  -3.349  1.00 95.75           O  
ATOM   1095  HG1 THR A  71     -13.074  -4.816  -4.182  1.00 95.75           H  
ATOM   1096  N   PHE A  72     -11.607  -7.371  -0.136  1.00 94.29           N  
ATOM   1097  H   PHE A  72     -11.485  -6.429   0.209  1.00 94.29           H  
ATOM   1098  CA  PHE A  72     -11.653  -8.424   0.879  1.00 94.29           C  
ATOM   1099  HA  PHE A  72     -11.688  -9.403   0.400  1.00 94.29           H  
ATOM   1100  C   PHE A  72     -12.904  -8.260   1.740  1.00 94.29           C  
ATOM   1101  CB  PHE A  72     -10.393  -8.363   1.751  1.00 94.29           C  
ATOM   1102  HB2 PHE A  72     -10.491  -9.095   2.553  1.00 94.29           H  
ATOM   1103  HB3 PHE A  72     -10.325  -7.379   2.214  1.00 94.29           H  
ATOM   1104  O   PHE A  72     -13.279  -7.133   2.061  1.00 94.29           O  
ATOM   1105  CG  PHE A  72      -9.113  -8.643   0.995  1.00 94.29           C  
ATOM   1106  CD1 PHE A  72      -8.552  -9.931   1.027  1.00 94.29           C  
ATOM   1107  HD1 PHE A  72      -9.028 -10.711   1.603  1.00 94.29           H  
ATOM   1108  CD2 PHE A  72      -8.490  -7.625   0.247  1.00 94.29           C  
ATOM   1109  HD2 PHE A  72      -8.919  -6.634   0.218  1.00 94.29           H  
ATOM   1110  CE1 PHE A  72      -7.373 -10.205   0.316  1.00 94.29           C  
ATOM   1111  HE1 PHE A  72      -6.941 -11.194   0.356  1.00 94.29           H  
ATOM   1112  CE2 PHE A  72      -7.317  -7.901  -0.475  1.00 94.29           C  
ATOM   1113  HE2 PHE A  72      -6.849  -7.120  -1.056  1.00 94.29           H  
ATOM   1114  CZ  PHE A  72      -6.758  -9.191  -0.437  1.00 94.29           C  
ATOM   1115  HZ  PHE A  72      -5.849  -9.407  -0.979  1.00 94.29           H  
ATOM   1116  N   SER A  73     -13.506  -9.378   2.143  1.00 91.81           N  
ATOM   1117  H   SER A  73     -13.095 -10.269   1.904  1.00 91.81           H  
ATOM   1118  CA  SER A  73     -14.670  -9.416   3.034  1.00 91.81           C  
ATOM   1119  HA  SER A  73     -14.879  -8.414   3.409  1.00 91.81           H  
ATOM   1120  C   SER A  73     -14.380 -10.321   4.221  1.00 91.81           C  
ATOM   1121  CB  SER A  73     -15.920  -9.909   2.302  1.00 91.81           C  
ATOM   1122  HB2 SER A  73     -15.695 -10.839   1.780  1.00 91.81           H  
ATOM   1123  HB3 SER A  73     -16.715 -10.095   3.024  1.00 91.81           H  
ATOM   1124  O   SER A  73     -13.801 -11.396   4.062  1.00 91.81           O  
ATOM   1125  OG  SER A  73     -16.365  -8.937   1.379  1.00 91.81           O  
ATOM   1126  HG  SER A  73     -16.967  -8.372   1.870  1.00 91.81           H  
ATOM   1127  N   ALA A  74     -14.783  -9.897   5.412  1.00 88.40           N  
ATOM   1128  H   ALA A  74     -15.245  -9.002   5.488  1.00 88.40           H  
ATOM   1129  CA  ALA A  74     -14.604 -10.664   6.632  1.00 88.40           C  
ATOM   1130  HA  ALA A  74     -14.530 -11.723   6.384  1.00 88.40           H  
ATOM   1131  C   ALA A  74     -15.796 -10.483   7.570  1.00 88.40           C  
ATOM   1132  CB  ALA A  74     -13.299 -10.222   7.306  1.00 88.40           C  
ATOM   1133  HB1 ALA A  74     -13.318  -9.145   7.473  1.00 88.40           H  
ATOM   1134  HB2 ALA A  74     -12.447 -10.469   6.673  1.00 88.40           H  
ATOM   1135  HB3 ALA A  74     -13.199 -10.713   8.275  1.00 88.40           H  
ATOM   1136  O   ALA A  74     -16.290  -9.377   7.754  1.00 88.40           O  
ATOM   1137  N   ASN A  75     -16.169 -11.566   8.253  1.00 84.69           N  
ATOM   1138  H   ASN A  75     -15.808 -12.466   7.968  1.00 84.69           H  
ATOM   1139  CA  ASN A  75     -17.179 -11.527   9.316  1.00 84.69           C  
ATOM   1140  HA  ASN A  75     -17.932 -10.795   9.026  1.00 84.69           H  
ATOM   1141  C   ASN A  75     -16.609 -11.035  10.662  1.00 84.69           C  
ATOM   1142  CB  ASN A  75     -17.859 -12.903   9.449  1.00 84.69           C  
ATOM   1143  HB2 ASN A  75     -17.136 -13.620   9.838  1.00 84.69           H  
ATOM   1144  HB3 ASN A  75     -18.668 -12.813  10.173  1.00 84.69           H  
ATOM   1145  O   ASN A  75     -17.262 -11.158  11.694  1.00 84.69           O  
ATOM   1146  CG  ASN A  75     -18.460 -13.461   8.169  1.00 84.69           C  
ATOM   1147  ND2 ASN A  75     -18.863 -14.708   8.186  1.00 84.69           N  
ATOM   1148 HD21 ASN A  75     -18.922 -15.208   9.062  1.00 84.69           H  
ATOM   1149 HD22 ASN A  75     -19.318 -15.004   7.334  1.00 84.69           H  
ATOM   1150  OD1 ASN A  75     -18.519 -12.861   7.117  1.00 84.69           O  
ATOM   1151  N   ASP A  76     -15.357 -10.573  10.647  1.00 83.00           N  
ATOM   1152  H   ASP A  76     -14.955 -10.404   9.737  1.00 83.00           H  
ATOM   1153  CA  ASP A  76     -14.623 -10.013  11.775  1.00 83.00           C  
ATOM   1154  HA  ASP A  76     -15.324  -9.580  12.488  1.00 83.00           H  
ATOM   1155  C   ASP A  76     -13.655  -8.936  11.234  1.00 83.00           C  
ATOM   1156  CB  ASP A  76     -13.868 -11.130  12.513  1.00 83.00           C  
ATOM   1157  HB2 ASP A  76     -13.242 -11.672  11.803  1.00 83.00           H  
ATOM   1158  HB3 ASP A  76     -14.592 -11.834  12.924  1.00 83.00           H  
ATOM   1159  O   ASP A  76     -12.681  -9.289  10.550  1.00 83.00           O  
ATOM   1160  CG  ASP A  76     -12.988 -10.607  13.654  1.00 83.00           C  
ATOM   1161  OD1 ASP A  76     -13.028  -9.389  13.936  1.00 83.00           O  
ATOM   1162  OD2 ASP A  76     -12.222 -11.433  14.194  1.00 83.00           O  
ATOM   1163  N   PRO A  77     -13.882  -7.639  11.522  1.00 81.73           N  
ATOM   1164  CA  PRO A  77     -13.022  -6.547  11.073  1.00 81.73           C  
ATOM   1165  HA  PRO A  77     -13.002  -6.539   9.983  1.00 81.73           H  
ATOM   1166  C   PRO A  77     -11.588  -6.653  11.600  1.00 81.73           C  
ATOM   1167  CB  PRO A  77     -13.672  -5.253  11.581  1.00 81.73           C  
ATOM   1168  HB2 PRO A  77     -13.157  -4.898  12.473  1.00 81.73           H  
ATOM   1169  HB3 PRO A  77     -13.663  -4.477  10.815  1.00 81.73           H  
ATOM   1170  O   PRO A  77     -10.672  -6.129  10.970  1.00 81.73           O  
ATOM   1171  CG  PRO A  77     -15.097  -5.641  11.961  1.00 81.73           C  
ATOM   1172  HG2 PRO A  77     -15.456  -5.061  12.812  1.00 81.73           H  
ATOM   1173  HG3 PRO A  77     -15.762  -5.500  11.109  1.00 81.73           H  
ATOM   1174  CD  PRO A  77     -14.991  -7.120  12.303  1.00 81.73           C  
ATOM   1175  HD2 PRO A  77     -14.767  -7.238  13.363  1.00 81.73           H  
ATOM   1176  HD3 PRO A  77     -15.928  -7.623  12.063  1.00 81.73           H  
ATOM   1177  N   HIS A  78     -11.342  -7.361  12.711  1.00 83.42           N  
ATOM   1178  H   HIS A  78     -12.101  -7.835  13.180  1.00 83.42           H  
ATOM   1179  CA  HIS A  78      -9.991  -7.532  13.254  1.00 83.42           C  
ATOM   1180  HA  HIS A  78      -9.559  -6.542  13.401  1.00 83.42           H  
ATOM   1181  C   HIS A  78      -9.059  -8.286  12.298  1.00 83.42           C  
ATOM   1182  CB  HIS A  78     -10.052  -8.240  14.611  1.00 83.42           C  
ATOM   1183  HB2 HIS A  78      -9.034  -8.412  14.961  1.00 83.42           H  
ATOM   1184  HB3 HIS A  78     -10.528  -9.214  14.500  1.00 83.42           H  
ATOM   1185  O   HIS A  78      -7.837  -8.127  12.376  1.00 83.42           O  
ATOM   1186  CG  HIS A  78     -10.769  -7.441  15.666  1.00 83.42           C  
ATOM   1187  CD2 HIS A  78     -11.886  -7.807  16.368  1.00 83.42           C  
ATOM   1188  HD2 HIS A  78     -12.429  -8.734  16.260  1.00 83.42           H  
ATOM   1189  ND1 HIS A  78     -10.404  -6.189  16.101  1.00 83.42           N  
ATOM   1190  HD1 HIS A  78      -9.678  -5.619  15.693  1.00 83.42           H  
ATOM   1191  CE1 HIS A  78     -11.276  -5.809  17.049  1.00 83.42           C  
ATOM   1192  HE1 HIS A  78     -11.271  -4.856  17.557  1.00 83.42           H  
ATOM   1193  NE2 HIS A  78     -12.189  -6.767  17.257  1.00 83.42           N  
ATOM   1194  N   LYS A  79      -9.601  -9.040  11.329  1.00 88.07           N  
ATOM   1195  H   LYS A  79     -10.608  -9.119  11.307  1.00 88.07           H  
ATOM   1196  CA  LYS A  79      -8.812  -9.643  10.240  1.00 88.07           C  
ATOM   1197  HA  LYS A  79      -8.024 -10.258  10.675  1.00 88.07           H  
ATOM   1198  C   LYS A  79      -8.107  -8.601   9.369  1.00 88.07           C  
ATOM   1199  CB  LYS A  79      -9.711 -10.523   9.364  1.00 88.07           C  
ATOM   1200  HB2 LYS A  79     -10.544  -9.937   8.977  1.00 88.07           H  
ATOM   1201  HB3 LYS A  79      -9.122 -10.880   8.520  1.00 88.07           H  
ATOM   1202  O   LYS A  79      -7.093  -8.909   8.743  1.00 88.07           O  
ATOM   1203  CG  LYS A  79     -10.241 -11.731  10.145  1.00 88.07           C  
ATOM   1204  HG2 LYS A  79      -9.417 -12.207  10.677  1.00 88.07           H  
ATOM   1205  HG3 LYS A  79     -10.987 -11.406  10.870  1.00 88.07           H  
ATOM   1206  CD  LYS A  79     -10.857 -12.750   9.185  1.00 88.07           C  
ATOM   1207  HD2 LYS A  79     -10.090 -13.089   8.489  1.00 88.07           H  
ATOM   1208  HD3 LYS A  79     -11.667 -12.284   8.624  1.00 88.07           H  
ATOM   1209  CE  LYS A  79     -11.394 -13.937   9.982  1.00 88.07           C  
ATOM   1210  HE2 LYS A  79     -10.601 -14.305  10.634  1.00 88.07           H  
ATOM   1211  HE3 LYS A  79     -12.207 -13.588  10.618  1.00 88.07           H  
ATOM   1212  NZ  LYS A  79     -11.852 -15.017   9.076  1.00 88.07           N  
ATOM   1213  HZ1 LYS A  79     -12.227 -15.785   9.616  1.00 88.07           H  
ATOM   1214  HZ2 LYS A  79     -11.075 -15.359   8.530  1.00 88.07           H  
ATOM   1215  HZ3 LYS A  79     -12.565 -14.669   8.450  1.00 88.07           H  
ATOM   1216  N   PHE A  80      -8.613  -7.372   9.359  1.00 90.33           N  
ATOM   1217  H   PHE A  80      -9.450  -7.194   9.896  1.00 90.33           H  
ATOM   1218  CA  PHE A  80      -8.057  -6.242   8.631  1.00 90.33           C  
ATOM   1219  HA  PHE A  80      -7.511  -6.605   7.760  1.00 90.33           H  
ATOM   1220  C   PHE A  80      -7.038  -5.432   9.441  1.00 90.33           C  
ATOM   1221  CB  PHE A  80      -9.215  -5.370   8.132  1.00 90.33           C  
ATOM   1222  HB2 PHE A  80      -8.785  -4.553   7.553  1.00 90.33           H  
ATOM   1223  HB3 PHE A  80      -9.715  -4.916   8.988  1.00 90.33           H  
ATOM   1224  O   PHE A  80      -6.453  -4.505   8.893  1.00 90.33           O  
ATOM   1225  CG  PHE A  80     -10.248  -6.030   7.238  1.00 90.33           C  
ATOM   1226  CD1 PHE A  80      -9.932  -7.151   6.452  1.00 90.33           C  
ATOM   1227  HD1 PHE A  80      -8.956  -7.603   6.549  1.00 90.33           H  
ATOM   1228  CD2 PHE A  80     -11.539  -5.487   7.162  1.00 90.33           C  
ATOM   1229  HD2 PHE A  80     -11.803  -4.628   7.761  1.00 90.33           H  
ATOM   1230  CE1 PHE A  80     -10.873  -7.717   5.576  1.00 90.33           C  
ATOM   1231  HE1 PHE A  80     -10.620  -8.585   4.985  1.00 90.33           H  
ATOM   1232  CE2 PHE A  80     -12.487  -6.057   6.300  1.00 90.33           C  
ATOM   1233  HE2 PHE A  80     -13.476  -5.625   6.254  1.00 90.33           H  
ATOM   1234  CZ  PHE A  80     -12.159  -7.163   5.499  1.00 90.33           C  
ATOM   1235  HZ  PHE A  80     -12.902  -7.588   4.840  1.00 90.33           H  
ATOM   1236  N   ASN A  81      -6.750  -5.795  10.700  1.00 90.37           N  
ATOM   1237  H   ASN A  81      -7.297  -6.529  11.128  1.00 90.37           H  
ATOM   1238  CA  ASN A  81      -5.806  -5.051  11.546  1.00 90.37           C  
ATOM   1239  HA  ASN A  81      -6.059  -3.993  11.473  1.00 90.37           H  
ATOM   1240  C   ASN A  81      -4.339  -5.192  11.116  1.00 90.37           C  
ATOM   1241  CB  ASN A  81      -5.957  -5.469  13.021  1.00 90.37           C  
ATOM   1242  HB2 ASN A  81      -5.998  -6.555  13.110  1.00 90.37           H  
ATOM   1243  HB3 ASN A  81      -5.087  -5.118  13.576  1.00 90.37           H  
ATOM   1244  O   ASN A  81      -3.495  -4.426  11.577  1.00 90.37           O  
ATOM   1245  CG  ASN A  81      -7.163  -4.852  13.699  1.00 90.37           C  
ATOM   1246  ND2 ASN A  81      -7.352  -5.103  14.973  1.00 90.37           N  
ATOM   1247 HD21 ASN A  81      -7.982  -4.452  15.419  1.00 90.37           H  
ATOM   1248 HD22 ASN A  81      -6.660  -5.628  15.488  1.00 90.37           H  
ATOM   1249  OD1 ASN A  81      -7.931  -4.102  13.135  1.00 90.37           O  
ATOM   1250  N   ARG A  82      -4.008  -6.193  10.289  1.00 95.00           N  
ATOM   1251  H   ARG A  82      -4.762  -6.763   9.934  1.00 95.00           H  
ATOM   1252  CA  ARG A  82      -2.629  -6.488   9.871  1.00 95.00           C  
ATOM   1253  HA  ARG A  82      -2.022  -5.605  10.070  1.00 95.00           H  
ATOM   1254  C   ARG A  82      -2.498  -6.737   8.362  1.00 95.00           C  
ATOM   1255  CB  ARG A  82      -2.046  -7.641  10.708  1.00 95.00           C  
ATOM   1256  HB2 ARG A  82      -2.659  -8.530  10.558  1.00 95.00           H  
ATOM   1257  HB3 ARG A  82      -1.039  -7.855  10.349  1.00 95.00           H  
ATOM   1258  O   ARG A  82      -2.077  -7.833   7.978  1.00 95.00           O  
ATOM   1259  CG  ARG A  82      -1.956  -7.336  12.209  1.00 95.00           C  
ATOM   1260  HG2 ARG A  82      -1.318  -6.467  12.367  1.00 95.00           H  
ATOM   1261  HG3 ARG A  82      -2.950  -7.127  12.606  1.00 95.00           H  
ATOM   1262  CD  ARG A  82      -1.379  -8.552  12.944  1.00 95.00           C  
ATOM   1263  HD2 ARG A  82      -0.381  -8.769  12.561  1.00 95.00           H  
ATOM   1264  HD3 ARG A  82      -2.011  -9.416  12.736  1.00 95.00           H  
ATOM   1265  NE  ARG A  82      -1.340  -8.337  14.401  1.00 95.00           N  
ATOM   1266  HE  ARG A  82      -2.177  -8.565  14.919  1.00 95.00           H  
ATOM   1267  NH1 ARG A  82       0.752  -7.389  14.545  1.00 95.00           N  
ATOM   1268 HH11 ARG A  82       0.886  -7.466  13.547  1.00 95.00           H  
ATOM   1269 HH12 ARG A  82       1.271  -6.712  15.085  1.00 95.00           H  
ATOM   1270  NH2 ARG A  82      -0.536  -7.435  16.332  1.00 95.00           N  
ATOM   1271 HH21 ARG A  82      -1.417  -7.567  16.806  1.00 95.00           H  
ATOM   1272 HH22 ARG A  82       0.073  -6.696  16.654  1.00 95.00           H  
ATOM   1273  CZ  ARG A  82      -0.378  -7.744  15.082  1.00 95.00           C  
ATOM   1274  N   PRO A  83      -2.898  -5.797   7.486  1.00 96.37           N  
ATOM   1275  CA  PRO A  83      -2.740  -5.990   6.059  1.00 96.37           C  
ATOM   1276  HA  PRO A  83      -3.093  -6.982   5.778  1.00 96.37           H  
ATOM   1277  C   PRO A  83      -1.261  -5.858   5.692  1.00 96.37           C  
ATOM   1278  CB  PRO A  83      -3.632  -4.947   5.393  1.00 96.37           C  
ATOM   1279  HB2 PRO A  83      -4.650  -5.332   5.327  1.00 96.37           H  
ATOM   1280  HB3 PRO A  83      -3.268  -4.662   4.406  1.00 96.37           H  
ATOM   1281  O   PRO A  83      -0.519  -5.025   6.223  1.00 96.37           O  
ATOM   1282  CG  PRO A  83      -3.595  -3.782   6.377  1.00 96.37           C  
ATOM   1283  HG2 PRO A  83      -4.535  -3.231   6.364  1.00 96.37           H  
ATOM   1284  HG3 PRO A  83      -2.770  -3.124   6.104  1.00 96.37           H  
ATOM   1285  CD  PRO A  83      -3.346  -4.436   7.746  1.00 96.37           C  
ATOM   1286  HD2 PRO A  83      -2.595  -3.882   8.309  1.00 96.37           H  
ATOM   1287  HD3 PRO A  83      -4.274  -4.453   8.318  1.00 96.37           H  
ATOM   1288  N   GLN A  84      -0.834  -6.702   4.768  1.00 98.02           N  
ATOM   1289  H   GLN A  84      -1.490  -7.373   4.395  1.00 98.02           H  
ATOM   1290  CA  GLN A  84       0.520  -6.720   4.248  1.00 98.02           C  
ATOM   1291  HA  GLN A  84       1.059  -5.842   4.605  1.00 98.02           H  
ATOM   1292  C   GLN A  84       0.473  -6.644   2.726  1.00 98.02           C  
ATOM   1293  CB  GLN A  84       1.242  -7.963   4.783  1.00 98.02           C  
ATOM   1294  HB2 GLN A  84       0.603  -8.835   4.644  1.00 98.02           H  
ATOM   1295  HB3 GLN A  84       1.408  -7.834   5.852  1.00 98.02           H  
ATOM   1296  O   GLN A  84      -0.281  -7.373   2.081  1.00 98.02           O  
ATOM   1297  CG  GLN A  84       2.585  -8.219   4.090  1.00 98.02           C  
ATOM   1298  HG2 GLN A  84       2.426  -8.330   3.018  1.00 98.02           H  
ATOM   1299  HG3 GLN A  84       3.249  -7.368   4.247  1.00 98.02           H  
ATOM   1300  CD  GLN A  84       3.279  -9.482   4.579  1.00 98.02           C  
ATOM   1301  NE2 GLN A  84       4.168 -10.011   3.774  1.00 98.02           N  
ATOM   1302 HE21 GLN A  84       4.327  -9.538   2.896  1.00 98.02           H  
ATOM   1303 HE22 GLN A  84       5.010 -10.283   4.260  1.00 98.02           H  
ATOM   1304  OE1 GLN A  84       3.036 -10.017   5.655  1.00 98.02           O  
ATOM   1305  N   PHE A  85       1.329  -5.799   2.167  1.00 98.33           N  
ATOM   1306  H   PHE A  85       1.908  -5.236   2.774  1.00 98.33           H  
ATOM   1307  CA  PHE A  85       1.522  -5.631   0.737  1.00 98.33           C  
ATOM   1308  HA  PHE A  85       0.866  -6.312   0.196  1.00 98.33           H  
ATOM   1309  C   PHE A  85       2.971  -5.969   0.404  1.00 98.33           C  
ATOM   1310  CB  PHE A  85       1.152  -4.199   0.321  1.00 98.33           C  
ATOM   1311  HB2 PHE A  85       1.141  -4.145  -0.767  1.00 98.33           H  
ATOM   1312  HB3 PHE A  85       1.923  -3.513   0.671  1.00 98.33           H  
ATOM   1313  O   PHE A  85       3.897  -5.456   1.028  1.00 98.33           O  
ATOM   1314  CG  PHE A  85      -0.191  -3.739   0.855  1.00 98.33           C  
ATOM   1315  CD1 PHE A  85      -1.364  -4.050   0.148  1.00 98.33           C  
ATOM   1316  HD1 PHE A  85      -1.296  -4.559  -0.802  1.00 98.33           H  
ATOM   1317  CD2 PHE A  85      -0.277  -3.064   2.089  1.00 98.33           C  
ATOM   1318  HD2 PHE A  85       0.620  -2.829   2.642  1.00 98.33           H  
ATOM   1319  CE1 PHE A  85      -2.618  -3.715   0.683  1.00 98.33           C  
ATOM   1320  HE1 PHE A  85      -3.519  -3.973   0.147  1.00 98.33           H  
ATOM   1321  CE2 PHE A  85      -1.533  -2.726   2.623  1.00 98.33           C  
ATOM   1322  HE2 PHE A  85      -1.596  -2.226   3.578  1.00 98.33           H  
ATOM   1323  CZ  PHE A  85      -2.705  -3.065   1.924  1.00 98.33           C  
ATOM   1324  HZ  PHE A  85      -3.673  -2.839   2.346  1.00 98.33           H  
ATOM   1325  N   THR A  86       3.182  -6.835  -0.574  1.00 98.44           N  
ATOM   1326  H   THR A  86       2.381  -7.272  -1.009  1.00 98.44           H  
ATOM   1327  CA  THR A  86       4.487  -7.049  -1.196  1.00 98.44           C  
ATOM   1328  HA  THR A  86       5.249  -6.440  -0.710  1.00 98.44           H  
ATOM   1329  C   THR A  86       4.369  -6.588  -2.633  1.00 98.44           C  
ATOM   1330  CB  THR A  86       4.921  -8.513  -1.100  1.00 98.44           C  
ATOM   1331  HB  THR A  86       4.191  -9.147  -1.604  1.00 98.44           H  
ATOM   1332  O   THR A  86       3.555  -7.125  -3.377  1.00 98.44           O  
ATOM   1333  CG2 THR A  86       6.291  -8.750  -1.725  1.00 98.44           C  
ATOM   1334 HG21 THR A  86       6.523  -9.814  -1.669  1.00 98.44           H  
ATOM   1335 HG22 THR A  86       6.283  -8.472  -2.779  1.00 98.44           H  
ATOM   1336 HG23 THR A  86       7.055  -8.168  -1.209  1.00 98.44           H  
ATOM   1337  OG1 THR A  86       5.006  -8.890   0.263  1.00 98.44           O  
ATOM   1338  HG1 THR A  86       5.421  -8.149   0.711  1.00 98.44           H  
ATOM   1339  N   ILE A  87       5.131  -5.562  -2.988  1.00 98.30           N  
ATOM   1340  H   ILE A  87       5.809  -5.211  -2.326  1.00 98.30           H  
ATOM   1341  CA  ILE A  87       5.121  -4.936  -4.302  1.00 98.30           C  
ATOM   1342  HA  ILE A  87       4.277  -5.299  -4.890  1.00 98.30           H  
ATOM   1343  C   ILE A  87       6.411  -5.334  -5.005  1.00 98.30           C  
ATOM   1344  CB  ILE A  87       5.003  -3.404  -4.169  1.00 98.30           C  
ATOM   1345  HB  ILE A  87       5.851  -3.050  -3.582  1.00 98.30           H  
ATOM   1346  O   ILE A  87       7.494  -5.089  -4.473  1.00 98.30           O  
ATOM   1347  CG1 ILE A  87       3.702  -2.934  -3.474  1.00 98.30           C  
ATOM   1348 HG12 ILE A  87       3.433  -1.946  -3.849  1.00 98.30           H  
ATOM   1349 HG13 ILE A  87       2.888  -3.612  -3.727  1.00 98.30           H  
ATOM   1350  CG2 ILE A  87       5.091  -2.734  -5.546  1.00 98.30           C  
ATOM   1351 HG21 ILE A  87       5.263  -1.667  -5.409  1.00 98.30           H  
ATOM   1352 HG22 ILE A  87       4.169  -2.911  -6.102  1.00 98.30           H  
ATOM   1353 HG23 ILE A  87       5.932  -3.109  -6.128  1.00 98.30           H  
ATOM   1354  CD1 ILE A  87       3.808  -2.803  -1.948  1.00 98.30           C  
ATOM   1355 HD11 ILE A  87       4.604  -2.105  -1.692  1.00 98.30           H  
ATOM   1356 HD12 ILE A  87       2.868  -2.412  -1.559  1.00 98.30           H  
ATOM   1357 HD13 ILE A  87       4.004  -3.768  -1.481  1.00 98.30           H  
ATOM   1358  N   GLU A  88       6.286  -5.904  -6.197  1.00 98.13           N  
ATOM   1359  H   GLU A  88       5.359  -6.097  -6.548  1.00 98.13           H  
ATOM   1360  CA  GLU A  88       7.393  -6.344  -7.036  1.00 98.13           C  
ATOM   1361  HA  GLU A  88       8.324  -6.036  -6.559  1.00 98.13           H  
ATOM   1362  C   GLU A  88       7.333  -5.697  -8.419  1.00 98.13           C  
ATOM   1363  CB  GLU A  88       7.424  -7.872  -7.166  1.00 98.13           C  
ATOM   1364  HB2 GLU A  88       6.551  -8.212  -7.722  1.00 98.13           H  
ATOM   1365  HB3 GLU A  88       8.322  -8.138  -7.724  1.00 98.13           H  
ATOM   1366  O   GLU A  88       6.265  -5.537  -9.010  1.00 98.13           O  
ATOM   1367  CG  GLU A  88       7.455  -8.567  -5.800  1.00 98.13           C  
ATOM   1368  HG2 GLU A  88       8.182  -8.051  -5.172  1.00 98.13           H  
ATOM   1369  HG3 GLU A  88       6.479  -8.478  -5.323  1.00 98.13           H  
ATOM   1370  CD  GLU A  88       7.846 -10.045  -5.877  1.00 98.13           C  
ATOM   1371  OE1 GLU A  88       8.238 -10.558  -4.803  1.00 98.13           O  
ATOM   1372  OE2 GLU A  88       7.871 -10.643  -6.969  1.00 98.13           O  
ATOM   1373  N   TRP A  89       8.490  -5.326  -8.959  1.00 96.21           N  
ATOM   1374  H   TRP A  89       9.337  -5.512  -8.442  1.00 96.21           H  
ATOM   1375  CA  TRP A  89       8.619  -4.775 -10.308  1.00 96.21           C  
ATOM   1376  HA  TRP A  89       7.762  -5.098 -10.899  1.00 96.21           H  
ATOM   1377  C   TRP A  89       9.866  -5.319 -11.009  1.00 96.21           C  
ATOM   1378  CB  TRP A  89       8.598  -3.239 -10.263  1.00 96.21           C  
ATOM   1379  HB2 TRP A  89       8.594  -2.853 -11.283  1.00 96.21           H  
ATOM   1380  HB3 TRP A  89       7.661  -2.928  -9.802  1.00 96.21           H  
ATOM   1381  O   TRP A  89      10.729  -5.972 -10.412  1.00 96.21           O  
ATOM   1382  CG  TRP A  89       9.715  -2.588  -9.510  1.00 96.21           C  
ATOM   1383  CD1 TRP A  89      10.906  -2.197 -10.016  1.00 96.21           C  
ATOM   1384  HD1 TRP A  89      11.208  -2.310 -11.047  1.00 96.21           H  
ATOM   1385  CD2 TRP A  89       9.774  -2.290  -8.085  1.00 96.21           C  
ATOM   1386  CE2 TRP A  89      11.029  -1.677  -7.796  1.00 96.21           C  
ATOM   1387  CE3 TRP A  89       8.909  -2.533  -7.002  1.00 96.21           C  
ATOM   1388  HE3 TRP A  89       7.959  -3.012  -7.188  1.00 96.21           H  
ATOM   1389  NE1 TRP A  89      11.675  -1.636  -9.013  1.00 96.21           N  
ATOM   1390  HE1 TRP A  89      12.604  -1.270  -9.161  1.00 96.21           H  
ATOM   1391  CH2 TRP A  89      10.542  -1.627  -5.431  1.00 96.21           C  
ATOM   1392  HH2 TRP A  89      10.831  -1.421  -4.411  1.00 96.21           H  
ATOM   1393  CZ2 TRP A  89      11.420  -1.344  -6.490  1.00 96.21           C  
ATOM   1394  HZ2 TRP A  89      12.388  -0.905  -6.300  1.00 96.21           H  
ATOM   1395  CZ3 TRP A  89       9.291  -2.213  -5.689  1.00 96.21           C  
ATOM   1396  HZ3 TRP A  89       8.624  -2.452  -4.874  1.00 96.21           H  
ATOM   1397  N   GLY A  90       9.960  -5.063 -12.316  1.00 92.70           N  
ATOM   1398  H   GLY A  90       9.224  -4.521 -12.745  1.00 92.70           H  
ATOM   1399  CA  GLY A  90      11.065  -5.542 -13.146  1.00 92.70           C  
ATOM   1400  HA2 GLY A  90      10.962  -5.140 -14.154  1.00 92.70           H  
ATOM   1401  HA3 GLY A  90      11.002  -6.629 -13.202  1.00 92.70           H  
ATOM   1402  C   GLY A  90      12.450  -5.156 -12.608  1.00 92.70           C  
ATOM   1403  O   GLY A  90      12.624  -4.132 -11.954  1.00 92.70           O  
ATOM   1404  N   GLY A  91      13.457  -5.985 -12.898  1.00 88.38           N  
ATOM   1405  H   GLY A  91      13.261  -6.813 -13.441  1.00 88.38           H  
ATOM   1406  CA  GLY A  91      14.828  -5.767 -12.415  1.00 88.38           C  
ATOM   1407  HA2 GLY A  91      15.522  -6.290 -13.073  1.00 88.38           H  
ATOM   1408  HA3 GLY A  91      15.062  -4.703 -12.453  1.00 88.38           H  
ATOM   1409  C   GLY A  91      15.089  -6.249 -10.982  1.00 88.38           C  
ATOM   1410  O   GLY A  91      16.132  -5.922 -10.425  1.00 88.38           O  
ATOM   1411  N   GLY A  92      14.177  -7.038 -10.398  1.00 91.92           N  
ATOM   1412  H   GLY A  92      13.303  -7.201 -10.876  1.00 91.92           H  
ATOM   1413  CA  GLY A  92      14.315  -7.570  -9.034  1.00 91.92           C  
ATOM   1414  HA2 GLY A  92      13.673  -8.444  -8.929  1.00 91.92           H  
ATOM   1415  HA3 GLY A  92      15.348  -7.871  -8.856  1.00 91.92           H  
ATOM   1416  C   GLY A  92      13.915  -6.569  -7.950  1.00 91.92           C  
ATOM   1417  O   GLY A  92      14.368  -6.668  -6.813  1.00 91.92           O  
ATOM   1418  N   GLY A  93      13.102  -5.577  -8.309  1.00 95.41           N  
ATOM   1419  H   GLY A  93      12.688  -5.594  -9.230  1.00 95.41           H  
ATOM   1420  CA  GLY A  93      12.571  -4.616  -7.364  1.00 95.41           C  
ATOM   1421  HA2 GLY A  93      12.086  -3.834  -7.949  1.00 95.41           H  
ATOM   1422  HA3 GLY A  93      13.376  -4.182  -6.771  1.00 95.41           H  
ATOM   1423  C   GLY A  93      11.517  -5.242  -6.466  1.00 95.41           C  
ATOM   1424  O   GLY A  93      10.576  -5.843  -6.976  1.00 95.41           O  
ATOM   1425  N   ARG A  94      11.673  -5.115  -5.146  1.00 97.83           N  
ATOM   1426  H   ARG A  94      12.500  -4.650  -4.800  1.00 97.83           H  
ATOM   1427  CA  ARG A  94      10.734  -5.644  -4.157  1.00 97.83           C  
ATOM   1428  HA  ARG A  94       9.739  -5.654  -4.601  1.00 97.83           H  
ATOM   1429  C   ARG A  94      10.702  -4.762  -2.914  1.00 97.83           C  
ATOM   1430  CB  ARG A  94      11.120  -7.095  -3.834  1.00 97.83           C  
ATOM   1431  HB2 ARG A  94      12.148  -7.123  -3.472  1.00 97.83           H  
ATOM   1432  HB3 ARG A  94      11.065  -7.679  -4.752  1.00 97.83           H  
ATOM   1433  O   ARG A  94      11.740  -4.515  -2.302  1.00 97.83           O  
ATOM   1434  CG  ARG A  94      10.200  -7.739  -2.788  1.00 97.83           C  
ATOM   1435  HG2 ARG A  94      10.333  -7.237  -1.829  1.00 97.83           H  
ATOM   1436  HG3 ARG A  94       9.159  -7.645  -3.097  1.00 97.83           H  
ATOM   1437  CD  ARG A  94      10.553  -9.220  -2.630  1.00 97.83           C  
ATOM   1438  HD2 ARG A  94      11.625  -9.309  -2.450  1.00 97.83           H  
ATOM   1439  HD3 ARG A  94      10.321  -9.736  -3.561  1.00 97.83           H  
ATOM   1440  NE  ARG A  94       9.833  -9.812  -1.489  1.00 97.83           N  
ATOM   1441  HE  ARG A  94       9.987  -9.353  -0.602  1.00 97.83           H  
ATOM   1442  NH1 ARG A  94       8.883 -11.640  -2.545  1.00 97.83           N  
ATOM   1443 HH11 ARG A  94       9.006 -11.192  -3.442  1.00 97.83           H  
ATOM   1444 HH12 ARG A  94       8.167 -12.351  -2.583  1.00 97.83           H  
ATOM   1445  NH2 ARG A  94       8.484 -11.277  -0.408  1.00 97.83           N  
ATOM   1446 HH21 ARG A  94       8.590 -10.710   0.421  1.00 97.83           H  
ATOM   1447 HH22 ARG A  94       7.869 -12.078  -0.441  1.00 97.83           H  
ATOM   1448  CZ  ARG A  94       9.080 -10.898  -1.501  1.00 97.83           C  
ATOM   1449  N   VAL A  95       9.508  -4.343  -2.506  1.00 98.13           N  
ATOM   1450  H   VAL A  95       8.707  -4.586  -3.071  1.00 98.13           H  
ATOM   1451  CA  VAL A  95       9.276  -3.687  -1.213  1.00 98.13           C  
ATOM   1452  HA  VAL A  95      10.164  -3.838  -0.600  1.00 98.13           H  
ATOM   1453  C   VAL A  95       8.119  -4.358  -0.485  1.00 98.13           C  
ATOM   1454  CB  VAL A  95       9.098  -2.162  -1.357  1.00 98.13           C  
ATOM   1455  HB  VAL A  95       9.886  -1.787  -2.010  1.00 98.13           H  
ATOM   1456  O   VAL A  95       7.117  -4.756  -1.081  1.00 98.13           O  
ATOM   1457  CG1 VAL A  95       7.756  -1.768  -1.965  1.00 98.13           C  
ATOM   1458 HG11 VAL A  95       6.928  -2.132  -1.356  1.00 98.13           H  
ATOM   1459 HG12 VAL A  95       7.688  -2.171  -2.976  1.00 98.13           H  
ATOM   1460 HG13 VAL A  95       7.698  -0.680  -2.009  1.00 98.13           H  
ATOM   1461  CG2 VAL A  95       9.228  -1.419  -0.022  1.00 98.13           C  
ATOM   1462 HG21 VAL A  95       9.121  -0.346  -0.181  1.00 98.13           H  
ATOM   1463 HG22 VAL A  95       8.465  -1.748   0.683  1.00 98.13           H  
ATOM   1464 HG23 VAL A  95      10.217  -1.598   0.400  1.00 98.13           H  
ATOM   1465  N   GLU A  96       8.253  -4.487   0.826  1.00 98.50           N  
ATOM   1466  H   GLU A  96       9.112  -4.166   1.249  1.00 98.50           H  
ATOM   1467  CA  GLU A  96       7.210  -4.977   1.710  1.00 98.50           C  
ATOM   1468  HA  GLU A  96       6.378  -5.352   1.112  1.00 98.50           H  
ATOM   1469  C   GLU A  96       6.686  -3.836   2.585  1.00 98.50           C  
ATOM   1470  CB  GLU A  96       7.761  -6.151   2.523  1.00 98.50           C  
ATOM   1471  HB2 GLU A  96       8.522  -5.779   3.209  1.00 98.50           H  
ATOM   1472  HB3 GLU A  96       8.218  -6.870   1.843  1.00 98.50           H  
ATOM   1473  O   GLU A  96       7.459  -3.115   3.214  1.00 98.50           O  
ATOM   1474  CG  GLU A  96       6.668  -6.867   3.318  1.00 98.50           C  
ATOM   1475  HG2 GLU A  96       6.183  -6.158   3.988  1.00 98.50           H  
ATOM   1476  HG3 GLU A  96       5.917  -7.240   2.621  1.00 98.50           H  
ATOM   1477  CD  GLU A  96       7.208  -8.040   4.143  1.00 98.50           C  
ATOM   1478  OE1 GLU A  96       6.386  -8.809   4.686  1.00 98.50           O  
ATOM   1479  OE2 GLU A  96       8.424  -8.220   4.339  1.00 98.50           O  
ATOM   1480  N   VAL A  97       5.363  -3.698   2.643  1.00 98.38           N  
ATOM   1481  H   VAL A  97       4.805  -4.315   2.070  1.00 98.38           H  
ATOM   1482  CA  VAL A  97       4.637  -2.774   3.515  1.00 98.38           C  
ATOM   1483  HA  VAL A  97       5.346  -2.197   4.109  1.00 98.38           H  
ATOM   1484  C   VAL A  97       3.771  -3.611   4.450  1.00 98.38           C  
ATOM   1485  CB  VAL A  97       3.772  -1.787   2.701  1.00 98.38           C  
ATOM   1486  HB  VAL A  97       2.983  -2.341   2.193  1.00 98.38           H  
ATOM   1487  O   VAL A  97       2.820  -4.257   4.010  1.00 98.38           O  
ATOM   1488  CG1 VAL A  97       3.105  -0.752   3.617  1.00 98.38           C  
ATOM   1489 HG11 VAL A  97       2.456  -1.246   4.341  1.00 98.38           H  
ATOM   1490 HG12 VAL A  97       2.493  -0.074   3.022  1.00 98.38           H  
ATOM   1491 HG13 VAL A  97       3.863  -0.174   4.146  1.00 98.38           H  
ATOM   1492  CG2 VAL A  97       4.581  -1.046   1.628  1.00 98.38           C  
ATOM   1493 HG21 VAL A  97       4.940  -1.751   0.878  1.00 98.38           H  
ATOM   1494 HG22 VAL A  97       3.952  -0.309   1.129  1.00 98.38           H  
ATOM   1495 HG23 VAL A  97       5.438  -0.547   2.079  1.00 98.38           H  
ATOM   1496  N   ARG A  98       4.084  -3.616   5.745  1.00 98.17           N  
ATOM   1497  H   ARG A  98       4.887  -3.075   6.033  1.00 98.17           H  
ATOM   1498  CA  ARG A  98       3.259  -4.248   6.784  1.00 98.17           C  
ATOM   1499  HA  ARG A  98       2.469  -4.845   6.328  1.00 98.17           H  
ATOM   1500  C   ARG A  98       2.601  -3.163   7.612  1.00 98.17           C  
ATOM   1501  CB  ARG A  98       4.094  -5.158   7.691  1.00 98.17           C  
ATOM   1502  HB2 ARG A  98       3.436  -5.589   8.446  1.00 98.17           H  
ATOM   1503  HB3 ARG A  98       4.840  -4.550   8.202  1.00 98.17           H  
ATOM   1504  O   ARG A  98       3.298  -2.339   8.200  1.00 98.17           O  
ATOM   1505  CG  ARG A  98       4.806  -6.294   6.953  1.00 98.17           C  
ATOM   1506  HG2 ARG A  98       5.456  -5.882   6.181  1.00 98.17           H  
ATOM   1507  HG3 ARG A  98       4.069  -6.955   6.496  1.00 98.17           H  
ATOM   1508  CD  ARG A  98       5.660  -7.079   7.953  1.00 98.17           C  
ATOM   1509  HD2 ARG A  98       5.014  -7.506   8.720  1.00 98.17           H  
ATOM   1510  HD3 ARG A  98       6.365  -6.390   8.419  1.00 98.17           H  
ATOM   1511  NE  ARG A  98       6.393  -8.155   7.280  1.00 98.17           N  
ATOM   1512  HE  ARG A  98       6.093  -8.401   6.347  1.00 98.17           H  
ATOM   1513  NH1 ARG A  98       8.100  -8.490   8.774  1.00 98.17           N  
ATOM   1514 HH11 ARG A  98       7.717  -7.756   9.352  1.00 98.17           H  
ATOM   1515 HH12 ARG A  98       9.048  -8.798   8.936  1.00 98.17           H  
ATOM   1516  NH2 ARG A  98       8.125  -9.517   6.794  1.00 98.17           N  
ATOM   1517 HH21 ARG A  98       7.842  -9.382   5.834  1.00 98.17           H  
ATOM   1518 HH22 ARG A  98       9.092  -9.773   6.937  1.00 98.17           H  
ATOM   1519  CZ  ARG A  98       7.528  -8.722   7.626  1.00 98.17           C  
ATOM   1520  N   VAL A  99       1.280  -3.185   7.685  1.00 96.40           N  
ATOM   1521  H   VAL A  99       0.765  -3.904   7.197  1.00 96.40           H  
ATOM   1522  CA  VAL A  99       0.515  -2.246   8.505  1.00 96.40           C  
ATOM   1523  HA  VAL A  99       1.174  -1.449   8.850  1.00 96.40           H  
ATOM   1524  C   VAL A  99      -0.010  -2.985   9.729  1.00 96.40           C  
ATOM   1525  CB  VAL A  99      -0.602  -1.579   7.690  1.00 96.40           C  
ATOM   1526  HB  VAL A  99      -1.370  -2.323   7.479  1.00 96.40           H  
ATOM   1527  O   VAL A  99      -0.376  -4.152   9.641  1.00 96.40           O  
ATOM   1528  CG1 VAL A  99      -1.245  -0.426   8.465  1.00 96.40           C  
ATOM   1529 HG11 VAL A  99      -1.754  -0.802   9.352  1.00 96.40           H  
ATOM   1530 HG12 VAL A  99      -0.486   0.296   8.765  1.00 96.40           H  
ATOM   1531 HG13 VAL A  99      -1.983   0.077   7.840  1.00 96.40           H  
ATOM   1532  CG2 VAL A  99      -0.093  -1.027   6.350  1.00 96.40           C  
ATOM   1533 HG21 VAL A  99      -0.913  -0.541   5.822  1.00 96.40           H  
ATOM   1534 HG22 VAL A  99       0.712  -0.311   6.519  1.00 96.40           H  
ATOM   1535 HG23 VAL A  99       0.269  -1.837   5.717  1.00 96.40           H  
ATOM   1536  N   GLU A 100      -0.025  -2.323  10.877  1.00 94.27           N  
ATOM   1537  H   GLU A 100       0.386  -1.401  10.898  1.00 94.27           H  
ATOM   1538  CA  GLU A 100      -0.602  -2.819  12.124  1.00 94.27           C  
ATOM   1539  HA  GLU A 100      -1.243  -3.676  11.917  1.00 94.27           H  
ATOM   1540  C   GLU A 100      -1.452  -1.714  12.751  1.00 94.27           C  
ATOM   1541  CB  GLU A 100       0.528  -3.289  13.056  1.00 94.27           C  
ATOM   1542  HB2 GLU A 100       1.223  -2.464  13.205  1.00 94.27           H  
ATOM   1543  HB3 GLU A 100       1.064  -4.103  12.567  1.00 94.27           H  
ATOM   1544  O   GLU A 100      -0.931  -0.648  13.082  1.00 94.27           O  
ATOM   1545  CG  GLU A 100       0.040  -3.783  14.428  1.00 94.27           C  
ATOM   1546  HG2 GLU A 100      -0.474  -2.973  14.945  1.00 94.27           H  
ATOM   1547  HG3 GLU A 100      -0.673  -4.592  14.269  1.00 94.27           H  
ATOM   1548  CD  GLU A 100       1.193  -4.283  15.321  1.00 94.27           C  
ATOM   1549  OE1 GLU A 100       0.943  -5.199  16.141  1.00 94.27           O  
ATOM   1550  OE2 GLU A 100       2.357  -3.850  15.159  1.00 94.27           O  
ATOM   1551  N   PHE A 101      -2.748  -1.975  12.921  1.00 89.88           N  
ATOM   1552  H   PHE A 101      -3.109  -2.855  12.582  1.00 89.88           H  
ATOM   1553  CA  PHE A 101      -3.677  -1.097  13.630  1.00 89.88           C  
ATOM   1554  HA  PHE A 101      -3.260  -0.090  13.671  1.00 89.88           H  
ATOM   1555  C   PHE A 101      -3.866  -1.592  15.067  1.00 89.88           C  
ATOM   1556  CB  PHE A 101      -5.011  -1.006  12.877  1.00 89.88           C  
ATOM   1557  HB2 PHE A 101      -5.666  -0.319  13.413  1.00 89.88           H  
ATOM   1558  HB3 PHE A 101      -5.492  -1.984  12.884  1.00 89.88           H  
ATOM   1559  O   PHE A 101      -4.227  -2.749  15.299  1.00 89.88           O  
ATOM   1560  CG  PHE A 101      -4.883  -0.528  11.442  1.00 89.88           C  
ATOM   1561  CD1 PHE A 101      -4.796   0.845  11.145  1.00 89.88           C  
ATOM   1562  HD1 PHE A 101      -4.828   1.577  11.939  1.00 89.88           H  
ATOM   1563  CD2 PHE A 101      -4.831  -1.465  10.395  1.00 89.88           C  
ATOM   1564  HD2 PHE A 101      -4.887  -2.522  10.607  1.00 89.88           H  
ATOM   1565  CE1 PHE A 101      -4.661   1.259   9.806  1.00 89.88           C  
ATOM   1566  HE1 PHE A 101      -4.565   2.306   9.556  1.00 89.88           H  
ATOM   1567  CE2 PHE A 101      -4.708  -1.048   9.064  1.00 89.88           C  
ATOM   1568  HE2 PHE A 101      -4.681  -1.785   8.275  1.00 89.88           H  
ATOM   1569  CZ  PHE A 101      -4.629   0.317   8.768  1.00 89.88           C  
ATOM   1570  HZ  PHE A 101      -4.531   0.640   7.742  1.00 89.88           H  
ATOM   1571  N   GLU A 102      -3.625  -0.712  16.036  1.00 86.66           N  
ATOM   1572  H   GLU A 102      -3.334   0.218  15.769  1.00 86.66           H  
ATOM   1573  CA  GLU A 102      -3.712  -0.990  17.469  1.00 86.66           C  
ATOM   1574  HA  GLU A 102      -4.341  -1.866  17.632  1.00 86.66           H  
ATOM   1575  C   GLU A 102      -4.374   0.208  18.168  1.00 86.66           C  
ATOM   1576  CB  GLU A 102      -2.303  -1.314  18.018  1.00 86.66           C  
ATOM   1577  HB2 GLU A 102      -1.855  -2.091  17.398  1.00 86.66           H  
ATOM   1578  HB3 GLU A 102      -1.674  -0.426  17.953  1.00 86.66           H  
ATOM   1579  O   GLU A 102      -3.701   1.143  18.598  1.00 86.66           O  
ATOM   1580  CG  GLU A 102      -2.340  -1.822  19.470  1.00 86.66           C  
ATOM   1581  HG2 GLU A 102      -2.873  -1.096  20.083  1.00 86.66           H  
ATOM   1582  HG3 GLU A 102      -2.911  -2.751  19.489  1.00 86.66           H  
ATOM   1583  CD  GLU A 102      -0.954  -2.073  20.110  1.00 86.66           C  
ATOM   1584  OE1 GLU A 102      -0.952  -2.496  21.286  1.00 86.66           O  
ATOM   1585  OE2 GLU A 102       0.118  -1.826  19.487  1.00 86.66           O  
ATOM   1586  N   GLY A 103      -5.709   0.200  18.246  1.00 81.29           N  
ATOM   1587  H   GLY A 103      -6.215  -0.544  17.788  1.00 81.29           H  
ATOM   1588  CA  GLY A 103      -6.484   1.267  18.888  1.00 81.29           C  
ATOM   1589  HA2 GLY A 103      -7.545   1.021  18.849  1.00 81.29           H  
ATOM   1590  HA3 GLY A 103      -6.188   1.344  19.934  1.00 81.29           H  
ATOM   1591  C   GLY A 103      -6.290   2.626  18.212  1.00 81.29           C  
ATOM   1592  O   GLY A 103      -6.761   2.846  17.100  1.00 81.29           O  
ATOM   1593  N   ASP A 104      -5.597   3.531  18.900  1.00 85.16           N  
ATOM   1594  H   ASP A 104      -5.133   3.242  19.749  1.00 85.16           H  
ATOM   1595  CA  ASP A 104      -5.283   4.893  18.460  1.00 85.16           C  
ATOM   1596  HA  ASP A 104      -6.079   5.235  17.798  1.00 85.16           H  
ATOM   1597  C   ASP A 104      -3.972   4.991  17.660  1.00 85.16           C  
ATOM   1598  CB  ASP A 104      -5.277   5.821  19.689  1.00 85.16           C  
ATOM   1599  HB2 ASP A 104      -6.212   5.694  20.235  1.00 85.16           H  
ATOM   1600  HB3 ASP A 104      -5.234   6.856  19.351  1.00 85.16           H  
ATOM   1601  O   ASP A 104      -3.550   6.093  17.300  1.00 85.16           O  
ATOM   1602  CG  ASP A 104      -4.103   5.603  20.654  1.00 85.16           C  
ATOM   1603  OD1 ASP A 104      -3.541   4.483  20.698  1.00 85.16           O  
ATOM   1604  OD2 ASP A 104      -3.755   6.564  21.374  1.00 85.16           O  
ATOM   1605  N   LYS A 105      -3.325   3.858  17.349  1.00 91.00           N  
ATOM   1606  H   LYS A 105      -3.702   2.995  17.714  1.00 91.00           H  
ATOM   1607  CA  LYS A 105      -2.049   3.801  16.624  1.00 91.00           C  
ATOM   1608  HA  LYS A 105      -1.765   4.815  16.343  1.00 91.00           H  
ATOM   1609  C   LYS A 105      -2.130   2.992  15.337  1.00 91.00           C  
ATOM   1610  CB  LYS A 105      -0.953   3.241  17.538  1.00 91.00           C  
ATOM   1611  HB2 LYS A 105      -0.050   3.056  16.955  1.00 91.00           H  
ATOM   1612  HB3 LYS A 105      -1.292   2.296  17.964  1.00 91.00           H  
ATOM   1613  O   LYS A 105      -2.743   1.928  15.283  1.00 91.00           O  
ATOM   1614  CG  LYS A 105      -0.621   4.235  18.653  1.00 91.00           C  
ATOM   1615  HG2 LYS A 105      -1.540   4.548  19.149  1.00 91.00           H  
ATOM   1616  HG3 LYS A 105      -0.145   5.115  18.220  1.00 91.00           H  
ATOM   1617  CD  LYS A 105       0.304   3.607  19.691  1.00 91.00           C  
ATOM   1618  HD2 LYS A 105       1.287   3.432  19.255  1.00 91.00           H  
ATOM   1619  HD3 LYS A 105      -0.134   2.667  20.027  1.00 91.00           H  
ATOM   1620  CE  LYS A 105       0.388   4.580  20.865  1.00 91.00           C  
ATOM   1621  HE2 LYS A 105      -0.633   4.826  21.159  1.00 91.00           H  
ATOM   1622  HE3 LYS A 105       0.863   5.502  20.530  1.00 91.00           H  
ATOM   1623  NZ  LYS A 105       1.110   3.980  22.007  1.00 91.00           N  
ATOM   1624  HZ1 LYS A 105       1.082   4.616  22.791  1.00 91.00           H  
ATOM   1625  HZ2 LYS A 105       2.066   3.765  21.758  1.00 91.00           H  
ATOM   1626  HZ3 LYS A 105       0.625   3.136  22.278  1.00 91.00           H  
ATOM   1627  N   MET A 106      -1.389   3.457  14.336  1.00 93.19           N  
ATOM   1628  H   MET A 106      -0.929   4.345  14.477  1.00 93.19           H  
ATOM   1629  CA  MET A 106      -1.056   2.703  13.132  1.00 93.19           C  
ATOM   1630  HA  MET A 106      -1.449   1.690  13.222  1.00 93.19           H  
ATOM   1631  C   MET A 106       0.467   2.631  12.992  1.00 93.19           C  
ATOM   1632  CB  MET A 106      -1.721   3.348  11.909  1.00 93.19           C  
ATOM   1633  HB2 MET A 106      -1.326   4.355  11.775  1.00 93.19           H  
ATOM   1634  HB3 MET A 106      -2.796   3.417  12.077  1.00 93.19           H  
ATOM   1635  O   MET A 106       1.128   3.663  12.859  1.00 93.19           O  
ATOM   1636  CG  MET A 106      -1.478   2.524  10.638  1.00 93.19           C  
ATOM   1637  HG2 MET A 106      -0.419   2.283  10.554  1.00 93.19           H  
ATOM   1638  HG3 MET A 106      -2.019   1.582  10.734  1.00 93.19           H  
ATOM   1639  SD  MET A 106      -1.984   3.325   9.092  1.00 93.19           S  
ATOM   1640  CE  MET A 106      -0.714   4.598   9.025  1.00 93.19           C  
ATOM   1641  HE1 MET A 106       0.241   4.183   9.346  1.00 93.19           H  
ATOM   1642  HE2 MET A 106      -0.614   4.953   7.999  1.00 93.19           H  
ATOM   1643  HE3 MET A 106      -0.987   5.410   9.699  1.00 93.19           H  
ATOM   1644  N   ARG A 107       1.032   1.420  12.996  1.00 96.54           N  
ATOM   1645  H   ARG A 107       0.422   0.621  13.086  1.00 96.54           H  
ATOM   1646  CA  ARG A 107       2.449   1.183  12.677  1.00 96.54           C  
ATOM   1647  HA  ARG A 107       2.997   2.122  12.747  1.00 96.54           H  
ATOM   1648  C   ARG A 107       2.578   0.691  11.242  1.00 96.54           C  
ATOM   1649  CB  ARG A 107       3.106   0.193  13.653  1.00 96.54           C  
ATOM   1650  HB2 ARG A 107       2.624  -0.780  13.562  1.00 96.54           H  
ATOM   1651  HB3 ARG A 107       4.150   0.080  13.363  1.00 96.54           H  
ATOM   1652  O   ARG A 107       1.860  -0.214  10.828  1.00 96.54           O  
ATOM   1653  CG  ARG A 107       3.054   0.638  15.121  1.00 96.54           C  
ATOM   1654  HG2 ARG A 107       2.023   0.593  15.471  1.00 96.54           H  
ATOM   1655  HG3 ARG A 107       3.417   1.662  15.210  1.00 96.54           H  
ATOM   1656  CD  ARG A 107       3.928  -0.290  15.978  1.00 96.54           C  
ATOM   1657  HD2 ARG A 107       4.973  -0.124  15.719  1.00 96.54           H  
ATOM   1658  HD3 ARG A 107       3.682  -1.324  15.737  1.00 96.54           H  
ATOM   1659  NE  ARG A 107       3.743  -0.029  17.419  1.00 96.54           N  
ATOM   1660  HE  ARG A 107       4.072   0.868  17.746  1.00 96.54           H  
ATOM   1661  NH1 ARG A 107       2.745  -2.031  18.012  1.00 96.54           N  
ATOM   1662 HH11 ARG A 107       2.867  -2.419  17.087  1.00 96.54           H  
ATOM   1663 HH12 ARG A 107       1.994  -2.410  18.571  1.00 96.54           H  
ATOM   1664  NH2 ARG A 107       2.755  -0.378  19.450  1.00 96.54           N  
ATOM   1665 HH21 ARG A 107       2.906   0.591  19.694  1.00 96.54           H  
ATOM   1666 HH22 ARG A 107       2.000  -0.902  19.867  1.00 96.54           H  
ATOM   1667  CZ  ARG A 107       3.115  -0.814  18.280  1.00 96.54           C  
ATOM   1668  N   VAL A 108       3.513   1.265  10.498  1.00 97.73           N  
ATOM   1669  H   VAL A 108       4.034   2.028  10.905  1.00 97.73           H  
ATOM   1670  CA  VAL A 108       3.857   0.875   9.129  1.00 97.73           C  
ATOM   1671  HA  VAL A 108       3.238   0.034   8.816  1.00 97.73           H  
ATOM   1672  C   VAL A 108       5.315   0.442   9.133  1.00 97.73           C  
ATOM   1673  CB  VAL A 108       3.624   2.027   8.132  1.00 97.73           C  
ATOM   1674  HB  VAL A 108       4.297   2.852   8.364  1.00 97.73           H  
ATOM   1675  O   VAL A 108       6.199   1.273   9.315  1.00 97.73           O  
ATOM   1676  CG1 VAL A 108       3.893   1.561   6.695  1.00 97.73           C  
ATOM   1677 HG11 VAL A 108       3.740   2.385   5.999  1.00 97.73           H  
ATOM   1678 HG12 VAL A 108       4.925   1.223   6.595  1.00 97.73           H  
ATOM   1679 HG13 VAL A 108       3.223   0.741   6.435  1.00 97.73           H  
ATOM   1680  CG2 VAL A 108       2.187   2.555   8.210  1.00 97.73           C  
ATOM   1681 HG21 VAL A 108       1.479   1.769   7.949  1.00 97.73           H  
ATOM   1682 HG22 VAL A 108       1.981   2.905   9.221  1.00 97.73           H  
ATOM   1683 HG23 VAL A 108       2.069   3.403   7.534  1.00 97.73           H  
ATOM   1684  N   ARG A 109       5.575  -0.852   8.946  1.00 98.45           N  
ATOM   1685  H   ARG A 109       4.791  -1.464   8.769  1.00 98.45           H  
ATOM   1686  CA  ARG A 109       6.928  -1.376   8.723  1.00 98.45           C  
ATOM   1687  HA  ARG A 109       7.661  -0.672   9.118  1.00 98.45           H  
ATOM   1688  C   ARG A 109       7.165  -1.491   7.225  1.00 98.45           C  
ATOM   1689  CB  ARG A 109       7.161  -2.723   9.417  1.00 98.45           C  
ATOM   1690  HB2 ARG A 109       8.194  -3.025   9.239  1.00 98.45           H  
ATOM   1691  HB3 ARG A 109       6.515  -3.471   8.958  1.00 98.45           H  
ATOM   1692  O   ARG A 109       6.376  -2.120   6.520  1.00 98.45           O  
ATOM   1693  CG  ARG A 109       6.913  -2.707  10.929  1.00 98.45           C  
ATOM   1694  HG2 ARG A 109       7.597  -2.006  11.409  1.00 98.45           H  
ATOM   1695  HG3 ARG A 109       5.887  -2.400  11.128  1.00 98.45           H  
ATOM   1696  CD  ARG A 109       7.134  -4.121  11.491  1.00 98.45           C  
ATOM   1697  HD2 ARG A 109       8.190  -4.379  11.416  1.00 98.45           H  
ATOM   1698  HD3 ARG A 109       6.576  -4.831  10.880  1.00 98.45           H  
ATOM   1699  NE  ARG A 109       6.656  -4.231  12.883  1.00 98.45           N  
ATOM   1700  HE  ARG A 109       5.673  -4.417  13.022  1.00 98.45           H  
ATOM   1701  NH1 ARG A 109       8.580  -3.500  13.893  1.00 98.45           N  
ATOM   1702 HH11 ARG A 109       9.089  -3.672  13.038  1.00 98.45           H  
ATOM   1703 HH12 ARG A 109       8.786  -2.642  14.385  1.00 98.45           H  
ATOM   1704  NH2 ARG A 109       6.686  -3.561  15.051  1.00 98.45           N  
ATOM   1705 HH21 ARG A 109       5.684  -3.672  15.101  1.00 98.45           H  
ATOM   1706 HH22 ARG A 109       7.124  -2.834  15.598  1.00 98.45           H  
ATOM   1707  CZ  ARG A 109       7.315  -3.796  13.937  1.00 98.45           C  
ATOM   1708  N   LEU A 110       8.244  -0.888   6.763  1.00 98.50           N  
ATOM   1709  H   LEU A 110       8.837  -0.411   7.427  1.00 98.50           H  
ATOM   1710  CA  LEU A 110       8.698  -0.893   5.384  1.00 98.50           C  
ATOM   1711  HA  LEU A 110       7.952  -1.358   4.739  1.00 98.50           H  
ATOM   1712  C   LEU A 110       9.991  -1.689   5.308  1.00 98.50           C  
ATOM   1713  CB  LEU A 110       8.946   0.549   4.918  1.00 98.50           C  
ATOM   1714  HB2 LEU A 110       9.288   0.518   3.884  1.00 98.50           H  
ATOM   1715  HB3 LEU A 110       9.748   0.971   5.524  1.00 98.50           H  
ATOM   1716  O   LEU A 110      10.892  -1.439   6.101  1.00 98.50           O  
ATOM   1717  CG  LEU A 110       7.731   1.484   5.008  1.00 98.50           C  
ATOM   1718  HG  LEU A 110       7.329   1.486   6.021  1.00 98.50           H  
ATOM   1719  CD1 LEU A 110       8.176   2.906   4.677  1.00 98.50           C  
ATOM   1720 HD11 LEU A 110       7.316   3.575   4.652  1.00 98.50           H  
ATOM   1721 HD12 LEU A 110       8.677   2.927   3.710  1.00 98.50           H  
ATOM   1722 HD13 LEU A 110       8.873   3.255   5.439  1.00 98.50           H  
ATOM   1723  CD2 LEU A 110       6.630   1.059   4.039  1.00 98.50           C  
ATOM   1724 HD21 LEU A 110       6.268   0.068   4.314  1.00 98.50           H  
ATOM   1725 HD22 LEU A 110       5.798   1.760   4.097  1.00 98.50           H  
ATOM   1726 HD23 LEU A 110       7.020   1.033   3.022  1.00 98.50           H  
ATOM   1727  N   ARG A 111      10.108  -2.598   4.346  1.00 98.41           N  
ATOM   1728  H   ARG A 111       9.306  -2.774   3.758  1.00 98.41           H  
ATOM   1729  CA  ARG A 111      11.350  -3.325   4.075  1.00 98.41           C  
ATOM   1730  HA  ARG A 111      12.181  -2.834   4.583  1.00 98.41           H  
ATOM   1731  C   ARG A 111      11.651  -3.294   2.588  1.00 98.41           C  
ATOM   1732  CB  ARG A 111      11.233  -4.743   4.640  1.00 98.41           C  
ATOM   1733  HB2 ARG A 111      11.169  -4.685   5.726  1.00 98.41           H  
ATOM   1734  HB3 ARG A 111      10.323  -5.210   4.264  1.00 98.41           H  
ATOM   1735  O   ARG A 111      10.808  -3.694   1.787  1.00 98.41           O  
ATOM   1736  CG  ARG A 111      12.428  -5.613   4.253  1.00 98.41           C  
ATOM   1737  HG2 ARG A 111      13.353  -5.156   4.604  1.00 98.41           H  
ATOM   1738  HG3 ARG A 111      12.468  -5.721   3.169  1.00 98.41           H  
ATOM   1739  CD  ARG A 111      12.268  -6.995   4.872  1.00 98.41           C  
ATOM   1740  HD2 ARG A 111      12.401  -6.912   5.951  1.00 98.41           H  
ATOM   1741  HD3 ARG A 111      11.270  -7.373   4.653  1.00 98.41           H  
ATOM   1742  NE  ARG A 111      13.256  -7.895   4.279  1.00 98.41           N  
ATOM   1743  HE  ARG A 111      13.495  -7.715   3.314  1.00 98.41           H  
ATOM   1744  NH1 ARG A 111      13.523  -9.384   5.990  1.00 98.41           N  
ATOM   1745 HH11 ARG A 111      14.063 -10.130   6.403  1.00 98.41           H  
ATOM   1746 HH12 ARG A 111      12.946  -8.770   6.546  1.00 98.41           H  
ATOM   1747  NH2 ARG A 111      14.708  -9.563   4.074  1.00 98.41           N  
ATOM   1748 HH21 ARG A 111      15.230 -10.368   4.388  1.00 98.41           H  
ATOM   1749 HH22 ARG A 111      14.843  -9.155   3.160  1.00 98.41           H  
ATOM   1750  CZ  ARG A 111      13.820  -8.952   4.794  1.00 98.41           C  
ATOM   1751  N   ASN A 112      12.841  -2.830   2.225  1.00 98.04           N  
ATOM   1752  H   ASN A 112      13.494  -2.556   2.946  1.00 98.04           H  
ATOM   1753  CA  ASN A 112      13.282  -2.771   0.837  1.00 98.04           C  
ATOM   1754  HA  ASN A 112      12.428  -2.870   0.167  1.00 98.04           H  
ATOM   1755  C   ASN A 112      14.240  -3.930   0.534  1.00 98.04           C  
ATOM   1756  CB  ASN A 112      13.908  -1.395   0.582  1.00 98.04           C  
ATOM   1757  HB2 ASN A 112      13.177  -0.615   0.794  1.00 98.04           H  
ATOM   1758  HB3 ASN A 112      14.763  -1.272   1.246  1.00 98.04           H  
ATOM   1759  O   ASN A 112      15.395  -3.913   0.952  1.00 98.04           O  
ATOM   1760  CG  ASN A 112      14.383  -1.229  -0.845  1.00 98.04           C  
ATOM   1761  ND2 ASN A 112      15.152  -0.208  -1.117  1.00 98.04           N  
ATOM   1762 HD21 ASN A 112      15.479  -0.093  -2.066  1.00 98.04           H  
ATOM   1763 HD22 ASN A 112      15.326   0.487  -0.405  1.00 98.04           H  
ATOM   1764  OD1 ASN A 112      14.052  -1.998  -1.733  1.00 98.04           O  
ATOM   1765  N   ASP A 113      13.766  -4.921  -0.218  1.00 97.45           N  
ATOM   1766  H   ASP A 113      12.841  -4.827  -0.612  1.00 97.45           H  
ATOM   1767  CA  ASP A 113      14.575  -6.056  -0.680  1.00 97.45           C  
ATOM   1768  HA  ASP A 113      15.450  -6.155  -0.039  1.00 97.45           H  
ATOM   1769  C   ASP A 113      15.118  -5.835  -2.111  1.00 97.45           C  
ATOM   1770  CB  ASP A 113      13.772  -7.365  -0.553  1.00 97.45           C  
ATOM   1771  HB2 ASP A 113      14.338  -8.175  -1.015  1.00 97.45           H  
ATOM   1772  HB3 ASP A 113      12.840  -7.259  -1.109  1.00 97.45           H  
ATOM   1773  O   ASP A 113      15.659  -6.759  -2.718  1.00 97.45           O  
ATOM   1774  CG  ASP A 113      13.462  -7.800   0.887  1.00 97.45           C  
ATOM   1775  OD1 ASP A 113      14.386  -7.909   1.734  1.00 97.45           O  
ATOM   1776  OD2 ASP A 113      12.287  -8.133   1.158  1.00 97.45           O  
ATOM   1777  N   SER A 114      14.983  -4.626  -2.672  1.00 95.84           N  
ATOM   1778  H   SER A 114      14.539  -3.898  -2.131  1.00 95.84           H  
ATOM   1779  CA  SER A 114      15.568  -4.262  -3.968  1.00 95.84           C  
ATOM   1780  HA  SER A 114      15.554  -5.151  -4.600  1.00 95.84           H  
ATOM   1781  C   SER A 114      17.030  -3.812  -3.857  1.00 95.84           C  
ATOM   1782  CB  SER A 114      14.716  -3.208  -4.681  1.00 95.84           C  
ATOM   1783  HB2 SER A 114      13.659  -3.451  -4.574  1.00 95.84           H  
ATOM   1784  HB3 SER A 114      14.977  -3.212  -5.740  1.00 95.84           H  
ATOM   1785  O   SER A 114      17.554  -3.559  -2.774  1.00 95.84           O  
ATOM   1786  OG  SER A 114      14.940  -1.914  -4.193  1.00 95.84           O  
ATOM   1787  HG  SER A 114      14.619  -1.886  -3.288  1.00 95.84           H  
ATOM   1788  N   SER A 115      17.703  -3.686  -5.003  1.00 95.85           N  
ATOM   1789  H   SER A 115      17.228  -3.888  -5.871  1.00 95.85           H  
ATOM   1790  CA  SER A 115      19.098  -3.231  -5.099  1.00 95.85           C  
ATOM   1791  HA  SER A 115      19.646  -3.613  -4.238  1.00 95.85           H  
ATOM   1792  C   SER A 115      19.269  -1.706  -5.088  1.00 95.85           C  
ATOM   1793  CB  SER A 115      19.731  -3.825  -6.359  1.00 95.85           C  
ATOM   1794  HB2 SER A 115      20.761  -3.483  -6.451  1.00 95.85           H  
ATOM   1795  HB3 SER A 115      19.724  -4.912  -6.280  1.00 95.85           H  
ATOM   1796  O   SER A 115      20.401  -1.221  -5.068  1.00 95.85           O  
ATOM   1797  OG  SER A 115      18.990  -3.436  -7.502  1.00 95.85           O  
ATOM   1798  HG  SER A 115      19.259  -3.967  -8.255  1.00 95.85           H  
ATOM   1799  N   THR A 116      18.174  -0.942  -5.088  1.00 95.56           N  
ATOM   1800  H   THR A 116      17.273  -1.397  -5.044  1.00 95.56           H  
ATOM   1801  CA  THR A 116      18.174   0.528  -5.115  1.00 95.56           C  
ATOM   1802  HA  THR A 116      19.197   0.883  -4.993  1.00 95.56           H  
ATOM   1803  C   THR A 116      17.323   1.098  -3.982  1.00 95.56           C  
ATOM   1804  CB  THR A 116      17.645   1.071  -6.450  1.00 95.56           C  
ATOM   1805  HB  THR A 116      17.587   2.157  -6.391  1.00 95.56           H  
ATOM   1806  O   THR A 116      16.365   0.451  -3.568  1.00 95.56           O  
ATOM   1807  CG2 THR A 116      18.562   0.698  -7.614  1.00 95.56           C  
ATOM   1808 HG21 THR A 116      18.192   1.165  -8.527  1.00 95.56           H  
ATOM   1809 HG22 THR A 116      19.575   1.049  -7.416  1.00 95.56           H  
ATOM   1810 HG23 THR A 116      18.575  -0.384  -7.751  1.00 95.56           H  
ATOM   1811  OG1 THR A 116      16.360   0.563  -6.735  1.00 95.56           O  
ATOM   1812  HG1 THR A 116      15.830   0.612  -5.936  1.00 95.56           H  
ATOM   1813  N   PRO A 117      17.607   2.308  -3.475  1.00 97.41           N  
ATOM   1814  CA  PRO A 117      16.706   2.971  -2.538  1.00 97.41           C  
ATOM   1815  HA  PRO A 117      16.659   2.380  -1.624  1.00 97.41           H  
ATOM   1816  C   PRO A 117      15.294   3.128  -3.116  1.00 97.41           C  
ATOM   1817  CB  PRO A 117      17.344   4.328  -2.229  1.00 97.41           C  
ATOM   1818  HB2 PRO A 117      16.944   5.093  -2.894  1.00 97.41           H  
ATOM   1819  HB3 PRO A 117      17.195   4.613  -1.188  1.00 97.41           H  
ATOM   1820  O   PRO A 117      15.131   3.345  -4.319  1.00 97.41           O  
ATOM   1821  CG  PRO A 117      18.823   4.107  -2.547  1.00 97.41           C  
ATOM   1822  HG2 PRO A 117      19.322   5.037  -2.818  1.00 97.41           H  
ATOM   1823  HG3 PRO A 117      19.315   3.644  -1.692  1.00 97.41           H  
ATOM   1824  CD  PRO A 117      18.785   3.123  -3.715  1.00 97.41           C  
ATOM   1825  HD2 PRO A 117      19.697   2.528  -3.724  1.00 97.41           H  
ATOM   1826  HD3 PRO A 117      18.668   3.665  -4.654  1.00 97.41           H  
ATOM   1827  N   VAL A 118      14.291   3.045  -2.246  1.00 98.03           N  
ATOM   1828  H   VAL A 118      14.508   2.859  -1.277  1.00 98.03           H  
ATOM   1829  CA  VAL A 118      12.890   3.345  -2.570  1.00 98.03           C  
ATOM   1830  HA  VAL A 118      12.824   3.682  -3.605  1.00 98.03           H  
ATOM   1831  C   VAL A 118      12.411   4.496  -1.699  1.00 98.03           C  
ATOM   1832  CB  VAL A 118      11.969   2.117  -2.438  1.00 98.03           C  
ATOM   1833  HB  VAL A 118      10.961   2.413  -2.728  1.00 98.03           H  
ATOM   1834  O   VAL A 118      12.786   4.592  -0.530  1.00 98.03           O  
ATOM   1835  CG1 VAL A 118      12.413   0.997  -3.383  1.00 98.03           C  
ATOM   1836 HG11 VAL A 118      13.419   0.657  -3.136  1.00 98.03           H  
ATOM   1837 HG12 VAL A 118      11.725   0.157  -3.287  1.00 98.03           H  
ATOM   1838 HG13 VAL A 118      12.403   1.358  -4.411  1.00 98.03           H  
ATOM   1839  CG2 VAL A 118      11.898   1.549  -1.016  1.00 98.03           C  
ATOM   1840 HG21 VAL A 118      11.288   0.645  -1.007  1.00 98.03           H  
ATOM   1841 HG22 VAL A 118      12.902   1.309  -0.664  1.00 98.03           H  
ATOM   1842 HG23 VAL A 118      11.445   2.279  -0.346  1.00 98.03           H  
ATOM   1843  N   GLU A 119      11.580   5.367  -2.252  1.00 98.41           N  
ATOM   1844  H   GLU A 119      11.277   5.213  -3.203  1.00 98.41           H  
ATOM   1845  CA  GLU A 119      10.897   6.417  -1.506  1.00 98.41           C  
ATOM   1846  HA  GLU A 119      11.366   6.523  -0.528  1.00 98.41           H  
ATOM   1847  C   GLU A 119       9.443   6.004  -1.273  1.00 98.41           C  
ATOM   1848  CB  GLU A 119      11.053   7.769  -2.218  1.00 98.41           C  
ATOM   1849  HB2 GLU A 119      10.567   7.740  -3.193  1.00 98.41           H  
ATOM   1850  HB3 GLU A 119      12.116   7.958  -2.362  1.00 98.41           H  
ATOM   1851  O   GLU A 119       8.734   5.607  -2.195  1.00 98.41           O  
ATOM   1852  CG  GLU A 119      10.460   8.904  -1.375  1.00 98.41           C  
ATOM   1853  HG2 GLU A 119      10.743   8.750  -0.334  1.00 98.41           H  
ATOM   1854  HG3 GLU A 119       9.372   8.858  -1.423  1.00 98.41           H  
ATOM   1855  CD  GLU A 119      10.959  10.286  -1.822  1.00 98.41           C  
ATOM   1856  OE1 GLU A 119      10.311  10.924  -2.674  1.00 98.41           O  
ATOM   1857  OE2 GLU A 119      11.958  10.747  -1.226  1.00 98.41           O  
ATOM   1858  N   VAL A 120       8.998   6.058  -0.020  1.00 98.24           N  
ATOM   1859  H   VAL A 120       9.644   6.342   0.703  1.00 98.24           H  
ATOM   1860  CA  VAL A 120       7.630   5.725   0.372  1.00 98.24           C  
ATOM   1861  HA  VAL A 120       7.071   5.437  -0.519  1.00 98.24           H  
ATOM   1862  C   VAL A 120       6.969   6.961   0.962  1.00 98.24           C  
ATOM   1863  CB  VAL A 120       7.574   4.524   1.332  1.00 98.24           C  
ATOM   1864  HB  VAL A 120       8.046   4.791   2.278  1.00 98.24           H  
ATOM   1865  O   VAL A 120       7.371   7.461   2.015  1.00 98.24           O  
ATOM   1866  CG1 VAL A 120       6.112   4.133   1.599  1.00 98.24           C  
ATOM   1867 HG11 VAL A 120       6.076   3.255   2.244  1.00 98.24           H  
ATOM   1868 HG12 VAL A 120       5.589   4.949   2.096  1.00 98.24           H  
ATOM   1869 HG13 VAL A 120       5.611   3.905   0.658  1.00 98.24           H  
ATOM   1870  CG2 VAL A 120       8.299   3.302   0.749  1.00 98.24           C  
ATOM   1871 HG21 VAL A 120       8.159   2.432   1.391  1.00 98.24           H  
ATOM   1872 HG22 VAL A 120       9.367   3.506   0.679  1.00 98.24           H  
ATOM   1873 HG23 VAL A 120       7.917   3.082  -0.248  1.00 98.24           H  
ATOM   1874  N   HIS A 121       5.915   7.431   0.303  1.00 98.13           N  
ATOM   1875  H   HIS A 121       5.677   6.988  -0.572  1.00 98.13           H  
ATOM   1876  CA  HIS A 121       5.028   8.463   0.824  1.00 98.13           C  
ATOM   1877  HA  HIS A 121       5.569   9.048   1.568  1.00 98.13           H  
ATOM   1878  C   HIS A 121       3.820   7.813   1.483  1.00 98.13           C  
ATOM   1879  CB  HIS A 121       4.576   9.428  -0.268  1.00 98.13           C  
ATOM   1880  HB2 HIS A 121       4.074  10.274   0.201  1.00 98.13           H  
ATOM   1881  HB3 HIS A 121       3.849   8.933  -0.912  1.00 98.13           H  
ATOM   1882  O   HIS A 121       3.059   7.091   0.842  1.00 98.13           O  
ATOM   1883  CG  HIS A 121       5.698   9.947  -1.113  1.00 98.13           C  
ATOM   1884  CD2 HIS A 121       6.051   9.491  -2.353  1.00 98.13           C  
ATOM   1885  HD2 HIS A 121       5.592   8.685  -2.906  1.00 98.13           H  
ATOM   1886  ND1 HIS A 121       6.573  10.955  -0.774  1.00 98.13           N  
ATOM   1887  HD1 HIS A 121       6.685  11.376   0.137  1.00 98.13           H  
ATOM   1888  CE1 HIS A 121       7.423  11.114  -1.804  1.00 98.13           C  
ATOM   1889  HE1 HIS A 121       8.265  11.790  -1.839  1.00 98.13           H  
ATOM   1890  NE2 HIS A 121       7.115  10.263  -2.787  1.00 98.13           N  
ATOM   1891  N   ILE A 122       3.617   8.106   2.758  1.00 97.54           N  
ATOM   1892  H   ILE A 122       4.280   8.719   3.210  1.00 97.54           H  
ATOM   1893  CA  ILE A 122       2.507   7.599   3.552  1.00 97.54           C  
ATOM   1894  HA  ILE A 122       1.963   6.850   2.976  1.00 97.54           H  
ATOM   1895  C   ILE A 122       1.576   8.768   3.851  1.00 97.54           C  
ATOM   1896  CB  ILE A 122       3.011   6.921   4.841  1.00 97.54           C  
ATOM   1897  HB  ILE A 122       3.390   7.699   5.503  1.00 97.54           H  
ATOM   1898  O   ILE A 122       2.011   9.781   4.404  1.00 97.54           O  
ATOM   1899  CG1 ILE A 122       4.171   5.930   4.585  1.00 97.54           C  
ATOM   1900 HG12 ILE A 122       3.828   5.105   3.962  1.00 97.54           H  
ATOM   1901 HG13 ILE A 122       4.979   6.437   4.057  1.00 97.54           H  
ATOM   1902  CG2 ILE A 122       1.809   6.230   5.511  1.00 97.54           C  
ATOM   1903 HG21 ILE A 122       1.056   6.970   5.785  1.00 97.54           H  
ATOM   1904 HG22 ILE A 122       1.359   5.511   4.827  1.00 97.54           H  
ATOM   1905 HG23 ILE A 122       2.107   5.714   6.424  1.00 97.54           H  
ATOM   1906  CD1 ILE A 122       4.790   5.375   5.871  1.00 97.54           C  
ATOM   1907 HD11 ILE A 122       5.083   6.200   6.521  1.00 97.54           H  
ATOM   1908 HD12 ILE A 122       5.675   4.789   5.623  1.00 97.54           H  
ATOM   1909 HD13 ILE A 122       4.085   4.730   6.395  1.00 97.54           H  
ATOM   1910  N   LYS A 123       0.298   8.633   3.500  1.00 95.63           N  
ATOM   1911  H   LYS A 123       0.031   7.769   3.051  1.00 95.63           H  
ATOM   1912  CA  LYS A 123      -0.753   9.601   3.818  1.00 95.63           C  
ATOM   1913  HA  LYS A 123      -0.322  10.409   4.411  1.00 95.63           H  
ATOM   1914  C   LYS A 123      -1.829   8.941   4.671  1.00 95.63           C  
ATOM   1915  CB  LYS A 123      -1.311  10.212   2.528  1.00 95.63           C  
ATOM   1916  HB2 LYS A 123      -0.502  10.701   1.985  1.00 95.63           H  
ATOM   1917  HB3 LYS A 123      -1.708   9.413   1.901  1.00 95.63           H  
ATOM   1918  O   LYS A 123      -2.348   7.887   4.312  1.00 95.63           O  
ATOM   1919  CG  LYS A 123      -2.418  11.234   2.820  1.00 95.63           C  
ATOM   1920  HG2 LYS A 123      -3.185  10.781   3.447  1.00 95.63           H  
ATOM   1921  HG3 LYS A 123      -1.996  12.089   3.350  1.00 95.63           H  
ATOM   1922  CD  LYS A 123      -3.094  11.702   1.532  1.00 95.63           C  
ATOM   1923  HD2 LYS A 123      -2.373  12.207   0.890  1.00 95.63           H  
ATOM   1924  HD3 LYS A 123      -3.496  10.832   1.013  1.00 95.63           H  
ATOM   1925  CE  LYS A 123      -4.235  12.648   1.921  1.00 95.63           C  
ATOM   1926  HE2 LYS A 123      -3.824  13.571   2.330  1.00 95.63           H  
ATOM   1927  HE3 LYS A 123      -4.802  12.182   2.727  1.00 95.63           H  
ATOM   1928  NZ  LYS A 123      -5.133  12.914   0.774  1.00 95.63           N  
ATOM   1929  HZ1 LYS A 123      -5.895  13.505   1.074  1.00 95.63           H  
ATOM   1930  HZ2 LYS A 123      -5.525  12.039   0.458  1.00 95.63           H  
ATOM   1931  HZ3 LYS A 123      -4.639  13.341   0.003  1.00 95.63           H  
ATOM   1932  N   VAL A 124      -2.180   9.598   5.771  1.00 91.41           N  
ATOM   1933  H   VAL A 124      -1.700  10.463   5.978  1.00 91.41           H  
ATOM   1934  CA  VAL A 124      -3.152   9.125   6.761  1.00 91.41           C  
ATOM   1935  HA  VAL A 124      -3.801   8.365   6.325  1.00 91.41           H  
ATOM   1936  C   VAL A 124      -3.990  10.315   7.205  1.00 91.41           C  
ATOM   1937  CB  VAL A 124      -2.424   8.522   7.968  1.00 91.41           C  
ATOM   1938  HB  VAL A 124      -1.854   9.301   8.476  1.00 91.41           H  
ATOM   1939  O   VAL A 124      -3.500  11.195   7.912  1.00 91.41           O  
ATOM   1940  CG1 VAL A 124      -3.420   7.921   8.952  1.00 91.41           C  
ATOM   1941 HG11 VAL A 124      -2.855   7.541   9.803  1.00 91.41           H  
ATOM   1942 HG12 VAL A 124      -4.110   8.681   9.318  1.00 91.41           H  
ATOM   1943 HG13 VAL A 124      -3.981   7.117   8.476  1.00 91.41           H  
ATOM   1944  CG2 VAL A 124      -1.440   7.426   7.569  1.00 91.41           C  
ATOM   1945 HG21 VAL A 124      -1.964   6.578   7.129  1.00 91.41           H  
ATOM   1946 HG22 VAL A 124      -0.699   7.812   6.868  1.00 91.41           H  
ATOM   1947 HG23 VAL A 124      -0.886   7.138   8.462  1.00 91.41           H  
ATOM   1948  N   GLY A 125      -5.237  10.394   6.736  1.00 88.02           N  
ATOM   1949  H   GLY A 125      -5.608   9.625   6.198  1.00 88.02           H  
ATOM   1950  CA  GLY A 125      -6.031  11.618   6.866  1.00 88.02           C  
ATOM   1951  HA2 GLY A 125      -6.979  11.504   6.341  1.00 88.02           H  
ATOM   1952  HA3 GLY A 125      -6.240  11.800   7.920  1.00 88.02           H  
ATOM   1953  C   GLY A 125      -5.284  12.822   6.272  1.00 88.02           C  
ATOM   1954  O   GLY A 125      -4.969  12.835   5.076  1.00 88.02           O  
ATOM   1955  N   ASP A 126      -4.968  13.800   7.124  1.00 88.83           N  
ATOM   1956  H   ASP A 126      -5.282  13.717   8.081  1.00 88.83           H  
ATOM   1957  CA  ASP A 126      -4.217  15.011   6.766  1.00 88.83           C  
ATOM   1958  HA  ASP A 126      -4.378  15.229   5.710  1.00 88.83           H  
ATOM   1959  C   ASP A 126      -2.699  14.886   6.975  1.00 88.83           C  
ATOM   1960  CB  ASP A 126      -4.763  16.197   7.572  1.00 88.83           C  
ATOM   1961  HB2 ASP A 126      -4.199  17.093   7.315  1.00 88.83           H  
ATOM   1962  HB3 ASP A 126      -4.622  16.000   8.635  1.00 88.83           H  
ATOM   1963  O   ASP A 126      -1.931  15.705   6.461  1.00 88.83           O  
ATOM   1964  CG  ASP A 126      -6.241  16.461   7.284  1.00 88.83           C  
ATOM   1965  OD1 ASP A 126      -6.617  16.408   6.090  1.00 88.83           O  
ATOM   1966  OD2 ASP A 126      -6.973  16.697   8.270  1.00 88.83           O  
ATOM   1967  N   GLU A 127      -2.240  13.868   7.707  1.00 93.45           N  
ATOM   1968  H   GLU A 127      -2.880  13.140   7.990  1.00 93.45           H  
ATOM   1969  CA  GLU A 127      -0.818  13.662   7.972  1.00 93.45           C  
ATOM   1970  HA  GLU A 127      -0.371  14.645   8.118  1.00 93.45           H  
ATOM   1971  C   GLU A 127      -0.128  13.007   6.770  1.00 93.45           C  
ATOM   1972  CB  GLU A 127      -0.608  12.874   9.276  1.00 93.45           C  
ATOM   1973  HB2 GLU A 127      -0.913  11.837   9.135  1.00 93.45           H  
ATOM   1974  HB3 GLU A 127      -1.227  13.325  10.051  1.00 93.45           H  
ATOM   1975  O   GLU A 127      -0.658  12.089   6.136  1.00 93.45           O  
ATOM   1976  CG  GLU A 127       0.865  12.927   9.720  1.00 93.45           C  
ATOM   1977  HG2 GLU A 127       1.177  13.970   9.774  1.00 93.45           H  
ATOM   1978  HG3 GLU A 127       1.481  12.440   8.965  1.00 93.45           H  
ATOM   1979  CD  GLU A 127       1.138  12.263  11.078  1.00 93.45           C  
ATOM   1980  OE1 GLU A 127       2.339  12.013  11.350  1.00 93.45           O  
ATOM   1981  OE2 GLU A 127       0.188  12.042  11.853  1.00 93.45           O  
ATOM   1982  N   LYS A 128       1.083  13.481   6.459  1.00 96.06           N  
ATOM   1983  H   LYS A 128       1.469  14.209   7.043  1.00 96.06           H  
ATOM   1984  CA  LYS A 128       1.943  12.938   5.404  1.00 96.06           C  
ATOM   1985  HA  LYS A 128       1.543  11.975   5.087  1.00 96.06           H  
ATOM   1986  C   LYS A 128       3.351  12.707   5.937  1.00 96.06           C  
ATOM   1987  CB  LYS A 128       1.976  13.872   4.187  1.00 96.06           C  
ATOM   1988  HB2 LYS A 128       2.342  14.849   4.504  1.00 96.06           H  
ATOM   1989  HB3 LYS A 128       2.675  13.465   3.457  1.00 96.06           H  
ATOM   1990  O   LYS A 128       3.918  13.586   6.589  1.00 96.06           O  
ATOM   1991  CG  LYS A 128       0.604  14.034   3.518  1.00 96.06           C  
ATOM   1992  HG2 LYS A 128      -0.110  14.442   4.232  1.00 96.06           H  
ATOM   1993  HG3 LYS A 128       0.251  13.062   3.173  1.00 96.06           H  
ATOM   1994  CD  LYS A 128       0.722  14.993   2.330  1.00 96.06           C  
ATOM   1995  HD2 LYS A 128       1.152  15.931   2.681  1.00 96.06           H  
ATOM   1996  HD3 LYS A 128       1.380  14.555   1.580  1.00 96.06           H  
ATOM   1997  CE  LYS A 128      -0.658  15.262   1.728  1.00 96.06           C  
ATOM   1998  HE2 LYS A 128      -1.059  14.322   1.347  1.00 96.06           H  
ATOM   1999  HE3 LYS A 128      -1.313  15.615   2.525  1.00 96.06           H  
ATOM   2000  NZ  LYS A 128      -0.566  16.276   0.648  1.00 96.06           N  
ATOM   2001  HZ1 LYS A 128      -0.183  17.132   1.021  1.00 96.06           H  
ATOM   2002  HZ2 LYS A 128       0.046  15.954  -0.088  1.00 96.06           H  
ATOM   2003  HZ3 LYS A 128      -1.477  16.482   0.263  1.00 96.06           H  
ATOM   2004  N   ARG A 129       3.934  11.555   5.617  1.00 97.09           N  
ATOM   2005  H   ARG A 129       3.389  10.891   5.087  1.00 97.09           H  
ATOM   2006  CA  ARG A 129       5.336  11.212   5.896  1.00 97.09           C  
ATOM   2007  HA  ARG A 129       5.876  12.105   6.209  1.00 97.09           H  
ATOM   2008  C   ARG A 129       5.992  10.716   4.614  1.00 97.09           C  
ATOM   2009  CB  ARG A 129       5.422  10.145   7.005  1.00 97.09           C  
ATOM   2010  HB2 ARG A 129       6.467   9.878   7.162  1.00 97.09           H  
ATOM   2011  HB3 ARG A 129       4.905   9.248   6.664  1.00 97.09           H  
ATOM   2012  O   ARG A 129       5.368   9.973   3.867  1.00 97.09           O  
ATOM   2013  CG  ARG A 129       4.816  10.566   8.355  1.00 97.09           C  
ATOM   2014  HG2 ARG A 129       4.820   9.703   9.021  1.00 97.09           H  
ATOM   2015  HG3 ARG A 129       3.781  10.878   8.214  1.00 97.09           H  
ATOM   2016  CD  ARG A 129       5.595  11.698   9.026  1.00 97.09           C  
ATOM   2017  HD2 ARG A 129       6.614  11.362   9.221  1.00 97.09           H  
ATOM   2018  HD3 ARG A 129       5.620  12.555   8.354  1.00 97.09           H  
ATOM   2019  NE  ARG A 129       4.954  12.096  10.289  1.00 97.09           N  
ATOM   2020  HE  ARG A 129       4.138  11.585  10.594  1.00 97.09           H  
ATOM   2021  NH1 ARG A 129       6.094  14.053  10.647  1.00 97.09           N  
ATOM   2022 HH11 ARG A 129       6.261  14.866  11.222  1.00 97.09           H  
ATOM   2023 HH12 ARG A 129       6.598  13.891   9.786  1.00 97.09           H  
ATOM   2024  NH2 ARG A 129       4.524  13.379  12.088  1.00 97.09           N  
ATOM   2025 HH21 ARG A 129       4.633  14.203  12.662  1.00 97.09           H  
ATOM   2026 HH22 ARG A 129       3.697  12.806  12.176  1.00 97.09           H  
ATOM   2027  CZ  ARG A 129       5.202  13.171  11.004  1.00 97.09           C  
ATOM   2028  N   THR A 130       7.238  11.110   4.387  1.00 97.85           N  
ATOM   2029  H   THR A 130       7.703  11.687   5.072  1.00 97.85           H  
ATOM   2030  CA  THR A 130       8.080  10.567   3.316  1.00 97.85           C  
ATOM   2031  HA  THR A 130       7.525   9.834   2.730  1.00 97.85           H  
ATOM   2032  C   THR A 130       9.261   9.871   3.968  1.00 97.85           C  
ATOM   2033  CB  THR A 130       8.574  11.656   2.356  1.00 97.85           C  
ATOM   2034  HB  THR A 130       9.168  12.385   2.906  1.00 97.85           H  
ATOM   2035  O   THR A 130       9.877  10.440   4.870  1.00 97.85           O  
ATOM   2036  CG2 THR A 130       9.416  11.084   1.220  1.00 97.85           C  
ATOM   2037 HG21 THR A 130       8.887  10.269   0.728  1.00 97.85           H  
ATOM   2038 HG22 THR A 130       9.646  11.856   0.485  1.00 97.85           H  
ATOM   2039 HG23 THR A 130      10.365  10.706   1.602  1.00 97.85           H  
ATOM   2040  OG1 THR A 130       7.489  12.324   1.746  1.00 97.85           O  
ATOM   2041  HG1 THR A 130       7.895  12.946   1.138  1.00 97.85           H  
ATOM   2042  N   VAL A 131       9.553   8.651   3.533  1.00 97.73           N  
ATOM   2043  H   VAL A 131       8.974   8.237   2.816  1.00 97.73           H  
ATOM   2044  CA  VAL A 131      10.652   7.838   4.052  1.00 97.73           C  
ATOM   2045  HA  VAL A 131      11.337   8.463   4.625  1.00 97.73           H  
ATOM   2046  C   VAL A 131      11.418   7.240   2.887  1.00 97.73           C  
ATOM   2047  CB  VAL A 131      10.120   6.730   4.976  1.00 97.73           C  
ATOM   2048  HB  VAL A 131       9.425   6.095   4.427  1.00 97.73           H  
ATOM   2049  O   VAL A 131      10.834   6.574   2.038  1.00 97.73           O  
ATOM   2050  CG1 VAL A 131      11.244   5.848   5.526  1.00 97.73           C  
ATOM   2051 HG11 VAL A 131      11.794   5.372   4.714  1.00 97.73           H  
ATOM   2052 HG12 VAL A 131      11.936   6.435   6.130  1.00 97.73           H  
ATOM   2053 HG13 VAL A 131      10.806   5.051   6.127  1.00 97.73           H  
ATOM   2054  CG2 VAL A 131       9.382   7.342   6.172  1.00 97.73           C  
ATOM   2055 HG21 VAL A 131       9.981   8.140   6.612  1.00 97.73           H  
ATOM   2056 HG22 VAL A 131       9.228   6.571   6.927  1.00 97.73           H  
ATOM   2057 HG23 VAL A 131       8.417   7.737   5.854  1.00 97.73           H  
ATOM   2058  N   THR A 132      12.729   7.444   2.868  1.00 98.14           N  
ATOM   2059  H   THR A 132      13.153   8.024   3.578  1.00 98.14           H  
ATOM   2060  CA  THR A 132      13.631   6.691   1.997  1.00 98.14           C  
ATOM   2061  HA  THR A 132      13.115   6.433   1.072  1.00 98.14           H  
ATOM   2062  C   THR A 132      14.043   5.411   2.714  1.00 98.14           C  
ATOM   2063  CB  THR A 132      14.869   7.518   1.635  1.00 98.14           C  
ATOM   2064  HB  THR A 132      15.481   7.649   2.527  1.00 98.14           H  
ATOM   2065  O   THR A 132      14.479   5.472   3.860  1.00 98.14           O  
ATOM   2066  CG2 THR A 132      15.715   6.845   0.556  1.00 98.14           C  
ATOM   2067 HG21 THR A 132      16.537   7.503   0.278  1.00 98.14           H  
ATOM   2068 HG22 THR A 132      15.105   6.638  -0.323  1.00 98.14           H  
ATOM   2069 HG23 THR A 132      16.131   5.912   0.936  1.00 98.14           H  
ATOM   2070  OG1 THR A 132      14.499   8.799   1.171  1.00 98.14           O  
ATOM   2071  HG1 THR A 132      13.918   8.719   0.411  1.00 98.14           H  
ATOM   2072  N   VAL A 133      13.907   4.265   2.050  1.00 98.22           N  
ATOM   2073  H   VAL A 133      13.522   4.300   1.117  1.00 98.22           H  
ATOM   2074  CA  VAL A 133      14.307   2.952   2.569  1.00 98.22           C  
ATOM   2075  HA  VAL A 133      14.707   3.064   3.576  1.00 98.22           H  
ATOM   2076  C   VAL A 133      15.418   2.414   1.674  1.00 98.22           C  
ATOM   2077  CB  VAL A 133      13.110   1.983   2.645  1.00 98.22           C  
ATOM   2078  HB  VAL A 133      12.807   1.703   1.637  1.00 98.22           H  
ATOM   2079  O   VAL A 133      15.205   2.133   0.490  1.00 98.22           O  
ATOM   2080  CG1 VAL A 133      13.484   0.709   3.410  1.00 98.22           C  
ATOM   2081 HG11 VAL A 133      14.339   0.221   2.942  1.00 98.22           H  
ATOM   2082 HG12 VAL A 133      12.645   0.012   3.417  1.00 98.22           H  
ATOM   2083 HG13 VAL A 133      13.753   0.951   4.438  1.00 98.22           H  
ATOM   2084  CG2 VAL A 133      11.892   2.602   3.343  1.00 98.22           C  
ATOM   2085 HG21 VAL A 133      12.167   2.932   4.345  1.00 98.22           H  
ATOM   2086 HG22 VAL A 133      11.517   3.451   2.770  1.00 98.22           H  
ATOM   2087 HG23 VAL A 133      11.096   1.860   3.411  1.00 98.22           H  
ATOM   2088  N   ASN A 134      16.626   2.308   2.213  1.00 98.21           N  
ATOM   2089  H   ASN A 134      16.733   2.522   3.194  1.00 98.21           H  
ATOM   2090  CA  ASN A 134      17.799   1.827   1.491  1.00 98.21           C  
ATOM   2091  HA  ASN A 134      17.823   2.329   0.524  1.00 98.21           H  
ATOM   2092  C   ASN A 134      17.732   0.307   1.246  1.00 98.21           C  
ATOM   2093  CB  ASN A 134      19.062   2.225   2.269  1.00 98.21           C  
ATOM   2094  HB2 ASN A 134      19.952   1.828   1.781  1.00 98.21           H  
ATOM   2095  HB3 ASN A 134      19.020   1.803   3.274  1.00 98.21           H  
ATOM   2096  O   ASN A 134      16.973  -0.394   1.915  1.00 98.21           O  
ATOM   2097  CG  ASN A 134      19.217   3.728   2.352  1.00 98.21           C  
ATOM   2098  ND2 ASN A 134      19.058   4.296   3.520  1.00 98.21           N  
ATOM   2099 HD21 ASN A 134      19.037   5.305   3.543  1.00 98.21           H  
ATOM   2100 HD22 ASN A 134      18.576   3.765   4.231  1.00 98.21           H  
ATOM   2101  OD1 ASN A 134      19.459   4.397   1.359  1.00 98.21           O  
ATOM   2102  N   PRO A 135      18.526  -0.232   0.305  1.00 98.16           N  
ATOM   2103  CA  PRO A 135      18.622  -1.675   0.083  1.00 98.16           C  
ATOM   2104  HA  PRO A 135      17.687  -2.026  -0.355  1.00 98.16           H  
ATOM   2105  C   PRO A 135      18.918  -2.457   1.369  1.00 98.16           C  
ATOM   2106  CB  PRO A 135      19.751  -1.842  -0.938  1.00 98.16           C  
ATOM   2107  HB2 PRO A 135      19.620  -2.730  -1.558  1.00 98.16           H  
ATOM   2108  HB3 PRO A 135      20.718  -1.874  -0.438  1.00 98.16           H  
ATOM   2109  O   PRO A 135      19.896  -2.175   2.063  1.00 98.16           O  
ATOM   2110  CG  PRO A 135      19.651  -0.555  -1.748  1.00 98.16           C  
ATOM   2111  HG2 PRO A 135      18.809  -0.634  -2.436  1.00 98.16           H  
ATOM   2112  HG3 PRO A 135      20.575  -0.328  -2.278  1.00 98.16           H  
ATOM   2113  CD  PRO A 135      19.336   0.480  -0.674  1.00 98.16           C  
ATOM   2114  HD2 PRO A 135      18.796   1.319  -1.114  1.00 98.16           H  
ATOM   2115  HD3 PRO A 135      20.262   0.819  -0.211  1.00 98.16           H  
ATOM   2116  N   GLY A 136      18.081  -3.448   1.677  1.00 97.64           N  
ATOM   2117  H   GLY A 136      17.256  -3.572   1.108  1.00 97.64           H  
ATOM   2118  CA  GLY A 136      18.179  -4.280   2.879  1.00 97.64           C  
ATOM   2119  HA2 GLY A 136      19.210  -4.612   3.000  1.00 97.64           H  
ATOM   2120  HA3 GLY A 136      17.544  -5.155   2.744  1.00 97.64           H  
ATOM   2121  C   GLY A 136      17.750  -3.595   4.182  1.00 97.64           C  
ATOM   2122  O   GLY A 136      17.830  -4.219   5.239  1.00 97.64           O  
ATOM   2123  N   GLU A 137      17.307  -2.336   4.132  1.00 98.02           N  
ATOM   2124  H   GLU A 137      17.231  -1.881   3.234  1.00 98.02           H  
ATOM   2125  CA  GLU A 137      16.845  -1.588   5.300  1.00 98.02           C  
ATOM   2126  HA  GLU A 137      17.471  -1.867   6.147  1.00 98.02           H  
ATOM   2127  C   GLU A 137      15.392  -1.943   5.654  1.00 98.02           C  
ATOM   2128  CB  GLU A 137      17.037  -0.080   5.060  1.00 98.02           C  
ATOM   2129  HB2 GLU A 137      16.327   0.248   4.300  1.00 98.02           H  
ATOM   2130  HB3 GLU A 137      18.050   0.082   4.691  1.00 98.02           H  
ATOM   2131  O   GLU A 137      14.546  -2.161   4.778  1.00 98.02           O  
ATOM   2132  CG  GLU A 137      16.838   0.780   6.317  1.00 98.02           C  
ATOM   2133  HG2 GLU A 137      15.814   0.661   6.672  1.00 98.02           H  
ATOM   2134  HG3 GLU A 137      17.507   0.411   7.094  1.00 98.02           H  
ATOM   2135  CD  GLU A 137      17.114   2.277   6.077  1.00 98.02           C  
ATOM   2136  OE1 GLU A 137      17.313   3.000   7.075  1.00 98.02           O  
ATOM   2137  OE2 GLU A 137      17.176   2.707   4.900  1.00 98.02           O  
ATOM   2138  N   GLU A 138      15.101  -1.962   6.957  1.00 98.19           N  
ATOM   2139  H   GLU A 138      15.834  -1.733   7.614  1.00 98.19           H  
ATOM   2140  CA  GLU A 138      13.745  -1.992   7.502  1.00 98.19           C  
ATOM   2141  HA  GLU A 138      13.047  -2.005   6.665  1.00 98.19           H  
ATOM   2142  C   GLU A 138      13.504  -0.711   8.312  1.00 98.19           C  
ATOM   2143  CB  GLU A 138      13.503  -3.279   8.318  1.00 98.19           C  
ATOM   2144  HB2 GLU A 138      14.160  -3.292   9.188  1.00 98.19           H  
ATOM   2145  HB3 GLU A 138      13.749  -4.131   7.684  1.00 98.19           H  
ATOM   2146  O   GLU A 138      14.272  -0.391   9.219  1.00 98.19           O  
ATOM   2147  CG  GLU A 138      12.037  -3.412   8.782  1.00 98.19           C  
ATOM   2148  HG2 GLU A 138      11.808  -2.590   9.460  1.00 98.19           H  
ATOM   2149  HG3 GLU A 138      11.388  -3.313   7.911  1.00 98.19           H  
ATOM   2150  CD  GLU A 138      11.697  -4.749   9.473  1.00 98.19           C  
ATOM   2151  OE1 GLU A 138      10.780  -4.745  10.335  1.00 98.19           O  
ATOM   2152  OE2 GLU A 138      12.268  -5.801   9.092  1.00 98.19           O  
ATOM   2153  N   VAL A 139      12.434   0.019   7.991  1.00 98.16           N  
ATOM   2154  H   VAL A 139      11.829  -0.334   7.263  1.00 98.16           H  
ATOM   2155  CA  VAL A 139      12.047   1.268   8.661  1.00 98.16           C  
ATOM   2156  HA  VAL A 139      12.720   1.436   9.502  1.00 98.16           H  
ATOM   2157  C   VAL A 139      10.633   1.139   9.214  1.00 98.16           C  
ATOM   2158  CB  VAL A 139      12.164   2.492   7.727  1.00 98.16           C  
ATOM   2159  HB  VAL A 139      11.474   2.381   6.891  1.00 98.16           H  
ATOM   2160  O   VAL A 139       9.726   0.678   8.526  1.00 98.16           O  
ATOM   2161  CG1 VAL A 139      11.814   3.780   8.489  1.00 98.16           C  
ATOM   2162 HG11 VAL A 139      12.104   4.654   7.906  1.00 98.16           H  
ATOM   2163 HG12 VAL A 139      10.742   3.827   8.684  1.00 98.16           H  
ATOM   2164 HG13 VAL A 139      12.359   3.815   9.432  1.00 98.16           H  
ATOM   2165  CG2 VAL A 139      13.581   2.652   7.167  1.00 98.16           C  
ATOM   2166 HG21 VAL A 139      13.647   3.539   6.537  1.00 98.16           H  
ATOM   2167 HG22 VAL A 139      14.307   2.735   7.976  1.00 98.16           H  
ATOM   2168 HG23 VAL A 139      13.836   1.787   6.555  1.00 98.16           H  
ATOM   2169  N   GLU A 140      10.419   1.586  10.450  1.00 98.20           N  
ATOM   2170  H   GLU A 140      11.193   1.988  10.958  1.00 98.20           H  
ATOM   2171  CA  GLU A 140       9.092   1.670  11.065  1.00 98.20           C  
ATOM   2172  HA  GLU A 140       8.376   1.136  10.440  1.00 98.20           H  
ATOM   2173  C   GLU A 140       8.633   3.131  11.160  1.00 98.20           C  
ATOM   2174  CB  GLU A 140       9.097   0.968  12.433  1.00 98.20           C  
ATOM   2175  HB2 GLU A 140       9.499  -0.038  12.313  1.00 98.20           H  
ATOM   2176  HB3 GLU A 140       9.744   1.519  13.117  1.00 98.20           H  
ATOM   2177  O   GLU A 140       9.347   3.991  11.674  1.00 98.20           O  
ATOM   2178  CG  GLU A 140       7.690   0.861  13.040  1.00 98.20           C  
ATOM   2179  HG2 GLU A 140       7.062   0.261  12.381  1.00 98.20           H  
ATOM   2180  HG3 GLU A 140       7.243   1.853  13.107  1.00 98.20           H  
ATOM   2181  CD  GLU A 140       7.722   0.229  14.438  1.00 98.20           C  
ATOM   2182  OE1 GLU A 140       7.623   0.974  15.433  1.00 98.20           O  
ATOM   2183  OE2 GLU A 140       7.795  -1.018  14.533  1.00 98.20           O  
ATOM   2184  N   VAL A 141       7.412   3.406  10.700  1.00 97.43           N  
ATOM   2185  H   VAL A 141       6.901   2.657  10.256  1.00 97.43           H  
ATOM   2186  CA  VAL A 141       6.731   4.698  10.838  1.00 97.43           C  
ATOM   2187  HA  VAL A 141       7.396   5.398  11.343  1.00 97.43           H  
ATOM   2188  C   VAL A 141       5.488   4.498  11.690  1.00 97.43           C  
ATOM   2189  CB  VAL A 141       6.353   5.302   9.474  1.00 97.43           C  
ATOM   2190  HB  VAL A 141       5.557   4.713   9.019  1.00 97.43           H  
ATOM   2191  O   VAL A 141       4.653   3.651  11.382  1.00 97.43           O  
ATOM   2192  CG1 VAL A 141       5.860   6.748   9.639  1.00 97.43           C  
ATOM   2193 HG11 VAL A 141       5.588   7.159   8.667  1.00 97.43           H  
ATOM   2194 HG12 VAL A 141       4.979   6.779  10.281  1.00 97.43           H  
ATOM   2195 HG13 VAL A 141       6.645   7.362  10.079  1.00 97.43           H  
ATOM   2196  CG2 VAL A 141       7.542   5.319   8.514  1.00 97.43           C  
ATOM   2197 HG21 VAL A 141       7.250   5.810   7.585  1.00 97.43           H  
ATOM   2198 HG22 VAL A 141       7.846   4.301   8.272  1.00 97.43           H  
ATOM   2199 HG23 VAL A 141       8.382   5.843   8.971  1.00 97.43           H  
ATOM   2200  N   THR A 142       5.341   5.285  12.752  1.00 96.13           N  
ATOM   2201  H   THR A 142       6.033   6.000  12.929  1.00 96.13           H  
ATOM   2202  CA  THR A 142       4.162   5.234  13.625  1.00 96.13           C  
ATOM   2203  HA  THR A 142       3.528   4.396  13.336  1.00 96.13           H  
ATOM   2204  C   THR A 142       3.336   6.502  13.479  1.00 96.13           C  
ATOM   2205  CB  THR A 142       4.553   4.994  15.089  1.00 96.13           C  
ATOM   2206  HB  THR A 142       5.235   5.775  15.425  1.00 96.13           H  
ATOM   2207  O   THR A 142       3.870   7.608  13.533  1.00 96.13           O  
ATOM   2208  CG2 THR A 142       3.342   4.939  16.024  1.00 96.13           C  
ATOM   2209 HG21 THR A 142       3.666   4.634  17.019  1.00 96.13           H  
ATOM   2210 HG22 THR A 142       2.611   4.224  15.648  1.00 96.13           H  
ATOM   2211 HG23 THR A 142       2.878   5.922  16.100  1.00 96.13           H  
ATOM   2212  OG1 THR A 142       5.175   3.737  15.224  1.00 96.13           O  
ATOM   2213  HG1 THR A 142       6.014   3.730  14.758  1.00 96.13           H  
ATOM   2214  N   PHE A 143       2.027   6.322  13.347  1.00 93.29           N  
ATOM   2215  H   PHE A 143       1.682   5.374  13.303  1.00 93.29           H  
ATOM   2216  CA  PHE A 143       1.017   7.369  13.394  1.00 93.29           C  
ATOM   2217  HA  PHE A 143       1.494   8.347  13.463  1.00 93.29           H  
ATOM   2218  C   PHE A 143       0.144   7.157  14.625  1.00 93.29           C  
ATOM   2219  CB  PHE A 143       0.166   7.334  12.122  1.00 93.29           C  
ATOM   2220  HB2 PHE A 143      -0.609   8.095  12.208  1.00 93.29           H  
ATOM   2221  HB3 PHE A 143      -0.327   6.365  12.051  1.00 93.29           H  
ATOM   2222  O   PHE A 143      -0.172   6.016  14.970  1.00 93.29           O  
ATOM   2223  CG  PHE A 143       0.942   7.578  10.847  1.00 93.29           C  
ATOM   2224  CD1 PHE A 143       0.924   8.853  10.257  1.00 93.29           C  
ATOM   2225  HD1 PHE A 143       0.358   9.651  10.714  1.00 93.29           H  
ATOM   2226  CD2 PHE A 143       1.679   6.537  10.252  1.00 93.29           C  
ATOM   2227  HD2 PHE A 143       1.701   5.559  10.709  1.00 93.29           H  
ATOM   2228  CE1 PHE A 143       1.637   9.087   9.071  1.00 93.29           C  
ATOM   2229  HE1 PHE A 143       1.604  10.065   8.613  1.00 93.29           H  
ATOM   2230  CE2 PHE A 143       2.401   6.774   9.072  1.00 93.29           C  
ATOM   2231  HE2 PHE A 143       2.977   5.976   8.626  1.00 93.29           H  
ATOM   2232  CZ  PHE A 143       2.379   8.050   8.483  1.00 93.29           C  
ATOM   2233  HZ  PHE A 143       2.932   8.236   7.574  1.00 93.29           H  
ATOM   2234  N   SER A 144      -0.279   8.252  15.250  1.00 91.49           N  
ATOM   2235  H   SER A 144      -0.030   9.156  14.875  1.00 91.49           H  
ATOM   2236  CA  SER A 144      -1.208   8.229  16.379  1.00 91.49           C  
ATOM   2237  HA  SER A 144      -1.617   7.226  16.498  1.00 91.49           H  
ATOM   2238  C   SER A 144      -2.350   9.198  16.111  1.00 91.49           C  
ATOM   2239  CB  SER A 144      -0.521   8.606  17.693  1.00 91.49           C  
ATOM   2240  HB2 SER A 144      -1.247   8.535  18.503  1.00 91.49           H  
ATOM   2241  HB3 SER A 144      -0.171   9.636  17.627  1.00 91.49           H  
ATOM   2242  O   SER A 144      -2.119  10.332  15.691  1.00 91.49           O  
ATOM   2243  OG  SER A 144       0.581   7.763  17.984  1.00 91.49           O  
ATOM   2244  HG  SER A 144       1.012   8.117  18.765  1.00 91.49           H  
ATOM   2245  N   ALA A 145      -3.579   8.775  16.374  1.00 83.08           N  
ATOM   2246  H   ALA A 145      -3.706   7.840  16.735  1.00 83.08           H  
ATOM   2247  CA  ALA A 145      -4.769   9.578  16.170  1.00 83.08           C  
ATOM   2248  HA  ALA A 145      -4.498  10.633  16.126  1.00 83.08           H  
ATOM   2249  C   ALA A 145      -5.745   9.378  17.327  1.00 83.08           C  
ATOM   2250  CB  ALA A 145      -5.402   9.182  14.832  1.00 83.08           C  
ATOM   2251  HB1 ALA A 145      -4.734   9.431  14.008  1.00 83.08           H  
ATOM   2252  HB2 ALA A 145      -6.355   9.698  14.712  1.00 83.08           H  
ATOM   2253  HB3 ALA A 145      -5.603   8.111  14.820  1.00 83.08           H  
ATOM   2254  O   ALA A 145      -6.175   8.265  17.592  1.00 83.08           O  
ATOM   2255  N   ASN A 146      -6.192  10.479  17.939  1.00 77.03           N  
ATOM   2256  H   ASN A 146      -5.719  11.353  17.759  1.00 77.03           H  
ATOM   2257  CA  ASN A 146      -7.257  10.454  18.956  1.00 77.03           C  
ATOM   2258  HA  ASN A 146      -6.970   9.762  19.749  1.00 77.03           H  
ATOM   2259  C   ASN A 146      -8.613   9.969  18.403  1.00 77.03           C  
ATOM   2260  CB  ASN A 146      -7.418  11.867  19.548  1.00 77.03           C  
ATOM   2261  HB2 ASN A 146      -8.218  11.845  20.288  1.00 77.03           H  
ATOM   2262  HB3 ASN A 146      -7.713  12.553  18.754  1.00 77.03           H  
ATOM   2263  O   ASN A 146      -9.554   9.774  19.164  1.00 77.03           O  
ATOM   2264  CG  ASN A 146      -6.178  12.396  20.240  1.00 77.03           C  
ATOM   2265  ND2 ASN A 146      -6.039  13.697  20.333  1.00 77.03           N  
ATOM   2266 HD21 ASN A 146      -6.792  14.313  20.062  1.00 77.03           H  
ATOM   2267 HD22 ASN A 146      -5.219  14.001  20.839  1.00 77.03           H  
ATOM   2268  OD1 ASN A 146      -5.304  11.682  20.688  1.00 77.03           O  
ATOM   2269  N   ASP A 147      -8.712   9.831  17.081  1.00 75.61           N  
ATOM   2270  H   ASP A 147      -7.853   9.889  16.553  1.00 75.61           H  
ATOM   2271  CA  ASP A 147      -9.851   9.290  16.358  1.00 75.61           C  
ATOM   2272  HA  ASP A 147     -10.577   8.865  17.051  1.00 75.61           H  
ATOM   2273  C   ASP A 147      -9.342   8.198  15.395  1.00 75.61           C  
ATOM   2274  CB  ASP A 147     -10.563  10.433  15.623  1.00 75.61           C  
ATOM   2275  HB2 ASP A 147     -10.967  11.128  16.359  1.00 75.61           H  
ATOM   2276  HB3 ASP A 147      -9.840  10.972  15.011  1.00 75.61           H  
ATOM   2277  O   ASP A 147      -8.726   8.531  14.373  1.00 75.61           O  
ATOM   2278  CG  ASP A 147     -11.701   9.936  14.732  1.00 75.61           C  
ATOM   2279  OD1 ASP A 147     -12.019   8.729  14.801  1.00 75.61           O  
ATOM   2280  OD2 ASP A 147     -12.189  10.775  13.947  1.00 75.61           O  
ATOM   2281  N   PRO A 148      -9.577   6.909  15.699  1.00 71.43           N  
ATOM   2282  CA  PRO A 148      -9.181   5.791  14.847  1.00 71.43           C  
ATOM   2283  HA  PRO A 148      -8.094   5.791  14.765  1.00 71.43           H  
ATOM   2284  C   PRO A 148      -9.780   5.835  13.435  1.00 71.43           C  
ATOM   2285  CB  PRO A 148      -9.623   4.529  15.596  1.00 71.43           C  
ATOM   2286  HB2 PRO A 148      -8.933   3.702  15.430  1.00 71.43           H  
ATOM   2287  HB3 PRO A 148     -10.632   4.248  15.295  1.00 71.43           H  
ATOM   2288  O   PRO A 148      -9.175   5.285  12.517  1.00 71.43           O  
ATOM   2289  CG  PRO A 148      -9.639   4.968  17.058  1.00 71.43           C  
ATOM   2290  HG2 PRO A 148     -10.317   4.361  17.658  1.00 71.43           H  
ATOM   2291  HG3 PRO A 148      -8.628   4.937  17.463  1.00 71.43           H  
ATOM   2292  CD  PRO A 148     -10.108   6.415  16.961  1.00 71.43           C  
ATOM   2293  HD2 PRO A 148      -9.726   6.980  17.812  1.00 71.43           H  
ATOM   2294  HD3 PRO A 148     -11.197   6.454  16.936  1.00 71.43           H  
ATOM   2295  N   HIS A 149     -10.898   6.544  13.204  1.00 73.56           N  
ATOM   2296  H   HIS A 149     -11.337   7.051  13.960  1.00 73.56           H  
ATOM   2297  CA  HIS A 149     -11.461   6.715  11.858  1.00 73.56           C  
ATOM   2298  HA  HIS A 149     -11.629   5.724  11.435  1.00 73.56           H  
ATOM   2299  C   HIS A 149     -10.502   7.453  10.910  1.00 73.56           C  
ATOM   2300  CB  HIS A 149     -12.812   7.446  11.919  1.00 73.56           C  
ATOM   2301  HB2 HIS A 149     -12.692   8.415  12.404  1.00 73.56           H  
ATOM   2302  HB3 HIS A 149     -13.145   7.640  10.900  1.00 73.56           H  
ATOM   2303  O   HIS A 149     -10.589   7.300   9.689  1.00 73.56           O  
ATOM   2304  CG  HIS A 149     -13.897   6.659  12.609  1.00 73.56           C  
ATOM   2305  CD2 HIS A 149     -14.370   6.824  13.884  1.00 73.56           C  
ATOM   2306  HD2 HIS A 149     -14.037   7.557  14.604  1.00 73.56           H  
ATOM   2307  ND1 HIS A 149     -14.634   5.649  12.036  1.00 73.56           N  
ATOM   2308  HD1 HIS A 149     -14.611   5.383  11.062  1.00 73.56           H  
ATOM   2309  CE1 HIS A 149     -15.511   5.200  12.948  1.00 73.56           C  
ATOM   2310  HE1 HIS A 149     -16.251   4.431  12.779  1.00 73.56           H  
ATOM   2311  NE2 HIS A 149     -15.385   5.883  14.092  1.00 73.56           N  
ATOM   2312  N   LYS A 150      -9.517   8.192  11.443  1.00 76.46           N  
ATOM   2313  H   LYS A 150      -9.488   8.275  12.449  1.00 76.46           H  
ATOM   2314  CA  LYS A 150      -8.437   8.801  10.647  1.00 76.46           C  
ATOM   2315  HA  LYS A 150      -8.887   9.398   9.854  1.00 76.46           H  
ATOM   2316  C   LYS A 150      -7.553   7.769   9.944  1.00 76.46           C  
ATOM   2317  CB  LYS A 150      -7.581   9.713  11.532  1.00 76.46           C  
ATOM   2318  HB2 LYS A 150      -6.746  10.086  10.940  1.00 76.46           H  
ATOM   2319  HB3 LYS A 150      -7.178   9.144  12.370  1.00 76.46           H  
ATOM   2320  O   LYS A 150      -6.905   8.101   8.951  1.00 76.46           O  
ATOM   2321  CG  LYS A 150      -8.397  10.908  12.041  1.00 76.46           C  
ATOM   2322  HG2 LYS A 150      -9.183  10.566  12.714  1.00 76.46           H  
ATOM   2323  HG3 LYS A 150      -8.861  11.408  11.191  1.00 76.46           H  
ATOM   2324  CD  LYS A 150      -7.496  11.905  12.768  1.00 76.46           C  
ATOM   2325  HD2 LYS A 150      -6.723  12.255  12.084  1.00 76.46           H  
ATOM   2326  HD3 LYS A 150      -7.031  11.422  13.627  1.00 76.46           H  
ATOM   2327  CE  LYS A 150      -8.346  13.081  13.243  1.00 76.46           C  
ATOM   2328  HE2 LYS A 150      -9.092  12.709  13.945  1.00 76.46           H  
ATOM   2329  HE3 LYS A 150      -8.882  13.489  12.387  1.00 76.46           H  
ATOM   2330  NZ  LYS A 150      -7.502  14.125  13.869  1.00 76.46           N  
ATOM   2331  HZ1 LYS A 150      -7.000  13.738  14.655  1.00 76.46           H  
ATOM   2332  HZ2 LYS A 150      -8.086  14.887  14.183  1.00 76.46           H  
ATOM   2333  HZ3 LYS A 150      -6.842  14.479  13.192  1.00 76.46           H  
ATOM   2334  N   PHE A 151      -7.558   6.525  10.415  1.00 82.02           N  
ATOM   2335  H   PHE A 151      -8.111   6.323  11.236  1.00 82.02           H  
ATOM   2336  CA  PHE A 151      -6.858   5.402   9.804  1.00 82.02           C  
ATOM   2337  HA  PHE A 151      -5.982   5.779   9.276  1.00 82.02           H  
ATOM   2338  C   PHE A 151      -7.685   4.659   8.747  1.00 82.02           C  
ATOM   2339  CB  PHE A 151      -6.378   4.453  10.908  1.00 82.02           C  
ATOM   2340  HB2 PHE A 151      -5.857   3.616  10.442  1.00 82.02           H  
ATOM   2341  HB3 PHE A 151      -7.247   4.031  11.414  1.00 82.02           H  
ATOM   2342  O   PHE A 151      -7.166   3.719   8.159  1.00 82.02           O  
ATOM   2343  CG  PHE A 151      -5.440   5.058  11.932  1.00 82.02           C  
ATOM   2344  CD1 PHE A 151      -4.367   5.868  11.526  1.00 82.02           C  
ATOM   2345  HD1 PHE A 151      -4.191   6.004  10.469  1.00 82.02           H  
ATOM   2346  CD2 PHE A 151      -5.624   4.793  13.297  1.00 82.02           C  
ATOM   2347  HD2 PHE A 151      -6.438   4.163  13.625  1.00 82.02           H  
ATOM   2348  CE1 PHE A 151      -3.514   6.461  12.472  1.00 82.02           C  
ATOM   2349  HE1 PHE A 151      -2.704   7.099  12.152  1.00 82.02           H  
ATOM   2350  CE2 PHE A 151      -4.755   5.356  14.242  1.00 82.02           C  
ATOM   2351  HE2 PHE A 151      -4.923   5.152  15.289  1.00 82.02           H  
ATOM   2352  CZ  PHE A 151      -3.702   6.194  13.837  1.00 82.02           C  
ATOM   2353  HZ  PHE A 151      -3.041   6.621  14.576  1.00 82.02           H  
ATOM   2354  N   ASN A 152      -8.926   5.075   8.447  1.00 83.72           N  
ATOM   2355  H   ASN A 152      -9.333   5.816   8.999  1.00 83.72           H  
ATOM   2356  CA  ASN A 152      -9.814   4.333   7.539  1.00 83.72           C  
ATOM   2357  HA  ASN A 152      -9.795   3.289   7.853  1.00 83.72           H  
ATOM   2358  C   ASN A 152      -9.395   4.365   6.061  1.00 83.72           C  
ATOM   2359  CB  ASN A 152     -11.262   4.831   7.684  1.00 83.72           C  
ATOM   2360  HB2 ASN A 152     -11.855   4.453   6.851  1.00 83.72           H  
ATOM   2361  HB3 ASN A 152     -11.297   5.920   7.658  1.00 83.72           H  
ATOM   2362  O   ASN A 152      -9.911   3.585   5.259  1.00 83.72           O  
ATOM   2363  CG  ASN A 152     -11.930   4.321   8.942  1.00 83.72           C  
ATOM   2364  ND2 ASN A 152     -13.119   4.776   9.238  1.00 83.72           N  
ATOM   2365 HD21 ASN A 152     -13.607   5.388   8.600  1.00 83.72           H  
ATOM   2366 HD22 ASN A 152     -13.576   4.231   9.956  1.00 83.72           H  
ATOM   2367  OD1 ASN A 152     -11.434   3.474   9.658  1.00 83.72           O  
ATOM   2368  N   ARG A 153      -8.507   5.293   5.681  1.00 90.59           N  
ATOM   2369  H   ARG A 153      -8.113   5.875   6.406  1.00 90.59           H  
ATOM   2370  CA  ARG A 153      -8.090   5.498   4.285  1.00 90.59           C  
ATOM   2371  HA  ARG A 153      -8.290   4.571   3.747  1.00 90.59           H  
ATOM   2372  C   ARG A 153      -6.581   5.744   4.147  1.00 90.59           C  
ATOM   2373  CB  ARG A 153      -8.940   6.594   3.614  1.00 90.59           C  
ATOM   2374  HB2 ARG A 153      -8.725   7.551   4.090  1.00 90.59           H  
ATOM   2375  HB3 ARG A 153      -8.661   6.657   2.562  1.00 90.59           H  
ATOM   2376  O   ARG A 153      -6.193   6.819   3.676  1.00 90.59           O  
ATOM   2377  CG  ARG A 153     -10.451   6.322   3.703  1.00 90.59           C  
ATOM   2378  HG2 ARG A 153     -10.687   5.355   3.261  1.00 90.59           H  
ATOM   2379  HG3 ARG A 153     -10.750   6.305   4.751  1.00 90.59           H  
ATOM   2380  CD  ARG A 153     -11.269   7.426   3.033  1.00 90.59           C  
ATOM   2381  HD2 ARG A 153     -10.734   8.372   3.112  1.00 90.59           H  
ATOM   2382  HD3 ARG A 153     -12.210   7.519   3.575  1.00 90.59           H  
ATOM   2383  NE  ARG A 153     -11.587   7.102   1.635  1.00 90.59           N  
ATOM   2384  HE  ARG A 153     -11.856   6.148   1.442  1.00 90.59           H  
ATOM   2385  NH1 ARG A 153     -11.878   9.236   0.835  1.00 90.59           N  
ATOM   2386 HH11 ARG A 153     -12.237   9.837   0.107  1.00 90.59           H  
ATOM   2387 HH12 ARG A 153     -11.641   9.585   1.752  1.00 90.59           H  
ATOM   2388  NH2 ARG A 153     -12.357   7.450  -0.438  1.00 90.59           N  
ATOM   2389 HH21 ARG A 153     -12.642   6.483  -0.375  1.00 90.59           H  
ATOM   2390 HH22 ARG A 153     -12.764   8.024  -1.163  1.00 90.59           H  
ATOM   2391  CZ  ARG A 153     -11.921   7.938   0.680  1.00 90.59           C  
ATOM   2392  N   PRO A 154      -5.709   4.830   4.613  1.00 94.04           N  
ATOM   2393  CA  PRO A 154      -4.280   5.020   4.482  1.00 94.04           C  
ATOM   2394  HA  PRO A 154      -4.007   6.026   4.800  1.00 94.04           H  
ATOM   2395  C   PRO A 154      -3.878   4.825   3.019  1.00 94.04           C  
ATOM   2396  CB  PRO A 154      -3.632   4.012   5.427  1.00 94.04           C  
ATOM   2397  HB2 PRO A 154      -3.587   4.437   6.430  1.00 94.04           H  
ATOM   2398  HB3 PRO A 154      -2.638   3.712   5.096  1.00 94.04           H  
ATOM   2399  O   PRO A 154      -4.391   3.961   2.302  1.00 94.04           O  
ATOM   2400  CG  PRO A 154      -4.617   2.848   5.415  1.00 94.04           C  
ATOM   2401  HG2 PRO A 154      -4.322   2.148   4.633  1.00 94.04           H  
ATOM   2402  HG3 PRO A 154      -4.636   2.349   6.384  1.00 94.04           H  
ATOM   2403  CD  PRO A 154      -5.977   3.483   5.097  1.00 94.04           C  
ATOM   2404  HD2 PRO A 154      -6.505   2.900   4.342  1.00 94.04           H  
ATOM   2405  HD3 PRO A 154      -6.591   3.520   5.997  1.00 94.04           H  
ATOM   2406  N   GLN A 155      -2.943   5.650   2.580  1.00 97.09           N  
ATOM   2407  H   GLN A 155      -2.582   6.347   3.216  1.00 97.09           H  
ATOM   2408  CA  GLN A 155      -2.400   5.614   1.235  1.00 97.09           C  
ATOM   2409  HA  GLN A 155      -2.770   4.731   0.713  1.00 97.09           H  
ATOM   2410  C   GLN A 155      -0.880   5.502   1.308  1.00 97.09           C  
ATOM   2411  CB  GLN A 155      -2.892   6.849   0.472  1.00 97.09           C  
ATOM   2412  HB2 GLN A 155      -2.737   7.734   1.090  1.00 97.09           H  
ATOM   2413  HB3 GLN A 155      -3.962   6.747   0.292  1.00 97.09           H  
ATOM   2414  O   GLN A 155      -0.229   6.254   2.034  1.00 97.09           O  
ATOM   2415  CG  GLN A 155      -2.167   7.043  -0.863  1.00 97.09           C  
ATOM   2416  HG2 GLN A 155      -2.366   6.196  -1.520  1.00 97.09           H  
ATOM   2417  HG3 GLN A 155      -1.092   7.087  -0.691  1.00 97.09           H  
ATOM   2418  CD  GLN A 155      -2.560   8.326  -1.575  1.00 97.09           C  
ATOM   2419  NE2 GLN A 155      -1.661   8.838  -2.384  1.00 97.09           N  
ATOM   2420 HE21 GLN A 155      -0.808   8.306  -2.475  1.00 97.09           H  
ATOM   2421 HE22 GLN A 155      -2.094   9.094  -3.259  1.00 97.09           H  
ATOM   2422  OE1 GLN A 155      -3.645   8.879  -1.434  1.00 97.09           O  
ATOM   2423  N   PHE A 156      -0.331   4.607   0.497  1.00 97.87           N  
ATOM   2424  H   PHE A 156      -0.946   4.031  -0.061  1.00 97.87           H  
ATOM   2425  CA  PHE A 156       1.096   4.405   0.306  1.00 97.87           C  
ATOM   2426  HA  PHE A 156       1.653   5.107   0.927  1.00 97.87           H  
ATOM   2427  C   PHE A 156       1.425   4.663  -1.160  1.00 97.87           C  
ATOM   2428  CB  PHE A 156       1.488   2.983   0.733  1.00 97.87           C  
ATOM   2429  HB2 PHE A 156       1.130   2.270  -0.010  1.00 97.87           H  
ATOM   2430  HB3 PHE A 156       2.575   2.910   0.751  1.00 97.87           H  
ATOM   2431  O   PHE A 156       0.854   4.031  -2.044  1.00 97.87           O  
ATOM   2432  CG  PHE A 156       0.940   2.585   2.089  1.00 97.87           C  
ATOM   2433  CD1 PHE A 156       1.593   3.015   3.255  1.00 97.87           C  
ATOM   2434  HD1 PHE A 156       2.510   3.580   3.175  1.00 97.87           H  
ATOM   2435  CD2 PHE A 156      -0.253   1.844   2.189  1.00 97.87           C  
ATOM   2436  HD2 PHE A 156      -0.767   1.522   1.295  1.00 97.87           H  
ATOM   2437  CE1 PHE A 156       1.048   2.724   4.516  1.00 97.87           C  
ATOM   2438  HE1 PHE A 156       1.544   3.072   5.410  1.00 97.87           H  
ATOM   2439  CE2 PHE A 156      -0.797   1.549   3.452  1.00 97.87           C  
ATOM   2440  HE2 PHE A 156      -1.721   0.995   3.525  1.00 97.87           H  
ATOM   2441  CZ  PHE A 156      -0.151   2.000   4.616  1.00 97.87           C  
ATOM   2442  HZ  PHE A 156      -0.578   1.798   5.588  1.00 97.87           H  
ATOM   2443  N   THR A 157       2.344   5.576  -1.432  1.00 98.20           N  
ATOM   2444  H   THR A 157       2.753   6.092  -0.666  1.00 98.20           H  
ATOM   2445  CA  THR A 157       2.929   5.750  -2.762  1.00 98.20           C  
ATOM   2446  HA  THR A 157       2.412   5.128  -3.493  1.00 98.20           H  
ATOM   2447  C   THR A 157       4.375   5.302  -2.680  1.00 98.20           C  
ATOM   2448  CB  THR A 157       2.839   7.201  -3.242  1.00 98.20           C  
ATOM   2449  HB  THR A 157       3.472   7.827  -2.613  1.00 98.20           H  
ATOM   2450  O   THR A 157       5.135   5.864  -1.898  1.00 98.20           O  
ATOM   2451  CG2 THR A 157       3.301   7.349  -4.686  1.00 98.20           C  
ATOM   2452 HG21 THR A 157       4.326   6.992  -4.792  1.00 98.20           H  
ATOM   2453 HG22 THR A 157       3.292   8.401  -4.971  1.00 98.20           H  
ATOM   2454 HG23 THR A 157       2.657   6.772  -5.349  1.00 98.20           H  
ATOM   2455  OG1 THR A 157       1.514   7.700  -3.193  1.00 98.20           O  
ATOM   2456  HG1 THR A 157       1.553   8.541  -3.655  1.00 98.20           H  
ATOM   2457  N   ILE A 158       4.737   4.285  -3.453  1.00 97.98           N  
ATOM   2458  H   ILE A 158       4.063   3.911  -4.105  1.00 97.98           H  
ATOM   2459  CA  ILE A 158       6.092   3.751  -3.525  1.00 97.98           C  
ATOM   2460  HA  ILE A 158       6.694   4.151  -2.708  1.00 97.98           H  
ATOM   2461  C   ILE A 158       6.691   4.227  -4.842  1.00 97.98           C  
ATOM   2462  CB  ILE A 158       6.106   2.212  -3.412  1.00 97.98           C  
ATOM   2463  HB  ILE A 158       5.545   1.801  -4.252  1.00 97.98           H  
ATOM   2464  O   ILE A 158       6.147   3.939  -5.910  1.00 97.98           O  
ATOM   2465  CG1 ILE A 158       5.488   1.674  -2.098  1.00 97.98           C  
ATOM   2466 HG12 ILE A 158       5.800   2.303  -1.264  1.00 97.98           H  
ATOM   2467 HG13 ILE A 158       5.874   0.671  -1.916  1.00 97.98           H  
ATOM   2468  CG2 ILE A 158       7.551   1.691  -3.525  1.00 97.98           C  
ATOM   2469 HG21 ILE A 158       7.536   0.617  -3.713  1.00 97.98           H  
ATOM   2470 HG22 ILE A 158       8.108   1.909  -2.614  1.00 97.98           H  
ATOM   2471 HG23 ILE A 158       8.080   2.141  -4.365  1.00 97.98           H  
ATOM   2472  CD1 ILE A 158       3.957   1.543  -2.088  1.00 97.98           C  
ATOM   2473 HD11 ILE A 158       3.650   1.027  -1.179  1.00 97.98           H  
ATOM   2474 HD12 ILE A 158       3.473   2.520  -2.102  1.00 97.98           H  
ATOM   2475 HD13 ILE A 158       3.629   0.958  -2.948  1.00 97.98           H  
ATOM   2476  N   GLU A 159       7.810   4.930  -4.755  1.00 97.58           N  
ATOM   2477  H   GLU A 159       8.180   5.138  -3.838  1.00 97.58           H  
ATOM   2478  CA  GLU A 159       8.583   5.425  -5.884  1.00 97.58           C  
ATOM   2479  HA  GLU A 159       8.099   5.097  -6.804  1.00 97.58           H  
ATOM   2480  C   GLU A 159       9.986   4.799  -5.865  1.00 97.58           C  
ATOM   2481  CB  GLU A 159       8.594   6.969  -5.920  1.00 97.58           C  
ATOM   2482  HB2 GLU A 159       9.117   7.277  -6.825  1.00 97.58           H  
ATOM   2483  HB3 GLU A 159       9.131   7.355  -5.053  1.00 97.58           H  
ATOM   2484  O   GLU A 159      10.620   4.635  -4.822  1.00 97.58           O  
ATOM   2485  CG  GLU A 159       7.161   7.552  -5.936  1.00 97.58           C  
ATOM   2486  HG2 GLU A 159       6.576   6.972  -6.649  1.00 97.58           H  
ATOM   2487  HG3 GLU A 159       6.711   7.410  -4.953  1.00 97.58           H  
ATOM   2488  CD  GLU A 159       7.032   9.040  -6.326  1.00 97.58           C  
ATOM   2489  OE1 GLU A 159       5.861   9.478  -6.528  1.00 97.58           O  
ATOM   2490  OE2 GLU A 159       8.063   9.706  -6.545  1.00 97.58           O  
ATOM   2491  N   TRP A 160      10.463   4.401  -7.037  1.00 95.34           N  
ATOM   2492  H   TRP A 160       9.897   4.582  -7.853  1.00 95.34           H  
ATOM   2493  CA  TRP A 160      11.795   3.839  -7.262  1.00 95.34           C  
ATOM   2494  HA  TRP A 160      12.444   4.102  -6.427  1.00 95.34           H  
ATOM   2495  C   TRP A 160      12.405   4.452  -8.525  1.00 95.34           C  
ATOM   2496  CB  TRP A 160      11.708   2.305  -7.338  1.00 95.34           C  
ATOM   2497  HB2 TRP A 160      12.716   1.896  -7.407  1.00 95.34           H  
ATOM   2498  HB3 TRP A 160      11.283   1.943  -6.402  1.00 95.34           H  
ATOM   2499  O   TRP A 160      11.725   5.189  -9.244  1.00 95.34           O  
ATOM   2500  CG  TRP A 160      10.887   1.743  -8.460  1.00 95.34           C  
ATOM   2501  CD1 TRP A 160      11.343   1.377  -9.678  1.00 95.34           C  
ATOM   2502  HD1 TRP A 160      12.373   1.452  -9.994  1.00 95.34           H  
ATOM   2503  CD2 TRP A 160       9.462   1.441  -8.469  1.00 95.34           C  
ATOM   2504  CE2 TRP A 160       9.120   0.878  -9.735  1.00 95.34           C  
ATOM   2505  CE3 TRP A 160       8.423   1.599  -7.533  1.00 95.34           C  
ATOM   2506  HE3 TRP A 160       8.649   2.026  -6.567  1.00 95.34           H  
ATOM   2507  NE1 TRP A 160      10.305   0.873 -10.438  1.00 95.34           N  
ATOM   2508  HE1 TRP A 160      10.453   0.412 -11.324  1.00 95.34           H  
ATOM   2509  CH2 TRP A 160       6.802   0.658  -9.096  1.00 95.34           C  
ATOM   2510  HH2 TRP A 160       5.787   0.360  -9.315  1.00 95.34           H  
ATOM   2511  CZ2 TRP A 160       7.813   0.483 -10.055  1.00 95.34           C  
ATOM   2512  HZ2 TRP A 160       7.589   0.036 -11.012  1.00 95.34           H  
ATOM   2513  CZ3 TRP A 160       7.108   1.216  -7.843  1.00 95.34           C  
ATOM   2514  HZ3 TRP A 160       6.333   1.351  -7.104  1.00 95.34           H  
ATOM   2515  N   GLY A 161      13.672   4.130  -8.801  1.00 87.07           N  
ATOM   2516  H   GLY A 161      14.153   3.517  -8.158  1.00 87.07           H  
ATOM   2517  CA  GLY A 161      14.385   4.550 -10.018  1.00 87.07           C  
ATOM   2518  HA2 GLY A 161      14.561   5.625  -9.976  1.00 87.07           H  
ATOM   2519  HA3 GLY A 161      15.347   4.042 -10.078  1.00 87.07           H  
ATOM   2520  C   GLY A 161      13.648   4.274 -11.327  1.00 87.07           C  
ATOM   2521  O   GLY A 161      12.824   3.330 -11.393  1.00 87.07           O  
ATOM   2522  OXT GLY A 161      13.902   5.051 -12.263  1.00 87.07           O  
TER    2523      GLY A 161                                                       
END   
