# Supplementary material for: Single-chain dimers from de novo immunoglobulins as robust scaffolds for multiple binding loops
Source: Nat Commun. 2023 Sep 23;14:5939. doi: 10.1038/s41467-023-41717-5 (PMC10517939; doi:10.1038/s41467-023-41717-5)
Supplement: Supplementary file 3 — Supplementary Data 1 [file 41467_2023_41717_MOESM3_ESM.zip › design_models/scIg+EF/scIg12+EF1c/ranked_3.pdb]

ATOM      1  N   GLY A   1       9.442   1.787 -18.235  1.00 60.92           N  
ATOM      2  H   GLY A   1       9.495   0.977 -17.634  1.00 60.92           H  
ATOM      3  H2  GLY A   1       9.601   2.573 -17.621  1.00 60.92           H  
ATOM      4  H3  GLY A   1      10.161   1.752 -18.942  1.00 60.92           H  
ATOM      5  CA  GLY A   1       8.094   1.869 -18.815  1.00 60.92           C  
ATOM      6  HA2 GLY A   1       7.999   2.744 -19.457  1.00 60.92           H  
ATOM      7  HA3 GLY A   1       7.837   0.950 -19.343  1.00 60.92           H  
ATOM      8  C   GLY A   1       7.223   2.015 -17.616  1.00 60.92           C  
ATOM      9  O   GLY A   1       7.192   1.071 -16.841  1.00 60.92           O  
ATOM     10  N   ARG A   2       6.683   3.216 -17.410  1.00 76.87           N  
ATOM     11  H   ARG A   2       6.799   3.948 -18.097  1.00 76.87           H  
ATOM     12  CA  ARG A   2       6.244   3.644 -16.087  1.00 76.87           C  
ATOM     13  HA  ARG A   2       7.112   3.609 -15.429  1.00 76.87           H  
ATOM     14  C   ARG A   2       5.195   2.694 -15.530  1.00 76.87           C  
ATOM     15  CB  ARG A   2       5.773   5.104 -16.145  1.00 76.87           C  
ATOM     16  HB2 ARG A   2       4.921   5.181 -16.821  1.00 76.87           H  
ATOM     17  HB3 ARG A   2       6.589   5.705 -16.545  1.00 76.87           H  
ATOM     18  O   ARG A   2       4.165   2.466 -16.172  1.00 76.87           O  
ATOM     19  CG  ARG A   2       5.374   5.682 -14.775  1.00 76.87           C  
ATOM     20  HG2 ARG A   2       4.473   5.187 -14.413  1.00 76.87           H  
ATOM     21  HG3 ARG A   2       6.178   5.539 -14.053  1.00 76.87           H  
ATOM     22  CD  ARG A   2       5.111   7.182 -14.932  1.00 76.87           C  
ATOM     23  HD2 ARG A   2       4.424   7.329 -15.766  1.00 76.87           H  
ATOM     24  HD3 ARG A   2       6.057   7.673 -15.159  1.00 76.87           H  
ATOM     25  NE  ARG A   2       4.515   7.796 -13.732  1.00 76.87           N  
ATOM     26  HE  ARG A   2       4.208   7.208 -12.970  1.00 76.87           H  
ATOM     27  NH1 ARG A   2       4.567   9.973 -14.470  1.00 76.87           N  
ATOM     28 HH11 ARG A   2       4.313  10.913 -14.202  1.00 76.87           H  
ATOM     29 HH12 ARG A   2       5.179   9.721 -15.233  1.00 76.87           H  
ATOM     30  NH2 ARG A   2       3.557   9.554 -12.603  1.00 76.87           N  
ATOM     31 HH21 ARG A   2       2.767   8.978 -12.345  1.00 76.87           H  
ATOM     32 HH22 ARG A   2       4.073   9.586 -11.735  1.00 76.87           H  
ATOM     33  CZ  ARG A   2       4.233   9.077 -13.589  1.00 76.87           C  
ATOM     34  N   VAL A   3       5.481   2.145 -14.357  1.00 83.49           N  
ATOM     35  H   VAL A   3       6.331   2.442 -13.899  1.00 83.49           H  
ATOM     36  CA  VAL A   3       4.468   1.470 -13.551  1.00 83.49           C  
ATOM     37  HA  VAL A   3       3.633   1.225 -14.207  1.00 83.49           H  
ATOM     38  C   VAL A   3       3.965   2.494 -12.545  1.00 83.49           C  
ATOM     39  CB  VAL A   3       4.939   0.121 -12.968  1.00 83.49           C  
ATOM     40  HB  VAL A   3       5.764   0.282 -12.275  1.00 83.49           H  
ATOM     41  O   VAL A   3       4.763   3.208 -11.946  1.00 83.49           O  
ATOM     42  CG1 VAL A   3       3.805  -0.603 -12.232  1.00 83.49           C  
ATOM     43 HG11 VAL A   3       3.396   0.031 -11.445  1.00 83.49           H  
ATOM     44 HG12 VAL A   3       3.007  -0.870 -12.925  1.00 83.49           H  
ATOM     45 HG13 VAL A   3       4.193  -1.510 -11.768  1.00 83.49           H  
ATOM     46  CG2 VAL A   3       5.424  -0.816 -14.081  1.00 83.49           C  
ATOM     47 HG21 VAL A   3       4.636  -0.970 -14.818  1.00 83.49           H  
ATOM     48 HG22 VAL A   3       5.703  -1.778 -13.650  1.00 83.49           H  
ATOM     49 HG23 VAL A   3       6.301  -0.393 -14.571  1.00 83.49           H  
ATOM     50  N   GLU A   4       2.650   2.623 -12.412  1.00 92.42           N  
ATOM     51  H   GLU A   4       2.030   2.031 -12.946  1.00 92.42           H  
ATOM     52  CA  GLU A   4       2.013   3.498 -11.434  1.00 92.42           C  
ATOM     53  HA  GLU A   4       2.721   3.716 -10.634  1.00 92.42           H  
ATOM     54  C   GLU A   4       0.820   2.755 -10.844  1.00 92.42           C  
ATOM     55  CB  GLU A   4       1.619   4.847 -12.054  1.00 92.42           C  
ATOM     56  HB2 GLU A   4       0.933   4.686 -12.886  1.00 92.42           H  
ATOM     57  HB3 GLU A   4       2.523   5.320 -12.437  1.00 92.42           H  
ATOM     58  O   GLU A   4      -0.112   2.375 -11.558  1.00 92.42           O  
ATOM     59  CG  GLU A   4       0.965   5.769 -11.006  1.00 92.42           C  
ATOM     60  HG2 GLU A   4       0.031   5.317 -10.674  1.00 92.42           H  
ATOM     61  HG3 GLU A   4       1.618   5.838 -10.136  1.00 92.42           H  
ATOM     62  CD  GLU A   4       0.679   7.182 -11.539  1.00 92.42           C  
ATOM     63  OE1 GLU A   4      -0.405   7.721 -11.199  1.00 92.42           O  
ATOM     64  OE2 GLU A   4       1.536   7.719 -12.287  1.00 92.42           O  
ATOM     65  N   VAL A   5       0.882   2.506  -9.540  1.00 94.65           N  
ATOM     66  H   VAL A   5       1.685   2.844  -9.029  1.00 94.65           H  
ATOM     67  CA  VAL A   5      -0.153   1.780  -8.805  1.00 94.65           C  
ATOM     68  HA  VAL A   5      -1.019   1.625  -9.449  1.00 94.65           H  
ATOM     69  C   VAL A   5      -0.574   2.627  -7.629  1.00 94.65           C  
ATOM     70  CB  VAL A   5       0.333   0.401  -8.337  1.00 94.65           C  
ATOM     71  HB  VAL A   5       1.221   0.529  -7.718  1.00 94.65           H  
ATOM     72  O   VAL A   5       0.251   3.022  -6.805  1.00 94.65           O  
ATOM     73  CG1 VAL A   5      -0.733  -0.348  -7.520  1.00 94.65           C  
ATOM     74 HG11 VAL A   5      -1.661  -0.418  -8.088  1.00 94.65           H  
ATOM     75 HG12 VAL A   5      -0.379  -1.352  -7.287  1.00 94.65           H  
ATOM     76 HG13 VAL A   5      -0.924   0.171  -6.580  1.00 94.65           H  
ATOM     77  CG2 VAL A   5       0.701  -0.466  -9.541  1.00 94.65           C  
ATOM     78 HG21 VAL A   5       1.359  -1.267  -9.203  1.00 94.65           H  
ATOM     79 HG22 VAL A   5      -0.197  -0.861 -10.014  1.00 94.65           H  
ATOM     80 HG23 VAL A   5       1.265   0.098 -10.283  1.00 94.65           H  
ATOM     81  N   ARG A   6      -1.875   2.882  -7.533  1.00 97.71           N  
ATOM     82  H   ARG A   6      -2.480   2.516  -8.253  1.00 97.71           H  
ATOM     83  CA  ARG A   6      -2.473   3.554  -6.389  1.00 97.71           C  
ATOM     84  HA  ARG A   6      -1.686   4.057  -5.827  1.00 97.71           H  
ATOM     85  C   ARG A   6      -3.130   2.534  -5.480  1.00 97.71           C  
ATOM     86  CB  ARG A   6      -3.451   4.617  -6.877  1.00 97.71           C  
ATOM     87  HB2 ARG A   6      -2.943   5.227  -7.624  1.00 97.71           H  
ATOM     88  HB3 ARG A   6      -4.305   4.127  -7.345  1.00 97.71           H  
ATOM     89  O   ARG A   6      -3.972   1.762  -5.929  1.00 97.71           O  
ATOM     90  CG  ARG A   6      -3.941   5.506  -5.724  1.00 97.71           C  
ATOM     91  HG2 ARG A   6      -4.420   4.896  -4.958  1.00 97.71           H  
ATOM     92  HG3 ARG A   6      -3.093   6.026  -5.278  1.00 97.71           H  
ATOM     93  CD  ARG A   6      -4.962   6.524  -6.235  1.00 97.71           C  
ATOM     94  HD2 ARG A   6      -5.302   7.137  -5.400  1.00 97.71           H  
ATOM     95  HD3 ARG A   6      -5.819   5.979  -6.629  1.00 97.71           H  
ATOM     96  NE  ARG A   6      -4.377   7.378  -7.287  1.00 97.71           N  
ATOM     97  HE  ARG A   6      -3.391   7.256  -7.467  1.00 97.71           H  
ATOM     98  NH1 ARG A   6      -6.324   8.326  -8.018  1.00 97.71           N  
ATOM     99 HH11 ARG A   6      -6.806   7.863  -7.260  1.00 97.71           H  
ATOM    100 HH12 ARG A   6      -6.844   8.809  -8.737  1.00 97.71           H  
ATOM    101  NH2 ARG A   6      -4.410   8.693  -9.132  1.00 97.71           N  
ATOM    102 HH21 ARG A   6      -3.462   8.418  -9.342  1.00 97.71           H  
ATOM    103 HH22 ARG A   6      -4.925   9.173  -9.857  1.00 97.71           H  
ATOM    104  CZ  ARG A   6      -5.038   8.134  -8.136  1.00 97.71           C  
ATOM    105  N   VAL A   7      -2.776   2.591  -4.205  1.00 96.55           N  
ATOM    106  H   VAL A   7      -2.053   3.251  -3.957  1.00 96.55           H  
ATOM    107  CA  VAL A   7      -3.447   1.903  -3.107  1.00 96.55           C  
ATOM    108  HA  VAL A   7      -4.236   1.262  -3.498  1.00 96.55           H  
ATOM    109  C   VAL A   7      -4.072   2.971  -2.227  1.00 96.55           C  
ATOM    110  CB  VAL A   7      -2.465   1.034  -2.302  1.00 96.55           C  
ATOM    111  HB  VAL A   7      -1.726   1.673  -1.818  1.00 96.55           H  
ATOM    112  O   VAL A   7      -3.372   3.769  -1.610  1.00 96.55           O  
ATOM    113  CG1 VAL A   7      -3.205   0.247  -1.214  1.00 96.55           C  
ATOM    114 HG11 VAL A   7      -3.705   0.927  -0.524  1.00 96.55           H  
ATOM    115 HG12 VAL A   7      -2.489  -0.344  -0.643  1.00 96.55           H  
ATOM    116 HG13 VAL A   7      -3.945  -0.416  -1.663  1.00 96.55           H  
ATOM    117  CG2 VAL A   7      -1.708   0.043  -3.197  1.00 96.55           C  
ATOM    118 HG21 VAL A   7      -2.412  -0.555  -3.776  1.00 96.55           H  
ATOM    119 HG22 VAL A   7      -1.091  -0.615  -2.585  1.00 96.55           H  
ATOM    120 HG23 VAL A   7      -1.054   0.583  -3.882  1.00 96.55           H  
ATOM    121  N   GLU A   8      -5.390   3.001  -2.168  1.00 96.40           N  
ATOM    122  H   GLU A   8      -5.916   2.331  -2.710  1.00 96.40           H  
ATOM    123  CA  GLU A   8      -6.137   3.802  -1.206  1.00 96.40           C  
ATOM    124  HA  GLU A   8      -5.462   4.391  -0.586  1.00 96.40           H  
ATOM    125  C   GLU A   8      -6.899   2.846  -0.302  1.00 96.40           C  
ATOM    126  CB  GLU A   8      -7.067   4.757  -1.959  1.00 96.40           C  
ATOM    127  HB2 GLU A   8      -7.830   4.179  -2.481  1.00 96.40           H  
ATOM    128  HB3 GLU A   8      -6.486   5.311  -2.696  1.00 96.40           H  
ATOM    129  O   GLU A   8      -7.420   1.840  -0.780  1.00 96.40           O  
ATOM    130  CG  GLU A   8      -7.739   5.754  -1.013  1.00 96.40           C  
ATOM    131  HG2 GLU A   8      -6.978   6.414  -0.596  1.00 96.40           H  
ATOM    132  HG3 GLU A   8      -8.208   5.214  -0.190  1.00 96.40           H  
ATOM    133  CD  GLU A   8      -8.812   6.591  -1.709  1.00 96.40           C  
ATOM    134  OE1 GLU A   8      -9.758   6.995  -0.997  1.00 96.40           O  
ATOM    135  OE2 GLU A   8      -8.740   6.842  -2.931  1.00 96.40           O  
ATOM    136  N   PHE A   9      -6.983   3.122   0.992  1.00 92.75           N  
ATOM    137  H   PHE A   9      -6.544   3.945   1.381  1.00 92.75           H  
ATOM    138  CA  PHE A   9      -7.858   2.329   1.842  1.00 92.75           C  
ATOM    139  HA  PHE A   9      -8.657   1.964   1.196  1.00 92.75           H  
ATOM    140  C   PHE A   9      -8.555   3.165   2.898  1.00 92.75           C  
ATOM    141  CB  PHE A   9      -7.132   1.107   2.422  1.00 92.75           C  
ATOM    142  HB2 PHE A   9      -7.848   0.503   2.980  1.00 92.75           H  
ATOM    143  HB3 PHE A   9      -6.764   0.499   1.595  1.00 92.75           H  
ATOM    144  O   PHE A   9      -7.996   4.118   3.422  1.00 92.75           O  
ATOM    145  CG  PHE A   9      -5.966   1.437   3.319  1.00 92.75           C  
ATOM    146  CD1 PHE A   9      -4.748   1.837   2.749  1.00 92.75           C  
ATOM    147  HD1 PHE A   9      -4.647   1.918   1.677  1.00 92.75           H  
ATOM    148  CD2 PHE A   9      -6.105   1.387   4.718  1.00 92.75           C  
ATOM    149  HD2 PHE A   9      -7.051   1.114   5.160  1.00 92.75           H  
ATOM    150  CE1 PHE A   9      -3.682   2.202   3.578  1.00 92.75           C  
ATOM    151  HE1 PHE A   9      -2.802   2.634   3.125  1.00 92.75           H  
ATOM    152  CE2 PHE A   9      -5.017   1.711   5.545  1.00 92.75           C  
ATOM    153  HE2 PHE A   9      -5.137   1.683   6.618  1.00 92.75           H  
ATOM    154  CZ  PHE A   9      -3.797   2.111   4.974  1.00 92.75           C  
ATOM    155  HZ  PHE A   9      -2.979   2.414   5.611  1.00 92.75           H  
ATOM    156  N   GLU A  10      -9.799   2.793   3.165  1.00 90.44           N  
ATOM    157  H   GLU A  10     -10.140   1.968   2.694  1.00 90.44           H  
ATOM    158  CA  GLU A  10     -10.682   3.393   4.154  1.00 90.44           C  
ATOM    159  HA  GLU A  10     -10.369   4.415   4.366  1.00 90.44           H  
ATOM    160  C   GLU A  10     -10.596   2.560   5.430  1.00 90.44           C  
ATOM    161  CB  GLU A  10     -12.099   3.426   3.561  1.00 90.44           C  
ATOM    162  HB2 GLU A  10     -12.444   2.400   3.434  1.00 90.44           H  
ATOM    163  HB3 GLU A  10     -12.049   3.894   2.578  1.00 90.44           H  
ATOM    164  O   GLU A  10     -10.888   1.359   5.401  1.00 90.44           O  
ATOM    165  CG  GLU A  10     -13.127   4.198   4.399  1.00 90.44           C  
ATOM    166  HG2 GLU A  10     -12.789   5.230   4.496  1.00 90.44           H  
ATOM    167  HG3 GLU A  10     -13.179   3.754   5.393  1.00 90.44           H  
ATOM    168  CD  GLU A  10     -14.539   4.179   3.770  1.00 90.44           C  
ATOM    169  OE1 GLU A  10     -15.429   4.904   4.259  1.00 90.44           O  
ATOM    170  OE2 GLU A  10     -14.793   3.423   2.792  1.00 90.44           O  
ATOM    171  N   THR A  11     -10.163   3.174   6.529  1.00 86.14           N  
ATOM    172  H   THR A  11      -9.990   4.168   6.485  1.00 86.14           H  
ATOM    173  CA  THR A  11     -10.187   2.539   7.850  1.00 86.14           C  
ATOM    174  HA  THR A  11      -9.837   1.514   7.727  1.00 86.14           H  
ATOM    175  C   THR A  11     -11.626   2.478   8.372  1.00 86.14           C  
ATOM    176  CB  THR A  11      -9.245   3.223   8.858  1.00 86.14           C  
ATOM    177  HB  THR A  11      -9.395   2.784   9.844  1.00 86.14           H  
ATOM    178  O   THR A  11     -12.466   3.293   7.973  1.00 86.14           O  
ATOM    179  CG2 THR A  11      -7.779   3.049   8.460  1.00 86.14           C  
ATOM    180 HG21 THR A  11      -7.590   3.499   7.486  1.00 86.14           H  
ATOM    181 HG22 THR A  11      -7.534   1.988   8.421  1.00 86.14           H  
ATOM    182 HG23 THR A  11      -7.142   3.528   9.204  1.00 86.14           H  
ATOM    183  OG1 THR A  11      -9.454   4.606   8.941  1.00 86.14           O  
ATOM    184  HG1 THR A  11      -8.877   5.012   8.289  1.00 86.14           H  
ATOM    185  N   PRO A  12     -11.963   1.500   9.231  1.00 81.14           N  
ATOM    186  CA  PRO A  12     -13.275   1.502   9.857  1.00 81.14           C  
ATOM    187  HA  PRO A  12     -14.037   1.381   9.088  1.00 81.14           H  
ATOM    188  C   PRO A  12     -13.492   2.812  10.616  1.00 81.14           C  
ATOM    189  CB  PRO A  12     -13.304   0.316  10.804  1.00 81.14           C  
ATOM    190  HB2 PRO A  12     -14.255  -0.215  10.757  1.00 81.14           H  
ATOM    191  HB3 PRO A  12     -13.115   0.679  11.815  1.00 81.14           H  
ATOM    192  O   PRO A  12     -12.557   3.329  11.223  1.00 81.14           O  
ATOM    193  CG  PRO A  12     -12.128  -0.556  10.392  1.00 81.14           C  
ATOM    194  HG2 PRO A  12     -11.685  -1.001  11.282  1.00 81.14           H  
ATOM    195  HG3 PRO A  12     -12.458  -1.317   9.685  1.00 81.14           H  
ATOM    196  CD  PRO A  12     -11.149   0.399   9.715  1.00 81.14           C  
ATOM    197  HD2 PRO A  12     -10.433   0.771  10.447  1.00 81.14           H  
ATOM    198  HD3 PRO A  12     -10.637  -0.114   8.901  1.00 81.14           H  
ATOM    199  N   GLN A  13     -14.719   3.320  10.556  1.00 74.07           N  
ATOM    200  H   GLN A  13     -15.451   2.788  10.107  1.00 74.07           H  
ATOM    201  CA  GLN A  13     -15.117   4.528  11.266  1.00 74.07           C  
ATOM    202  HA  GLN A  13     -14.281   5.226  11.300  1.00 74.07           H  
ATOM    203  C   GLN A  13     -15.510   4.178  12.696  1.00 74.07           C  
ATOM    204  CB  GLN A  13     -16.304   5.209  10.568  1.00 74.07           C  
ATOM    205  HB2 GLN A  13     -17.195   4.599  10.718  1.00 74.07           H  
ATOM    206  HB3 GLN A  13     -16.476   6.171  11.050  1.00 74.07           H  
ATOM    207  O   GLN A  13     -16.123   3.132  12.929  1.00 74.07           O  
ATOM    208  CG  GLN A  13     -16.139   5.435   9.062  1.00 74.07           C  
ATOM    209  HG2 GLN A  13     -16.041   4.478   8.549  1.00 74.07           H  
ATOM    210  HG3 GLN A  13     -17.042   5.916   8.686  1.00 74.07           H  
ATOM    211  CD  GLN A  13     -14.962   6.326   8.715  1.00 74.07           C  
ATOM    212  NE2 GLN A  13     -13.937   5.784   8.104  1.00 74.07           N  
ATOM    213 HE21 GLN A  13     -13.187   6.371   7.768  1.00 74.07           H  
ATOM    214 HE22 GLN A  13     -13.833   4.785   8.005  1.00 74.07           H  
ATOM    215  OE1 GLN A  13     -14.972   7.522   8.928  1.00 74.07           O  
ATOM    216  N   ASP A  14     -15.198   5.067  13.622  1.00 67.71           N  
ATOM    217  H   ASP A  14     -14.676   5.897  13.377  1.00 67.71           H  
ATOM    218  CA  ASP A  14     -15.751   5.053  14.963  1.00 67.71           C  
ATOM    219  HA  ASP A  14     -15.697   4.031  15.339  1.00 67.71           H  
ATOM    220  C   ASP A  14     -17.244   5.490  14.976  1.00 67.71           C  
ATOM    221  CB  ASP A  14     -14.819   5.898  15.841  1.00 67.71           C  
ATOM    222  HB2 ASP A  14     -14.891   5.522  16.862  1.00 67.71           H  
ATOM    223  HB3 ASP A  14     -13.782   5.791  15.523  1.00 67.71           H  
ATOM    224  O   ASP A  14     -17.885   5.640  13.927  1.00 67.71           O  
ATOM    225  CG  ASP A  14     -15.232   7.363  15.814  1.00 67.71           C  
ATOM    226  OD1 ASP A  14     -15.722   7.803  14.744  1.00 67.71           O  
ATOM    227  OD2 ASP A  14     -15.407   7.868  16.934  1.00 67.71           O  
ATOM    228  N   LYS A  15     -17.827   5.680  16.167  1.00 64.24           N  
ATOM    229  H   LYS A  15     -17.223   5.690  16.976  1.00 64.24           H  
ATOM    230  CA  LYS A  15     -19.222   6.141  16.316  1.00 64.24           C  
ATOM    231  HA  LYS A  15     -19.850   5.548  15.651  1.00 64.24           H  
ATOM    232  C   LYS A  15     -19.428   7.601  15.882  1.00 64.24           C  
ATOM    233  CB  LYS A  15     -19.701   5.919  17.762  1.00 64.24           C  
ATOM    234  HB2 LYS A  15     -20.753   6.198  17.831  1.00 64.24           H  
ATOM    235  HB3 LYS A  15     -19.610   4.864  18.020  1.00 64.24           H  
ATOM    236  O   LYS A  15     -20.551   7.965  15.527  1.00 64.24           O  
ATOM    237  CG  LYS A  15     -18.889   6.759  18.757  1.00 64.24           C  
ATOM    238  HG2 LYS A  15     -18.917   7.799  18.431  1.00 64.24           H  
ATOM    239  HG3 LYS A  15     -17.851   6.427  18.755  1.00 64.24           H  
ATOM    240  CD  LYS A  15     -19.428   6.695  20.189  1.00 64.24           C  
ATOM    241  HD2 LYS A  15     -20.475   6.999  20.212  1.00 64.24           H  
ATOM    242  HD3 LYS A  15     -19.352   5.670  20.553  1.00 64.24           H  
ATOM    243  CE  LYS A  15     -18.576   7.621  21.066  1.00 64.24           C  
ATOM    244  HE2 LYS A  15     -17.532   7.341  20.923  1.00 64.24           H  
ATOM    245  HE3 LYS A  15     -18.832   7.468  22.114  1.00 64.24           H  
ATOM    246  NZ  LYS A  15     -18.746   9.047  20.687  1.00 64.24           N  
ATOM    247  HZ1 LYS A  15     -18.715   9.165  19.684  1.00 64.24           H  
ATOM    248  HZ2 LYS A  15     -17.947   9.625  20.904  1.00 64.24           H  
ATOM    249  HZ3 LYS A  15     -19.624   9.468  20.955  1.00 64.24           H  
ATOM    250  N   ASP A  16     -18.378   8.417  15.922  1.00 64.75           N  
ATOM    251  H   ASP A  16     -17.464   8.058  16.156  1.00 64.75           H  
ATOM    252  CA  ASP A  16     -18.420   9.836  15.573  1.00 64.75           C  
ATOM    253  HA  ASP A  16     -19.433  10.198  15.748  1.00 64.75           H  
ATOM    254  C   ASP A  16     -18.168  10.053  14.059  1.00 64.75           C  
ATOM    255  CB  ASP A  16     -17.512  10.612  16.554  1.00 64.75           C  
ATOM    256  HB2 ASP A  16     -17.506  11.665  16.271  1.00 64.75           H  
ATOM    257  HB3 ASP A  16     -16.495  10.227  16.480  1.00 64.75           H  
ATOM    258  O   ASP A  16     -18.430  11.134  13.523  1.00 64.75           O  
ATOM    259  CG  ASP A  16     -17.985  10.502  18.023  1.00 64.75           C  
ATOM    260  OD1 ASP A  16     -19.203  10.331  18.288  1.00 64.75           O  
ATOM    261  OD2 ASP A  16     -17.203  10.576  19.000  1.00 64.75           O  
ATOM    262  N   GLY A  17     -17.842   8.975  13.330  1.00 61.39           N  
ATOM    263  H   GLY A  17     -17.458   8.201  13.851  1.00 61.39           H  
ATOM    264  CA  GLY A  17     -17.838   8.891  11.867  1.00 61.39           C  
ATOM    265  HA2 GLY A  17     -18.678   9.460  11.469  1.00 61.39           H  
ATOM    266  HA3 GLY A  17     -17.950   7.845  11.584  1.00 61.39           H  
ATOM    267  C   GLY A  17     -16.556   9.421  11.238  1.00 61.39           C  
ATOM    268  O   GLY A  17     -16.576   9.918  10.109  1.00 61.39           O  
ATOM    269  N   ASP A  18     -15.468   9.379  11.992  1.00 55.12           N  
ATOM    270  H   ASP A  18     -15.540   8.969  12.912  1.00 55.12           H  
ATOM    271  CA  ASP A  18     -14.310  10.222  11.747  1.00 55.12           C  
ATOM    272  HA  ASP A  18     -14.529  10.893  10.916  1.00 55.12           H  
ATOM    273  C   ASP A  18     -13.059   9.429  11.306  1.00 55.12           C  
ATOM    274  CB  ASP A  18     -14.204  11.112  12.982  1.00 55.12           C  
ATOM    275  HB2 ASP A  18     -13.426  11.858  12.822  1.00 55.12           H  
ATOM    276  HB3 ASP A  18     -15.135  11.673  13.073  1.00 55.12           H  
ATOM    277  O   ASP A  18     -12.171   9.964  10.637  1.00 55.12           O  
ATOM    278  CG  ASP A  18     -13.990  10.325  14.274  1.00 55.12           C  
ATOM    279  OD1 ASP A  18     -13.329   9.260  14.187  1.00 55.12           O  
ATOM    280  OD2 ASP A  18     -14.361  10.883  15.323  1.00 55.12           O  
ATOM    281  N   GLY A  19     -13.056   8.110  11.479  1.00 64.78           N  
ATOM    282  H   GLY A  19     -13.679   7.766  12.196  1.00 64.78           H  
ATOM    283  CA  GLY A  19     -12.077   7.195  10.894  1.00 64.78           C  
ATOM    284  HA2 GLY A  19     -11.295   7.752  10.379  1.00 64.78           H  
ATOM    285  HA3 GLY A  19     -12.571   6.542  10.175  1.00 64.78           H  
ATOM    286  C   GLY A  19     -11.433   6.320  11.952  1.00 64.78           C  
ATOM    287  O   GLY A  19     -12.102   5.932  12.900  1.00 64.78           O  
ATOM    288  N   TYR A  20     -10.159   5.972  11.731  1.00 70.12           N  
ATOM    289  H   TYR A  20      -9.742   6.313  10.876  1.00 70.12           H  
ATOM    290  CA  TYR A  20      -9.324   5.105  12.568  1.00 70.12           C  
ATOM    291  HA  TYR A  20      -9.325   4.111  12.121  1.00 70.12           H  
ATOM    292  C   TYR A  20      -9.801   4.962  14.025  1.00 70.12           C  
ATOM    293  CB  TYR A  20      -7.884   5.640  12.534  1.00 70.12           C  
ATOM    294  HB2 TYR A  20      -7.482   5.514  11.529  1.00 70.12           H  
ATOM    295  HB3 TYR A  20      -7.901   6.708  12.752  1.00 70.12           H  
ATOM    296  O   TYR A  20      -9.693   5.886  14.825  1.00 70.12           O  
ATOM    297  CG  TYR A  20      -6.960   4.956  13.525  1.00 70.12           C  
ATOM    298  CD1 TYR A  20      -6.605   5.616  14.714  1.00 70.12           C  
ATOM    299  HD1 TYR A  20      -6.993   6.605  14.904  1.00 70.12           H  
ATOM    300  CD2 TYR A  20      -6.546   3.629  13.311  1.00 70.12           C  
ATOM    301  HD2 TYR A  20      -6.856   3.104  12.419  1.00 70.12           H  
ATOM    302  CE1 TYR A  20      -5.794   4.980  15.668  1.00 70.12           C  
ATOM    303  HE1 TYR A  20      -5.521   5.515  16.566  1.00 70.12           H  
ATOM    304  CE2 TYR A  20      -5.787   2.965  14.293  1.00 70.12           C  
ATOM    305  HE2 TYR A  20      -5.518   1.927  14.163  1.00 70.12           H  
ATOM    306  OH  TYR A  20      -4.552   3.070  16.362  1.00 70.12           O  
ATOM    307  HH  TYR A  20      -4.362   3.737  17.026  1.00 70.12           H  
ATOM    308  CZ  TYR A  20      -5.372   3.655  15.451  1.00 70.12           C  
ATOM    309  N   ILE A  21     -10.256   3.754  14.366  1.00 69.40           N  
ATOM    310  H   ILE A  21     -10.401   3.082  13.627  1.00 69.40           H  
ATOM    311  CA  ILE A  21     -10.743   3.415  15.705  1.00 69.40           C  
ATOM    312  HA  ILE A  21     -11.345   4.244  16.076  1.00 69.40           H  
ATOM    313  C   ILE A  21      -9.552   3.223  16.648  1.00 69.40           C  
ATOM    314  CB  ILE A  21     -11.639   2.157  15.641  1.00 69.40           C  
ATOM    315  HB  ILE A  21     -11.050   1.344  15.216  1.00 69.40           H  
ATOM    316  O   ILE A  21      -8.767   2.277  16.496  1.00 69.40           O  
ATOM    317  CG1 ILE A  21     -12.868   2.403  14.739  1.00 69.40           C  
ATOM    318 HG12 ILE A  21     -13.570   3.058  15.254  1.00 69.40           H  
ATOM    319 HG13 ILE A  21     -12.572   2.899  13.815  1.00 69.40           H  
ATOM    320  CG2 ILE A  21     -12.105   1.736  17.049  1.00 69.40           C  
ATOM    321 HG21 ILE A  21     -11.247   1.477  17.669  1.00 69.40           H  
ATOM    322 HG22 ILE A  21     -12.649   2.555  17.519  1.00 69.40           H  
ATOM    323 HG23 ILE A  21     -12.753   0.861  17.008  1.00 69.40           H  
ATOM    324  CD1 ILE A  21     -13.573   1.105  14.346  1.00 69.40           C  
ATOM    325 HD11 ILE A  21     -14.386   1.323  13.652  1.00 69.40           H  
ATOM    326 HD12 ILE A  21     -12.854   0.450  13.855  1.00 69.40           H  
ATOM    327 HD13 ILE A  21     -13.973   0.586  15.216  1.00 69.40           H  
ATOM    328  N   SER A  22      -9.425   4.087  17.656  1.00 66.03           N  
ATOM    329  H   SER A  22     -10.083   4.848  17.742  1.00 66.03           H  
ATOM    330  CA  SER A  22      -8.435   3.889  18.713  1.00 66.03           C  
ATOM    331  HA  SER A  22      -7.496   3.609  18.236  1.00 66.03           H  
ATOM    332  C   SER A  22      -8.847   2.756  19.658  1.00 66.03           C  
ATOM    333  CB  SER A  22      -8.194   5.192  19.479  1.00 66.03           C  
ATOM    334  HB2 SER A  22      -8.139   6.029  18.783  1.00 66.03           H  
ATOM    335  HB3 SER A  22      -7.243   5.120  20.008  1.00 66.03           H  
ATOM    336  O   SER A  22     -10.010   2.368  19.740  1.00 66.03           O  
ATOM    337  OG  SER A  22      -9.220   5.415  20.416  1.00 66.03           O  
ATOM    338  HG  SER A  22      -9.930   5.828  19.919  1.00 66.03           H  
ATOM    339  N   ALA A  23      -7.898   2.251  20.455  1.00 61.50           N  
ATOM    340  H   ALA A  23      -6.961   2.622  20.386  1.00 61.50           H  
ATOM    341  CA  ALA A  23      -8.187   1.238  21.476  1.00 61.50           C  
ATOM    342  HA  ALA A  23      -8.579   0.350  20.979  1.00 61.50           H  
ATOM    343  C   ALA A  23      -9.259   1.668  22.497  1.00 61.50           C  
ATOM    344  CB  ALA A  23      -6.874   0.867  22.177  1.00 61.50           C  
ATOM    345  HB1 ALA A  23      -6.485   1.728  22.720  1.00 61.50           H  
ATOM    346  HB2 ALA A  23      -6.138   0.532  21.447  1.00 61.50           H  
ATOM    347  HB3 ALA A  23      -7.063   0.057  22.881  1.00 61.50           H  
ATOM    348  O   ALA A  23      -9.884   0.815  23.123  1.00 61.50           O  
ATOM    349  N   ALA A  24      -9.469   2.975  22.672  1.00 60.31           N  
ATOM    350  H   ALA A  24      -9.026   3.629  22.042  1.00 60.31           H  
ATOM    351  CA  ALA A  24     -10.450   3.522  23.602  1.00 60.31           C  
ATOM    352  HA  ALA A  24     -10.477   2.901  24.497  1.00 60.31           H  
ATOM    353  C   ALA A  24     -11.882   3.546  23.033  1.00 60.31           C  
ATOM    354  CB  ALA A  24      -9.972   4.923  24.004  1.00 60.31           C  
ATOM    355  HB1 ALA A  24      -8.973   4.870  24.435  1.00 60.31           H  
ATOM    356  HB2 ALA A  24     -10.659   5.342  24.739  1.00 60.31           H  
ATOM    357  HB3 ALA A  24      -9.959   5.575  23.130  1.00 60.31           H  
ATOM    358  O   ALA A  24     -12.832   3.653  23.804  1.00 60.31           O  
ATOM    359  N   GLU A  25     -12.048   3.420  21.714  1.00 64.96           N  
ATOM    360  H   GLU A  25     -11.228   3.323  21.133  1.00 64.96           H  
ATOM    361  CA  GLU A  25     -13.323   3.623  21.000  1.00 64.96           C  
ATOM    362  HA  GLU A  25     -14.054   4.063  21.678  1.00 64.96           H  
ATOM    363  C   GLU A  25     -13.948   2.309  20.502  1.00 64.96           C  
ATOM    364  CB  GLU A  25     -13.088   4.629  19.863  1.00 64.96           C  
ATOM    365  HB2 GLU A  25     -12.223   4.290  19.293  1.00 64.96           H  
ATOM    366  HB3 GLU A  25     -13.949   4.656  19.193  1.00 64.96           H  
ATOM    367  O   GLU A  25     -14.906   2.306  19.729  1.00 64.96           O  
ATOM    368  CG  GLU A  25     -12.879   6.045  20.431  1.00 64.96           C  
ATOM    369  HG2 GLU A  25     -13.857   6.501  20.585  1.00 64.96           H  
ATOM    370  HG3 GLU A  25     -12.400   5.985  21.409  1.00 64.96           H  
ATOM    371  CD  GLU A  25     -12.000   6.949  19.563  1.00 64.96           C  
ATOM    372  OE1 GLU A  25     -12.079   8.172  19.790  1.00 64.96           O  
ATOM    373  OE2 GLU A  25     -11.083   6.403  18.893  1.00 64.96           O  
ATOM    374  N   LEU A  26     -13.421   1.167  20.958  1.00 64.35           N  
ATOM    375  H   LEU A  26     -12.633   1.239  21.585  1.00 64.35           H  
ATOM    376  CA  LEU A  26     -13.763  -0.141  20.403  1.00 64.35           C  
ATOM    377  HA  LEU A  26     -13.628  -0.069  19.324  1.00 64.35           H  
ATOM    378  C   LEU A  26     -15.218  -0.575  20.606  1.00 64.35           C  
ATOM    379  CB  LEU A  26     -12.829  -1.231  20.972  1.00 64.35           C  
ATOM    380  HB2 LEU A  26     -13.440  -2.043  21.367  1.00 64.35           H  
ATOM    381  HB3 LEU A  26     -12.238  -0.851  21.805  1.00 64.35           H  
ATOM    382  O   LEU A  26     -15.725  -1.325  19.779  1.00 64.35           O  
ATOM    383  CG  LEU A  26     -11.918  -1.807  19.880  1.00 64.35           C  
ATOM    384  HG  LEU A  26     -12.425  -1.786  18.916  1.00 64.35           H  
ATOM    385  CD1 LEU A  26     -10.662  -0.966  19.801  1.00 64.35           C  
ATOM    386 HD11 LEU A  26     -10.940   0.076  19.640  1.00 64.35           H  
ATOM    387 HD12 LEU A  26     -10.062  -1.300  18.955  1.00 64.35           H  
ATOM    388 HD13 LEU A  26     -10.116  -1.061  20.740  1.00 64.35           H  
ATOM    389  CD2 LEU A  26     -11.545  -3.258  20.162  1.00 64.35           C  
ATOM    390 HD21 LEU A  26     -10.901  -3.627  19.364  1.00 64.35           H  
ATOM    391 HD22 LEU A  26     -12.445  -3.872  20.194  1.00 64.35           H  
ATOM    392 HD23 LEU A  26     -11.014  -3.329  21.111  1.00 64.35           H  
ATOM    393  N   GLU A  27     -15.891  -0.184  21.690  1.00 60.98           N  
ATOM    394  H   GLU A  27     -15.453   0.471  22.323  1.00 60.98           H  
ATOM    395  CA  GLU A  27     -17.101  -0.903  22.125  1.00 60.98           C  
ATOM    396  HA  GLU A  27     -16.852  -1.962  22.185  1.00 60.98           H  
ATOM    397  C   GLU A  27     -18.280  -0.841  21.133  1.00 60.98           C  
ATOM    398  CB  GLU A  27     -17.536  -0.463  23.534  1.00 60.98           C  
ATOM    399  HB2 GLU A  27     -18.543  -0.841  23.709  1.00 60.98           H  
ATOM    400  HB3 GLU A  27     -17.561   0.625  23.590  1.00 60.98           H  
ATOM    401  O   GLU A  27     -18.975  -1.845  20.973  1.00 60.98           O  
ATOM    402  CG  GLU A  27     -16.620  -1.033  24.634  1.00 60.98           C  
ATOM    403  HG2 GLU A  27     -15.647  -0.547  24.569  1.00 60.98           H  
ATOM    404  HG3 GLU A  27     -16.475  -2.097  24.444  1.00 60.98           H  
ATOM    405  CD  GLU A  27     -17.188  -0.860  26.057  1.00 60.98           C  
ATOM    406  OE1 GLU A  27     -16.763  -1.638  26.945  1.00 60.98           O  
ATOM    407  OE2 GLU A  27     -18.046   0.027  26.264  1.00 60.98           O  
ATOM    408  N   GLU A  28     -18.485   0.272  20.418  1.00 57.46           N  
ATOM    409  H   GLU A  28     -17.880   1.064  20.585  1.00 57.46           H  
ATOM    410  CA  GLU A  28     -19.553   0.388  19.403  1.00 57.46           C  
ATOM    411  HA  GLU A  28     -20.288  -0.401  19.559  1.00 57.46           H  
ATOM    412  C   GLU A  28     -19.051   0.192  17.969  1.00 57.46           C  
ATOM    413  CB  GLU A  28     -20.292   1.730  19.532  1.00 57.46           C  
ATOM    414  HB2 GLU A  28     -19.574   2.536  19.683  1.00 57.46           H  
ATOM    415  HB3 GLU A  28     -20.833   1.918  18.605  1.00 57.46           H  
ATOM    416  O   GLU A  28     -19.735  -0.424  17.150  1.00 57.46           O  
ATOM    417  CG  GLU A  28     -21.318   1.700  20.675  1.00 57.46           C  
ATOM    418  HG2 GLU A  28     -21.932   0.806  20.567  1.00 57.46           H  
ATOM    419  HG3 GLU A  28     -20.790   1.631  21.626  1.00 57.46           H  
ATOM    420  CD  GLU A  28     -22.232   2.937  20.686  1.00 57.46           C  
ATOM    421  OE1 GLU A  28     -23.437   2.759  20.989  1.00 57.46           O  
ATOM    422  OE2 GLU A  28     -21.730   4.050  20.411  1.00 57.46           O  
ATOM    423  N   ALA A  29     -17.839   0.655  17.669  1.00 60.26           N  
ATOM    424  H   ALA A  29     -17.309   1.131  18.385  1.00 60.26           H  
ATOM    425  CA  ALA A  29     -17.276   0.606  16.326  1.00 60.26           C  
ATOM    426  HA  ALA A  29     -18.054   0.879  15.613  1.00 60.26           H  
ATOM    427  C   ALA A  29     -16.759  -0.793  15.929  1.00 60.26           C  
ATOM    428  CB  ALA A  29     -16.204   1.686  16.286  1.00 60.26           C  
ATOM    429  HB1 ALA A  29     -15.338   1.393  16.878  1.00 60.26           H  
ATOM    430  HB2 ALA A  29     -15.929   1.858  15.245  1.00 60.26           H  
ATOM    431  HB3 ALA A  29     -16.607   2.614  16.691  1.00 60.26           H  
ATOM    432  O   ALA A  29     -16.534  -1.074  14.750  1.00 60.26           O  
ATOM    433  N   ALA A  30     -16.591  -1.703  16.899  1.00 62.65           N  
ATOM    434  H   ALA A  30     -16.716  -1.410  17.857  1.00 62.65           H  
ATOM    435  CA  ALA A  30     -16.061  -3.042  16.655  1.00 62.65           C  
ATOM    436  HA  ALA A  30     -15.235  -2.926  15.953  1.00 62.65           H  
ATOM    437  C   ALA A  30     -17.019  -4.008  15.961  1.00 62.65           C  
ATOM    438  CB  ALA A  30     -15.536  -3.635  17.968  1.00 62.65           C  
ATOM    439  HB1 ALA A  30     -15.186  -4.654  17.804  1.00 62.65           H  
ATOM    440  HB2 ALA A  30     -16.327  -3.652  18.717  1.00 62.65           H  
ATOM    441  HB3 ALA A  30     -14.693  -3.045  18.328  1.00 62.65           H  
ATOM    442  O   ALA A  30     -16.574  -4.981  15.345  1.00 62.65           O  
ATOM    443  N   LYS A  31     -18.330  -3.765  16.022  1.00 67.33           N  
ATOM    444  H   LYS A  31     -18.643  -2.901  16.439  1.00 67.33           H  
ATOM    445  CA  LYS A  31     -19.295  -4.686  15.429  1.00 67.33           C  
ATOM    446  HA  LYS A  31     -18.934  -5.700  15.603  1.00 67.33           H  
ATOM    447  C   LYS A  31     -19.359  -4.473  13.915  1.00 67.33           C  
ATOM    448  CB  LYS A  31     -20.637  -4.537  16.147  1.00 67.33           C  
ATOM    449  HB2 LYS A  31     -20.456  -4.447  17.218  1.00 67.33           H  
ATOM    450  HB3 LYS A  31     -21.145  -3.635  15.805  1.00 67.33           H  
ATOM    451  O   LYS A  31     -19.852  -3.454  13.449  1.00 67.33           O  
ATOM    452  CG  LYS A  31     -21.507  -5.771  15.898  1.00 67.33           C  
ATOM    453  HG2 LYS A  31     -21.745  -5.843  14.837  1.00 67.33           H  
ATOM    454  HG3 LYS A  31     -20.968  -6.667  16.208  1.00 67.33           H  
ATOM    455  CD  LYS A  31     -22.795  -5.652  16.707  1.00 67.33           C  
ATOM    456  HD2 LYS A  31     -23.331  -4.759  16.384  1.00 67.33           H  
ATOM    457  HD3 LYS A  31     -22.549  -5.562  17.765  1.00 67.33           H  
ATOM    458  CE  LYS A  31     -23.653  -6.891  16.470  1.00 67.33           C  
ATOM    459  HE2 LYS A  31     -23.087  -7.770  16.780  1.00 67.33           H  
ATOM    460  HE3 LYS A  31     -23.841  -6.973  15.400  1.00 67.33           H  
ATOM    461  NZ  LYS A  31     -24.920  -6.780  17.225  1.00 67.33           N  
ATOM    462  HZ1 LYS A  31     -25.498  -7.593  17.068  1.00 67.33           H  
ATOM    463  HZ2 LYS A  31     -25.412  -5.953  16.916  1.00 67.33           H  
ATOM    464  HZ3 LYS A  31     -24.722  -6.678  18.210  1.00 67.33           H  
ATOM    465  N   ASP A  32     -18.875  -5.457  13.157  1.00 77.10           N  
ATOM    466  H   ASP A  32     -18.463  -6.251  13.626  1.00 77.10           H  
ATOM    467  CA  ASP A  32     -18.874  -5.463  11.686  1.00 77.10           C  
ATOM    468  HA  ASP A  32     -18.420  -6.410  11.396  1.00 77.10           H  
ATOM    469  C   ASP A  32     -17.991  -4.381  11.031  1.00 77.10           C  
ATOM    470  CB  ASP A  32     -20.313  -5.491  11.133  1.00 77.10           C  
ATOM    471  HB2 ASP A  32     -20.270  -5.613  10.051  1.00 77.10           H  
ATOM    472  HB3 ASP A  32     -20.813  -4.544  11.335  1.00 77.10           H  
ATOM    473  O   ASP A  32     -18.297  -3.885   9.940  1.00 77.10           O  
ATOM    474  CG  ASP A  32     -21.143  -6.645  11.698  1.00 77.10           C  
ATOM    475  OD1 ASP A  32     -20.689  -7.800  11.542  1.00 77.10           O  
ATOM    476  OD2 ASP A  32     -22.253  -6.394  12.223  1.00 77.10           O  
ATOM    477  N   ALA A  33     -16.864  -4.045  11.663  1.00 85.62           N  
ATOM    478  H   ALA A  33     -16.655  -4.504  12.539  1.00 85.62           H  
ATOM    479  CA  ALA A  33     -15.880  -3.107  11.135  1.00 85.62           C  
ATOM    480  HA  ALA A  33     -16.361  -2.134  11.044  1.00 85.62           H  
ATOM    481  C   ALA A  33     -15.370  -3.535   9.746  1.00 85.62           C  
ATOM    482  CB  ALA A  33     -14.747  -2.982  12.157  1.00 85.62           C  
ATOM    483  HB1 ALA A  33     -14.314  -3.960  12.364  1.00 85.62           H  
ATOM    484  HB2 ALA A  33     -15.156  -2.578  13.083  1.00 85.62           H  
ATOM    485  HB3 ALA A  33     -13.973  -2.306  11.791  1.00 85.62           H  
ATOM    486  O   ALA A  33     -15.082  -4.714   9.497  1.00 85.62           O  
ATOM    487  N   LYS A  34     -15.240  -2.569   8.827  1.00 90.06           N  
ATOM    488  H   LYS A  34     -15.444  -1.620   9.108  1.00 90.06           H  
ATOM    489  CA  LYS A  34     -14.814  -2.803   7.440  1.00 90.06           C  
ATOM    490  HA  LYS A  34     -14.498  -3.842   7.351  1.00 90.06           H  
ATOM    491  C   LYS A  34     -13.623  -1.942   7.070  1.00 90.06           C  
ATOM    492  CB  LYS A  34     -15.957  -2.555   6.442  1.00 90.06           C  
ATOM    493  HB2 LYS A  34     -16.314  -1.530   6.549  1.00 90.06           H  
ATOM    494  HB3 LYS A  34     -15.577  -2.688   5.429  1.00 90.06           H  
ATOM    495  O   LYS A  34     -13.626  -0.749   7.337  1.00 90.06           O  
ATOM    496  CG  LYS A  34     -17.113  -3.528   6.668  1.00 90.06           C  
ATOM    497  HG2 LYS A  34     -17.519  -3.357   7.665  1.00 90.06           H  
ATOM    498  HG3 LYS A  34     -16.738  -4.550   6.610  1.00 90.06           H  
ATOM    499  CD  LYS A  34     -18.244  -3.340   5.657  1.00 90.06           C  
ATOM    500  HD2 LYS A  34     -18.602  -2.312   5.713  1.00 90.06           H  
ATOM    501  HD3 LYS A  34     -17.884  -3.559   4.652  1.00 90.06           H  
ATOM    502  CE  LYS A  34     -19.357  -4.311   6.059  1.00 90.06           C  
ATOM    503  HE2 LYS A  34     -19.579  -4.150   7.114  1.00 90.06           H  
ATOM    504  HE3 LYS A  34     -18.984  -5.331   5.963  1.00 90.06           H  
ATOM    505  NZ  LYS A  34     -20.581  -4.117   5.249  1.00 90.06           N  
ATOM    506  HZ1 LYS A  34     -20.927  -3.179   5.389  1.00 90.06           H  
ATOM    507  HZ2 LYS A  34     -20.390  -4.279   4.270  1.00 90.06           H  
ATOM    508  HZ3 LYS A  34     -21.291  -4.761   5.568  1.00 90.06           H  
ATOM    509  N   MET A  35     -12.676  -2.547   6.362  1.00 92.36           N  
ATOM    510  H   MET A  35     -12.781  -3.535   6.180  1.00 92.36           H  
ATOM    511  CA  MET A  35     -11.638  -1.821   5.642  1.00 92.36           C  
ATOM    512  HA  MET A  35     -11.747  -0.756   5.851  1.00 92.36           H  
ATOM    513  C   MET A  35     -11.829  -2.041   4.146  1.00 92.36           C  
ATOM    514  CB  MET A  35     -10.256  -2.248   6.140  1.00 92.36           C  
ATOM    515  HB2 MET A  35     -10.085  -3.293   5.885  1.00 92.36           H  
ATOM    516  HB3 MET A  35     -10.237  -2.134   7.224  1.00 92.36           H  
ATOM    517  O   MET A  35     -11.841  -3.187   3.684  1.00 92.36           O  
ATOM    518  CG  MET A  35      -9.134  -1.380   5.564  1.00 92.36           C  
ATOM    519  HG2 MET A  35      -9.287  -0.357   5.908  1.00 92.36           H  
ATOM    520  HG3 MET A  35      -9.179  -1.382   4.475  1.00 92.36           H  
ATOM    521  SD  MET A  35      -7.472  -1.864   6.086  1.00 92.36           S  
ATOM    522  CE  MET A  35      -7.297  -3.345   5.085  1.00 92.36           C  
ATOM    523  HE1 MET A  35      -6.253  -3.654   5.114  1.00 92.36           H  
ATOM    524  HE2 MET A  35      -7.951  -4.122   5.480  1.00 92.36           H  
ATOM    525  HE3 MET A  35      -7.571  -3.124   4.053  1.00 92.36           H  
ATOM    526  N   ARG A  36     -11.997  -0.955   3.391  1.00 95.26           N  
ATOM    527  H   ARG A  36     -11.918  -0.054   3.840  1.00 95.26           H  
ATOM    528  CA  ARG A  36     -12.082  -1.001   1.924  1.00 95.26           C  
ATOM    529  HA  ARG A  36     -12.307  -2.013   1.588  1.00 95.26           H  
ATOM    530  C   ARG A  36     -10.743  -0.606   1.342  1.00 95.26           C  
ATOM    531  CB  ARG A  36     -13.168  -0.063   1.390  1.00 95.26           C  
ATOM    532  HB2 ARG A  36     -13.149  -0.110   0.301  1.00 95.26           H  
ATOM    533  HB3 ARG A  36     -12.948   0.962   1.686  1.00 95.26           H  
ATOM    534  O   ARG A  36     -10.211   0.418   1.730  1.00 95.26           O  
ATOM    535  CG  ARG A  36     -14.571  -0.435   1.873  1.00 95.26           C  
ATOM    536  HG2 ARG A  36     -14.772  -1.484   1.655  1.00 95.26           H  
ATOM    537  HG3 ARG A  36     -14.654  -0.257   2.945  1.00 95.26           H  
ATOM    538  CD  ARG A  36     -15.566   0.449   1.122  1.00 95.26           C  
ATOM    539  HD2 ARG A  36     -15.296   1.494   1.272  1.00 95.26           H  
ATOM    540  HD3 ARG A  36     -15.479   0.242   0.055  1.00 95.26           H  
ATOM    541  NE  ARG A  36     -16.954   0.188   1.532  1.00 95.26           N  
ATOM    542  HE  ARG A  36     -17.352  -0.668   1.174  1.00 95.26           H  
ATOM    543  NH1 ARG A  36     -17.350   2.222   2.554  1.00 95.26           N  
ATOM    544 HH11 ARG A  36     -17.904   2.841   3.129  1.00 95.26           H  
ATOM    545 HH12 ARG A  36     -16.383   2.503   2.486  1.00 95.26           H  
ATOM    546  NH2 ARG A  36     -18.987   0.706   2.384  1.00 95.26           N  
ATOM    547 HH21 ARG A  36     -19.579   1.386   2.839  1.00 95.26           H  
ATOM    548 HH22 ARG A  36     -19.352  -0.143   1.976  1.00 95.26           H  
ATOM    549  CZ  ARG A  36     -17.744   1.041   2.157  1.00 95.26           C  
ATOM    550  N   VAL A  37     -10.220  -1.386   0.410  1.00 97.68           N  
ATOM    551  H   VAL A  37     -10.729  -2.220   0.155  1.00 97.68           H  
ATOM    552  CA  VAL A  37      -8.977  -1.115  -0.314  1.00 97.68           C  
ATOM    553  HA  VAL A  37      -8.513  -0.206   0.070  1.00 97.68           H  
ATOM    554  C   VAL A  37      -9.330  -0.908  -1.778  1.00 97.68           C  
ATOM    555  CB  VAL A  37      -7.971  -2.269  -0.158  1.00 97.68           C  
ATOM    556  HB  VAL A  37      -8.371  -3.162  -0.639  1.00 97.68           H  
ATOM    557  O   VAL A  37      -9.867  -1.814  -2.407  1.00 97.68           O  
ATOM    558  CG1 VAL A  37      -6.635  -1.923  -0.827  1.00 97.68           C  
ATOM    559 HG11 VAL A  37      -5.950  -2.768  -0.753  1.00 97.68           H  
ATOM    560 HG12 VAL A  37      -6.191  -1.050  -0.349  1.00 97.68           H  
ATOM    561 HG13 VAL A  37      -6.786  -1.706  -1.884  1.00 97.68           H  
ATOM    562  CG2 VAL A  37      -7.710  -2.615   1.315  1.00 97.68           C  
ATOM    563 HG21 VAL A  37      -6.962  -3.405   1.383  1.00 97.68           H  
ATOM    564 HG22 VAL A  37      -8.627  -2.972   1.784  1.00 97.68           H  
ATOM    565 HG23 VAL A  37      -7.351  -1.736   1.851  1.00 97.68           H  
ATOM    566  N   ARG A  38      -9.026   0.264  -2.323  1.00 98.31           N  
ATOM    567  H   ARG A  38      -8.547   0.935  -1.741  1.00 98.31           H  
ATOM    568  CA  ARG A  38      -9.150   0.591  -3.742  1.00 98.31           C  
ATOM    569  HA  ARG A  38      -9.765  -0.157  -4.243  1.00 98.31           H  
ATOM    570  C   ARG A  38      -7.778   0.564  -4.383  1.00 98.31           C  
ATOM    571  CB  ARG A  38      -9.817   1.955  -3.929  1.00 98.31           C  
ATOM    572  HB2 ARG A  38      -9.806   2.216  -4.988  1.00 98.31           H  
ATOM    573  HB3 ARG A  38      -9.266   2.713  -3.374  1.00 98.31           H  
ATOM    574  O   ARG A  38      -6.847   1.226  -3.923  1.00 98.31           O  
ATOM    575  CG  ARG A  38     -11.263   1.908  -3.444  1.00 98.31           C  
ATOM    576  HG2 ARG A  38     -11.813   1.161  -4.016  1.00 98.31           H  
ATOM    577  HG3 ARG A  38     -11.295   1.646  -2.386  1.00 98.31           H  
ATOM    578  CD  ARG A  38     -11.917   3.269  -3.633  1.00 98.31           C  
ATOM    579  HD2 ARG A  38     -11.917   3.520  -4.694  1.00 98.31           H  
ATOM    580  HD3 ARG A  38     -11.348   4.018  -3.083  1.00 98.31           H  
ATOM    581  NE  ARG A  38     -13.293   3.203  -3.135  1.00 98.31           N  
ATOM    582  HE  ARG A  38     -13.691   2.280  -3.035  1.00 98.31           H  
ATOM    583  NH1 ARG A  38     -13.777   5.435  -3.176  1.00 98.31           N  
ATOM    584 HH11 ARG A  38     -12.869   5.580  -3.594  1.00 98.31           H  
ATOM    585 HH12 ARG A  38     -14.425   6.190  -3.004  1.00 98.31           H  
ATOM    586  NH2 ARG A  38     -15.275   3.927  -2.412  1.00 98.31           N  
ATOM    587 HH21 ARG A  38     -15.934   4.646  -2.149  1.00 98.31           H  
ATOM    588 HH22 ARG A  38     -15.485   2.944  -2.315  1.00 98.31           H  
ATOM    589  CZ  ARG A  38     -14.106   4.200  -2.909  1.00 98.31           C  
ATOM    590  N   LEU A  39      -7.669  -0.218  -5.442  1.00 98.30           N  
ATOM    591  H   LEU A  39      -8.493  -0.714  -5.751  1.00 98.30           H  
ATOM    592  CA  LEU A  39      -6.463  -0.395  -6.226  1.00 98.30           C  
ATOM    593  HA  LEU A  39      -5.635   0.146  -5.767  1.00 98.30           H  
ATOM    594  C   LEU A  39      -6.712   0.152  -7.621  1.00 98.30           C  
ATOM    595  CB  LEU A  39      -6.102  -1.882  -6.297  1.00 98.30           C  
ATOM    596  HB2 LEU A  39      -6.878  -2.399  -6.861  1.00 98.30           H  
ATOM    597  HB3 LEU A  39      -5.167  -1.962  -6.852  1.00 98.30           H  
ATOM    598  O   LEU A  39      -7.693  -0.235  -8.248  1.00 98.30           O  
ATOM    599  CG  LEU A  39      -5.932  -2.596  -4.949  1.00 98.30           C  
ATOM    600  HG  LEU A  39      -6.844  -2.522  -4.357  1.00 98.30           H  
ATOM    601  CD1 LEU A  39      -5.663  -4.073  -5.233  1.00 98.30           C  
ATOM    602 HD11 LEU A  39      -6.550  -4.523  -5.678  1.00 98.30           H  
ATOM    603 HD12 LEU A  39      -4.830  -4.174  -5.929  1.00 98.30           H  
ATOM    604 HD13 LEU A  39      -5.417  -4.601  -4.312  1.00 98.30           H  
ATOM    605  CD2 LEU A  39      -4.767  -2.019  -4.148  1.00 98.30           C  
ATOM    606 HD21 LEU A  39      -4.633  -2.588  -3.228  1.00 98.30           H  
ATOM    607 HD22 LEU A  39      -4.983  -0.983  -3.886  1.00 98.30           H  
ATOM    608 HD23 LEU A  39      -3.857  -2.062  -4.745  1.00 98.30           H  
ATOM    609  N   ARG A  40      -5.821   1.000  -8.128  1.00 97.90           N  
ATOM    610  H   ARG A  40      -5.046   1.277  -7.542  1.00 97.90           H  
ATOM    611  CA  ARG A  40      -5.874   1.492  -9.510  1.00 97.90           C  
ATOM    612  HA  ARG A  40      -6.581   0.889 -10.078  1.00 97.90           H  
ATOM    613  C   ARG A  40      -4.514   1.329 -10.166  1.00 97.90           C  
ATOM    614  CB  ARG A  40      -6.383   2.939  -9.515  1.00 97.90           C  
ATOM    615  HB2 ARG A  40      -5.684   3.574  -8.971  1.00 97.90           H  
ATOM    616  HB3 ARG A  40      -7.344   2.963  -9.000  1.00 97.90           H  
ATOM    617  O   ARG A  40      -3.506   1.711  -9.573  1.00 97.90           O  
ATOM    618  CG  ARG A  40      -6.568   3.504 -10.927  1.00 97.90           C  
ATOM    619  HG2 ARG A  40      -5.598   3.623 -11.410  1.00 97.90           H  
ATOM    620  HG3 ARG A  40      -7.184   2.823 -11.514  1.00 97.90           H  
ATOM    621  CD  ARG A  40      -7.266   4.866 -10.832  1.00 97.90           C  
ATOM    622  HD2 ARG A  40      -8.237   4.726 -10.356  1.00 97.90           H  
ATOM    623  HD3 ARG A  40      -6.671   5.531 -10.206  1.00 97.90           H  
ATOM    624  NE  ARG A  40      -7.476   5.444 -12.168  1.00 97.90           N  
ATOM    625  HE  ARG A  40      -8.112   4.932 -12.763  1.00 97.90           H  
ATOM    626  NH1 ARG A  40      -5.939   7.163 -12.053  1.00 97.90           N  
ATOM    627 HH11 ARG A  40      -5.265   6.549 -11.619  1.00 97.90           H  
ATOM    628 HH12 ARG A  40      -5.427   7.786 -12.662  1.00 97.90           H  
ATOM    629  NH2 ARG A  40      -6.914   6.709 -13.965  1.00 97.90           N  
ATOM    630 HH21 ARG A  40      -7.558   6.130 -14.484  1.00 97.90           H  
ATOM    631 HH22 ARG A  40      -5.984   6.715 -14.361  1.00 97.90           H  
ATOM    632  CZ  ARG A  40      -6.813   6.451 -12.699  1.00 97.90           C  
ATOM    633  N   ASN A  41      -4.494   0.763 -11.368  1.00 96.17           N  
ATOM    634  H   ASN A  41      -5.371   0.478 -11.781  1.00 96.17           H  
ATOM    635  CA  ASN A  41      -3.274   0.568 -12.143  1.00 96.17           C  
ATOM    636  HA  ASN A  41      -2.400   0.808 -11.538  1.00 96.17           H  
ATOM    637  C   ASN A  41      -3.267   1.510 -13.351  1.00 96.17           C  
ATOM    638  CB  ASN A  41      -3.173  -0.913 -12.529  1.00 96.17           C  
ATOM    639  HB2 ASN A  41      -4.046  -1.180 -13.124  1.00 96.17           H  
ATOM    640  HB3 ASN A  41      -3.160  -1.525 -11.627  1.00 96.17           H  
ATOM    641  O   ASN A  41      -3.967   1.282 -14.336  1.00 96.17           O  
ATOM    642  CG  ASN A  41      -1.931  -1.234 -13.332  1.00 96.17           C  
ATOM    643  ND2 ASN A  41      -1.845  -2.429 -13.856  1.00 96.17           N  
ATOM    644 HD21 ASN A  41      -2.560  -3.112 -13.648  1.00 96.17           H  
ATOM    645 HD22 ASN A  41      -1.010  -2.666 -14.371  1.00 96.17           H  
ATOM    646  OD1 ASN A  41      -1.017  -0.439 -13.479  1.00 96.17           O  
ATOM    647  N   ASP A  42      -2.458   2.562 -13.273  1.00 94.48           N  
ATOM    648  H   ASP A  42      -1.859   2.649 -12.465  1.00 94.48           H  
ATOM    649  CA  ASP A  42      -2.275   3.547 -14.343  1.00 94.48           C  
ATOM    650  HA  ASP A  42      -3.175   3.575 -14.957  1.00 94.48           H  
ATOM    651  C   ASP A  42      -1.131   3.158 -15.306  1.00 94.48           C  
ATOM    652  CB  ASP A  42      -2.114   4.940 -13.707  1.00 94.48           C  
ATOM    653  HB2 ASP A  42      -1.397   4.890 -12.888  1.00 94.48           H  
ATOM    654  HB3 ASP A  42      -1.729   5.637 -14.452  1.00 94.48           H  
ATOM    655  O   ASP A  42      -0.795   3.903 -16.228  1.00 94.48           O  
ATOM    656  CG  ASP A  42      -3.452   5.493 -13.194  1.00 94.48           C  
ATOM    657  OD1 ASP A  42      -4.371   5.697 -14.025  1.00 94.48           O  
ATOM    658  OD2 ASP A  42      -3.624   5.770 -11.981  1.00 94.48           O  
ATOM    659  N   SER A  43      -0.534   1.975 -15.124  1.00 90.74           N  
ATOM    660  H   SER A  43      -0.873   1.387 -14.376  1.00 90.74           H  
ATOM    661  CA  SER A  43       0.514   1.450 -15.999  1.00 90.74           C  
ATOM    662  HA  SER A  43       1.092   2.297 -16.369  1.00 90.74           H  
ATOM    663  C   SER A  43      -0.020   0.695 -17.217  1.00 90.74           C  
ATOM    664  CB  SER A  43       1.480   0.577 -15.205  1.00 90.74           C  
ATOM    665  HB2 SER A  43       2.433   0.553 -15.734  1.00 90.74           H  
ATOM    666  HB3 SER A  43       1.613   1.011 -14.214  1.00 90.74           H  
ATOM    667  O   SER A  43      -1.207   0.406 -17.345  1.00 90.74           O  
ATOM    668  OG  SER A  43       1.036  -0.744 -15.059  1.00 90.74           O  
ATOM    669  HG  SER A  43       0.285  -0.721 -14.462  1.00 90.74           H  
ATOM    670  N   SER A  44       0.897   0.326 -18.115  1.00 90.64           N  
ATOM    671  H   SER A  44       1.858   0.548 -17.898  1.00 90.64           H  
ATOM    672  CA  SER A  44       0.609  -0.506 -19.296  1.00 90.64           C  
ATOM    673  HA  SER A  44      -0.426  -0.335 -19.591  1.00 90.64           H  
ATOM    674  C   SER A  44       0.739  -2.014 -19.049  1.00 90.64           C  
ATOM    675  CB  SER A  44       1.487  -0.077 -20.474  1.00 90.64           C  
ATOM    676  HB2 SER A  44       1.263   0.959 -20.727  1.00 90.64           H  
ATOM    677  HB3 SER A  44       1.258  -0.698 -21.339  1.00 90.64           H  
ATOM    678  O   SER A  44       0.493  -2.809 -19.956  1.00 90.64           O  
ATOM    679  OG  SER A  44       2.866  -0.194 -20.167  1.00 90.64           O  
ATOM    680  HG  SER A  44       3.087   0.442 -19.482  1.00 90.64           H  
ATOM    681  N   THR A  45       1.113  -2.427 -17.838  1.00 89.42           N  
ATOM    682  H   THR A  45       1.225  -1.743 -17.103  1.00 89.42           H  
ATOM    683  CA  THR A  45       1.345  -3.830 -17.474  1.00 89.42           C  
ATOM    684  HA  THR A  45       1.142  -4.465 -18.336  1.00 89.42           H  
ATOM    685  C   THR A  45       0.435  -4.244 -16.324  1.00 89.42           C  
ATOM    686  CB  THR A  45       2.805  -4.063 -17.064  1.00 89.42           C  
ATOM    687  HB  THR A  45       2.901  -5.062 -16.638  1.00 89.42           H  
ATOM    688  O   THR A  45       0.272  -3.460 -15.392  1.00 89.42           O  
ATOM    689  CG2 THR A  45       3.745  -3.949 -18.264  1.00 89.42           C  
ATOM    690 HG21 THR A  45       3.473  -4.687 -19.018  1.00 89.42           H  
ATOM    691 HG22 THR A  45       4.768  -4.131 -17.936  1.00 89.42           H  
ATOM    692 HG23 THR A  45       3.684  -2.950 -18.696  1.00 89.42           H  
ATOM    693  OG1 THR A  45       3.227  -3.114 -16.111  1.00 89.42           O  
ATOM    694  HG1 THR A  45       2.530  -3.000 -15.461  1.00 89.42           H  
ATOM    695  N   PRO A  46      -0.142  -5.458 -16.322  1.00 93.49           N  
ATOM    696  CA  PRO A  46      -0.846  -5.961 -15.149  1.00 93.49           C  
ATOM    697  HA  PRO A  46      -1.717  -5.331 -14.968  1.00 93.49           H  
ATOM    698  C   PRO A  46       0.052  -5.959 -13.909  1.00 93.49           C  
ATOM    699  CB  PRO A  46      -1.313  -7.375 -15.504  1.00 93.49           C  
ATOM    700  HB2 PRO A  46      -2.290  -7.595 -15.076  1.00 93.49           H  
ATOM    701  HB3 PRO A  46      -0.578  -8.109 -15.172  1.00 93.49           H  
ATOM    702  O   PRO A  46       1.250  -6.246 -13.996  1.00 93.49           O  
ATOM    703  CG  PRO A  46      -1.356  -7.363 -17.031  1.00 93.49           C  
ATOM    704  HG2 PRO A  46      -1.209  -8.360 -17.446  1.00 93.49           H  
ATOM    705  HG3 PRO A  46      -2.306  -6.950 -17.368  1.00 93.49           H  
ATOM    706  CD  PRO A  46      -0.215  -6.419 -17.410  1.00 93.49           C  
ATOM    707  HD2 PRO A  46       0.722  -6.973 -17.468  1.00 93.49           H  
ATOM    708  HD3 PRO A  46      -0.436  -5.937 -18.362  1.00 93.49           H  
ATOM    709  N   VAL A  47      -0.547  -5.651 -12.764  1.00 95.22           N  
ATOM    710  H   VAL A  47      -1.532  -5.427 -12.778  1.00 95.22           H  
ATOM    711  CA  VAL A  47       0.120  -5.621 -11.461  1.00 95.22           C  
ATOM    712  HA  VAL A  47       1.151  -5.962 -11.553  1.00 95.22           H  
ATOM    713  C   VAL A  47      -0.605  -6.573 -10.527  1.00 95.22           C  
ATOM    714  CB  VAL A  47       0.140  -4.189 -10.903  1.00 95.22           C  
ATOM    715  HB  VAL A  47      -0.878  -3.800 -10.886  1.00 95.22           H  
ATOM    716  O   VAL A  47      -1.832  -6.575 -10.473  1.00 95.22           O  
ATOM    717  CG1 VAL A  47       0.695  -4.142  -9.479  1.00 95.22           C  
ATOM    718 HG11 VAL A  47       0.185  -4.848  -8.824  1.00 95.22           H  
ATOM    719 HG12 VAL A  47       1.764  -4.355  -9.478  1.00 95.22           H  
ATOM    720 HG13 VAL A  47       0.503  -3.155  -9.058  1.00 95.22           H  
ATOM    721  CG2 VAL A  47       1.002  -3.287 -11.799  1.00 95.22           C  
ATOM    722 HG21 VAL A  47       1.030  -2.269 -11.410  1.00 95.22           H  
ATOM    723 HG22 VAL A  47       0.587  -3.244 -12.806  1.00 95.22           H  
ATOM    724 HG23 VAL A  47       2.020  -3.673 -11.857  1.00 95.22           H  
ATOM    725  N   GLU A  48       0.140  -7.367  -9.774  1.00 96.77           N  
ATOM    726  H   GLU A  48       1.144  -7.254  -9.799  1.00 96.77           H  
ATOM    727  CA  GLU A  48      -0.387  -8.199  -8.703  1.00 96.77           C  
ATOM    728  HA  GLU A  48      -1.457  -8.340  -8.855  1.00 96.77           H  
ATOM    729  C   GLU A  48      -0.195  -7.503  -7.351  1.00 96.77           C  
ATOM    730  CB  GLU A  48       0.261  -9.585  -8.770  1.00 96.77           C  
ATOM    731  HB2 GLU A  48       1.326  -9.512  -8.547  1.00 96.77           H  
ATOM    732  HB3 GLU A  48       0.140  -9.972  -9.782  1.00 96.77           H  
ATOM    733  O   GLU A  48       0.902  -7.081  -6.990  1.00 96.77           O  
ATOM    734  CG  GLU A  48      -0.412 -10.552  -7.795  1.00 96.77           C  
ATOM    735  HG2 GLU A  48      -0.152 -10.276  -6.773  1.00 96.77           H  
ATOM    736  HG3 GLU A  48      -1.493 -10.463  -7.900  1.00 96.77           H  
ATOM    737  CD  GLU A  48       0.015 -11.994  -8.081  1.00 96.77           C  
ATOM    738  OE1 GLU A  48       1.157 -12.348  -7.729  1.00 96.77           O  
ATOM    739  OE2 GLU A  48      -0.816 -12.731  -8.661  1.00 96.77           O  
ATOM    740  N   VAL A  49      -1.277  -7.368  -6.589  1.00 97.78           N  
ATOM    741  H   VAL A  49      -2.158  -7.700  -6.953  1.00 97.78           H  
ATOM    742  CA  VAL A  49      -1.270  -6.772  -5.253  1.00 97.78           C  
ATOM    743  HA  VAL A  49      -0.255  -6.456  -5.012  1.00 97.78           H  
ATOM    744  C   VAL A  49      -1.689  -7.826  -4.241  1.00 97.78           C  
ATOM    745  CB  VAL A  49      -2.157  -5.518  -5.169  1.00 97.78           C  
ATOM    746  HB  VAL A  49      -3.200  -5.803  -5.302  1.00 97.78           H  
ATOM    747  O   VAL A  49      -2.814  -8.329  -4.261  1.00 97.78           O  
ATOM    748  CG1 VAL A  49      -1.993  -4.846  -3.797  1.00 97.78           C  
ATOM    749 HG11 VAL A  49      -0.948  -4.584  -3.632  1.00 97.78           H  
ATOM    750 HG12 VAL A  49      -2.599  -3.941  -3.754  1.00 97.78           H  
ATOM    751 HG13 VAL A  49      -2.323  -5.518  -3.005  1.00 97.78           H  
ATOM    752  CG2 VAL A  49      -1.789  -4.486  -6.246  1.00 97.78           C  
ATOM    753 HG21 VAL A  49      -2.378  -3.578  -6.116  1.00 97.78           H  
ATOM    754 HG22 VAL A  49      -2.001  -4.889  -7.236  1.00 97.78           H  
ATOM    755 HG23 VAL A  49      -0.729  -4.241  -6.181  1.00 97.78           H  
ATOM    756  N   HIS A  50      -0.784  -8.129  -3.318  1.00 98.10           N  
ATOM    757  H   HIS A  50       0.123  -7.692  -3.395  1.00 98.10           H  
ATOM    758  CA  HIS A  50      -1.041  -8.958  -2.152  1.00 98.10           C  
ATOM    759  HA  HIS A  50      -1.879  -9.625  -2.355  1.00 98.10           H  
ATOM    760  C   HIS A  50      -1.382  -8.059  -0.968  1.00 98.10           C  
ATOM    761  CB  HIS A  50       0.180  -9.817  -1.836  1.00 98.10           C  
ATOM    762  HB2 HIS A  50      -0.039 -10.425  -0.959  1.00 98.10           H  
ATOM    763  HB3 HIS A  50       1.013  -9.161  -1.585  1.00 98.10           H  
ATOM    764  O   HIS A  50      -0.564  -7.253  -0.527  1.00 98.10           O  
ATOM    765  CG  HIS A  50       0.604 -10.720  -2.957  1.00 98.10           C  
ATOM    766  CD2 HIS A  50       0.295 -12.044  -3.051  1.00 98.10           C  
ATOM    767  HD2 HIS A  50      -0.298 -12.605  -2.344  1.00 98.10           H  
ATOM    768  ND1 HIS A  50       1.399 -10.407  -4.041  1.00 98.10           N  
ATOM    769  HD1 HIS A  50       1.781  -9.507  -4.292  1.00 98.10           H  
ATOM    770  CE1 HIS A  50       1.562 -11.528  -4.769  1.00 98.10           C  
ATOM    771  HE1 HIS A  50       2.144 -11.606  -5.675  1.00 98.10           H  
ATOM    772  NE2 HIS A  50       0.897 -12.551  -4.194  1.00 98.10           N  
ATOM    773  N   ILE A  51      -2.584  -8.210  -0.434  1.00 98.32           N  
ATOM    774  H   ILE A  51      -3.199  -8.895  -0.851  1.00 98.32           H  
ATOM    775  CA  ILE A  51      -3.088  -7.452   0.705  1.00 98.32           C  
ATOM    776  HA  ILE A  51      -2.400  -6.638   0.934  1.00 98.32           H  
ATOM    777  C   ILE A  51      -3.158  -8.394   1.903  1.00 98.32           C  
ATOM    778  CB  ILE A  51      -4.468  -6.839   0.395  1.00 98.32           C  
ATOM    779  HB  ILE A  51      -5.187  -7.656   0.336  1.00 98.32           H  
ATOM    780  O   ILE A  51      -3.795  -9.447   1.828  1.00 98.32           O  
ATOM    781  CG1 ILE A  51      -4.534  -6.071  -0.946  1.00 98.32           C  
ATOM    782 HG12 ILE A  51      -4.043  -6.635  -1.738  1.00 98.32           H  
ATOM    783 HG13 ILE A  51      -4.028  -5.110  -0.851  1.00 98.32           H  
ATOM    784  CG2 ILE A  51      -4.842  -5.913   1.566  1.00 98.32           C  
ATOM    785 HG21 ILE A  51      -4.064  -5.165   1.721  1.00 98.32           H  
ATOM    786 HG22 ILE A  51      -5.786  -5.401   1.379  1.00 98.32           H  
ATOM    787 HG23 ILE A  51      -4.957  -6.493   2.482  1.00 98.32           H  
ATOM    788  CD1 ILE A  51      -5.977  -5.840  -1.409  1.00 98.32           C  
ATOM    789 HD11 ILE A  51      -5.975  -5.269  -2.338  1.00 98.32           H  
ATOM    790 HD12 ILE A  51      -6.546  -5.277  -0.670  1.00 98.32           H  
ATOM    791 HD13 ILE A  51      -6.461  -6.800  -1.586  1.00 98.32           H  
ATOM    792  N   LYS A  52      -2.534  -8.017   3.016  1.00 98.07           N  
ATOM    793  H   LYS A  52      -2.032  -7.140   2.993  1.00 98.07           H  
ATOM    794  CA  LYS A  52      -2.613  -8.727   4.293  1.00 98.07           C  
ATOM    795  HA  LYS A  52      -3.286  -9.578   4.184  1.00 98.07           H  
ATOM    796  C   LYS A  52      -3.205  -7.817   5.363  1.00 98.07           C  
ATOM    797  CB  LYS A  52      -1.230  -9.271   4.670  1.00 98.07           C  
ATOM    798  HB2 LYS A  52      -0.527  -8.440   4.730  1.00 98.07           H  
ATOM    799  HB3 LYS A  52      -0.891  -9.952   3.889  1.00 98.07           H  
ATOM    800  O   LYS A  52      -2.751  -6.692   5.547  1.00 98.07           O  
ATOM    801  CG  LYS A  52      -1.267 -10.015   6.011  1.00 98.07           C  
ATOM    802  HG2 LYS A  52      -1.673  -9.361   6.783  1.00 98.07           H  
ATOM    803  HG3 LYS A  52      -1.909 -10.892   5.925  1.00 98.07           H  
ATOM    804  CD  LYS A  52       0.133 -10.438   6.455  1.00 98.07           C  
ATOM    805  HD2 LYS A  52       0.564 -11.133   5.734  1.00 98.07           H  
ATOM    806  HD3 LYS A  52       0.761  -9.550   6.526  1.00 98.07           H  
ATOM    807  CE  LYS A  52       0.001 -11.094   7.833  1.00 98.07           C  
ATOM    808  HE2 LYS A  52      -0.531 -12.040   7.742  1.00 98.07           H  
ATOM    809  HE3 LYS A  52      -0.622 -10.450   8.454  1.00 98.07           H  
ATOM    810  NZ  LYS A  52       1.319 -11.272   8.486  1.00 98.07           N  
ATOM    811  HZ1 LYS A  52       1.183 -11.651   9.412  1.00 98.07           H  
ATOM    812  HZ2 LYS A  52       1.926 -11.874   7.948  1.00 98.07           H  
ATOM    813  HZ3 LYS A  52       1.760 -10.369   8.582  1.00 98.07           H  
ATOM    814  N   VAL A  53      -4.196  -8.337   6.082  1.00 94.97           N  
ATOM    815  H   VAL A  53      -4.487  -9.279   5.862  1.00 94.97           H  
ATOM    816  CA  VAL A  53      -4.956  -7.625   7.115  1.00 94.97           C  
ATOM    817  HA  VAL A  53      -4.388  -6.765   7.471  1.00 94.97           H  
ATOM    818  C   VAL A  53      -5.199  -8.580   8.277  1.00 94.97           C  
ATOM    819  CB  VAL A  53      -6.294  -7.129   6.550  1.00 94.97           C  
ATOM    820  HB  VAL A  53      -6.934  -7.981   6.321  1.00 94.97           H  
ATOM    821  O   VAL A  53      -6.000  -9.513   8.167  1.00 94.97           O  
ATOM    822  CG1 VAL A  53      -7.016  -6.244   7.562  1.00 94.97           C  
ATOM    823 HG11 VAL A  53      -7.190  -6.780   8.495  1.00 94.97           H  
ATOM    824 HG12 VAL A  53      -7.982  -5.969   7.139  1.00 94.97           H  
ATOM    825 HG13 VAL A  53      -6.429  -5.348   7.765  1.00 94.97           H  
ATOM    826  CG2 VAL A  53      -6.095  -6.344   5.255  1.00 94.97           C  
ATOM    827 HG21 VAL A  53      -5.370  -5.544   5.405  1.00 94.97           H  
ATOM    828 HG22 VAL A  53      -5.737  -7.018   4.476  1.00 94.97           H  
ATOM    829 HG23 VAL A  53      -7.054  -5.965   4.904  1.00 94.97           H  
ATOM    830  N   GLY A  54      -4.467  -8.392   9.376  1.00 91.08           N  
ATOM    831  H   GLY A  54      -3.882  -7.571   9.440  1.00 91.08           H  
ATOM    832  CA  GLY A  54      -4.347  -9.416  10.415  1.00 91.08           C  
ATOM    833  HA2 GLY A  54      -5.309  -9.551  10.909  1.00 91.08           H  
ATOM    834  HA3 GLY A  54      -3.618  -9.103  11.162  1.00 91.08           H  
ATOM    835  C   GLY A  54      -3.886 -10.748   9.810  1.00 91.08           C  
ATOM    836  O   GLY A  54      -2.842 -10.812   9.153  1.00 91.08           O  
ATOM    837  N   ASP A  55      -4.699 -11.790   9.981  1.00 92.19           N  
ATOM    838  H   ASP A  55      -5.476 -11.693  10.619  1.00 92.19           H  
ATOM    839  CA  ASP A  55      -4.439 -13.131   9.439  1.00 92.19           C  
ATOM    840  HA  ASP A  55      -3.361 -13.278   9.364  1.00 92.19           H  
ATOM    841  C   ASP A  55      -5.019 -13.363   8.033  1.00 92.19           C  
ATOM    842  CB  ASP A  55      -4.977 -14.177  10.422  1.00 92.19           C  
ATOM    843  HB2 ASP A  55      -4.783 -15.174  10.027  1.00 92.19           H  
ATOM    844  HB3 ASP A  55      -6.055 -14.052  10.519  1.00 92.19           H  
ATOM    845  O   ASP A  55      -4.694 -14.356   7.380  1.00 92.19           O  
ATOM    846  CG  ASP A  55      -4.314 -14.066  11.796  1.00 92.19           C  
ATOM    847  OD1 ASP A  55      -3.089 -13.801  11.830  1.00 92.19           O  
ATOM    848  OD2 ASP A  55      -5.053 -14.228  12.788  1.00 92.19           O  
ATOM    849  N   GLU A  56      -5.864 -12.455   7.536  1.00 96.24           N  
ATOM    850  H   GLU A  56      -5.966 -11.577   8.025  1.00 96.24           H  
ATOM    851  CA  GLU A  56      -6.473 -12.584   6.212  1.00 96.24           C  
ATOM    852  HA  GLU A  56      -6.659 -13.643   6.033  1.00 96.24           H  
ATOM    853  C   GLU A  56      -5.517 -12.083   5.128  1.00 96.24           C  
ATOM    854  CB  GLU A  56      -7.832 -11.871   6.173  1.00 96.24           C  
ATOM    855  HB2 GLU A  56      -7.678 -10.793   6.208  1.00 96.24           H  
ATOM    856  HB3 GLU A  56      -8.385 -12.170   7.064  1.00 96.24           H  
ATOM    857  O   GLU A  56      -4.862 -11.048   5.278  1.00 96.24           O  
ATOM    858  CG  GLU A  56      -8.675 -12.232   4.931  1.00 96.24           C  
ATOM    859  HG2 GLU A  56      -8.787 -13.316   4.889  1.00 96.24           H  
ATOM    860  HG3 GLU A  56      -8.142 -11.914   4.035  1.00 96.24           H  
ATOM    861  CD  GLU A  56     -10.073 -11.584   4.948  1.00 96.24           C  
ATOM    862  OE1 GLU A  56     -10.715 -11.536   3.860  1.00 96.24           O  
ATOM    863  OE2 GLU A  56     -10.475 -11.122   6.049  1.00 96.24           O  
ATOM    864  N   LYS A  57      -5.453 -12.817   4.016  1.00 97.64           N  
ATOM    865  H   LYS A  57      -6.050 -13.629   3.944  1.00 97.64           H  
ATOM    866  CA  LYS A  57      -4.669 -12.460   2.833  1.00 97.64           C  
ATOM    867  HA  LYS A  57      -4.293 -11.443   2.944  1.00 97.64           H  
ATOM    868  C   LYS A  57      -5.554 -12.505   1.600  1.00 97.64           C  
ATOM    869  CB  LYS A  57      -3.477 -13.407   2.653  1.00 97.64           C  
ATOM    870  HB2 LYS A  57      -2.963 -13.142   1.729  1.00 97.64           H  
ATOM    871  HB3 LYS A  57      -3.849 -14.427   2.557  1.00 97.64           H  
ATOM    872  O   LYS A  57      -6.331 -13.445   1.443  1.00 97.64           O  
ATOM    873  CG  LYS A  57      -2.474 -13.337   3.811  1.00 97.64           C  
ATOM    874  HG2 LYS A  57      -2.965 -13.609   4.746  1.00 97.64           H  
ATOM    875  HG3 LYS A  57      -2.079 -12.325   3.892  1.00 97.64           H  
ATOM    876  CD  LYS A  57      -1.331 -14.319   3.540  1.00 97.64           C  
ATOM    877  HD2 LYS A  57      -0.807 -14.015   2.633  1.00 97.64           H  
ATOM    878  HD3 LYS A  57      -1.751 -15.314   3.392  1.00 97.64           H  
ATOM    879  CE  LYS A  57      -0.360 -14.348   4.719  1.00 97.64           C  
ATOM    880  HE2 LYS A  57       0.062 -13.350   4.843  1.00 97.64           H  
ATOM    881  HE3 LYS A  57      -0.922 -14.597   5.619  1.00 97.64           H  
ATOM    882  NZ  LYS A  57       0.712 -15.347   4.482  1.00 97.64           N  
ATOM    883  HZ1 LYS A  57       1.352 -15.390   5.262  1.00 97.64           H  
ATOM    884  HZ2 LYS A  57       0.303 -16.261   4.355  1.00 97.64           H  
ATOM    885  HZ3 LYS A  57       1.225 -15.117   3.643  1.00 97.64           H  
ATOM    886  N   ARG A  58      -5.398 -11.531   0.707  1.00 97.86           N  
ATOM    887  H   ARG A  58      -4.747 -10.790   0.924  1.00 97.86           H  
ATOM    888  CA  ARG A  58      -5.997 -11.547  -0.631  1.00 97.86           C  
ATOM    889  HA  ARG A  58      -6.303 -12.566  -0.869  1.00 97.86           H  
ATOM    890  C   ARG A  58      -4.975 -11.147  -1.674  1.00 97.86           C  
ATOM    891  CB  ARG A  58      -7.234 -10.643  -0.699  1.00 97.86           C  
ATOM    892  HB2 ARG A  58      -6.971  -9.618  -0.438  1.00 97.86           H  
ATOM    893  HB3 ARG A  58      -7.607 -10.653  -1.723  1.00 97.86           H  
ATOM    894  O   ARG A  58      -4.159 -10.269  -1.424  1.00 97.86           O  
ATOM    895  CG  ARG A  58      -8.328 -11.166   0.239  1.00 97.86           C  
ATOM    896  HG2 ARG A  58      -8.093 -10.892   1.267  1.00 97.86           H  
ATOM    897  HG3 ARG A  58      -8.386 -12.252   0.167  1.00 97.86           H  
ATOM    898  CD  ARG A  58      -9.683 -10.599  -0.152  1.00 97.86           C  
ATOM    899  HD2 ARG A  58      -9.621  -9.511  -0.132  1.00 97.86           H  
ATOM    900  HD3 ARG A  58      -9.928 -10.932  -1.161  1.00 97.86           H  
ATOM    901  NE  ARG A  58     -10.712 -11.024   0.803  1.00 97.86           N  
ATOM    902  HE  ARG A  58     -10.433 -11.168   1.763  1.00 97.86           H  
ATOM    903  NH1 ARG A  58     -12.548 -10.898  -0.583  1.00 97.86           N  
ATOM    904 HH11 ARG A  58     -13.552 -10.932  -0.690  1.00 97.86           H  
ATOM    905 HH12 ARG A  58     -11.945 -10.665  -1.359  1.00 97.86           H  
ATOM    906  NH2 ARG A  58     -12.755 -11.370   1.616  1.00 97.86           N  
ATOM    907 HH21 ARG A  58     -12.286 -11.456   2.506  1.00 97.86           H  
ATOM    908 HH22 ARG A  58     -13.762 -11.311   1.573  1.00 97.86           H  
ATOM    909  CZ  ARG A  58     -12.005 -11.096   0.593  1.00 97.86           C  
ATOM    910  N   THR A  59      -5.064 -11.777  -2.834  1.00 97.87           N  
ATOM    911  H   THR A  59      -5.784 -12.472  -2.966  1.00 97.87           H  
ATOM    912  CA  THR A  59      -4.265 -11.434  -4.008  1.00 97.87           C  
ATOM    913  HA  THR A  59      -3.564 -10.635  -3.766  1.00 97.87           H  
ATOM    914  C   THR A  59      -5.209 -10.939  -5.087  1.00 97.87           C  
ATOM    915  CB  THR A  59      -3.443 -12.630  -4.499  1.00 97.87           C  
ATOM    916  HB  THR A  59      -4.107 -13.434  -4.818  1.00 97.87           H  
ATOM    917  O   THR A  59      -6.250 -11.555  -5.324  1.00 97.87           O  
ATOM    918  CG2 THR A  59      -2.513 -12.257  -5.646  1.00 97.87           C  
ATOM    919 HG21 THR A  59      -1.890 -13.108  -5.920  1.00 97.87           H  
ATOM    920 HG22 THR A  59      -1.867 -11.428  -5.355  1.00 97.87           H  
ATOM    921 HG23 THR A  59      -3.087 -11.973  -6.528  1.00 97.87           H  
ATOM    922  OG1 THR A  59      -2.613 -13.097  -3.463  1.00 97.87           O  
ATOM    923  HG1 THR A  59      -1.767 -13.262  -3.886  1.00 97.87           H  
ATOM    924  N   VAL A  60      -4.863  -9.818  -5.710  1.00 97.23           N  
ATOM    925  H   VAL A  60      -4.020  -9.343  -5.422  1.00 97.23           H  
ATOM    926  CA  VAL A  60      -5.632  -9.215  -6.798  1.00 97.23           C  
ATOM    927  HA  VAL A  60      -6.360  -9.931  -7.178  1.00 97.23           H  
ATOM    928  C   VAL A  60      -4.687  -8.855  -7.926  1.00 97.23           C  
ATOM    929  CB  VAL A  60      -6.390  -7.968  -6.313  1.00 97.23           C  
ATOM    930  HB  VAL A  60      -5.684  -7.245  -5.905  1.00 97.23           H  
ATOM    931  O   VAL A  60      -3.720  -8.129  -7.715  1.00 97.23           O  
ATOM    932  CG1 VAL A  60      -7.171  -7.293  -7.445  1.00 97.23           C  
ATOM    933 HG11 VAL A  60      -6.500  -6.979  -8.244  1.00 97.23           H  
ATOM    934 HG12 VAL A  60      -7.650  -6.392  -7.060  1.00 97.23           H  
ATOM    935 HG13 VAL A  60      -7.922  -7.969  -7.854  1.00 97.23           H  
ATOM    936  CG2 VAL A  60      -7.392  -8.346  -5.219  1.00 97.23           C  
ATOM    937 HG21 VAL A  60      -7.979  -9.209  -5.532  1.00 97.23           H  
ATOM    938 HG22 VAL A  60      -8.068  -7.506  -5.057  1.00 97.23           H  
ATOM    939 HG23 VAL A  60      -6.865  -8.573  -4.292  1.00 97.23           H  
ATOM    940  N   THR A  61      -4.991  -9.318  -9.132  1.00 96.96           N  
ATOM    941  H   THR A  61      -5.787  -9.931  -9.244  1.00 96.96           H  
ATOM    942  CA  THR A  61      -4.385  -8.778 -10.348  1.00 96.96           C  
ATOM    943  HA  THR A  61      -3.369  -8.449 -10.133  1.00 96.96           H  
ATOM    944  C   THR A  61      -5.208  -7.581 -10.808  1.00 96.96           C  
ATOM    945  CB  THR A  61      -4.313  -9.832 -11.456  1.00 96.96           C  
ATOM    946  HB  THR A  61      -5.322 -10.070 -11.792  1.00 96.96           H  
ATOM    947  O   THR A  61      -6.413  -7.709 -11.001  1.00 96.96           O  
ATOM    948  CG2 THR A  61      -3.500  -9.343 -12.654  1.00 96.96           C  
ATOM    949 HG21 THR A  61      -2.517  -9.003 -12.329  1.00 96.96           H  
ATOM    950 HG22 THR A  61      -4.023  -8.524 -13.147  1.00 96.96           H  
ATOM    951 HG23 THR A  61      -3.382 -10.159 -13.368  1.00 96.96           H  
ATOM    952  OG1 THR A  61      -3.722 -11.023 -10.981  1.00 96.96           O  
ATOM    953  HG1 THR A  61      -2.857 -10.838 -10.607  1.00 96.96           H  
ATOM    954  N   VAL A  62      -4.563  -6.431 -10.977  1.00 97.14           N  
ATOM    955  H   VAL A  62      -3.575  -6.410 -10.771  1.00 97.14           H  
ATOM    956  CA  VAL A  62      -5.166  -5.193 -11.481  1.00 97.14           C  
ATOM    957  HA  VAL A  62      -6.246  -5.317 -11.556  1.00 97.14           H  
ATOM    958  C   VAL A  62      -4.610  -4.948 -12.879  1.00 97.14           C  
ATOM    959  CB  VAL A  62      -4.887  -4.004 -10.541  1.00 97.14           C  
ATOM    960  HB  VAL A  62      -3.835  -3.727 -10.608  1.00 97.14           H  
ATOM    961  O   VAL A  62      -3.415  -4.679 -13.053  1.00 97.14           O  
ATOM    962  CG1 VAL A  62      -5.745  -2.794 -10.929  1.00 97.14           C  
ATOM    963 HG11 VAL A  62      -5.558  -2.511 -11.965  1.00 97.14           H  
ATOM    964 HG12 VAL A  62      -6.804  -3.032 -10.825  1.00 97.14           H  
ATOM    965 HG13 VAL A  62      -5.510  -1.944 -10.287  1.00 97.14           H  
ATOM    966  CG2 VAL A  62      -5.193  -4.334  -9.074  1.00 97.14           C  
ATOM    967 HG21 VAL A  62      -4.991  -3.453  -8.463  1.00 97.14           H  
ATOM    968 HG22 VAL A  62      -4.552  -5.141  -8.721  1.00 97.14           H  
ATOM    969 HG23 VAL A  62      -6.239  -4.621  -8.968  1.00 97.14           H  
ATOM    970  N   ASN A  63      -5.455  -5.090 -13.894  1.00 96.05           N  
ATOM    971  H   ASN A  63      -6.427  -5.278 -13.697  1.00 96.05           H  
ATOM    972  CA  ASN A  63      -5.068  -4.892 -15.287  1.00 96.05           C  
ATOM    973  HA  ASN A  63      -4.135  -5.432 -15.449  1.00 96.05           H  
ATOM    974  C   ASN A  63      -4.821  -3.405 -15.600  1.00 96.05           C  
ATOM    975  CB  ASN A  63      -6.136  -5.506 -16.204  1.00 96.05           C  
ATOM    976  HB2 ASN A  63      -5.904  -5.309 -17.251  1.00 96.05           H  
ATOM    977  HB3 ASN A  63      -7.105  -5.053 -15.994  1.00 96.05           H  
ATOM    978  O   ASN A  63      -5.257  -2.530 -14.851  1.00 96.05           O  
ATOM    979  CG  ASN A  63      -6.215  -7.006 -16.029  1.00 96.05           C  
ATOM    980  ND2 ASN A  63      -7.281  -7.495 -15.448  1.00 96.05           N  
ATOM    981 HD21 ASN A  63      -7.276  -8.476 -15.210  1.00 96.05           H  
ATOM    982 HD22 ASN A  63      -7.862  -6.851 -14.930  1.00 96.05           H  
ATOM    983  OD1 ASN A  63      -5.305  -7.737 -16.392  1.00 96.05           O  
ATOM    984  N   PRO A  64      -4.128  -3.090 -16.708  1.00 95.58           N  
ATOM    985  CA  PRO A  64      -3.946  -1.714 -17.165  1.00 95.58           C  
ATOM    986  HA  PRO A  64      -3.264  -1.203 -16.485  1.00 95.58           H  
ATOM    987  C   PRO A  64      -5.266  -0.938 -17.256  1.00 95.58           C  
ATOM    988  CB  PRO A  64      -3.287  -1.849 -18.541  1.00 95.58           C  
ATOM    989  HB2 PRO A  64      -2.669  -0.987 -18.795  1.00 95.58           H  
ATOM    990  HB3 PRO A  64      -4.040  -2.005 -19.313  1.00 95.58           H  
ATOM    991  O   PRO A  64      -6.202  -1.375 -17.926  1.00 95.58           O  
ATOM    992  CG  PRO A  64      -2.464  -3.122 -18.382  1.00 95.58           C  
ATOM    993  HG2 PRO A  64      -1.576  -2.905 -17.789  1.00 95.58           H  
ATOM    994  HG3 PRO A  64      -2.204  -3.568 -19.342  1.00 95.58           H  
ATOM    995  CD  PRO A  64      -3.402  -4.007 -17.574  1.00 95.58           C  
ATOM    996  HD2 PRO A  64      -2.823  -4.730 -16.999  1.00 95.58           H  
ATOM    997  HD3 PRO A  64      -4.095  -4.513 -18.247  1.00 95.58           H  
ATOM    998  N   GLY A  65      -5.334   0.218 -16.593  1.00 95.77           N  
ATOM    999  H   GLY A  65      -4.559   0.482 -16.003  1.00 95.77           H  
ATOM   1000  CA  GLY A  65      -6.518   1.080 -16.542  1.00 95.77           C  
ATOM   1001  HA2 GLY A  65      -6.214   2.056 -16.163  1.00 95.77           H  
ATOM   1002  HA3 GLY A  65      -6.913   1.205 -17.551  1.00 95.77           H  
ATOM   1003  C   GLY A  65      -7.657   0.571 -15.651  1.00 95.77           C  
ATOM   1004  O   GLY A  65      -8.694   1.231 -15.575  1.00 95.77           O  
ATOM   1005  N   GLU A  66      -7.491  -0.574 -14.987  1.00 96.95           N  
ATOM   1006  H   GLU A  66      -6.607  -1.056 -15.059  1.00 96.95           H  
ATOM   1007  CA  GLU A  66      -8.495  -1.155 -14.097  1.00 96.95           C  
ATOM   1008  HA  GLU A  66      -9.477  -0.964 -14.530  1.00 96.95           H  
ATOM   1009  C   GLU A  66      -8.462  -0.501 -12.709  1.00 96.95           C  
ATOM   1010  CB  GLU A  66      -8.310  -2.683 -14.028  1.00 96.95           C  
ATOM   1011  HB2 GLU A  66      -8.201  -3.060 -15.045  1.00 96.95           H  
ATOM   1012  HB3 GLU A  66      -7.399  -2.903 -13.472  1.00 96.95           H  
ATOM   1013  O   GLU A  66      -7.406  -0.107 -12.197  1.00 96.95           O  
ATOM   1014  CG  GLU A  66      -9.481  -3.425 -13.363  1.00 96.95           C  
ATOM   1015  HG2 GLU A  66      -9.565  -3.099 -12.326  1.00 96.95           H  
ATOM   1016  HG3 GLU A  66     -10.400  -3.148 -13.879  1.00 96.95           H  
ATOM   1017  CD  GLU A  66      -9.325  -4.957 -13.388  1.00 96.95           C  
ATOM   1018  OE1 GLU A  66     -10.323  -5.646 -13.090  1.00 96.95           O  
ATOM   1019  OE2 GLU A  66      -8.228  -5.457 -13.739  1.00 96.95           O  
ATOM   1020  N   GLU A  67      -9.639  -0.425 -12.089  1.00 97.46           N  
ATOM   1021  H   GLU A  67     -10.452  -0.806 -12.552  1.00 97.46           H  
ATOM   1022  CA  GLU A  67      -9.811  -0.113 -10.676  1.00 97.46           C  
ATOM   1023  HA  GLU A  67      -8.822  -0.018 -10.228  1.00 97.46           H  
ATOM   1024  C   GLU A  67     -10.545  -1.273  -9.996  1.00 97.46           C  
ATOM   1025  CB  GLU A  67     -10.525   1.237 -10.505  1.00 97.46           C  
ATOM   1026  HB2 GLU A  67      -9.975   1.979 -11.084  1.00 97.46           H  
ATOM   1027  HB3 GLU A  67     -11.540   1.170 -10.899  1.00 97.46           H  
ATOM   1028  O   GLU A  67     -11.603  -1.703 -10.459  1.00 97.46           O  
ATOM   1029  CG  GLU A  67     -10.574   1.688  -9.034  1.00 97.46           C  
ATOM   1030  HG2 GLU A  67     -11.178   0.980  -8.466  1.00 97.46           H  
ATOM   1031  HG3 GLU A  67      -9.563   1.668  -8.628  1.00 97.46           H  
ATOM   1032  CD  GLU A  67     -11.136   3.109  -8.850  1.00 97.46           C  
ATOM   1033  OE1 GLU A  67     -11.744   3.362  -7.783  1.00 97.46           O  
ATOM   1034  OE2 GLU A  67     -10.903   3.965  -9.738  1.00 97.46           O  
ATOM   1035  N   VAL A  68      -9.980  -1.789  -8.904  1.00 97.57           N  
ATOM   1036  H   VAL A  68      -9.134  -1.354  -8.566  1.00 97.57           H  
ATOM   1037  CA  VAL A  68     -10.535  -2.907  -8.132  1.00 97.57           C  
ATOM   1038  HA  VAL A  68     -11.513  -3.163  -8.540  1.00 97.57           H  
ATOM   1039  C   VAL A  68     -10.728  -2.480  -6.684  1.00 97.57           C  
ATOM   1040  CB  VAL A  68      -9.654  -4.171  -8.220  1.00 97.57           C  
ATOM   1041  HB  VAL A  68      -8.675  -3.966  -7.785  1.00 97.57           H  
ATOM   1042  O   VAL A  68      -9.822  -1.921  -6.070  1.00 97.57           O  
ATOM   1043  CG1 VAL A  68     -10.303  -5.328  -7.444  1.00 97.57           C  
ATOM   1044 HG11 VAL A  68     -10.240  -5.147  -6.371  1.00 97.57           H  
ATOM   1045 HG12 VAL A  68      -9.800  -6.268  -7.671  1.00 97.57           H  
ATOM   1046 HG13 VAL A  68     -11.348  -5.429  -7.736  1.00 97.57           H  
ATOM   1047  CG2 VAL A  68      -9.450  -4.630  -9.668  1.00 97.57           C  
ATOM   1048 HG21 VAL A  68      -8.917  -3.862 -10.229  1.00 97.57           H  
ATOM   1049 HG22 VAL A  68      -8.854  -5.542  -9.702  1.00 97.57           H  
ATOM   1050 HG23 VAL A  68     -10.410  -4.812 -10.150  1.00 97.57           H  
ATOM   1051  N   GLU A  69     -11.889  -2.795  -6.111  1.00 97.88           N  
ATOM   1052  H   GLU A  69     -12.590  -3.267  -6.665  1.00 97.88           H  
ATOM   1053  CA  GLU A  69     -12.157  -2.616  -4.683  1.00 97.88           C  
ATOM   1054  HA  GLU A  69     -11.345  -2.028  -4.257  1.00 97.88           H  
ATOM   1055  C   GLU A  69     -12.175  -3.974  -3.962  1.00 97.88           C  
ATOM   1056  CB  GLU A  69     -13.440  -1.792  -4.461  1.00 97.88           C  
ATOM   1057  HB2 GLU A  69     -14.310  -2.379  -4.755  1.00 97.88           H  
ATOM   1058  HB3 GLU A  69     -13.395  -0.898  -5.083  1.00 97.88           H  
ATOM   1059  O   GLU A  69     -12.844  -4.920  -4.379  1.00 97.88           O  
ATOM   1060  CG  GLU A  69     -13.583  -1.355  -2.992  1.00 97.88           C  
ATOM   1061  HG2 GLU A  69     -12.677  -0.831  -2.690  1.00 97.88           H  
ATOM   1062  HG3 GLU A  69     -13.667  -2.242  -2.364  1.00 97.88           H  
ATOM   1063  CD  GLU A  69     -14.796  -0.439  -2.742  1.00 97.88           C  
ATOM   1064  OE1 GLU A  69     -15.802  -0.944  -2.194  1.00 97.88           O  
ATOM   1065  OE2 GLU A  69     -14.692   0.790  -2.990  1.00 97.88           O  
ATOM   1066  N   VAL A  70     -11.451  -4.066  -2.848  1.00 97.45           N  
ATOM   1067  H   VAL A  70     -10.908  -3.256  -2.587  1.00 97.45           H  
ATOM   1068  CA  VAL A  70     -11.389  -5.233  -1.965  1.00 97.45           C  
ATOM   1069  HA  VAL A  70     -12.043  -6.013  -2.354  1.00 97.45           H  
ATOM   1070  C   VAL A  70     -11.870  -4.821  -0.584  1.00 97.45           C  
ATOM   1071  CB  VAL A  70      -9.962  -5.800  -1.873  1.00 97.45           C  
ATOM   1072  HB  VAL A  70      -9.313  -5.081  -1.372  1.00 97.45           H  
ATOM   1073  O   VAL A  70     -11.362  -3.867  -0.008  1.00 97.45           O  
ATOM   1074  CG1 VAL A  70      -9.943  -7.108  -1.072  1.00 97.45           C  
ATOM   1075 HG11 VAL A  70     -10.281  -6.934  -0.051  1.00 97.45           H  
ATOM   1076 HG12 VAL A  70     -10.588  -7.843  -1.552  1.00 97.45           H  
ATOM   1077 HG13 VAL A  70      -8.923  -7.488  -1.031  1.00 97.45           H  
ATOM   1078  CG2 VAL A  70      -9.370  -6.094  -3.250  1.00 97.45           C  
ATOM   1079 HG21 VAL A  70      -9.275  -5.172  -3.823  1.00 97.45           H  
ATOM   1080 HG22 VAL A  70      -8.371  -6.510  -3.125  1.00 97.45           H  
ATOM   1081 HG23 VAL A  70     -10.007  -6.789  -3.796  1.00 97.45           H  
ATOM   1082  N   THR A  71     -12.827  -5.552  -0.016  1.00 96.05           N  
ATOM   1083  H   THR A  71     -13.194  -6.349  -0.515  1.00 96.05           H  
ATOM   1084  CA  THR A  71     -13.318  -5.287   1.343  1.00 96.05           C  
ATOM   1085  HA  THR A  71     -12.887  -4.358   1.715  1.00 96.05           H  
ATOM   1086  C   THR A  71     -12.898  -6.397   2.299  1.00 96.05           C  
ATOM   1087  CB  THR A  71     -14.837  -5.087   1.359  1.00 96.05           C  
ATOM   1088  HB  THR A  71     -15.328  -5.981   0.975  1.00 96.05           H  
ATOM   1089  O   THR A  71     -13.089  -7.580   2.012  1.00 96.05           O  
ATOM   1090  CG2 THR A  71     -15.380  -4.768   2.753  1.00 96.05           C  
ATOM   1091 HG21 THR A  71     -16.436  -4.510   2.680  1.00 96.05           H  
ATOM   1092 HG22 THR A  71     -15.279  -5.635   3.406  1.00 96.05           H  
ATOM   1093 HG23 THR A  71     -14.834  -3.927   3.181  1.00 96.05           H  
ATOM   1094  OG1 THR A  71     -15.194  -3.984   0.561  1.00 96.05           O  
ATOM   1095  HG1 THR A  71     -14.733  -4.026  -0.281  1.00 96.05           H  
ATOM   1096  N   PHE A  72     -12.377  -5.994   3.454  1.00 94.62           N  
ATOM   1097  H   PHE A  72     -12.246  -5.001   3.587  1.00 94.62           H  
ATOM   1098  CA  PHE A  72     -12.103  -6.844   4.607  1.00 94.62           C  
ATOM   1099  HA  PHE A  72     -12.220  -7.892   4.334  1.00 94.62           H  
ATOM   1100  C   PHE A  72     -13.094  -6.516   5.720  1.00 94.62           C  
ATOM   1101  CB  PHE A  72     -10.664  -6.626   5.080  1.00 94.62           C  
ATOM   1102  HB2 PHE A  72     -10.510  -7.187   6.002  1.00 94.62           H  
ATOM   1103  HB3 PHE A  72     -10.518  -5.568   5.295  1.00 94.62           H  
ATOM   1104  O   PHE A  72     -13.485  -5.360   5.884  1.00 94.62           O  
ATOM   1105  CG  PHE A  72      -9.624  -7.061   4.076  1.00 94.62           C  
ATOM   1106  CD1 PHE A  72      -9.040  -8.334   4.182  1.00 94.62           C  
ATOM   1107  HD1 PHE A  72      -9.321  -8.990   4.993  1.00 94.62           H  
ATOM   1108  CD2 PHE A  72      -9.252  -6.199   3.028  1.00 94.62           C  
ATOM   1109  HD2 PHE A  72      -9.697  -5.218   2.943  1.00 94.62           H  
ATOM   1110  CE1 PHE A  72      -8.084  -8.750   3.241  1.00 94.62           C  
ATOM   1111  HE1 PHE A  72      -7.619  -9.720   3.336  1.00 94.62           H  
ATOM   1112  CE2 PHE A  72      -8.312  -6.623   2.076  1.00 94.62           C  
ATOM   1113  HE2 PHE A  72      -8.042  -5.967   1.261  1.00 94.62           H  
ATOM   1114  CZ  PHE A  72      -7.729  -7.898   2.184  1.00 94.62           C  
ATOM   1115  HZ  PHE A  72      -6.996  -8.222   1.459  1.00 94.62           H  
ATOM   1116  N   SER A  73     -13.491  -7.521   6.496  1.00 91.95           N  
ATOM   1117  H   SER A  73     -13.119  -8.446   6.337  1.00 91.95           H  
ATOM   1118  CA  SER A  73     -14.389  -7.340   7.641  1.00 91.95           C  
ATOM   1119  HA  SER A  73     -14.450  -6.277   7.870  1.00 91.95           H  
ATOM   1120  C   SER A  73     -13.830  -8.021   8.885  1.00 91.95           C  
ATOM   1121  CB  SER A  73     -15.814  -7.808   7.323  1.00 91.95           C  
ATOM   1122  HB2 SER A  73     -16.462  -7.587   8.172  1.00 91.95           H  
ATOM   1123  HB3 SER A  73     -15.822  -8.882   7.136  1.00 91.95           H  
ATOM   1124  O   SER A  73     -13.122  -9.031   8.796  1.00 91.95           O  
ATOM   1125  OG  SER A  73     -16.288  -7.119   6.178  1.00 91.95           O  
ATOM   1126  HG  SER A  73     -15.849  -6.265   6.177  1.00 91.95           H  
ATOM   1127  N   ALA A  74     -14.113  -7.439  10.045  1.00 88.32           N  
ATOM   1128  H   ALA A  74     -14.651  -6.584  10.055  1.00 88.32           H  
ATOM   1129  CA  ALA A  74     -13.688  -7.950  11.338  1.00 88.32           C  
ATOM   1130  HA  ALA A  74     -13.634  -9.038  11.293  1.00 88.32           H  
ATOM   1131  C   ALA A  74     -14.688  -7.556  12.426  1.00 88.32           C  
ATOM   1132  CB  ALA A  74     -12.300  -7.390  11.663  1.00 88.32           C  
ATOM   1133  HB1 ALA A  74     -11.852  -7.939  12.492  1.00 88.32           H  
ATOM   1134  HB2 ALA A  74     -12.383  -6.340  11.945  1.00 88.32           H  
ATOM   1135  HB3 ALA A  74     -11.661  -7.454  10.783  1.00 88.32           H  
ATOM   1136  O   ALA A  74     -15.313  -6.505  12.345  1.00 88.32           O  
ATOM   1137  N   ASN A  75     -14.771  -8.383  13.467  1.00 84.09           N  
ATOM   1138  H   ASN A  75     -14.234  -9.238  13.455  1.00 84.09           H  
ATOM   1139  CA  ASN A  75     -15.461  -8.032  14.713  1.00 84.09           C  
ATOM   1140  HA  ASN A  75     -16.279  -7.344  14.500  1.00 84.09           H  
ATOM   1141  C   ASN A  75     -14.533  -7.318  15.710  1.00 84.09           C  
ATOM   1142  CB  ASN A  75     -16.042  -9.312  15.332  1.00 84.09           C  
ATOM   1143  HB2 ASN A  75     -15.232 -10.009  15.545  1.00 84.09           H  
ATOM   1144  HB3 ASN A  75     -16.527  -9.058  16.274  1.00 84.09           H  
ATOM   1145  O   ASN A  75     -14.946  -6.998  16.816  1.00 84.09           O  
ATOM   1146  CG  ASN A  75     -17.079  -9.976  14.453  1.00 84.09           C  
ATOM   1147  ND2 ASN A  75     -17.201 -11.280  14.523  1.00 84.09           N  
ATOM   1148 HD21 ASN A  75     -17.933 -11.665  13.943  1.00 84.09           H  
ATOM   1149 HD22 ASN A  75     -16.666 -11.809  15.197  1.00 84.09           H  
ATOM   1150  OD1 ASN A  75     -17.788  -9.359  13.687  1.00 84.09           O  
ATOM   1151  N   ASP A  76     -13.262  -7.154  15.341  1.00 83.45           N  
ATOM   1152  H   ASP A  76     -13.004  -7.411  14.399  1.00 83.45           H  
ATOM   1153  CA  ASP A  76     -12.255  -6.424  16.099  1.00 83.45           C  
ATOM   1154  HA  ASP A  76     -12.734  -5.847  16.890  1.00 83.45           H  
ATOM   1155  C   ASP A  76     -11.509  -5.490  15.127  1.00 83.45           C  
ATOM   1156  CB  ASP A  76     -11.301  -7.397  16.805  1.00 83.45           C  
ATOM   1157  HB2 ASP A  76     -11.878  -8.028  17.481  1.00 83.45           H  
ATOM   1158  HB3 ASP A  76     -10.825  -8.040  16.065  1.00 83.45           H  
ATOM   1159  O   ASP A  76     -10.767  -5.973  14.257  1.00 83.45           O  
ATOM   1160  CG  ASP A  76     -10.216  -6.671  17.612  1.00 83.45           C  
ATOM   1161  OD1 ASP A  76     -10.195  -5.420  17.601  1.00 83.45           O  
ATOM   1162  OD2 ASP A  76      -9.367  -7.385  18.186  1.00 83.45           O  
ATOM   1163  N   PRO A  77     -11.703  -4.165  15.240  1.00 81.51           N  
ATOM   1164  CA  PRO A  77     -11.033  -3.170  14.422  1.00 81.51           C  
ATOM   1165  HA  PRO A  77     -11.361  -3.305  13.391  1.00 81.51           H  
ATOM   1166  C   PRO A  77      -9.514  -3.218  14.502  1.00 81.51           C  
ATOM   1167  CB  PRO A  77     -11.507  -1.818  14.937  1.00 81.51           C  
ATOM   1168  HB2 PRO A  77     -10.864  -1.466  15.744  1.00 81.51           H  
ATOM   1169  HB3 PRO A  77     -11.519  -1.095  14.122  1.00 81.51           H  
ATOM   1170  O   PRO A  77      -8.848  -2.855  13.534  1.00 81.51           O  
ATOM   1171  CG  PRO A  77     -12.884  -2.126  15.502  1.00 81.51           C  
ATOM   1172  HG2 PRO A  77     -13.184  -1.411  16.268  1.00 81.51           H  
ATOM   1173  HG3 PRO A  77     -13.609  -2.157  14.689  1.00 81.51           H  
ATOM   1174  CD  PRO A  77     -12.680  -3.520  16.089  1.00 81.51           C  
ATOM   1175  HD2 PRO A  77     -13.612  -4.086  16.079  1.00 81.51           H  
ATOM   1176  HD3 PRO A  77     -12.288  -3.446  17.104  1.00 81.51           H  
ATOM   1177  N   HIS A  78      -8.943  -3.723  15.598  1.00 83.29           N  
ATOM   1178  H   HIS A  78      -9.519  -4.060  16.356  1.00 83.29           H  
ATOM   1179  CA  HIS A  78      -7.494  -3.840  15.739  1.00 83.29           C  
ATOM   1180  HA  HIS A  78      -7.058  -2.850  15.600  1.00 83.29           H  
ATOM   1181  C   HIS A  78      -6.862  -4.751  14.685  1.00 83.29           C  
ATOM   1182  CB  HIS A  78      -7.153  -4.337  17.141  1.00 83.29           C  
ATOM   1183  HB2 HIS A  78      -6.085  -4.550  17.187  1.00 83.29           H  
ATOM   1184  HB3 HIS A  78      -7.680  -5.268  17.351  1.00 83.29           H  
ATOM   1185  O   HIS A  78      -5.675  -4.599  14.377  1.00 83.29           O  
ATOM   1186  CG  HIS A  78      -7.452  -3.322  18.203  1.00 83.29           C  
ATOM   1187  CD2 HIS A  78      -8.050  -3.547  19.411  1.00 83.29           C  
ATOM   1188  HD2 HIS A  78      -8.458  -4.487  19.750  1.00 83.29           H  
ATOM   1189  ND1 HIS A  78      -7.054  -2.008  18.172  1.00 83.29           N  
ATOM   1190  HD1 HIS A  78      -6.676  -1.522  17.371  1.00 83.29           H  
ATOM   1191  CE1 HIS A  78      -7.379  -1.455  19.344  1.00 83.29           C  
ATOM   1192  HE1 HIS A  78      -7.213  -0.418  19.593  1.00 83.29           H  
ATOM   1193  NE2 HIS A  78      -7.948  -2.363  20.152  1.00 83.29           N  
ATOM   1194  N   LYS A  79      -7.646  -5.633  14.046  1.00 88.57           N  
ATOM   1195  H   LYS A  79      -8.608  -5.699  14.346  1.00 88.57           H  
ATOM   1196  CA  LYS A  79      -7.212  -6.402  12.867  1.00 88.57           C  
ATOM   1197  HA  LYS A  79      -6.380  -7.040  13.163  1.00 88.57           H  
ATOM   1198  C   LYS A  79      -6.708  -5.488  11.737  1.00 88.57           C  
ATOM   1199  CB  LYS A  79      -8.384  -7.279  12.389  1.00 88.57           C  
ATOM   1200  HB2 LYS A  79      -9.142  -6.635  11.942  1.00 88.57           H  
ATOM   1201  HB3 LYS A  79      -8.831  -7.779  13.248  1.00 88.57           H  
ATOM   1202  O   LYS A  79      -5.848  -5.899  10.956  1.00 88.57           O  
ATOM   1203  CG  LYS A  79      -7.955  -8.359  11.373  1.00 88.57           C  
ATOM   1204  HG2 LYS A  79      -7.372  -7.906  10.571  1.00 88.57           H  
ATOM   1205  HG3 LYS A  79      -7.339  -9.101  11.881  1.00 88.57           H  
ATOM   1206  CD  LYS A  79      -9.171  -9.054  10.742  1.00 88.57           C  
ATOM   1207  HD2 LYS A  79      -9.747  -9.557  11.518  1.00 88.57           H  
ATOM   1208  HD3 LYS A  79      -9.780  -8.274  10.285  1.00 88.57           H  
ATOM   1209  CE  LYS A  79      -8.796 -10.044   9.626  1.00 88.57           C  
ATOM   1210  HE2 LYS A  79      -8.179  -9.512   8.902  1.00 88.57           H  
ATOM   1211  HE3 LYS A  79      -8.197 -10.854  10.042  1.00 88.57           H  
ATOM   1212  NZ  LYS A  79     -10.006 -10.583   8.935  1.00 88.57           N  
ATOM   1213  HZ1 LYS A  79     -10.688  -9.857   8.769  1.00 88.57           H  
ATOM   1214  HZ2 LYS A  79     -10.463 -11.305   9.474  1.00 88.57           H  
ATOM   1215  HZ3 LYS A  79      -9.808 -10.945   8.013  1.00 88.57           H  
ATOM   1216  N   PHE A  80      -7.213  -4.257  11.656  1.00 90.34           N  
ATOM   1217  H   PHE A  80      -7.892  -3.974  12.348  1.00 90.34           H  
ATOM   1218  CA  PHE A  80      -6.866  -3.268  10.636  1.00 90.34           C  
ATOM   1219  HA  PHE A  80      -6.542  -3.796   9.739  1.00 90.34           H  
ATOM   1220  C   PHE A  80      -5.707  -2.346  11.031  1.00 90.34           C  
ATOM   1221  CB  PHE A  80      -8.111  -2.453  10.262  1.00 90.34           C  
ATOM   1222  HB2 PHE A  80      -8.363  -1.794  11.093  1.00 90.34           H  
ATOM   1223  HB3 PHE A  80      -7.874  -1.818   9.408  1.00 90.34           H  
ATOM   1224  O   PHE A  80      -5.306  -1.532  10.209  1.00 90.34           O  
ATOM   1225  CG  PHE A  80      -9.315  -3.297   9.905  1.00 90.34           C  
ATOM   1226  CD1 PHE A  80      -9.301  -4.101   8.758  1.00 90.34           C  
ATOM   1227  HD1 PHE A  80      -8.438  -4.064   8.109  1.00 90.34           H  
ATOM   1228  CD2 PHE A  80     -10.451  -3.290  10.724  1.00 90.34           C  
ATOM   1229  HD2 PHE A  80     -10.446  -2.686  11.619  1.00 90.34           H  
ATOM   1230  CE1 PHE A  80     -10.419  -4.888   8.429  1.00 90.34           C  
ATOM   1231  HE1 PHE A  80     -10.407  -5.497   7.537  1.00 90.34           H  
ATOM   1232  CE2 PHE A  80     -11.584  -4.044  10.381  1.00 90.34           C  
ATOM   1233  HE2 PHE A  80     -12.460  -4.021  11.013  1.00 90.34           H  
ATOM   1234  CZ  PHE A  80     -11.572  -4.842   9.227  1.00 90.34           C  
ATOM   1235  HZ  PHE A  80     -12.451  -5.410   8.960  1.00 90.34           H  
ATOM   1236  N   ASN A  81      -5.120  -2.480  12.229  1.00 90.00           N  
ATOM   1237  H   ASN A  81      -5.531  -3.110  12.903  1.00 90.00           H  
ATOM   1238  CA  ASN A  81      -4.041  -1.587  12.679  1.00 90.00           C  
ATOM   1239  HA  ASN A  81      -4.342  -0.561  12.467  1.00 90.00           H  
ATOM   1240  C   ASN A  81      -2.714  -1.814  11.948  1.00 90.00           C  
ATOM   1241  CB  ASN A  81      -3.832  -1.710  14.202  1.00 90.00           C  
ATOM   1242  HB2 ASN A  81      -2.885  -1.238  14.465  1.00 90.00           H  
ATOM   1243  HB3 ASN A  81      -3.795  -2.756  14.505  1.00 90.00           H  
ATOM   1244  O   ASN A  81      -1.827  -0.966  12.013  1.00 90.00           O  
ATOM   1245  CG  ASN A  81      -4.910  -0.994  14.990  1.00 90.00           C  
ATOM   1246  ND2 ASN A  81      -4.695  -0.712  16.250  1.00 90.00           N  
ATOM   1247 HD21 ASN A  81      -5.313   0.009  16.594  1.00 90.00           H  
ATOM   1248 HD22 ASN A  81      -3.764  -0.815  16.629  1.00 90.00           H  
ATOM   1249  OD1 ASN A  81      -5.957  -0.650  14.487  1.00 90.00           O  
ATOM   1250  N   ARG A  82      -2.547  -2.970  11.295  1.00 94.25           N  
ATOM   1251  H   ARG A  82      -3.335  -3.602  11.275  1.00 94.25           H  
ATOM   1252  CA  ARG A  82      -1.298  -3.360  10.627  1.00 94.25           C  
ATOM   1253  HA  ARG A  82      -0.690  -2.463  10.503  1.00 94.25           H  
ATOM   1254  C   ARG A  82      -1.531  -3.893   9.209  1.00 94.25           C  
ATOM   1255  CB  ARG A  82      -0.499  -4.333  11.509  1.00 94.25           C  
ATOM   1256  HB2 ARG A  82      -1.102  -5.224  11.689  1.00 94.25           H  
ATOM   1257  HB3 ARG A  82       0.405  -4.628  10.977  1.00 94.25           H  
ATOM   1258  O   ARG A  82      -1.196  -5.054   8.949  1.00 94.25           O  
ATOM   1259  CG  ARG A  82      -0.086  -3.723  12.854  1.00 94.25           C  
ATOM   1260  HG2 ARG A  82       0.551  -2.855  12.681  1.00 94.25           H  
ATOM   1261  HG3 ARG A  82      -0.970  -3.409  13.409  1.00 94.25           H  
ATOM   1262  CD  ARG A  82       0.661  -4.766  13.691  1.00 94.25           C  
ATOM   1263  HD2 ARG A  82       0.024  -5.643  13.803  1.00 94.25           H  
ATOM   1264  HD3 ARG A  82       1.568  -5.072  13.170  1.00 94.25           H  
ATOM   1265  NE  ARG A  82       0.978  -4.239  15.029  1.00 94.25           N  
ATOM   1266  HE  ARG A  82       0.260  -4.324  15.733  1.00 94.25           H  
ATOM   1267  NH1 ARG A  82       3.030  -3.329  14.538  1.00 94.25           N  
ATOM   1268 HH11 ARG A  82       3.683  -2.600  14.784  1.00 94.25           H  
ATOM   1269 HH12 ARG A  82       2.954  -3.611  13.571  1.00 94.25           H  
ATOM   1270  NH2 ARG A  82       2.106  -2.946  16.517  1.00 94.25           N  
ATOM   1271 HH21 ARG A  82       2.744  -2.163  16.555  1.00 94.25           H  
ATOM   1272 HH22 ARG A  82       1.321  -2.939  17.152  1.00 94.25           H  
ATOM   1273  CZ  ARG A  82       2.036  -3.522  15.357  1.00 94.25           C  
ATOM   1274  N   PRO A  83      -2.156  -3.121   8.300  1.00 96.53           N  
ATOM   1275  CA  PRO A  83      -2.345  -3.580   6.942  1.00 96.53           C  
ATOM   1276  HA  PRO A  83      -2.739  -4.596   6.946  1.00 96.53           H  
ATOM   1277  C   PRO A  83      -1.000  -3.564   6.214  1.00 96.53           C  
ATOM   1278  CB  PRO A  83      -3.390  -2.654   6.329  1.00 96.53           C  
ATOM   1279  HB2 PRO A  83      -4.385  -3.010   6.596  1.00 96.53           H  
ATOM   1280  HB3 PRO A  83      -3.290  -2.573   5.247  1.00 96.53           H  
ATOM   1281  O   PRO A  83      -0.145  -2.695   6.413  1.00 96.53           O  
ATOM   1282  CG  PRO A  83      -3.133  -1.324   7.031  1.00 96.53           C  
ATOM   1283  HG2 PRO A  83      -2.417  -0.752   6.441  1.00 96.53           H  
ATOM   1284  HG3 PRO A  83      -4.058  -0.759   7.146  1.00 96.53           H  
ATOM   1285  CD  PRO A  83      -2.544  -1.718   8.395  1.00 96.53           C  
ATOM   1286  HD2 PRO A  83      -3.300  -1.590   9.170  1.00 96.53           H  
ATOM   1287  HD3 PRO A  83      -1.683  -1.096   8.639  1.00 96.53           H  
ATOM   1288  N   GLN A  84      -0.815  -4.559   5.361  1.00 98.31           N  
ATOM   1289  H   GLN A  84      -1.550  -5.245   5.262  1.00 98.31           H  
ATOM   1290  CA  GLN A  84       0.370  -4.710   4.540  1.00 98.31           C  
ATOM   1291  HA  GLN A  84       0.964  -3.797   4.588  1.00 98.31           H  
ATOM   1292  C   GLN A  84      -0.053  -4.908   3.089  1.00 98.31           C  
ATOM   1293  CB  GLN A  84       1.226  -5.853   5.100  1.00 98.31           C  
ATOM   1294  HB2 GLN A  84       1.658  -5.532   6.047  1.00 98.31           H  
ATOM   1295  HB3 GLN A  84       0.588  -6.715   5.296  1.00 98.31           H  
ATOM   1296  O   GLN A  84      -0.921  -5.727   2.788  1.00 98.31           O  
ATOM   1297  CG  GLN A  84       2.353  -6.275   4.150  1.00 98.31           C  
ATOM   1298  HG2 GLN A  84       1.931  -6.569   3.190  1.00 98.31           H  
ATOM   1299  HG3 GLN A  84       3.026  -5.434   3.981  1.00 98.31           H  
ATOM   1300  CD  GLN A  84       3.162  -7.455   4.668  1.00 98.31           C  
ATOM   1301  NE2 GLN A  84       3.866  -8.115   3.780  1.00 98.31           N  
ATOM   1302 HE21 GLN A  84       3.809  -7.800   2.822  1.00 98.31           H  
ATOM   1303 HE22 GLN A  84       4.804  -8.290   4.110  1.00 98.31           H  
ATOM   1304  OE1 GLN A  84       3.171  -7.811   5.841  1.00 98.31           O  
ATOM   1305  N   PHE A  85       0.617  -4.194   2.196  1.00 98.21           N  
ATOM   1306  H   PHE A  85       1.312  -3.542   2.531  1.00 98.21           H  
ATOM   1307  CA  PHE A  85       0.446  -4.288   0.756  1.00 98.21           C  
ATOM   1308  HA  PHE A  85      -0.301  -5.047   0.523  1.00 98.21           H  
ATOM   1309  C   PHE A  85       1.780  -4.707   0.147  1.00 98.21           C  
ATOM   1310  CB  PHE A  85      -0.062  -2.948   0.205  1.00 98.21           C  
ATOM   1311  HB2 PHE A  85      -0.336  -3.079  -0.842  1.00 98.21           H  
ATOM   1312  HB3 PHE A  85       0.746  -2.218   0.237  1.00 98.21           H  
ATOM   1313  O   PHE A  85       2.827  -4.153   0.474  1.00 98.21           O  
ATOM   1314  CG  PHE A  85      -1.253  -2.395   0.967  1.00 98.21           C  
ATOM   1315  CD1 PHE A  85      -2.549  -2.852   0.670  1.00 98.21           C  
ATOM   1316  HD1 PHE A  85      -2.691  -3.563  -0.130  1.00 98.21           H  
ATOM   1317  CD2 PHE A  85      -1.065  -1.461   2.005  1.00 98.21           C  
ATOM   1318  HD2 PHE A  85      -0.072  -1.115   2.251  1.00 98.21           H  
ATOM   1319  CE1 PHE A  85      -3.652  -2.377   1.401  1.00 98.21           C  
ATOM   1320  HE1 PHE A  85      -4.648  -2.724   1.171  1.00 98.21           H  
ATOM   1321  CE2 PHE A  85      -2.169  -0.987   2.737  1.00 98.21           C  
ATOM   1322  HE2 PHE A  85      -2.027  -0.274   3.535  1.00 98.21           H  
ATOM   1323  CZ  PHE A  85      -3.463  -1.442   2.433  1.00 98.21           C  
ATOM   1324  HZ  PHE A  85      -4.309  -1.071   2.992  1.00 98.21           H  
ATOM   1325  N   THR A  86       1.775  -5.708  -0.720  1.00 97.85           N  
ATOM   1326  H   THR A  86       0.904  -6.189  -0.897  1.00 97.85           H  
ATOM   1327  CA  THR A  86       2.941  -6.089  -1.519  1.00 97.85           C  
ATOM   1328  HA  THR A  86       3.749  -5.374  -1.362  1.00 97.85           H  
ATOM   1329  C   THR A  86       2.545  -6.011  -2.978  1.00 97.85           C  
ATOM   1330  CB  THR A  86       3.477  -7.470  -1.129  1.00 97.85           C  
ATOM   1331  HB  THR A  86       2.730  -8.237  -1.329  1.00 97.85           H  
ATOM   1332  O   THR A  86       1.648  -6.728  -3.414  1.00 97.85           O  
ATOM   1333  CG2 THR A  86       4.745  -7.829  -1.892  1.00 97.85           C  
ATOM   1334 HG21 THR A  86       5.537  -7.114  -1.671  1.00 97.85           H  
ATOM   1335 HG22 THR A  86       5.057  -8.834  -1.608  1.00 97.85           H  
ATOM   1336 HG23 THR A  86       4.552  -7.833  -2.965  1.00 97.85           H  
ATOM   1337  OG1 THR A  86       3.783  -7.472   0.253  1.00 97.85           O  
ATOM   1338  HG1 THR A  86       3.824  -6.546   0.501  1.00 97.85           H  
ATOM   1339  N   ILE A  87       3.185  -5.098  -3.699  1.00 96.25           N  
ATOM   1340  H   ILE A  87       3.938  -4.582  -3.267  1.00 96.25           H  
ATOM   1341  CA  ILE A  87       2.908  -4.801  -5.095  1.00 96.25           C  
ATOM   1342  HA  ILE A  87       1.957  -5.255  -5.375  1.00 96.25           H  
ATOM   1343  C   ILE A  87       4.006  -5.448  -5.933  1.00 96.25           C  
ATOM   1344  CB  ILE A  87       2.799  -3.278  -5.341  1.00 96.25           C  
ATOM   1345  HB  ILE A  87       3.772  -2.807  -5.201  1.00 96.25           H  
ATOM   1346  O   ILE A  87       5.187  -5.157  -5.735  1.00 96.25           O  
ATOM   1347  CG1 ILE A  87       1.756  -2.556  -4.449  1.00 96.25           C  
ATOM   1348 HG12 ILE A  87       1.470  -1.621  -4.931  1.00 96.25           H  
ATOM   1349 HG13 ILE A  87       0.858  -3.168  -4.366  1.00 96.25           H  
ATOM   1350  CG2 ILE A  87       2.372  -3.092  -6.803  1.00 96.25           C  
ATOM   1351 HG21 ILE A  87       2.120  -2.052  -7.011  1.00 96.25           H  
ATOM   1352 HG22 ILE A  87       3.171  -3.396  -7.479  1.00 96.25           H  
ATOM   1353 HG23 ILE A  87       1.488  -3.700  -6.991  1.00 96.25           H  
ATOM   1354  CD1 ILE A  87       2.246  -2.172  -3.045  1.00 96.25           C  
ATOM   1355 HD11 ILE A  87       3.201  -1.650  -3.112  1.00 96.25           H  
ATOM   1356 HD12 ILE A  87       2.354  -3.050  -2.408  1.00 96.25           H  
ATOM   1357 HD13 ILE A  87       1.517  -1.507  -2.582  1.00 96.25           H  
ATOM   1358  N   GLU A  88       3.609  -6.326  -6.845  1.00 94.54           N  
ATOM   1359  H   GLU A  88       2.621  -6.510  -6.941  1.00 94.54           H  
ATOM   1360  CA  GLU A  88       4.481  -7.088  -7.734  1.00 94.54           C  
ATOM   1361  HA  GLU A  88       5.502  -6.718  -7.636  1.00 94.54           H  
ATOM   1362  C   GLU A  88       4.043  -6.864  -9.188  1.00 94.54           C  
ATOM   1363  CB  GLU A  88       4.482  -8.584  -7.348  1.00 94.54           C  
ATOM   1364  HB2 GLU A  88       3.477  -8.990  -7.468  1.00 94.54           H  
ATOM   1365  HB3 GLU A  88       5.156  -9.109  -8.026  1.00 94.54           H  
ATOM   1366  O   GLU A  88       2.854  -6.780  -9.491  1.00 94.54           O  
ATOM   1367  CG  GLU A  88       4.954  -8.814  -5.895  1.00 94.54           C  
ATOM   1368  HG2 GLU A  88       5.899  -8.289  -5.760  1.00 94.54           H  
ATOM   1369  HG3 GLU A  88       4.227  -8.366  -5.218  1.00 94.54           H  
ATOM   1370  CD  GLU A  88       5.152 -10.285  -5.475  1.00 94.54           C  
ATOM   1371  OE1 GLU A  88       5.639 -10.502  -4.328  1.00 94.54           O  
ATOM   1372  OE2 GLU A  88       4.851 -11.191  -6.274  1.00 94.54           O  
ATOM   1373  N   TRP A  89       4.990  -6.741 -10.116  1.00 89.19           N  
ATOM   1374  H   TRP A  89       5.959  -6.802  -9.837  1.00 89.19           H  
ATOM   1375  CA  TRP A  89       4.683  -6.557 -11.539  1.00 89.19           C  
ATOM   1376  HA  TRP A  89       3.678  -6.934 -11.731  1.00 89.19           H  
ATOM   1377  C   TRP A  89       5.624  -7.368 -12.429  1.00 89.19           C  
ATOM   1378  CB  TRP A  89       4.682  -5.065 -11.907  1.00 89.19           C  
ATOM   1379  HB2 TRP A  89       4.264  -4.946 -12.907  1.00 89.19           H  
ATOM   1380  HB3 TRP A  89       4.022  -4.542 -11.216  1.00 89.19           H  
ATOM   1381  O   TRP A  89       6.674  -7.862 -12.000  1.00 89.19           O  
ATOM   1382  CG  TRP A  89       6.017  -4.395 -11.864  1.00 89.19           C  
ATOM   1383  CD1 TRP A  89       6.841  -4.179 -12.915  1.00 89.19           C  
ATOM   1384  HD1 TRP A  89       6.623  -4.452 -13.937  1.00 89.19           H  
ATOM   1385  CD2 TRP A  89       6.721  -3.895 -10.692  1.00 89.19           C  
ATOM   1386  CE2 TRP A  89       7.981  -3.376 -11.112  1.00 89.19           C  
ATOM   1387  CE3 TRP A  89       6.429  -3.861  -9.314  1.00 89.19           C  
ATOM   1388  HE3 TRP A  89       5.474  -4.221  -8.962  1.00 89.19           H  
ATOM   1389  NE1 TRP A  89       7.991  -3.553 -12.478  1.00 89.19           N  
ATOM   1390  HE1 TRP A  89       8.740  -3.272 -13.095  1.00 89.19           H  
ATOM   1391  CH2 TRP A  89       8.642  -2.962  -8.833  1.00 89.19           C  
ATOM   1392  HH2 TRP A  89       9.380  -2.639  -8.114  1.00 89.19           H  
ATOM   1393  CZ2 TRP A  89       8.920  -2.869 -10.207  1.00 89.19           C  
ATOM   1394  HZ2 TRP A  89       9.862  -2.472 -10.555  1.00 89.19           H  
ATOM   1395  CZ3 TRP A  89       7.391  -3.424  -8.390  1.00 89.19           C  
ATOM   1396  HZ3 TRP A  89       7.165  -3.461  -7.334  1.00 89.19           H  
ATOM   1397  N   GLY A  90       5.235  -7.516 -13.698  1.00 74.80           N  
ATOM   1398  H   GLY A  90       4.370  -7.078 -13.981  1.00 74.80           H  
ATOM   1399  CA  GLY A  90       6.019  -8.243 -14.694  1.00 74.80           C  
ATOM   1400  HA2 GLY A  90       5.542  -8.149 -15.670  1.00 74.80           H  
ATOM   1401  HA3 GLY A  90       6.051  -9.298 -14.422  1.00 74.80           H  
ATOM   1402  C   GLY A  90       7.445  -7.692 -14.798  1.00 74.80           C  
ATOM   1403  O   GLY A  90       7.636  -6.526 -15.130  1.00 74.80           O  
ATOM   1404  N   GLY A  91       8.442  -8.535 -14.509  1.00 68.61           N  
ATOM   1405  H   GLY A  91       8.195  -9.472 -14.224  1.00 68.61           H  
ATOM   1406  CA  GLY A  91       9.858  -8.142 -14.454  1.00 68.61           C  
ATOM   1407  HA2 GLY A  91       9.963  -7.082 -14.687  1.00 68.61           H  
ATOM   1408  HA3 GLY A  91      10.407  -8.706 -15.208  1.00 68.61           H  
ATOM   1409  C   GLY A  91      10.544  -8.377 -13.103  1.00 68.61           C  
ATOM   1410  O   GLY A  91      11.728  -8.081 -12.982  1.00 68.61           O  
ATOM   1411  N   GLY A  92       9.836  -8.931 -12.110  1.00 74.38           N  
ATOM   1412  H   GLY A  92       8.835  -9.018 -12.220  1.00 74.38           H  
ATOM   1413  CA  GLY A  92      10.417  -9.332 -10.819  1.00 74.38           C  
ATOM   1414  HA2 GLY A  92      11.399  -9.777 -10.981  1.00 74.38           H  
ATOM   1415  HA3 GLY A  92       9.770 -10.079 -10.358  1.00 74.38           H  
ATOM   1416  C   GLY A  92      10.577  -8.186  -9.824  1.00 74.38           C  
ATOM   1417  O   GLY A  92      11.266  -8.328  -8.817  1.00 74.38           O  
ATOM   1418  N   GLY A  93       9.958  -7.043 -10.105  1.00 86.12           N  
ATOM   1419  H   GLY A  93       9.343  -7.006 -10.905  1.00 86.12           H  
ATOM   1420  CA  GLY A  93       9.937  -5.939  -9.174  1.00 86.12           C  
ATOM   1421  HA2 GLY A  93      10.918  -5.842  -8.710  1.00 86.12           H  
ATOM   1422  HA3 GLY A  93       9.730  -5.032  -9.742  1.00 86.12           H  
ATOM   1423  C   GLY A  93       8.883  -6.139  -8.090  1.00 86.12           C  
ATOM   1424  O   GLY A  93       7.778  -6.611  -8.361  1.00 86.12           O  
ATOM   1425  N   ARG A  94       9.255  -5.791  -6.856  1.00 94.68           N  
ATOM   1426  H   ARG A  94      10.200  -5.462  -6.718  1.00 94.68           H  
ATOM   1427  CA  ARG A  94       8.436  -5.958  -5.660  1.00 94.68           C  
ATOM   1428  HA  ARG A  94       7.385  -6.010  -5.946  1.00 94.68           H  
ATOM   1429  C   ARG A  94       8.632  -4.776  -4.720  1.00 94.68           C  
ATOM   1430  CB  ARG A  94       8.828  -7.291  -5.013  1.00 94.68           C  
ATOM   1431  HB2 ARG A  94       8.567  -8.095  -5.701  1.00 94.68           H  
ATOM   1432  HB3 ARG A  94       9.908  -7.308  -4.873  1.00 94.68           H  
ATOM   1433  O   ARG A  94       9.764  -4.448  -4.368  1.00 94.68           O  
ATOM   1434  CG  ARG A  94       8.145  -7.551  -3.666  1.00 94.68           C  
ATOM   1435  HG2 ARG A  94       7.062  -7.579  -3.794  1.00 94.68           H  
ATOM   1436  HG3 ARG A  94       8.410  -6.771  -2.953  1.00 94.68           H  
ATOM   1437  CD  ARG A  94       8.649  -8.894  -3.144  1.00 94.68           C  
ATOM   1438  HD2 ARG A  94       9.738  -8.874  -3.114  1.00 94.68           H  
ATOM   1439  HD3 ARG A  94       8.338  -9.663  -3.852  1.00 94.68           H  
ATOM   1440  NE  ARG A  94       8.152  -9.167  -1.786  1.00 94.68           N  
ATOM   1441  HE  ARG A  94       8.359  -8.466  -1.089  1.00 94.68           H  
ATOM   1442  NH1 ARG A  94       7.299 -11.247  -2.214  1.00 94.68           N  
ATOM   1443 HH11 ARG A  94       6.412 -11.197  -2.693  1.00 94.68           H  
ATOM   1444 HH12 ARG A  94       7.953 -11.290  -2.982  1.00 94.68           H  
ATOM   1445  NH2 ARG A  94       6.974 -10.332  -0.224  1.00 94.68           N  
ATOM   1446 HH21 ARG A  94       6.436 -11.165  -0.033  1.00 94.68           H  
ATOM   1447 HH22 ARG A  94       7.034  -9.549   0.410  1.00 94.68           H  
ATOM   1448  CZ  ARG A  94       7.484 -10.238  -1.416  1.00 94.68           C  
ATOM   1449  N   VAL A  95       7.533  -4.166  -4.288  1.00 96.08           N  
ATOM   1450  H   VAL A  95       6.645  -4.485  -4.649  1.00 96.08           H  
ATOM   1451  CA  VAL A  95       7.526  -3.130  -3.246  1.00 96.08           C  
ATOM   1452  HA  VAL A  95       8.520  -3.064  -2.804  1.00 96.08           H  
ATOM   1453  C   VAL A  95       6.566  -3.539  -2.146  1.00 96.08           C  
ATOM   1454  CB  VAL A  95       7.184  -1.737  -3.804  1.00 96.08           C  
ATOM   1455  HB  VAL A  95       6.229  -1.786  -4.328  1.00 96.08           H  
ATOM   1456  O   VAL A  95       5.422  -3.912  -2.401  1.00 96.08           O  
ATOM   1457  CG1 VAL A  95       7.078  -0.668  -2.706  1.00 96.08           C  
ATOM   1458 HG11 VAL A  95       6.911   0.310  -3.157  1.00 96.08           H  
ATOM   1459 HG12 VAL A  95       6.237  -0.881  -2.047  1.00 96.08           H  
ATOM   1460 HG13 VAL A  95       7.997  -0.638  -2.120  1.00 96.08           H  
ATOM   1461  CG2 VAL A  95       8.276  -1.283  -4.780  1.00 96.08           C  
ATOM   1462 HG21 VAL A  95       8.352  -1.980  -5.614  1.00 96.08           H  
ATOM   1463 HG22 VAL A  95       9.238  -1.238  -4.270  1.00 96.08           H  
ATOM   1464 HG23 VAL A  95       8.026  -0.296  -5.169  1.00 96.08           H  
ATOM   1465  N   GLU A  96       7.034  -3.465  -0.909  1.00 98.14           N  
ATOM   1466  H   GLU A  96       7.975  -3.125  -0.773  1.00 98.14           H  
ATOM   1467  CA  GLU A  96       6.235  -3.727   0.277  1.00 98.14           C  
ATOM   1468  HA  GLU A  96       5.284  -4.168  -0.021  1.00 98.14           H  
ATOM   1469  C   GLU A  96       5.937  -2.418   1.009  1.00 98.14           C  
ATOM   1470  CB  GLU A  96       6.961  -4.754   1.151  1.00 98.14           C  
ATOM   1471  HB2 GLU A  96       7.883  -4.309   1.527  1.00 98.14           H  
ATOM   1472  HB3 GLU A  96       7.212  -5.620   0.539  1.00 98.14           H  
ATOM   1473  O   GLU A  96       6.840  -1.638   1.308  1.00 98.14           O  
ATOM   1474  CG  GLU A  96       6.109  -5.225   2.332  1.00 98.14           C  
ATOM   1475  HG2 GLU A  96       5.849  -4.368   2.953  1.00 98.14           H  
ATOM   1476  HG3 GLU A  96       5.184  -5.656   1.949  1.00 98.14           H  
ATOM   1477  CD  GLU A  96       6.829  -6.265   3.200  1.00 98.14           C  
ATOM   1478  OE1 GLU A  96       6.191  -6.835   4.111  1.00 98.14           O  
ATOM   1479  OE2 GLU A  96       8.038  -6.526   3.056  1.00 98.14           O  
ATOM   1480  N   VAL A  97       4.661  -2.204   1.320  1.00 98.40           N  
ATOM   1481  H   VAL A  97       3.982  -2.884   1.009  1.00 98.40           H  
ATOM   1482  CA  VAL A  97       4.159  -1.109   2.148  1.00 98.40           C  
ATOM   1483  HA  VAL A  97       4.986  -0.464   2.444  1.00 98.40           H  
ATOM   1484  C   VAL A  97       3.541  -1.729   3.394  1.00 98.40           C  
ATOM   1485  CB  VAL A  97       3.129  -0.249   1.386  1.00 98.40           C  
ATOM   1486  HB  VAL A  97       2.239  -0.845   1.186  1.00 98.40           H  
ATOM   1487  O   VAL A  97       2.524  -2.419   3.310  1.00 98.40           O  
ATOM   1488  CG1 VAL A  97       2.711   0.962   2.228  1.00 98.40           C  
ATOM   1489 HG11 VAL A  97       2.204   0.638   3.138  1.00 98.40           H  
ATOM   1490 HG12 VAL A  97       3.585   1.557   2.494  1.00 98.40           H  
ATOM   1491 HG13 VAL A  97       2.024   1.586   1.658  1.00 98.40           H  
ATOM   1492  CG2 VAL A  97       3.669   0.245   0.037  1.00 98.40           C  
ATOM   1493 HG21 VAL A  97       4.618   0.762   0.178  1.00 98.40           H  
ATOM   1494 HG22 VAL A  97       3.824  -0.598  -0.635  1.00 98.40           H  
ATOM   1495 HG23 VAL A  97       2.953   0.924  -0.427  1.00 98.40           H  
ATOM   1496  N   ARG A  98       4.146  -1.504   4.558  1.00 98.47           N  
ATOM   1497  H   ARG A  98       4.982  -0.937   4.547  1.00 98.47           H  
ATOM   1498  CA  ARG A  98       3.578  -1.879   5.859  1.00 98.47           C  
ATOM   1499  HA  ARG A  98       2.708  -2.522   5.720  1.00 98.47           H  
ATOM   1500  C   ARG A  98       3.114  -0.622   6.563  1.00 98.47           C  
ATOM   1501  CB  ARG A  98       4.594  -2.620   6.735  1.00 98.47           C  
ATOM   1502  HB2 ARG A  98       5.429  -1.950   6.941  1.00 98.47           H  
ATOM   1503  HB3 ARG A  98       4.116  -2.864   7.683  1.00 98.47           H  
ATOM   1504  O   ARG A  98       3.906   0.298   6.753  1.00 98.47           O  
ATOM   1505  CG  ARG A  98       5.135  -3.908   6.108  1.00 98.47           C  
ATOM   1506  HG2 ARG A  98       4.318  -4.607   5.932  1.00 98.47           H  
ATOM   1507  HG3 ARG A  98       5.627  -3.675   5.164  1.00 98.47           H  
ATOM   1508  CD  ARG A  98       6.158  -4.531   7.063  1.00 98.47           C  
ATOM   1509  HD2 ARG A  98       5.653  -4.838   7.979  1.00 98.47           H  
ATOM   1510  HD3 ARG A  98       6.901  -3.771   7.307  1.00 98.47           H  
ATOM   1511  NE  ARG A  98       6.813  -5.695   6.452  1.00 98.47           N  
ATOM   1512  HE  ARG A  98       6.296  -6.189   5.738  1.00 98.47           H  
ATOM   1513  NH1 ARG A  98       8.935  -5.451   7.297  1.00 98.47           N  
ATOM   1514 HH11 ARG A  98       8.622  -4.629   7.793  1.00 98.47           H  
ATOM   1515 HH12 ARG A  98       9.927  -5.553   7.135  1.00 98.47           H  
ATOM   1516  NH2 ARG A  98       8.522  -6.994   5.742  1.00 98.47           N  
ATOM   1517 HH21 ARG A  98       7.960  -7.155   4.918  1.00 98.47           H  
ATOM   1518 HH22 ARG A  98       9.518  -7.109   5.618  1.00 98.47           H  
ATOM   1519  CZ  ARG A  98       8.081  -6.048   6.512  1.00 98.47           C  
ATOM   1520  N   VAL A  99       1.857  -0.601   6.971  1.00 96.85           N  
ATOM   1521  H   VAL A  99       1.264  -1.401   6.806  1.00 96.85           H  
ATOM   1522  CA  VAL A  99       1.302   0.493   7.763  1.00 96.85           C  
ATOM   1523  HA  VAL A  99       2.010   1.321   7.786  1.00 96.85           H  
ATOM   1524  C   VAL A  99       1.109  -0.001   9.186  1.00 96.85           C  
ATOM   1525  CB  VAL A  99       0.003   1.032   7.150  1.00 96.85           C  
ATOM   1526  HB  VAL A  99      -0.781   0.285   7.279  1.00 96.85           H  
ATOM   1527  O   VAL A  99       0.755  -1.156   9.403  1.00 96.85           O  
ATOM   1528  CG1 VAL A  99      -0.447   2.325   7.834  1.00 96.85           C  
ATOM   1529 HG11 VAL A  99       0.348   3.070   7.792  1.00 96.85           H  
ATOM   1530 HG12 VAL A  99      -0.707   2.134   8.876  1.00 96.85           H  
ATOM   1531 HG13 VAL A  99      -1.333   2.724   7.342  1.00 96.85           H  
ATOM   1532  CG2 VAL A  99       0.163   1.303   5.650  1.00 96.85           C  
ATOM   1533 HG21 VAL A  99       1.010   1.969   5.480  1.00 96.85           H  
ATOM   1534 HG22 VAL A  99       0.319   0.370   5.109  1.00 96.85           H  
ATOM   1535 HG23 VAL A  99      -0.751   1.759   5.270  1.00 96.85           H  
ATOM   1536  N   GLU A 100       1.364   0.860  10.156  1.00 93.91           N  
ATOM   1537  H   GLU A 100       1.755   1.758   9.909  1.00 93.91           H  
ATOM   1538  CA  GLU A 100       1.091   0.619  11.563  1.00 93.91           C  
ATOM   1539  HA  GLU A 100       0.407  -0.224  11.664  1.00 93.91           H  
ATOM   1540  C   GLU A 100       0.425   1.854  12.153  1.00 93.91           C  
ATOM   1541  CB  GLU A 100       2.392   0.250  12.283  1.00 93.91           C  
ATOM   1542  HB2 GLU A 100       3.134   1.032  12.118  1.00 93.91           H  
ATOM   1543  HB3 GLU A 100       2.765  -0.676  11.845  1.00 93.91           H  
ATOM   1544  O   GLU A 100       1.014   2.936  12.169  1.00 93.91           O  
ATOM   1545  CG  GLU A 100       2.208   0.043  13.794  1.00 93.91           C  
ATOM   1546  HG2 GLU A 100       1.909   0.983  14.258  1.00 93.91           H  
ATOM   1547  HG3 GLU A 100       1.415  -0.688  13.953  1.00 93.91           H  
ATOM   1548  CD  GLU A 100       3.491  -0.458  14.472  1.00 93.91           C  
ATOM   1549  OE1 GLU A 100       3.464  -0.795  15.678  1.00 93.91           O  
ATOM   1550  OE2 GLU A 100       4.521  -0.695  13.812  1.00 93.91           O  
ATOM   1551  N   PHE A 101      -0.795   1.677  12.643  1.00 89.42           N  
ATOM   1552  H   PHE A 101      -1.228   0.768  12.562  1.00 89.42           H  
ATOM   1553  CA  PHE A 101      -1.510   2.697  13.390  1.00 89.42           C  
ATOM   1554  HA  PHE A 101      -1.103   3.680  13.149  1.00 89.42           H  
ATOM   1555  C   PHE A 101      -1.341   2.465  14.893  1.00 89.42           C  
ATOM   1556  CB  PHE A 101      -2.977   2.704  12.989  1.00 89.42           C  
ATOM   1557  HB2 PHE A 101      -3.437   3.523  13.542  1.00 89.42           H  
ATOM   1558  HB3 PHE A 101      -3.432   1.763  13.297  1.00 89.42           H  
ATOM   1559  O   PHE A 101      -1.534   1.351  15.391  1.00 89.42           O  
ATOM   1560  CG  PHE A 101      -3.256   2.937  11.519  1.00 89.42           C  
ATOM   1561  CD1 PHE A 101      -3.273   4.248  11.012  1.00 89.42           C  
ATOM   1562  HD1 PHE A 101      -3.084   5.087  11.666  1.00 89.42           H  
ATOM   1563  CD2 PHE A 101      -3.522   1.853  10.661  1.00 89.42           C  
ATOM   1564  HD2 PHE A 101      -3.518   0.844  11.044  1.00 89.42           H  
ATOM   1565  CE1 PHE A 101      -3.542   4.464   9.651  1.00 89.42           C  
ATOM   1566  HE1 PHE A 101      -3.525   5.465   9.246  1.00 89.42           H  
ATOM   1567  CE2 PHE A 101      -3.815   2.074   9.307  1.00 89.42           C  
ATOM   1568  HE2 PHE A 101      -4.044   1.236   8.665  1.00 89.42           H  
ATOM   1569  CZ  PHE A 101      -3.826   3.384   8.801  1.00 89.42           C  
ATOM   1570  HZ  PHE A 101      -4.055   3.566   7.762  1.00 89.42           H  
ATOM   1571  N   GLU A 102      -0.965   3.519  15.611  1.00 85.20           N  
ATOM   1572  H   GLU A 102      -0.813   4.395  15.132  1.00 85.20           H  
ATOM   1573  CA  GLU A 102      -0.729   3.496  17.051  1.00 85.20           C  
ATOM   1574  HA  GLU A 102      -1.347   2.722  17.506  1.00 85.20           H  
ATOM   1575  C   GLU A 102      -1.112   4.850  17.653  1.00 85.20           C  
ATOM   1576  CB  GLU A 102       0.744   3.148  17.312  1.00 85.20           C  
ATOM   1577  HB2 GLU A 102       1.379   3.937  16.910  1.00 85.20           H  
ATOM   1578  HB3 GLU A 102       0.981   2.220  16.791  1.00 85.20           H  
ATOM   1579  O   GLU A 102      -0.370   5.825  17.544  1.00 85.20           O  
ATOM   1580  CG  GLU A 102       1.036   2.952  18.808  1.00 85.20           C  
ATOM   1581  HG2 GLU A 102       0.774   3.861  19.350  1.00 85.20           H  
ATOM   1582  HG3 GLU A 102       0.410   2.142  19.181  1.00 85.20           H  
ATOM   1583  CD  GLU A 102       2.512   2.623  19.082  1.00 85.20           C  
ATOM   1584  OE1 GLU A 102       2.843   2.392  20.265  1.00 85.20           O  
ATOM   1585  OE2 GLU A 102       3.320   2.601  18.117  1.00 85.20           O  
ATOM   1586  N   GLY A 103      -2.288   4.910  18.287  1.00 80.42           N  
ATOM   1587  H   GLY A 103      -2.841   4.068  18.358  1.00 80.42           H  
ATOM   1588  CA  GLY A 103      -2.821   6.150  18.855  1.00 80.42           C  
ATOM   1589  HA2 GLY A 103      -2.179   6.471  19.675  1.00 80.42           H  
ATOM   1590  HA3 GLY A 103      -3.822   5.977  19.251  1.00 80.42           H  
ATOM   1591  C   GLY A 103      -2.911   7.276  17.821  1.00 80.42           C  
ATOM   1592  O   GLY A 103      -3.651   7.176  16.850  1.00 80.42           O  
ATOM   1593  N   ASP A 104      -2.133   8.333  18.036  1.00 83.36           N  
ATOM   1594  H   ASP A 104      -1.460   8.298  18.789  1.00 83.36           H  
ATOM   1595  CA  ASP A 104      -2.060   9.541  17.211  1.00 83.36           C  
ATOM   1596  HA  ASP A 104      -3.036   9.709  16.754  1.00 83.36           H  
ATOM   1597  C   ASP A 104      -1.038   9.445  16.061  1.00 83.36           C  
ATOM   1598  CB  ASP A 104      -1.771  10.732  18.143  1.00 83.36           C  
ATOM   1599  HB2 ASP A 104      -2.513  10.749  18.941  1.00 83.36           H  
ATOM   1600  HB3 ASP A 104      -1.880  11.657  17.576  1.00 83.36           H  
ATOM   1601  O   ASP A 104      -0.760  10.439  15.381  1.00 83.36           O  
ATOM   1602  CG  ASP A 104      -0.368  10.738  18.768  1.00 83.36           C  
ATOM   1603  OD1 ASP A 104       0.203   9.647  19.012  1.00 83.36           O  
ATOM   1604  OD2 ASP A 104       0.157  11.843  19.030  1.00 83.36           O  
ATOM   1605  N   LYS A 105      -0.459   8.259  15.831  1.00 89.77           N  
ATOM   1606  H   LYS A 105      -0.709   7.492  16.438  1.00 89.77           H  
ATOM   1607  CA  LYS A 105       0.598   8.039  14.839  1.00 89.77           C  
ATOM   1608  HA  LYS A 105       0.761   8.970  14.296  1.00 89.77           H  
ATOM   1609  C   LYS A 105       0.228   6.986  13.811  1.00 89.77           C  
ATOM   1610  CB  LYS A 105       1.912   7.664  15.533  1.00 89.77           C  
ATOM   1611  HB2 LYS A 105       2.656   7.403  14.781  1.00 89.77           H  
ATOM   1612  HB3 LYS A 105       1.743   6.799  16.173  1.00 89.77           H  
ATOM   1613  O   LYS A 105      -0.301   5.923  14.131  1.00 89.77           O  
ATOM   1614  CG  LYS A 105       2.441   8.836  16.361  1.00 89.77           C  
ATOM   1615  HG2 LYS A 105       2.700   9.664  15.700  1.00 89.77           H  
ATOM   1616  HG3 LYS A 105       1.667   9.171  17.052  1.00 89.77           H  
ATOM   1617  CD  LYS A 105       3.664   8.414  17.167  1.00 89.77           C  
ATOM   1618  HD2 LYS A 105       4.506   8.240  16.498  1.00 89.77           H  
ATOM   1619  HD3 LYS A 105       3.428   7.502  17.716  1.00 89.77           H  
ATOM   1620  CE  LYS A 105       3.969   9.538  18.152  1.00 89.77           C  
ATOM   1621  HE2 LYS A 105       3.053   9.751  18.704  1.00 89.77           H  
ATOM   1622  HE3 LYS A 105       4.232  10.438  17.596  1.00 89.77           H  
ATOM   1623  NZ  LYS A 105       5.046   9.138  19.081  1.00 89.77           N  
ATOM   1624  HZ1 LYS A 105       5.897   8.940  18.574  1.00 89.77           H  
ATOM   1625  HZ2 LYS A 105       5.193   9.869  19.762  1.00 89.77           H  
ATOM   1626  HZ3 LYS A 105       4.746   8.306  19.570  1.00 89.77           H  
ATOM   1627  N   MET A 106       0.652   7.249  12.580  1.00 92.95           N  
ATOM   1628  H   MET A 106       1.068   8.155  12.419  1.00 92.95           H  
ATOM   1629  CA  MET A 106       0.715   6.270  11.504  1.00 92.95           C  
ATOM   1630  HA  MET A 106       0.380   5.302  11.877  1.00 92.95           H  
ATOM   1631  C   MET A 106       2.165   6.137  11.034  1.00 92.95           C  
ATOM   1632  CB  MET A 106      -0.233   6.677  10.372  1.00 92.95           C  
ATOM   1633  HB2 MET A 106       0.105   7.618   9.938  1.00 92.95           H  
ATOM   1634  HB3 MET A 106      -1.238   6.818  10.770  1.00 92.95           H  
ATOM   1635  O   MET A 106       2.763   7.093  10.535  1.00 92.95           O  
ATOM   1636  CG  MET A 106      -0.280   5.590   9.292  1.00 92.95           C  
ATOM   1637  HG2 MET A 106       0.734   5.310   9.009  1.00 92.95           H  
ATOM   1638  HG3 MET A 106      -0.757   4.707   9.719  1.00 92.95           H  
ATOM   1639  SD  MET A 106      -1.163   6.043   7.778  1.00 92.95           S  
ATOM   1640  CE  MET A 106       0.003   7.259   7.151  1.00 92.95           C  
ATOM   1641  HE1 MET A 106       1.023   6.927   7.346  1.00 92.95           H  
ATOM   1642  HE2 MET A 106      -0.135   7.361   6.074  1.00 92.95           H  
ATOM   1643  HE3 MET A 106      -0.163   8.208   7.661  1.00 92.95           H  
ATOM   1644  N   ARG A 107       2.733   4.941  11.175  1.00 96.31           N  
ATOM   1645  H   ARG A 107       2.170   4.204  11.574  1.00 96.31           H  
ATOM   1646  CA  ARG A 107       4.058   4.586  10.655  1.00 96.31           C  
ATOM   1647  HA  ARG A 107       4.616   5.494  10.426  1.00 96.31           H  
ATOM   1648  C   ARG A 107       3.902   3.819   9.350  1.00 96.31           C  
ATOM   1649  CB  ARG A 107       4.851   3.795  11.707  1.00 96.31           C  
ATOM   1650  HB2 ARG A 107       4.254   2.958  12.067  1.00 96.31           H  
ATOM   1651  HB3 ARG A 107       5.757   3.404  11.244  1.00 96.31           H  
ATOM   1652  O   ARG A 107       3.144   2.858   9.280  1.00 96.31           O  
ATOM   1653  CG  ARG A 107       5.249   4.691  12.890  1.00 96.31           C  
ATOM   1654  HG2 ARG A 107       4.362   5.089  13.382  1.00 96.31           H  
ATOM   1655  HG3 ARG A 107       5.827   5.528  12.500  1.00 96.31           H  
ATOM   1656  CD  ARG A 107       6.118   3.955  13.915  1.00 96.31           C  
ATOM   1657  HD2 ARG A 107       6.657   4.702  14.497  1.00 96.31           H  
ATOM   1658  HD3 ARG A 107       6.857   3.358  13.380  1.00 96.31           H  
ATOM   1659  NE  ARG A 107       5.324   3.121  14.846  1.00 96.31           N  
ATOM   1660  HE  ARG A 107       4.384   3.414  15.070  1.00 96.31           H  
ATOM   1661  NH1 ARG A 107       6.909   1.518  15.256  1.00 96.31           N  
ATOM   1662 HH11 ARG A 107       7.132   0.671  15.759  1.00 96.31           H  
ATOM   1663 HH12 ARG A 107       7.515   1.957  14.579  1.00 96.31           H  
ATOM   1664  NH2 ARG A 107       4.985   1.423  16.329  1.00 96.31           N  
ATOM   1665 HH21 ARG A 107       4.278   1.926  16.846  1.00 96.31           H  
ATOM   1666 HH22 ARG A 107       4.811   0.432  16.244  1.00 96.31           H  
ATOM   1667  CZ  ARG A 107       5.729   2.027  15.459  1.00 96.31           C  
ATOM   1668  N   VAL A 108       4.625   4.240   8.321  1.00 98.00           N  
ATOM   1669  H   VAL A 108       5.206   5.055   8.457  1.00 98.00           H  
ATOM   1670  CA  VAL A 108       4.657   3.605   7.001  1.00 98.00           C  
ATOM   1671  HA  VAL A 108       3.989   2.744   6.991  1.00 98.00           H  
ATOM   1672  C   VAL A 108       6.077   3.127   6.754  1.00 98.00           C  
ATOM   1673  CB  VAL A 108       4.198   4.566   5.888  1.00 98.00           C  
ATOM   1674  HB  VAL A 108       4.900   5.395   5.805  1.00 98.00           H  
ATOM   1675  O   VAL A 108       6.989   3.941   6.636  1.00 98.00           O  
ATOM   1676  CG1 VAL A 108       4.132   3.840   4.538  1.00 98.00           C  
ATOM   1677 HG11 VAL A 108       5.124   3.491   4.251  1.00 98.00           H  
ATOM   1678 HG12 VAL A 108       3.456   2.988   4.603  1.00 98.00           H  
ATOM   1679 HG13 VAL A 108       3.774   4.521   3.765  1.00 98.00           H  
ATOM   1680  CG2 VAL A 108       2.812   5.147   6.185  1.00 98.00           C  
ATOM   1681 HG21 VAL A 108       2.082   4.345   6.299  1.00 98.00           H  
ATOM   1682 HG22 VAL A 108       2.505   5.808   5.375  1.00 98.00           H  
ATOM   1683 HG23 VAL A 108       2.852   5.732   7.105  1.00 98.00           H  
ATOM   1684  N   ARG A 109       6.272   1.813   6.671  1.00 98.60           N  
ATOM   1685  H   ARG A 109       5.463   1.214   6.755  1.00 98.60           H  
ATOM   1686  CA  ARG A 109       7.538   1.213   6.242  1.00 98.60           C  
ATOM   1687  HA  ARG A 109       8.331   1.959   6.307  1.00 98.60           H  
ATOM   1688  C   ARG A 109       7.429   0.798   4.793  1.00 98.60           C  
ATOM   1689  CB  ARG A 109       7.952   0.031   7.116  1.00 98.60           C  
ATOM   1690  HB2 ARG A 109       8.882  -0.383   6.726  1.00 98.60           H  
ATOM   1691  HB3 ARG A 109       7.184  -0.742   7.083  1.00 98.60           H  
ATOM   1692  O   ARG A 109       6.508   0.074   4.418  1.00 98.60           O  
ATOM   1693  CG  ARG A 109       8.174   0.475   8.556  1.00 98.60           C  
ATOM   1694  HG2 ARG A 109       8.921   1.268   8.581  1.00 98.60           H  
ATOM   1695  HG3 ARG A 109       7.239   0.845   8.977  1.00 98.60           H  
ATOM   1696  CD  ARG A 109       8.667  -0.701   9.389  1.00 98.60           C  
ATOM   1697  HD2 ARG A 109       9.647  -1.008   9.023  1.00 98.60           H  
ATOM   1698  HD3 ARG A 109       7.965  -1.530   9.304  1.00 98.60           H  
ATOM   1699  NE  ARG A 109       8.757  -0.266  10.779  1.00 98.60           N  
ATOM   1700  HE  ARG A 109       8.607   0.719  10.947  1.00 98.60           H  
ATOM   1701  NH1 ARG A 109       9.825  -2.076  11.679  1.00 98.60           N  
ATOM   1702 HH11 ARG A 109      10.309  -2.492  12.462  1.00 98.60           H  
ATOM   1703 HH12 ARG A 109       9.988  -2.400  10.737  1.00 98.60           H  
ATOM   1704  NH2 ARG A 109       9.326  -0.260  12.927  1.00 98.60           N  
ATOM   1705 HH21 ARG A 109       9.191   0.735  12.818  1.00 98.60           H  
ATOM   1706 HH22 ARG A 109       9.829  -0.629  13.721  1.00 98.60           H  
ATOM   1707  CZ  ARG A 109       9.287  -0.892  11.795  1.00 98.60           C  
ATOM   1708  N   LEU A 110       8.384   1.256   4.008  1.00 98.43           N  
ATOM   1709  H   LEU A 110       9.107   1.824   4.426  1.00 98.43           H  
ATOM   1710  CA  LEU A 110       8.509   0.985   2.592  1.00 98.43           C  
ATOM   1711  HA  LEU A 110       7.642   0.434   2.227  1.00 98.43           H  
ATOM   1712  C   LEU A 110       9.758   0.150   2.386  1.00 98.43           C  
ATOM   1713  CB  LEU A 110       8.628   2.310   1.832  1.00 98.43           C  
ATOM   1714  HB2 LEU A 110       8.706   2.083   0.769  1.00 98.43           H  
ATOM   1715  HB3 LEU A 110       9.549   2.802   2.143  1.00 98.43           H  
ATOM   1716  O   LEU A 110      10.827   0.545   2.840  1.00 98.43           O  
ATOM   1717  CG  LEU A 110       7.467   3.291   2.042  1.00 98.43           C  
ATOM   1718  HG  LEU A 110       7.329   3.496   3.104  1.00 98.43           H  
ATOM   1719  CD1 LEU A 110       7.818   4.607   1.354  1.00 98.43           C  
ATOM   1720 HD11 LEU A 110       8.125   4.424   0.324  1.00 98.43           H  
ATOM   1721 HD12 LEU A 110       8.642   5.084   1.886  1.00 98.43           H  
ATOM   1722 HD13 LEU A 110       6.958   5.275   1.356  1.00 98.43           H  
ATOM   1723  CD2 LEU A 110       6.162   2.738   1.474  1.00 98.43           C  
ATOM   1724 HD21 LEU A 110       5.365   3.471   1.602  1.00 98.43           H  
ATOM   1725 HD22 LEU A 110       5.887   1.831   2.011  1.00 98.43           H  
ATOM   1726 HD23 LEU A 110       6.283   2.511   0.415  1.00 98.43           H  
ATOM   1727  N   ARG A 111       9.640  -0.970   1.685  1.00 98.08           N  
ATOM   1728  H   ARG A 111       8.719  -1.244   1.374  1.00 98.08           H  
ATOM   1729  CA  ARG A 111      10.786  -1.785   1.289  1.00 98.08           C  
ATOM   1730  HA  ARG A 111      11.707  -1.242   1.497  1.00 98.08           H  
ATOM   1731  C   ARG A 111      10.746  -2.031  -0.207  1.00 98.08           C  
ATOM   1732  CB  ARG A 111      10.809  -3.065   2.126  1.00 98.08           C  
ATOM   1733  HB2 ARG A 111      10.953  -2.797   3.173  1.00 98.08           H  
ATOM   1734  HB3 ARG A 111       9.855  -3.584   2.028  1.00 98.08           H  
ATOM   1735  O   ARG A 111       9.719  -2.452  -0.740  1.00 98.08           O  
ATOM   1736  CG  ARG A 111      11.932  -4.000   1.686  1.00 98.08           C  
ATOM   1737  HG2 ARG A 111      11.747  -4.337   0.666  1.00 98.08           H  
ATOM   1738  HG3 ARG A 111      12.890  -3.480   1.727  1.00 98.08           H  
ATOM   1739  CD  ARG A 111      11.973  -5.213   2.605  1.00 98.08           C  
ATOM   1740  HD2 ARG A 111      12.340  -4.901   3.583  1.00 98.08           H  
ATOM   1741  HD3 ARG A 111      10.968  -5.623   2.703  1.00 98.08           H  
ATOM   1742  NE  ARG A 111      12.844  -6.223   2.008  1.00 98.08           N  
ATOM   1743  HE  ARG A 111      12.944  -6.189   1.004  1.00 98.08           H  
ATOM   1744  NH1 ARG A 111      13.237  -7.532   3.834  1.00 98.08           N  
ATOM   1745 HH11 ARG A 111      12.796  -6.799   4.372  1.00 98.08           H  
ATOM   1746 HH12 ARG A 111      13.758  -8.282   4.265  1.00 98.08           H  
ATOM   1747  NH2 ARG A 111      14.097  -8.048   1.808  1.00 98.08           N  
ATOM   1748 HH21 ARG A 111      14.085  -7.786   0.833  1.00 98.08           H  
ATOM   1749 HH22 ARG A 111      14.538  -8.896   2.135  1.00 98.08           H  
ATOM   1750  CZ  ARG A 111      13.387  -7.270   2.564  1.00 98.08           C  
ATOM   1751  N   ASN A 112      11.864  -1.773  -0.871  1.00 96.43           N  
ATOM   1752  H   ASN A 112      12.667  -1.442  -0.355  1.00 96.43           H  
ATOM   1753  CA  ASN A 112      12.007  -1.983  -2.304  1.00 96.43           C  
ATOM   1754  HA  ASN A 112      11.034  -2.169  -2.759  1.00 96.43           H  
ATOM   1755  C   ASN A 112      12.886  -3.209  -2.572  1.00 96.43           C  
ATOM   1756  CB  ASN A 112      12.569  -0.701  -2.921  1.00 96.43           C  
ATOM   1757  HB2 ASN A 112      11.883   0.128  -2.750  1.00 96.43           H  
ATOM   1758  HB3 ASN A 112      13.521  -0.475  -2.440  1.00 96.43           H  
ATOM   1759  O   ASN A 112      14.108  -3.138  -2.484  1.00 96.43           O  
ATOM   1760  CG  ASN A 112      12.804  -0.837  -4.408  1.00 96.43           C  
ATOM   1761  ND2 ASN A 112      13.603   0.030  -4.970  1.00 96.43           N  
ATOM   1762 HD21 ASN A 112      13.910   0.826  -4.428  1.00 96.43           H  
ATOM   1763 HD22 ASN A 112      13.713  -0.008  -5.973  1.00 96.43           H  
ATOM   1764  OD1 ASN A 112      12.260  -1.702  -5.080  1.00 96.43           O  
ATOM   1765  N   ASP A 113      12.264  -4.322  -2.944  1.00 94.93           N  
ATOM   1766  H   ASP A 113      11.263  -4.296  -3.075  1.00 94.93           H  
ATOM   1767  CA  ASP A 113      12.956  -5.547  -3.358  1.00 94.93           C  
ATOM   1768  HA  ASP A 113      13.970  -5.536  -2.959  1.00 94.93           H  
ATOM   1769  C   ASP A 113      13.100  -5.633  -4.895  1.00 94.93           C  
ATOM   1770  CB  ASP A 113      12.249  -6.774  -2.758  1.00 94.93           C  
ATOM   1771  HB2 ASP A 113      11.200  -6.754  -3.055  1.00 94.93           H  
ATOM   1772  HB3 ASP A 113      12.693  -7.682  -3.167  1.00 94.93           H  
ATOM   1773  O   ASP A 113      13.374  -6.702  -5.438  1.00 94.93           O  
ATOM   1774  CG  ASP A 113      12.336  -6.877  -1.230  1.00 94.93           C  
ATOM   1775  OD1 ASP A 113      13.446  -6.773  -0.650  1.00 94.93           O  
ATOM   1776  OD2 ASP A 113      11.294  -7.161  -0.602  1.00 94.93           O  
ATOM   1777  N   SER A 114      12.903  -4.525  -5.619  1.00 91.03           N  
ATOM   1778  H   SER A 114      12.696  -3.669  -5.125  1.00 91.03           H  
ATOM   1779  CA  SER A 114      13.147  -4.441  -7.064  1.00 91.03           C  
ATOM   1780  HA  SER A 114      13.030  -5.440  -7.484  1.00 91.03           H  
ATOM   1781  C   SER A 114      14.574  -3.988  -7.393  1.00 91.03           C  
ATOM   1782  CB  SER A 114      12.098  -3.555  -7.741  1.00 91.03           C  
ATOM   1783  HB2 SER A 114      11.125  -3.738  -7.286  1.00 91.03           H  
ATOM   1784  HB3 SER A 114      12.042  -3.823  -8.796  1.00 91.03           H  
ATOM   1785  O   SER A 114      15.324  -3.529  -6.534  1.00 91.03           O  
ATOM   1786  OG  SER A 114      12.408  -2.186  -7.656  1.00 91.03           O  
ATOM   1787  HG  SER A 114      12.374  -1.933  -6.731  1.00 91.03           H  
ATOM   1788  N   SER A 115      14.960  -4.096  -8.666  1.00 90.52           N  
ATOM   1789  H   SER A 115      14.318  -4.487  -9.341  1.00 90.52           H  
ATOM   1790  CA  SER A 115      16.288  -3.701  -9.153  1.00 90.52           C  
ATOM   1791  HA  SER A 115      17.023  -3.936  -8.383  1.00 90.52           H  
ATOM   1792  C   SER A 115      16.434  -2.208  -9.463  1.00 90.52           C  
ATOM   1793  CB  SER A 115      16.632  -4.526 -10.394  1.00 90.52           C  
ATOM   1794  HB2 SER A 115      17.625  -4.257 -10.756  1.00 90.52           H  
ATOM   1795  HB3 SER A 115      16.635  -5.583 -10.128  1.00 90.52           H  
ATOM   1796  O   SER A 115      17.517  -1.772  -9.849  1.00 90.52           O  
ATOM   1797  OG  SER A 115      15.674  -4.311 -11.415  1.00 90.52           O  
ATOM   1798  HG  SER A 115      15.776  -3.420 -11.757  1.00 90.52           H  
ATOM   1799  N   THR A 116      15.363  -1.422  -9.352  1.00 90.78           N  
ATOM   1800  H   THR A 116      14.509  -1.812  -8.979  1.00 90.78           H  
ATOM   1801  CA  THR A 116      15.353   0.013  -9.676  1.00 90.78           C  
ATOM   1802  HA  THR A 116      16.375   0.336  -9.879  1.00 90.78           H  
ATOM   1803  C   THR A 116      14.815   0.829  -8.507  1.00 90.78           C  
ATOM   1804  CB  THR A 116      14.517   0.314 -10.928  1.00 90.78           C  
ATOM   1805  HB  THR A 116      14.433   1.393 -11.051  1.00 90.78           H  
ATOM   1806  O   THR A 116      13.971   0.324  -7.767  1.00 90.78           O  
ATOM   1807  CG2 THR A 116      15.161  -0.272 -12.185  1.00 90.78           C  
ATOM   1808 HG21 THR A 116      15.173  -1.361 -12.127  1.00 90.78           H  
ATOM   1809 HG22 THR A 116      14.579   0.030 -13.055  1.00 90.78           H  
ATOM   1810 HG23 THR A 116      16.180   0.101 -12.288  1.00 90.78           H  
ATOM   1811  OG1 THR A 116      13.227  -0.242 -10.820  1.00 90.78           O  
ATOM   1812  HG1 THR A 116      12.849   0.043  -9.985  1.00 90.78           H  
ATOM   1813  N   PRO A 117      15.259   2.083  -8.320  1.00 93.93           N  
ATOM   1814  CA  PRO A 117      14.636   2.979  -7.353  1.00 93.93           C  
ATOM   1815  HA  PRO A 117      14.784   2.573  -6.352  1.00 93.93           H  
ATOM   1816  C   PRO A 117      13.139   3.138  -7.621  1.00 93.93           C  
ATOM   1817  CB  PRO A 117      15.371   4.316  -7.470  1.00 93.93           C  
ATOM   1818  HB2 PRO A 117      15.491   4.795  -6.498  1.00 93.93           H  
ATOM   1819  HB3 PRO A 117      14.843   4.978  -8.157  1.00 93.93           H  
ATOM   1820  O   PRO A 117      12.702   3.094  -8.774  1.00 93.93           O  
ATOM   1821  CG  PRO A 117      16.717   3.929  -8.079  1.00 93.93           C  
ATOM   1822  HG2 PRO A 117      17.160   4.753  -8.639  1.00 93.93           H  
ATOM   1823  HG3 PRO A 117      17.392   3.598  -7.290  1.00 93.93           H  
ATOM   1824  CD  PRO A 117      16.365   2.752  -8.986  1.00 93.93           C  
ATOM   1825  HD2 PRO A 117      17.232   2.101  -9.091  1.00 93.93           H  
ATOM   1826  HD3 PRO A 117      16.036   3.118  -9.959  1.00 93.93           H  
ATOM   1827  N   VAL A 118      12.377   3.325  -6.549  1.00 94.95           N  
ATOM   1828  H   VAL A 118      12.811   3.336  -5.637  1.00 94.95           H  
ATOM   1829  CA  VAL A 118      10.923   3.519  -6.598  1.00 94.95           C  
ATOM   1830  HA  VAL A 118      10.607   3.617  -7.636  1.00 94.95           H  
ATOM   1831  C   VAL A 118      10.582   4.819  -5.903  1.00 94.95           C  
ATOM   1832  CB  VAL A 118      10.146   2.325  -6.004  1.00 94.95           C  
ATOM   1833  HB  VAL A 118       9.093   2.421  -6.267  1.00 94.95           H  
ATOM   1834  O   VAL A 118      11.189   5.147  -4.882  1.00 94.95           O  
ATOM   1835  CG1 VAL A 118      10.700   1.036  -6.603  1.00 94.95           C  
ATOM   1836 HG11 VAL A 118      11.725   0.876  -6.270  1.00 94.95           H  
ATOM   1837 HG12 VAL A 118      10.753   1.143  -7.686  1.00 94.95           H  
ATOM   1838 HG13 VAL A 118      10.113   0.174  -6.286  1.00 94.95           H  
ATOM   1839  CG2 VAL A 118      10.263   2.163  -4.488  1.00 94.95           C  
ATOM   1840 HG21 VAL A 118      11.313   2.031  -4.227  1.00 94.95           H  
ATOM   1841 HG22 VAL A 118       9.697   1.291  -4.160  1.00 94.95           H  
ATOM   1842 HG23 VAL A 118       9.864   3.041  -3.980  1.00 94.95           H  
ATOM   1843  N   GLU A 119       9.630   5.559  -6.448  1.00 96.91           N  
ATOM   1844  H   GLU A 119       9.138   5.217  -7.261  1.00 96.91           H  
ATOM   1845  CA  GLU A 119       9.095   6.754  -5.809  1.00 96.91           C  
ATOM   1846  HA  GLU A 119       9.752   7.046  -4.989  1.00 96.91           H  
ATOM   1847  C   GLU A 119       7.730   6.424  -5.206  1.00 96.91           C  
ATOM   1848  CB  GLU A 119       9.088   7.930  -6.797  1.00 96.91           C  
ATOM   1849  HB2 GLU A 119      10.094   8.033  -7.205  1.00 96.91           H  
ATOM   1850  HB3 GLU A 119       8.399   7.734  -7.618  1.00 96.91           H  
ATOM   1851  O   GLU A 119       6.852   5.877  -5.869  1.00 96.91           O  
ATOM   1852  CG  GLU A 119       8.705   9.237  -6.094  1.00 96.91           C  
ATOM   1853  HG2 GLU A 119       9.173   9.254  -5.109  1.00 96.91           H  
ATOM   1854  HG3 GLU A 119       7.626   9.258  -5.940  1.00 96.91           H  
ATOM   1855  CD  GLU A 119       9.173  10.476  -6.872  1.00 96.91           C  
ATOM   1856  OE1 GLU A 119       8.335  11.173  -7.478  1.00 96.91           O  
ATOM   1857  OE2 GLU A 119      10.380  10.790  -6.766  1.00 96.91           O  
ATOM   1858  N   VAL A 120       7.560   6.709  -3.918  1.00 97.56           N  
ATOM   1859  H   VAL A 120       8.340   7.099  -3.409  1.00 97.56           H  
ATOM   1860  CA  VAL A 120       6.304   6.493  -3.200  1.00 97.56           C  
ATOM   1861  HA  VAL A 120       5.580   6.045  -3.881  1.00 97.56           H  
ATOM   1862  C   VAL A 120       5.759   7.839  -2.759  1.00 97.56           C  
ATOM   1863  CB  VAL A 120       6.460   5.522  -2.016  1.00 97.56           C  
ATOM   1864  HB  VAL A 120       7.087   5.979  -1.250  1.00 97.56           H  
ATOM   1865  O   VAL A 120       6.348   8.521  -1.915  1.00 97.56           O  
ATOM   1866  CG1 VAL A 120       5.083   5.211  -1.410  1.00 97.56           C  
ATOM   1867 HG11 VAL A 120       4.639   6.118  -1.000  1.00 97.56           H  
ATOM   1868 HG12 VAL A 120       5.185   4.484  -0.604  1.00 97.56           H  
ATOM   1869 HG13 VAL A 120       4.420   4.808  -2.176  1.00 97.56           H  
ATOM   1870  CG2 VAL A 120       7.107   4.199  -2.449  1.00 97.56           C  
ATOM   1871 HG21 VAL A 120       7.117   3.490  -1.622  1.00 97.56           H  
ATOM   1872 HG22 VAL A 120       8.136   4.379  -2.760  1.00 97.56           H  
ATOM   1873 HG23 VAL A 120       6.550   3.774  -3.284  1.00 97.56           H  
ATOM   1874  N   HIS A 121       4.605   8.207  -3.305  1.00 97.86           N  
ATOM   1875  H   HIS A 121       4.207   7.607  -4.013  1.00 97.86           H  
ATOM   1876  CA  HIS A 121       3.826   9.352  -2.857  1.00 97.86           C  
ATOM   1877  HA  HIS A 121       4.496  10.082  -2.404  1.00 97.86           H  
ATOM   1878  C   HIS A 121       2.808   8.899  -1.821  1.00 97.86           C  
ATOM   1879  CB  HIS A 121       3.127  10.038  -4.027  1.00 97.86           C  
ATOM   1880  HB2 HIS A 121       2.360   9.375  -4.427  1.00 97.86           H  
ATOM   1881  HB3 HIS A 121       2.631  10.938  -3.663  1.00 97.86           H  
ATOM   1882  O   HIS A 121       1.909   8.110  -2.109  1.00 97.86           O  
ATOM   1883  CG  HIS A 121       4.064  10.421  -5.130  1.00 97.86           C  
ATOM   1884  CD2 HIS A 121       4.174   9.806  -6.348  1.00 97.86           C  
ATOM   1885  HD2 HIS A 121       3.606   8.961  -6.707  1.00 97.86           H  
ATOM   1886  ND1 HIS A 121       4.984  11.444  -5.092  1.00 97.86           N  
ATOM   1887  HD1 HIS A 121       5.248  11.992  -4.286  1.00 97.86           H  
ATOM   1888  CE1 HIS A 121       5.622  11.456  -6.275  1.00 97.86           C  
ATOM   1889  HE1 HIS A 121       6.427  12.119  -6.555  1.00 97.86           H  
ATOM   1890  NE2 HIS A 121       5.148  10.488  -7.063  1.00 97.86           N  
ATOM   1891  N   ILE A 122       2.931   9.431  -0.615  1.00 97.63           N  
ATOM   1892  H   ILE A 122       3.687  10.084  -0.466  1.00 97.63           H  
ATOM   1893  CA  ILE A 122       2.053   9.143   0.508  1.00 97.63           C  
ATOM   1894  HA  ILE A 122       1.396   8.312   0.251  1.00 97.63           H  
ATOM   1895  C   ILE A 122       1.202  10.380   0.772  1.00 97.63           C  
ATOM   1896  CB  ILE A 122       2.871   8.742   1.751  1.00 97.63           C  
ATOM   1897  HB  ILE A 122       3.427   9.620   2.079  1.00 97.63           H  
ATOM   1898  O   ILE A 122       1.739  11.472   0.978  1.00 97.63           O  
ATOM   1899  CG1 ILE A 122       3.907   7.626   1.478  1.00 97.63           C  
ATOM   1900 HG12 ILE A 122       4.520   7.895   0.618  1.00 97.63           H  
ATOM   1901 HG13 ILE A 122       3.406   6.684   1.256  1.00 97.63           H  
ATOM   1902  CG2 ILE A 122       1.870   8.362   2.854  1.00 97.63           C  
ATOM   1903 HG21 ILE A 122       2.360   7.871   3.695  1.00 97.63           H  
ATOM   1904 HG22 ILE A 122       1.398   9.269   3.231  1.00 97.63           H  
ATOM   1905 HG23 ILE A 122       1.089   7.713   2.457  1.00 97.63           H  
ATOM   1906  CD1 ILE A 122       4.877   7.417   2.646  1.00 97.63           C  
ATOM   1907 HD11 ILE A 122       5.347   8.364   2.909  1.00 97.63           H  
ATOM   1908 HD12 ILE A 122       4.363   7.009   3.516  1.00 97.63           H  
ATOM   1909 HD13 ILE A 122       5.654   6.712   2.350  1.00 97.63           H  
ATOM   1910  N   LYS A 123      -0.120  10.215   0.793  1.00 95.97           N  
ATOM   1911  H   LYS A 123      -0.479   9.291   0.599  1.00 95.97           H  
ATOM   1912  CA  LYS A 123      -1.075  11.256   1.177  1.00 95.97           C  
ATOM   1913  HA  LYS A 123      -0.526  12.147   1.481  1.00 95.97           H  
ATOM   1914  C   LYS A 123      -1.893  10.794   2.378  1.00 95.97           C  
ATOM   1915  CB  LYS A 123      -1.948  11.625  -0.026  1.00 95.97           C  
ATOM   1916  HB2 LYS A 123      -2.510  10.744  -0.335  1.00 95.97           H  
ATOM   1917  HB3 LYS A 123      -1.310  11.939  -0.851  1.00 95.97           H  
ATOM   1918  O   LYS A 123      -2.473   9.711   2.354  1.00 95.97           O  
ATOM   1919  CG  LYS A 123      -2.925  12.757   0.318  1.00 95.97           C  
ATOM   1920  HG2 LYS A 123      -3.500  12.489   1.204  1.00 95.97           H  
ATOM   1921  HG3 LYS A 123      -2.368  13.671   0.526  1.00 95.97           H  
ATOM   1922  CD  LYS A 123      -3.912  12.995  -0.824  1.00 95.97           C  
ATOM   1923  HD2 LYS A 123      -3.385  13.331  -1.717  1.00 95.97           H  
ATOM   1924  HD3 LYS A 123      -4.430  12.059  -1.037  1.00 95.97           H  
ATOM   1925  CE  LYS A 123      -4.919  14.048  -0.354  1.00 95.97           C  
ATOM   1926  HE2 LYS A 123      -5.230  13.789   0.658  1.00 95.97           H  
ATOM   1927  HE3 LYS A 123      -4.433  15.021  -0.287  1.00 95.97           H  
ATOM   1928  NZ  LYS A 123      -6.111  14.091  -1.232  1.00 95.97           N  
ATOM   1929  HZ1 LYS A 123      -5.871  14.322  -2.186  1.00 95.97           H  
ATOM   1930  HZ2 LYS A 123      -6.777  14.754  -0.862  1.00 95.97           H  
ATOM   1931  HZ3 LYS A 123      -6.552  13.183  -1.222  1.00 95.97           H  
ATOM   1932  N   VAL A 124      -1.956  11.643   3.400  1.00 92.72           N  
ATOM   1933  H   VAL A 124      -1.453  12.515   3.320  1.00 92.72           H  
ATOM   1934  CA  VAL A 124      -2.641  11.387   4.674  1.00 92.72           C  
ATOM   1935  HA  VAL A 124      -3.370  10.586   4.554  1.00 92.72           H  
ATOM   1936  C   VAL A 124      -3.360  12.664   5.085  1.00 92.72           C  
ATOM   1937  CB  VAL A 124      -1.633  10.976   5.758  1.00 92.72           C  
ATOM   1938  HB  VAL A 124      -0.974  11.813   5.987  1.00 92.72           H  
ATOM   1939  O   VAL A 124      -2.721  13.643   5.473  1.00 92.72           O  
ATOM   1940  CG1 VAL A 124      -2.359  10.552   7.033  1.00 92.72           C  
ATOM   1941 HG11 VAL A 124      -3.033   9.722   6.821  1.00 92.72           H  
ATOM   1942 HG12 VAL A 124      -2.930  11.385   7.442  1.00 92.72           H  
ATOM   1943 HG13 VAL A 124      -1.622  10.244   7.775  1.00 92.72           H  
ATOM   1944  CG2 VAL A 124      -0.757   9.813   5.302  1.00 92.72           C  
ATOM   1945 HG21 VAL A 124      -1.365   8.929   5.109  1.00 92.72           H  
ATOM   1946 HG22 VAL A 124      -0.207  10.090   4.403  1.00 92.72           H  
ATOM   1947 HG23 VAL A 124      -0.004   9.629   6.068  1.00 92.72           H  
ATOM   1948  N   GLY A 125      -4.683  12.697   4.921  1.00 88.31           N  
ATOM   1949  H   GLY A 125      -5.168  11.849   4.663  1.00 88.31           H  
ATOM   1950  CA  GLY A 125      -5.441  13.947   4.987  1.00 88.31           C  
ATOM   1951  HA2 GLY A 125      -6.484  13.764   4.726  1.00 88.31           H  
ATOM   1952  HA3 GLY A 125      -5.407  14.334   6.006  1.00 88.31           H  
ATOM   1953  C   GLY A 125      -4.868  14.989   4.015  1.00 88.31           C  
ATOM   1954  O   GLY A 125      -4.817  14.761   2.801  1.00 88.31           O  
ATOM   1955  N   ASP A 126      -4.394  16.108   4.565  1.00 89.51           N  
ATOM   1956  H   ASP A 126      -4.505  16.231   5.562  1.00 89.51           H  
ATOM   1957  CA  ASP A 126      -3.754  17.197   3.815  1.00 89.51           C  
ATOM   1958  HA  ASP A 126      -4.157  17.215   2.803  1.00 89.51           H  
ATOM   1959  C   ASP A 126      -2.228  17.054   3.691  1.00 89.51           C  
ATOM   1960  CB  ASP A 126      -4.100  18.535   4.478  1.00 89.51           C  
ATOM   1961  HB2 ASP A 126      -3.593  19.340   3.944  1.00 89.51           H  
ATOM   1962  HB3 ASP A 126      -3.735  18.529   5.505  1.00 89.51           H  
ATOM   1963  O   ASP A 126      -1.605  17.742   2.877  1.00 89.51           O  
ATOM   1964  CG  ASP A 126      -5.600  18.820   4.458  1.00 89.51           C  
ATOM   1965  OD1 ASP A 126      -6.221  18.573   3.398  1.00 89.51           O  
ATOM   1966  OD2 ASP A 126      -6.092  19.289   5.507  1.00 89.51           O  
ATOM   1967  N   GLU A 127      -1.605  16.166   4.470  1.00 93.53           N  
ATOM   1968  H   GLU A 127      -2.156  15.519   5.017  1.00 93.53           H  
ATOM   1969  CA  GLU A 127      -0.161  15.958   4.422  1.00 93.53           C  
ATOM   1970  HA  GLU A 127       0.298  16.938   4.291  1.00 93.53           H  
ATOM   1971  C   GLU A 127       0.223  15.098   3.215  1.00 93.53           C  
ATOM   1972  CB  GLU A 127       0.374  15.392   5.749  1.00 93.53           C  
ATOM   1973  HB2 GLU A 127      -0.032  15.988   6.565  1.00 93.53           H  
ATOM   1974  HB3 GLU A 127       0.054  14.357   5.868  1.00 93.53           H  
ATOM   1975  O   GLU A 127      -0.419  14.093   2.898  1.00 93.53           O  
ATOM   1976  CG  GLU A 127       1.913  15.471   5.788  1.00 93.53           C  
ATOM   1977  HG2 GLU A 127       2.213  16.491   5.546  1.00 93.53           H  
ATOM   1978  HG3 GLU A 127       2.321  14.819   5.016  1.00 93.53           H  
ATOM   1979  CD  GLU A 127       2.546  15.090   7.135  1.00 93.53           C  
ATOM   1980  OE1 GLU A 127       3.803  15.021   7.162  1.00 93.53           O  
ATOM   1981  OE2 GLU A 127       1.811  14.904   8.124  1.00 93.53           O  
ATOM   1982  N   LYS A 128       1.301  15.500   2.534  1.00 95.84           N  
ATOM   1983  H   LYS A 128       1.796  16.314   2.872  1.00 95.84           H  
ATOM   1984  CA  LYS A 128       1.887  14.773   1.408  1.00 95.84           C  
ATOM   1985  HA  LYS A 128       1.423  13.789   1.342  1.00 95.84           H  
ATOM   1986  C   LYS A 128       3.377  14.572   1.642  1.00 95.84           C  
ATOM   1987  CB  LYS A 128       1.640  15.513   0.087  1.00 95.84           C  
ATOM   1988  HB2 LYS A 128       2.084  16.506   0.151  1.00 95.84           H  
ATOM   1989  HB3 LYS A 128       2.134  14.965  -0.715  1.00 95.84           H  
ATOM   1990  O   LYS A 128       4.086  15.523   1.974  1.00 95.84           O  
ATOM   1991  CG  LYS A 128       0.147  15.641  -0.249  1.00 95.84           C  
ATOM   1992  HG2 LYS A 128      -0.293  14.648  -0.337  1.00 95.84           H  
ATOM   1993  HG3 LYS A 128      -0.364  16.191   0.541  1.00 95.84           H  
ATOM   1994  CD  LYS A 128      -0.022  16.399  -1.568  1.00 95.84           C  
ATOM   1995  HD2 LYS A 128       0.411  15.812  -2.378  1.00 95.84           H  
ATOM   1996  HD3 LYS A 128       0.502  17.352  -1.496  1.00 95.84           H  
ATOM   1997  CE  LYS A 128      -1.505  16.654  -1.835  1.00 95.84           C  
ATOM   1998  HE2 LYS A 128      -2.011  15.693  -1.930  1.00 95.84           H  
ATOM   1999  HE3 LYS A 128      -1.921  17.171  -0.971  1.00 95.84           H  
ATOM   2000  NZ  LYS A 128      -1.685  17.471  -3.061  1.00 95.84           N  
ATOM   2001  HZ1 LYS A 128      -1.199  18.350  -2.955  1.00 95.84           H  
ATOM   2002  HZ2 LYS A 128      -1.300  16.992  -3.862  1.00 95.84           H  
ATOM   2003  HZ3 LYS A 128      -2.662  17.668  -3.223  1.00 95.84           H  
ATOM   2004  N   ARG A 129       3.859  13.351   1.426  1.00 97.25           N  
ATOM   2005  H   ARG A 129       3.201  12.631   1.163  1.00 97.25           H  
ATOM   2006  CA  ARG A 129       5.282  12.996   1.450  1.00 97.25           C  
ATOM   2007  HA  ARG A 129       5.884  13.904   1.463  1.00 97.25           H  
ATOM   2008  C   ARG A 129       5.633  12.246   0.176  1.00 97.25           C  
ATOM   2009  CB  ARG A 129       5.609  12.149   2.695  1.00 97.25           C  
ATOM   2010  HB2 ARG A 129       5.000  11.245   2.671  1.00 97.25           H  
ATOM   2011  HB3 ARG A 129       6.653  11.837   2.650  1.00 97.25           H  
ATOM   2012  O   ARG A 129       4.858  11.415  -0.277  1.00 97.25           O  
ATOM   2013  CG  ARG A 129       5.368  12.863   4.034  1.00 97.25           C  
ATOM   2014  HG2 ARG A 129       5.513  12.144   4.840  1.00 97.25           H  
ATOM   2015  HG3 ARG A 129       4.341  13.224   4.084  1.00 97.25           H  
ATOM   2016  CD  ARG A 129       6.330  14.033   4.249  1.00 97.25           C  
ATOM   2017  HD2 ARG A 129       7.353  13.657   4.228  1.00 97.25           H  
ATOM   2018  HD3 ARG A 129       6.196  14.761   3.449  1.00 97.25           H  
ATOM   2019  NE  ARG A 129       6.068  14.688   5.537  1.00 97.25           N  
ATOM   2020  HE  ARG A 129       5.243  14.416   6.052  1.00 97.25           H  
ATOM   2021  NH1 ARG A 129       7.719  16.282   5.473  1.00 97.25           N  
ATOM   2022 HH11 ARG A 129       8.022  15.907   4.586  1.00 97.25           H  
ATOM   2023 HH12 ARG A 129       8.192  17.056   5.917  1.00 97.25           H  
ATOM   2024  NH2 ARG A 129       6.290  16.165   7.204  1.00 97.25           N  
ATOM   2025 HH21 ARG A 129       5.415  15.775   7.524  1.00 97.25           H  
ATOM   2026 HH22 ARG A 129       6.704  16.958   7.673  1.00 97.25           H  
ATOM   2027  CZ  ARG A 129       6.704  15.708   6.063  1.00 97.25           C  
ATOM   2028  N   THR A 130       6.808  12.530  -0.366  1.00 97.75           N  
ATOM   2029  H   THR A 130       7.409  13.205   0.085  1.00 97.75           H  
ATOM   2030  CA  THR A 130       7.404  11.752  -1.453  1.00 97.75           C  
ATOM   2031  HA  THR A 130       6.731  10.953  -1.763  1.00 97.75           H  
ATOM   2032  C   THR A 130       8.682  11.133  -0.921  1.00 97.75           C  
ATOM   2033  CB  THR A 130       7.693  12.617  -2.685  1.00 97.75           C  
ATOM   2034  HB  THR A 130       8.392  13.411  -2.421  1.00 97.75           H  
ATOM   2035  O   THR A 130       9.488  11.835  -0.305  1.00 97.75           O  
ATOM   2036  CG2 THR A 130       8.274  11.800  -3.832  1.00 97.75           C  
ATOM   2037 HG21 THR A 130       8.367  12.413  -4.729  1.00 97.75           H  
ATOM   2038 HG22 THR A 130       7.630  10.948  -4.049  1.00 97.75           H  
ATOM   2039 HG23 THR A 130       9.269  11.436  -3.577  1.00 97.75           H  
ATOM   2040  OG1 THR A 130       6.503  13.198  -3.175  1.00 97.75           O  
ATOM   2041  HG1 THR A 130       6.752  13.608  -4.006  1.00 97.75           H  
ATOM   2042  N   VAL A 131       8.848   9.832  -1.129  1.00 97.33           N  
ATOM   2043  H   VAL A 131       8.121   9.318  -1.605  1.00 97.33           H  
ATOM   2044  CA  VAL A 131      10.026   9.083  -0.695  1.00 97.33           C  
ATOM   2045  HA  VAL A 131      10.806   9.774  -0.375  1.00 97.33           H  
ATOM   2046  C   VAL A 131      10.562   8.280  -1.862  1.00 97.33           C  
ATOM   2047  CB  VAL A 131       9.693   8.162   0.488  1.00 97.33           C  
ATOM   2048  HB  VAL A 131       8.913   7.457   0.201  1.00 97.33           H  
ATOM   2049  O   VAL A 131       9.838   7.481  -2.448  1.00 97.33           O  
ATOM   2050  CG1 VAL A 131      10.918   7.370   0.957  1.00 97.33           C  
ATOM   2051 HG11 VAL A 131      11.299   6.741   0.152  1.00 97.33           H  
ATOM   2052 HG12 VAL A 131      10.629   6.710   1.775  1.00 97.33           H  
ATOM   2053 HG13 VAL A 131      11.708   8.045   1.285  1.00 97.33           H  
ATOM   2054  CG2 VAL A 131       9.197   8.992   1.673  1.00 97.33           C  
ATOM   2055 HG21 VAL A 131       9.215   8.365   2.565  1.00 97.33           H  
ATOM   2056 HG22 VAL A 131       9.855   9.845   1.837  1.00 97.33           H  
ATOM   2057 HG23 VAL A 131       8.179   9.337   1.490  1.00 97.33           H  
ATOM   2058  N   THR A 132      11.841   8.460  -2.164  1.00 97.38           N  
ATOM   2059  H   THR A 132      12.380   9.153  -1.664  1.00 97.38           H  
ATOM   2060  CA  THR A 132      12.573   7.547  -3.039  1.00 97.38           C  
ATOM   2061  HA  THR A 132      11.891   7.144  -3.787  1.00 97.38           H  
ATOM   2062  C   THR A 132      13.129   6.407  -2.193  1.00 97.38           C  
ATOM   2063  CB  THR A 132      13.706   8.266  -3.776  1.00 97.38           C  
ATOM   2064  HB  THR A 132      14.479   8.542  -3.059  1.00 97.38           H  
ATOM   2065  O   THR A 132      13.807   6.664  -1.201  1.00 97.38           O  
ATOM   2066  CG2 THR A 132      14.331   7.385  -4.856  1.00 97.38           C  
ATOM   2067 HG21 THR A 132      15.067   7.964  -5.414  1.00 97.38           H  
ATOM   2068 HG22 THR A 132      13.561   7.027  -5.539  1.00 97.38           H  
ATOM   2069 HG23 THR A 132      14.835   6.534  -4.398  1.00 97.38           H  
ATOM   2070  OG1 THR A 132      13.239   9.449  -4.391  1.00 97.38           O  
ATOM   2071  HG1 THR A 132      12.554   9.242  -5.032  1.00 97.38           H  
ATOM   2072  N   VAL A 133      12.855   5.161  -2.577  1.00 97.43           N  
ATOM   2073  H   VAL A 133      12.261   5.036  -3.384  1.00 97.43           H  
ATOM   2074  CA  VAL A 133      13.377   3.958  -1.913  1.00 97.43           C  
ATOM   2075  HA  VAL A 133      13.992   4.252  -1.062  1.00 97.43           H  
ATOM   2076  C   VAL A 133      14.271   3.220  -2.903  1.00 97.43           C  
ATOM   2077  CB  VAL A 133      12.243   3.064  -1.371  1.00 97.43           C  
ATOM   2078  HB  VAL A 133      11.713   2.604  -2.205  1.00 97.43           H  
ATOM   2079  O   VAL A 133      13.811   2.725  -3.938  1.00 97.43           O  
ATOM   2080  CG1 VAL A 133      12.791   1.942  -0.484  1.00 97.43           C  
ATOM   2081 HG11 VAL A 133      13.507   1.335  -1.038  1.00 97.43           H  
ATOM   2082 HG12 VAL A 133      11.980   1.298  -0.144  1.00 97.43           H  
ATOM   2083 HG13 VAL A 133      13.299   2.361   0.385  1.00 97.43           H  
ATOM   2084  CG2 VAL A 133      11.214   3.852  -0.554  1.00 97.43           C  
ATOM   2085 HG21 VAL A 133      10.713   4.589  -1.182  1.00 97.43           H  
ATOM   2086 HG22 VAL A 133      10.459   3.167  -0.168  1.00 97.43           H  
ATOM   2087 HG23 VAL A 133      11.709   4.353   0.277  1.00 97.43           H  
ATOM   2088  N   ASN A 134      15.569   3.173  -2.626  1.00 96.89           N  
ATOM   2089  H   ASN A 134      15.894   3.554  -1.748  1.00 96.89           H  
ATOM   2090  CA  ASN A 134      16.549   2.523  -3.492  1.00 96.89           C  
ATOM   2091  HA  ASN A 134      16.360   2.855  -4.513  1.00 96.89           H  
ATOM   2092  C   ASN A 134      16.416   0.990  -3.452  1.00 96.89           C  
ATOM   2093  CB  ASN A 134      17.959   2.984  -3.097  1.00 96.89           C  
ATOM   2094  HB2 ASN A 134      18.144   2.744  -2.050  1.00 96.89           H  
ATOM   2095  HB3 ASN A 134      18.711   2.466  -3.692  1.00 96.89           H  
ATOM   2096  O   ASN A 134      15.813   0.445  -2.527  1.00 96.89           O  
ATOM   2097  CG  ASN A 134      18.138   4.468  -3.327  1.00 96.89           C  
ATOM   2098  ND2 ASN A 134      18.255   5.240  -2.276  1.00 96.89           N  
ATOM   2099 HD21 ASN A 134      18.239   6.238  -2.430  1.00 96.89           H  
ATOM   2100 HD22 ASN A 134      17.958   4.862  -1.389  1.00 96.89           H  
ATOM   2101  OD1 ASN A 134      18.150   4.938  -4.455  1.00 96.89           O  
ATOM   2102  N   PRO A 135      16.970   0.266  -4.440  1.00 96.11           N  
ATOM   2103  CA  PRO A 135      17.009  -1.196  -4.419  1.00 96.11           C  
ATOM   2104  HA  PRO A 135      15.999  -1.579  -4.563  1.00 96.11           H  
ATOM   2105  C   PRO A 135      17.592  -1.751  -3.113  1.00 96.11           C  
ATOM   2106  CB  PRO A 135      17.874  -1.584  -5.621  1.00 96.11           C  
ATOM   2107  HB2 PRO A 135      17.605  -2.558  -6.028  1.00 96.11           H  
ATOM   2108  HB3 PRO A 135      18.931  -1.569  -5.353  1.00 96.11           H  
ATOM   2109  O   PRO A 135      18.697  -1.383  -2.716  1.00 96.11           O  
ATOM   2110  CG  PRO A 135      17.594  -0.452  -6.602  1.00 96.11           C  
ATOM   2111  HG2 PRO A 135      18.372  -0.359  -7.360  1.00 96.11           H  
ATOM   2112  HG3 PRO A 135      16.616  -0.612  -7.056  1.00 96.11           H  
ATOM   2113  CD  PRO A 135      17.536   0.764  -5.685  1.00 96.11           C  
ATOM   2114  HD2 PRO A 135      18.545   1.137  -5.508  1.00 96.11           H  
ATOM   2115  HD3 PRO A 135      16.913   1.539  -6.131  1.00 96.11           H  
ATOM   2116  N   GLY A 136      16.856  -2.648  -2.459  1.00 96.63           N  
ATOM   2117  H   GLY A 136      15.925  -2.842  -2.800  1.00 96.63           H  
ATOM   2118  CA  GLY A 136      17.220  -3.264  -1.180  1.00 96.63           C  
ATOM   2119  HA2 GLY A 136      16.585  -4.135  -1.024  1.00 96.63           H  
ATOM   2120  HA3 GLY A 136      18.259  -3.592  -1.225  1.00 96.63           H  
ATOM   2121  C   GLY A 136      17.068  -2.356   0.047  1.00 96.63           C  
ATOM   2122  O   GLY A 136      17.372  -2.795   1.155  1.00 96.63           O  
ATOM   2123  N   GLU A 137      16.617  -1.112  -0.124  1.00 97.75           N  
ATOM   2124  H   GLU A 137      16.349  -0.810  -1.050  1.00 97.75           H  
ATOM   2125  CA  GLU A 137      16.424  -0.160   0.969  1.00 97.75           C  
ATOM   2126  HA  GLU A 137      17.216  -0.325   1.700  1.00 97.75           H  
ATOM   2127  C   GLU A 137      15.080  -0.384   1.679  1.00 97.75           C  
ATOM   2128  CB  GLU A 137      16.581   1.276   0.440  1.00 97.75           C  
ATOM   2129  HB2 GLU A 137      15.723   1.516  -0.189  1.00 97.75           H  
ATOM   2130  HB3 GLU A 137      17.485   1.321  -0.167  1.00 97.75           H  
ATOM   2131  O   GLU A 137      14.070  -0.742   1.062  1.00 97.75           O  
ATOM   2132  CG  GLU A 137      16.692   2.338   1.545  1.00 97.75           C  
ATOM   2133  HG2 GLU A 137      15.774   2.338   2.133  1.00 97.75           H  
ATOM   2134  HG3 GLU A 137      17.514   2.062   2.205  1.00 97.75           H  
ATOM   2135  CD  GLU A 137      16.934   3.758   0.999  1.00 97.75           C  
ATOM   2136  OE1 GLU A 137      17.306   4.634   1.806  1.00 97.75           O  
ATOM   2137  OE2 GLU A 137      16.794   3.973  -0.231  1.00 97.75           O  
ATOM   2138  N   GLU A 138      15.074  -0.136   2.991  1.00 98.26           N  
ATOM   2139  H   GLU A 138      15.927   0.196   3.417  1.00 98.26           H  
ATOM   2140  CA  GLU A 138      13.867   0.007   3.800  1.00 98.26           C  
ATOM   2141  HA  GLU A 138      13.004  -0.109   3.144  1.00 98.26           H  
ATOM   2142  C   GLU A 138      13.839   1.424   4.391  1.00 98.26           C  
ATOM   2143  CB  GLU A 138      13.781  -1.106   4.868  1.00 98.26           C  
ATOM   2144  HB2 GLU A 138      13.870  -2.068   4.363  1.00 98.26           H  
ATOM   2145  HB3 GLU A 138      14.609  -1.007   5.570  1.00 98.26           H  
ATOM   2146  O   GLU A 138      14.792   1.843   5.049  1.00 98.26           O  
ATOM   2147  CG  GLU A 138      12.449  -1.083   5.645  1.00 98.26           C  
ATOM   2148  HG2 GLU A 138      12.396  -0.162   6.226  1.00 98.26           H  
ATOM   2149  HG3 GLU A 138      11.628  -1.064   4.929  1.00 98.26           H  
ATOM   2150  CD  GLU A 138      12.238  -2.296   6.581  1.00 98.26           C  
ATOM   2151  OE1 GLU A 138      11.914  -2.085   7.777  1.00 98.26           O  
ATOM   2152  OE2 GLU A 138      12.282  -3.458   6.099  1.00 98.26           O  
ATOM   2153  N   VAL A 139      12.752   2.163   4.154  1.00 98.20           N  
ATOM   2154  H   VAL A 139      12.002   1.735   3.631  1.00 98.20           H  
ATOM   2155  CA  VAL A 139      12.542   3.529   4.654  1.00 98.20           C  
ATOM   2156  HA  VAL A 139      13.390   3.810   5.278  1.00 98.20           H  
ATOM   2157  C   VAL A 139      11.290   3.566   5.523  1.00 98.20           C  
ATOM   2158  CB  VAL A 139      12.452   4.561   3.509  1.00 98.20           C  
ATOM   2159  HB  VAL A 139      11.606   4.317   2.866  1.00 98.20           H  
ATOM   2160  O   VAL A 139      10.257   3.009   5.159  1.00 98.20           O  
ATOM   2161  CG1 VAL A 139      12.255   5.980   4.064  1.00 98.20           C  
ATOM   2162 HG11 VAL A 139      11.254   6.090   4.482  1.00 98.20           H  
ATOM   2163 HG12 VAL A 139      12.998   6.184   4.834  1.00 98.20           H  
ATOM   2164 HG13 VAL A 139      12.382   6.715   3.269  1.00 98.20           H  
ATOM   2165  CG2 VAL A 139      13.724   4.573   2.654  1.00 98.20           C  
ATOM   2166 HG21 VAL A 139      13.867   3.598   2.188  1.00 98.20           H  
ATOM   2167 HG22 VAL A 139      13.647   5.317   1.861  1.00 98.20           H  
ATOM   2168 HG23 VAL A 139      14.597   4.796   3.269  1.00 98.20           H  
ATOM   2169  N   GLU A 140      11.360   4.252   6.663  1.00 98.33           N  
ATOM   2170  H   GLU A 140      12.225   4.720   6.892  1.00 98.33           H  
ATOM   2171  CA  GLU A 140      10.209   4.504   7.534  1.00 98.33           C  
ATOM   2172  HA  GLU A 140       9.365   3.912   7.180  1.00 98.33           H  
ATOM   2173  C   GLU A 140       9.796   5.982   7.462  1.00 98.33           C  
ATOM   2174  CB  GLU A 140      10.507   4.029   8.972  1.00 98.33           C  
ATOM   2175  HB2 GLU A 140      11.290   4.651   9.405  1.00 98.33           H  
ATOM   2176  HB3 GLU A 140      10.867   3.001   8.931  1.00 98.33           H  
ATOM   2177  O   GLU A 140      10.624   6.884   7.585  1.00 98.33           O  
ATOM   2178  CG  GLU A 140       9.263   4.067   9.879  1.00 98.33           C  
ATOM   2179  HG2 GLU A 140       8.464   3.493   9.409  1.00 98.33           H  
ATOM   2180  HG3 GLU A 140       8.914   5.096   9.964  1.00 98.33           H  
ATOM   2181  CD  GLU A 140       9.529   3.507  11.292  1.00 98.33           C  
ATOM   2182  OE1 GLU A 140       9.969   4.284  12.162  1.00 98.33           O  
ATOM   2183  OE2 GLU A 140       9.226   2.310  11.549  1.00 98.33           O  
ATOM   2184  N   VAL A 141       8.499   6.229   7.287  1.00 97.66           N  
ATOM   2185  H   VAL A 141       7.887   5.436   7.154  1.00 97.66           H  
ATOM   2186  CA  VAL A 141       7.871   7.554   7.340  1.00 97.66           C  
ATOM   2187  HA  VAL A 141       8.632   8.305   7.549  1.00 97.66           H  
ATOM   2188  C   VAL A 141       6.854   7.549   8.467  1.00 97.66           C  
ATOM   2189  CB  VAL A 141       7.177   7.924   6.018  1.00 97.66           C  
ATOM   2190  HB  VAL A 141       6.304   7.286   5.874  1.00 97.66           H  
ATOM   2191  O   VAL A 141       6.030   6.642   8.556  1.00 97.66           O  
ATOM   2192  CG1 VAL A 141       6.715   9.389   6.021  1.00 97.66           C  
ATOM   2193 HG11 VAL A 141       5.990   9.558   6.817  1.00 97.66           H  
ATOM   2194 HG12 VAL A 141       7.568  10.051   6.164  1.00 97.66           H  
ATOM   2195 HG13 VAL A 141       6.233   9.624   5.072  1.00 97.66           H  
ATOM   2196  CG2 VAL A 141       8.101   7.736   4.818  1.00 97.66           C  
ATOM   2197 HG21 VAL A 141       9.002   8.337   4.939  1.00 97.66           H  
ATOM   2198 HG22 VAL A 141       8.379   6.687   4.713  1.00 97.66           H  
ATOM   2199 HG23 VAL A 141       7.564   8.030   3.917  1.00 97.66           H  
ATOM   2200  N   THR A 142       6.886   8.566   9.322  1.00 96.46           N  
ATOM   2201  H   THR A 142       7.541   9.319   9.168  1.00 96.46           H  
ATOM   2202  CA  THR A 142       5.908   8.717  10.405  1.00 96.46           C  
ATOM   2203  HA  THR A 142       5.247   7.852  10.434  1.00 96.46           H  
ATOM   2204  C   THR A 142       5.048   9.945  10.162  1.00 96.46           C  
ATOM   2205  CB  THR A 142       6.592   8.790  11.774  1.00 96.46           C  
ATOM   2206  HB  THR A 142       7.257   9.653  11.809  1.00 96.46           H  
ATOM   2207  O   THR A 142       5.569  11.030   9.908  1.00 96.46           O  
ATOM   2208  CG2 THR A 142       5.589   8.872  12.926  1.00 96.46           C  
ATOM   2209 HG21 THR A 142       4.863   8.063  12.850  1.00 96.46           H  
ATOM   2210 HG22 THR A 142       5.066   9.828  12.905  1.00 96.46           H  
ATOM   2211 HG23 THR A 142       6.119   8.790  13.876  1.00 96.46           H  
ATOM   2212  OG1 THR A 142       7.341   7.618  11.994  1.00 96.46           O  
ATOM   2213  HG1 THR A 142       7.961   7.498  11.271  1.00 96.46           H  
ATOM   2214  N   PHE A 143       3.741   9.760  10.289  1.00 93.47           N  
ATOM   2215  H   PHE A 143       3.408   8.827  10.488  1.00 93.47           H  
ATOM   2216  CA  PHE A 143       2.742  10.814  10.336  1.00 93.47           C  
ATOM   2217  HA  PHE A 143       3.194  11.773  10.084  1.00 93.47           H  
ATOM   2218  C   PHE A 143       2.197  10.878  11.756  1.00 93.47           C  
ATOM   2219  CB  PHE A 143       1.628  10.526   9.324  1.00 93.47           C  
ATOM   2220  HB2 PHE A 143       1.159   9.573   9.569  1.00 93.47           H  
ATOM   2221  HB3 PHE A 143       0.866  11.300   9.415  1.00 93.47           H  
ATOM   2222  O   PHE A 143       1.907   9.840  12.353  1.00 93.47           O  
ATOM   2223  CG  PHE A 143       2.114  10.480   7.891  1.00 93.47           C  
ATOM   2224  CD1 PHE A 143       1.976  11.611   7.070  1.00 93.47           C  
ATOM   2225  HD1 PHE A 143       1.500  12.500   7.457  1.00 93.47           H  
ATOM   2226  CD2 PHE A 143       2.723   9.316   7.385  1.00 93.47           C  
ATOM   2227  HD2 PHE A 143       2.833   8.445   8.016  1.00 93.47           H  
ATOM   2228  CE1 PHE A 143       2.449  11.584   5.748  1.00 93.47           C  
ATOM   2229  HE1 PHE A 143       2.321  12.451   5.117  1.00 93.47           H  
ATOM   2230  CE2 PHE A 143       3.209   9.291   6.068  1.00 93.47           C  
ATOM   2231  HE2 PHE A 143       3.690   8.402   5.689  1.00 93.47           H  
ATOM   2232  CZ  PHE A 143       3.076  10.428   5.253  1.00 93.47           C  
ATOM   2233  HZ  PHE A 143       3.446  10.410   4.239  1.00 93.47           H  
ATOM   2234  N   SER A 144       2.045  12.089  12.277  1.00 90.50           N  
ATOM   2235  H   SER A 144       2.254  12.896  11.706  1.00 90.50           H  
ATOM   2236  CA  SER A 144       1.392  12.331  13.560  1.00 90.50           C  
ATOM   2237  HA  SER A 144       1.039  11.393  13.988  1.00 90.50           H  
ATOM   2238  C   SER A 144       0.201  13.238  13.328  1.00 90.50           C  
ATOM   2239  CB  SER A 144       2.325  12.985  14.578  1.00 90.50           C  
ATOM   2240  HB2 SER A 144       2.617  13.971  14.217  1.00 90.50           H  
ATOM   2241  HB3 SER A 144       1.785  13.103  15.517  1.00 90.50           H  
ATOM   2242  O   SER A 144       0.299  14.225  12.595  1.00 90.50           O  
ATOM   2243  OG  SER A 144       3.491  12.215  14.811  1.00 90.50           O  
ATOM   2244  HG  SER A 144       3.923  12.593  15.580  1.00 90.50           H  
ATOM   2245  N   ALA A 145      -0.909  12.940  13.979  1.00 77.70           N  
ATOM   2246  H   ALA A 145      -0.945  12.119  14.566  1.00 77.70           H  
ATOM   2247  CA  ALA A 145      -2.089  13.766  13.909  1.00 77.70           C  
ATOM   2248  HA  ALA A 145      -1.842  14.736  13.477  1.00 77.70           H  
ATOM   2249  C   ALA A 145      -2.625  14.006  15.317  1.00 77.70           C  
ATOM   2250  CB  ALA A 145      -3.093  13.087  12.981  1.00 77.70           C  
ATOM   2251  HB1 ALA A 145      -2.637  12.883  12.012  1.00 77.70           H  
ATOM   2252  HB2 ALA A 145      -3.944  13.755  12.843  1.00 77.70           H  
ATOM   2253  HB3 ALA A 145      -3.439  12.150  13.418  1.00 77.70           H  
ATOM   2254  O   ALA A 145      -2.992  13.069  16.006  1.00 77.70           O  
ATOM   2255  N   ASN A 146      -2.763  15.279  15.703  1.00 72.04           N  
ATOM   2256  H   ASN A 146      -2.344  16.005  15.140  1.00 72.04           H  
ATOM   2257  CA  ASN A 146      -3.492  15.668  16.925  1.00 72.04           C  
ATOM   2258  HA  ASN A 146      -3.031  15.188  17.788  1.00 72.04           H  
ATOM   2259  C   ASN A 146      -4.973  15.240  16.897  1.00 72.04           C  
ATOM   2260  CB  ASN A 146      -3.430  17.197  17.078  1.00 72.04           C  
ATOM   2261  HB2 ASN A 146      -3.979  17.478  17.977  1.00 72.04           H  
ATOM   2262  HB3 ASN A 146      -3.931  17.658  16.226  1.00 72.04           H  
ATOM   2263  O   ASN A 146      -5.697  15.431  17.865  1.00 72.04           O  
ATOM   2264  CG  ASN A 146      -2.032  17.763  17.206  1.00 72.04           C  
ATOM   2265  ND2 ASN A 146      -1.863  19.027  16.899  1.00 72.04           N  
ATOM   2266 HD21 ASN A 146      -2.666  19.607  16.698  1.00 72.04           H  
ATOM   2267 HD22 ASN A 146      -0.928  19.381  17.040  1.00 72.04           H  
ATOM   2268  OD1 ASN A 146      -1.067  17.113  17.555  1.00 72.04           O  
ATOM   2269  N   ASP A 147      -5.400  14.748  15.741  1.00 70.51           N  
ATOM   2270  H   ASP A 147      -4.692  14.505  15.062  1.00 70.51           H  
ATOM   2271  CA  ASP A 147      -6.721  14.303  15.387  1.00 70.51           C  
ATOM   2272  HA  ASP A 147      -7.342  14.152  16.270  1.00 70.51           H  
ATOM   2273  C   ASP A 147      -6.541  12.970  14.614  1.00 70.51           C  
ATOM   2274  CB  ASP A 147      -7.346  15.441  14.562  1.00 70.51           C  
ATOM   2275  HB2 ASP A 147      -6.694  15.687  13.725  1.00 70.51           H  
ATOM   2276  HB3 ASP A 147      -7.439  16.326  15.192  1.00 70.51           H  
ATOM   2277  O   ASP A 147      -6.128  12.997  13.445  1.00 70.51           O  
ATOM   2278  CG  ASP A 147      -8.712  15.073  14.023  1.00 70.51           C  
ATOM   2279  OD1 ASP A 147      -8.982  13.870  14.063  1.00 70.51           O  
ATOM   2280  OD2 ASP A 147      -9.391  15.976  13.488  1.00 70.51           O  
ATOM   2281  N   PRO A 148      -6.795  11.810  15.248  1.00 64.64           N  
ATOM   2282  CA  PRO A 148      -6.671  10.496  14.613  1.00 64.64           C  
ATOM   2283  HA  PRO A 148      -5.630  10.347  14.328  1.00 64.64           H  
ATOM   2284  C   PRO A 148      -7.550  10.324  13.360  1.00 64.64           C  
ATOM   2285  CB  PRO A 148      -7.040   9.481  15.702  1.00 64.64           C  
ATOM   2286  HB2 PRO A 148      -6.404   8.598  15.648  1.00 64.64           H  
ATOM   2287  HB3 PRO A 148      -8.091   9.205  15.620  1.00 64.64           H  
ATOM   2288  O   PRO A 148      -7.220   9.516  12.486  1.00 64.64           O  
ATOM   2289  CG  PRO A 148      -6.817  10.230  17.013  1.00 64.64           C  
ATOM   2290  HG2 PRO A 148      -7.454   9.850  17.811  1.00 64.64           H  
ATOM   2291  HG3 PRO A 148      -5.766  10.171  17.295  1.00 64.64           H  
ATOM   2292  CD  PRO A 148      -7.167  11.666  16.647  1.00 64.64           C  
ATOM   2293  HD2 PRO A 148      -8.240  11.824  16.751  1.00 64.64           H  
ATOM   2294  HD3 PRO A 148      -6.616  12.353  17.289  1.00 64.64           H  
ATOM   2295  N   HIS A 149      -8.596  11.140  13.199  1.00 70.13           N  
ATOM   2296  H   HIS A 149      -8.806  11.817  13.918  1.00 70.13           H  
ATOM   2297  CA  HIS A 149      -9.526  11.144  12.064  1.00 70.13           C  
ATOM   2298  HA  HIS A 149      -9.976  10.154  11.984  1.00 70.13           H  
ATOM   2299  C   HIS A 149      -8.814  11.466  10.737  1.00 70.13           C  
ATOM   2300  CB  HIS A 149     -10.646  12.161  12.359  1.00 70.13           C  
ATOM   2301  HB2 HIS A 149     -10.278  13.166  12.154  1.00 70.13           H  
ATOM   2302  HB3 HIS A 149     -11.477  12.014  11.669  1.00 70.13           H  
ATOM   2303  O   HIS A 149      -9.255  11.100   9.642  1.00 70.13           O  
ATOM   2304  CG  HIS A 149     -11.167  12.109  13.785  1.00 70.13           C  
ATOM   2305  CD2 HIS A 149     -11.528  13.181  14.558  1.00 70.13           C  
ATOM   2306  HD2 HIS A 149     -11.511  14.213  14.240  1.00 70.13           H  
ATOM   2307  ND1 HIS A 149     -11.290  10.997  14.584  1.00 70.13           N  
ATOM   2308  HD1 HIS A 149     -11.563  10.075  14.274  1.00 70.13           H  
ATOM   2309  CE1 HIS A 149     -11.709  11.404  15.794  1.00 70.13           C  
ATOM   2310  HE1 HIS A 149     -12.075  10.739  16.563  1.00 70.13           H  
ATOM   2311  NE2 HIS A 149     -11.830  12.738  15.842  1.00 70.13           N  
ATOM   2312  N   LYS A 150      -7.619  12.072  10.798  1.00 75.49           N  
ATOM   2313  H   LYS A 150      -7.302  12.348  11.717  1.00 75.49           H  
ATOM   2314  CA  LYS A 150      -6.763  12.303   9.620  1.00 75.49           C  
ATOM   2315  HA  LYS A 150      -7.358  12.828   8.873  1.00 75.49           H  
ATOM   2316  C   LYS A 150      -6.283  11.019   8.937  1.00 75.49           C  
ATOM   2317  CB  LYS A 150      -5.565  13.173  10.008  1.00 75.49           C  
ATOM   2318  HB2 LYS A 150      -5.021  12.706  10.829  1.00 75.49           H  
ATOM   2319  HB3 LYS A 150      -4.900  13.250   9.148  1.00 75.49           H  
ATOM   2320  O   LYS A 150      -5.850  11.077   7.783  1.00 75.49           O  
ATOM   2321  CG  LYS A 150      -6.022  14.580  10.408  1.00 75.49           C  
ATOM   2322  HG2 LYS A 150      -6.518  14.546  11.378  1.00 75.49           H  
ATOM   2323  HG3 LYS A 150      -6.729  14.956   9.668  1.00 75.49           H  
ATOM   2324  CD  LYS A 150      -4.827  15.529  10.466  1.00 75.49           C  
ATOM   2325  HD2 LYS A 150      -4.063  15.130  11.132  1.00 75.49           H  
ATOM   2326  HD3 LYS A 150      -4.410  15.636   9.465  1.00 75.49           H  
ATOM   2327  CE  LYS A 150      -5.313  16.882  10.979  1.00 75.49           C  
ATOM   2328  HE2 LYS A 150      -6.137  17.217  10.350  1.00 75.49           H  
ATOM   2329  HE3 LYS A 150      -5.709  16.746  11.986  1.00 75.49           H  
ATOM   2330  NZ  LYS A 150      -4.212  17.870  10.969  1.00 75.49           N  
ATOM   2331  HZ1 LYS A 150      -4.546  18.748  11.339  1.00 75.49           H  
ATOM   2332  HZ2 LYS A 150      -3.443  17.530  11.527  1.00 75.49           H  
ATOM   2333  HZ3 LYS A 150      -3.897  18.010  10.019  1.00 75.49           H  
ATOM   2334  N   PHE A 151      -6.370   9.873   9.608  1.00 83.41           N  
ATOM   2335  H   PHE A 151      -6.722   9.904  10.554  1.00 83.41           H  
ATOM   2336  CA  PHE A 151      -5.941   8.570   9.097  1.00 83.41           C  
ATOM   2337  HA  PHE A 151      -5.188   8.725   8.324  1.00 83.41           H  
ATOM   2338  C   PHE A 151      -7.054   7.769   8.407  1.00 83.41           C  
ATOM   2339  CB  PHE A 151      -5.290   7.790  10.243  1.00 83.41           C  
ATOM   2340  HB2 PHE A 151      -4.978   6.814   9.872  1.00 83.41           H  
ATOM   2341  HB3 PHE A 151      -6.052   7.606  11.001  1.00 83.41           H  
ATOM   2342  O   PHE A 151      -6.866   6.596   8.092  1.00 83.41           O  
ATOM   2343  CG  PHE A 151      -4.095   8.462  10.900  1.00 83.41           C  
ATOM   2344  CD1 PHE A 151      -3.147   9.177  10.143  1.00 83.41           C  
ATOM   2345  HD1 PHE A 151      -3.252   9.224   9.069  1.00 83.41           H  
ATOM   2346  CD2 PHE A 151      -3.939   8.379  12.293  1.00 83.41           C  
ATOM   2347  HD2 PHE A 151      -4.663   7.844  12.889  1.00 83.41           H  
ATOM   2348  CE1 PHE A 151      -2.070   9.830  10.770  1.00 83.41           C  
ATOM   2349  HE1 PHE A 151      -1.356  10.392  10.186  1.00 83.41           H  
ATOM   2350  CE2 PHE A 151      -2.855   9.015  12.921  1.00 83.41           C  
ATOM   2351  HE2 PHE A 151      -2.760   8.954  13.995  1.00 83.41           H  
ATOM   2352  CZ  PHE A 151      -1.922   9.744  12.164  1.00 83.41           C  
ATOM   2353  HZ  PHE A 151      -1.100  10.237  12.661  1.00 83.41           H  
ATOM   2354  N   ASN A 152      -8.205   8.387   8.132  1.00 83.31           N  
ATOM   2355  H   ASN A 152      -8.352   9.311   8.513  1.00 83.31           H  
ATOM   2356  CA  ASN A 152      -9.359   7.705   7.554  1.00 83.31           C  
ATOM   2357  HA  ASN A 152      -9.658   6.901   8.226  1.00 83.31           H  
ATOM   2358  C   ASN A 152      -9.068   7.079   6.175  1.00 83.31           C  
ATOM   2359  CB  ASN A 152     -10.506   8.721   7.532  1.00 83.31           C  
ATOM   2360  HB2 ASN A 152     -10.588   9.175   8.520  1.00 83.31           H  
ATOM   2361  HB3 ASN A 152     -10.310   9.515   6.812  1.00 83.31           H  
ATOM   2362  O   ASN A 152      -9.362   5.908   5.946  1.00 83.31           O  
ATOM   2363  CG  ASN A 152     -11.848   8.103   7.222  1.00 83.31           C  
ATOM   2364  ND2 ASN A 152     -12.900   8.786   7.586  1.00 83.31           N  
ATOM   2365 HD21 ASN A 152     -13.779   8.296   7.676  1.00 83.31           H  
ATOM   2366 HD22 ASN A 152     -12.768   9.529   8.258  1.00 83.31           H  
ATOM   2367  OD1 ASN A 152     -11.954   7.031   6.655  1.00 83.31           O  
ATOM   2368  N   ARG A 153      -8.445   7.846   5.268  1.00 90.60           N  
ATOM   2369  H   ARG A 153      -8.187   8.777   5.562  1.00 90.60           H  
ATOM   2370  CA  ARG A 153      -8.206   7.445   3.867  1.00 90.60           C  
ATOM   2371  HA  ARG A 153      -8.330   6.365   3.789  1.00 90.60           H  
ATOM   2372  C   ARG A 153      -6.772   7.713   3.401  1.00 90.60           C  
ATOM   2373  CB  ARG A 153      -9.263   8.074   2.946  1.00 90.60           C  
ATOM   2374  HB2 ARG A 153      -9.306   9.149   3.121  1.00 90.60           H  
ATOM   2375  HB3 ARG A 153      -8.980   7.897   1.909  1.00 90.60           H  
ATOM   2376  O   ARG A 153      -6.558   8.586   2.554  1.00 90.60           O  
ATOM   2377  CG  ARG A 153     -10.646   7.446   3.178  1.00 90.60           C  
ATOM   2378  HG2 ARG A 153     -10.922   7.536   4.229  1.00 90.60           H  
ATOM   2379  HG3 ARG A 153     -10.616   6.387   2.920  1.00 90.60           H  
ATOM   2380  CD  ARG A 153     -11.736   8.139   2.365  1.00 90.60           C  
ATOM   2381  HD2 ARG A 153     -11.729   9.200   2.616  1.00 90.60           H  
ATOM   2382  HD3 ARG A 153     -12.695   7.720   2.671  1.00 90.60           H  
ATOM   2383  NE  ARG A 153     -11.572   7.949   0.909  1.00 90.60           N  
ATOM   2384  HE  ARG A 153     -10.878   7.291   0.583  1.00 90.60           H  
ATOM   2385  NH1 ARG A 153     -12.980   9.612   0.225  1.00 90.60           N  
ATOM   2386 HH11 ARG A 153     -13.503  10.074  -0.505  1.00 90.60           H  
ATOM   2387 HH12 ARG A 153     -13.145   9.810   1.202  1.00 90.60           H  
ATOM   2388  NH2 ARG A 153     -12.022   8.296  -1.290  1.00 90.60           N  
ATOM   2389 HH21 ARG A 153     -11.237   7.678  -1.438  1.00 90.60           H  
ATOM   2390 HH22 ARG A 153     -12.307   8.913  -2.038  1.00 90.60           H  
ATOM   2391  CZ  ARG A 153     -12.191   8.610  -0.043  1.00 90.60           C  
ATOM   2392  N   PRO A 154      -5.768   7.025   3.967  1.00 93.57           N  
ATOM   2393  CA  PRO A 154      -4.414   7.058   3.437  1.00 93.57           C  
ATOM   2394  HA  PRO A 154      -4.028   8.076   3.489  1.00 93.57           H  
ATOM   2395  C   PRO A 154      -4.389   6.579   1.983  1.00 93.57           C  
ATOM   2396  CB  PRO A 154      -3.577   6.154   4.346  1.00 93.57           C  
ATOM   2397  HB2 PRO A 154      -3.159   6.740   5.165  1.00 93.57           H  
ATOM   2398  HB3 PRO A 154      -2.788   5.631   3.806  1.00 93.57           H  
ATOM   2399  O   PRO A 154      -5.056   5.617   1.596  1.00 93.57           O  
ATOM   2400  CG  PRO A 154      -4.625   5.188   4.890  1.00 93.57           C  
ATOM   2401  HG2 PRO A 154      -4.318   4.737   5.834  1.00 93.57           H  
ATOM   2402  HG3 PRO A 154      -4.862   4.437   4.136  1.00 93.57           H  
ATOM   2403  CD  PRO A 154      -5.845   6.072   5.060  1.00 93.57           C  
ATOM   2404  HD2 PRO A 154      -6.756   5.474   5.050  1.00 93.57           H  
ATOM   2405  HD3 PRO A 154      -5.758   6.621   5.997  1.00 93.57           H  
ATOM   2406  N   GLN A 155      -3.572   7.257   1.185  1.00 97.03           N  
ATOM   2407  H   GLN A 155      -3.072   8.042   1.577  1.00 97.03           H  
ATOM   2408  CA  GLN A 155      -3.324   6.915  -0.206  1.00 97.03           C  
ATOM   2409  HA  GLN A 155      -3.789   5.956  -0.432  1.00 97.03           H  
ATOM   2410  C   GLN A 155      -1.818   6.781  -0.432  1.00 97.03           C  
ATOM   2411  CB  GLN A 155      -3.962   7.977  -1.114  1.00 97.03           C  
ATOM   2412  HB2 GLN A 155      -3.486   8.937  -0.912  1.00 97.03           H  
ATOM   2413  HB3 GLN A 155      -5.023   8.065  -0.876  1.00 97.03           H  
ATOM   2414  O   GLN A 155      -1.043   7.673  -0.080  1.00 97.03           O  
ATOM   2415  CG  GLN A 155      -3.816   7.656  -2.608  1.00 97.03           C  
ATOM   2416  HG2 GLN A 155      -2.798   7.332  -2.819  1.00 97.03           H  
ATOM   2417  HG3 GLN A 155      -4.489   6.840  -2.872  1.00 97.03           H  
ATOM   2418  CD  GLN A 155      -4.114   8.859  -3.498  1.00 97.03           C  
ATOM   2419  NE2 GLN A 155      -3.364   9.034  -4.567  1.00 97.03           N  
ATOM   2420 HE21 GLN A 155      -2.577   8.426  -4.742  1.00 97.03           H  
ATOM   2421 HE22 GLN A 155      -3.562   9.846  -5.134  1.00 97.03           H  
ATOM   2422  OE1 GLN A 155      -4.985   9.683  -3.259  1.00 97.03           O  
ATOM   2423  N   PHE A 156      -1.425   5.694  -1.081  1.00 97.93           N  
ATOM   2424  H   PHE A 156      -2.121   4.993  -1.294  1.00 97.93           H  
ATOM   2425  CA  PHE A 156      -0.080   5.448  -1.576  1.00 97.93           C  
ATOM   2426  HA  PHE A 156       0.577   6.267  -1.286  1.00 97.93           H  
ATOM   2427  C   PHE A 156      -0.124   5.363  -3.098  1.00 97.93           C  
ATOM   2428  CB  PHE A 156       0.468   4.154  -0.962  1.00 97.93           C  
ATOM   2429  HB2 PHE A 156       1.523   4.066  -1.220  1.00 97.93           H  
ATOM   2430  HB3 PHE A 156      -0.049   3.306  -1.412  1.00 97.93           H  
ATOM   2431  O   PHE A 156      -0.853   4.541  -3.647  1.00 97.93           O  
ATOM   2432  CG  PHE A 156       0.329   4.066   0.544  1.00 97.93           C  
ATOM   2433  CD1 PHE A 156       0.912   5.046   1.365  1.00 97.93           C  
ATOM   2434  HD1 PHE A 156       1.429   5.878   0.910  1.00 97.93           H  
ATOM   2435  CD2 PHE A 156      -0.364   2.993   1.129  1.00 97.93           C  
ATOM   2436  HD2 PHE A 156      -0.800   2.223   0.510  1.00 97.93           H  
ATOM   2437  CE1 PHE A 156       0.794   4.964   2.764  1.00 97.93           C  
ATOM   2438  HE1 PHE A 156       1.233   5.717   3.400  1.00 97.93           H  
ATOM   2439  CE2 PHE A 156      -0.430   2.886   2.526  1.00 97.93           C  
ATOM   2440  HE2 PHE A 156      -0.866   2.002   2.968  1.00 97.93           H  
ATOM   2441  CZ  PHE A 156       0.108   3.891   3.346  1.00 97.93           C  
ATOM   2442  HZ  PHE A 156       0.026   3.830   4.421  1.00 97.93           H  
ATOM   2443  N   THR A 157       0.650   6.193  -3.786  1.00 97.62           N  
ATOM   2444  H   THR A 157       1.207   6.863  -3.275  1.00 97.62           H  
ATOM   2445  CA  THR A 157       0.941   6.020  -5.212  1.00 97.62           C  
ATOM   2446  HA  THR A 157       0.298   5.250  -5.639  1.00 97.62           H  
ATOM   2447  C   THR A 157       2.383   5.559  -5.326  1.00 97.62           C  
ATOM   2448  CB  THR A 157       0.715   7.303  -6.021  1.00 97.62           C  
ATOM   2449  HB  THR A 157       1.440   8.057  -5.716  1.00 97.62           H  
ATOM   2450  O   THR A 157       3.283   6.252  -4.856  1.00 97.62           O  
ATOM   2451  CG2 THR A 157       0.879   7.061  -7.518  1.00 97.62           C  
ATOM   2452 HG21 THR A 157       1.891   6.717  -7.735  1.00 97.62           H  
ATOM   2453 HG22 THR A 157       0.172   6.307  -7.864  1.00 97.62           H  
ATOM   2454 HG23 THR A 157       0.726   7.984  -8.076  1.00 97.62           H  
ATOM   2455  OG1 THR A 157      -0.590   7.833  -5.859  1.00 97.62           O  
ATOM   2456  HG1 THR A 157      -0.619   8.512  -6.537  1.00 97.62           H  
ATOM   2457  N   ILE A 158       2.592   4.381  -5.903  1.00 95.82           N  
ATOM   2458  H   ILE A 158       1.801   3.875  -6.275  1.00 95.82           H  
ATOM   2459  CA  ILE A 158       3.912   3.803  -6.118  1.00 95.82           C  
ATOM   2460  HA  ILE A 158       4.650   4.376  -5.555  1.00 95.82           H  
ATOM   2461  C   ILE A 158       4.241   3.943  -7.597  1.00 95.82           C  
ATOM   2462  CB  ILE A 158       3.998   2.337  -5.639  1.00 95.82           C  
ATOM   2463  HB  ILE A 158       3.404   1.702  -6.296  1.00 95.82           H  
ATOM   2464  O   ILE A 158       3.486   3.461  -8.445  1.00 95.82           O  
ATOM   2465  CG1 ILE A 158       3.544   2.104  -4.177  1.00 95.82           C  
ATOM   2466 HG12 ILE A 158       3.978   1.170  -3.820  1.00 95.82           H  
ATOM   2467 HG13 ILE A 158       3.926   2.905  -3.544  1.00 95.82           H  
ATOM   2468  CG2 ILE A 158       5.473   1.910  -5.738  1.00 95.82           C  
ATOM   2469 HG21 ILE A 158       5.814   1.956  -6.772  1.00 95.82           H  
ATOM   2470 HG22 ILE A 158       6.103   2.573  -5.145  1.00 95.82           H  
ATOM   2471 HG23 ILE A 158       5.597   0.889  -5.375  1.00 95.82           H  
ATOM   2472  CD1 ILE A 158       2.027   1.972  -3.971  1.00 95.82           C  
ATOM   2473 HD11 ILE A 158       1.832   1.627  -2.956  1.00 95.82           H  
ATOM   2474 HD12 ILE A 158       1.522   2.930  -4.103  1.00 95.82           H  
ATOM   2475 HD13 ILE A 158       1.618   1.246  -4.673  1.00 95.82           H  
ATOM   2476  N   GLU A 159       5.353   4.610  -7.883  1.00 93.72           N  
ATOM   2477  H   GLU A 159       5.896   4.997  -7.124  1.00 93.72           H  
ATOM   2478  CA  GLU A 159       5.830   4.906  -9.225  1.00 93.72           C  
ATOM   2479  HA  GLU A 159       5.135   4.472  -9.944  1.00 93.72           H  
ATOM   2480  C   GLU A 159       7.207   4.287  -9.472  1.00 93.72           C  
ATOM   2481  CB  GLU A 159       5.857   6.418  -9.489  1.00 93.72           C  
ATOM   2482  HB2 GLU A 159       6.201   6.560 -10.513  1.00 93.72           H  
ATOM   2483  HB3 GLU A 159       6.559   6.901  -8.810  1.00 93.72           H  
ATOM   2484  O   GLU A 159       8.140   4.406  -8.672  1.00 93.72           O  
ATOM   2485  CG  GLU A 159       4.470   7.056  -9.324  1.00 93.72           C  
ATOM   2486  HG2 GLU A 159       4.201   7.057  -8.268  1.00 93.72           H  
ATOM   2487  HG3 GLU A 159       3.751   6.436  -9.859  1.00 93.72           H  
ATOM   2488  CD  GLU A 159       4.377   8.483  -9.875  1.00 93.72           C  
ATOM   2489  OE1 GLU A 159       3.287   9.083  -9.753  1.00 93.72           O  
ATOM   2490  OE2 GLU A 159       5.288   8.931 -10.609  1.00 93.72           O  
ATOM   2491  N   TRP A 160       7.330   3.645 -10.628  1.00 88.48           N  
ATOM   2492  H   TRP A 160       6.518   3.605 -11.227  1.00 88.48           H  
ATOM   2493  CA  TRP A 160       8.564   3.061 -11.141  1.00 88.48           C  
ATOM   2494  HA  TRP A 160       9.384   3.263 -10.453  1.00 88.48           H  
ATOM   2495  C   TRP A 160       8.895   3.673 -12.497  1.00 88.48           C  
ATOM   2496  CB  TRP A 160       8.396   1.549 -11.285  1.00 88.48           C  
ATOM   2497  HB2 TRP A 160       7.604   1.354 -12.007  1.00 88.48           H  
ATOM   2498  HB3 TRP A 160       9.316   1.136 -11.698  1.00 88.48           H  
ATOM   2499  O   TRP A 160       7.981   3.917 -13.282  1.00 88.48           O  
ATOM   2500  CG  TRP A 160       8.087   0.826 -10.016  1.00 88.48           C  
ATOM   2501  CD1 TRP A 160       9.013   0.258  -9.226  1.00 88.48           C  
ATOM   2502  HD1 TRP A 160      10.072   0.249  -9.439  1.00 88.48           H  
ATOM   2503  CD2 TRP A 160       6.803   0.548  -9.371  1.00 88.48           C  
ATOM   2504  CE2 TRP A 160       7.037  -0.229  -8.205  1.00 88.48           C  
ATOM   2505  CE3 TRP A 160       5.460   0.855  -9.641  1.00 88.48           C  
ATOM   2506  HE3 TRP A 160       5.241   1.519 -10.463  1.00 88.48           H  
ATOM   2507  NE1 TRP A 160       8.402  -0.254  -8.103  1.00 88.48           N  
ATOM   2508  HE1 TRP A 160       8.912  -0.692  -7.350  1.00 88.48           H  
ATOM   2509  CH2 TRP A 160       4.678  -0.474  -7.760  1.00 88.48           C  
ATOM   2510  HH2 TRP A 160       3.871  -0.829  -7.137  1.00 88.48           H  
ATOM   2511  CZ2 TRP A 160       6.005  -0.767  -7.426  1.00 88.48           C  
ATOM   2512  HZ2 TRP A 160       6.222  -1.384  -6.566  1.00 88.48           H  
ATOM   2513  CZ3 TRP A 160       4.407   0.356  -8.856  1.00 88.48           C  
ATOM   2514  HZ3 TRP A 160       3.390   0.642  -9.080  1.00 88.48           H  
ATOM   2515  N   GLY A 161      10.192   3.846 -12.775  1.00 71.27           N  
ATOM   2516  H   GLY A 161      10.844   3.591 -12.048  1.00 71.27           H  
ATOM   2517  CA  GLY A 161      10.750   4.462 -13.994  1.00 71.27           C  
ATOM   2518  HA2 GLY A 161      11.764   4.091 -14.149  1.00 71.27           H  
ATOM   2519  HA3 GLY A 161      10.805   5.540 -13.842  1.00 71.27           H  
ATOM   2520  C   GLY A 161       9.994   4.245 -15.311  1.00 71.27           C  
ATOM   2521  O   GLY A 161       9.884   3.093 -15.807  1.00 71.27           O  
ATOM   2522  OXT GLY A 161       9.634   5.272 -15.917  1.00 71.27           O  
TER    2523      GLY A 161                                                       
END   
