# Supplementary material for: Single-chain dimers from de novo immunoglobulins as robust scaffolds for multiple binding loops
Source: Nat Commun. 2023 Sep 23;14:5939. doi: 10.1038/s41467-023-41717-5 (PMC10517939; doi:10.1038/s41467-023-41717-5)
Supplement: Supplementary file 3 — Supplementary Data 1 [file 41467_2023_41717_MOESM3_ESM.zip › design_models/scIg+EF/scIg12+EF1c/scIg12+EF1c.pdb]

HEADER                                            01-APR-22   XXXX              
EXPDTA    THEORETICAL MODEL                                                     
REMARK 220                                                                      
REMARK 220 EXPERIMENTAL DETAILS                                                 
REMARK 220  EXPERIMENT TYPE                : THEORETICAL MODELLING              
REMARK 220  DATE OF DATA COLLECTION        : 01-APR-22                          
REMARK 220                                                                      
REMARK 220 REMARK: MODEL GENERATED BY ROSETTA                                   
REMARK 220  VERSION 2020.37+release.3ba1aaa                                     
ATOM      1  N   GLY A   1      10.453  -2.899  -8.275  1.00  0.00           N  
ATOM      2  CA  GLY A   1      10.878  -2.770  -6.856  1.00  0.00           C  
ATOM      3  C   GLY A   1       9.737  -3.092  -5.896  1.00  0.00           C  
ATOM      4  O   GLY A   1       8.634  -3.323  -6.366  1.00  0.00           O  
ATOM      5 1H   GLY A   1      11.223  -2.682  -8.875  1.00  0.00           H  
ATOM      6 2H   GLY A   1      10.150  -3.836  -8.449  1.00  0.00           H  
ATOM      7 3H   GLY A   1       9.700  -2.266  -8.457  1.00  0.00           H  
ATOM      8 1HA  GLY A   1      11.715  -3.442  -6.664  1.00  0.00           H  
ATOM      9 2HA  GLY A   1      11.232  -1.756  -6.673  1.00  0.00           H  
ATOM     10  N   ARG A   2       9.983  -3.139  -4.574  1.00  0.00           N  
ATOM     11  CA  ARG A   2       8.970  -3.480  -3.551  1.00  0.00           C  
ATOM     12  C   ARG A   2       9.039  -2.548  -2.340  1.00  0.00           C  
ATOM     13  O   ARG A   2      10.116  -2.350  -1.781  1.00  0.00           O  
ATOM     14  CB  ARG A   2       9.133  -4.956  -3.131  1.00  0.00           C  
ATOM     15  CG  ARG A   2       8.220  -5.388  -1.967  1.00  0.00           C  
ATOM     16  CD  ARG A   2       8.462  -6.858  -1.610  1.00  0.00           C  
ATOM     17  NE  ARG A   2       7.719  -7.249  -0.396  1.00  0.00           N  
ATOM     18  CZ  ARG A   2       6.857  -8.244  -0.270  1.00  0.00           C  
ATOM     19  NH1 ARG A   2       6.516  -9.037  -1.240  1.00  0.00           N  
ATOM     20  NH2 ARG A   2       6.291  -8.465   0.884  1.00  0.00           N  
ATOM     21  H   ARG A   2      10.913  -2.943  -4.230  1.00  0.00           H  
ATOM     22  HA  ARG A   2       7.980  -3.382  -3.998  1.00  0.00           H  
ATOM     23 1HB  ARG A   2       8.919  -5.586  -3.994  1.00  0.00           H  
ATOM     24 2HB  ARG A   2      10.170  -5.125  -2.840  1.00  0.00           H  
ATOM     25 1HG  ARG A   2       8.440  -4.788  -1.084  1.00  0.00           H  
ATOM     26 2HG  ARG A   2       7.174  -5.244  -2.240  1.00  0.00           H  
ATOM     27 1HD  ARG A   2       8.200  -7.483  -2.464  1.00  0.00           H  
ATOM     28 2HD  ARG A   2       9.526  -6.997  -1.417  1.00  0.00           H  
ATOM     29  HE  ARG A   2       7.967  -6.740   0.441  1.00  0.00           H  
ATOM     30 1HH1 ARG A   2       6.694  -8.723  -2.183  1.00  0.00           H  
ATOM     31 2HH1 ARG A   2       5.777  -9.721  -1.167  1.00  0.00           H  
ATOM     32 1HH2 ARG A   2       6.534  -7.878   1.669  1.00  0.00           H  
ATOM     33 2HH2 ARG A   2       5.571  -9.170   0.950  1.00  0.00           H  
ATOM     34  N   VAL A   3       7.886  -2.044  -1.903  1.00  0.00           N  
ATOM     35  CA  VAL A   3       7.720  -1.270  -0.660  1.00  0.00           C  
ATOM     36  C   VAL A   3       6.574  -1.839   0.155  1.00  0.00           C  
ATOM     37  O   VAL A   3       5.516  -2.175  -0.375  1.00  0.00           O  
ATOM     38  CB  VAL A   3       7.490   0.222  -0.949  1.00  0.00           C  
ATOM     39  CG1 VAL A   3       7.027   1.051   0.261  1.00  0.00           C  
ATOM     40  CG2 VAL A   3       8.788   0.852  -1.448  1.00  0.00           C  
ATOM     41  H   VAL A   3       7.055  -2.251  -2.439  1.00  0.00           H  
ATOM     42  HA  VAL A   3       8.645  -1.334  -0.086  1.00  0.00           H  
ATOM     43  HB  VAL A   3       6.735   0.311  -1.730  1.00  0.00           H  
ATOM     44 1HG1 VAL A   3       6.997   2.107  -0.007  1.00  0.00           H  
ATOM     45 2HG1 VAL A   3       7.712   0.914   1.098  1.00  0.00           H  
ATOM     46 3HG1 VAL A   3       6.023   0.752   0.563  1.00  0.00           H  
ATOM     47 1HG2 VAL A   3       9.426   1.144  -0.614  1.00  0.00           H  
ATOM     48 2HG2 VAL A   3       9.347   0.160  -2.078  1.00  0.00           H  
ATOM     49 3HG2 VAL A   3       8.526   1.718  -2.054  1.00  0.00           H  
ATOM     50  N   GLU A   4       6.770  -1.919   1.462  1.00  0.00           N  
ATOM     51  CA  GLU A   4       5.747  -2.326   2.413  1.00  0.00           C  
ATOM     52  C   GLU A   4       5.372  -1.158   3.329  1.00  0.00           C  
ATOM     53  O   GLU A   4       6.238  -0.505   3.909  1.00  0.00           O  
ATOM     54  CB  GLU A   4       6.259  -3.539   3.192  1.00  0.00           C  
ATOM     55  CG  GLU A   4       5.174  -4.201   4.047  1.00  0.00           C  
ATOM     56  CD  GLU A   4       5.726  -5.327   4.936  1.00  0.00           C  
ATOM     57  OE1 GLU A   4       4.901  -6.037   5.547  1.00  0.00           O  
ATOM     58  OE2 GLU A   4       6.957  -5.465   5.071  1.00  0.00           O  
ATOM     59  H   GLU A   4       7.663  -1.624   1.830  1.00  0.00           H  
ATOM     60  HA  GLU A   4       4.859  -2.629   1.857  1.00  0.00           H  
ATOM     61 1HB  GLU A   4       7.071  -3.206   3.839  1.00  0.00           H  
ATOM     62 2HB  GLU A   4       6.645  -4.280   2.492  1.00  0.00           H  
ATOM     63 1HG  GLU A   4       4.400  -4.598   3.389  1.00  0.00           H  
ATOM     64 2HG  GLU A   4       4.717  -3.443   4.684  1.00  0.00           H  
ATOM     65  N   VAL A   5       4.068  -0.938   3.488  1.00  0.00           N  
ATOM     66  CA  VAL A   5       3.457  -0.015   4.444  1.00  0.00           C  
ATOM     67  C   VAL A   5       2.637  -0.843   5.429  1.00  0.00           C  
ATOM     68  O   VAL A   5       1.590  -1.389   5.080  1.00  0.00           O  
ATOM     69  CB  VAL A   5       2.576   1.032   3.732  1.00  0.00           C  
ATOM     70  CG1 VAL A   5       2.036   2.051   4.742  1.00  0.00           C  
ATOM     71  CG2 VAL A   5       3.333   1.782   2.628  1.00  0.00           C  
ATOM     72  H   VAL A   5       3.433  -1.496   2.936  1.00  0.00           H  
ATOM     73  HA  VAL A   5       4.252   0.527   4.958  1.00  0.00           H  
ATOM     74  HB  VAL A   5       1.726   0.533   3.265  1.00  0.00           H  
ATOM     75 1HG1 VAL A   5       1.461   2.817   4.222  1.00  0.00           H  
ATOM     76 2HG1 VAL A   5       2.862   2.525   5.273  1.00  0.00           H  
ATOM     77 3HG1 VAL A   5       1.376   1.562   5.458  1.00  0.00           H  
ATOM     78 1HG2 VAL A   5       2.698   2.559   2.200  1.00  0.00           H  
ATOM     79 2HG2 VAL A   5       4.239   2.235   3.031  1.00  0.00           H  
ATOM     80 3HG2 VAL A   5       3.607   1.093   1.829  1.00  0.00           H  
ATOM     81  N   ARG A   6       3.113  -0.955   6.668  1.00  0.00           N  
ATOM     82  CA  ARG A   6       2.414  -1.615   7.779  1.00  0.00           C  
ATOM     83  C   ARG A   6       1.881  -0.554   8.724  1.00  0.00           C  
ATOM     84  O   ARG A   6       2.653   0.247   9.243  1.00  0.00           O  
ATOM     85  CB  ARG A   6       3.371  -2.572   8.506  1.00  0.00           C  
ATOM     86  CG  ARG A   6       3.591  -3.880   7.739  1.00  0.00           C  
ATOM     87  CD  ARG A   6       4.649  -4.771   8.409  1.00  0.00           C  
ATOM     88  NE  ARG A   6       6.019  -4.302   8.128  1.00  0.00           N  
ATOM     89  CZ  ARG A   6       7.135  -4.604   8.763  1.00  0.00           C  
ATOM     90  NH1 ARG A   6       7.172  -5.413   9.785  1.00  0.00           N  
ATOM     91  NH2 ARG A   6       8.250  -4.073   8.367  1.00  0.00           N  
ATOM     92  H   ARG A   6       3.982  -0.484   6.874  1.00  0.00           H  
ATOM     93  HA  ARG A   6       1.590  -2.201   7.370  1.00  0.00           H  
ATOM     94 1HB  ARG A   6       4.330  -2.073   8.644  1.00  0.00           H  
ATOM     95 2HB  ARG A   6       2.960  -2.813   9.487  1.00  0.00           H  
ATOM     96 1HG  ARG A   6       3.892  -3.665   6.714  1.00  0.00           H  
ATOM     97 2HG  ARG A   6       2.648  -4.426   7.709  1.00  0.00           H  
ATOM     98 1HD  ARG A   6       4.464  -4.799   9.483  1.00  0.00           H  
ATOM     99 2HD  ARG A   6       4.541  -5.780   8.013  1.00  0.00           H  
ATOM    100  HE  ARG A   6       6.147  -3.822   7.249  1.00  0.00           H  
ATOM    101 1HH1 ARG A   6       8.083  -5.610  10.172  1.00  0.00           H  
ATOM    102 2HH1 ARG A   6       6.341  -5.944  10.003  1.00  0.00           H  
ATOM    103 1HH2 ARG A   6       9.139  -4.191   8.832  1.00  0.00           H  
ATOM    104 2HH2 ARG A   6       8.272  -3.520   7.522  1.00  0.00           H  
ATOM    105  N   VAL A   7       0.578  -0.558   8.962  1.00  0.00           N  
ATOM    106  CA  VAL A   7      -0.068   0.384   9.878  1.00  0.00           C  
ATOM    107  C   VAL A   7      -0.481  -0.360  11.141  1.00  0.00           C  
ATOM    108  O   VAL A   7      -0.891  -1.515  11.075  1.00  0.00           O  
ATOM    109  CB  VAL A   7      -1.250   1.092   9.199  1.00  0.00           C  
ATOM    110  CG1 VAL A   7      -1.834   2.200  10.080  1.00  0.00           C  
ATOM    111  CG2 VAL A   7      -0.854   1.715   7.853  1.00  0.00           C  
ATOM    112  H   VAL A   7      -0.008  -1.252   8.519  1.00  0.00           H  
ATOM    113  HA  VAL A   7       0.644   1.173  10.122  1.00  0.00           H  
ATOM    114  HB  VAL A   7      -2.030   0.355   9.008  1.00  0.00           H  
ATOM    115 1HG1 VAL A   7      -2.617   2.732   9.540  1.00  0.00           H  
ATOM    116 2HG1 VAL A   7      -1.052   2.906  10.359  1.00  0.00           H  
ATOM    117 3HG1 VAL A   7      -2.277   1.776  10.981  1.00  0.00           H  
ATOM    118 1HG2 VAL A   7      -0.047   2.434   7.994  1.00  0.00           H  
ATOM    119 2HG2 VAL A   7      -0.534   0.941   7.155  1.00  0.00           H  
ATOM    120 3HG2 VAL A   7      -1.719   2.213   7.416  1.00  0.00           H  
ATOM    121  N   GLU A   8      -0.364   0.289  12.292  1.00  0.00           N  
ATOM    122  CA  GLU A   8      -0.873  -0.199  13.569  1.00  0.00           C  
ATOM    123  C   GLU A   8      -1.568   0.940  14.319  1.00  0.00           C  
ATOM    124  O   GLU A   8      -0.958   1.977  14.583  1.00  0.00           O  
ATOM    125  CB  GLU A   8       0.261  -0.779  14.417  1.00  0.00           C  
ATOM    126  CG  GLU A   8      -0.183  -1.343  15.760  1.00  0.00           C  
ATOM    127  CD  GLU A   8       0.938  -1.992  16.522  1.00  0.00           C  
ATOM    128  OE1 GLU A   8       2.041  -1.997  16.029  1.00  0.00           O  
ATOM    129  OE2 GLU A   8       0.692  -2.484  17.598  1.00  0.00           O  
ATOM    130  H   GLU A   8       0.065   1.203  12.284  1.00  0.00           H  
ATOM    131  HA  GLU A   8      -1.599  -0.989  13.373  1.00  0.00           H  
ATOM    132 1HB  GLU A   8       0.755  -1.579  13.866  1.00  0.00           H  
ATOM    133 2HB  GLU A   8       1.004  -0.006  14.609  1.00  0.00           H  
ATOM    134 1HG  GLU A   8      -0.597  -0.535  16.362  1.00  0.00           H  
ATOM    135 2HG  GLU A   8      -0.973  -2.074  15.591  1.00  0.00           H  
ATOM    136  N   PHE A   9      -2.834   0.736  14.677  1.00  0.00           N  
ATOM    137  CA  PHE A   9      -3.610   1.660  15.502  1.00  0.00           C  
ATOM    138  C   PHE A   9      -3.627   1.184  16.959  1.00  0.00           C  
ATOM    139  O   PHE A   9      -3.971   0.037  17.243  1.00  0.00           O  
ATOM    140  CB  PHE A   9      -5.025   1.813  14.929  1.00  0.00           C  
ATOM    141  CG  PHE A   9      -5.067   2.249  13.474  1.00  0.00           C  
ATOM    142  CD1 PHE A   9      -5.002   3.610  13.130  1.00  0.00           C  
ATOM    143  CD2 PHE A   9      -5.158   1.290  12.450  1.00  0.00           C  
ATOM    144  CE1 PHE A   9      -5.028   3.983  11.773  1.00  0.00           C  
ATOM    145  CE2 PHE A   9      -5.221   1.666  11.102  1.00  0.00           C  
ATOM    146  CZ  PHE A   9      -5.156   3.022  10.762  1.00  0.00           C  
ATOM    147  H   PHE A   9      -3.281  -0.124  14.393  1.00  0.00           H  
ATOM    148  HA  PHE A   9      -3.139   2.643  15.458  1.00  0.00           H  
ATOM    149 1HB  PHE A   9      -5.562   2.551  15.526  1.00  0.00           H  
ATOM    150 2HB  PHE A   9      -5.554   0.866  15.031  1.00  0.00           H  
ATOM    151  HD1 PHE A   9      -4.917   4.363  13.899  1.00  0.00           H  
ATOM    152  HD2 PHE A   9      -5.187   0.238  12.695  1.00  0.00           H  
ATOM    153  HE1 PHE A   9      -4.928   5.020  11.488  1.00  0.00           H  
ATOM    154  HE2 PHE A   9      -5.326   0.910  10.337  1.00  0.00           H  
ATOM    155  HZ  PHE A   9      -5.192   3.327   9.726  1.00  0.00           H  
ATOM    156  N   GLU A  10      -3.254   2.075  17.872  1.00  0.00           N  
ATOM    157  CA  GLU A  10      -3.225   1.750  19.293  1.00  0.00           C  
ATOM    158  C   GLU A  10      -4.634   1.598  19.851  1.00  0.00           C  
ATOM    159  O   GLU A  10      -5.606   2.040  19.239  1.00  0.00           O  
ATOM    160  CB  GLU A  10      -2.471   2.829  20.072  1.00  0.00           C  
ATOM    161  CG  GLU A  10      -0.987   2.920  19.744  1.00  0.00           C  
ATOM    162  CD  GLU A  10      -0.201   1.748  20.262  1.00  0.00           C  
ATOM    163  OE1 GLU A  10      -0.618   1.157  21.229  1.00  0.00           O  
ATOM    164  OE2 GLU A  10       0.819   1.443  19.689  1.00  0.00           O  
ATOM    165  H   GLU A  10      -2.982   3.001  17.573  1.00  0.00           H  
ATOM    166  HA  GLU A  10      -2.714   0.794  19.411  1.00  0.00           H  
ATOM    167 1HB  GLU A  10      -2.918   3.803  19.870  1.00  0.00           H  
ATOM    168 2HB  GLU A  10      -2.566   2.640  21.141  1.00  0.00           H  
ATOM    169 1HG  GLU A  10      -0.867   2.974  18.662  1.00  0.00           H  
ATOM    170 2HG  GLU A  10      -0.587   3.838  20.172  1.00  0.00           H  
ATOM    171  N   THR A  11      -4.738   0.970  21.018  1.00  0.00           N  
ATOM    172  CA  THR A  11      -6.035   0.635  21.594  1.00  0.00           C  
ATOM    173  C   THR A  11      -6.196   1.243  22.981  1.00  0.00           C  
ATOM    174  O   THR A  11      -5.211   1.556  23.650  1.00  0.00           O  
ATOM    175  CB  THR A  11      -6.227  -0.891  21.673  1.00  0.00           C  
ATOM    176  OG1 THR A  11      -5.234  -1.457  22.538  1.00  0.00           O  
ATOM    177  CG2 THR A  11      -6.107  -1.517  20.292  1.00  0.00           C  
ATOM    178  H   THR A  11      -3.898   0.720  21.518  1.00  0.00           H  
ATOM    179  HA  THR A  11      -6.809   1.055  20.953  1.00  0.00           H  
ATOM    180  HB  THR A  11      -7.213  -1.113  22.081  1.00  0.00           H  
ATOM    181  HG1 THR A  11      -5.603  -1.570  23.417  1.00  0.00           H  
ATOM    182 1HG2 THR A  11      -6.246  -2.595  20.367  1.00  0.00           H  
ATOM    183 2HG2 THR A  11      -6.869  -1.097  19.635  1.00  0.00           H  
ATOM    184 3HG2 THR A  11      -5.120  -1.307  19.883  1.00  0.00           H  
ATOM    185  N   PRO A  12      -7.443   1.409  23.408  1.00  0.00           N  
ATOM    186  CA  PRO A  12      -7.735   1.972  24.721  1.00  0.00           C  
ATOM    187  C   PRO A  12      -7.020   1.201  25.823  1.00  0.00           C  
ATOM    188  O   PRO A  12      -6.933  -0.026  25.778  1.00  0.00           O  
ATOM    189  CB  PRO A  12      -9.256   1.829  24.826  1.00  0.00           C  
ATOM    190  CG  PRO A  12      -9.728   1.890  23.414  1.00  0.00           C  
ATOM    191  CD  PRO A  12      -8.687   1.128  22.638  1.00  0.00           C  
ATOM    192  HA  PRO A  12      -7.437   3.031  24.734  1.00  0.00           H  
ATOM    193 1HB  PRO A  12      -9.512   0.881  25.321  1.00  0.00           H  
ATOM    194 2HB  PRO A  12      -9.668   2.638  25.449  1.00  0.00           H  
ATOM    195 1HG  PRO A  12     -10.730   1.444  23.328  1.00  0.00           H  
ATOM    196 2HG  PRO A  12      -9.818   2.937  23.088  1.00  0.00           H  
ATOM    197 1HD  PRO A  12      -8.935   0.057  22.643  1.00  0.00           H  
ATOM    198 2HD  PRO A  12      -8.643   1.511  21.608  1.00  0.00           H  
ATOM    199  N   GLN A  13      -6.520   1.924  26.796  1.00  0.00           N  
ATOM    200  CA  GLN A  13      -5.795   1.353  27.925  1.00  0.00           C  
ATOM    201  C   GLN A  13      -6.558   1.554  29.228  1.00  0.00           C  
ATOM    202  O   GLN A  13      -7.426   2.422  29.323  1.00  0.00           O  
ATOM    203  CB  GLN A  13      -4.400   1.974  28.035  1.00  0.00           C  
ATOM    204  CG  GLN A  13      -3.540   1.797  26.795  1.00  0.00           C  
ATOM    205  CD  GLN A  13      -3.221   0.341  26.515  1.00  0.00           C  
ATOM    206  OE1 GLN A  13      -2.676  -0.365  27.368  1.00  0.00           O  
ATOM    207  NE2 GLN A  13      -3.558  -0.117  25.315  1.00  0.00           N  
ATOM    208  H   GLN A  13      -6.599   2.928  26.719  1.00  0.00           H  
ATOM    209  HA  GLN A  13      -5.697   0.280  27.757  1.00  0.00           H  
ATOM    210 1HB  GLN A  13      -4.491   3.042  28.232  1.00  0.00           H  
ATOM    211 2HB  GLN A  13      -3.870   1.530  28.878  1.00  0.00           H  
ATOM    212 1HG  GLN A  13      -4.074   2.202  25.935  1.00  0.00           H  
ATOM    213 2HG  GLN A  13      -2.601   2.332  26.937  1.00  0.00           H  
ATOM    214 1HE2 GLN A  13      -3.373  -1.071  25.072  1.00  0.00           H  
ATOM    215 2HE2 GLN A  13      -3.998   0.489  24.653  1.00  0.00           H  
ATOM    216  N   ASP A  14      -6.229   0.747  30.231  1.00  0.00           N  
ATOM    217  CA  ASP A  14      -6.913   0.822  31.553  1.00  0.00           C  
ATOM    218  C   ASP A  14      -6.221   1.876  32.420  1.00  0.00           C  
ATOM    219  O   ASP A  14      -5.035   1.802  32.676  1.00  0.00           O  
ATOM    220  CB  ASP A  14      -6.836  -0.545  32.240  1.00  0.00           C  
ATOM    221  CG  ASP A  14      -7.299  -0.420  33.692  1.00  0.00           C  
ATOM    222  OD1 ASP A  14      -8.037   0.506  33.981  1.00  0.00           O  
ATOM    223  OD2 ASP A  14      -6.907  -1.254  34.492  1.00  0.00           O  
ATOM    224  H   ASP A  14      -5.496   0.065  30.094  1.00  0.00           H  
ATOM    225  HA  ASP A  14      -7.952   1.107  31.389  1.00  0.00           H  
ATOM    226 1HB  ASP A  14      -7.473  -1.245  31.718  1.00  0.00           H  
ATOM    227 2HB  ASP A  14      -5.818  -0.902  32.218  1.00  0.00           H  
ATOM    228  N   LYS A  15      -6.948   2.864  32.868  1.00  0.00           N  
ATOM    229  CA  LYS A  15      -6.288   4.035  33.517  1.00  0.00           C  
ATOM    230  C   LYS A  15      -6.435   3.940  35.036  1.00  0.00           C  
ATOM    231  O   LYS A  15      -6.225   4.902  35.749  1.00  0.00           O  
ATOM    232  CB  LYS A  15      -6.879   5.354  33.015  1.00  0.00           C  
ATOM    233  CG  LYS A  15      -6.729   5.581  31.517  1.00  0.00           C  
ATOM    234  CD  LYS A  15      -5.270   5.771  31.131  1.00  0.00           C  
ATOM    235  CE  LYS A  15      -5.123   6.056  29.643  1.00  0.00           C  
ATOM    236  NZ  LYS A  15      -3.705   6.293  29.259  1.00  0.00           N  
ATOM    237  H   LYS A  15      -7.927   2.838  32.774  1.00  0.00           H  
ATOM    238  HA  LYS A  15      -5.228   4.018  33.264  1.00  0.00           H  
ATOM    239 1HB  LYS A  15      -7.943   5.390  33.254  1.00  0.00           H  
ATOM    240 2HB  LYS A  15      -6.400   6.187  33.530  1.00  0.00           H  
ATOM    241 1HG  LYS A  15      -7.130   4.723  30.976  1.00  0.00           H  
ATOM    242 2HG  LYS A  15      -7.292   6.467  31.225  1.00  0.00           H  
ATOM    243 1HD  LYS A  15      -4.849   6.605  31.695  1.00  0.00           H  
ATOM    244 2HD  LYS A  15      -4.708   4.870  31.375  1.00  0.00           H  
ATOM    245 1HE  LYS A  15      -5.504   5.211  29.072  1.00  0.00           H  
ATOM    246 2HE  LYS A  15      -5.708   6.937  29.382  1.00  0.00           H  
ATOM    247 1HZ  LYS A  15      -3.650   6.478  28.268  1.00  0.00           H  
ATOM    248 2HZ  LYS A  15      -3.345   7.087  29.770  1.00  0.00           H  
ATOM    249 3HZ  LYS A  15      -3.155   5.475  29.479  1.00  0.00           H  
ATOM    250  N   ASP A  16      -6.788   2.791  35.539  1.00  0.00           N  
ATOM    251  CA  ASP A  16      -6.941   2.638  37.013  1.00  0.00           C  
ATOM    252  C   ASP A  16      -5.939   1.601  37.523  1.00  0.00           C  
ATOM    253  O   ASP A  16      -5.786   1.405  38.714  1.00  0.00           O  
ATOM    254  CB  ASP A  16      -8.363   2.174  37.334  1.00  0.00           C  
ATOM    255  CG  ASP A  16      -8.608   2.288  38.840  1.00  0.00           C  
ATOM    256  OD1 ASP A  16      -8.065   3.201  39.440  1.00  0.00           O  
ATOM    257  OD2 ASP A  16      -9.333   1.461  39.366  1.00  0.00           O  
ATOM    258  H   ASP A  16      -6.948   2.027  34.948  1.00  0.00           H  
ATOM    259  HA  ASP A  16      -6.740   3.601  37.483  1.00  0.00           H  
ATOM    260 1HB  ASP A  16      -9.073   2.792  36.804  1.00  0.00           H  
ATOM    261 2HB  ASP A  16      -8.483   1.146  37.029  1.00  0.00           H  
ATOM    262  N   GLY A  17      -5.256   0.933  36.634  1.00  0.00           N  
ATOM    263  CA  GLY A  17      -4.266  -0.091  37.072  1.00  0.00           C  
ATOM    264  C   GLY A  17      -5.002  -1.255  37.736  1.00  0.00           C  
ATOM    265  O   GLY A  17      -4.489  -1.899  38.629  1.00  0.00           O  
ATOM    266  H   GLY A  17      -5.393   1.104  35.680  1.00  0.00           H  
ATOM    267 1HA  GLY A  17      -3.696  -0.438  36.210  1.00  0.00           H  
ATOM    268 2HA  GLY A  17      -3.558   0.361  37.765  1.00  0.00           H  
ATOM    269  N   ASP A  18      -6.203  -1.530  37.305  1.00  0.00           N  
ATOM    270  CA  ASP A  18      -6.975  -2.650  37.911  1.00  0.00           C  
ATOM    271  C   ASP A  18      -7.141  -3.771  36.881  1.00  0.00           C  
ATOM    272  O   ASP A  18      -7.042  -4.939  37.201  1.00  0.00           O  
ATOM    273  CB  ASP A  18      -8.351  -2.144  38.346  1.00  0.00           C  
ATOM    274  CG  ASP A  18      -9.208  -1.861  37.111  1.00  0.00           C  
ATOM    275  OD1 ASP A  18      -9.021  -0.816  36.509  1.00  0.00           O  
ATOM    276  OD2 ASP A  18     -10.038  -2.695  36.787  1.00  0.00           O  
ATOM    277  H   ASP A  18      -6.598  -0.997  36.583  1.00  0.00           H  
ATOM    278  HA  ASP A  18      -6.420  -3.027  38.771  1.00  0.00           H  
ATOM    279 1HB  ASP A  18      -8.834  -2.893  38.957  1.00  0.00           H  
ATOM    280 2HB  ASP A  18      -8.236  -1.234  38.917  1.00  0.00           H  
ATOM    281  N   GLY A  19      -7.392  -3.425  35.648  1.00  0.00           N  
ATOM    282  CA  GLY A  19      -7.563  -4.473  34.600  1.00  0.00           C  
ATOM    283  C   GLY A  19      -8.926  -4.311  33.925  1.00  0.00           C  
ATOM    284  O   GLY A  19      -9.329  -5.121  33.115  1.00  0.00           O  
ATOM    285  H   GLY A  19      -7.468  -2.478  35.410  1.00  0.00           H  
ATOM    286 1HA  GLY A  19      -6.762  -4.388  33.866  1.00  0.00           H  
ATOM    287 2HA  GLY A  19      -7.479  -5.459  35.055  1.00  0.00           H  
ATOM    288  N   TYR A  20      -9.639  -3.268  34.252  1.00  0.00           N  
ATOM    289  CA  TYR A  20     -10.976  -3.053  33.629  1.00  0.00           C  
ATOM    290  C   TYR A  20     -11.134  -1.573  33.276  1.00  0.00           C  
ATOM    291  O   TYR A  20     -10.664  -0.706  33.985  1.00  0.00           O  
ATOM    292  CB  TYR A  20     -12.071  -3.455  34.618  1.00  0.00           C  
ATOM    293  CG  TYR A  20     -12.189  -4.960  34.664  1.00  0.00           C  
ATOM    294  CD1 TYR A  20     -11.155  -5.728  35.212  1.00  0.00           C  
ATOM    295  CD2 TYR A  20     -13.336  -5.587  34.164  1.00  0.00           C  
ATOM    296  CE1 TYR A  20     -11.268  -7.123  35.259  1.00  0.00           C  
ATOM    297  CE2 TYR A  20     -13.449  -6.981  34.210  1.00  0.00           C  
ATOM    298  CZ  TYR A  20     -12.415  -7.749  34.759  1.00  0.00           C  
ATOM    299  OH  TYR A  20     -12.526  -9.123  34.805  1.00  0.00           O  
ATOM    300  H   TYR A  20      -9.296  -2.627  34.906  1.00  0.00           H  
ATOM    301  HA  TYR A  20     -11.030  -3.644  32.715  1.00  0.00           H  
ATOM    302 1HB  TYR A  20     -11.821  -3.084  35.601  1.00  0.00           H  
ATOM    303 2HB  TYR A  20     -13.013  -3.032  34.303  1.00  0.00           H  
ATOM    304  HD1 TYR A  20     -10.269  -5.245  35.599  1.00  0.00           H  
ATOM    305  HD2 TYR A  20     -14.135  -4.995  33.742  1.00  0.00           H  
ATOM    306  HE1 TYR A  20     -10.469  -7.715  35.682  1.00  0.00           H  
ATOM    307  HE2 TYR A  20     -14.335  -7.466  33.825  1.00  0.00           H  
ATOM    308  HH  TYR A  20     -11.728  -9.473  35.211  1.00  0.00           H  
ATOM    309  N   ILE A  21     -11.799  -1.279  32.192  1.00  0.00           N  
ATOM    310  CA  ILE A  21     -11.995   0.146  31.797  1.00  0.00           C  
ATOM    311  C   ILE A  21     -13.479   0.497  31.926  1.00  0.00           C  
ATOM    312  O   ILE A  21     -14.334  -0.172  31.380  1.00  0.00           O  
ATOM    313  CB  ILE A  21     -11.522   0.413  30.357  1.00  0.00           C  
ATOM    314  CG1 ILE A  21     -10.093  -0.099  30.161  1.00  0.00           C  
ATOM    315  CG2 ILE A  21     -11.608   1.897  30.036  1.00  0.00           C  
ATOM    316  CD1 ILE A  21     -10.016  -1.460  29.507  1.00  0.00           C  
ATOM    317  H   ILE A  21     -12.174  -1.995  31.637  1.00  0.00           H  
ATOM    318  HA  ILE A  21     -11.408   0.774  32.466  1.00  0.00           H  
ATOM    319  HB  ILE A  21     -12.152  -0.137  29.659  1.00  0.00           H  
ATOM    320 1HG1 ILE A  21      -9.535   0.607  29.546  1.00  0.00           H  
ATOM    321 2HG1 ILE A  21      -9.591  -0.157  31.127  1.00  0.00           H  
ATOM    322 1HG2 ILE A  21     -11.269   2.069  29.014  1.00  0.00           H  
ATOM    323 2HG2 ILE A  21     -12.640   2.232  30.137  1.00  0.00           H  
ATOM    324 3HG2 ILE A  21     -10.976   2.456  30.726  1.00  0.00           H  
ATOM    325 1HD1 ILE A  21      -8.971  -1.755  29.402  1.00  0.00           H  
ATOM    326 2HD1 ILE A  21     -10.539  -2.190  30.125  1.00  0.00           H  
ATOM    327 3HD1 ILE A  21     -10.480  -1.417  28.523  1.00  0.00           H  
ATOM    328  N   SER A  22     -13.793   1.538  32.647  1.00  0.00           N  
ATOM    329  CA  SER A  22     -15.223   1.925  32.811  1.00  0.00           C  
ATOM    330  C   SER A  22     -15.658   2.809  31.638  1.00  0.00           C  
ATOM    331  O   SER A  22     -14.874   3.132  30.768  1.00  0.00           O  
ATOM    332  CB  SER A  22     -15.438   2.662  34.118  1.00  0.00           C  
ATOM    333  OG  SER A  22     -15.091   1.857  35.211  1.00  0.00           O  
ATOM    334  H   SER A  22     -13.089   2.062  33.082  1.00  0.00           H  
ATOM    335  HA  SER A  22     -15.828   1.017  32.823  1.00  0.00           H  
ATOM    336 1HB  SER A  22     -14.836   3.570  34.126  1.00  0.00           H  
ATOM    337 2HB  SER A  22     -16.482   2.960  34.200  1.00  0.00           H  
ATOM    338  HG  SER A  22     -14.131   1.830  35.226  1.00  0.00           H  
ATOM    339  N   ALA A  23     -16.904   3.197  31.608  1.00  0.00           N  
ATOM    340  CA  ALA A  23     -17.395   4.055  30.492  1.00  0.00           C  
ATOM    341  C   ALA A  23     -16.525   5.310  30.383  1.00  0.00           C  
ATOM    342  O   ALA A  23     -15.695   5.426  29.503  1.00  0.00           O  
ATOM    343  CB  ALA A  23     -18.844   4.463  30.765  1.00  0.00           C  
ATOM    344  H   ALA A  23     -17.520   2.920  32.319  1.00  0.00           H  
ATOM    345  HA  ALA A  23     -17.312   3.486  29.566  1.00  0.00           H  
ATOM    346 1HB  ALA A  23     -19.239   3.867  31.574  1.00  0.00           H  
ATOM    347 2HB  ALA A  23     -18.879   5.508  31.037  1.00  0.00           H  
ATOM    348 3HB  ALA A  23     -19.437   4.302  29.877  1.00  0.00           H  
ATOM    349  N   ALA A  24     -16.708   6.252  31.268  1.00  0.00           N  
ATOM    350  CA  ALA A  24     -15.892   7.496  31.208  1.00  0.00           C  
ATOM    351  C   ALA A  24     -14.409   7.127  31.188  1.00  0.00           C  
ATOM    352  O   ALA A  24     -13.570   7.905  30.781  1.00  0.00           O  
ATOM    353  CB  ALA A  24     -16.187   8.363  32.433  1.00  0.00           C  
ATOM    354  H   ALA A  24     -17.382   6.140  31.969  1.00  0.00           H  
ATOM    355  HA  ALA A  24     -16.143   8.022  30.286  1.00  0.00           H  
ATOM    356 1HB  ALA A  24     -16.772   7.796  33.143  1.00  0.00           H  
ATOM    357 2HB  ALA A  24     -15.257   8.665  32.893  1.00  0.00           H  
ATOM    358 3HB  ALA A  24     -16.740   9.239  32.130  1.00  0.00           H  
ATOM    359  N   GLU A  25     -14.083   5.941  31.619  1.00  0.00           N  
ATOM    360  CA  GLU A  25     -12.656   5.514  31.621  1.00  0.00           C  
ATOM    361  C   GLU A  25     -12.258   5.110  30.202  1.00  0.00           C  
ATOM    362  O   GLU A  25     -11.099   5.246  29.809  1.00  0.00           O  
ATOM    363  CB  GLU A  25     -12.486   4.321  32.561  1.00  0.00           C  
ATOM    364  CG  GLU A  25     -11.098   4.361  33.198  1.00  0.00           C  
ATOM    365  CD  GLU A  25     -11.028   3.339  34.335  1.00  0.00           C  
ATOM    366  OE1 GLU A  25     -11.635   2.287  34.198  1.00  0.00           O  
ATOM    367  OE2 GLU A  25     -10.368   3.622  35.324  1.00  0.00           O  
ATOM    368  H   GLU A  25     -14.778   5.328  31.938  1.00  0.00           H  
ATOM    369  HA  GLU A  25     -12.044   6.355  31.949  1.00  0.00           H  
ATOM    370 1HB  GLU A  25     -13.240   4.362  33.333  1.00  0.00           H  
ATOM    371 2HB  GLU A  25     -12.596   3.405  32.000  1.00  0.00           H  
ATOM    372 1HG  GLU A  25     -10.354   4.124  32.452  1.00  0.00           H  
ATOM    373 2HG  GLU A  25     -10.912   5.349  33.593  1.00  0.00           H  
ATOM    374  N   LEU A  26     -13.226   4.613  29.440  1.00  0.00           N  
ATOM    375  CA  LEU A  26     -12.986   4.218  28.057  1.00  0.00           C  
ATOM    376  C   LEU A  26     -12.885   5.435  27.146  1.00  0.00           C  
ATOM    377  O   LEU A  26     -12.066   5.469  26.228  1.00  0.00           O  
ATOM    378  CB  LEU A  26     -14.111   3.297  27.566  1.00  0.00           C  
ATOM    379  CG  LEU A  26     -13.918   2.700  26.166  1.00  0.00           C  
ATOM    380  CD1 LEU A  26     -12.622   1.900  26.129  1.00  0.00           C  
ATOM    381  CD2 LEU A  26     -15.111   1.823  25.820  1.00  0.00           C  
ATOM    382  H   LEU A  26     -14.152   4.505  29.829  1.00  0.00           H  
ATOM    383  HA  LEU A  26     -12.034   3.690  28.015  1.00  0.00           H  
ATOM    384 1HB  LEU A  26     -14.214   2.471  28.267  1.00  0.00           H  
ATOM    385 2HB  LEU A  26     -15.044   3.861  27.560  1.00  0.00           H  
ATOM    386  HG  LEU A  26     -13.834   3.504  25.435  1.00  0.00           H  
ATOM    387 1HD1 LEU A  26     -12.485   1.476  25.135  1.00  0.00           H  
ATOM    388 2HD1 LEU A  26     -11.783   2.556  26.362  1.00  0.00           H  
ATOM    389 3HD1 LEU A  26     -12.670   1.097  26.863  1.00  0.00           H  
ATOM    390 1HD2 LEU A  26     -14.975   1.398  24.824  1.00  0.00           H  
ATOM    391 2HD2 LEU A  26     -15.195   1.017  26.549  1.00  0.00           H  
ATOM    392 3HD2 LEU A  26     -16.021   2.423  25.836  1.00  0.00           H  
ATOM    393  N   GLU A  27     -13.722   6.434  27.406  1.00  0.00           N  
ATOM    394  CA  GLU A  27     -13.732   7.653  26.606  1.00  0.00           C  
ATOM    395  C   GLU A  27     -12.384   8.360  26.663  1.00  0.00           C  
ATOM    396  O   GLU A  27     -11.906   8.886  25.658  1.00  0.00           O  
ATOM    397  CB  GLU A  27     -14.835   8.598  27.088  1.00  0.00           C  
ATOM    398  CG  GLU A  27     -16.249   8.116  26.793  1.00  0.00           C  
ATOM    399  CD  GLU A  27     -17.305   9.063  27.290  1.00  0.00           C  
ATOM    400  OE1 GLU A  27     -16.961  10.016  27.946  1.00  0.00           O  
ATOM    401  OE2 GLU A  27     -18.459   8.832  27.014  1.00  0.00           O  
ATOM    402  H   GLU A  27     -14.367   6.346  28.178  1.00  0.00           H  
ATOM    403  HA  GLU A  27     -13.921   7.376  25.569  1.00  0.00           H  
ATOM    404 1HB  GLU A  27     -14.749   8.739  28.166  1.00  0.00           H  
ATOM    405 2HB  GLU A  27     -14.710   9.573  26.619  1.00  0.00           H  
ATOM    406 1HG  GLU A  27     -16.363   7.996  25.716  1.00  0.00           H  
ATOM    407 2HG  GLU A  27     -16.393   7.141  27.257  1.00  0.00           H  
ATOM    408  N   GLU A  28     -11.779   8.376  27.845  1.00  0.00           N  
ATOM    409  CA  GLU A  28     -10.461   8.973  28.023  1.00  0.00           C  
ATOM    410  C   GLU A  28      -9.363   8.042  27.524  1.00  0.00           C  
ATOM    411  O   GLU A  28      -8.394   8.484  26.906  1.00  0.00           O  
ATOM    412  CB  GLU A  28     -10.224   9.314  29.496  1.00  0.00           C  
ATOM    413  CG  GLU A  28     -11.046  10.487  30.010  1.00  0.00           C  
ATOM    414  CD  GLU A  28     -10.664  11.793  29.371  1.00  0.00           C  
ATOM    415  OE1 GLU A  28      -9.495  12.096  29.334  1.00  0.00           O  
ATOM    416  OE2 GLU A  28     -11.542  12.490  28.919  1.00  0.00           O  
ATOM    417  H   GLU A  28     -12.244   7.964  28.642  1.00  0.00           H  
ATOM    418  HA  GLU A  28     -10.420   9.886  27.429  1.00  0.00           H  
ATOM    419 1HB  GLU A  28     -10.458   8.446  30.113  1.00  0.00           H  
ATOM    420 2HB  GLU A  28      -9.171   9.550  29.650  1.00  0.00           H  
ATOM    421 1HG  GLU A  28     -12.100  10.293  29.811  1.00  0.00           H  
ATOM    422 2HG  GLU A  28     -10.916  10.564  31.088  1.00  0.00           H  
ATOM    423  N   ALA A  29      -9.520   6.751  27.797  1.00  0.00           N  
ATOM    424  CA  ALA A  29      -8.618   5.739  27.259  1.00  0.00           C  
ATOM    425  C   ALA A  29      -8.630   5.745  25.735  1.00  0.00           C  
ATOM    426  O   ALA A  29      -7.625   5.434  25.096  1.00  0.00           O  
ATOM    427  CB  ALA A  29      -8.993   4.361  27.785  1.00  0.00           C  
ATOM    428  H   ALA A  29     -10.284   6.463  28.392  1.00  0.00           H  
ATOM    429  HA  ALA A  29      -7.606   5.979  27.586  1.00  0.00           H  
ATOM    430 1HB  ALA A  29      -8.311   3.617  27.374  1.00  0.00           H  
ATOM    431 2HB  ALA A  29      -8.924   4.356  28.873  1.00  0.00           H  
ATOM    432 3HB  ALA A  29     -10.012   4.123  27.486  1.00  0.00           H  
ATOM    433  N   ALA A  30      -9.772   6.101  25.159  1.00  0.00           N  
ATOM    434  CA  ALA A  30      -9.936   6.090  23.710  1.00  0.00           C  
ATOM    435  C   ALA A  30      -9.002   7.092  23.043  1.00  0.00           C  
ATOM    436  O   ALA A  30      -8.754   7.018  21.839  1.00  0.00           O  
ATOM    437  CB  ALA A  30     -11.381   6.386  23.337  1.00  0.00           C  
ATOM    438  H   ALA A  30     -10.548   6.387  25.739  1.00  0.00           H  
ATOM    439  HA  ALA A  30      -9.674   5.096  23.347  1.00  0.00           H  
ATOM    440 1HB  ALA A  30     -11.487   6.374  22.252  1.00  0.00           H  
ATOM    441 2HB  ALA A  30     -12.032   5.627  23.774  1.00  0.00           H  
ATOM    442 3HB  ALA A  30     -11.661   7.366  23.718  1.00  0.00           H  
ATOM    443  N   LYS A  31      -8.485   8.028  23.832  1.00  0.00           N  
ATOM    444  CA  LYS A  31      -7.463   8.952  23.356  1.00  0.00           C  
ATOM    445  C   LYS A  31      -6.206   8.209  22.922  1.00  0.00           C  
ATOM    446  O   LYS A  31      -5.480   8.661  22.038  1.00  0.00           O  
ATOM    447  CB  LYS A  31      -7.121   9.976  24.439  1.00  0.00           C  
ATOM    448  CG  LYS A  31      -8.211  11.009  24.696  1.00  0.00           C  
ATOM    449  CD  LYS A  31      -7.845  11.922  25.856  1.00  0.00           C  
ATOM    450  CE  LYS A  31      -8.854  13.049  26.014  1.00  0.00           C  
ATOM    451  NZ  LYS A  31      -8.621  13.835  27.256  1.00  0.00           N  
ATOM    452  H   LYS A  31      -8.809   8.101  24.786  1.00  0.00           H  
ATOM    453  HA  LYS A  31      -7.859   9.475  22.485  1.00  0.00           H  
ATOM    454 1HB  LYS A  31      -6.922   9.460  25.378  1.00  0.00           H  
ATOM    455 2HB  LYS A  31      -6.213  10.511  24.160  1.00  0.00           H  
ATOM    456 1HG  LYS A  31      -8.357  11.614  23.800  1.00  0.00           H  
ATOM    457 2HG  LYS A  31      -9.146  10.500  24.926  1.00  0.00           H  
ATOM    458 1HD  LYS A  31      -7.812  11.343  26.779  1.00  0.00           H  
ATOM    459 2HD  LYS A  31      -6.858  12.353  25.682  1.00  0.00           H  
ATOM    460 1HE  LYS A  31      -8.789  13.719  25.157  1.00  0.00           H  
ATOM    461 2HE  LYS A  31      -9.862  12.634  26.046  1.00  0.00           H  
ATOM    462 1HZ  LYS A  31      -9.310  14.571  27.324  1.00  0.00           H  
ATOM    463 2HZ  LYS A  31      -8.698  13.227  28.059  1.00  0.00           H  
ATOM    464 3HZ  LYS A  31      -7.697  14.242  27.229  1.00  0.00           H  
ATOM    465  N   ASP A  32      -5.955   7.065  23.551  1.00  0.00           N  
ATOM    466  CA  ASP A  32      -4.750   6.290  23.279  1.00  0.00           C  
ATOM    467  C   ASP A  32      -4.925   5.417  22.043  1.00  0.00           C  
ATOM    468  O   ASP A  32      -4.900   4.189  22.130  1.00  0.00           O  
ATOM    469  CB  ASP A  32      -4.392   5.415  24.483  1.00  0.00           C  
ATOM    470  CG  ASP A  32      -3.832   6.216  25.651  1.00  0.00           C  
ATOM    471  OD1 ASP A  32      -3.062   7.116  25.413  1.00  0.00           O  
ATOM    472  OD2 ASP A  32      -4.178   5.918  26.769  1.00  0.00           O  
ATOM    473  H   ASP A  32      -6.616   6.724  24.234  1.00  0.00           H  
ATOM    474  HA  ASP A  32      -3.936   6.988  23.083  1.00  0.00           H  
ATOM    475 1HB  ASP A  32      -5.280   4.880  24.821  1.00  0.00           H  
ATOM    476 2HB  ASP A  32      -3.654   4.670  24.184  1.00  0.00           H  
ATOM    477  N   ALA A  33      -5.101   6.057  20.892  1.00  0.00           N  
ATOM    478  CA  ALA A  33      -5.300   5.340  19.639  1.00  0.00           C  
ATOM    479  C   ALA A  33      -4.337   5.830  18.565  1.00  0.00           C  
ATOM    480  O   ALA A  33      -4.697   5.923  17.391  1.00  0.00           O  
ATOM    481  CB  ALA A  33      -6.739   5.487  19.166  1.00  0.00           C  
ATOM    482  H   ALA A  33      -5.097   7.067  20.886  1.00  0.00           H  
ATOM    483  HA  ALA A  33      -5.093   4.284  19.816  1.00  0.00           H  
ATOM    484 1HB  ALA A  33      -6.872   4.946  18.229  1.00  0.00           H  
ATOM    485 2HB  ALA A  33      -7.413   5.079  19.920  1.00  0.00           H  
ATOM    486 3HB  ALA A  33      -6.964   6.541  19.011  1.00  0.00           H  
ATOM    487  N   LYS A  34      -3.112   6.143  18.973  1.00  0.00           N  
ATOM    488  CA  LYS A  34      -2.098   6.633  18.048  1.00  0.00           C  
ATOM    489  C   LYS A  34      -1.931   5.691  16.863  1.00  0.00           C  
ATOM    490  O   LYS A  34      -2.357   4.537  16.911  1.00  0.00           O  
ATOM    491  CB  LYS A  34      -0.761   6.816  18.767  1.00  0.00           C  
ATOM    492  CG  LYS A  34      -0.806   7.782  19.944  1.00  0.00           C  
ATOM    493  CD  LYS A  34       0.559   7.915  20.602  1.00  0.00           C  
ATOM    494  CE  LYS A  34       0.494   8.802  21.837  1.00  0.00           C  
ATOM    495  NZ  LYS A  34       1.815   8.910  22.514  1.00  0.00           N  
ATOM    496  H   LYS A  34      -2.878   6.038  19.950  1.00  0.00           H  
ATOM    497  HA  LYS A  34      -2.429   7.598  17.663  1.00  0.00           H  
ATOM    498 1HB  LYS A  34      -0.412   5.852  19.138  1.00  0.00           H  
ATOM    499 2HB  LYS A  34      -0.016   7.184  18.061  1.00  0.00           H  
ATOM    500 1HG  LYS A  34      -1.131   8.763  19.598  1.00  0.00           H  
ATOM    501 2HG  LYS A  34      -1.522   7.421  20.682  1.00  0.00           H  
ATOM    502 1HD  LYS A  34       0.922   6.928  20.892  1.00  0.00           H  
ATOM    503 2HD  LYS A  34       1.264   8.349  19.893  1.00  0.00           H  
ATOM    504 1HE  LYS A  34       0.163   9.799  21.552  1.00  0.00           H  
ATOM    505 2HE  LYS A  34      -0.228   8.391  22.543  1.00  0.00           H  
ATOM    506 1HZ  LYS A  34       1.730   9.504  23.326  1.00  0.00           H  
ATOM    507 2HZ  LYS A  34       2.124   7.992  22.800  1.00  0.00           H  
ATOM    508 3HZ  LYS A  34       2.489   9.308  21.876  1.00  0.00           H  
ATOM    509  N   MET A  35      -1.309   6.189  15.800  1.00  0.00           N  
ATOM    510  CA  MET A  35      -1.113   5.402  14.588  1.00  0.00           C  
ATOM    511  C   MET A  35       0.387   5.284  14.317  1.00  0.00           C  
ATOM    512  O   MET A  35       1.060   6.290  14.081  1.00  0.00           O  
ATOM    513  CB  MET A  35      -1.864   6.046  13.418  1.00  0.00           C  
ATOM    514  CG  MET A  35      -1.731   5.198  12.148  1.00  0.00           C  
ATOM    515  SD  MET A  35      -2.464   5.923  10.656  1.00  0.00           S  
ATOM    516  CE  MET A  35      -1.176   7.122  10.298  1.00  0.00           C  
ATOM    517  H   MET A  35      -0.963   7.137  15.832  1.00  0.00           H  
ATOM    518  HA  MET A  35      -1.526   4.407  14.751  1.00  0.00           H  
ATOM    519 1HB  MET A  35      -1.465   7.044  13.237  1.00  0.00           H  
ATOM    520 2HB  MET A  35      -2.920   6.134  13.670  1.00  0.00           H  
ATOM    521 1HG  MET A  35      -0.677   5.014  11.938  1.00  0.00           H  
ATOM    522 2HG  MET A  35      -2.197   4.230  12.331  1.00  0.00           H  
ATOM    523 1HE  MET A  35      -1.312   7.989  10.945  1.00  0.00           H  
ATOM    524 2HE  MET A  35      -1.225   7.398   9.244  1.00  0.00           H  
ATOM    525 3HE  MET A  35      -0.198   6.687  10.501  1.00  0.00           H  
ATOM    526  N   ARG A  36       0.914   4.059  14.327  1.00  0.00           N  
ATOM    527  CA  ARG A  36       2.280   3.755  13.888  1.00  0.00           C  
ATOM    528  C   ARG A  36       2.258   3.292  12.439  1.00  0.00           C  
ATOM    529  O   ARG A  36       1.436   2.462  12.061  1.00  0.00           O  
ATOM    530  CB  ARG A  36       2.911   2.678  14.758  1.00  0.00           C  
ATOM    531  CG  ARG A  36       3.057   3.047  16.226  1.00  0.00           C  
ATOM    532  CD  ARG A  36       3.584   1.913  17.028  1.00  0.00           C  
ATOM    533  NE  ARG A  36       3.499   2.171  18.456  1.00  0.00           N  
ATOM    534  CZ  ARG A  36       4.484   2.718  19.195  1.00  0.00           C  
ATOM    535  NH1 ARG A  36       5.620   3.056  18.628  1.00  0.00           N  
ATOM    536  NH2 ARG A  36       4.308   2.913  20.490  1.00  0.00           N  
ATOM    537  H   ARG A  36       0.290   3.283  14.494  1.00  0.00           H  
ATOM    538  HA  ARG A  36       2.881   4.661  13.974  1.00  0.00           H  
ATOM    539 1HB  ARG A  36       2.313   1.770  14.704  1.00  0.00           H  
ATOM    540 2HB  ARG A  36       3.905   2.439  14.378  1.00  0.00           H  
ATOM    541 1HG  ARG A  36       3.746   3.886  16.325  1.00  0.00           H  
ATOM    542 2HG  ARG A  36       2.083   3.328  16.629  1.00  0.00           H  
ATOM    543 1HD  ARG A  36       3.009   1.014  16.809  1.00  0.00           H  
ATOM    544 2HD  ARG A  36       4.630   1.744  16.774  1.00  0.00           H  
ATOM    545  HE  ARG A  36       2.639   1.924  18.928  1.00  0.00           H  
ATOM    546 1HH1 ARG A  36       5.755   2.907  17.638  1.00  0.00           H  
ATOM    547 2HH1 ARG A  36       6.359   3.466  19.181  1.00  0.00           H  
ATOM    548 1HH2 ARG A  36       3.434   2.652  20.926  1.00  0.00           H  
ATOM    549 2HH2 ARG A  36       5.046   3.322  21.044  1.00  0.00           H  
ATOM    550  N   VAL A  37       3.176   3.812  11.638  1.00  0.00           N  
ATOM    551  CA  VAL A  37       3.394   3.426  10.245  1.00  0.00           C  
ATOM    552  C   VAL A  37       4.824   2.933  10.130  1.00  0.00           C  
ATOM    553  O   VAL A  37       5.760   3.706  10.318  1.00  0.00           O  
ATOM    554  CB  VAL A  37       3.136   4.594   9.274  1.00  0.00           C  
ATOM    555  CG1 VAL A  37       3.250   4.115   7.822  1.00  0.00           C  
ATOM    556  CG2 VAL A  37       1.742   5.194   9.480  1.00  0.00           C  
ATOM    557  H   VAL A  37       3.797   4.508  12.026  1.00  0.00           H  
ATOM    558  HA  VAL A  37       2.684   2.639   9.989  1.00  0.00           H  
ATOM    559  HB  VAL A  37       3.870   5.382   9.443  1.00  0.00           H  
ATOM    560 1HG1 VAL A  37       4.256   3.746   7.624  1.00  0.00           H  
ATOM    561 2HG1 VAL A  37       3.054   4.940   7.137  1.00  0.00           H  
ATOM    562 3HG1 VAL A  37       2.533   3.316   7.634  1.00  0.00           H  
ATOM    563 1HG2 VAL A  37       0.976   4.432   9.336  1.00  0.00           H  
ATOM    564 2HG2 VAL A  37       1.585   6.014   8.779  1.00  0.00           H  
ATOM    565 3HG2 VAL A  37       1.669   5.594  10.491  1.00  0.00           H  
ATOM    566  N   ARG A  38       4.998   1.650   9.827  1.00  0.00           N  
ATOM    567  CA  ARG A  38       6.292   1.056   9.493  1.00  0.00           C  
ATOM    568  C   ARG A  38       6.410   0.933   7.989  1.00  0.00           C  
ATOM    569  O   ARG A  38       5.557   0.330   7.339  1.00  0.00           O  
ATOM    570  CB  ARG A  38       6.478  -0.300  10.172  1.00  0.00           C  
ATOM    571  CG  ARG A  38       6.625  -0.133  11.680  1.00  0.00           C  
ATOM    572  CD  ARG A  38       6.829  -1.494  12.336  1.00  0.00           C  
ATOM    573  NE  ARG A  38       6.902  -1.299  13.779  1.00  0.00           N  
ATOM    574  CZ  ARG A  38       7.000  -2.183  14.737  1.00  0.00           C  
ATOM    575  NH1 ARG A  38       7.077  -3.463  14.498  1.00  0.00           N  
ATOM    576  NH2 ARG A  38       7.045  -1.733  15.953  1.00  0.00           N  
ATOM    577  H   ARG A  38       4.170   1.091   9.675  1.00  0.00           H  
ATOM    578  HA  ARG A  38       7.080   1.706   9.875  1.00  0.00           H  
ATOM    579 1HB  ARG A  38       5.619  -0.937   9.961  1.00  0.00           H  
ATOM    580 2HB  ARG A  38       7.378  -0.774   9.781  1.00  0.00           H  
ATOM    581 1HG  ARG A  38       5.729   0.334  12.091  1.00  0.00           H  
ATOM    582 2HG  ARG A  38       7.487   0.500  11.891  1.00  0.00           H  
ATOM    583 1HD  ARG A  38       5.990  -2.145  12.089  1.00  0.00           H  
ATOM    584 2HD  ARG A  38       7.758  -1.931  11.971  1.00  0.00           H  
ATOM    585  HE  ARG A  38       6.982  -0.343  14.096  1.00  0.00           H  
ATOM    586 1HH1 ARG A  38       7.212  -4.111  15.260  1.00  0.00           H  
ATOM    587 2HH1 ARG A  38       7.180  -3.736  13.531  1.00  0.00           H  
ATOM    588 1HH2 ARG A  38       7.134  -2.335  16.759  1.00  0.00           H  
ATOM    589 2HH2 ARG A  38       7.110  -0.728  16.032  1.00  0.00           H  
ATOM    590  N   LEU A  39       7.480   1.496   7.463  1.00  0.00           N  
ATOM    591  CA  LEU A  39       7.839   1.475   6.060  1.00  0.00           C  
ATOM    592  C   LEU A  39       9.050   0.575   5.892  1.00  0.00           C  
ATOM    593  O   LEU A  39       9.998   0.688   6.662  1.00  0.00           O  
ATOM    594  CB  LEU A  39       8.157   2.899   5.591  1.00  0.00           C  
ATOM    595  CG  LEU A  39       7.035   3.924   5.817  1.00  0.00           C  
ATOM    596  CD1 LEU A  39       7.553   5.305   5.428  1.00  0.00           C  
ATOM    597  CD2 LEU A  39       5.796   3.591   4.987  1.00  0.00           C  
ATOM    598  H   LEU A  39       8.138   1.937   8.090  1.00  0.00           H  
ATOM    599  HA  LEU A  39       6.996   1.080   5.493  1.00  0.00           H  
ATOM    600 1HB  LEU A  39       8.385   2.858   4.526  1.00  0.00           H  
ATOM    601 2HB  LEU A  39       9.048   3.243   6.116  1.00  0.00           H  
ATOM    602  HG  LEU A  39       6.754   3.957   6.870  1.00  0.00           H  
ATOM    603 1HD1 LEU A  39       6.759   6.047   5.510  1.00  0.00           H  
ATOM    604 2HD1 LEU A  39       7.924   5.291   4.403  1.00  0.00           H  
ATOM    605 3HD1 LEU A  39       8.370   5.586   6.093  1.00  0.00           H  
ATOM    606 1HD2 LEU A  39       5.380   2.638   5.313  1.00  0.00           H  
ATOM    607 2HD2 LEU A  39       5.040   4.364   5.125  1.00  0.00           H  
ATOM    608 3HD2 LEU A  39       6.065   3.524   3.933  1.00  0.00           H  
ATOM    609  N   ARG A  40       9.039  -0.287   4.881  1.00  0.00           N  
ATOM    610  CA  ARG A  40      10.202  -1.088   4.496  1.00  0.00           C  
ATOM    611  C   ARG A  40      10.404  -0.988   2.993  1.00  0.00           C  
ATOM    612  O   ARG A  40       9.452  -1.182   2.238  1.00  0.00           O  
ATOM    613  CB  ARG A  40      10.003  -2.524   4.988  1.00  0.00           C  
ATOM    614  CG  ARG A  40      11.155  -3.447   4.594  1.00  0.00           C  
ATOM    615  CD  ARG A  40      10.857  -4.858   5.096  1.00  0.00           C  
ATOM    616  NE  ARG A  40      11.862  -5.775   4.561  1.00  0.00           N  
ATOM    617  CZ  ARG A  40      12.794  -6.430   5.206  1.00  0.00           C  
ATOM    618  NH1 ARG A  40      12.842  -6.490   6.512  1.00  0.00           N  
ATOM    619  NH2 ARG A  40      13.711  -7.011   4.493  1.00  0.00           N  
ATOM    620  H   ARG A  40       8.204  -0.344   4.315  1.00  0.00           H  
ATOM    621  HA  ARG A  40      11.078  -0.697   5.014  1.00  0.00           H  
ATOM    622 1HB  ARG A  40       9.079  -2.921   4.566  1.00  0.00           H  
ATOM    623 2HB  ARG A  40       9.915  -2.514   6.074  1.00  0.00           H  
ATOM    624 1HG  ARG A  40      12.086  -3.087   5.030  1.00  0.00           H  
ATOM    625 2HG  ARG A  40      11.252  -3.476   3.508  1.00  0.00           H  
ATOM    626 1HD  ARG A  40      10.841  -4.858   6.186  1.00  0.00           H  
ATOM    627 2HD  ARG A  40       9.878  -5.168   4.732  1.00  0.00           H  
ATOM    628  HE  ARG A  40      11.924  -5.802   3.553  1.00  0.00           H  
ATOM    629 1HH1 ARG A  40      12.189  -5.915   7.025  1.00  0.00           H  
ATOM    630 2HH1 ARG A  40      13.637  -6.907   6.975  1.00  0.00           H  
ATOM    631 1HH2 ARG A  40      14.535  -7.425   4.905  1.00  0.00           H  
ATOM    632 2HH2 ARG A  40      13.676  -6.772   3.513  1.00  0.00           H  
ATOM    633  N   ASN A  41      11.625  -0.681   2.570  1.00  0.00           N  
ATOM    634  CA  ASN A  41      11.984  -0.593   1.159  1.00  0.00           C  
ATOM    635  C   ASN A  41      12.887  -1.769   0.775  1.00  0.00           C  
ATOM    636  O   ASN A  41      14.078  -1.771   1.070  1.00  0.00           O  
ATOM    637  CB  ASN A  41      12.631   0.774   0.896  1.00  0.00           C  
ATOM    638  CG  ASN A  41      13.055   0.966  -0.545  1.00  0.00           C  
ATOM    639  OD1 ASN A  41      12.718   0.200  -1.433  1.00  0.00           O  
ATOM    640  ND2 ASN A  41      13.784   2.012  -0.835  1.00  0.00           N  
ATOM    641  H   ASN A  41      12.353  -0.543   3.257  1.00  0.00           H  
ATOM    642  HA  ASN A  41      11.072  -0.662   0.565  1.00  0.00           H  
ATOM    643 1HB  ASN A  41      11.927   1.568   1.149  1.00  0.00           H  
ATOM    644 2HB  ASN A  41      13.516   0.866   1.524  1.00  0.00           H  
ATOM    645 1HD2 ASN A  41      14.081   2.146  -1.791  1.00  0.00           H  
ATOM    646 2HD2 ASN A  41      13.979   2.701  -0.123  1.00  0.00           H  
ATOM    647  N   ASP A  42      12.322  -2.752   0.080  1.00  0.00           N  
ATOM    648  CA  ASP A  42      13.053  -3.896  -0.474  1.00  0.00           C  
ATOM    649  C   ASP A  42      13.419  -3.673  -1.963  1.00  0.00           C  
ATOM    650  O   ASP A  42      13.735  -4.616  -2.687  1.00  0.00           O  
ATOM    651  CB  ASP A  42      12.258  -5.194  -0.239  1.00  0.00           C  
ATOM    652  CG  ASP A  42      12.060  -5.567   1.240  1.00  0.00           C  
ATOM    653  OD1 ASP A  42      13.050  -5.749   1.991  1.00  0.00           O  
ATOM    654  OD2 ASP A  42      10.894  -5.758   1.650  1.00  0.00           O  
ATOM    655  H   ASP A  42      11.355  -2.650  -0.196  1.00  0.00           H  
ATOM    656  HA  ASP A  42      13.982  -4.016   0.084  1.00  0.00           H  
ATOM    657 1HB  ASP A  42      11.284  -5.098  -0.719  1.00  0.00           H  
ATOM    658 2HB  ASP A  42      12.780  -6.023  -0.717  1.00  0.00           H  
ATOM    659  N   SER A  43      13.354  -2.431  -2.459  1.00  0.00           N  
ATOM    660  CA  SER A  43      13.832  -2.059  -3.797  1.00  0.00           C  
ATOM    661  C   SER A  43      15.317  -1.670  -3.798  1.00  0.00           C  
ATOM    662  O   SER A  43      15.943  -1.496  -2.756  1.00  0.00           O  
ATOM    663  CB  SER A  43      12.948  -0.964  -4.408  1.00  0.00           C  
ATOM    664  OG  SER A  43      13.335   0.319  -3.991  1.00  0.00           O  
ATOM    665  H   SER A  43      13.096  -1.686  -1.829  1.00  0.00           H  
ATOM    666  HA  SER A  43      13.716  -2.919  -4.458  1.00  0.00           H  
ATOM    667 1HB  SER A  43      13.040  -1.005  -5.494  1.00  0.00           H  
ATOM    668 2HB  SER A  43      11.905  -1.134  -4.143  1.00  0.00           H  
ATOM    669  HG  SER A  43      13.256   0.344  -3.035  1.00  0.00           H  
ATOM    670  N   SER A  44      15.896  -1.516  -4.991  1.00  0.00           N  
ATOM    671  CA  SER A  44      17.299  -1.125  -5.182  1.00  0.00           C  
ATOM    672  C   SER A  44      17.533   0.390  -5.192  1.00  0.00           C  
ATOM    673  O   SER A  44      18.668   0.827  -5.375  1.00  0.00           O  
ATOM    674  CB  SER A  44      17.813  -1.747  -6.481  1.00  0.00           C  
ATOM    675  OG  SER A  44      17.022  -1.317  -7.574  1.00  0.00           O  
ATOM    676  H   SER A  44      15.354  -1.673  -5.829  1.00  0.00           H  
ATOM    677  HA  SER A  44      17.885  -1.523  -4.352  1.00  0.00           H  
ATOM    678 1HB  SER A  44      17.748  -2.833  -6.401  1.00  0.00           H  
ATOM    679 2HB  SER A  44      18.855  -1.473  -6.643  1.00  0.00           H  
ATOM    680  HG  SER A  44      16.814  -0.387  -7.456  1.00  0.00           H  
ATOM    681  N   THR A  45      16.486   1.204  -5.037  1.00  0.00           N  
ATOM    682  CA  THR A  45      16.567   2.673  -5.064  1.00  0.00           C  
ATOM    683  C   THR A  45      15.850   3.285  -3.865  1.00  0.00           C  
ATOM    684  O   THR A  45      14.923   2.668  -3.342  1.00  0.00           O  
ATOM    685  CB  THR A  45      15.963   3.257  -6.350  1.00  0.00           C  
ATOM    686  OG1 THR A  45      14.644   2.801  -6.552  1.00  0.00           O  
ATOM    687  CG2 THR A  45      16.778   2.868  -7.584  1.00  0.00           C  
ATOM    688  H   THR A  45      15.582   0.800  -4.836  1.00  0.00           H  
ATOM    689  HA  THR A  45      17.617   2.963  -5.015  1.00  0.00           H  
ATOM    690  HB  THR A  45      15.952   4.344  -6.275  1.00  0.00           H  
ATOM    691  HG1 THR A  45      14.111   3.075  -5.802  1.00  0.00           H  
ATOM    692 1HG2 THR A  45      16.368   3.374  -8.457  1.00  0.00           H  
ATOM    693 2HG2 THR A  45      17.818   3.168  -7.450  1.00  0.00           H  
ATOM    694 3HG2 THR A  45      16.727   1.791  -7.743  1.00  0.00           H  
ATOM    695  N   PRO A  46      16.222   4.498  -3.423  1.00  0.00           N  
ATOM    696  CA  PRO A  46      15.431   5.223  -2.439  1.00  0.00           C  
ATOM    697  C   PRO A  46      13.985   5.409  -2.908  1.00  0.00           C  
ATOM    698  O   PRO A  46      13.722   5.576  -4.102  1.00  0.00           O  
ATOM    699  CB  PRO A  46      16.136   6.565  -2.229  1.00  0.00           C  
ATOM    700  CG  PRO A  46      17.574   6.275  -2.653  1.00  0.00           C  
ATOM    701  CD  PRO A  46      17.403   5.265  -3.786  1.00  0.00           C  
ATOM    702  HA  PRO A  46      15.456   4.679  -1.483  1.00  0.00           H  
ATOM    703 1HB  PRO A  46      15.712   7.323  -2.888  1.00  0.00           H  
ATOM    704 2HB  PRO A  46      16.081   6.889  -1.189  1.00  0.00           H  
ATOM    705 1HG  PRO A  46      18.112   5.813  -1.826  1.00  0.00           H  
ATOM    706 2HG  PRO A  46      18.087   7.177  -2.988  1.00  0.00           H  
ATOM    707 1HD  PRO A  46      17.224   5.787  -4.726  1.00  0.00           H  
ATOM    708 2HD  PRO A  46      18.291   4.637  -3.856  1.00  0.00           H  
ATOM    709  N   VAL A  47      13.070   5.383  -1.948  1.00  0.00           N  
ATOM    710  CA  VAL A  47      11.640   5.625  -2.146  1.00  0.00           C  
ATOM    711  C   VAL A  47      11.237   6.764  -1.227  1.00  0.00           C  
ATOM    712  O   VAL A  47      11.623   6.783  -0.059  1.00  0.00           O  
ATOM    713  CB  VAL A  47      10.834   4.352  -1.848  1.00  0.00           C  
ATOM    714  CG1 VAL A  47       9.321   4.588  -1.873  1.00  0.00           C  
ATOM    715  CG2 VAL A  47      11.170   3.255  -2.869  1.00  0.00           C  
ATOM    716  H   VAL A  47      13.374   5.226  -0.998  1.00  0.00           H  
ATOM    717  HA  VAL A  47      11.475   5.888  -3.192  1.00  0.00           H  
ATOM    718  HB  VAL A  47      11.104   3.995  -0.854  1.00  0.00           H  
ATOM    719 1HG1 VAL A  47       8.818   3.709  -1.471  1.00  0.00           H  
ATOM    720 2HG1 VAL A  47       9.037   5.425  -1.235  1.00  0.00           H  
ATOM    721 3HG1 VAL A  47       8.981   4.782  -2.890  1.00  0.00           H  
ATOM    722 1HG2 VAL A  47      12.245   3.077  -2.903  1.00  0.00           H  
ATOM    723 2HG2 VAL A  47      10.836   3.552  -3.863  1.00  0.00           H  
ATOM    724 3HG2 VAL A  47      10.691   2.319  -2.582  1.00  0.00           H  
ATOM    725  N   GLU A  48      10.454   7.702  -1.738  1.00  0.00           N  
ATOM    726  CA  GLU A  48       9.839   8.751  -0.939  1.00  0.00           C  
ATOM    727  C   GLU A  48       8.397   8.357  -0.610  1.00  0.00           C  
ATOM    728  O   GLU A  48       7.622   7.965  -1.480  1.00  0.00           O  
ATOM    729  CB  GLU A  48       9.976  10.100  -1.657  1.00  0.00           C  
ATOM    730  CG  GLU A  48       9.650  11.260  -0.709  1.00  0.00           C  
ATOM    731  CD  GLU A  48      10.172  12.612  -1.223  1.00  0.00           C  
ATOM    732  OE1 GLU A  48       9.366  13.560  -1.329  1.00  0.00           O  
ATOM    733  OE2 GLU A  48      11.408  12.738  -1.369  1.00  0.00           O  
ATOM    734  H   GLU A  48      10.110   7.585  -2.680  1.00  0.00           H  
ATOM    735  HA  GLU A  48      10.403   8.856  -0.012  1.00  0.00           H  
ATOM    736 1HB  GLU A  48       9.322  10.135  -2.528  1.00  0.00           H  
ATOM    737 2HB  GLU A  48      11.008  10.200  -1.992  1.00  0.00           H  
ATOM    738 1HG  GLU A  48      10.109  11.065   0.260  1.00  0.00           H  
ATOM    739 2HG  GLU A  48       8.571  11.295  -0.559  1.00  0.00           H  
ATOM    740  N   VAL A  49       8.038   8.409   0.671  1.00  0.00           N  
ATOM    741  CA  VAL A  49       6.690   8.104   1.145  1.00  0.00           C  
ATOM    742  C   VAL A  49       6.101   9.346   1.792  1.00  0.00           C  
ATOM    743  O   VAL A  49       6.563   9.801   2.840  1.00  0.00           O  
ATOM    744  CB  VAL A  49       6.659   6.890   2.090  1.00  0.00           C  
ATOM    745  CG1 VAL A  49       5.205   6.539   2.439  1.00  0.00           C  
ATOM    746  CG2 VAL A  49       7.303   5.653   1.447  1.00  0.00           C  
ATOM    747  H   VAL A  49       8.738   8.666   1.352  1.00  0.00           H  
ATOM    748  HA  VAL A  49       6.083   7.802   0.291  1.00  0.00           H  
ATOM    749  HB  VAL A  49       7.197   7.127   3.008  1.00  0.00           H  
ATOM    750 1HG1 VAL A  49       5.179   5.652   3.073  1.00  0.00           H  
ATOM    751 2HG1 VAL A  49       4.737   7.363   2.979  1.00  0.00           H  
ATOM    752 3HG1 VAL A  49       4.641   6.344   1.527  1.00  0.00           H  
ATOM    753 1HG2 VAL A  49       7.190   4.785   2.096  1.00  0.00           H  
ATOM    754 2HG2 VAL A  49       6.835   5.450   0.484  1.00  0.00           H  
ATOM    755 3HG2 VAL A  49       8.367   5.828   1.292  1.00  0.00           H  
ATOM    756  N   HIS A  50       5.041   9.873   1.186  1.00  0.00           N  
ATOM    757  CA  HIS A  50       4.231  10.941   1.755  1.00  0.00           C  
ATOM    758  C   HIS A  50       3.047  10.343   2.499  1.00  0.00           C  
ATOM    759  O   HIS A  50       2.192   9.682   1.914  1.00  0.00           O  
ATOM    760  CB  HIS A  50       3.743  11.908   0.682  1.00  0.00           C  
ATOM    761  CG  HIS A  50       4.828  12.385  -0.231  1.00  0.00           C  
ATOM    762  ND1 HIS A  50       5.674  13.443   0.006  1.00  0.00           N  
ATOM    763  CD2 HIS A  50       5.150  11.857  -1.451  1.00  0.00           C  
ATOM    764  CE1 HIS A  50       6.463  13.575  -1.074  1.00  0.00           C  
ATOM    765  NE2 HIS A  50       6.164  12.640  -1.982  1.00  0.00           N  
ATOM    766  H   HIS A  50       4.797   9.500   0.280  1.00  0.00           H  
ATOM    767  HA  HIS A  50       4.831  11.516   2.460  1.00  0.00           H  
ATOM    768 1HB  HIS A  50       2.975  11.424   0.078  1.00  0.00           H  
ATOM    769 2HB  HIS A  50       3.287  12.777   1.156  1.00  0.00           H  
ATOM    770  HD2 HIS A  50       4.672  11.004  -1.933  1.00  0.00           H  
ATOM    771  HE1 HIS A  50       7.239  14.328  -1.208  1.00  0.00           H  
ATOM    772  HE2 HIS A  50       6.602  12.532  -2.886  1.00  0.00           H  
ATOM    773  N   ILE A  51       2.976  10.608   3.794  1.00  0.00           N  
ATOM    774  CA  ILE A  51       1.918  10.140   4.675  1.00  0.00           C  
ATOM    775  C   ILE A  51       1.065  11.343   5.060  1.00  0.00           C  
ATOM    776  O   ILE A  51       1.588  12.336   5.570  1.00  0.00           O  
ATOM    777  CB  ILE A  51       2.500   9.434   5.915  1.00  0.00           C  
ATOM    778  CG1 ILE A  51       3.595   8.399   5.565  1.00  0.00           C  
ATOM    779  CG2 ILE A  51       1.332   8.782   6.678  1.00  0.00           C  
ATOM    780  CD1 ILE A  51       4.307   7.836   6.799  1.00  0.00           C  
ATOM    781  H   ILE A  51       3.709  11.174   4.196  1.00  0.00           H  
ATOM    782  HA  ILE A  51       1.318   9.408   4.136  1.00  0.00           H  
ATOM    783  HB  ILE A  51       2.961  10.193   6.548  1.00  0.00           H  
ATOM    784 1HG1 ILE A  51       4.369   8.868   4.958  1.00  0.00           H  
ATOM    785 2HG1 ILE A  51       3.164   7.580   4.989  1.00  0.00           H  
ATOM    786 1HG2 ILE A  51       0.619   9.543   6.997  1.00  0.00           H  
ATOM    787 2HG2 ILE A  51       0.815   8.071   6.034  1.00  0.00           H  
ATOM    788 3HG2 ILE A  51       1.682   8.267   7.573  1.00  0.00           H  
ATOM    789 1HD1 ILE A  51       5.129   7.194   6.481  1.00  0.00           H  
ATOM    790 2HD1 ILE A  51       3.624   7.242   7.406  1.00  0.00           H  
ATOM    791 3HD1 ILE A  51       4.710   8.653   7.399  1.00  0.00           H  
ATOM    792  N   LYS A  52      -0.246  11.257   4.847  1.00  0.00           N  
ATOM    793  CA  LYS A  52      -1.217  12.258   5.296  1.00  0.00           C  
ATOM    794  C   LYS A  52      -2.230  11.617   6.234  1.00  0.00           C  
ATOM    795  O   LYS A  52      -2.800  10.576   5.918  1.00  0.00           O  
ATOM    796  CB  LYS A  52      -1.867  12.930   4.083  1.00  0.00           C  
ATOM    797  CG  LYS A  52      -2.914  13.971   4.500  1.00  0.00           C  
ATOM    798  CD  LYS A  52      -3.662  14.514   3.283  1.00  0.00           C  
ATOM    799  CE  LYS A  52      -4.758  15.456   3.788  1.00  0.00           C  
ATOM    800  NZ  LYS A  52      -5.719  15.796   2.714  1.00  0.00           N  
ATOM    801  H   LYS A  52      -0.592  10.411   4.419  1.00  0.00           H  
ATOM    802  HA  LYS A  52      -0.683  13.038   5.841  1.00  0.00           H  
ATOM    803 1HB  LYS A  52      -1.093  13.415   3.487  1.00  0.00           H  
ATOM    804 2HB  LYS A  52      -2.342  12.165   3.468  1.00  0.00           H  
ATOM    805 1HG  LYS A  52      -3.650  13.509   5.160  1.00  0.00           H  
ATOM    806 2HG  LYS A  52      -2.430  14.787   5.036  1.00  0.00           H  
ATOM    807 1HD  LYS A  52      -2.972  15.039   2.623  1.00  0.00           H  
ATOM    808 2HD  LYS A  52      -4.110  13.678   2.747  1.00  0.00           H  
ATOM    809 1HE  LYS A  52      -5.285  14.956   4.600  1.00  0.00           H  
ATOM    810 2HE  LYS A  52      -4.307  16.350   4.219  1.00  0.00           H  
ATOM    811 1HZ  LYS A  52      -6.451  16.382   3.088  1.00  0.00           H  
ATOM    812 2HZ  LYS A  52      -5.265  16.257   1.938  1.00  0.00           H  
ATOM    813 3HZ  LYS A  52      -6.144  14.945   2.372  1.00  0.00           H  
ATOM    814  N   VAL A  53      -2.469  12.269   7.368  1.00  0.00           N  
ATOM    815  CA  VAL A  53      -3.356  11.803   8.438  1.00  0.00           C  
ATOM    816  C   VAL A  53      -4.117  13.005   8.982  1.00  0.00           C  
ATOM    817  O   VAL A  53      -3.553  13.850   9.679  1.00  0.00           O  
ATOM    818  CB  VAL A  53      -2.541  11.146   9.559  1.00  0.00           C  
ATOM    819  CG1 VAL A  53      -3.465  10.511  10.593  1.00  0.00           C  
ATOM    820  CG2 VAL A  53      -1.607  10.062   9.029  1.00  0.00           C  
ATOM    821  H   VAL A  53      -1.950  13.118   7.540  1.00  0.00           H  
ATOM    822  HA  VAL A  53      -4.045  11.068   8.021  1.00  0.00           H  
ATOM    823  HB  VAL A  53      -1.923  11.897  10.052  1.00  0.00           H  
ATOM    824 1HG1 VAL A  53      -2.845  10.055  11.365  1.00  0.00           H  
ATOM    825 2HG1 VAL A  53      -4.090   9.752  10.122  1.00  0.00           H  
ATOM    826 3HG1 VAL A  53      -4.095  11.267  11.060  1.00  0.00           H  
ATOM    827 1HG2 VAL A  53      -0.990   9.713   9.857  1.00  0.00           H  
ATOM    828 2HG2 VAL A  53      -2.176   9.253   8.570  1.00  0.00           H  
ATOM    829 3HG2 VAL A  53      -0.907  10.483   8.306  1.00  0.00           H  
ATOM    830  N   GLY A  54      -5.392  13.134   8.610  1.00  0.00           N  
ATOM    831  CA  GLY A  54      -6.125  14.386   8.802  1.00  0.00           C  
ATOM    832  C   GLY A  54      -5.395  15.554   8.124  1.00  0.00           C  
ATOM    833  O   GLY A  54      -5.181  15.535   6.907  1.00  0.00           O  
ATOM    834  H   GLY A  54      -5.818  12.397   8.067  1.00  0.00           H  
ATOM    835 1HA  GLY A  54      -7.129  14.286   8.390  1.00  0.00           H  
ATOM    836 2HA  GLY A  54      -6.233  14.584   9.868  1.00  0.00           H  
ATOM    837  N   ASP A  55      -4.986  16.541   8.923  1.00  0.00           N  
ATOM    838  CA  ASP A  55      -4.224  17.713   8.469  1.00  0.00           C  
ATOM    839  C   ASP A  55      -2.701  17.537   8.579  1.00  0.00           C  
ATOM    840  O   ASP A  55      -1.949  18.303   7.971  1.00  0.00           O  
ATOM    841  CB  ASP A  55      -4.669  18.949   9.261  1.00  0.00           C  
ATOM    842  CG  ASP A  55      -6.162  19.230   9.097  1.00  0.00           C  
ATOM    843  OD1 ASP A  55      -6.638  19.182   7.940  1.00  0.00           O  
ATOM    844  OD2 ASP A  55      -6.808  19.453  10.145  1.00  0.00           O  
ATOM    845  H   ASP A  55      -5.227  16.496   9.902  1.00  0.00           H  
ATOM    846  HA  ASP A  55      -4.445  17.882   7.415  1.00  0.00           H  
ATOM    847 1HB  ASP A  55      -4.434  18.799  10.314  1.00  0.00           H  
ATOM    848 2HB  ASP A  55      -4.113  19.818   8.909  1.00  0.00           H  
ATOM    849  N   GLU A  56      -2.225  16.535   9.327  1.00  0.00           N  
ATOM    850  CA  GLU A  56      -0.791  16.276   9.462  1.00  0.00           C  
ATOM    851  C   GLU A  56      -0.259  15.586   8.202  1.00  0.00           C  
ATOM    852  O   GLU A  56      -0.875  14.666   7.656  1.00  0.00           O  
ATOM    853  CB  GLU A  56      -0.466  15.490  10.749  1.00  0.00           C  
ATOM    854  CG  GLU A  56       1.056  15.461  11.022  1.00  0.00           C  
ATOM    855  CD  GLU A  56       1.469  14.799  12.352  1.00  0.00           C  
ATOM    856  OE1 GLU A  56       2.686  14.500  12.504  1.00  0.00           O  
ATOM    857  OE2 GLU A  56       0.591  14.595  13.216  1.00  0.00           O  
ATOM    858  H   GLU A  56      -2.864  15.836   9.678  1.00  0.00           H  
ATOM    859  HA  GLU A  56      -0.277  17.230   9.583  1.00  0.00           H  
ATOM    860 1HB  GLU A  56      -0.842  14.471  10.662  1.00  0.00           H  
ATOM    861 2HB  GLU A  56      -0.966  15.981  11.584  1.00  0.00           H  
ATOM    862 1HG  GLU A  56       1.426  16.486  11.016  1.00  0.00           H  
ATOM    863 2HG  GLU A  56       1.547  14.931  10.206  1.00  0.00           H  
ATOM    864  N   LYS A  57       0.909  16.039   7.739  1.00  0.00           N  
ATOM    865  CA  LYS A  57       1.629  15.463   6.604  1.00  0.00           C  
ATOM    866  C   LYS A  57       3.075  15.209   6.994  1.00  0.00           C  
ATOM    867  O   LYS A  57       3.712  16.091   7.566  1.00  0.00           O  
ATOM    868  CB  LYS A  57       1.578  16.394   5.389  1.00  0.00           C  
ATOM    869  CG  LYS A  57       0.156  16.621   4.864  1.00  0.00           C  
ATOM    870  CD  LYS A  57       0.209  17.595   3.685  1.00  0.00           C  
ATOM    871  CE  LYS A  57      -1.203  17.946   3.219  1.00  0.00           C  
ATOM    872  NZ  LYS A  57      -1.153  18.965   2.141  1.00  0.00           N  
ATOM    873  H   LYS A  57       1.372  16.773   8.255  1.00  0.00           H  
ATOM    874  HA  LYS A  57       1.162  14.513   6.344  1.00  0.00           H  
ATOM    875 1HB  LYS A  57       2.179  15.957   4.591  1.00  0.00           H  
ATOM    876 2HB  LYS A  57       2.019  17.352   5.663  1.00  0.00           H  
ATOM    877 1HG  LYS A  57      -0.269  15.671   4.540  1.00  0.00           H  
ATOM    878 2HG  LYS A  57      -0.468  17.048   5.650  1.00  0.00           H  
ATOM    879 1HD  LYS A  57       0.771  17.139   2.869  1.00  0.00           H  
ATOM    880 2HD  LYS A  57       0.719  18.503   4.005  1.00  0.00           H  
ATOM    881 1HE  LYS A  57      -1.758  18.327   4.077  1.00  0.00           H  
ATOM    882 2HE  LYS A  57      -1.690  17.035   2.872  1.00  0.00           H  
ATOM    883 1HZ  LYS A  57      -0.683  19.792   2.478  1.00  0.00           H  
ATOM    884 2HZ  LYS A  57      -0.634  18.615   1.349  1.00  0.00           H  
ATOM    885 3HZ  LYS A  57      -2.081  19.230   1.843  1.00  0.00           H  
ATOM    886  N   ARG A  58       3.601  14.040   6.639  1.00  0.00           N  
ATOM    887  CA  ARG A  58       5.022  13.699   6.771  1.00  0.00           C  
ATOM    888  C   ARG A  58       5.548  13.136   5.465  1.00  0.00           C  
ATOM    889  O   ARG A  58       4.848  12.383   4.802  1.00  0.00           O  
ATOM    890  CB  ARG A  58       5.247  12.712   7.925  1.00  0.00           C  
ATOM    891  CG  ARG A  58       4.780  13.296   9.267  1.00  0.00           C  
ATOM    892  CD  ARG A  58       5.794  13.060  10.377  1.00  0.00           C  
ATOM    893  NE  ARG A  58       5.256  13.556  11.646  1.00  0.00           N  
ATOM    894  CZ  ARG A  58       5.899  13.725  12.774  1.00  0.00           C  
ATOM    895  NH1 ARG A  58       7.180  13.493  12.899  1.00  0.00           N  
ATOM    896  NH2 ARG A  58       5.208  14.139  13.790  1.00  0.00           N  
ATOM    897  H   ARG A  58       3.000  13.379   6.168  1.00  0.00           H  
ATOM    898  HA  ARG A  58       5.574  14.606   7.021  1.00  0.00           H  
ATOM    899 1HB  ARG A  58       6.311  12.480   7.973  1.00  0.00           H  
ATOM    900 2HB  ARG A  58       4.711  11.784   7.730  1.00  0.00           H  
ATOM    901 1HG  ARG A  58       4.635  14.374   9.192  1.00  0.00           H  
ATOM    902 2HG  ARG A  58       3.827  12.843   9.541  1.00  0.00           H  
ATOM    903 1HD  ARG A  58       6.715  13.588  10.128  1.00  0.00           H  
ATOM    904 2HD  ARG A  58       6.000  11.993  10.458  1.00  0.00           H  
ATOM    905  HE  ARG A  58       4.270  13.771  11.699  1.00  0.00           H  
ATOM    906 1HH1 ARG A  58       7.634  13.637  13.790  1.00  0.00           H  
ATOM    907 2HH1 ARG A  58       7.685  13.144  12.097  1.00  0.00           H  
ATOM    908 1HH2 ARG A  58       4.226  14.297  13.613  1.00  0.00           H  
ATOM    909 2HH2 ARG A  58       5.582  14.185  14.727  1.00  0.00           H  
ATOM    910  N   THR A  59       6.782  13.479   5.135  1.00  0.00           N  
ATOM    911  CA  THR A  59       7.530  12.873   4.033  1.00  0.00           C  
ATOM    912  C   THR A  59       8.692  12.101   4.632  1.00  0.00           C  
ATOM    913  O   THR A  59       9.385  12.622   5.506  1.00  0.00           O  
ATOM    914  CB  THR A  59       8.036  13.933   3.051  1.00  0.00           C  
ATOM    915  OG1 THR A  59       6.961  14.648   2.477  1.00  0.00           O  
ATOM    916  CG2 THR A  59       8.794  13.321   1.883  1.00  0.00           C  
ATOM    917  H   THR A  59       7.304  14.084   5.753  1.00  0.00           H  
ATOM    918  HA  THR A  59       6.866  12.196   3.495  1.00  0.00           H  
ATOM    919  HB  THR A  59       8.690  14.633   3.572  1.00  0.00           H  
ATOM    920  HG1 THR A  59       6.637  14.065   1.786  1.00  0.00           H  
ATOM    921 1HG2 THR A  59       9.707  12.833   2.225  1.00  0.00           H  
ATOM    922 2HG2 THR A  59       8.166  12.593   1.370  1.00  0.00           H  
ATOM    923 3HG2 THR A  59       9.084  14.102   1.181  1.00  0.00           H  
ATOM    924  N   VAL A  60       8.886  10.866   4.184  1.00  0.00           N  
ATOM    925  CA  VAL A  60       9.974   9.997   4.629  1.00  0.00           C  
ATOM    926  C   VAL A  60      10.667   9.416   3.414  1.00  0.00           C  
ATOM    927  O   VAL A  60      10.036   8.738   2.609  1.00  0.00           O  
ATOM    928  CB  VAL A  60       9.450   8.869   5.533  1.00  0.00           C  
ATOM    929  CG1 VAL A  60      10.585   7.972   6.041  1.00  0.00           C  
ATOM    930  CG2 VAL A  60       8.742   9.457   6.755  1.00  0.00           C  
ATOM    931  H   VAL A  60       8.244  10.489   3.501  1.00  0.00           H  
ATOM    932  HA  VAL A  60      10.676  10.593   5.214  1.00  0.00           H  
ATOM    933  HB  VAL A  60       8.739   8.252   4.984  1.00  0.00           H  
ATOM    934 1HG1 VAL A  60      10.174   7.179   6.666  1.00  0.00           H  
ATOM    935 2HG1 VAL A  60      11.099   7.496   5.206  1.00  0.00           H  
ATOM    936 3HG1 VAL A  60      11.305   8.555   6.615  1.00  0.00           H  
ATOM    937 1HG2 VAL A  60       7.772   9.861   6.469  1.00  0.00           H  
ATOM    938 2HG2 VAL A  60       9.355  10.239   7.204  1.00  0.00           H  
ATOM    939 3HG2 VAL A  60       8.606   8.657   7.484  1.00  0.00           H  
ATOM    940  N   THR A  61      11.969   9.643   3.301  1.00  0.00           N  
ATOM    941  CA  THR A  61      12.812   8.878   2.383  1.00  0.00           C  
ATOM    942  C   THR A  61      13.203   7.572   3.063  1.00  0.00           C  
ATOM    943  O   THR A  61      13.731   7.593   4.172  1.00  0.00           O  
ATOM    944  CB  THR A  61      14.063   9.667   1.986  1.00  0.00           C  
ATOM    945  OG1 THR A  61      13.713  10.962   1.547  1.00  0.00           O  
ATOM    946  CG2 THR A  61      14.843   8.977   0.869  1.00  0.00           C  
ATOM    947  H   THR A  61      12.432  10.246   3.965  1.00  0.00           H  
ATOM    948  HA  THR A  61      12.237   8.666   1.481  1.00  0.00           H  
ATOM    949  HB  THR A  61      14.712   9.770   2.856  1.00  0.00           H  
ATOM    950  HG1 THR A  61      13.407  10.928   0.638  1.00  0.00           H  
ATOM    951 1HG2 THR A  61      14.189   8.783   0.019  1.00  0.00           H  
ATOM    952 2HG2 THR A  61      15.666   9.618   0.552  1.00  0.00           H  
ATOM    953 3HG2 THR A  61      15.258   8.036   1.231  1.00  0.00           H  
ATOM    954  N   VAL A  62      12.946   6.446   2.405  1.00  0.00           N  
ATOM    955  CA  VAL A  62      13.319   5.106   2.864  1.00  0.00           C  
ATOM    956  C   VAL A  62      14.365   4.566   1.897  1.00  0.00           C  
ATOM    957  O   VAL A  62      14.078   4.346   0.716  1.00  0.00           O  
ATOM    958  CB  VAL A  62      12.088   4.182   2.941  1.00  0.00           C  
ATOM    959  CG1 VAL A  62      12.433   2.864   3.646  1.00  0.00           C  
ATOM    960  CG2 VAL A  62      10.924   4.815   3.715  1.00  0.00           C  
ATOM    961  H   VAL A  62      12.475   6.517   1.515  1.00  0.00           H  
ATOM    962  HA  VAL A  62      13.723   5.186   3.874  1.00  0.00           H  
ATOM    963  HB  VAL A  62      11.739   3.961   1.933  1.00  0.00           H  
ATOM    964 1HG1 VAL A  62      13.293   2.394   3.168  1.00  0.00           H  
ATOM    965 2HG1 VAL A  62      12.683   3.046   4.691  1.00  0.00           H  
ATOM    966 3HG1 VAL A  62      11.585   2.180   3.596  1.00  0.00           H  
ATOM    967 1HG2 VAL A  62      10.099   4.104   3.768  1.00  0.00           H  
ATOM    968 2HG2 VAL A  62      10.568   5.709   3.203  1.00  0.00           H  
ATOM    969 3HG2 VAL A  62      11.248   5.076   4.722  1.00  0.00           H  
ATOM    970  N   ASN A  63      15.596   4.384   2.362  1.00  0.00           N  
ATOM    971  CA  ASN A  63      16.695   3.889   1.538  1.00  0.00           C  
ATOM    972  C   ASN A  63      16.565   2.379   1.265  1.00  0.00           C  
ATOM    973  O   ASN A  63      15.836   1.682   1.971  1.00  0.00           O  
ATOM    974  CB  ASN A  63      18.030   4.243   2.205  1.00  0.00           C  
ATOM    975  CG  ASN A  63      18.221   5.740   2.280  1.00  0.00           C  
ATOM    976  OD1 ASN A  63      18.382   6.412   1.272  1.00  0.00           O  
ATOM    977  ND2 ASN A  63      18.168   6.296   3.464  1.00  0.00           N  
ATOM    978  H   ASN A  63      15.777   4.542   3.343  1.00  0.00           H  
ATOM    979  HA  ASN A  63      16.655   4.390   0.570  1.00  0.00           H  
ATOM    980 1HB  ASN A  63      18.865   3.831   1.639  1.00  0.00           H  
ATOM    981 2HB  ASN A  63      18.065   3.810   3.205  1.00  0.00           H  
ATOM    982 1HD2 ASN A  63      17.764   5.756   4.216  1.00  0.00           H  
ATOM    983 2HD2 ASN A  63      18.178   7.305   3.505  1.00  0.00           H  
ATOM    984  N   PRO A  64      17.262   1.845   0.247  1.00  0.00           N  
ATOM    985  CA  PRO A  64      17.290   0.408  -0.022  1.00  0.00           C  
ATOM    986  C   PRO A  64      17.653  -0.424   1.215  1.00  0.00           C  
ATOM    987  O   PRO A  64      18.678  -0.182   1.852  1.00  0.00           O  
ATOM    988  CB  PRO A  64      18.338   0.233  -1.126  1.00  0.00           C  
ATOM    989  CG  PRO A  64      18.233   1.549  -1.885  1.00  0.00           C  
ATOM    990  CD  PRO A  64      18.029   2.560  -0.764  1.00  0.00           C  
ATOM    991  HA  PRO A  64      16.307   0.092  -0.402  1.00  0.00           H  
ATOM    992 1HB  PRO A  64      18.127  -0.626  -1.762  1.00  0.00           H  
ATOM    993 2HB  PRO A  64      19.336   0.148  -0.697  1.00  0.00           H  
ATOM    994 1HG  PRO A  64      19.126   1.759  -2.474  1.00  0.00           H  
ATOM    995 2HG  PRO A  64      17.342   1.517  -2.512  1.00  0.00           H  
ATOM    996 1HD  PRO A  64      17.494   3.432  -1.141  1.00  0.00           H  
ATOM    997 2HD  PRO A  64      18.997   2.851  -0.357  1.00  0.00           H  
ATOM    998  N   GLY A  65      16.822  -1.414   1.541  1.00  0.00           N  
ATOM    999  CA  GLY A  65      16.981  -2.298   2.698  1.00  0.00           C  
ATOM   1000  C   GLY A  65      16.609  -1.674   4.048  1.00  0.00           C  
ATOM   1001  O   GLY A  65      16.712  -2.352   5.071  1.00  0.00           O  
ATOM   1002  H   GLY A  65      15.956  -1.499   1.027  1.00  0.00           H  
ATOM   1003 1HA  GLY A  65      16.365  -3.187   2.564  1.00  0.00           H  
ATOM   1004 2HA  GLY A  65      18.016  -2.631   2.762  1.00  0.00           H  
ATOM   1005  N   GLU A  66      16.188  -0.409   4.074  1.00  0.00           N  
ATOM   1006  CA  GLU A  66      15.845   0.306   5.300  1.00  0.00           C  
ATOM   1007  C   GLU A  66      14.423  -0.029   5.776  1.00  0.00           C  
ATOM   1008  O   GLU A  66      13.500  -0.244   4.981  1.00  0.00           O  
ATOM   1009  CB  GLU A  66      16.060   1.816   5.094  1.00  0.00           C  
ATOM   1010  CG  GLU A  66      16.070   2.620   6.403  1.00  0.00           C  
ATOM   1011  CD  GLU A  66      16.361   4.120   6.200  1.00  0.00           C  
ATOM   1012  OE1 GLU A  66      16.583   4.802   7.222  1.00  0.00           O  
ATOM   1013  OE2 GLU A  66      16.402   4.590   5.036  1.00  0.00           O  
ATOM   1014  H   GLU A  66      16.091   0.094   3.203  1.00  0.00           H  
ATOM   1015  HA  GLU A  66      16.538   0.000   6.084  1.00  0.00           H  
ATOM   1016 1HB  GLU A  66      17.022   1.962   4.602  1.00  0.00           H  
ATOM   1017 2HB  GLU A  66      15.272   2.203   4.449  1.00  0.00           H  
ATOM   1018 1HG  GLU A  66      15.103   2.512   6.895  1.00  0.00           H  
ATOM   1019 2HG  GLU A  66      16.829   2.195   7.059  1.00  0.00           H  
ATOM   1020  N   GLU A  67      14.250  -0.032   7.099  1.00  0.00           N  
ATOM   1021  CA  GLU A  67      12.951  -0.016   7.765  1.00  0.00           C  
ATOM   1022  C   GLU A  67      12.851   1.249   8.630  1.00  0.00           C  
ATOM   1023  O   GLU A  67      13.710   1.494   9.477  1.00  0.00           O  
ATOM   1024  CB  GLU A  67      12.728  -1.321   8.557  1.00  0.00           C  
ATOM   1025  CG  GLU A  67      11.317  -1.406   9.165  1.00  0.00           C  
ATOM   1026  CD  GLU A  67      10.984  -2.791   9.750  1.00  0.00           C  
ATOM   1027  OE1 GLU A  67      10.684  -2.886  10.961  1.00  0.00           O  
ATOM   1028  OE2 GLU A  67      10.864  -3.772   8.971  1.00  0.00           O  
ATOM   1029  H   GLU A  67      15.043   0.198   7.682  1.00  0.00           H  
ATOM   1030  HA  GLU A  67      12.171   0.002   7.003  1.00  0.00           H  
ATOM   1031 1HB  GLU A  67      12.863  -2.160   7.876  1.00  0.00           H  
ATOM   1032 2HB  GLU A  67      13.468  -1.401   9.354  1.00  0.00           H  
ATOM   1033 1HG  GLU A  67      11.213  -0.643   9.936  1.00  0.00           H  
ATOM   1034 2HG  GLU A  67      10.585  -1.190   8.386  1.00  0.00           H  
ATOM   1035  N   VAL A  68      11.807   2.052   8.415  1.00  0.00           N  
ATOM   1036  CA  VAL A  68      11.561   3.314   9.131  1.00  0.00           C  
ATOM   1037  C   VAL A  68      10.195   3.261   9.804  1.00  0.00           C  
ATOM   1038  O   VAL A  68       9.215   2.833   9.200  1.00  0.00           O  
ATOM   1039  CB  VAL A  68      11.664   4.542   8.199  1.00  0.00           C  
ATOM   1040  CG1 VAL A  68      11.476   5.847   8.989  1.00  0.00           C  
ATOM   1041  CG2 VAL A  68      13.023   4.617   7.495  1.00  0.00           C  
ATOM   1042  H   VAL A  68      11.122   1.755   7.734  1.00  0.00           H  
ATOM   1043  HA  VAL A  68      12.340   3.442   9.884  1.00  0.00           H  
ATOM   1044  HB  VAL A  68      10.888   4.484   7.436  1.00  0.00           H  
ATOM   1045 1HG1 VAL A  68      11.717   6.703   8.359  1.00  0.00           H  
ATOM   1046 2HG1 VAL A  68      12.143   5.860   9.851  1.00  0.00           H  
ATOM   1047 3HG1 VAL A  68      10.443   5.944   9.323  1.00  0.00           H  
ATOM   1048 1HG2 VAL A  68      13.086   5.513   6.877  1.00  0.00           H  
ATOM   1049 2HG2 VAL A  68      13.155   3.752   6.846  1.00  0.00           H  
ATOM   1050 3HG2 VAL A  68      13.831   4.635   8.226  1.00  0.00           H  
ATOM   1051  N   GLU A  69      10.103   3.735  11.046  1.00  0.00           N  
ATOM   1052  CA  GLU A  69       8.832   3.898  11.757  1.00  0.00           C  
ATOM   1053  C   GLU A  69       8.481   5.384  11.914  1.00  0.00           C  
ATOM   1054  O   GLU A  69       9.305   6.198  12.330  1.00  0.00           O  
ATOM   1055  CB  GLU A  69       8.859   3.146  13.102  1.00  0.00           C  
ATOM   1056  CG  GLU A  69       7.471   3.097  13.763  1.00  0.00           C  
ATOM   1057  CD  GLU A  69       7.460   2.308  15.085  1.00  0.00           C  
ATOM   1058  OE1 GLU A  69       7.419   2.953  16.153  1.00  0.00           O  
ATOM   1059  OE2 GLU A  69       7.389   1.053  15.045  1.00  0.00           O  
ATOM   1060  H   GLU A  69      10.934   4.107  11.484  1.00  0.00           H  
ATOM   1061  HA  GLU A  69       8.045   3.420  11.173  1.00  0.00           H  
ATOM   1062 1HB  GLU A  69       9.193   2.123  12.927  1.00  0.00           H  
ATOM   1063 2HB  GLU A  69       9.565   3.631  13.776  1.00  0.00           H  
ATOM   1064 1HG  GLU A  69       7.128   4.115  13.952  1.00  0.00           H  
ATOM   1065 2HG  GLU A  69       6.764   2.643  13.069  1.00  0.00           H  
ATOM   1066  N   VAL A  70       7.230   5.733  11.617  1.00  0.00           N  
ATOM   1067  CA  VAL A  70       6.637   7.051  11.862  1.00  0.00           C  
ATOM   1068  C   VAL A  70       5.446   6.872  12.787  1.00  0.00           C  
ATOM   1069  O   VAL A  70       4.598   6.019  12.547  1.00  0.00           O  
ATOM   1070  CB  VAL A  70       6.177   7.731  10.561  1.00  0.00           C  
ATOM   1071  CG1 VAL A  70       5.801   9.200  10.810  1.00  0.00           C  
ATOM   1072  CG2 VAL A  70       7.253   7.712   9.480  1.00  0.00           C  
ATOM   1073  H   VAL A  70       6.624   5.018  11.242  1.00  0.00           H  
ATOM   1074  HA  VAL A  70       7.391   7.689  12.325  1.00  0.00           H  
ATOM   1075  HB  VAL A  70       5.302   7.212  10.171  1.00  0.00           H  
ATOM   1076 1HG1 VAL A  70       4.969   9.267  11.511  1.00  0.00           H  
ATOM   1077 2HG1 VAL A  70       6.658   9.741  11.210  1.00  0.00           H  
ATOM   1078 3HG1 VAL A  70       5.487   9.660   9.873  1.00  0.00           H  
ATOM   1079 1HG2 VAL A  70       7.503   6.686   9.209  1.00  0.00           H  
ATOM   1080 2HG2 VAL A  70       8.151   8.223   9.827  1.00  0.00           H  
ATOM   1081 3HG2 VAL A  70       6.850   8.201   8.593  1.00  0.00           H  
ATOM   1082  N   THR A  71       5.348   7.689  13.832  1.00  0.00           N  
ATOM   1083  CA  THR A  71       4.189   7.688  14.732  1.00  0.00           C  
ATOM   1084  C   THR A  71       3.431   9.003  14.620  1.00  0.00           C  
ATOM   1085  O   THR A  71       4.033  10.077  14.654  1.00  0.00           O  
ATOM   1086  CB  THR A  71       4.610   7.455  16.195  1.00  0.00           C  
ATOM   1087  OG1 THR A  71       5.293   6.200  16.304  1.00  0.00           O  
ATOM   1088  CG2 THR A  71       3.392   7.447  17.106  1.00  0.00           C  
ATOM   1089  H   THR A  71       6.047   8.407  13.959  1.00  0.00           H  
ATOM   1090  HA  THR A  71       3.523   6.877  14.437  1.00  0.00           H  
ATOM   1091  HB  THR A  71       5.287   8.250  16.509  1.00  0.00           H  
ATOM   1092  HG1 THR A  71       6.215   6.315  16.059  1.00  0.00           H  
ATOM   1093 1HG2 THR A  71       3.709   7.281  18.135  1.00  0.00           H  
ATOM   1094 2HG2 THR A  71       2.877   8.404  17.034  1.00  0.00           H  
ATOM   1095 3HG2 THR A  71       2.717   6.648  16.802  1.00  0.00           H  
ATOM   1096  N   PHE A  72       2.110   8.898  14.530  1.00  0.00           N  
ATOM   1097  CA  PHE A  72       1.154   9.994  14.620  1.00  0.00           C  
ATOM   1098  C   PHE A  72       0.368   9.855  15.919  1.00  0.00           C  
ATOM   1099  O   PHE A  72       0.029   8.737  16.312  1.00  0.00           O  
ATOM   1100  CB  PHE A  72       0.205   9.958  13.419  1.00  0.00           C  
ATOM   1101  CG  PHE A  72       0.893  10.135  12.084  1.00  0.00           C  
ATOM   1102  CD1 PHE A  72       0.895  11.396  11.464  1.00  0.00           C  
ATOM   1103  CD2 PHE A  72       1.539   9.045  11.467  1.00  0.00           C  
ATOM   1104  CE1 PHE A  72       1.533  11.566  10.225  1.00  0.00           C  
ATOM   1105  CE2 PHE A  72       2.197   9.222  10.239  1.00  0.00           C  
ATOM   1106  CZ  PHE A  72       2.193  10.484   9.620  1.00  0.00           C  
ATOM   1107  H   PHE A  72       1.713   7.969  14.496  1.00  0.00           H  
ATOM   1108  HA  PHE A  72       1.706  10.935  14.621  1.00  0.00           H  
ATOM   1109 1HB  PHE A  72      -0.332   9.009  13.415  1.00  0.00           H  
ATOM   1110 2HB  PHE A  72      -0.534  10.751  13.538  1.00  0.00           H  
ATOM   1111  HD1 PHE A  72       0.404  12.232  11.938  1.00  0.00           H  
ATOM   1112  HD2 PHE A  72       1.542   8.076  11.943  1.00  0.00           H  
ATOM   1113  HE1 PHE A  72       1.516  12.533   9.743  1.00  0.00           H  
ATOM   1114  HE2 PHE A  72       2.707   8.390   9.777  1.00  0.00           H  
ATOM   1115  HZ  PHE A  72       2.696  10.624   8.674  1.00  0.00           H  
ATOM   1116  N   SER A  73       0.042  10.983  16.547  1.00  0.00           N  
ATOM   1117  CA  SER A  73      -0.781  11.025  17.757  1.00  0.00           C  
ATOM   1118  C   SER A  73      -1.948  11.984  17.564  1.00  0.00           C  
ATOM   1119  O   SER A  73      -1.774  13.082  17.034  1.00  0.00           O  
ATOM   1120  CB  SER A  73       0.050  11.453  18.951  1.00  0.00           C  
ATOM   1121  OG  SER A  73      -0.750  11.602  20.092  1.00  0.00           O  
ATOM   1122  H   SER A  73       0.304  11.866  16.134  1.00  0.00           H  
ATOM   1123  HA  SER A  73      -1.171  10.024  17.945  1.00  0.00           H  
ATOM   1124 1HB  SER A  73       0.824  10.709  19.141  1.00  0.00           H  
ATOM   1125 2HB  SER A  73       0.549  12.395  18.728  1.00  0.00           H  
ATOM   1126  HG  SER A  73      -1.265  12.400  19.951  1.00  0.00           H  
ATOM   1127  N   ALA A  74      -3.135  11.596  18.017  1.00  0.00           N  
ATOM   1128  CA  ALA A  74      -4.331  12.416  17.930  1.00  0.00           C  
ATOM   1129  C   ALA A  74      -5.218  12.222  19.161  1.00  0.00           C  
ATOM   1130  O   ALA A  74      -5.577  11.104  19.503  1.00  0.00           O  
ATOM   1131  CB  ALA A  74      -5.088  12.055  16.647  1.00  0.00           C  
ATOM   1132  H   ALA A  74      -3.223  10.686  18.445  1.00  0.00           H  
ATOM   1133  HA  ALA A  74      -4.023  13.461  17.900  1.00  0.00           H  
ATOM   1134 1HB  ALA A  74      -6.019  12.620  16.600  1.00  0.00           H  
ATOM   1135 2HB  ALA A  74      -5.338  10.994  16.652  1.00  0.00           H  
ATOM   1136 3HB  ALA A  74      -4.473  12.271  15.773  1.00  0.00           H  
ATOM   1137  N   ASN A  75      -5.654  13.333  19.763  1.00  0.00           N  
ATOM   1138  CA  ASN A  75      -6.657  13.304  20.836  1.00  0.00           C  
ATOM   1139  C   ASN A  75      -8.008  12.745  20.358  1.00  0.00           C  
ATOM   1140  O   ASN A  75      -8.785  12.242  21.161  1.00  0.00           O  
ATOM   1141  CB  ASN A  75      -6.837  14.692  21.423  1.00  0.00           C  
ATOM   1142  CG  ASN A  75      -5.671  15.117  22.270  1.00  0.00           C  
ATOM   1143  OD1 ASN A  75      -4.888  14.281  22.735  1.00  0.00           O  
ATOM   1144  ND2 ASN A  75      -5.539  16.402  22.480  1.00  0.00           N  
ATOM   1145  H   ASN A  75      -5.220  14.214  19.528  1.00  0.00           H  
ATOM   1146  HA  ASN A  75      -6.304  12.634  21.622  1.00  0.00           H  
ATOM   1147 1HB  ASN A  75      -6.968  15.414  20.616  1.00  0.00           H  
ATOM   1148 2HB  ASN A  75      -7.741  14.715  22.032  1.00  0.00           H  
ATOM   1149 1HD2 ASN A  75      -4.781  16.743  23.037  1.00  0.00           H  
ATOM   1150 2HD2 ASN A  75      -6.196  17.043  22.085  1.00  0.00           H  
ATOM   1151  N   ASP A  76      -8.288  12.881  19.060  1.00  0.00           N  
ATOM   1152  CA  ASP A  76      -9.458  12.317  18.398  1.00  0.00           C  
ATOM   1153  C   ASP A  76      -9.006  11.202  17.437  1.00  0.00           C  
ATOM   1154  O   ASP A  76      -8.439  11.510  16.379  1.00  0.00           O  
ATOM   1155  CB  ASP A  76     -10.229  13.399  17.637  1.00  0.00           C  
ATOM   1156  CG  ASP A  76     -11.532  12.888  17.038  1.00  0.00           C  
ATOM   1157  OD1 ASP A  76     -11.784  11.710  17.131  1.00  0.00           O  
ATOM   1158  OD2 ASP A  76     -12.263  13.680  16.494  1.00  0.00           O  
ATOM   1159  H   ASP A  76      -7.555  13.228  18.458  1.00  0.00           H  
ATOM   1160  HA  ASP A  76     -10.116  11.895  19.158  1.00  0.00           H  
ATOM   1161 1HB  ASP A  76     -10.455  14.226  18.311  1.00  0.00           H  
ATOM   1162 2HB  ASP A  76      -9.606  13.792  16.833  1.00  0.00           H  
ATOM   1163  N   PRO A  77      -9.257   9.921  17.767  1.00  0.00           N  
ATOM   1164  CA  PRO A  77      -8.923   8.791  16.907  1.00  0.00           C  
ATOM   1165  C   PRO A  77      -9.593   8.854  15.531  1.00  0.00           C  
ATOM   1166  O   PRO A  77      -9.071   8.271  14.584  1.00  0.00           O  
ATOM   1167  CB  PRO A  77      -9.435   7.599  17.721  1.00  0.00           C  
ATOM   1168  CG  PRO A  77      -9.421   8.085  19.130  1.00  0.00           C  
ATOM   1169  CD  PRO A  77      -9.841   9.528  19.032  1.00  0.00           C  
ATOM   1170  HA  PRO A  77      -7.832   8.746  16.776  1.00  0.00           H  
ATOM   1171 1HB  PRO A  77     -10.441   7.313  17.378  1.00  0.00           H  
ATOM   1172 2HB  PRO A  77      -8.782   6.727  17.564  1.00  0.00           H  
ATOM   1173 1HG  PRO A  77     -10.108   7.485  19.746  1.00  0.00           H  
ATOM   1174 2HG  PRO A  77      -8.418   7.964  19.564  1.00  0.00           H  
ATOM   1175 1HD  PRO A  77     -10.939   9.591  19.022  1.00  0.00           H  
ATOM   1176 2HD  PRO A  77      -9.428  10.088  19.884  1.00  0.00           H  
ATOM   1177  N   HIS A  78     -10.693   9.601  15.358  1.00  0.00           N  
ATOM   1178  CA  HIS A  78     -11.320   9.776  14.046  1.00  0.00           C  
ATOM   1179  C   HIS A  78     -10.405  10.472  13.030  1.00  0.00           C  
ATOM   1180  O   HIS A  78     -10.604  10.317  11.823  1.00  0.00           O  
ATOM   1181  CB  HIS A  78     -12.620  10.575  14.186  1.00  0.00           C  
ATOM   1182  CG  HIS A  78     -13.662   9.887  15.013  1.00  0.00           C  
ATOM   1183  ND1 HIS A  78     -13.714   9.998  16.387  1.00  0.00           N  
ATOM   1184  CD2 HIS A  78     -14.690   9.080  14.661  1.00  0.00           C  
ATOM   1185  CE1 HIS A  78     -14.732   9.289  16.844  1.00  0.00           C  
ATOM   1186  NE2 HIS A  78     -15.339   8.723  15.817  1.00  0.00           N  
ATOM   1187  H   HIS A  78     -11.080  10.116  16.135  1.00  0.00           H  
ATOM   1188  HA  HIS A  78     -11.561   8.800  13.625  1.00  0.00           H  
ATOM   1189 1HB  HIS A  78     -12.406  11.542  14.643  1.00  0.00           H  
ATOM   1190 2HB  HIS A  78     -13.039  10.764  13.198  1.00  0.00           H  
ATOM   1191  HD1 HIS A  78     -13.136  10.585  16.955  1.00  0.00           H  
ATOM   1192  HD2 HIS A  78     -15.045   8.710  13.699  1.00  0.00           H  
ATOM   1193  HE1 HIS A  78     -14.944   9.248  17.912  1.00  0.00           H  
ATOM   1194  N   LYS A  79      -9.343  11.166  13.474  1.00  0.00           N  
ATOM   1195  CA  LYS A  79      -8.289  11.676  12.575  1.00  0.00           C  
ATOM   1196  C   LYS A  79      -7.584  10.566  11.793  1.00  0.00           C  
ATOM   1197  O   LYS A  79      -7.068  10.815  10.704  1.00  0.00           O  
ATOM   1198  CB  LYS A  79      -7.256  12.474  13.372  1.00  0.00           C  
ATOM   1199  CG  LYS A  79      -7.794  13.756  13.993  1.00  0.00           C  
ATOM   1200  CD  LYS A  79      -8.160  14.776  12.924  1.00  0.00           C  
ATOM   1201  CE  LYS A  79      -8.641  16.080  13.544  1.00  0.00           C  
ATOM   1202  NZ  LYS A  79      -9.041  17.073  12.510  1.00  0.00           N  
ATOM   1203  H   LYS A  79      -9.220  11.253  14.473  1.00  0.00           H  
ATOM   1204  HA  LYS A  79      -8.751  12.336  11.840  1.00  0.00           H  
ATOM   1205 1HB  LYS A  79      -6.859  11.854  14.177  1.00  0.00           H  
ATOM   1206 2HB  LYS A  79      -6.422  12.740  12.723  1.00  0.00           H  
ATOM   1207 1HG  LYS A  79      -8.680  13.530  14.586  1.00  0.00           H  
ATOM   1208 2HG  LYS A  79      -7.039  14.187  14.650  1.00  0.00           H  
ATOM   1209 1HD  LYS A  79      -7.289  14.979  12.300  1.00  0.00           H  
ATOM   1210 2HD  LYS A  79      -8.951  14.372  12.292  1.00  0.00           H  
ATOM   1211 1HE  LYS A  79      -9.495  15.882  14.190  1.00  0.00           H  
ATOM   1212 2HE  LYS A  79      -7.845  16.508  14.152  1.00  0.00           H  
ATOM   1213 1HZ  LYS A  79      -9.352  17.922  12.961  1.00  0.00           H  
ATOM   1214 2HZ  LYS A  79      -8.249  17.278  11.916  1.00  0.00           H  
ATOM   1215 3HZ  LYS A  79      -9.792  16.694  11.951  1.00  0.00           H  
ATOM   1216  N   PHE A  80      -7.594   9.348  12.324  1.00  0.00           N  
ATOM   1217  CA  PHE A  80      -7.023   8.163  11.702  1.00  0.00           C  
ATOM   1218  C   PHE A  80      -7.979   7.452  10.741  1.00  0.00           C  
ATOM   1219  O   PHE A  80      -7.588   6.460  10.140  1.00  0.00           O  
ATOM   1220  CB  PHE A  80      -6.576   7.180  12.786  1.00  0.00           C  
ATOM   1221  CG  PHE A  80      -5.582   7.757  13.754  1.00  0.00           C  
ATOM   1222  CD1 PHE A  80      -5.850   7.778  15.115  1.00  0.00           C  
ATOM   1223  CD2 PHE A  80      -4.379   8.281  13.306  1.00  0.00           C  
ATOM   1224  CE1 PHE A  80      -4.936   8.308  16.006  1.00  0.00           C  
ATOM   1225  CE2 PHE A  80      -3.464   8.810  14.195  1.00  0.00           C  
ATOM   1226  CZ  PHE A  80      -3.744   8.824  15.547  1.00  0.00           C  
ATOM   1227  H   PHE A  80      -8.042   9.217  13.219  1.00  0.00           H  
ATOM   1228  HA  PHE A  80      -6.155   8.465  11.114  1.00  0.00           H  
ATOM   1229 1HB  PHE A  80      -7.443   6.842  13.350  1.00  0.00           H  
ATOM   1230 2HB  PHE A  80      -6.127   6.304  12.319  1.00  0.00           H  
ATOM   1231  HD1 PHE A  80      -6.793   7.368  15.478  1.00  0.00           H  
ATOM   1232  HD2 PHE A  80      -4.158   8.270  12.238  1.00  0.00           H  
ATOM   1233  HE1 PHE A  80      -5.160   8.318  17.073  1.00  0.00           H  
ATOM   1234  HE2 PHE A  80      -2.521   9.218  13.830  1.00  0.00           H  
ATOM   1235  HZ  PHE A  80      -3.024   9.243  16.249  1.00  0.00           H  
ATOM   1236  N   ASN A  81      -9.202   7.955  10.535  1.00  0.00           N  
ATOM   1237  CA  ASN A  81     -10.178   7.290   9.669  1.00  0.00           C  
ATOM   1238  C   ASN A  81      -9.833   7.372   8.175  1.00  0.00           C  
ATOM   1239  O   ASN A  81     -10.437   6.654   7.380  1.00  0.00           O  
ATOM   1240  CB  ASN A  81     -11.586   7.849   9.922  1.00  0.00           C  
ATOM   1241  CG  ASN A  81     -12.209   7.341  11.208  1.00  0.00           C  
ATOM   1242  OD1 ASN A  81     -11.647   6.582  11.973  1.00  0.00           O  
ATOM   1243  ND2 ASN A  81     -13.438   7.712  11.472  1.00  0.00           N  
ATOM   1244  H   ASN A  81      -9.511   8.736  11.096  1.00  0.00           H  
ATOM   1245  HA  ASN A  81     -10.188   6.226   9.911  1.00  0.00           H  
ATOM   1246 1HB  ASN A  81     -11.572   8.938   9.923  1.00  0.00           H  
ATOM   1247 2HB  ASN A  81     -12.243   7.520   9.116  1.00  0.00           H  
ATOM   1248 1HD2 ASN A  81     -13.942   8.288  10.813  1.00  0.00           H  
ATOM   1249 2HD2 ASN A  81     -13.909   7.155  12.171  1.00  0.00           H  
ATOM   1250  N   ARG A  82      -8.927   8.275   7.775  1.00  0.00           N  
ATOM   1251  CA  ARG A  82      -8.607   8.533   6.362  1.00  0.00           C  
ATOM   1252  C   ARG A  82      -7.109   8.710   6.080  1.00  0.00           C  
ATOM   1253  O   ARG A  82      -6.720   9.770   5.579  1.00  0.00           O  
ATOM   1254  CB  ARG A  82      -9.442   9.706   5.821  1.00  0.00           C  
ATOM   1255  CG  ARG A  82     -10.951   9.456   5.907  1.00  0.00           C  
ATOM   1256  CD  ARG A  82     -11.712  10.640   5.316  1.00  0.00           C  
ATOM   1257  NE  ARG A  82     -13.162  10.444   5.477  1.00  0.00           N  
ATOM   1258  CZ  ARG A  82     -14.101  10.792   4.620  1.00  0.00           C  
ATOM   1259  NH1 ARG A  82     -13.865  11.492   3.550  1.00  0.00           N  
ATOM   1260  NH2 ARG A  82     -15.325  10.412   4.795  1.00  0.00           N  
ATOM   1261  H   ARG A  82      -8.459   8.811   8.492  1.00  0.00           H  
ATOM   1262  HA  ARG A  82      -8.939   7.679   5.771  1.00  0.00           H  
ATOM   1263 1HB  ARG A  82      -9.193  10.609   6.377  1.00  0.00           H  
ATOM   1264 2HB  ARG A  82      -9.186   9.859   4.772  1.00  0.00           H  
ATOM   1265 1HG  ARG A  82     -11.251   9.341   6.948  1.00  0.00           H  
ATOM   1266 2HG  ARG A  82     -11.200   8.549   5.357  1.00  0.00           H  
ATOM   1267 1HD  ARG A  82     -11.414  11.553   5.830  1.00  0.00           H  
ATOM   1268 2HD  ARG A  82     -11.448  10.722   4.261  1.00  0.00           H  
ATOM   1269  HE  ARG A  82     -13.453   9.822   6.217  1.00  0.00           H  
ATOM   1270 1HH1 ARG A  82     -14.648  11.644   2.930  1.00  0.00           H  
ATOM   1271 2HH1 ARG A  82     -12.914  11.736   3.312  1.00  0.00           H  
ATOM   1272 1HH2 ARG A  82     -15.556   9.999   5.687  1.00  0.00           H  
ATOM   1273 2HH2 ARG A  82     -15.589   9.762   4.069  1.00  0.00           H  
ATOM   1274  N   PRO A  83      -6.241   7.749   6.443  1.00  0.00           N  
ATOM   1275  CA  PRO A  83      -4.829   7.868   6.149  1.00  0.00           C  
ATOM   1276  C   PRO A  83      -4.606   7.700   4.646  1.00  0.00           C  
ATOM   1277  O   PRO A  83      -5.267   6.910   3.966  1.00  0.00           O  
ATOM   1278  CB  PRO A  83      -4.133   6.799   6.987  1.00  0.00           C  
ATOM   1279  CG  PRO A  83      -5.172   5.684   7.036  1.00  0.00           C  
ATOM   1280  CD  PRO A  83      -6.513   6.431   6.996  1.00  0.00           C  
ATOM   1281  HA  PRO A  83      -4.466   8.844   6.505  1.00  0.00           H  
ATOM   1282 1HB  PRO A  83      -3.196   6.469   6.536  1.00  0.00           H  
ATOM   1283 2HB  PRO A  83      -3.960   7.180   7.993  1.00  0.00           H  
ATOM   1284 1HG  PRO A  83      -5.073   5.088   7.943  1.00  0.00           H  
ATOM   1285 2HG  PRO A  83      -5.054   5.054   6.154  1.00  0.00           H  
ATOM   1286 1HD  PRO A  83      -6.881   6.552   8.015  1.00  0.00           H  
ATOM   1287 2HD  PRO A  83      -7.251   5.894   6.401  1.00  0.00           H  
ATOM   1288  N   GLN A  84      -3.652   8.460   4.136  1.00  0.00           N  
ATOM   1289  CA  GLN A  84      -3.220   8.401   2.753  1.00  0.00           C  
ATOM   1290  C   GLN A  84      -1.708   8.206   2.715  1.00  0.00           C  
ATOM   1291  O   GLN A  84      -0.973   8.886   3.431  1.00  0.00           O  
ATOM   1292  CB  GLN A  84      -3.693   9.668   2.031  1.00  0.00           C  
ATOM   1293  CG  GLN A  84      -3.087   9.819   0.631  1.00  0.00           C  
ATOM   1294  CD  GLN A  84      -3.442  11.143  -0.027  1.00  0.00           C  
ATOM   1295  OE1 GLN A  84      -4.441  11.795   0.262  1.00  0.00           O  
ATOM   1296  NE2 GLN A  84      -2.605  11.585  -0.935  1.00  0.00           N  
ATOM   1297  H   GLN A  84      -3.170   9.099   4.751  1.00  0.00           H  
ATOM   1298  HA  GLN A  84      -3.705   7.550   2.275  1.00  0.00           H  
ATOM   1299 1HB  GLN A  84      -3.417  10.538   2.627  1.00  0.00           H  
ATOM   1300 2HB  GLN A  84      -4.780   9.643   1.951  1.00  0.00           H  
ATOM   1301 1HG  GLN A  84      -2.000   9.773   0.694  1.00  0.00           H  
ATOM   1302 2HG  GLN A  84      -3.422   9.002  -0.008  1.00  0.00           H  
ATOM   1303 1HE2 GLN A  84      -1.810  10.994  -1.133  1.00  0.00           H  
ATOM   1304 2HE2 GLN A  84      -3.117  11.874  -1.756  1.00  0.00           H  
ATOM   1305  N   PHE A  85      -1.265   7.313   1.837  1.00  0.00           N  
ATOM   1306  CA  PHE A  85       0.136   7.028   1.567  1.00  0.00           C  
ATOM   1307  C   PHE A  85       0.390   7.237   0.077  1.00  0.00           C  
ATOM   1308  O   PHE A  85      -0.229   6.573  -0.749  1.00  0.00           O  
ATOM   1309  CB  PHE A  85       0.470   5.592   2.006  1.00  0.00           C  
ATOM   1310  CG  PHE A  85      -0.043   5.233   3.388  1.00  0.00           C  
ATOM   1311  CD1 PHE A  85       0.694   5.600   4.526  1.00  0.00           C  
ATOM   1312  CD2 PHE A  85      -1.279   4.574   3.539  1.00  0.00           C  
ATOM   1313  CE1 PHE A  85       0.196   5.320   5.810  1.00  0.00           C  
ATOM   1314  CE2 PHE A  85      -1.777   4.294   4.824  1.00  0.00           C  
ATOM   1315  CZ  PHE A  85      -1.041   4.674   5.959  1.00  0.00           C  
ATOM   1316  H   PHE A  85      -1.946   6.791   1.304  1.00  0.00           H  
ATOM   1317  HA  PHE A  85       0.748   7.717   2.151  1.00  0.00           H  
ATOM   1318 1HB  PHE A  85       1.551   5.461   1.979  1.00  0.00           H  
ATOM   1319 2HB  PHE A  85       0.045   4.890   1.289  1.00  0.00           H  
ATOM   1320  HD1 PHE A  85       1.644   6.102   4.408  1.00  0.00           H  
ATOM   1321  HD2 PHE A  85      -1.857   4.302   2.669  1.00  0.00           H  
ATOM   1322  HE1 PHE A  85       0.762   5.611   6.683  1.00  0.00           H  
ATOM   1323  HE2 PHE A  85      -2.731   3.801   4.935  1.00  0.00           H  
ATOM   1324  HZ  PHE A  85      -1.430   4.479   6.948  1.00  0.00           H  
ATOM   1325  N   THR A  86       1.288   8.148  -0.277  1.00  0.00           N  
ATOM   1326  CA  THR A  86       1.786   8.302  -1.647  1.00  0.00           C  
ATOM   1327  C   THR A  86       3.218   7.796  -1.673  1.00  0.00           C  
ATOM   1328  O   THR A  86       4.062   8.334  -0.961  1.00  0.00           O  
ATOM   1329  CB  THR A  86       1.719   9.755  -2.129  1.00  0.00           C  
ATOM   1330  OG1 THR A  86       0.445  10.337  -1.915  1.00  0.00           O  
ATOM   1331  CG2 THR A  86       2.003   9.876  -3.623  1.00  0.00           C  
ATOM   1332  H   THR A  86       1.735   8.691   0.448  1.00  0.00           H  
ATOM   1333  HA  THR A  86       1.161   7.705  -2.311  1.00  0.00           H  
ATOM   1334  HB  THR A  86       2.465  10.343  -1.594  1.00  0.00           H  
ATOM   1335  HG1 THR A  86      -0.163   9.789  -2.417  1.00  0.00           H  
ATOM   1336 1HG2 THR A  86       2.983   9.458  -3.854  1.00  0.00           H  
ATOM   1337 2HG2 THR A  86       1.246   9.338  -4.194  1.00  0.00           H  
ATOM   1338 3HG2 THR A  86       2.013  10.926  -3.915  1.00  0.00           H  
ATOM   1339  N   ILE A  87       3.473   6.749  -2.449  1.00  0.00           N  
ATOM   1340  CA  ILE A  87       4.770   6.097  -2.593  1.00  0.00           C  
ATOM   1341  C   ILE A  87       5.341   6.519  -3.943  1.00  0.00           C  
ATOM   1342  O   ILE A  87       4.737   6.227  -4.975  1.00  0.00           O  
ATOM   1343  CB  ILE A  87       4.629   4.559  -2.485  1.00  0.00           C  
ATOM   1344  CG1 ILE A  87       4.003   4.087  -1.149  1.00  0.00           C  
ATOM   1345  CG2 ILE A  87       6.015   3.904  -2.600  1.00  0.00           C  
ATOM   1346  CD1 ILE A  87       2.469   4.029  -1.147  1.00  0.00           C  
ATOM   1347  H   ILE A  87       2.727   6.396  -3.030  1.00  0.00           H  
ATOM   1348  HA  ILE A  87       5.416   6.429  -1.781  1.00  0.00           H  
ATOM   1349  HB  ILE A  87       4.018   4.193  -3.310  1.00  0.00           H  
ATOM   1350 1HG1 ILE A  87       4.346   3.076  -0.930  1.00  0.00           H  
ATOM   1351 2HG1 ILE A  87       4.343   4.731  -0.338  1.00  0.00           H  
ATOM   1352 1HG2 ILE A  87       6.629   4.221  -1.758  1.00  0.00           H  
ATOM   1353 2HG2 ILE A  87       5.919   2.818  -2.591  1.00  0.00           H  
ATOM   1354 3HG2 ILE A  87       6.503   4.188  -3.533  1.00  0.00           H  
ATOM   1355 1HD1 ILE A  87       2.034   5.026  -1.217  1.00  0.00           H  
ATOM   1356 2HD1 ILE A  87       2.118   3.423  -1.982  1.00  0.00           H  
ATOM   1357 3HD1 ILE A  87       2.129   3.572  -0.217  1.00  0.00           H  
ATOM   1358  N   GLU A  88       6.487   7.189  -3.931  1.00  0.00           N  
ATOM   1359  CA  GLU A  88       7.184   7.681  -5.117  1.00  0.00           C  
ATOM   1360  C   GLU A  88       8.584   7.062  -5.214  1.00  0.00           C  
ATOM   1361  O   GLU A  88       9.311   6.956  -4.227  1.00  0.00           O  
ATOM   1362  CB  GLU A  88       7.239   9.221  -5.134  1.00  0.00           C  
ATOM   1363  CG  GLU A  88       5.834   9.856  -5.128  1.00  0.00           C  
ATOM   1364  CD  GLU A  88       5.794  11.363  -5.451  1.00  0.00           C  
ATOM   1365  OE1 GLU A  88       4.658  11.868  -5.679  1.00  0.00           O  
ATOM   1366  OE2 GLU A  88       6.861  11.999  -5.558  1.00  0.00           O  
ATOM   1367  H   GLU A  88       6.911   7.412  -3.042  1.00  0.00           H  
ATOM   1368  HA  GLU A  88       6.614   7.388  -6.000  1.00  0.00           H  
ATOM   1369 1HB  GLU A  88       7.760   9.525  -6.043  1.00  0.00           H  
ATOM   1370 2HB  GLU A  88       7.801   9.577  -4.271  1.00  0.00           H  
ATOM   1371 1HG  GLU A  88       5.374   9.693  -4.153  1.00  0.00           H  
ATOM   1372 2HG  GLU A  88       5.232   9.333  -5.870  1.00  0.00           H  
ATOM   1373  N   TRP A  89       8.977   6.638  -6.412  1.00  0.00           N  
ATOM   1374  CA  TRP A  89      10.296   6.066  -6.682  1.00  0.00           C  
ATOM   1375  C   TRP A  89      10.894   6.626  -7.973  1.00  0.00           C  
ATOM   1376  O   TRP A  89      10.230   7.282  -8.781  1.00  0.00           O  
ATOM   1377  CB  TRP A  89      10.222   4.532  -6.686  1.00  0.00           C  
ATOM   1378  CG  TRP A  89       9.388   3.908  -7.759  1.00  0.00           C  
ATOM   1379  CD1 TRP A  89       9.816   3.524  -8.983  1.00  0.00           C  
ATOM   1380  CD2 TRP A  89       7.965   3.589  -7.714  1.00  0.00           C  
ATOM   1381  NE1 TRP A  89       8.767   2.968  -9.687  1.00  0.00           N  
ATOM   1382  CE2 TRP A  89       7.604   2.968  -8.946  1.00  0.00           C  
ATOM   1383  CE3 TRP A  89       6.940   3.782  -6.764  1.00  0.00           C  
ATOM   1384  CZ2 TRP A  89       6.293   2.568  -9.231  1.00  0.00           C  
ATOM   1385  CZ3 TRP A  89       5.621   3.372  -7.031  1.00  0.00           C  
ATOM   1386  CH2 TRP A  89       5.301   2.763  -8.258  1.00  0.00           C  
ATOM   1387  H   TRP A  89       8.357   6.779  -7.197  1.00  0.00           H  
ATOM   1388  HA  TRP A  89      10.961   6.325  -5.858  1.00  0.00           H  
ATOM   1389 1HB  TRP A  89      11.232   4.127  -6.750  1.00  0.00           H  
ATOM   1390 2HB  TRP A  89       9.810   4.213  -5.728  1.00  0.00           H  
ATOM   1391  HD1 TRP A  89      10.826   3.635  -9.347  1.00  0.00           H  
ATOM   1392  HE1 TRP A  89       8.851   2.610 -10.628  1.00  0.00           H  
ATOM   1393  HE3 TRP A  89       7.176   4.266  -5.828  1.00  0.00           H  
ATOM   1394  HZ2 TRP A  89       6.049   2.108 -10.177  1.00  0.00           H  
ATOM   1395  HZ3 TRP A  89       4.851   3.531  -6.290  1.00  0.00           H  
ATOM   1396  HH2 TRP A  89       4.292   2.433  -8.456  1.00  0.00           H  
ATOM   1397  N   GLY A  90      12.191   6.376  -8.166  1.00  0.00           N  
ATOM   1398  CA  GLY A  90      12.928   6.856  -9.335  1.00  0.00           C  
ATOM   1399  C   GLY A  90      12.277   6.455 -10.666  1.00  0.00           C  
ATOM   1400  O   GLY A  90      11.668   5.396 -10.786  1.00  0.00           O  
ATOM   1401  H   GLY A  90      12.679   5.832  -7.469  1.00  0.00           H  
ATOM   1402 1HA  GLY A  90      13.003   7.943  -9.297  1.00  0.00           H  
ATOM   1403 2HA  GLY A  90      13.944   6.463  -9.311  1.00  0.00           H  
ATOM   1404  N   GLY A  91      12.424   7.303 -11.687  1.00  0.00           N  
ATOM   1405  CA  GLY A  91      11.837   7.065 -13.013  1.00  0.00           C  
ATOM   1406  C   GLY A  91      10.380   7.521 -13.165  1.00  0.00           C  
ATOM   1407  O   GLY A  91       9.746   7.174 -14.157  1.00  0.00           O  
ATOM   1408  H   GLY A  91      12.943   8.157 -11.536  1.00  0.00           H  
ATOM   1409 1HA  GLY A  91      12.428   7.581 -13.770  1.00  0.00           H  
ATOM   1410 2HA  GLY A  91      11.878   6.001 -13.243  1.00  0.00           H  
ATOM   1411  N   GLY A  92       9.859   8.312 -12.219  1.00  0.00           N  
ATOM   1412  CA  GLY A  92       8.493   8.852 -12.269  1.00  0.00           C  
ATOM   1413  C   GLY A  92       7.430   7.876 -11.769  1.00  0.00           C  
ATOM   1414  O   GLY A  92       6.256   8.013 -12.099  1.00  0.00           O  
ATOM   1415  H   GLY A  92      10.404   8.490 -11.387  1.00  0.00           H  
ATOM   1416 1HA  GLY A  92       8.438   9.759 -11.667  1.00  0.00           H  
ATOM   1417 2HA  GLY A  92       8.250   9.131 -13.293  1.00  0.00           H  
ATOM   1418  N   GLY A  93       7.837   6.867 -11.003  1.00  0.00           N  
ATOM   1419  CA  GLY A  93       6.910   5.921 -10.419  1.00  0.00           C  
ATOM   1420  C   GLY A  93       6.191   6.508  -9.216  1.00  0.00           C  
ATOM   1421  O   GLY A  93       6.836   7.040  -8.315  1.00  0.00           O  
ATOM   1422  H   GLY A  93       8.795   6.846 -10.681  1.00  0.00           H  
ATOM   1423 1HA  GLY A  93       6.177   5.620 -11.168  1.00  0.00           H  
ATOM   1424 2HA  GLY A  93       7.448   5.023 -10.117  1.00  0.00           H  
ATOM   1425  N   ARG A  94       4.860   6.418  -9.210  1.00  0.00           N  
ATOM   1426  CA  ARG A  94       4.015   6.923  -8.132  1.00  0.00           C  
ATOM   1427  C   ARG A  94       2.761   6.074  -7.976  1.00  0.00           C  
ATOM   1428  O   ARG A  94       1.997   5.910  -8.927  1.00  0.00           O  
ATOM   1429  CB  ARG A  94       3.685   8.391  -8.420  1.00  0.00           C  
ATOM   1430  CG  ARG A  94       2.692   8.983  -7.414  1.00  0.00           C  
ATOM   1431  CD  ARG A  94       2.483  10.453  -7.753  1.00  0.00           C  
ATOM   1432  NE  ARG A  94       1.355  11.013  -6.995  1.00  0.00           N  
ATOM   1433  CZ  ARG A  94       1.297  12.229  -6.497  1.00  0.00           C  
ATOM   1434  NH1 ARG A  94       2.314  13.039  -6.525  1.00  0.00           N  
ATOM   1435  NH2 ARG A  94       0.191  12.649  -5.949  1.00  0.00           N  
ATOM   1436  H   ARG A  94       4.400   6.015 -10.013  1.00  0.00           H  
ATOM   1437  HA  ARG A  94       4.581   6.883  -7.201  1.00  0.00           H  
ATOM   1438 1HB  ARG A  94       4.609   8.969  -8.391  1.00  0.00           H  
ATOM   1439 2HB  ARG A  94       3.266   8.471  -9.423  1.00  0.00           H  
ATOM   1440 1HG  ARG A  94       3.073   8.885  -6.397  1.00  0.00           H  
ATOM   1441 2HG  ARG A  94       1.736   8.466  -7.492  1.00  0.00           H  
ATOM   1442 1HD  ARG A  94       3.414  10.988  -7.561  1.00  0.00           H  
ATOM   1443 2HD  ARG A  94       2.259  10.540  -8.816  1.00  0.00           H  
ATOM   1444  HE  ARG A  94       0.495  10.485  -7.044  1.00  0.00           H  
ATOM   1445 1HH1 ARG A  94       2.301  13.936  -6.061  1.00  0.00           H  
ATOM   1446 2HH1 ARG A  94       3.220  12.592  -6.540  1.00  0.00           H  
ATOM   1447 1HH2 ARG A  94      -0.605  12.027  -5.953  1.00  0.00           H  
ATOM   1448 2HH2 ARG A  94       0.125  13.605  -5.627  1.00  0.00           H  
ATOM   1449  N   VAL A  95       2.518   5.602  -6.758  1.00  0.00           N  
ATOM   1450  CA  VAL A  95       1.261   4.958  -6.361  1.00  0.00           C  
ATOM   1451  C   VAL A  95       0.703   5.634  -5.126  1.00  0.00           C  
ATOM   1452  O   VAL A  95       1.418   5.915  -4.168  1.00  0.00           O  
ATOM   1453  CB  VAL A  95       1.428   3.442  -6.158  1.00  0.00           C  
ATOM   1454  CG1 VAL A  95       0.271   2.772  -5.400  1.00  0.00           C  
ATOM   1455  CG2 VAL A  95       1.488   2.777  -7.531  1.00  0.00           C  
ATOM   1456  H   VAL A  95       3.205   5.786  -6.041  1.00  0.00           H  
ATOM   1457  HA  VAL A  95       0.550   5.051  -7.183  1.00  0.00           H  
ATOM   1458  HB  VAL A  95       2.354   3.245  -5.618  1.00  0.00           H  
ATOM   1459 1HG1 VAL A  95      -0.678   2.993  -5.888  1.00  0.00           H  
ATOM   1460 2HG1 VAL A  95       0.240   3.127  -4.369  1.00  0.00           H  
ATOM   1461 3HG1 VAL A  95       0.418   1.692  -5.379  1.00  0.00           H  
ATOM   1462 1HG2 VAL A  95       2.292   3.206  -8.129  1.00  0.00           H  
ATOM   1463 2HG2 VAL A  95       1.644   1.706  -7.408  1.00  0.00           H  
ATOM   1464 3HG2 VAL A  95       0.547   2.924  -8.062  1.00  0.00           H  
ATOM   1465  N   GLU A  96      -0.599   5.871  -5.140  1.00  0.00           N  
ATOM   1466  CA  GLU A  96      -1.334   6.415  -4.012  1.00  0.00           C  
ATOM   1467  C   GLU A  96      -2.276   5.359  -3.431  1.00  0.00           C  
ATOM   1468  O   GLU A  96      -3.041   4.721  -4.153  1.00  0.00           O  
ATOM   1469  CB  GLU A  96      -2.060   7.680  -4.466  1.00  0.00           C  
ATOM   1470  CG  GLU A  96      -2.650   8.477  -3.300  1.00  0.00           C  
ATOM   1471  CD  GLU A  96      -3.338   9.758  -3.785  1.00  0.00           C  
ATOM   1472  OE1 GLU A  96      -3.953  10.473  -2.965  1.00  0.00           O  
ATOM   1473  OE2 GLU A  96      -3.346  10.075  -4.990  1.00  0.00           O  
ATOM   1474  H   GLU A  96      -1.125   5.600  -5.959  1.00  0.00           H  
ATOM   1475  HA  GLU A  96      -0.620   6.705  -3.241  1.00  0.00           H  
ATOM   1476 1HB  GLU A  96      -1.347   8.317  -4.990  1.00  0.00           H  
ATOM   1477 2HB  GLU A  96      -2.859   7.405  -5.155  1.00  0.00           H  
ATOM   1478 1HG  GLU A  96      -1.852   8.739  -2.606  1.00  0.00           H  
ATOM   1479 2HG  GLU A  96      -3.373   7.859  -2.767  1.00  0.00           H  
ATOM   1480  N   VAL A  97      -2.233   5.209  -2.109  1.00  0.00           N  
ATOM   1481  CA  VAL A  97      -3.117   4.369  -1.302  1.00  0.00           C  
ATOM   1482  C   VAL A  97      -3.917   5.288  -0.386  1.00  0.00           C  
ATOM   1483  O   VAL A  97      -3.368   5.879   0.545  1.00  0.00           O  
ATOM   1484  CB  VAL A  97      -2.317   3.337  -0.480  1.00  0.00           C  
ATOM   1485  CG1 VAL A  97      -3.256   2.390   0.278  1.00  0.00           C  
ATOM   1486  CG2 VAL A  97      -1.378   2.496  -1.355  1.00  0.00           C  
ATOM   1487  H   VAL A  97      -1.537   5.743  -1.609  1.00  0.00           H  
ATOM   1488  HA  VAL A  97      -3.776   3.816  -1.972  1.00  0.00           H  
ATOM   1489  HB  VAL A  97      -1.701   3.860   0.252  1.00  0.00           H  
ATOM   1490 1HG1 VAL A  97      -3.902   2.950   0.954  1.00  0.00           H  
ATOM   1491 2HG1 VAL A  97      -3.868   1.828  -0.427  1.00  0.00           H  
ATOM   1492 3HG1 VAL A  97      -2.668   1.692   0.874  1.00  0.00           H  
ATOM   1493 1HG2 VAL A  97      -1.937   2.027  -2.165  1.00  0.00           H  
ATOM   1494 2HG2 VAL A  97      -0.894   1.726  -0.754  1.00  0.00           H  
ATOM   1495 3HG2 VAL A  97      -0.602   3.130  -1.784  1.00  0.00           H  
ATOM   1496  N   ARG A  98      -5.219   5.420  -0.636  1.00  0.00           N  
ATOM   1497  CA  ARG A  98      -6.152   6.156   0.228  1.00  0.00           C  
ATOM   1498  C   ARG A  98      -7.019   5.154   0.966  1.00  0.00           C  
ATOM   1499  O   ARG A  98      -7.688   4.340   0.331  1.00  0.00           O  
ATOM   1500  CB  ARG A  98      -7.027   7.118  -0.585  1.00  0.00           C  
ATOM   1501  CG  ARG A  98      -6.246   8.128  -1.434  1.00  0.00           C  
ATOM   1502  CD  ARG A  98      -7.230   8.937  -2.286  1.00  0.00           C  
ATOM   1503  NE  ARG A  98      -6.526   9.785  -3.260  1.00  0.00           N  
ATOM   1504  CZ  ARG A  98      -6.693   9.858  -4.570  1.00  0.00           C  
ATOM   1505  NH1 ARG A  98      -7.592   9.159  -5.215  1.00  0.00           N  
ATOM   1506  NH2 ARG A  98      -5.934  10.640  -5.271  1.00  0.00           N  
ATOM   1507  H   ARG A  98      -5.596   4.907  -1.420  1.00  0.00           H  
ATOM   1508  HA  ARG A  98      -5.573   6.750   0.936  1.00  0.00           H  
ATOM   1509 1HB  ARG A  98      -7.678   7.661   0.100  1.00  0.00           H  
ATOM   1510 2HB  ARG A  98      -7.657   6.526  -1.249  1.00  0.00           H  
ATOM   1511 1HG  ARG A  98      -5.568   7.595  -2.101  1.00  0.00           H  
ATOM   1512 2HG  ARG A  98      -5.675   8.797  -0.790  1.00  0.00           H  
ATOM   1513 1HD  ARG A  98      -7.890   8.242  -2.805  1.00  0.00           H  
ATOM   1514 2HD  ARG A  98      -7.835   9.563  -1.631  1.00  0.00           H  
ATOM   1515  HE  ARG A  98      -5.696  10.259  -2.934  1.00  0.00           H  
ATOM   1516 1HH1 ARG A  98      -7.643   9.103  -6.222  1.00  0.00           H  
ATOM   1517 2HH1 ARG A  98      -8.149   8.475  -4.723  1.00  0.00           H  
ATOM   1518 1HH2 ARG A  98      -5.007  10.787  -4.897  1.00  0.00           H  
ATOM   1519 2HH2 ARG A  98      -5.987  10.579  -6.278  1.00  0.00           H  
ATOM   1520  N   VAL A  99      -7.028   5.221   2.287  1.00  0.00           N  
ATOM   1521  CA  VAL A  99      -7.848   4.341   3.121  1.00  0.00           C  
ATOM   1522  C   VAL A  99      -8.997   5.150   3.705  1.00  0.00           C  
ATOM   1523  O   VAL A  99      -8.825   6.318   4.035  1.00  0.00           O  
ATOM   1524  CB  VAL A  99      -7.003   3.656   4.206  1.00  0.00           C  
ATOM   1525  CG1 VAL A  99      -7.793   2.562   4.929  1.00  0.00           C  
ATOM   1526  CG2 VAL A  99      -5.730   3.017   3.630  1.00  0.00           C  
ATOM   1527  H   VAL A  99      -6.465   5.918   2.755  1.00  0.00           H  
ATOM   1528  HA  VAL A  99      -8.233   3.533   2.497  1.00  0.00           H  
ATOM   1529  HB  VAL A  99      -6.705   4.407   4.937  1.00  0.00           H  
ATOM   1530 1HG1 VAL A  99      -7.147   2.041   5.637  1.00  0.00           H  
ATOM   1531 2HG1 VAL A  99      -8.184   1.843   4.209  1.00  0.00           H  
ATOM   1532 3HG1 VAL A  99      -8.620   2.997   5.490  1.00  0.00           H  
ATOM   1533 1HG2 VAL A  99      -5.988   2.286   2.865  1.00  0.00           H  
ATOM   1534 2HG2 VAL A  99      -5.081   3.780   3.200  1.00  0.00           H  
ATOM   1535 3HG2 VAL A  99      -5.174   2.531   4.432  1.00  0.00           H  
ATOM   1536  N   GLU A 100     -10.168   4.542   3.826  1.00  0.00           N  
ATOM   1537  CA  GLU A 100     -11.319   5.102   4.527  1.00  0.00           C  
ATOM   1538  C   GLU A 100     -11.935   4.024   5.422  1.00  0.00           C  
ATOM   1539  O   GLU A 100     -12.339   2.964   4.939  1.00  0.00           O  
ATOM   1540  CB  GLU A 100     -12.323   5.672   3.514  1.00  0.00           C  
ATOM   1541  CG  GLU A 100     -13.521   6.361   4.187  1.00  0.00           C  
ATOM   1542  CD  GLU A 100     -14.463   7.032   3.171  1.00  0.00           C  
ATOM   1543  OE1 GLU A 100     -15.024   8.102   3.516  1.00  0.00           O  
ATOM   1544  OE2 GLU A 100     -14.623   6.501   2.050  1.00  0.00           O  
ATOM   1545  H   GLU A 100     -10.267   3.613   3.442  1.00  0.00           H  
ATOM   1546  HA  GLU A 100     -10.977   5.933   5.145  1.00  0.00           H  
ATOM   1547 1HB  GLU A 100     -12.681   4.865   2.874  1.00  0.00           H  
ATOM   1548 2HB  GLU A 100     -11.809   6.405   2.892  1.00  0.00           H  
ATOM   1549 1HG  GLU A 100     -13.146   7.111   4.883  1.00  0.00           H  
ATOM   1550 2HG  GLU A 100     -14.086   5.624   4.758  1.00  0.00           H  
ATOM   1551  N   PHE A 101     -12.006   4.299   6.723  1.00  0.00           N  
ATOM   1552  CA  PHE A 101     -12.687   3.457   7.703  1.00  0.00           C  
ATOM   1553  C   PHE A 101     -14.088   4.016   7.981  1.00  0.00           C  
ATOM   1554  O   PHE A 101     -14.238   5.178   8.368  1.00  0.00           O  
ATOM   1555  CB  PHE A 101     -11.845   3.348   8.982  1.00  0.00           C  
ATOM   1556  CG  PHE A 101     -10.447   2.796   8.768  1.00  0.00           C  
ATOM   1557  CD1 PHE A 101     -10.232   1.412   8.646  1.00  0.00           C  
ATOM   1558  CD2 PHE A 101      -9.348   3.670   8.682  1.00  0.00           C  
ATOM   1559  CE1 PHE A 101      -8.926   0.929   8.441  1.00  0.00           C  
ATOM   1560  CE2 PHE A 101      -8.046   3.184   8.504  1.00  0.00           C  
ATOM   1561  CZ  PHE A 101      -7.834   1.805   8.385  1.00  0.00           C  
ATOM   1562  H   PHE A 101     -11.605   5.166   7.051  1.00  0.00           H  
ATOM   1563  HA  PHE A 101     -12.778   2.451   7.291  1.00  0.00           H  
ATOM   1564 1HB  PHE A 101     -12.367   2.699   9.685  1.00  0.00           H  
ATOM   1565 2HB  PHE A 101     -11.770   4.333   9.443  1.00  0.00           H  
ATOM   1566  HD1 PHE A 101     -11.063   0.725   8.701  1.00  0.00           H  
ATOM   1567  HD2 PHE A 101      -9.494   4.737   8.762  1.00  0.00           H  
ATOM   1568  HE1 PHE A 101      -8.743  -0.127   8.306  1.00  0.00           H  
ATOM   1569  HE2 PHE A 101      -7.215   3.873   8.470  1.00  0.00           H  
ATOM   1570  HZ  PHE A 101      -6.835   1.421   8.241  1.00  0.00           H  
ATOM   1571  N   GLU A 102     -15.114   3.188   7.795  1.00  0.00           N  
ATOM   1572  CA  GLU A 102     -16.521   3.537   8.011  1.00  0.00           C  
ATOM   1573  C   GLU A 102     -17.239   2.366   8.697  1.00  0.00           C  
ATOM   1574  O   GLU A 102     -17.688   1.424   8.045  1.00  0.00           O  
ATOM   1575  CB  GLU A 102     -17.179   3.923   6.671  1.00  0.00           C  
ATOM   1576  CG  GLU A 102     -18.597   4.489   6.874  1.00  0.00           C  
ATOM   1577  CD  GLU A 102     -19.358   4.769   5.563  1.00  0.00           C  
ATOM   1578  OE1 GLU A 102     -20.430   5.403   5.643  1.00  0.00           O  
ATOM   1579  OE2 GLU A 102     -18.918   4.322   4.471  1.00  0.00           O  
ATOM   1580  H   GLU A 102     -14.917   2.246   7.488  1.00  0.00           H  
ATOM   1581  HA  GLU A 102     -16.565   4.413   8.659  1.00  0.00           H  
ATOM   1582 1HB  GLU A 102     -17.216   3.048   6.022  1.00  0.00           H  
ATOM   1583 2HB  GLU A 102     -16.572   4.685   6.182  1.00  0.00           H  
ATOM   1584 1HG  GLU A 102     -18.518   5.412   7.450  1.00  0.00           H  
ATOM   1585 2HG  GLU A 102     -19.183   3.783   7.463  1.00  0.00           H  
ATOM   1586  N   GLY A 103     -17.333   2.412  10.029  1.00  0.00           N  
ATOM   1587  CA  GLY A 103     -18.007   1.381  10.821  1.00  0.00           C  
ATOM   1588  C   GLY A 103     -17.355   0.004  10.674  1.00  0.00           C  
ATOM   1589  O   GLY A 103     -16.239  -0.213  11.137  1.00  0.00           O  
ATOM   1590  H   GLY A 103     -16.872   3.166  10.519  1.00  0.00           H  
ATOM   1591 1HA  GLY A 103     -17.998   1.666  11.873  1.00  0.00           H  
ATOM   1592 2HA  GLY A 103     -19.051   1.312  10.516  1.00  0.00           H  
ATOM   1593  N   ASP A 104     -18.068  -0.920  10.033  1.00  0.00           N  
ATOM   1594  CA  ASP A 104     -17.651  -2.300   9.769  1.00  0.00           C  
ATOM   1595  C   ASP A 104     -16.912  -2.469   8.428  1.00  0.00           C  
ATOM   1596  O   ASP A 104     -16.609  -3.594   8.017  1.00  0.00           O  
ATOM   1597  CB  ASP A 104     -18.885  -3.214   9.867  1.00  0.00           C  
ATOM   1598  CG  ASP A 104     -19.914  -3.022   8.742  1.00  0.00           C  
ATOM   1599  OD1 ASP A 104     -19.979  -1.918   8.150  1.00  0.00           O  
ATOM   1600  OD2 ASP A 104     -20.660  -3.986   8.467  1.00  0.00           O  
ATOM   1601  H   ASP A 104     -18.931  -0.646   9.585  1.00  0.00           H  
ATOM   1602  HA  ASP A 104     -16.957  -2.608  10.552  1.00  0.00           H  
ATOM   1603 1HB  ASP A 104     -19.375  -3.048  10.826  1.00  0.00           H  
ATOM   1604 2HB  ASP A 104     -18.555  -4.252   9.843  1.00  0.00           H  
ATOM   1605  N   LYS A 105     -16.599  -1.364   7.736  1.00  0.00           N  
ATOM   1606  CA  LYS A 105     -15.943  -1.364   6.423  1.00  0.00           C  
ATOM   1607  C   LYS A 105     -14.626  -0.604   6.418  1.00  0.00           C  
ATOM   1608  O   LYS A 105     -14.493   0.468   7.005  1.00  0.00           O  
ATOM   1609  CB  LYS A 105     -16.891  -0.801   5.355  1.00  0.00           C  
ATOM   1610  CG  LYS A 105     -18.081  -1.740   5.149  1.00  0.00           C  
ATOM   1611  CD  LYS A 105     -19.120  -1.143   4.203  1.00  0.00           C  
ATOM   1612  CE  LYS A 105     -20.343  -2.057   4.268  1.00  0.00           C  
ATOM   1613  NZ  LYS A 105     -21.475  -1.506   3.492  1.00  0.00           N  
ATOM   1614  H   LYS A 105     -16.915  -0.479   8.105  1.00  0.00           H  
ATOM   1615  HA  LYS A 105     -15.713  -2.395   6.151  1.00  0.00           H  
ATOM   1616 1HB  LYS A 105     -17.241   0.184   5.666  1.00  0.00           H  
ATOM   1617 2HB  LYS A 105     -16.357  -0.699   4.410  1.00  0.00           H  
ATOM   1618 1HG  LYS A 105     -18.560  -1.930   6.109  1.00  0.00           H  
ATOM   1619 2HG  LYS A 105     -17.725  -2.689   4.748  1.00  0.00           H  
ATOM   1620 1HD  LYS A 105     -19.385  -0.145   4.552  1.00  0.00           H  
ATOM   1621 2HD  LYS A 105     -18.717  -1.095   3.192  1.00  0.00           H  
ATOM   1622 1HE  LYS A 105     -20.625  -2.158   5.316  1.00  0.00           H  
ATOM   1623 2HE  LYS A 105     -20.066  -3.049   3.911  1.00  0.00           H  
ATOM   1624 1HZ  LYS A 105     -22.279  -2.106   3.611  1.00  0.00           H  
ATOM   1625 2HZ  LYS A 105     -21.708  -0.596   3.862  1.00  0.00           H  
ATOM   1626 3HZ  LYS A 105     -21.238  -1.437   2.513  1.00  0.00           H  
ATOM   1627  N   MET A 106     -13.691  -1.131   5.634  1.00  0.00           N  
ATOM   1628  CA  MET A 106     -12.497  -0.419   5.194  1.00  0.00           C  
ATOM   1629  C   MET A 106     -12.483  -0.387   3.666  1.00  0.00           C  
ATOM   1630  O   MET A 106     -12.452  -1.440   3.024  1.00  0.00           O  
ATOM   1631  CB  MET A 106     -11.242  -1.086   5.771  1.00  0.00           C  
ATOM   1632  CG  MET A 106      -9.976  -0.307   5.393  1.00  0.00           C  
ATOM   1633  SD  MET A 106      -8.413  -1.126   5.810  1.00  0.00           S  
ATOM   1634  CE  MET A 106      -8.461  -2.437   4.583  1.00  0.00           C  
ATOM   1635  H   MET A 106     -13.899  -2.017   5.196  1.00  0.00           H  
ATOM   1636  HA  MET A 106     -12.544   0.602   5.573  1.00  0.00           H  
ATOM   1637 1HB  MET A 106     -11.172  -2.107   5.395  1.00  0.00           H  
ATOM   1638 2HB  MET A 106     -11.319  -1.119   6.858  1.00  0.00           H  
ATOM   1639 1HG  MET A 106     -10.007   0.660   5.895  1.00  0.00           H  
ATOM   1640 2HG  MET A 106      -9.970  -0.114   4.320  1.00  0.00           H  
ATOM   1641 1HE  MET A 106      -9.156  -3.207   4.918  1.00  0.00           H  
ATOM   1642 2HE  MET A 106      -7.458  -2.840   4.444  1.00  0.00           H  
ATOM   1643 3HE  MET A 106      -8.815  -2.040   3.632  1.00  0.00           H  
ATOM   1644  N   ARG A 107     -12.489   0.813   3.082  1.00  0.00           N  
ATOM   1645  CA  ARG A 107     -12.286   1.022   1.644  1.00  0.00           C  
ATOM   1646  C   ARG A 107     -10.849   1.446   1.392  1.00  0.00           C  
ATOM   1647  O   ARG A 107     -10.322   2.308   2.088  1.00  0.00           O  
ATOM   1648  CB  ARG A 107     -13.271   2.050   1.069  1.00  0.00           C  
ATOM   1649  CG  ARG A 107     -14.738   1.655   1.274  1.00  0.00           C  
ATOM   1650  CD  ARG A 107     -15.656   2.563   0.445  1.00  0.00           C  
ATOM   1651  NE  ARG A 107     -17.078   2.352   0.785  1.00  0.00           N  
ATOM   1652  CZ  ARG A 107     -17.737   2.989   1.739  1.00  0.00           C  
ATOM   1653  NH1 ARG A 107     -17.223   3.967   2.418  1.00  0.00           N  
ATOM   1654  NH2 ARG A 107     -18.956   2.683   2.072  1.00  0.00           N  
ATOM   1655  H   ARG A 107     -12.491   1.627   3.680  1.00  0.00           H  
ATOM   1656  HA  ARG A 107     -12.489   0.084   1.126  1.00  0.00           H  
ATOM   1657 1HB  ARG A 107     -13.095   3.022   1.530  1.00  0.00           H  
ATOM   1658 2HB  ARG A 107     -13.080   2.143  -0.001  1.00  0.00           H  
ATOM   1659 1HG  ARG A 107     -14.988   1.751   2.331  1.00  0.00           H  
ATOM   1660 2HG  ARG A 107     -14.889   0.619   0.968  1.00  0.00           H  
ATOM   1661 1HD  ARG A 107     -15.504   2.341  -0.612  1.00  0.00           H  
ATOM   1662 2HD  ARG A 107     -15.377   3.604   0.604  1.00  0.00           H  
ATOM   1663  HE  ARG A 107     -17.559   1.642   0.251  1.00  0.00           H  
ATOM   1664 1HH1 ARG A 107     -16.325   4.370   2.191  1.00  0.00           H  
ATOM   1665 2HH1 ARG A 107     -17.746   4.329   3.203  1.00  0.00           H  
ATOM   1666 1HH2 ARG A 107     -19.514   2.041   1.527  1.00  0.00           H  
ATOM   1667 2HH2 ARG A 107     -19.309   3.204   2.862  1.00  0.00           H  
ATOM   1668  N   VAL A 108     -10.224   0.844   0.392  1.00  0.00           N  
ATOM   1669  CA  VAL A 108      -8.868   1.154  -0.055  1.00  0.00           C  
ATOM   1670  C   VAL A 108      -8.956   1.554  -1.516  1.00  0.00           C  
ATOM   1671  O   VAL A 108      -9.264   0.720  -2.363  1.00  0.00           O  
ATOM   1672  CB  VAL A 108      -7.917  -0.043   0.131  1.00  0.00           C  
ATOM   1673  CG1 VAL A 108      -6.480   0.352  -0.229  1.00  0.00           C  
ATOM   1674  CG2 VAL A 108      -7.926  -0.553   1.576  1.00  0.00           C  
ATOM   1675  H   VAL A 108     -10.718   0.115  -0.103  1.00  0.00           H  
ATOM   1676  HA  VAL A 108      -8.481   1.970   0.556  1.00  0.00           H  
ATOM   1677  HB  VAL A 108      -8.229  -0.864  -0.514  1.00  0.00           H  
ATOM   1678 1HG1 VAL A 108      -5.811  -0.496  -0.087  1.00  0.00           H  
ATOM   1679 2HG1 VAL A 108      -6.151   1.179   0.401  1.00  0.00           H  
ATOM   1680 3HG1 VAL A 108      -6.426   0.656  -1.274  1.00  0.00           H  
ATOM   1681 1HG2 VAL A 108      -7.580   0.226   2.254  1.00  0.00           H  
ATOM   1682 2HG2 VAL A 108      -7.284  -1.430   1.659  1.00  0.00           H  
ATOM   1683 3HG2 VAL A 108      -8.938  -0.849   1.852  1.00  0.00           H  
ATOM   1684  N   ARG A 109      -8.698   2.825  -1.815  1.00  0.00           N  
ATOM   1685  CA  ARG A 109      -8.551   3.315  -3.187  1.00  0.00           C  
ATOM   1686  C   ARG A 109      -7.080   3.356  -3.544  1.00  0.00           C  
ATOM   1687  O   ARG A 109      -6.280   3.954  -2.825  1.00  0.00           O  
ATOM   1688  CB  ARG A 109      -9.208   4.681  -3.381  1.00  0.00           C  
ATOM   1689  CG  ARG A 109     -10.722   4.586  -3.224  1.00  0.00           C  
ATOM   1690  CD  ARG A 109     -11.359   5.955  -3.436  1.00  0.00           C  
ATOM   1691  NE  ARG A 109     -12.798   5.836  -3.214  1.00  0.00           N  
ATOM   1692  CZ  ARG A 109     -13.686   6.776  -3.027  1.00  0.00           C  
ATOM   1693  NH1 ARG A 109     -13.386   8.044  -3.102  1.00  0.00           N  
ATOM   1694  NH2 ARG A 109     -14.903   6.402  -2.773  1.00  0.00           N  
ATOM   1695  H   ARG A 109      -8.423   3.438  -1.060  1.00  0.00           H  
ATOM   1696  HA  ARG A 109      -9.078   2.634  -3.856  1.00  0.00           H  
ATOM   1697 1HB  ARG A 109      -8.808   5.390  -2.655  1.00  0.00           H  
ATOM   1698 2HB  ARG A 109      -8.981   5.042  -4.385  1.00  0.00           H  
ATOM   1699 1HG  ARG A 109     -11.117   3.889  -3.962  1.00  0.00           H  
ATOM   1700 2HG  ARG A 109     -10.969   4.228  -2.225  1.00  0.00           H  
ATOM   1701 1HD  ARG A 109     -10.927   6.665  -2.730  1.00  0.00           H  
ATOM   1702 2HD  ARG A 109     -11.167   6.287  -4.456  1.00  0.00           H  
ATOM   1703  HE  ARG A 109     -13.172   4.898  -3.223  1.00  0.00           H  
ATOM   1704 1HH1 ARG A 109     -12.464   8.273  -3.446  1.00  0.00           H  
ATOM   1705 2HH1 ARG A 109     -14.108   8.741  -2.987  1.00  0.00           H  
ATOM   1706 1HH2 ARG A 109     -15.063   5.406  -2.807  1.00  0.00           H  
ATOM   1707 2HH2 ARG A 109     -15.633   7.050  -2.511  1.00  0.00           H  
ATOM   1708  N   LEU A 110      -6.753   2.719  -4.652  1.00  0.00           N  
ATOM   1709  CA  LEU A 110      -5.421   2.620  -5.213  1.00  0.00           C  
ATOM   1710  C   LEU A 110      -5.401   3.399  -6.515  1.00  0.00           C  
ATOM   1711  O   LEU A 110      -6.247   3.157  -7.368  1.00  0.00           O  
ATOM   1712  CB  LEU A 110      -5.091   1.148  -5.484  1.00  0.00           C  
ATOM   1713  CG  LEU A 110      -5.176   0.221  -4.264  1.00  0.00           C  
ATOM   1714  CD1 LEU A 110      -4.956  -1.210  -4.745  1.00  0.00           C  
ATOM   1715  CD2 LEU A 110      -4.127   0.585  -3.215  1.00  0.00           C  
ATOM   1716  H   LEU A 110      -7.494   2.283  -5.182  1.00  0.00           H  
ATOM   1717  HA  LEU A 110      -4.714   3.050  -4.504  1.00  0.00           H  
ATOM   1718 1HB  LEU A 110      -4.082   1.100  -5.892  1.00  0.00           H  
ATOM   1719 2HB  LEU A 110      -5.778   0.774  -6.243  1.00  0.00           H  
ATOM   1720  HG  LEU A 110      -6.165   0.275  -3.809  1.00  0.00           H  
ATOM   1721 1HD1 LEU A 110      -4.036  -1.269  -5.327  1.00  0.00           H  
ATOM   1722 2HD1 LEU A 110      -5.789  -1.514  -5.379  1.00  0.00           H  
ATOM   1723 3HD1 LEU A 110      -4.882  -1.892  -3.898  1.00  0.00           H  
ATOM   1724 1HD2 LEU A 110      -3.136   0.580  -3.668  1.00  0.00           H  
ATOM   1725 2HD2 LEU A 110      -4.337   1.579  -2.820  1.00  0.00           H  
ATOM   1726 3HD2 LEU A 110      -4.161  -0.130  -2.393  1.00  0.00           H  
ATOM   1727  N   ARG A 111      -4.435   4.292  -6.686  1.00  0.00           N  
ATOM   1728  CA  ARG A 111      -4.219   5.006  -7.944  1.00  0.00           C  
ATOM   1729  C   ARG A 111      -2.778   4.827  -8.383  1.00  0.00           C  
ATOM   1730  O   ARG A 111      -1.867   5.060  -7.590  1.00  0.00           O  
ATOM   1731  CB  ARG A 111      -4.618   6.470  -7.754  1.00  0.00           C  
ATOM   1732  CG  ARG A 111      -4.360   7.305  -9.006  1.00  0.00           C  
ATOM   1733  CD  ARG A 111      -4.793   8.740  -8.728  1.00  0.00           C  
ATOM   1734  NE  ARG A 111      -4.341   9.601  -9.818  1.00  0.00           N  
ATOM   1735  CZ  ARG A 111      -5.042  10.374 -10.606  1.00  0.00           C  
ATOM   1736  NH1 ARG A 111      -6.319  10.587 -10.424  1.00  0.00           N  
ATOM   1737  NH2 ARG A 111      -4.420  10.916 -11.608  1.00  0.00           N  
ATOM   1738  H   ARG A 111      -3.789   4.449  -5.926  1.00  0.00           H  
ATOM   1739  HA  ARG A 111      -4.888   4.590  -8.697  1.00  0.00           H  
ATOM   1740 1HB  ARG A 111      -5.678   6.517  -7.506  1.00  0.00           H  
ATOM   1741 2HB  ARG A 111      -4.049   6.890  -6.924  1.00  0.00           H  
ATOM   1742 1HG  ARG A 111      -4.924   6.902  -9.848  1.00  0.00           H  
ATOM   1743 2HG  ARG A 111      -3.296   7.297  -9.244  1.00  0.00           H  
ATOM   1744 1HD  ARG A 111      -5.876   8.765  -8.608  1.00  0.00           H  
ATOM   1745 2HD  ARG A 111      -4.321   9.077  -7.805  1.00  0.00           H  
ATOM   1746  HE  ARG A 111      -3.363   9.520 -10.058  1.00  0.00           H  
ATOM   1747 1HH1 ARG A 111      -6.787   9.987  -9.761  1.00  0.00           H  
ATOM   1748 2HH1 ARG A 111      -6.848  11.096 -11.118  1.00  0.00           H  
ATOM   1749 1HH2 ARG A 111      -4.898  11.412 -12.346  1.00  0.00           H  
ATOM   1750 2HH2 ARG A 111      -3.472  10.587 -11.723  1.00  0.00           H  
ATOM   1751  N   ASN A 112      -2.582   4.424  -9.631  1.00  0.00           N  
ATOM   1752  CA  ASN A 112      -1.260   4.277 -10.221  1.00  0.00           C  
ATOM   1753  C   ASN A 112      -1.002   5.410 -11.218  1.00  0.00           C  
ATOM   1754  O   ASN A 112      -1.537   5.408 -12.322  1.00  0.00           O  
ATOM   1755  CB  ASN A 112      -1.166   2.886 -10.857  1.00  0.00           C  
ATOM   1756  CG  ASN A 112       0.165   2.650 -11.531  1.00  0.00           C  
ATOM   1757  OD1 ASN A 112       1.139   3.351 -11.310  1.00  0.00           O  
ATOM   1758  ND2 ASN A 112       0.248   1.640 -12.355  1.00  0.00           N  
ATOM   1759  H   ASN A 112      -3.385   4.266 -10.223  1.00  0.00           H  
ATOM   1760  HA  ASN A 112      -0.516   4.354  -9.427  1.00  0.00           H  
ATOM   1761 1HB  ASN A 112      -1.306   2.117 -10.097  1.00  0.00           H  
ATOM   1762 2HB  ASN A 112      -1.949   2.796 -11.609  1.00  0.00           H  
ATOM   1763 1HD2 ASN A 112      -0.523   0.991 -12.424  1.00  0.00           H  
ATOM   1764 2HD2 ASN A 112       1.135   1.459 -12.803  1.00  0.00           H  
ATOM   1765  N   ASP A 113      -0.163   6.366 -10.829  1.00  0.00           N  
ATOM   1766  CA  ASP A 113       0.273   7.467 -11.694  1.00  0.00           C  
ATOM   1767  C   ASP A 113       1.615   7.159 -12.394  1.00  0.00           C  
ATOM   1768  O   ASP A 113       2.182   8.029 -13.055  1.00  0.00           O  
ATOM   1769  CB  ASP A 113       0.323   8.777 -10.887  1.00  0.00           C  
ATOM   1770  CG  ASP A 113      -1.046   9.303 -10.431  1.00  0.00           C  
ATOM   1771  OD1 ASP A 113      -1.985   9.433 -11.257  1.00  0.00           O  
ATOM   1772  OD2 ASP A 113      -1.173   9.678  -9.243  1.00  0.00           O  
ATOM   1773  H   ASP A 113       0.315   6.259  -9.946  1.00  0.00           H  
ATOM   1774  HA  ASP A 113      -0.477   7.614 -12.471  1.00  0.00           H  
ATOM   1775 1HB  ASP A 113       0.779   9.555 -11.499  1.00  0.00           H  
ATOM   1776 2HB  ASP A 113       0.961   8.628 -10.015  1.00  0.00           H  
ATOM   1777  N   SER A 114       2.144   5.937 -12.258  1.00  0.00           N  
ATOM   1778  CA  SER A 114       3.347   5.497 -12.970  1.00  0.00           C  
ATOM   1779  C   SER A 114       3.051   5.057 -14.410  1.00  0.00           C  
ATOM   1780  O   SER A 114       1.902   4.918 -14.830  1.00  0.00           O  
ATOM   1781  CB  SER A 114       4.079   4.401 -12.188  1.00  0.00           C  
ATOM   1782  OG  SER A 114       3.519   3.133 -12.394  1.00  0.00           O  
ATOM   1783  H   SER A 114       1.620   5.245 -11.741  1.00  0.00           H  
ATOM   1784  HA  SER A 114       4.045   6.334 -13.021  1.00  0.00           H  
ATOM   1785 1HB  SER A 114       4.069   4.632 -11.123  1.00  0.00           H  
ATOM   1786 2HB  SER A 114       5.113   4.365 -12.532  1.00  0.00           H  
ATOM   1787  HG  SER A 114       2.604   3.159 -12.104  1.00  0.00           H  
ATOM   1788  N   SER A 115       4.112   4.821 -15.183  1.00  0.00           N  
ATOM   1789  CA  SER A 115       4.037   4.364 -16.576  1.00  0.00           C  
ATOM   1790  C   SER A 115       3.949   2.843 -16.736  1.00  0.00           C  
ATOM   1791  O   SER A 115       3.800   2.361 -17.861  1.00  0.00           O  
ATOM   1792  CB  SER A 115       5.244   4.906 -17.343  1.00  0.00           C  
ATOM   1793  OG  SER A 115       6.444   4.480 -16.722  1.00  0.00           O  
ATOM   1794  H   SER A 115       5.036   4.927 -14.789  1.00  0.00           H  
ATOM   1795  HA  SER A 115       3.132   4.774 -17.027  1.00  0.00           H  
ATOM   1796 1HB  SER A 115       5.216   4.554 -18.374  1.00  0.00           H  
ATOM   1797 2HB  SER A 115       5.205   5.995 -17.339  1.00  0.00           H  
ATOM   1798  HG  SER A 115       6.477   3.521 -16.717  1.00  0.00           H  
ATOM   1799  N   THR A 116       4.029   2.075 -15.646  1.00  0.00           N  
ATOM   1800  CA  THR A 116       3.971   0.607 -15.660  1.00  0.00           C  
ATOM   1801  C   THR A 116       2.887   0.083 -14.718  1.00  0.00           C  
ATOM   1802  O   THR A 116       2.502   0.770 -13.774  1.00  0.00           O  
ATOM   1803  CB  THR A 116       5.325  -0.023 -15.305  1.00  0.00           C  
ATOM   1804  OG1 THR A 116       5.810   0.454 -14.073  1.00  0.00           O  
ATOM   1805  CG2 THR A 116       6.386   0.288 -16.359  1.00  0.00           C  
ATOM   1806  H   THR A 116       4.104   2.513 -14.739  1.00  0.00           H  
ATOM   1807  HA  THR A 116       3.724   0.280 -16.670  1.00  0.00           H  
ATOM   1808  HB  THR A 116       5.205  -1.105 -15.243  1.00  0.00           H  
ATOM   1809  HG1 THR A 116       5.171   0.230 -13.392  1.00  0.00           H  
ATOM   1810 1HG2 THR A 116       7.310  -0.237 -16.115  1.00  0.00           H  
ATOM   1811 2HG2 THR A 116       6.583   1.360 -16.386  1.00  0.00           H  
ATOM   1812 3HG2 THR A 116       6.038  -0.038 -17.339  1.00  0.00           H  
ATOM   1813  N   PRO A 117       2.334  -1.118 -14.962  1.00  0.00           N  
ATOM   1814  CA  PRO A 117       1.444  -1.755 -14.000  1.00  0.00           C  
ATOM   1815  C   PRO A 117       2.147  -1.970 -12.660  1.00  0.00           C  
ATOM   1816  O   PRO A 117       3.341  -2.278 -12.617  1.00  0.00           O  
ATOM   1817  CB  PRO A 117       1.010  -3.081 -14.629  1.00  0.00           C  
ATOM   1818  CG  PRO A 117       1.236  -2.857 -16.123  1.00  0.00           C  
ATOM   1819  CD  PRO A 117       2.454  -1.935 -16.157  1.00  0.00           C  
ATOM   1820  HA  PRO A 117       0.546  -1.133 -13.871  1.00  0.00           H  
ATOM   1821 1HB  PRO A 117       1.654  -3.891 -14.287  1.00  0.00           H  
ATOM   1822 2HB  PRO A 117      -0.034  -3.305 -14.411  1.00  0.00           H  
ATOM   1823 1HG  PRO A 117       1.424  -3.793 -16.649  1.00  0.00           H  
ATOM   1824 2HG  PRO A 117       0.374  -2.345 -16.550  1.00  0.00           H  
ATOM   1825 1HD  PRO A 117       3.369  -2.525 -16.102  1.00  0.00           H  
ATOM   1826 2HD  PRO A 117       2.433  -1.336 -17.067  1.00  0.00           H  
ATOM   1827  N   VAL A 118       1.385  -1.835 -11.579  1.00  0.00           N  
ATOM   1828  CA  VAL A 118       1.866  -2.054 -10.214  1.00  0.00           C  
ATOM   1829  C   VAL A 118       0.955  -3.074  -9.549  1.00  0.00           C  
ATOM   1830  O   VAL A 118      -0.268  -2.988  -9.660  1.00  0.00           O  
ATOM   1831  CB  VAL A 118       1.941  -0.738  -9.415  1.00  0.00           C  
ATOM   1832  CG1 VAL A 118       2.769  -0.928  -8.144  1.00  0.00           C  
ATOM   1833  CG2 VAL A 118       2.642   0.386 -10.190  1.00  0.00           C  
ATOM   1834  H   VAL A 118       0.417  -1.571 -11.694  1.00  0.00           H  
ATOM   1835  HA  VAL A 118       2.890  -2.426 -10.263  1.00  0.00           H  
ATOM   1836  HB  VAL A 118       0.936  -0.406  -9.154  1.00  0.00           H  
ATOM   1837 1HG1 VAL A 118       2.871   0.016  -7.608  1.00  0.00           H  
ATOM   1838 2HG1 VAL A 118       2.301  -1.668  -7.494  1.00  0.00           H  
ATOM   1839 3HG1 VAL A 118       3.773  -1.260  -8.405  1.00  0.00           H  
ATOM   1840 1HG2 VAL A 118       2.166   0.551 -11.156  1.00  0.00           H  
ATOM   1841 2HG2 VAL A 118       3.682   0.121 -10.377  1.00  0.00           H  
ATOM   1842 3HG2 VAL A 118       2.599   1.321  -9.631  1.00  0.00           H  
ATOM   1843  N   GLU A 119       1.536  -4.055  -8.875  1.00  0.00           N  
ATOM   1844  CA  GLU A 119       0.800  -5.026  -8.079  1.00  0.00           C  
ATOM   1845  C   GLU A 119       0.718  -4.538  -6.633  1.00  0.00           C  
ATOM   1846  O   GLU A 119       1.711  -4.134  -6.027  1.00  0.00           O  
ATOM   1847  CB  GLU A 119       1.422  -6.421  -8.235  1.00  0.00           C  
ATOM   1848  CG  GLU A 119       0.537  -7.500  -7.599  1.00  0.00           C  
ATOM   1849  CD  GLU A 119       0.855  -8.899  -8.147  1.00  0.00           C  
ATOM   1850  OE1 GLU A 119       1.467  -9.712  -7.425  1.00  0.00           O  
ATOM   1851  OE2 GLU A 119       0.384  -9.186  -9.270  1.00  0.00           O  
ATOM   1852  H   GLU A 119       2.541  -4.045  -8.770  1.00  0.00           H  
ATOM   1853  HA  GLU A 119      -0.208  -5.114  -8.486  1.00  0.00           H  
ATOM   1854 1HB  GLU A 119       2.416  -6.445  -7.789  1.00  0.00           H  
ATOM   1855 2HB  GLU A 119       1.514  -6.628  -9.301  1.00  0.00           H  
ATOM   1856 1HG  GLU A 119      -0.507  -7.273  -7.818  1.00  0.00           H  
ATOM   1857 2HG  GLU A 119       0.653  -7.468  -6.516  1.00  0.00           H  
ATOM   1858  N   VAL A 120      -0.491  -4.533  -6.076  1.00  0.00           N  
ATOM   1859  CA  VAL A 120      -0.732  -4.145  -4.690  1.00  0.00           C  
ATOM   1860  C   VAL A 120      -1.335  -5.323  -3.943  1.00  0.00           C  
ATOM   1861  O   VAL A 120      -2.445  -5.772  -4.240  1.00  0.00           O  
ATOM   1862  CB  VAL A 120      -1.597  -2.879  -4.576  1.00  0.00           C  
ATOM   1863  CG1 VAL A 120      -1.692  -2.448  -3.104  1.00  0.00           C  
ATOM   1864  CG2 VAL A 120      -1.004  -1.708  -5.374  1.00  0.00           C  
ATOM   1865  H   VAL A 120      -1.280  -4.813  -6.641  1.00  0.00           H  
ATOM   1866  HA  VAL A 120       0.220  -3.863  -4.239  1.00  0.00           H  
ATOM   1867  HB  VAL A 120      -2.598  -3.089  -4.952  1.00  0.00           H  
ATOM   1868 1HG1 VAL A 120      -0.693  -2.291  -2.697  1.00  0.00           H  
ATOM   1869 2HG1 VAL A 120      -2.205  -3.212  -2.519  1.00  0.00           H  
ATOM   1870 3HG1 VAL A 120      -2.257  -1.518  -3.027  1.00  0.00           H  
ATOM   1871 1HG2 VAL A 120      -1.590  -0.803  -5.214  1.00  0.00           H  
ATOM   1872 2HG2 VAL A 120      -1.019  -1.939  -6.439  1.00  0.00           H  
ATOM   1873 3HG2 VAL A 120       0.028  -1.532  -5.069  1.00  0.00           H  
ATOM   1874  N   HIS A 121      -0.619  -5.800  -2.928  1.00  0.00           N  
ATOM   1875  CA  HIS A 121      -1.115  -6.788  -1.980  1.00  0.00           C  
ATOM   1876  C   HIS A 121      -1.604  -6.087  -0.721  1.00  0.00           C  
ATOM   1877  O   HIS A 121      -0.865  -5.348  -0.071  1.00  0.00           O  
ATOM   1878  CB  HIS A 121      -0.066  -7.844  -1.634  1.00  0.00           C  
ATOM   1879  CG  HIS A 121       0.687  -8.374  -2.817  1.00  0.00           C  
ATOM   1880  ND1 HIS A 121       0.384  -9.491  -3.567  1.00  0.00           N  
ATOM   1881  CD2 HIS A 121       1.839  -7.838  -3.322  1.00  0.00           C  
ATOM   1882  CE1 HIS A 121       1.346  -9.627  -4.493  1.00  0.00           C  
ATOM   1883  NE2 HIS A 121       2.256  -8.657  -4.356  1.00  0.00           N  
ATOM   1884  H   HIS A 121       0.321  -5.446  -2.823  1.00  0.00           H  
ATOM   1885  HA  HIS A 121      -1.950  -7.330  -2.423  1.00  0.00           H  
ATOM   1886 1HB  HIS A 121       0.658  -7.423  -0.936  1.00  0.00           H  
ATOM   1887 2HB  HIS A 121      -0.548  -8.686  -1.138  1.00  0.00           H  
ATOM   1888  HD2 HIS A 121       2.354  -6.952  -2.951  1.00  0.00           H  
ATOM   1889  HE1 HIS A 121       1.394 -10.407  -5.253  1.00  0.00           H  
ATOM   1890  HE2 HIS A 121       3.093  -8.549  -4.911  1.00  0.00           H  
ATOM   1891  N   ILE A 122      -2.849  -6.352  -0.352  1.00  0.00           N  
ATOM   1892  CA  ILE A 122      -3.495  -5.783   0.821  1.00  0.00           C  
ATOM   1893  C   ILE A 122      -3.780  -6.923   1.790  1.00  0.00           C  
ATOM   1894  O   ILE A 122      -4.410  -7.913   1.412  1.00  0.00           O  
ATOM   1895  CB  ILE A 122      -4.779  -5.021   0.441  1.00  0.00           C  
ATOM   1896  CG1 ILE A 122      -4.579  -4.047  -0.744  1.00  0.00           C  
ATOM   1897  CG2 ILE A 122      -5.279  -4.283   1.698  1.00  0.00           C  
ATOM   1898  CD1 ILE A 122      -5.899  -3.471  -1.264  1.00  0.00           C  
ATOM   1899  H   ILE A 122      -3.385  -6.990  -0.922  1.00  0.00           H  
ATOM   1900  HA  ILE A 122      -2.816  -5.061   1.273  1.00  0.00           H  
ATOM   1901  HB  ILE A 122      -5.525  -5.754   0.135  1.00  0.00           H  
ATOM   1902 1HG1 ILE A 122      -3.913  -3.234  -0.453  1.00  0.00           H  
ATOM   1903 2HG1 ILE A 122      -4.125  -4.570  -1.586  1.00  0.00           H  
ATOM   1904 1HG2 ILE A 122      -5.527  -4.996   2.484  1.00  0.00           H  
ATOM   1905 2HG2 ILE A 122      -6.179  -3.705   1.486  1.00  0.00           H  
ATOM   1906 3HG2 ILE A 122      -4.506  -3.610   2.069  1.00  0.00           H  
ATOM   1907 1HD1 ILE A 122      -6.373  -2.836  -0.515  1.00  0.00           H  
ATOM   1908 2HD1 ILE A 122      -6.573  -4.285  -1.531  1.00  0.00           H  
ATOM   1909 3HD1 ILE A 122      -5.709  -2.867  -2.151  1.00  0.00           H  
ATOM   1910  N   LYS A 123      -3.341  -6.786   3.040  1.00  0.00           N  
ATOM   1911  CA  LYS A 123      -3.638  -7.729   4.121  1.00  0.00           C  
ATOM   1912  C   LYS A 123      -4.358  -7.015   5.258  1.00  0.00           C  
ATOM   1913  O   LYS A 123      -3.919  -5.961   5.711  1.00  0.00           O  
ATOM   1914  CB  LYS A 123      -2.350  -8.429   4.568  1.00  0.00           C  
ATOM   1915  CG  LYS A 123      -2.604  -9.421   5.712  1.00  0.00           C  
ATOM   1916  CD  LYS A 123      -1.291 -10.003   6.237  1.00  0.00           C  
ATOM   1917  CE  LYS A 123      -1.619 -10.902   7.431  1.00  0.00           C  
ATOM   1918  NZ  LYS A 123      -0.401 -11.281   8.183  1.00  0.00           N  
ATOM   1919  H   LYS A 123      -2.835  -5.942   3.265  1.00  0.00           H  
ATOM   1920  HA  LYS A 123      -4.295  -8.507   3.731  1.00  0.00           H  
ATOM   1921 1HB  LYS A 123      -1.922  -8.961   3.719  1.00  0.00           H  
ATOM   1922 2HB  LYS A 123      -1.632  -7.676   4.895  1.00  0.00           H  
ATOM   1923 1HG  LYS A 123      -3.254 -10.224   5.365  1.00  0.00           H  
ATOM   1924 2HG  LYS A 123      -3.093  -8.909   6.540  1.00  0.00           H  
ATOM   1925 1HD  LYS A 123      -0.648  -9.182   6.557  1.00  0.00           H  
ATOM   1926 2HD  LYS A 123      -0.790 -10.568   5.451  1.00  0.00           H  
ATOM   1927 1HE  LYS A 123      -2.170 -11.779   7.092  1.00  0.00           H  
ATOM   1928 2HE  LYS A 123      -2.291 -10.353   8.091  1.00  0.00           H  
ATOM   1929 1HZ  LYS A 123      -0.660 -11.836   8.986  1.00  0.00           H  
ATOM   1930 2HZ  LYS A 123       0.253 -11.789   7.605  1.00  0.00           H  
ATOM   1931 3HZ  LYS A 123       0.053 -10.443   8.516  1.00  0.00           H  
ATOM   1932  N   VAL A 124      -5.444  -7.622   5.728  1.00  0.00           N  
ATOM   1933  CA  VAL A 124      -6.313  -7.102   6.789  1.00  0.00           C  
ATOM   1934  C   VAL A 124      -6.710  -8.261   7.693  1.00  0.00           C  
ATOM   1935  O   VAL A 124      -7.529  -9.103   7.322  1.00  0.00           O  
ATOM   1936  CB  VAL A 124      -7.567  -6.459   6.183  1.00  0.00           C  
ATOM   1937  CG1 VAL A 124      -8.434  -5.835   7.274  1.00  0.00           C  
ATOM   1938  CG2 VAL A 124      -7.217  -5.367   5.177  1.00  0.00           C  
ATOM   1939  H   VAL A 124      -5.726  -8.486   5.289  1.00  0.00           H  
ATOM   1940  HA  VAL A 124      -5.760  -6.349   7.351  1.00  0.00           H  
ATOM   1941  HB  VAL A 124      -8.149  -7.217   5.659  1.00  0.00           H  
ATOM   1942 1HG1 VAL A 124      -7.875  -5.064   7.805  1.00  0.00           H  
ATOM   1943 2HG1 VAL A 124      -8.771  -6.592   7.981  1.00  0.00           H  
ATOM   1944 3HG1 VAL A 124      -9.314  -5.402   6.797  1.00  0.00           H  
ATOM   1945 1HG2 VAL A 124      -6.608  -5.768   4.366  1.00  0.00           H  
ATOM   1946 2HG2 VAL A 124      -6.690  -4.549   5.669  1.00  0.00           H  
ATOM   1947 3HG2 VAL A 124      -8.146  -5.031   4.716  1.00  0.00           H  
ATOM   1948  N   GLY A 125      -6.089  -8.348   8.870  1.00  0.00           N  
ATOM   1949  CA  GLY A 125      -6.165  -9.559   9.690  1.00  0.00           C  
ATOM   1950  C   GLY A 125      -5.683 -10.780   8.896  1.00  0.00           C  
ATOM   1951  O   GLY A 125      -4.532 -10.819   8.450  1.00  0.00           O  
ATOM   1952  H   GLY A 125      -5.445  -7.617   9.139  1.00  0.00           H  
ATOM   1953 1HA  GLY A 125      -5.555  -9.431  10.585  1.00  0.00           H  
ATOM   1954 2HA  GLY A 125      -7.192  -9.711  10.020  1.00  0.00           H  
ATOM   1955  N   ASP A 126      -6.578 -11.747   8.693  1.00  0.00           N  
ATOM   1956  CA  ASP A 126      -6.314 -12.967   7.919  1.00  0.00           C  
ATOM   1957  C   ASP A 126      -6.703 -12.850   6.436  1.00  0.00           C  
ATOM   1958  O   ASP A 126      -6.267 -13.665   5.620  1.00  0.00           O  
ATOM   1959  CB  ASP A 126      -7.046 -14.148   8.568  1.00  0.00           C  
ATOM   1960  CG  ASP A 126      -6.631 -14.351  10.024  1.00  0.00           C  
ATOM   1961  OD1 ASP A 126      -5.408 -14.300  10.292  1.00  0.00           O  
ATOM   1962  OD2 ASP A 126      -7.554 -14.513  10.853  1.00  0.00           O  
ATOM   1963  H   ASP A 126      -7.490 -11.655   9.118  1.00  0.00           H  
ATOM   1964  HA  ASP A 126      -5.243 -13.170   7.947  1.00  0.00           H  
ATOM   1965 1HB  ASP A 126      -6.820 -15.058   8.011  1.00  0.00           H  
ATOM   1966 2HB  ASP A 126      -8.121 -13.974   8.511  1.00  0.00           H  
ATOM   1967  N   GLU A 127      -7.501 -11.843   6.063  1.00  0.00           N  
ATOM   1968  CA  GLU A 127      -7.905 -11.638   4.672  1.00  0.00           C  
ATOM   1969  C   GLU A 127      -6.757 -11.009   3.876  1.00  0.00           C  
ATOM   1970  O   GLU A 127      -6.085 -10.078   4.330  1.00  0.00           O  
ATOM   1971  CB  GLU A 127      -9.208 -10.821   4.573  1.00  0.00           C  
ATOM   1972  CG  GLU A 127      -9.800 -10.863   3.148  1.00  0.00           C  
ATOM   1973  CD  GLU A 127     -11.139 -10.115   2.989  1.00  0.00           C  
ATOM   1974  OE1 GLU A 127     -11.492  -9.782   1.826  1.00  0.00           O  
ATOM   1975  OE2 GLU A 127     -11.807  -9.850   4.010  1.00  0.00           O  
ATOM   1976  H   GLU A 127      -7.708 -11.109   6.725  1.00  0.00           H  
ATOM   1977  HA  GLU A 127      -8.145 -12.608   4.235  1.00  0.00           H  
ATOM   1978 1HB  GLU A 127      -9.933 -11.248   5.267  1.00  0.00           H  
ATOM   1979 2HB  GLU A 127      -9.013  -9.787   4.858  1.00  0.00           H  
ATOM   1980 1HG  GLU A 127      -9.076 -10.430   2.457  1.00  0.00           H  
ATOM   1981 2HG  GLU A 127      -9.942 -11.905   2.861  1.00  0.00           H  
ATOM   1982  N   LYS A 128      -6.538 -11.523   2.663  1.00  0.00           N  
ATOM   1983  CA  LYS A 128      -5.553 -11.010   1.711  1.00  0.00           C  
ATOM   1984  C   LYS A 128      -6.217 -10.784   0.364  1.00  0.00           C  
ATOM   1985  O   LYS A 128      -6.970 -11.637  -0.100  1.00  0.00           O  
ATOM   1986  CB  LYS A 128      -4.377 -11.980   1.558  1.00  0.00           C  
ATOM   1987  CG  LYS A 128      -3.585 -12.176   2.856  1.00  0.00           C  
ATOM   1988  CD  LYS A 128      -2.454 -13.175   2.605  1.00  0.00           C  
ATOM   1989  CE  LYS A 128      -1.720 -13.498   3.906  1.00  0.00           C  
ATOM   1990  NZ  LYS A 128      -0.678 -14.528   3.670  1.00  0.00           N  
ATOM   1991  H   LYS A 128      -7.152 -12.256   2.339  1.00  0.00           H  
ATOM   1992  HA  LYS A 128      -5.176 -10.057   2.083  1.00  0.00           H  
ATOM   1993 1HB  LYS A 128      -3.705 -11.592   0.793  1.00  0.00           H  
ATOM   1994 2HB  LYS A 128      -4.760 -12.943   1.219  1.00  0.00           H  
ATOM   1995 1HG  LYS A 128      -4.240 -12.566   3.636  1.00  0.00           H  
ATOM   1996 2HG  LYS A 128      -3.170 -11.221   3.178  1.00  0.00           H  
ATOM   1997 1HD  LYS A 128      -2.881 -14.091   2.197  1.00  0.00           H  
ATOM   1998 2HD  LYS A 128      -1.759 -12.753   1.879  1.00  0.00           H  
ATOM   1999 1HE  LYS A 128      -2.452 -13.855   4.630  1.00  0.00           H  
ATOM   2000 2HE  LYS A 128      -1.277 -12.579   4.290  1.00  0.00           H  
ATOM   2001 1HZ  LYS A 128      -0.203 -14.776   4.527  1.00  0.00           H  
ATOM   2002 2HZ  LYS A 128      -0.002 -14.200   2.996  1.00  0.00           H  
ATOM   2003 3HZ  LYS A 128      -1.105 -15.363   3.295  1.00  0.00           H  
ATOM   2004  N   ARG A 129      -5.894  -9.668  -0.283  1.00  0.00           N  
ATOM   2005  CA  ARG A 129      -6.273  -9.382  -1.669  1.00  0.00           C  
ATOM   2006  C   ARG A 129      -5.064  -8.907  -2.452  1.00  0.00           C  
ATOM   2007  O   ARG A 129      -4.161  -8.290  -1.895  1.00  0.00           O  
ATOM   2008  CB  ARG A 129      -7.428  -8.374  -1.726  1.00  0.00           C  
ATOM   2009  CG  ARG A 129      -8.692  -8.969  -1.088  1.00  0.00           C  
ATOM   2010  CD  ARG A 129      -9.904  -8.102  -1.400  1.00  0.00           C  
ATOM   2011  NE  ARG A 129     -11.100  -8.606  -0.719  1.00  0.00           N  
ATOM   2012  CZ  ARG A 129     -12.330  -8.185  -0.892  1.00  0.00           C  
ATOM   2013  NH1 ARG A 129     -12.683  -7.405  -1.878  1.00  0.00           N  
ATOM   2014  NH2 ARG A 129     -13.213  -8.546  -0.018  1.00  0.00           N  
ATOM   2015  H   ARG A 129      -5.271  -9.023   0.181  1.00  0.00           H  
ATOM   2016  HA  ARG A 129      -6.657 -10.298  -2.119  1.00  0.00           H  
ATOM   2017 1HB  ARG A 129      -7.634  -8.138  -2.770  1.00  0.00           H  
ATOM   2018 2HB  ARG A 129      -7.148  -7.455  -1.211  1.00  0.00           H  
ATOM   2019 1HG  ARG A 129      -8.564  -9.034  -0.008  1.00  0.00           H  
ATOM   2020 2HG  ARG A 129      -8.869  -9.968  -1.485  1.00  0.00           H  
ATOM   2021 1HD  ARG A 129     -10.061  -8.075  -2.478  1.00  0.00           H  
ATOM   2022 2HD  ARG A 129      -9.704  -7.097  -1.029  1.00  0.00           H  
ATOM   2023  HE  ARG A 129     -10.977  -9.155   0.119  1.00  0.00           H  
ATOM   2024 1HH1 ARG A 129     -13.616  -7.017  -1.877  1.00  0.00           H  
ATOM   2025 2HH1 ARG A 129     -11.987  -7.136  -2.559  1.00  0.00           H  
ATOM   2026 1HH2 ARG A 129     -12.847  -9.054   0.775  1.00  0.00           H  
ATOM   2027 2HH2 ARG A 129     -14.097  -8.062   0.051  1.00  0.00           H  
ATOM   2028  N   THR A 130      -5.048  -9.206  -3.739  1.00  0.00           N  
ATOM   2029  CA  THR A 130      -4.015  -8.753  -4.668  1.00  0.00           C  
ATOM   2030  C   THR A 130      -4.703  -8.155  -5.875  1.00  0.00           C  
ATOM   2031  O   THR A 130      -5.689  -8.709  -6.360  1.00  0.00           O  
ATOM   2032  CB  THR A 130      -3.054  -9.885  -5.043  1.00  0.00           C  
ATOM   2033  OG1 THR A 130      -2.452 -10.323  -3.839  1.00  0.00           O  
ATOM   2034  CG2 THR A 130      -1.949  -9.422  -5.987  1.00  0.00           C  
ATOM   2035  H   THR A 130      -5.837  -9.689  -4.146  1.00  0.00           H  
ATOM   2036  HA  THR A 130      -3.409  -7.996  -4.169  1.00  0.00           H  
ATOM   2037  HB  THR A 130      -3.601 -10.710  -5.500  1.00  0.00           H  
ATOM   2038  HG1 THR A 130      -1.509 -10.183  -3.958  1.00  0.00           H  
ATOM   2039 1HG2 THR A 130      -2.361  -9.172  -6.965  1.00  0.00           H  
ATOM   2040 2HG2 THR A 130      -1.438  -8.549  -5.582  1.00  0.00           H  
ATOM   2041 3HG2 THR A 130      -1.223 -10.222  -6.131  1.00  0.00           H  
ATOM   2042  N   VAL A 131      -4.224  -6.990  -6.293  1.00  0.00           N  
ATOM   2043  CA  VAL A 131      -4.806  -6.206  -7.375  1.00  0.00           C  
ATOM   2044  C   VAL A 131      -3.673  -5.657  -8.222  1.00  0.00           C  
ATOM   2045  O   VAL A 131      -2.762  -5.021  -7.696  1.00  0.00           O  
ATOM   2046  CB  VAL A 131      -5.661  -5.055  -6.817  1.00  0.00           C  
ATOM   2047  CG1 VAL A 131      -6.329  -4.252  -7.934  1.00  0.00           C  
ATOM   2048  CG2 VAL A 131      -6.776  -5.568  -5.896  1.00  0.00           C  
ATOM   2049  H   VAL A 131      -3.424  -6.591  -5.823  1.00  0.00           H  
ATOM   2050  HA  VAL A 131      -5.449  -6.858  -7.968  1.00  0.00           H  
ATOM   2051  HB  VAL A 131      -5.029  -4.380  -6.240  1.00  0.00           H  
ATOM   2052 1HG1 VAL A 131      -5.582  -3.836  -8.610  1.00  0.00           H  
ATOM   2053 2HG1 VAL A 131      -7.023  -4.873  -8.501  1.00  0.00           H  
ATOM   2054 3HG1 VAL A 131      -6.856  -3.410  -7.486  1.00  0.00           H  
ATOM   2055 1HG2 VAL A 131      -6.351  -5.953  -4.969  1.00  0.00           H  
ATOM   2056 2HG2 VAL A 131      -7.340  -6.353  -6.400  1.00  0.00           H  
ATOM   2057 3HG2 VAL A 131      -7.451  -4.745  -5.662  1.00  0.00           H  
ATOM   2058  N   THR A 132      -3.745  -5.873  -9.528  1.00  0.00           N  
ATOM   2059  CA  THR A 132      -2.920  -5.141 -10.487  1.00  0.00           C  
ATOM   2060  C   THR A 132      -3.613  -3.824 -10.808  1.00  0.00           C  
ATOM   2061  O   THR A 132      -4.783  -3.824 -11.181  1.00  0.00           O  
ATOM   2062  CB  THR A 132      -2.703  -5.958 -11.763  1.00  0.00           C  
ATOM   2063  OG1 THR A 132      -2.225  -7.250 -11.454  1.00  0.00           O  
ATOM   2064  CG2 THR A 132      -1.718  -5.285 -12.716  1.00  0.00           C  
ATOM   2065  H   THR A 132      -4.491  -6.443  -9.901  1.00  0.00           H  
ATOM   2066  HA  THR A 132      -1.949  -4.946 -10.030  1.00  0.00           H  
ATOM   2067  HB  THR A 132      -3.657  -6.076 -12.278  1.00  0.00           H  
ATOM   2068  HG1 THR A 132      -1.281  -7.227 -11.276  1.00  0.00           H  
ATOM   2069 1HG2 THR A 132      -1.435  -5.984 -13.503  1.00  0.00           H  
ATOM   2070 2HG2 THR A 132      -2.189  -4.417 -13.178  1.00  0.00           H  
ATOM   2071 3HG2 THR A 132      -0.826  -4.969 -12.176  1.00  0.00           H  
ATOM   2072  N   VAL A 133      -2.899  -2.712 -10.659  1.00  0.00           N  
ATOM   2073  CA  VAL A 133      -3.373  -1.368 -11.000  1.00  0.00           C  
ATOM   2074  C   VAL A 133      -2.577  -0.898 -12.211  1.00  0.00           C  
ATOM   2075  O   VAL A 133      -1.363  -0.688 -12.129  1.00  0.00           O  
ATOM   2076  CB  VAL A 133      -3.232  -0.402  -9.807  1.00  0.00           C  
ATOM   2077  CG1 VAL A 133      -3.965   0.916 -10.085  1.00  0.00           C  
ATOM   2078  CG2 VAL A 133      -3.815  -0.985  -8.511  1.00  0.00           C  
ATOM   2079  H   VAL A 133      -1.953  -2.794 -10.316  1.00  0.00           H  
ATOM   2080  HA  VAL A 133      -4.438  -1.424 -11.227  1.00  0.00           H  
ATOM   2081  HB  VAL A 133      -2.177  -0.189  -9.634  1.00  0.00           H  
ATOM   2082 1HG1 VAL A 133      -3.789   1.624  -9.275  1.00  0.00           H  
ATOM   2083 2HG1 VAL A 133      -5.037   0.740 -10.175  1.00  0.00           H  
ATOM   2084 3HG1 VAL A 133      -3.615   1.356 -11.019  1.00  0.00           H  
ATOM   2085 1HG2 VAL A 133      -3.259  -1.873  -8.212  1.00  0.00           H  
ATOM   2086 2HG2 VAL A 133      -3.732  -0.248  -7.712  1.00  0.00           H  
ATOM   2087 3HG2 VAL A 133      -4.863  -1.247  -8.659  1.00  0.00           H  
ATOM   2088  N   ASN A 134      -3.234  -0.777 -13.359  1.00  0.00           N  
ATOM   2089  CA  ASN A 134      -2.595  -0.370 -14.608  1.00  0.00           C  
ATOM   2090  C   ASN A 134      -2.224   1.124 -14.597  1.00  0.00           C  
ATOM   2091  O   ASN A 134      -2.749   1.885 -13.782  1.00  0.00           O  
ATOM   2092  CB  ASN A 134      -3.517  -0.724 -15.782  1.00  0.00           C  
ATOM   2093  CG  ASN A 134      -3.711  -2.220 -15.897  1.00  0.00           C  
ATOM   2094  OD1 ASN A 134      -2.791  -2.957 -16.218  1.00  0.00           O  
ATOM   2095  ND2 ASN A 134      -4.892  -2.704 -15.608  1.00  0.00           N  
ATOM   2096  H   ASN A 134      -4.233  -0.924 -13.366  1.00  0.00           H  
ATOM   2097  HA  ASN A 134      -1.663  -0.926 -14.717  1.00  0.00           H  
ATOM   2098 1HB  ASN A 134      -3.094  -0.373 -16.723  1.00  0.00           H  
ATOM   2099 2HB  ASN A 134      -4.480  -0.231 -15.652  1.00  0.00           H  
ATOM   2100 1HD2 ASN A 134      -5.522  -2.113 -15.085  1.00  0.00           H  
ATOM   2101 2HD2 ASN A 134      -4.984  -3.709 -15.567  1.00  0.00           H  
ATOM   2102  N   PRO A 135      -1.326   1.575 -15.492  1.00  0.00           N  
ATOM   2103  CA  PRO A 135      -0.992   2.992 -15.629  1.00  0.00           C  
ATOM   2104  C   PRO A 135      -2.234   3.875 -15.803  1.00  0.00           C  
ATOM   2105  O   PRO A 135      -3.054   3.633 -16.689  1.00  0.00           O  
ATOM   2106  CB  PRO A 135      -0.087   3.071 -16.862  1.00  0.00           C  
ATOM   2107  CG  PRO A 135       0.601   1.714 -16.850  1.00  0.00           C  
ATOM   2108  CD  PRO A 135      -0.512   0.777 -16.397  1.00  0.00           C  
ATOM   2109  HA  PRO A 135      -0.426   3.317 -14.744  1.00  0.00           H  
ATOM   2110 1HB  PRO A 135      -0.682   3.161 -17.771  1.00  0.00           H  
ATOM   2111 2HB  PRO A 135       0.627   3.891 -16.797  1.00  0.00           H  
ATOM   2112 1HG  PRO A 135       0.998   1.442 -17.829  1.00  0.00           H  
ATOM   2113 2HG  PRO A 135       1.387   1.736 -16.096  1.00  0.00           H  
ATOM   2114 1HD  PRO A 135      -1.104   0.473 -17.260  1.00  0.00           H  
ATOM   2115 2HD  PRO A 135      -0.085  -0.092 -15.897  1.00  0.00           H  
ATOM   2116  N   GLY A 136      -2.365   4.905 -14.967  1.00  0.00           N  
ATOM   2117  CA  GLY A 136      -3.498   5.836 -14.959  1.00  0.00           C  
ATOM   2118  C   GLY A 136      -4.798   5.274 -14.374  1.00  0.00           C  
ATOM   2119  O   GLY A 136      -5.800   5.990 -14.341  1.00  0.00           O  
ATOM   2120  H   GLY A 136      -1.702   4.997 -14.211  1.00  0.00           H  
ATOM   2121 1HA  GLY A 136      -3.235   6.725 -14.385  1.00  0.00           H  
ATOM   2122 2HA  GLY A 136      -3.708   6.162 -15.977  1.00  0.00           H  
ATOM   2123  N   GLU A 137      -4.809   4.020 -13.919  1.00  0.00           N  
ATOM   2124  CA  GLU A 137      -5.985   3.377 -13.338  1.00  0.00           C  
ATOM   2125  C   GLU A 137      -6.180   3.780 -11.868  1.00  0.00           C  
ATOM   2126  O   GLU A 137      -5.221   3.979 -11.113  1.00  0.00           O  
ATOM   2127  CB  GLU A 137      -5.888   1.852 -13.523  1.00  0.00           C  
ATOM   2128  CG  GLU A 137      -7.205   1.115 -13.239  1.00  0.00           C  
ATOM   2129  CD  GLU A 137      -7.129  -0.399 -13.512  1.00  0.00           C  
ATOM   2130  OE1 GLU A 137      -8.204  -1.029 -13.573  1.00  0.00           O  
ATOM   2131  OE2 GLU A 137      -6.008  -0.934 -13.696  1.00  0.00           O  
ATOM   2132  H   GLU A 137      -3.951   3.487 -13.936  1.00  0.00           H  
ATOM   2133  HA  GLU A 137      -6.866   3.701 -13.893  1.00  0.00           H  
ATOM   2134 1HB  GLU A 137      -5.118   1.463 -12.857  1.00  0.00           H  
ATOM   2135 2HB  GLU A 137      -5.599   1.648 -14.554  1.00  0.00           H  
ATOM   2136 1HG  GLU A 137      -7.984   1.555 -13.862  1.00  0.00           H  
ATOM   2137 2HG  GLU A 137      -7.483   1.271 -12.197  1.00  0.00           H  
ATOM   2138  N   GLU A 138      -7.447   3.863 -11.455  1.00  0.00           N  
ATOM   2139  CA  GLU A 138      -7.849   3.918 -10.051  1.00  0.00           C  
ATOM   2140  C   GLU A 138      -8.751   2.711  -9.743  1.00  0.00           C  
ATOM   2141  O   GLU A 138      -9.766   2.505 -10.408  1.00  0.00           O  
ATOM   2142  CB  GLU A 138      -8.486   5.285  -9.708  1.00  0.00           C  
ATOM   2143  CG  GLU A 138      -8.715   5.464  -8.194  1.00  0.00           C  
ATOM   2144  CD  GLU A 138      -9.099   6.897  -7.754  1.00  0.00           C  
ATOM   2145  OE1 GLU A 138     -10.128   7.043  -7.052  1.00  0.00           O  
ATOM   2146  OE2 GLU A 138      -8.305   7.854  -7.965  1.00  0.00           O  
ATOM   2147  H   GLU A 138      -8.179   3.644 -12.115  1.00  0.00           H  
ATOM   2148  HA  GLU A 138      -6.952   3.869  -9.432  1.00  0.00           H  
ATOM   2149 1HB  GLU A 138      -7.811   6.070 -10.047  1.00  0.00           H  
ATOM   2150 2HB  GLU A 138      -9.434   5.395 -10.234  1.00  0.00           H  
ATOM   2151 1HG  GLU A 138      -9.483   4.761  -7.870  1.00  0.00           H  
ATOM   2152 2HG  GLU A 138      -7.795   5.201  -7.672  1.00  0.00           H  
ATOM   2153  N   VAL A 139      -8.380   1.908  -8.741  1.00  0.00           N  
ATOM   2154  CA  VAL A 139      -9.111   0.709  -8.305  1.00  0.00           C  
ATOM   2155  C   VAL A 139      -9.531   0.861  -6.848  1.00  0.00           C  
ATOM   2156  O   VAL A 139      -8.750   1.310  -6.012  1.00  0.00           O  
ATOM   2157  CB  VAL A 139      -8.290  -0.585  -8.504  1.00  0.00           C  
ATOM   2158  CG1 VAL A 139      -9.120  -1.815  -8.100  1.00  0.00           C  
ATOM   2159  CG2 VAL A 139      -7.858  -0.773  -9.961  1.00  0.00           C  
ATOM   2160  H   VAL A 139      -7.554   2.168  -8.221  1.00  0.00           H  
ATOM   2161  HA  VAL A 139      -9.996   0.596  -8.932  1.00  0.00           H  
ATOM   2162  HB  VAL A 139      -7.395  -0.548  -7.883  1.00  0.00           H  
ATOM   2163 1HG1 VAL A 139     -10.118  -1.748  -8.534  1.00  0.00           H  
ATOM   2164 2HG1 VAL A 139      -8.660  -2.725  -8.484  1.00  0.00           H  
ATOM   2165 3HG1 VAL A 139      -9.194  -1.884  -7.015  1.00  0.00           H  
ATOM   2166 1HG2 VAL A 139      -8.727  -0.793 -10.619  1.00  0.00           H  
ATOM   2167 2HG2 VAL A 139      -7.300  -1.702 -10.080  1.00  0.00           H  
ATOM   2168 3HG2 VAL A 139      -7.209   0.048 -10.266  1.00  0.00           H  
ATOM   2169  N   GLU A 140     -10.753   0.449  -6.512  1.00  0.00           N  
ATOM   2170  CA  GLU A 140     -11.233   0.394  -5.130  1.00  0.00           C  
ATOM   2171  C   GLU A 140     -11.363  -1.057  -4.651  1.00  0.00           C  
ATOM   2172  O   GLU A 140     -11.947  -1.910  -5.319  1.00  0.00           O  
ATOM   2173  CB  GLU A 140     -12.541   1.191  -4.976  1.00  0.00           C  
ATOM   2174  CG  GLU A 140     -12.940   1.354  -3.499  1.00  0.00           C  
ATOM   2175  CD  GLU A 140     -14.217   2.190  -3.313  1.00  0.00           C  
ATOM   2176  OE1 GLU A 140     -15.286   1.579  -3.101  1.00  0.00           O  
ATOM   2177  OE2 GLU A 140     -14.124   3.445  -3.286  1.00  0.00           O  
ATOM   2178  H   GLU A 140     -11.345   0.058  -7.231  1.00  0.00           H  
ATOM   2179  HA  GLU A 140     -10.508   0.900  -4.492  1.00  0.00           H  
ATOM   2180 1HB  GLU A 140     -12.403   2.183  -5.407  1.00  0.00           H  
ATOM   2181 2HB  GLU A 140     -13.342   0.686  -5.516  1.00  0.00           H  
ATOM   2182 1HG  GLU A 140     -13.093   0.368  -3.059  1.00  0.00           H  
ATOM   2183 2HG  GLU A 140     -12.119   1.825  -2.958  1.00  0.00           H  
ATOM   2184  N   VAL A 141     -10.848  -1.331  -3.453  1.00  0.00           N  
ATOM   2185  CA  VAL A 141     -10.985  -2.606  -2.751  1.00  0.00           C  
ATOM   2186  C   VAL A 141     -11.702  -2.359  -1.433  1.00  0.00           C  
ATOM   2187  O   VAL A 141     -11.274  -1.532  -0.633  1.00  0.00           O  
ATOM   2188  CB  VAL A 141      -9.619  -3.268  -2.502  1.00  0.00           C  
ATOM   2189  CG1 VAL A 141      -9.812  -4.687  -1.955  1.00  0.00           C  
ATOM   2190  CG2 VAL A 141      -8.790  -3.377  -3.782  1.00  0.00           C  
ATOM   2191  H   VAL A 141     -10.348  -0.591  -2.982  1.00  0.00           H  
ATOM   2192  HA  VAL A 141     -11.564  -3.285  -3.377  1.00  0.00           H  
ATOM   2193  HB  VAL A 141      -9.054  -2.686  -1.774  1.00  0.00           H  
ATOM   2194 1HG1 VAL A 141     -10.371  -5.286  -2.674  1.00  0.00           H  
ATOM   2195 2HG1 VAL A 141      -8.836  -5.140  -1.787  1.00  0.00           H  
ATOM   2196 3HG1 VAL A 141     -10.345  -4.659  -1.004  1.00  0.00           H  
ATOM   2197 1HG2 VAL A 141      -8.543  -2.384  -4.156  1.00  0.00           H  
ATOM   2198 2HG2 VAL A 141      -7.853  -3.894  -3.572  1.00  0.00           H  
ATOM   2199 3HG2 VAL A 141      -9.350  -3.914  -4.548  1.00  0.00           H  
ATOM   2200  N   THR A 142     -12.783  -3.094  -1.181  1.00  0.00           N  
ATOM   2201  CA  THR A 142     -13.530  -3.003   0.081  1.00  0.00           C  
ATOM   2202  C   THR A 142     -13.381  -4.281   0.895  1.00  0.00           C  
ATOM   2203  O   THR A 142     -13.580  -5.384   0.378  1.00  0.00           O  
ATOM   2204  CB  THR A 142     -15.006  -2.666  -0.163  1.00  0.00           C  
ATOM   2205  OG1 THR A 142     -15.123  -1.396  -0.759  1.00  0.00           O  
ATOM   2206  CG2 THR A 142     -15.812  -2.573   1.135  1.00  0.00           C  
ATOM   2207  H   THR A 142     -13.088  -3.761  -1.874  1.00  0.00           H  
ATOM   2208  HA  THR A 142     -13.123  -2.177   0.665  1.00  0.00           H  
ATOM   2209  HB  THR A 142     -15.456  -3.416  -0.814  1.00  0.00           H  
ATOM   2210  HG1 THR A 142     -14.949  -1.445  -1.702  1.00  0.00           H  
ATOM   2211 1HG2 THR A 142     -15.913  -3.558   1.590  1.00  0.00           H  
ATOM   2212 2HG2 THR A 142     -15.317  -1.898   1.834  1.00  0.00           H  
ATOM   2213 3HG2 THR A 142     -16.809  -2.192   0.916  1.00  0.00           H  
ATOM   2214  N   PHE A 143     -13.089  -4.105   2.180  1.00  0.00           N  
ATOM   2215  CA  PHE A 143     -13.099  -5.134   3.214  1.00  0.00           C  
ATOM   2216  C   PHE A 143     -14.273  -4.889   4.162  1.00  0.00           C  
ATOM   2217  O   PHE A 143     -14.664  -3.743   4.401  1.00  0.00           O  
ATOM   2218  CB  PHE A 143     -11.770  -5.120   3.975  1.00  0.00           C  
ATOM   2219  CG  PHE A 143     -10.569  -5.439   3.113  1.00  0.00           C  
ATOM   2220  CD1 PHE A 143     -10.051  -6.746   3.096  1.00  0.00           C  
ATOM   2221  CD2 PHE A 143      -9.979  -4.439   2.316  1.00  0.00           C  
ATOM   2222  CE1 PHE A 143      -8.945  -7.054   2.287  1.00  0.00           C  
ATOM   2223  CE2 PHE A 143      -8.880  -4.749   1.498  1.00  0.00           C  
ATOM   2224  CZ  PHE A 143      -8.364  -6.057   1.486  1.00  0.00           C  
ATOM   2225  H   PHE A 143     -12.940  -3.159   2.499  1.00  0.00           H  
ATOM   2226  HA  PHE A 143     -13.218  -6.106   2.734  1.00  0.00           H  
ATOM   2227 1HB  PHE A 143     -11.825  -5.853   4.780  1.00  0.00           H  
ATOM   2228 2HB  PHE A 143     -11.629  -4.140   4.430  1.00  0.00           H  
ATOM   2229  HD1 PHE A 143     -10.503  -7.516   3.704  1.00  0.00           H  
ATOM   2230  HD2 PHE A 143     -10.378  -3.436   2.321  1.00  0.00           H  
ATOM   2231  HE1 PHE A 143      -8.544  -8.057   2.286  1.00  0.00           H  
ATOM   2232  HE2 PHE A 143      -8.440  -3.984   0.876  1.00  0.00           H  
ATOM   2233  HZ  PHE A 143      -7.517  -6.301   0.862  1.00  0.00           H  
ATOM   2234  N   SER A 144     -14.832  -5.962   4.715  1.00  0.00           N  
ATOM   2235  CA  SER A 144     -15.904  -5.890   5.711  1.00  0.00           C  
ATOM   2236  C   SER A 144     -15.611  -6.849   6.855  1.00  0.00           C  
ATOM   2237  O   SER A 144     -15.179  -7.978   6.625  1.00  0.00           O  
ATOM   2238  CB  SER A 144     -17.273  -6.182   5.090  1.00  0.00           C  
ATOM   2239  OG  SER A 144     -17.508  -5.285   4.018  1.00  0.00           O  
ATOM   2240  H   SER A 144     -14.450  -6.876   4.520  1.00  0.00           H  
ATOM   2241  HA  SER A 144     -15.948  -4.871   6.099  1.00  0.00           H  
ATOM   2242 1HB  SER A 144     -18.045  -6.049   5.848  1.00  0.00           H  
ATOM   2243 2HB  SER A 144     -17.304  -7.208   4.724  1.00  0.00           H  
ATOM   2244  HG  SER A 144     -16.916  -4.541   4.154  1.00  0.00           H  
ATOM   2245  N   ALA A 145     -15.832  -6.403   8.086  1.00  0.00           N  
ATOM   2246  CA  ALA A 145     -15.571  -7.196   9.276  1.00  0.00           C  
ATOM   2247  C   ALA A 145     -16.611  -6.906  10.358  1.00  0.00           C  
ATOM   2248  O   ALA A 145     -16.798  -5.761  10.748  1.00  0.00           O  
ATOM   2249  CB  ALA A 145     -14.155  -6.889   9.779  1.00  0.00           C  
ATOM   2250  H   ALA A 145     -16.186  -5.467   8.219  1.00  0.00           H  
ATOM   2251  HA  ALA A 145     -15.649  -8.249   9.005  1.00  0.00           H  
ATOM   2252 1HB  ALA A 145     -13.967  -7.442  10.699  1.00  0.00           H  
ATOM   2253 2HB  ALA A 145     -14.062  -5.825   9.997  1.00  0.00           H  
ATOM   2254 3HB  ALA A 145     -13.419  -7.164   9.023  1.00  0.00           H  
ATOM   2255  N   ASN A 146     -17.211  -7.964  10.911  1.00  0.00           N  
ATOM   2256  CA  ASN A 146     -18.115  -7.845  12.064  1.00  0.00           C  
ATOM   2257  C   ASN A 146     -17.415  -7.257  13.302  1.00  0.00           C  
ATOM   2258  O   ASN A 146     -18.069  -6.678  14.162  1.00  0.00           O  
ATOM   2259  CB  ASN A 146     -18.663  -9.239  12.419  1.00  0.00           C  
ATOM   2260  CG  ASN A 146     -19.507  -9.872  11.332  1.00  0.00           C  
ATOM   2261  OD1 ASN A 146     -20.068  -9.233  10.467  1.00  0.00           O  
ATOM   2262  ND2 ASN A 146     -19.614 -11.180  11.325  1.00  0.00           N  
ATOM   2263  H   ASN A 146     -17.112  -8.865  10.466  1.00  0.00           H  
ATOM   2264  HA  ASN A 146     -18.917  -7.152  11.805  1.00  0.00           H  
ATOM   2265 1HB  ASN A 146     -19.291  -9.148  13.305  1.00  0.00           H  
ATOM   2266 2HB  ASN A 146     -17.831  -9.900  12.664  1.00  0.00           H  
ATOM   2267 1HD2 ASN A 146     -19.235 -11.732  12.081  1.00  0.00           H  
ATOM   2268 2HD2 ASN A 146     -20.222 -11.553  10.610  1.00  0.00           H  
ATOM   2269  N   ASP A 147     -16.097  -7.444  13.394  1.00  0.00           N  
ATOM   2270  CA  ASP A 147     -15.239  -6.834  14.404  1.00  0.00           C  
ATOM   2271  C   ASP A 147     -14.331  -5.789  13.730  1.00  0.00           C  
ATOM   2272  O   ASP A 147     -13.384  -6.173  13.027  1.00  0.00           O  
ATOM   2273  CB  ASP A 147     -14.435  -7.923  15.127  1.00  0.00           C  
ATOM   2274  CG  ASP A 147     -13.486  -7.346  16.183  1.00  0.00           C  
ATOM   2275  OD1 ASP A 147     -13.536  -6.119  16.427  1.00  0.00           O  
ATOM   2276  OD2 ASP A 147     -12.682  -8.144  16.708  1.00  0.00           O  
ATOM   2277  H   ASP A 147     -15.630  -7.861  12.602  1.00  0.00           H  
ATOM   2278  HA  ASP A 147     -15.871  -6.341  15.143  1.00  0.00           H  
ATOM   2279 1HB  ASP A 147     -15.129  -8.607  15.616  1.00  0.00           H  
ATOM   2280 2HB  ASP A 147     -13.858  -8.492  14.399  1.00  0.00           H  
ATOM   2281  N   PRO A 148     -14.584  -4.483  13.936  1.00  0.00           N  
ATOM   2282  CA  PRO A 148     -13.759  -3.411  13.388  1.00  0.00           C  
ATOM   2283  C   PRO A 148     -12.296  -3.470  13.841  1.00  0.00           C  
ATOM   2284  O   PRO A 148     -11.429  -2.963  13.134  1.00  0.00           O  
ATOM   2285  CB  PRO A 148     -14.416  -2.104  13.846  1.00  0.00           C  
ATOM   2286  CG  PRO A 148     -15.869  -2.498  14.100  1.00  0.00           C  
ATOM   2287  CD  PRO A 148     -15.743  -3.926  14.616  1.00  0.00           C  
ATOM   2288  HA  PRO A 148     -13.797  -3.451  12.289  1.00  0.00           H  
ATOM   2289 1HB  PRO A 148     -14.337  -1.328  13.085  1.00  0.00           H  
ATOM   2290 2HB  PRO A 148     -13.970  -1.767  14.781  1.00  0.00           H  
ATOM   2291 1HG  PRO A 148     -16.348  -1.843  14.828  1.00  0.00           H  
ATOM   2292 2HG  PRO A 148     -16.418  -2.496  13.158  1.00  0.00           H  
ATOM   2293 1HD  PRO A 148     -16.655  -4.476  14.383  1.00  0.00           H  
ATOM   2294 2HD  PRO A 148     -15.565  -3.923  15.691  1.00  0.00           H  
ATOM   2295  N   HIS A 149     -11.974  -4.134  14.960  1.00  0.00           N  
ATOM   2296  CA  HIS A 149     -10.585  -4.295  15.400  1.00  0.00           C  
ATOM   2297  C   HIS A 149      -9.733  -5.107  14.415  1.00  0.00           C  
ATOM   2298  O   HIS A 149      -8.504  -4.998  14.437  1.00  0.00           O  
ATOM   2299  CB  HIS A 149     -10.543  -4.965  16.777  1.00  0.00           C  
ATOM   2300  CG  HIS A 149     -11.211  -4.169  17.854  1.00  0.00           C  
ATOM   2301  ND1 HIS A 149     -12.565  -4.246  18.105  1.00  0.00           N  
ATOM   2302  CD2 HIS A 149     -10.713  -3.280  18.745  1.00  0.00           C  
ATOM   2303  CE1 HIS A 149     -12.871  -3.437  19.105  1.00  0.00           C  
ATOM   2304  NE2 HIS A 149     -11.765  -2.840  19.510  1.00  0.00           N  
ATOM   2305  H   HIS A 149     -12.692  -4.598  15.497  1.00  0.00           H  
ATOM   2306  HA  HIS A 149     -10.113  -3.316  15.481  1.00  0.00           H  
ATOM   2307 1HB  HIS A 149     -11.028  -5.940  16.722  1.00  0.00           H  
ATOM   2308 2HB  HIS A 149      -9.506  -5.132  17.069  1.00  0.00           H  
ATOM   2309  HD1 HIS A 149     -13.213  -4.870  17.668  1.00  0.00           H  
ATOM   2310  HD2 HIS A 149      -9.708  -2.898  18.928  1.00  0.00           H  
ATOM   2311  HE1 HIS A 149     -13.899  -3.355  19.458  1.00  0.00           H  
ATOM   2312  N   LYS A 150     -10.344  -5.854  13.480  1.00  0.00           N  
ATOM   2313  CA  LYS A 150      -9.617  -6.473  12.355  1.00  0.00           C  
ATOM   2314  C   LYS A 150      -8.901  -5.452  11.470  1.00  0.00           C  
ATOM   2315  O   LYS A 150      -7.905  -5.788  10.830  1.00  0.00           O  
ATOM   2316  CB  LYS A 150     -10.569  -7.303  11.488  1.00  0.00           C  
ATOM   2317  CG  LYS A 150     -11.062  -8.560  12.214  1.00  0.00           C  
ATOM   2318  CD  LYS A 150     -11.615  -9.561  11.196  1.00  0.00           C  
ATOM   2319  CE  LYS A 150     -12.105 -10.818  11.913  1.00  0.00           C  
ATOM   2320  NZ  LYS A 150     -12.438 -11.886  10.940  1.00  0.00           N  
ATOM   2321  H   LYS A 150     -11.352  -5.908  13.504  1.00  0.00           H  
ATOM   2322  HA  LYS A 150      -8.848  -7.131  12.760  1.00  0.00           H  
ATOM   2323 1HB  LYS A 150     -11.417  -6.695  11.174  1.00  0.00           H  
ATOM   2324 2HB  LYS A 150     -10.024  -7.609  10.595  1.00  0.00           H  
ATOM   2325 1HG  LYS A 150     -11.833  -8.294  12.936  1.00  0.00           H  
ATOM   2326 2HG  LYS A 150     -10.229  -9.025  12.742  1.00  0.00           H  
ATOM   2327 1HD  LYS A 150     -12.435  -9.108  10.638  1.00  0.00           H  
ATOM   2328 2HD  LYS A 150     -10.820  -9.826  10.500  1.00  0.00           H  
ATOM   2329 1HE  LYS A 150     -11.319 -11.159  12.588  1.00  0.00           H  
ATOM   2330 2HE  LYS A 150     -12.972 -10.557  12.520  1.00  0.00           H  
ATOM   2331 1HZ  LYS A 150     -12.753 -12.717  11.421  1.00  0.00           H  
ATOM   2332 2HZ  LYS A 150     -13.153 -11.575  10.298  1.00  0.00           H  
ATOM   2333 3HZ  LYS A 150     -11.616 -12.132  10.406  1.00  0.00           H  
ATOM   2334  N   PHE A 151      -9.376  -4.211  11.457  1.00  0.00           N  
ATOM   2335  CA  PHE A 151      -8.780  -3.105  10.721  1.00  0.00           C  
ATOM   2336  C   PHE A 151      -7.639  -2.412  11.472  1.00  0.00           C  
ATOM   2337  O   PHE A 151      -7.054  -1.484  10.928  1.00  0.00           O  
ATOM   2338  CB  PHE A 151      -9.887  -2.115  10.351  1.00  0.00           C  
ATOM   2339  CG  PHE A 151     -11.020  -2.678   9.515  1.00  0.00           C  
ATOM   2340  CD1 PHE A 151     -10.760  -3.539   8.434  1.00  0.00           C  
ATOM   2341  CD2 PHE A 151     -12.347  -2.336   9.818  1.00  0.00           C  
ATOM   2342  CE1 PHE A 151     -11.816  -4.103   7.696  1.00  0.00           C  
ATOM   2343  CE2 PHE A 151     -13.402  -2.874   9.065  1.00  0.00           C  
ATOM   2344  CZ  PHE A 151     -13.142  -3.764   8.010  1.00  0.00           C  
ATOM   2345  H   PHE A 151     -10.196  -4.002  12.008  1.00  0.00           H  
ATOM   2346  HA  PHE A 151      -8.355  -3.495   9.795  1.00  0.00           H  
ATOM   2347 1HB  PHE A 151     -10.291  -1.682  11.266  1.00  0.00           H  
ATOM   2348 2HB  PHE A 151      -9.439  -1.289   9.799  1.00  0.00           H  
ATOM   2349  HD1 PHE A 151      -9.736  -3.749   8.163  1.00  0.00           H  
ATOM   2350  HD2 PHE A 151     -12.562  -1.668  10.639  1.00  0.00           H  
ATOM   2351  HE1 PHE A 151     -11.610  -4.782   6.882  1.00  0.00           H  
ATOM   2352  HE2 PHE A 151     -14.418  -2.612   9.321  1.00  0.00           H  
ATOM   2353  HZ  PHE A 151     -13.963  -4.177   7.444  1.00  0.00           H  
ATOM   2354  N   ASN A 152      -7.271  -2.859  12.680  1.00  0.00           N  
ATOM   2355  CA  ASN A 152      -6.227  -2.205  13.476  1.00  0.00           C  
ATOM   2356  C   ASN A 152      -4.811  -2.369  12.899  1.00  0.00           C  
ATOM   2357  O   ASN A 152      -3.904  -1.645  13.307  1.00  0.00           O  
ATOM   2358  CB  ASN A 152      -6.270  -2.723  14.902  1.00  0.00           C  
ATOM   2359  CG  ASN A 152      -7.402  -2.133  15.697  1.00  0.00           C  
ATOM   2360  OD1 ASN A 152      -8.009  -1.136  15.290  1.00  0.00           O  
ATOM   2361  ND2 ASN A 152      -7.698  -2.731  16.823  1.00  0.00           N  
ATOM   2362  H   ASN A 152      -7.821  -3.582  13.121  1.00  0.00           H  
ATOM   2363  HA  ASN A 152      -6.418  -1.131  13.482  1.00  0.00           H  
ATOM   2364 1HB  ASN A 152      -6.375  -3.808  14.892  1.00  0.00           H  
ATOM   2365 2HB  ASN A 152      -5.330  -2.490  15.402  1.00  0.00           H  
ATOM   2366 1HD2 ASN A 152      -8.442  -2.382  17.394  1.00  0.00           H  
ATOM   2367 2HD2 ASN A 152      -7.180  -3.535  17.113  1.00  0.00           H  
ATOM   2368  N   ARG A 153      -4.594  -3.350  12.010  1.00  0.00           N  
ATOM   2369  CA  ARG A 153      -3.269  -3.683  11.460  1.00  0.00           C  
ATOM   2370  C   ARG A 153      -3.280  -3.926   9.942  1.00  0.00           C  
ATOM   2371  O   ARG A 153      -2.938  -5.032   9.513  1.00  0.00           O  
ATOM   2372  CB  ARG A 153      -2.642  -4.858  12.232  1.00  0.00           C  
ATOM   2373  CG  ARG A 153      -2.396  -4.562  13.718  1.00  0.00           C  
ATOM   2374  CD  ARG A 153      -1.797  -5.803  14.391  1.00  0.00           C  
ATOM   2375  NE  ARG A 153      -1.616  -5.603  15.840  1.00  0.00           N  
ATOM   2376  CZ  ARG A 153      -0.505  -5.302  16.482  1.00  0.00           C  
ATOM   2377  NH1 ARG A 153       0.642  -5.136  15.892  1.00  0.00           N  
ATOM   2378  NH2 ARG A 153      -0.539  -5.115  17.760  1.00  0.00           N  
ATOM   2379  H   ARG A 153      -5.396  -3.886  11.713  1.00  0.00           H  
ATOM   2380  HA  ARG A 153      -2.597  -2.845  11.646  1.00  0.00           H  
ATOM   2381 1HB  ARG A 153      -3.295  -5.726  12.143  1.00  0.00           H  
ATOM   2382 2HB  ARG A 153      -1.683  -5.101  11.777  1.00  0.00           H  
ATOM   2383 1HG  ARG A 153      -3.336  -4.320  14.213  1.00  0.00           H  
ATOM   2384 2HG  ARG A 153      -1.711  -3.720  13.817  1.00  0.00           H  
ATOM   2385 1HD  ARG A 153      -2.477  -6.641  14.240  1.00  0.00           H  
ATOM   2386 2HD  ARG A 153      -0.850  -6.051  13.913  1.00  0.00           H  
ATOM   2387  HE  ARG A 153      -2.431  -5.664  16.433  1.00  0.00           H  
ATOM   2388 1HH1 ARG A 153       0.652  -5.138  14.882  1.00  0.00           H  
ATOM   2389 2HH1 ARG A 153       1.264  -4.466  16.322  1.00  0.00           H  
ATOM   2390 1HH2 ARG A 153      -0.615  -4.125  17.945  1.00  0.00           H  
ATOM   2391 2HH2 ARG A 153       0.323  -5.359  18.227  1.00  0.00           H  
ATOM   2392  N   PRO A 154      -3.726  -2.966   9.112  1.00  0.00           N  
ATOM   2393  CA  PRO A 154      -3.713  -3.144   7.674  1.00  0.00           C  
ATOM   2394  C   PRO A 154      -2.276  -3.044   7.157  1.00  0.00           C  
ATOM   2395  O   PRO A 154      -1.448  -2.275   7.654  1.00  0.00           O  
ATOM   2396  CB  PRO A 154      -4.635  -2.066   7.112  1.00  0.00           C  
ATOM   2397  CG  PRO A 154      -4.459  -0.916   8.099  1.00  0.00           C  
ATOM   2398  CD  PRO A 154      -4.109  -1.598   9.429  1.00  0.00           C  
ATOM   2399  HA  PRO A 154      -4.163  -4.116   7.426  1.00  0.00           H  
ATOM   2400 1HB  PRO A 154      -4.363  -1.779   6.096  1.00  0.00           H  
ATOM   2401 2HB  PRO A 154      -5.666  -2.418   7.147  1.00  0.00           H  
ATOM   2402 1HG  PRO A 154      -5.374  -0.330   8.184  1.00  0.00           H  
ATOM   2403 2HG  PRO A 154      -3.638  -0.284   7.759  1.00  0.00           H  
ATOM   2404 1HD  PRO A 154      -4.985  -1.607  10.077  1.00  0.00           H  
ATOM   2405 2HD  PRO A 154      -3.299  -1.076   9.939  1.00  0.00           H  
ATOM   2406  N   GLN A 155      -1.989  -3.837   6.137  1.00  0.00           N  
ATOM   2407  CA  GLN A 155      -0.704  -3.864   5.463  1.00  0.00           C  
ATOM   2408  C   GLN A 155      -0.921  -3.726   3.960  1.00  0.00           C  
ATOM   2409  O   GLN A 155      -1.769  -4.408   3.384  1.00  0.00           O  
ATOM   2410  CB  GLN A 155       0.034  -5.150   5.856  1.00  0.00           C  
ATOM   2411  CG  GLN A 155       1.276  -5.429   4.998  1.00  0.00           C  
ATOM   2412  CD  GLN A 155       1.958  -6.743   5.354  1.00  0.00           C  
ATOM   2413  OE1 GLN A 155       1.765  -7.335   6.411  1.00  0.00           O  
ATOM   2414  NE2 GLN A 155       2.776  -7.247   4.460  1.00  0.00           N  
ATOM   2415  H   GLN A 155      -2.708  -4.463   5.801  1.00  0.00           H  
ATOM   2416  HA  GLN A 155      -0.110  -3.021   5.817  1.00  0.00           H  
ATOM   2417 1HB  GLN A 155      -0.651  -5.992   5.760  1.00  0.00           H  
ATOM   2418 2HB  GLN A 155       0.328  -5.075   6.903  1.00  0.00           H  
ATOM   2419 1HG  GLN A 155       1.993  -4.617   5.116  1.00  0.00           H  
ATOM   2420 2HG  GLN A 155       0.991  -5.483   3.948  1.00  0.00           H  
ATOM   2421 1HE2 GLN A 155       3.665  -7.441   4.897  1.00  0.00           H  
ATOM   2422 2HE2 GLN A 155       2.852  -6.751   3.584  1.00  0.00           H  
ATOM   2423  N   PHE A 156      -0.103  -2.885   3.339  1.00  0.00           N  
ATOM   2424  CA  PHE A 156      -0.058  -2.668   1.901  1.00  0.00           C  
ATOM   2425  C   PHE A 156       1.352  -2.987   1.414  1.00  0.00           C  
ATOM   2426  O   PHE A 156       2.331  -2.464   1.939  1.00  0.00           O  
ATOM   2427  CB  PHE A 156      -0.467  -1.224   1.573  1.00  0.00           C  
ATOM   2428  CG  PHE A 156      -1.714  -0.768   2.305  1.00  0.00           C  
ATOM   2429  CD1 PHE A 156      -2.982  -1.134   1.823  1.00  0.00           C  
ATOM   2430  CD2 PHE A 156      -1.607  -0.033   3.502  1.00  0.00           C  
ATOM   2431  CE1 PHE A 156      -4.137  -0.779   2.539  1.00  0.00           C  
ATOM   2432  CE2 PHE A 156      -2.764   0.326   4.216  1.00  0.00           C  
ATOM   2433  CZ  PHE A 156      -4.029  -0.055   3.738  1.00  0.00           C  
ATOM   2434  H   PHE A 156       0.549  -2.355   3.899  1.00  0.00           H  
ATOM   2435  HA  PHE A 156      -0.779  -3.336   1.427  1.00  0.00           H  
ATOM   2436 1HB  PHE A 156      -0.631  -1.140   0.499  1.00  0.00           H  
ATOM   2437 2HB  PHE A 156       0.352  -0.552   1.828  1.00  0.00           H  
ATOM   2438  HD1 PHE A 156      -3.064  -1.694   0.903  1.00  0.00           H  
ATOM   2439  HD2 PHE A 156      -0.635   0.240   3.884  1.00  0.00           H  
ATOM   2440  HE1 PHE A 156      -5.110  -1.068   2.170  1.00  0.00           H  
ATOM   2441  HE2 PHE A 156      -2.676   0.883   5.137  1.00  0.00           H  
ATOM   2442  HZ  PHE A 156      -4.920   0.203   4.292  1.00  0.00           H  
ATOM   2443  N   THR A 157       1.472  -3.857   0.424  1.00  0.00           N  
ATOM   2444  CA  THR A 157       2.734  -4.145  -0.255  1.00  0.00           C  
ATOM   2445  C   THR A 157       2.573  -3.752  -1.709  1.00  0.00           C  
ATOM   2446  O   THR A 157       1.679  -4.261  -2.376  1.00  0.00           O  
ATOM   2447  CB  THR A 157       3.117  -5.618  -0.102  1.00  0.00           C  
ATOM   2448  OG1 THR A 157       3.254  -5.938   1.273  1.00  0.00           O  
ATOM   2449  CG2 THR A 157       4.445  -5.933  -0.778  1.00  0.00           C  
ATOM   2450  H   THR A 157       0.637  -4.297   0.063  1.00  0.00           H  
ATOM   2451  HA  THR A 157       3.521  -3.552   0.212  1.00  0.00           H  
ATOM   2452  HB  THR A 157       2.342  -6.242  -0.545  1.00  0.00           H  
ATOM   2453  HG1 THR A 157       3.947  -5.363   1.605  1.00  0.00           H  
ATOM   2454 1HG2 THR A 157       5.268  -5.433  -0.266  1.00  0.00           H  
ATOM   2455 2HG2 THR A 157       4.431  -5.624  -1.823  1.00  0.00           H  
ATOM   2456 3HG2 THR A 157       4.581  -7.014  -0.766  1.00  0.00           H  
ATOM   2457  N   ILE A 158       3.409  -2.827  -2.165  1.00  0.00           N  
ATOM   2458  CA  ILE A 158       3.392  -2.265  -3.509  1.00  0.00           C  
ATOM   2459  C   ILE A 158       4.610  -2.816  -4.246  1.00  0.00           C  
ATOM   2460  O   ILE A 158       5.740  -2.615  -3.795  1.00  0.00           O  
ATOM   2461  CB  ILE A 158       3.387  -0.716  -3.457  1.00  0.00           C  
ATOM   2462  CG1 ILE A 158       2.185  -0.119  -2.681  1.00  0.00           C  
ATOM   2463  CG2 ILE A 158       3.336  -0.152  -4.884  1.00  0.00           C  
ATOM   2464  CD1 ILE A 158       2.384  -0.007  -1.162  1.00  0.00           C  
ATOM   2465  H   ILE A 158       4.145  -2.504  -1.553  1.00  0.00           H  
ATOM   2466  HA  ILE A 158       2.472  -2.576  -4.002  1.00  0.00           H  
ATOM   2467  HB  ILE A 158       4.312  -0.370  -2.995  1.00  0.00           H  
ATOM   2468 1HG1 ILE A 158       2.002   0.895  -3.037  1.00  0.00           H  
ATOM   2469 2HG1 ILE A 158       1.288  -0.704  -2.887  1.00  0.00           H  
ATOM   2470 1HG2 ILE A 158       4.172  -0.522  -5.477  1.00  0.00           H  
ATOM   2471 2HG2 ILE A 158       2.399  -0.445  -5.357  1.00  0.00           H  
ATOM   2472 3HG2 ILE A 158       3.403   0.935  -4.862  1.00  0.00           H  
ATOM   2473 1HD1 ILE A 158       1.560   0.565  -0.735  1.00  0.00           H  
ATOM   2474 2HD1 ILE A 158       3.318   0.513  -0.947  1.00  0.00           H  
ATOM   2475 3HD1 ILE A 158       2.397  -0.988  -0.689  1.00  0.00           H  
ATOM   2476  N   GLU A 159       4.377  -3.500  -5.361  1.00  0.00           N  
ATOM   2477  CA  GLU A 159       5.402  -4.114  -6.201  1.00  0.00           C  
ATOM   2478  C   GLU A 159       5.305  -3.611  -7.639  1.00  0.00           C  
ATOM   2479  O   GLU A 159       4.249  -3.645  -8.262  1.00  0.00           O  
ATOM   2480  CB  GLU A 159       5.312  -5.644  -6.186  1.00  0.00           C  
ATOM   2481  CG  GLU A 159       5.469  -6.215  -4.775  1.00  0.00           C  
ATOM   2482  CD  GLU A 159       5.753  -7.722  -4.755  1.00  0.00           C  
ATOM   2483  OE1 GLU A 159       6.260  -8.166  -3.697  1.00  0.00           O  
ATOM   2484  OE2 GLU A 159       5.569  -8.416  -5.771  1.00  0.00           O  
ATOM   2485  H   GLU A 159       3.421  -3.660  -5.645  1.00  0.00           H  
ATOM   2486  HA  GLU A 159       6.382  -3.839  -5.808  1.00  0.00           H  
ATOM   2487 1HB  GLU A 159       6.114  -6.029  -6.815  1.00  0.00           H  
ATOM   2488 2HB  GLU A 159       4.354  -5.963  -6.598  1.00  0.00           H  
ATOM   2489 1HG  GLU A 159       4.569  -6.007  -4.197  1.00  0.00           H  
ATOM   2490 2HG  GLU A 159       6.302  -5.701  -4.295  1.00  0.00           H  
ATOM   2491  N   TRP A 160       6.427  -3.160  -8.182  1.00  0.00           N  
ATOM   2492  CA  TRP A 160       6.560  -2.734  -9.573  1.00  0.00           C  
ATOM   2493  C   TRP A 160       7.722  -3.467 -10.248  1.00  0.00           C  
ATOM   2494  O   TRP A 160       8.506  -4.147  -9.579  1.00  0.00           O  
ATOM   2495  CB  TRP A 160       6.705  -1.206  -9.632  1.00  0.00           C  
ATOM   2496  CG  TRP A 160       7.919  -0.630  -8.967  1.00  0.00           C  
ATOM   2497  CD1 TRP A 160       9.062  -0.282  -9.594  1.00  0.00           C  
ATOM   2498  CD2 TRP A 160       8.115  -0.284  -7.563  1.00  0.00           C  
ATOM   2499  NE1 TRP A 160       9.964   0.226  -8.682  1.00  0.00           N  
ATOM   2500  CE2 TRP A 160       9.425   0.267  -7.417  1.00  0.00           C  
ATOM   2501  CE3 TRP A 160       7.325  -0.379  -6.399  1.00  0.00           C  
ATOM   2502  CZ2 TRP A 160       9.924   0.711  -6.187  1.00  0.00           C  
ATOM   2503  CZ3 TRP A 160       7.813   0.064  -5.155  1.00  0.00           C  
ATOM   2504  CH2 TRP A 160       9.103   0.616  -5.054  1.00  0.00           C  
ATOM   2505  H   TRP A 160       7.268  -3.215  -7.625  1.00  0.00           H  
ATOM   2506  HA  TRP A 160       5.637  -2.978 -10.099  1.00  0.00           H  
ATOM   2507 1HB  TRP A 160       6.700  -0.893 -10.676  1.00  0.00           H  
ATOM   2508 2HB  TRP A 160       5.828  -0.753  -9.169  1.00  0.00           H  
ATOM   2509  HD1 TRP A 160       9.236  -0.387 -10.655  1.00  0.00           H  
ATOM   2510  HE1 TRP A 160      10.835   0.655  -8.961  1.00  0.00           H  
ATOM   2511  HE3 TRP A 160       6.329  -0.789  -6.473  1.00  0.00           H  
ATOM   2512  HZ2 TRP A 160      10.904   1.159  -6.117  1.00  0.00           H  
ATOM   2513  HZ3 TRP A 160       7.182  -0.001  -4.281  1.00  0.00           H  
ATOM   2514  HH2 TRP A 160       9.464   0.996  -4.110  1.00  0.00           H  
ATOM   2515  N   GLY A 161       7.834  -3.306 -11.569  1.00  0.00           N  
ATOM   2516  CA  GLY A 161       8.959  -3.813 -12.366  1.00  0.00           C  
ATOM   2517  C   GLY A 161      10.335  -3.302 -11.948  1.00  0.00           C  
ATOM   2518  O   GLY A 161      10.434  -2.368 -11.116  1.00  0.00           O  
ATOM   2519  OXT GLY A 161      11.325  -3.794 -12.415  1.00  0.00           O  
ATOM   2520  H   GLY A 161       7.132  -2.749 -12.035  1.00  0.00           H  
ATOM   2521 1HA  GLY A 161       8.982  -4.902 -12.312  1.00  0.00           H  
ATOM   2522 2HA  GLY A 161       8.813  -3.546 -13.412  1.00  0.00           H  
TER                                                                             
# All scores below are weighted scores, not raw scores.
#BEGIN_POSE_ENERGIES_TABLE 
label fa_atr fa_rep fa_sol fa_intra_rep fa_intra_sol_xover4 lk_ball_wtd fa_elec pro_close hbond_sr_bb hbond_lr_bb hbond_bb_sc hbond_sc dslf_fa13 omega fa_dun p_aa_pp yhh_planarity ref rama_prepro total
weights 1 0.55 1 0.005 1 1 1 1.25 1 1 1 1 1.25 0.4 0.7 0.6 0.625 1 0.45 NA
pose -853.896 107.959 549.197 1.27093 30.0824 0.72029 -331.27 14.8922 -21.5482 -81.7418 -16.528 -32.0948 0 33.3365 287.579 -35.8027 0 2.74093 -2.65806 -347.761
GLY:NtermProteinFull_1 -4.40341 0.7371 5.48909 0.00016 0 0.1702 -4.36208 0 0 0 0 0 0 0.02039 0 0 0 0.79816 0 -1.5504
ARG_2 -7.12416 0.82969 5.97185 0.01225 0.27158 0.2445 -3.78626 0 0 0 0 -0.20022 0 0.28963 4.18861 -0.16704 0 -0.09474 -0.01331 0.42238
VAL_3 -6.88683 0.88926 1.55629 0.01178 0.03982 0.09348 -2.32476 0 0 0 0 0 0 0.08841 0.85503 -0.67705 0 2.64269 -0.14066 -3.85255
GLU_4 -6.92576 0.69189 6.84726 0.00601 0.29948 0.16581 -4.36852 0 0 0 0 -0.05964 0 0.47511 3.17088 0.30565 0 -2.72453 -0.03106 -2.14742
VAL_5 -6.72217 0.38284 1.06629 0.01061 0.0465 0.13154 -2.20131 0 0 0 0 0 0 0.49998 0.34881 -0.45971 0 2.64269 0.11271 -4.14121
ARG_6 -7.06262 0.51006 7.2343 0.00864 0.38536 -0.38148 -4.56915 0 0 0 0 -0.22594 0 0.01196 3.27844 0.21031 0 -0.09474 0.10682 -0.58805
VAL_7 -6.9355 1.11285 0.8424 0.01043 0.03196 0.00944 -1.37935 0 0 0 0 0 0 0.33659 1.14562 -0.44394 0 2.64269 0.06959 -2.55722
GLU_8 -5.74473 0.44489 5.77888 0.00739 0.34165 0.13524 -4.05412 0 0 0 0 -0.21034 0 0.26859 2.50561 0.10278 0 -2.72453 0.24007 -2.90863
PHE_9 -8.05144 1.64132 1.89007 0.01836 0.27852 0.05755 -1.52734 0 0 0 0 0 0 -0.04314 2.65157 -0.14169 0 1.21829 0.21535 -1.79258
GLU_10 -5.19876 0.76016 4.68591 0.00769 0.5587 -0.11762 -2.67282 0 0 0 0 -0.53951 0 0.47732 2.86013 0.21095 0 -2.72453 -0.04792 -1.7403
THR_11 -3.39684 0.74683 3.25549 0.00614 0.08368 -0.05206 -0.56254 0.00028 0 0 -0.49421 0 0 0.02731 0.01256 -0.35278 0 1.15175 -0.17261 0.253
PRO_12 -4.14712 0.98125 1.38819 0.00293 0.07158 -0.47234 -0.10275 0.03762 0 0 0 0 0 -0.08706 0.07303 -0.99478 0 -1.64321 -0.48723 -5.37989
GLN_13 -4.31759 0.51045 3.87934 0.00891 0.58031 -0.27442 -0.951 0 0 0 -0.49421 0 0 0.07575 1.68527 0.00868 0 -1.45095 -0.353 -1.09244
ASP_14 -5.77975 0.60454 8.38132 0.01019 0.65576 -0.58678 -1.59553 0 0 0 -1.15567 0 0 0.52089 4.21481 -0.23215 0 -2.14574 -0.08334 2.80854
LYS_15 -3.82898 0.26609 4.70925 0.01378 0.30653 -0.0538 -3.33536 0 0 0 0 -0.36434 0 -0.05408 1.26383 0.07734 0 -0.71458 -0.10959 -1.8239
ASP_16 -3.09117 1.17599 4.61222 0.00698 0.91798 -0.04542 -0.69608 0 0 0 -0.35736 0 0 0.00925 3.95283 0.22837 0 -2.14574 0.08087 4.64871
GLY_17 -1.45487 0.09612 2.12718 8e-05 0 -0.18737 0.18461 0 0 0 0 0 0 -0.13286 0 -0.85783 0 0.79816 -0.14567 0.42755
ASP_18 -4.32865 1.4031 7.67605 0.00626 0.60419 0.30455 1.24419 0 0 0 -0.49277 0 0 0.04855 5.83262 0.23656 0 -2.14574 0.05427 10.4432
GLY_19 -2.35299 1.87697 2.61982 4e-05 0 -0.29429 -1.59277 0 0 0 -0.30554 0 0 -0.12906 0 -1.5161 0 0.79816 0.58208 -0.31367
TYR_20 -3.97884 2.08013 4.85339 0.02615 0.21971 -0.13422 1.01984 0 0 0 0 0 0 0.0236 4.62578 -0.17462 0 0.58223 0.16492 9.30807
ILE_21 -5.91686 1.81319 1.4595 0.01937 0.11422 -0.26173 -0.66672 0 0 0 0 0 0 -0.04623 3.04576 -0.7725 0 2.30374 -0.30414 0.78761
SER_22 -3.9564 1.87152 4.57963 0.00113 0.0202 -0.01127 -1.96281 0 0 0 -0.94557 0 0 -0.02277 1.60722 -0.40884 0 -0.28969 -0.21542 0.26694
ALA_23 -2.85277 1.35684 3.07742 0.00316 0 0.01653 -0.58724 0 0 0 0 0 0 -0.02307 0 0.15674 0 1.32468 1.49177 3.96406
ALA_24 -2.73534 0.31961 2.38157 0.00326 0 -0.33107 -0.36371 0 0 0 0 0 0 -0.14641 0 -0.22357 0 1.32468 1.53426 1.76329
GLU_25 -7.72409 3.53091 7.90695 0.00751 0.30354 -0.24287 -1.69373 0 0 0 -0.94557 0 0 0.08799 5.89802 -0.2566 0 -2.72453 -0.08791 4.05962
LEU_26 -6.43281 1.53624 4.10765 0.01981 0.18854 0.1363 -2.3302 0 0 0 0 0 0 0.00348 1.05973 -0.24486 0 1.66147 -0.19177 -0.48642
GLU_27 -4.08882 0.12658 3.72089 0.00586 0.2609 -0.30986 -0.77218 0 0 0 0 0 0 0.08994 2.53878 -0.23343 0 -2.72453 -0.3091 -1.69496
GLU_28 -4.61105 0.47902 5.53693 0.00683 0.74834 -0.105 -2.99115 0 0 0 0 -0.6964 0 0.56295 3.03918 -0.2152 0 -2.72453 -0.32476 -1.29484
ALA_29 -6.35696 1.29095 3.43095 0.00136 0 0.00044 -1.59353 0 0 0 0 0 0 -0.06766 0 -0.30469 0 1.32468 -0.40552 -2.67998
ALA_30 -4.36686 0.90667 3.09564 0.00143 0 -0.13926 -1.08478 0 0 0 0 0 0 0.41542 0 -0.10948 0 1.32468 -0.5673 -0.52385
LYS_31 -4.96628 0.69007 5.77013 0.00718 0.12037 0.1598 -4.13025 0 0 0 0 -0.6964 0 -0.05759 1.18154 -0.0534 0 -0.71458 -0.51685 -3.20625
ASP_32 -4.54575 0.46487 5.72156 0.00634 0.33677 0.24402 -3.63363 0 0 0 0 -0.36434 0 0.01124 2.73387 -0.55877 0 -2.14574 -0.2631 -1.99264
ALA_33 -4.37281 1.37733 2.37983 0.00319 0 -0.22474 -0.81097 0 0 0 0 0 0 -0.03768 0 0.18815 0 1.32468 0.45744 0.28441
LYS_34 -5.93274 1.08354 4.26758 0.00802 0.12359 0.00449 -1.75104 0 0 0 0 0 0 0.05532 1.40092 0.42064 0 -0.71458 0.77882 -0.25543
MET_35 -9.77989 2.15942 2.07338 0.00931 0.05765 0.1618 -1.93871 0 0 0 0 0 0 0.97302 1.46075 0.23614 0 1.65735 0.82253 -2.10725
ARG_36 -6.06997 0.25717 5.94381 0.01594 0.32192 0.25593 -4.89018 0 0 0 0 -0.77476 0 0.07454 2.50394 0.01683 0 -0.09474 0.4288 -2.01077
VAL_37 -7.34255 0.60401 1.0662 0.01154 0.04419 0.07738 -2.10736 0 0 0 0 0 0 0.86263 0.48289 -0.60287 0 2.64269 -0.11222 -4.37347
ARG_38 -6.03716 0.29133 5.60121 0.00937 0.19933 0.30531 -4.32661 0 0 0 0 -1.06487 0 0.01183 2.04911 0.12462 0 -0.09474 -0.02174 -2.95301
LEU_39 -7.4643 0.83668 0.87046 0.01295 0.06424 0.2276 -2.24938 0 0 0 0 0 0 0.30978 0.44066 -0.27078 0 1.66147 -0.00982 -5.57045
ARG_40 -6.14464 0.40449 6.35752 0.01251 0.28494 0.78638 -5.61352 0 0 0 0 -0.91515 0 0.00219 3.52929 -0.09205 0 -0.09474 -0.04486 -1.52765
ASN_41 -8.69864 0.45153 7.42572 0.00654 0.55851 -0.00742 -3.6681 0 0 0 -1.18564 -0.85512 0 0.61766 1.91837 -0.3129 0 -1.34026 0.03745 -5.05231
ASP_42 -3.85538 0.1398 5.15847 0.00293 0.2862 0.28774 -4.27648 0 0 0 0 -0.91515 0 0.37621 3.16396 -0.47464 0 -2.14574 -0.21426 -2.46632
SER_43 -4.85718 0.2842 5.30097 0.00176 0.06147 -0.00682 -0.5679 0 0 0 -1.0977 -0.85512 0 -0.01571 1.62248 -0.38528 0 -0.28969 -0.35759 -1.16211
SER_44 -1.69864 0.08679 1.22906 0.00204 0.05746 -0.16805 0.03558 0 0 0 0 0 0 -0.06445 0.48788 -0.19253 0 -0.28969 -0.36476 -0.87929
THR_45 -3.89066 0.54235 4.03069 0.00379 0.08288 0.01604 -0.62349 0.711 0 0 -1.15803 0 0 0.31038 0.47365 -0.27726 0 1.15175 -0.45348 0.91962
PRO_46 -3.95041 0.36811 1.68262 0.00288 0.07309 -0.18388 -0.65354 1.10855 0 0 0 0 0 0.03018 0.16107 -1.11109 0 -1.64321 -0.49711 -4.61275
VAL_47 -7.3429 1.01125 2.14182 0.01271 0.03928 -0.1195 -2.10286 0 0 0 0 0 0 0.42951 0.24361 -0.7635 0 2.64269 -0.45023 -4.25812
GLU_48 -5.77644 0.64847 4.61346 0.00547 0.19269 -0.0373 -2.60602 0 0 0 0 0 0 -0.01523 4.78717 0.21219 0 -2.72453 -0.12187 -0.82194
VAL_49 -7.24018 0.37145 1.54326 0.01119 0.04344 0.02819 -1.84556 0 0 0 0 0 0 0.84498 0.57913 -0.6116 0 2.64269 -0.04885 -3.68186
HIS_50 -6.80949 0.76717 5.62464 0.00556 0.45114 0.18426 -3.60701 0 0 0 0 -0.61185 0 -0.01544 2.93515 -0.05523 0 -0.30065 -0.01092 -1.44266
ILE_51 -7.61959 0.87095 0.79427 0.01785 0.07077 0.14318 -2.39258 0 0 0 0 0 0 0.4126 2.09115 -0.76282 0 2.30374 -0.16754 -4.23801
LYS_52 -5.83019 0.70713 4.40524 0.01168 0.16256 -0.06461 -2.98545 0 0 0 0 0 0 0.03148 1.87772 0.28794 0 -0.71458 -0.2218 -2.33286
VAL_53 -6.24468 1.20143 1.20629 0.01321 0.0481 -0.08374 -1.97052 0 0 0 0 0 0 1.1905 0.61211 0.19066 0 2.64269 0.4189 -0.77505
GLY_54 -2.0127 0.17749 2.20657 2e-05 0 -0.27504 -0.18382 0 0 0 0 0 0 0.07318 0 -1.27109 0 0.79816 0.55702 0.06977
ASP_55 -1.49469 0.02074 1.97135 0.00366 0.31409 -0.17745 -0.7641 0 0 0 0 0 0 0.0887 2.16737 -0.22026 0 -2.14574 0.05966 -0.17667
GLU_56 -4.73917 0.2481 5.17195 0.00548 0.19767 0.18032 -3.81251 0 0 0 0 -0.99077 0 0.01536 2.88962 -0.01246 0 -2.72453 -0.24152 -3.81246
LYS_57 -3.36723 0.40945 2.2667 0.00832 0.14493 -0.13976 -0.24188 0 0 0 0 0 0 0.31683 1.27355 0.14258 0 -0.71458 -0.13404 -0.03513
ARG_58 -4.99302 0.45884 4.50264 0.01019 0.18373 0.47437 -3.98682 0 0 0 0 -0.99077 0 0.33755 6.27761 -0.16044 0 -0.09474 -0.08379 1.93536
THR_59 -3.47919 0.3491 1.9476 0.00526 0.0514 -0.26996 -1.03606 0 0 0 0 -0.61185 0 -0.03455 0.0397 -0.19681 0 1.15175 -0.05171 -2.13531
VAL_60 -5.47534 0.64155 1.26574 0.01189 0.04382 0.06077 -1.65534 0 0 0 0 0 0 2.14415 0.11604 -0.60272 0 2.64269 -0.07218 -0.87892
THR_61 -3.17755 0.12935 1.50399 0.00444 0.05369 -0.38213 -0.46429 0 0 0 0 0 0 0.09259 1.00431 0.05433 0 1.15175 -0.10373 -0.13326
VAL_62 -7.79354 0.46997 2.10007 0.01085 0.04098 0.01267 -2.41495 0 0 0 0 0 0 0.00176 1.69802 -0.5476 0 2.64269 -0.06609 -3.84517
ASN_63 -5.22526 0.50714 5.04079 0.00409 0.23732 0.28902 -2.85754 0.32478 0 0 -0.77663 -0.64103 0 0.01923 2.43578 0.20914 0 -1.34026 0.1356 -1.63783
PRO_64 -5.06458 0.79632 2.47162 0.00312 0.06892 -0.38444 -0.50943 0.7313 0 0 0 0 0 -0.07919 0.07208 -0.71666 0 -1.64321 0.22014 -4.03401
GLY_65 -1.46975 0.02441 1.84249 9e-05 0 0.04447 -1.30313 0 0 0 0 0 0 -0.13749 0 -1.33342 0 0.79816 -0.29027 -1.82444
GLU_66 -5.84354 0.45153 5.66848 0.00478 0.20245 0.23711 -3.80733 0 0 0 -0.77663 -0.64103 0 0.80012 3.45517 -0.0494 0 -2.72453 -0.4466 -3.46941
GLU_67 -3.85581 0.44315 3.60894 0.00439 0.20166 -0.10707 -2.31206 0 0 0 0 -0.22594 0 -0.05924 3.42886 0.33218 0 -2.72453 0.00824 -1.25722
VAL_68 -5.19206 0.35751 1.93756 0.01019 0.03638 0.04822 -1.93812 0 0 0 0 0 0 0.30246 0.35979 -0.74623 0 2.64269 0.00776 -2.17385
GLU_69 -4.43764 0.25739 4.13114 0.0049 0.20525 0.16182 -3.20379 0 0 0 0 -1.30011 0 0.37062 3.66068 0.28065 0 -2.72453 -0.06577 -2.65939
VAL_70 -5.51276 0.66862 1.51251 0.01106 0.03712 0.04074 -1.77059 0 0 0 0 0 0 0.11858 1.57711 -0.79388 0 2.64269 -0.10692 -1.57571
THR_71 -3.56836 0.23366 1.87467 0.00863 0.05308 -0.49353 -0.46478 0 0 0 0 0 0 0.54642 0.08421 -0.20931 0 1.15175 -0.14289 -0.92646
PHE_72 -9.34775 0.9989 1.47495 0.02028 0.25432 -0.14814 -2.16025 0 0 0 0 0 0 0.00753 1.67605 -0.29103 0 1.21829 -0.0873 -6.38413
SER_73 -2.34899 0.35276 1.61981 0.00197 0.05429 -0.26275 -0.03726 0 0 0 0 0 0 -0.01833 0.59745 0.27957 0 -0.28969 -0.04929 -0.10045
ALA_74 -3.18881 0.29907 1.12961 0.00133 0 -0.26856 0.34611 0 0 0 0 0 0 0.3695 0 0.04876 0 1.32468 0.38284 0.44455
ASN_75 -1.81665 0.06848 1.23645 0.00633 0.27571 -0.08105 -0.06499 0 0 0 0 0 0 0.3361 1.1605 0.04038 0 -1.34026 0.2421 0.06309
ASP_76 -4.56537 0.81376 5.08561 0.00678 0.61191 0.07181 -3.16303 0.00197 0 0 -0.48302 -0.67062 0 0.23989 1.65291 -0.40553 0 -2.14574 -0.15067 -3.09934
PRO_77 -5.20613 1.33279 3.00729 0.00247 0.03828 0.06817 -1.03538 0.15938 0 0 0 0 0 0.17835 0.36335 -0.51766 0 -1.64321 -0.26252 -3.51484
HIS_D_78 -4.58505 0.51903 4.86975 0.0043 0.41977 -0.22332 -3.24241 0 0 0 -0.48302 -0.67062 0 0.97633 2.99389 0.0468 0 -0.30065 -0.27455 0.05022
LYS_79 -4.25603 0.27382 3.35397 0.0136 0.30358 -0.15258 -1.63745 0 0 0 0 0 0 0.03798 2.16825 -0.03169 0 -0.71458 -0.38333 -1.02445
PHE_80 -9.84649 2.66073 2.41235 0.02381 0.30306 -0.00774 -0.89858 0 0 0 0 0 0 -0.05201 2.58679 0.03859 0 1.21829 -0.46516 -2.02634
ASN_81 -5.65967 0.77678 4.48757 0.00495 0.28987 -0.15435 -1.87727 0 0 0 0 0 0 0.08538 2.47608 0.04996 0 -1.34026 -0.28132 -1.14226
ARG_82 -3.82951 0.81307 4.05192 0.01247 0.25051 0.03807 -1.91798 0.66391 0 0 0 -0.11903 0 0.09796 2.94947 -0.21708 0 -0.09474 0.03876 2.73781
PRO_83 -6.08111 0.88755 2.35262 0.00363 0.12502 -0.02526 -1.76588 2.02175 0 0 0 0 0 -0.00711 0.74098 -0.60835 0 -1.64321 0.02801 -3.97135
GLN_84 -6.52517 0.50344 5.63844 0.00956 0.21199 0.3261 -3.40293 0 0 0 0 -0.02774 0 0.03486 3.79793 0.16786 0 -1.45095 -0.07489 -0.79149
PHE_85 -8.95602 0.69665 1.12887 0.01948 0.3454 0.09201 -2.51483 0 0 0 0 0 0 0.99405 3.31652 -0.12784 0 1.21829 0.09989 -3.68752
THR_86 -6.63462 0.57231 4.33536 0.00485 0.05563 -0.06614 -2.5498 0 0 0 0 -0.02753 0 -0.05533 1.54226 0.13373 0 1.15175 0.18968 -1.34786
ILE_87 -7.95589 0.49282 1.05095 0.01673 0.11385 -0.0832 -2.36952 0 0 0 0 0 0 -0.01611 2.58657 -0.68288 0 2.30374 -0.09307 -4.63601
GLU_88 -6.48568 0.4714 5.38183 0.00502 0.20625 0.55138 -4.22244 0 0 0 0 -0.27807 0 -0.02568 3.15628 0.21644 0 -2.72453 -0.1395 -3.8873
TRP_89 -10.9038 1.81152 2.52982 0.01677 0.76194 -0.36575 -1.98592 0 0 0 0 0 0 0.06302 1.56437 -0.17996 0 2.26099 0.29064 -4.13633
GLY_90 -1.32666 0.13644 1.5487 2e-05 0 -0.14353 0.01188 0 0 0 0 0 0 -0.05788 0 0.62949 0 0.79816 0.39691 1.99353
GLY_91 -0.67452 0.03451 0.85569 0.0001 0 -0.02126 0.48594 0 0 0 0 0 0 -0.06291 0 -1.42941 0 0.79816 -0.21978 -0.23349
GLY_92 -1.23924 0.03335 1.48862 0.0001 0 -0.07356 -0.23655 0 0 0 0 0 0 0.00274 0 -1.39215 0 0.79816 -0.74015 -1.35867
GLY_93 -4.15966 1.64608 2.72401 3e-05 0 -0.05493 -1.31631 0 0 0 0 0 0 -0.01453 0 1.12617 0 0.79816 0.1586 0.9076
ARG_94 -7.34147 0.56179 6.16425 0.01501 0.29032 0.3984 -3.68425 0 0 0 0 -0.27807 0 0.68936 2.97303 -0.13401 0 -0.09474 0.68583 0.24546
VAL_95 -6.99187 0.67323 1.58301 0.0124 0.04115 0.12114 -2.39872 0 0 0 0 0 0 0.06577 1.43047 -0.73938 0 2.64269 0.03589 -3.52422
GLU_96 -7.19979 0.90799 7.53977 0.00549 0.26205 0.63926 -5.90059 0 0 0 0 -0.37076 0 0.21394 2.97453 0.30877 0 -2.72453 -0.05622 -3.4001
VAL_97 -6.80805 0.39692 1.10946 0.01068 0.04615 0.16691 -2.19935 0 0 0 0 0 0 0.61169 0.37931 -0.49765 0 2.64269 0.08201 -4.05923
ARG_98 -6.73277 0.71566 7.15925 0.0116 0.25494 0.37729 -5.52481 0 0 0 0 -0.7305 0 0.01164 4.56635 0.21107 0 -0.09474 0.06889 0.29387
VAL_99 -6.9997 1.08347 0.80185 0.01058 0.03147 0.03203 -1.41179 0 0 0 0 0 0 0.3648 1.63744 -0.42237 0 2.64269 0.06919 -2.16034
GLU_100 -5.45195 0.38833 5.41245 0.0054 0.29059 0.37266 -4.25253 0 0 0 0 -0.11903 0 0.40359 3.20019 0.14859 0 -2.72453 0.27486 -2.05138
PHE_101 -7.53714 1.43614 1.49552 0.01776 0.26707 0.0473 -1.28519 0 0 0 0 0 0 -0.04292 2.67114 -0.14807 0 1.21829 0.25621 -1.6039
GLU_102 -3.00449 0.07613 4.17011 0.00653 0.40941 0.67635 -3.31481 0 0 0 0 -0.67087 0 0.13046 3.08332 0.23579 0 -2.72453 0.8667 -0.0599
GLY_103 -1.37558 0.05851 1.43796 4e-05 0 -0.10829 0.15838 0 0 0 0 0 0 -0.24909 0 -1.26648 0 0.79816 1.25957 0.71318
ASP_104 -3.84195 0.37476 3.92429 0.00382 0.68095 0.02543 -1.75141 0 0 0 0 0 0 -0.03467 2.65725 -0.41202 0 -2.14574 0.00208 -0.5172
LYS_105 -5.80717 0.27787 5.07905 0.01089 0.15272 -0.1139 -2.32156 0 0 0 0 0 0 1.17716 1.42663 0.09191 0 -0.71458 -0.40781 -1.14877
MET_106 -9.44115 1.90294 1.88469 0.00961 0.05488 0.06526 -1.98684 0 0 0 0 0 0 0.79926 1.61676 0.25713 0 1.65735 0.37472 -2.80539
ARG_107 -6.3204 0.28044 6.46666 0.01096 0.32664 0.57763 -5.27304 0 0 0 0 -0.67087 0 0.00146 3.31726 0.05181 0 -0.09474 0.40691 -0.91928
VAL_108 -7.46681 0.6242 1.06166 0.01187 0.04549 0.10303 -2.06165 0 0 0 0 0 0 0.9582 0.44451 -0.54092 0 2.64269 -0.0366 -4.21432
ARG_109 -5.8077 0.29249 5.28635 0.00951 0.20126 0.41159 -4.21858 0 0 0 0 -0.9901 0 -0.04327 2.12602 0.06972 0 -0.09474 -0.00253 -2.75998
LEU_110 -7.47545 0.90274 0.98095 0.01303 0.0705 0.21611 -2.26868 0 0 0 0 0 0 0.27699 0.63898 -0.24199 0 1.66147 0.00623 -5.21913
ARG_111 -6.43325 0.39422 6.51341 0.01295 0.27626 0.69807 -5.60441 0 0 0 0 -0.98665 0 0.04198 4.15074 0.0035 0 -0.09474 0.00753 -1.02038
ASN_112 -8.84511 0.70389 7.50091 0.00689 0.5609 -0.04982 -3.49122 0 0 0 -1.08638 -0.86995 0 0.47167 2.19309 -0.30643 0 -1.34026 0.02128 -4.53054
ASP_113 -3.9869 0.14481 5.38041 0.00303 0.292 0.24529 -4.09584 0 0 0 0 -0.98665 0 0.22915 2.44542 -0.36108 0 -2.14574 -0.36454 -3.20064
SER_114 -5.01092 0.55527 5.45528 0.00166 0.06056 0.03911 -0.81762 0 0 0 -0.85588 -0.86995 0 -0.02307 1.11583 -0.474 0 -0.28969 -0.55902 -1.67244
SER_115 -1.7705 0.10479 1.3678 0.00174 0.05303 -0.21998 0.04916 0 0 0 0 0 0 -0.05074 0.6101 -0.23093 0 -0.28969 -0.47529 -0.85051
THR_116 -3.85535 0.63459 3.88906 0.00391 0.07532 0.01934 -0.52086 1.76036 0 0 -0.91641 0 0 0.20353 0.34851 -0.29061 0 1.15175 -0.46047 2.04268
PRO_117 -4.09481 0.46349 1.56055 0.00294 0.07593 -0.20782 -0.59115 2.18108 0 0 0 0 0 -0.04661 0.22398 -1.0197 0 -1.64321 -0.55285 -3.64816
VAL_118 -7.38919 1.14036 2.07883 0.01174 0.03267 -0.15841 -2.09198 0 0 0 0 0 0 0.18436 2.50969 -0.76872 0 2.64269 -0.54862 -2.35657
GLU_119 -5.8055 0.50052 4.74143 0.00513 0.18742 -0.05498 -2.67023 0 0 0 0 0 0 -0.00894 4.69254 0.14217 0 -2.72453 -0.17215 -1.16711
VAL_120 -7.01791 0.45753 1.56274 0.0111 0.04211 -0.02589 -1.85051 0 0 0 0 0 0 0.82547 0.59659 -0.66102 0 2.64269 -0.12004 -3.53712
HIS_121 -7.09058 0.72739 5.73675 0.00599 0.45266 0.17856 -3.74841 0 0 0 0 -0.6727 0 -0.04527 3.69679 0.04507 0 -0.30065 -0.06323 -1.07764
ILE_122 -7.52174 0.80783 0.74065 0.0178 0.0703 0.13851 -2.40041 0 0 0 0 0 0 0.2396 1.91217 -0.77396 0 2.30374 -0.15732 -4.62285
LYS_123 -5.85326 0.72924 4.42566 0.01114 0.15655 -0.06824 -3.0133 0 0 0 0 0 0 -0.00853 1.81273 0.28186 0 -0.71458 -0.19506 -2.4358
VAL_124 -6.14535 1.36021 1.22148 0.01324 0.05033 -0.10217 -1.98217 0 0 0 0 0 0 0.99014 0.16025 0.12489 0 2.64269 0.38394 -1.28251
GLY_125 -1.87331 0.25463 2.18653 2e-05 0 -0.27549 -0.35687 0 0 0 0 0 0 0.00647 0 -1.26902 0 0.79816 0.5409 0.01201
ASP_126 -1.42578 0.02108 1.64159 0.00373 0.31385 -0.18689 -0.15126 0 0 0 0 0 0 0.07099 2.23793 -0.22471 0 -2.14574 0.07841 0.2332
GLU_127 -4.75309 0.26504 5.25988 0.00536 0.20176 0.16935 -3.91391 0 0 0 0 -1.08702 0 0.01949 3.14744 -0.01135 0 -2.72453 -0.23654 -3.65811
LYS_128 -3.36893 0.32368 2.25825 0.0081 0.13983 -0.13033 -0.22535 0 0 0 0 0 0 0.37742 1.18825 0.13157 0 -0.71458 -0.15397 -0.16606
ARG_129 -6.13109 0.53818 5.53211 0.00986 0.17908 0.55761 -4.2912 0 0 0 0 -1.08702 0 0.0085 1.98298 -0.22206 0 -0.09474 -0.13101 -3.14881
THR_130 -3.64809 0.35163 2.05731 0.00456 0.04852 -0.2441 -1.13489 0 0 0 0 -0.6727 0 0.16622 0.07265 -0.15625 0 1.15175 -0.06255 -2.06594
VAL_131 -5.01683 0.55789 1.34385 0.01106 0.04066 -0.02017 -1.59397 0 0 0 0 0 0 1.52249 0.16582 -0.38207 0 2.64269 0.02329 -0.70529
THR_132 -3.24758 0.13769 1.49641 0.00433 0.05393 -0.39478 -0.39863 0 0 0 0 0 0 0.10443 0.79421 0.0343 0 1.15175 -0.02096 -0.2849
VAL_133 -7.79604 0.3736 2.10829 0.01071 0.04082 -0.0165 -2.37221 0 0 0 0 0 0 -0.01538 2.02045 -0.49004 0 2.64269 -0.0459 -3.53951
ASN_134 -5.40876 0.54645 5.22928 0.00399 0.23589 0.3432 -2.93526 0.32225 0 0 -0.79562 -0.6452 0 0.01861 2.54278 0.25698 0 -1.34026 0.16498 -1.4607
PRO_135 -5.23076 0.93194 2.55928 0.00311 0.06957 -0.43096 -0.55261 0.74798 0 0 0 0 0 -0.076 0.07033 -0.69659 0 -1.64321 0.24001 -4.0079
GLY_136 -1.51468 0.02654 1.88505 9e-05 0 0.06202 -1.22568 0 0 0 0 0 0 -0.08933 0 -1.29741 0 0.79816 -0.20229 -1.55753
GLU_137 -5.95752 0.45331 5.80489 0.00486 0.20576 0.28496 -3.84486 0 0 0 -0.79562 -0.6452 0 0.83096 3.45845 -0.04842 0 -2.72453 -0.37326 -3.34623
GLU_138 -4.04161 0.41637 3.44308 0.00412 0.17987 -0.00316 -2.03035 0 0 0 0 -0.35994 0 -0.05717 3.76516 0.33205 0 -2.72453 0.01004 -1.06609
VAL_139 -5.23865 0.4532 1.92537 0.01035 0.03612 0.04532 -1.94326 0 0 0 0 0 0 0.24581 0.40821 -0.72193 0 2.64269 0.0341 -2.10266
GLU_140 -4.34203 0.27793 3.64448 0.00506 0.21199 -0.08823 -2.47667 0 0 0 0 -0.9901 0 0.21564 3.69757 0.28389 0 -2.72453 -0.04571 -2.33071
VAL_141 -5.9081 0.76895 1.50566 0.01138 0.03925 0.1332 -1.64798 0 0 0 0 0 0 0.02684 1.19237 -0.77292 0 2.64269 -0.11744 -2.12609
THR_142 -4.02263 0.1527 2.58705 0.00508 0.05205 -0.47311 -0.84638 0 0 0 0 0 0 0.60616 0.11895 -0.19211 0 1.15175 -0.15885 -1.01934
PHE_143 -9.80009 0.73579 1.88709 0.0199 0.24709 -0.26144 -2.20471 0 0 0 0 0 0 0.01361 1.58129 -0.36707 0 1.21829 -0.09125 -7.02149
SER_144 -2.32559 0.17226 1.72768 0.00115 0.02488 -0.16632 -0.61116 0 0 0 0 0 0 0.04649 0.93016 0.08348 0 -0.28969 -0.05404 -0.4607
ALA_145 -3.92828 0.35554 1.71241 0.00135 0 -0.21907 -0.4541 0 0 0 0 0 0 0.26032 0 0.06619 0 1.32468 0.41015 -0.47082
ASN_146 -1.15196 0.05598 0.80575 0.00387 0.24906 -0.09844 0.09712 0 0 0 0 0 0 0.59689 1.77628 0.0662 0 -1.34026 0.28555 1.34605
ASP_147 -4.5491 0.65674 5.14273 0.00646 0.64504 0.04386 -3.18513 0.20846 0 0 -0.46324 -0.57782 0 0.21728 2.10071 -0.42525 0 -2.14574 -0.14549 -2.47049
PRO_148 -4.32369 0.47969 2.89613 0.0025 0.03869 0.02238 -0.87071 0.88209 0 0 0 0 0 0.10261 0.38208 -0.48013 0 -1.64321 -0.28711 -2.79869
HIS_D_149 -4.60594 0.56973 4.91808 0.00441 0.42461 -0.11292 -3.26858 0 0 0 -0.46324 -0.57782 0 1.03862 3.02851 0.03407 0 -0.30065 -0.28372 0.40517
LYS_150 -4.22725 0.35643 3.0107 0.00844 0.13615 -0.21234 -0.92978 0 0 0 0 0 0 0.06729 2.78131 -0.03181 0 -0.71458 -0.36896 -0.1244
PHE_151 -9.50107 1.57439 2.41433 0.02208 0.2824 -0.1785 -1.04154 0 0 0 0 0 0 -0.043 3.44487 0.07599 0 1.21829 -0.43298 -2.16474
ASN_152 -5.76465 0.94165 4.49032 0.00727 0.29759 -0.09856 -1.69069 0 0 0 0 0 0 0.03184 1.37057 0.04039 0 -1.34026 -0.24009 -1.95464
ARG_153 -3.96408 0.73856 4.40511 0.01167 0.30683 -0.05777 -2.3039 0.80664 0 0 0 -0.21034 0 0.10775 2.76354 -0.22831 0 -0.09474 -0.02813 2.25281
PRO_154 -6.06364 0.9824 2.42897 0.00353 0.12565 -0.03016 -1.72103 2.22282 0 0 0 0 0 -0.00902 0.9376 -0.54826 0 -1.64321 0.00012 -3.31424
GLN_155 -6.61923 0.45072 5.58476 0.00907 0.20881 0.2702 -3.70165 0 0 0 0 -0.17032 0 0.06242 3.85589 0.15169 0 -1.45095 -0.01212 -1.36071
PHE_156 -8.77958 0.59158 1.15615 0.01943 0.35167 0.08542 -2.56799 0 0 0 0 0 0 0.41871 3.73495 -0.05643 0 1.21829 0.04565 -3.78215
THR_157 -6.6761 0.81079 4.52807 0.00604 0.05641 -0.16608 -2.64893 0 0 0 0 -0.11068 0 -0.05291 0.02372 0.01133 0 1.15175 0.11054 -2.95606
ILE_158 -7.86988 0.4666 0.99522 0.01639 0.10983 -0.07335 -2.28644 0 0 0 0 0 0 -0.02998 2.42761 -0.73265 0 2.30374 -0.12248 -4.79539
GLU_159 -6.5164 0.60044 5.44065 0.00557 0.23652 0.56654 -4.20124 0 0 0 0 -0.20022 0 0.1268 3.61956 0.25161 0 -2.72453 -0.10309 -2.89777
TRP_160 -11.1444 1.29553 4.71732 0.01703 0.77704 0.06661 -2.37375 0 0 0 0 0 0 0.11193 1.88468 0.09364 0 2.26099 0.54686 -1.74656
GLY:CtermProteinFull_161 -1.19647 0.16361 2.5759 9e-05 0 -0.21783 -2.1636 0 0 0 0 0 0 0 0 0 0 0.79816 0.42104 0.3809
#END_POSE_ENERGIES_TABLE 

END
SS: LEEEEEEEEEEEELLLLLLLLLLLHHHHHHHHHEEEEEEEELLLLLEEEEEEELLEEEEEEELLLLEEEEEEEELLHHHHHLLEEEEEELLLEEEEEEEEEELLEEEEEEEELLLLLEEEEEEELLEEEEEEELLLLEEEEEEELLLHHHHHLLEEEEEEL
SCORE_INFO:
TOTAL_SCORE: -347.761
WTS:  fa_atr: 1 fa_rep: 0.55 fa_sol: 1 fa_intra_rep: 0.005 fa_intra_sol_xover4: 1 lk_ball_wtd: 1 fa_elec: 1 pro_close: 1.25 hbond_sr_bb: 1 hbond_lr_bb: 1 hbond_bb_sc: 1 hbond_sc: 1 dslf_fa13: 1.25 omega: 0.4 fa_dun: 0.7 p_aa_pp: 0.6 yhh_planarity: 0.625 ref: 1 rama_prepro: 0.45
TOTAL_WTD:  fa_atr:  -853.896 fa_rep:   107.959 fa_sol:   549.197 fa_intra_rep:     1.271 fa_intra_sol_xover4:    30.082 lk_ball_wtd:     0.720 fa_elec:  -331.270 pro_close:    14.892 hbond_sr_bb:   -21.548 hbond_lr_bb:   -81.742 hbond_bb_sc:   -16.528 hbond_sc:   -32.095 dslf_fa13:     0.000 omega:    33.336 fa_dun:   287.579 p_aa_pp:   -35.803 yhh_planarity:     0.000 ref:     2.741 rama_prepro:    -2.658
RSD_WTD: 1  fa_atr:    -4.403 fa_rep:     0.737 fa_sol:     5.489 fa_intra_rep:     0.000 fa_intra_sol_xover4:     0.000 lk_ball_wtd:     0.170 fa_elec:    -4.362 pro_close:     0.000 hbond_sr_bb:     0.000 hbond_lr_bb:     0.000 hbond_bb_sc:     0.000 hbond_sc:     0.000 dslf_fa13:     0.000 omega:     0.020 fa_dun:     0.000 p_aa_pp:     0.000 yhh_planarity:     0.000 ref:     0.798 rama_prepro:     0.000
RSD_WTD: 2  fa_atr:    -7.124 fa_rep:     0.830 fa_sol:     5.972 fa_intra_rep:     0.012 fa_intra_sol_xover4:     0.272 lk_ball_wtd:     0.245 fa_elec:    -3.786 pro_close:     0.000 hbond_sr_bb:     0.000 hbond_lr_bb:     0.000 hbond_bb_sc:     0.000 hbond_sc:    -0.200 dslf_fa13:     0.000 omega:     0.290 fa_dun:     4.189 p_aa_pp:    -0.167 yhh_planarity:     0.000 ref:    -0.095 rama_prepro:    -0.013
RSD_WTD: 3  fa_atr:    -6.887 fa_rep:     0.889 fa_sol:     1.556 fa_intra_rep:     0.012 fa_intra_sol_xover4:     0.040 lk_ball_wtd:     0.093 fa_elec:    -2.325 pro_close:     0.000 hbond_sr_bb:     0.000 hbond_lr_bb:     0.000 hbond_bb_sc:     0.000 hbond_sc:     0.000 dslf_fa13:     0.000 omega:     0.088 fa_dun:     0.855 p_aa_pp:    -0.677 yhh_planarity:     0.000 ref:     2.643 rama_prepro:    -0.141
RSD_WTD: 4  fa_atr:    -6.926 fa_rep:     0.692 fa_sol:     6.847 fa_intra_rep:     0.006 fa_intra_sol_xover4:     0.299 lk_ball_wtd:     0.166 fa_elec:    -4.369 pro_close:     0.000 hbond_sr_bb:     0.000 hbond_lr_bb:     0.000 hbond_bb_sc:     0.000 hbond_sc:    -0.060 dslf_fa13:     0.000 omega:     0.475 fa_dun:     3.171 p_aa_pp:     0.306 yhh_planarity:     0.000 ref:    -2.725 rama_prepro:    -0.031
RSD_WTD: 5  fa_atr:    -6.722 fa_rep:     0.383 fa_sol:     1.066 fa_intra_rep:     0.011 fa_intra_sol_xover4:     0.046 lk_ball_wtd:     0.132 fa_elec:    -2.201 pro_close:     0.000 hbond_sr_bb:     0.000 hbond_lr_bb:     0.000 hbond_bb_sc:     0.000 hbond_sc:     0.000 dslf_fa13:     0.000 omega:     0.500 fa_dun:     0.349 p_aa_pp:    -0.460 yhh_planarity:     0.000 ref:     2.643 rama_prepro:     0.113
RSD_WTD: 6  fa_atr:    -7.063 fa_rep:     0.510 fa_sol:     7.234 fa_intra_rep:     0.009 fa_intra_sol_xover4:     0.385 lk_ball_wtd:    -0.381 fa_elec:    -4.569 pro_close:     0.000 hbond_sr_bb:     0.000 hbond_lr_bb:     0.000 hbond_bb_sc:     0.000 hbond_sc:    -0.226 dslf_fa13:     0.000 omega:     0.012 fa_dun:     3.278 p_aa_pp:     0.210 yhh_planarity:     0.000 ref:    -0.095 rama_prepro:     0.107
RSD_WTD: 7  fa_atr:    -6.936 fa_rep:     1.113 fa_sol:     0.842 fa_intra_rep:     0.010 fa_intra_sol_xover4:     0.032 lk_ball_wtd:     0.009 fa_elec:    -1.379 pro_close:     0.000 hbond_sr_bb:     0.000 hbond_lr_bb:     0.000 hbond_bb_sc:     0.000 hbond_sc:     0.000 dslf_fa13:     0.000 omega:     0.337 fa_dun:     1.146 p_aa_pp:    -0.444 yhh_planarity:     0.000 ref:     2.643 rama_prepro:     0.070
RSD_WTD: 8  fa_atr:    -5.745 fa_rep:     0.445 fa_sol:     5.779 fa_intra_rep:     0.007 fa_intra_sol_xover4:     0.342 lk_ball_wtd:     0.135 fa_elec:    -4.054 pro_close:     0.000 hbond_sr_bb:     0.000 hbond_lr_bb:     0.000 hbond_bb_sc:     0.000 hbond_sc:    -0.210 dslf_fa13:     0.000 omega:     0.269 fa_dun:     2.506 p_aa_pp:     0.103 yhh_planarity:     0.000 ref:    -2.725 rama_prepro:     0.240
RSD_WTD: 9  fa_atr:    -8.051 fa_rep:     1.641 fa_sol:     1.890 fa_intra_rep:     0.018 fa_intra_sol_xover4:     0.279 lk_ball_wtd:     0.058 fa_elec:    -1.527 pro_close:     0.000 hbond_sr_bb:     0.000 hbond_lr_bb:     0.000 hbond_bb_sc:     0.000 hbond_sc:     0.000 dslf_fa13:     0.000 omega:    -0.043 fa_dun:     2.652 p_aa_pp:    -0.142 yhh_planarity:     0.000 ref:     1.218 rama_prepro:     0.215
RSD_WTD: 10  fa_atr:    -5.199 fa_rep:     0.760 fa_sol:     4.686 fa_intra_rep:     0.008 fa_intra_sol_xover4:     0.559 lk_ball_wtd:    -0.118 fa_elec:    -2.673 pro_close:     0.000 hbond_sr_bb:     0.000 hbond_lr_bb:     0.000 hbond_bb_sc:     0.000 hbond_sc:    -0.540 dslf_fa13:     0.000 omega:     0.477 fa_dun:     2.860 p_aa_pp:     0.211 yhh_planarity:     0.000 ref:    -2.725 rama_prepro:    -0.048
RSD_WTD: 11  fa_atr:    -3.397 fa_rep:     0.747 fa_sol:     3.255 fa_intra_rep:     0.006 fa_intra_sol_xover4:     0.084 lk_ball_wtd:    -0.052 fa_elec:    -0.563 pro_close:     0.000 hbond_sr_bb:     0.000 hbond_lr_bb:     0.000 hbond_bb_sc:    -0.494 hbond_sc:     0.000 dslf_fa13:     0.000 omega:     0.027 fa_dun:     0.013 p_aa_pp:    -0.353 yhh_planarity:     0.000 ref:     1.152 rama_prepro:    -0.173
RSD_WTD: 12  fa_atr:    -4.147 fa_rep:     0.981 fa_sol:     1.388 fa_intra_rep:     0.003 fa_intra_sol_xover4:     0.072 lk_ball_wtd:    -0.472 fa_elec:    -0.103 pro_close:     0.038 hbond_sr_bb:     0.000 hbond_lr_bb:     0.000 hbond_bb_sc:     0.000 hbond_sc:     0.000 dslf_fa13:     0.000 omega:    -0.087 fa_dun:     0.073 p_aa_pp:    -0.995 yhh_planarity:     0.000 ref:    -1.643 rama_prepro:    -0.487
RSD_WTD: 13  fa_atr:    -4.318 fa_rep:     0.510 fa_sol:     3.879 fa_intra_rep:     0.009 fa_intra_sol_xover4:     0.580 lk_ball_wtd:    -0.274 fa_elec:    -0.951 pro_close:     0.000 hbond_sr_bb:     0.000 hbond_lr_bb:     0.000 hbond_bb_sc:    -0.494 hbond_sc:     0.000 dslf_fa13:     0.000 omega:     0.076 fa_dun:     1.685 p_aa_pp:     0.009 yhh_planarity:     0.000 ref:    -1.451 rama_prepro:    -0.353
RSD_WTD: 14  fa_atr:    -5.780 fa_rep:     0.605 fa_sol:     8.381 fa_intra_rep:     0.010 fa_intra_sol_xover4:     0.656 lk_ball_wtd:    -0.587 fa_elec:    -1.596 pro_close:     0.000 hbond_sr_bb:     0.000 hbond_lr_bb:     0.000 hbond_bb_sc:    -1.156 hbond_sc:     0.000 dslf_fa13:     0.000 omega:     0.521 fa_dun:     4.215 p_aa_pp:    -0.232 yhh_planarity:     0.000 ref:    -2.146 rama_prepro:    -0.083
RSD_WTD: 15  fa_atr:    -3.829 fa_rep:     0.266 fa_sol:     4.709 fa_intra_rep:     0.014 fa_intra_sol_xover4:     0.307 lk_ball_wtd:    -0.054 fa_elec:    -3.335 pro_close:     0.000 hbond_sr_bb:     0.000 hbond_lr_bb:     0.000 hbond_bb_sc:     0.000 hbond_sc:    -0.364 dslf_fa13:     0.000 omega:    -0.054 fa_dun:     1.264 p_aa_pp:     0.077 yhh_planarity:     0.000 ref:    -0.715 rama_prepro:    -0.110
RSD_WTD: 16  fa_atr:    -3.091 fa_rep:     1.176 fa_sol:     4.612 fa_intra_rep:     0.007 fa_intra_sol_xover4:     0.918 lk_ball_wtd:    -0.045 fa_elec:    -0.696 pro_close:     0.000 hbond_sr_bb:     0.000 hbond_lr_bb:     0.000 hbond_bb_sc:    -0.357 hbond_sc:     0.000 dslf_fa13:     0.000 omega:     0.009 fa_dun:     3.953 p_aa_pp:     0.228 yhh_planarity:     0.000 ref:    -2.146 rama_prepro:     0.081
RSD_WTD: 17  fa_atr:    -1.455 fa_rep:     0.096 fa_sol:     2.127 fa_intra_rep:     0.000 fa_intra_sol_xover4:     0.000 lk_ball_wtd:    -0.187 fa_elec:     0.185 pro_close:     0.000 hbond_sr_bb:     0.000 hbond_lr_bb:     0.000 hbond_bb_sc:     0.000 hbond_sc:     0.000 dslf_fa13:     0.000 omega:    -0.133 fa_dun:     0.000 p_aa_pp:    -0.858 yhh_planarity:     0.000 ref:     0.798 rama_prepro:    -0.146
RSD_WTD: 18  fa_atr:    -4.329 fa_rep:     1.403 fa_sol:     7.676 fa_intra_rep:     0.006 fa_intra_sol_xover4:     0.604 lk_ball_wtd:     0.305 fa_elec:     1.244 pro_close:     0.000 hbond_sr_bb:     0.000 hbond_lr_bb:     0.000 hbond_bb_sc:    -0.493 hbond_sc:     0.000 dslf_fa13:     0.000 omega:     0.049 fa_dun:     5.833 p_aa_pp:     0.237 yhh_planarity:     0.000 ref:    -2.146 rama_prepro:     0.054
RSD_WTD: 19  fa_atr:    -2.353 fa_rep:     1.877 fa_sol:     2.620 fa_intra_rep:     0.000 fa_intra_sol_xover4:     0.000 lk_ball_wtd:    -0.294 fa_elec:    -1.593 pro_close:     0.000 hbond_sr_bb:     0.000 hbond_lr_bb:     0.000 hbond_bb_sc:    -0.306 hbond_sc:     0.000 dslf_fa13:     0.000 omega:    -0.129 fa_dun:     0.000 p_aa_pp:    -1.516 yhh_planarity:     0.000 ref:     0.798 rama_prepro:     0.582
RSD_WTD: 20  fa_atr:    -3.979 fa_rep:     2.080 fa_sol:     4.853 fa_intra_rep:     0.026 fa_intra_sol_xover4:     0.220 lk_ball_wtd:    -0.134 fa_elec:     1.020 pro_close:     0.000 hbond_sr_bb:     0.000 hbond_lr_bb:     0.000 hbond_bb_sc:     0.000 hbond_sc:     0.000 dslf_fa13:     0.000 omega:     0.024 fa_dun:     4.626 p_aa_pp:    -0.175 yhh_planarity:     0.000 ref:     0.582 rama_prepro:     0.165
RSD_WTD: 21  fa_atr:    -5.917 fa_rep:     1.813 fa_sol:     1.460 fa_intra_rep:     0.019 fa_intra_sol_xover4:     0.114 lk_ball_wtd:    -0.262 fa_elec:    -0.667 pro_close:     0.000 hbond_sr_bb:     0.000 hbond_lr_bb:     0.000 hbond_bb_sc:     0.000 hbond_sc:     0.000 dslf_fa13:     0.000 omega:    -0.046 fa_dun:     3.046 p_aa_pp:    -0.772 yhh_planarity:     0.000 ref:     2.304 rama_prepro:    -0.304
RSD_WTD: 22  fa_atr:    -3.956 fa_rep:     1.872 fa_sol:     4.580 fa_intra_rep:     0.001 fa_intra_sol_xover4:     0.020 lk_ball_wtd:    -0.011 fa_elec:    -1.963 pro_close:     0.000 hbond_sr_bb:     0.000 hbond_lr_bb:     0.000 hbond_bb_sc:    -0.946 hbond_sc:     0.000 dslf_fa13:     0.000 omega:    -0.023 fa_dun:     1.607 p_aa_pp:    -0.409 yhh_planarity:     0.000 ref:    -0.290 rama_prepro:    -0.215
RSD_WTD: 23  fa_atr:    -2.853 fa_rep:     1.357 fa_sol:     3.077 fa_intra_rep:     0.003 fa_intra_sol_xover4:     0.000 lk_ball_wtd:     0.017 fa_elec:    -0.587 pro_close:     0.000 hbond_sr_bb:     0.000 hbond_lr_bb:     0.000 hbond_bb_sc:     0.000 hbond_sc:     0.000 dslf_fa13:     0.000 omega:    -0.023 fa_dun:     0.000 p_aa_pp:     0.157 yhh_planarity:     0.000 ref:     1.325 rama_prepro:     1.492
RSD_WTD: 24  fa_atr:    -2.735 fa_rep:     0.320 fa_sol:     2.382 fa_intra_rep:     0.003 fa_intra_sol_xover4:     0.000 lk_ball_wtd:    -0.331 fa_elec:    -0.364 pro_close:     0.000 hbond_sr_bb:     0.000 hbond_lr_bb:     0.000 hbond_bb_sc:     0.000 hbond_sc:     0.000 dslf_fa13:     0.000 omega:    -0.146 fa_dun:     0.000 p_aa_pp:    -0.224 yhh_planarity:     0.000 ref:     1.325 rama_prepro:     1.534
RSD_WTD: 25  fa_atr:    -7.724 fa_rep:     3.531 fa_sol:     7.907 fa_intra_rep:     0.008 fa_intra_sol_xover4:     0.304 lk_ball_wtd:    -0.243 fa_elec:    -1.694 pro_close:     0.000 hbond_sr_bb:     0.000 hbond_lr_bb:     0.000 hbond_bb_sc:    -0.946 hbond_sc:     0.000 dslf_fa13:     0.000 omega:     0.088 fa_dun:     5.898 p_aa_pp:    -0.257 yhh_planarity:     0.000 ref:    -2.725 rama_prepro:    -0.088
RSD_WTD: 26  fa_atr:    -6.433 fa_rep:     1.536 fa_sol:     4.108 fa_intra_rep:     0.020 fa_intra_sol_xover4:     0.189 lk_ball_wtd:     0.136 fa_elec:    -2.330 pro_close:     0.000 hbond_sr_bb:     0.000 hbond_lr_bb:     0.000 hbond_bb_sc:     0.000 hbond_sc:     0.000 dslf_fa13:     0.000 omega:     0.003 fa_dun:     1.060 p_aa_pp:    -0.245 yhh_planarity:     0.000 ref:     1.661 rama_prepro:    -0.192
RSD_WTD: 27  fa_atr:    -4.089 fa_rep:     0.127 fa_sol:     3.721 fa_intra_rep:     0.006 fa_intra_sol_xover4:     0.261 lk_ball_wtd:    -0.310 fa_elec:    -0.772 pro_close:     0.000 hbond_sr_bb:     0.000 hbond_lr_bb:     0.000 hbond_bb_sc:     0.000 hbond_sc:     0.000 dslf_fa13:     0.000 omega:     0.090 fa_dun:     2.539 p_aa_pp:    -0.233 yhh_planarity:     0.000 ref:    -2.725 rama_prepro:    -0.309
RSD_WTD: 28  fa_atr:    -4.611 fa_rep:     0.479 fa_sol:     5.537 fa_intra_rep:     0.007 fa_intra_sol_xover4:     0.748 lk_ball_wtd:    -0.105 fa_elec:    -2.991 pro_close:     0.000 hbond_sr_bb:     0.000 hbond_lr_bb:     0.000 hbond_bb_sc:     0.000 hbond_sc:    -0.696 dslf_fa13:     0.000 omega:     0.563 fa_dun:     3.039 p_aa_pp:    -0.215 yhh_planarity:     0.000 ref:    -2.725 rama_prepro:    -0.325
RSD_WTD: 29  fa_atr:    -6.357 fa_rep:     1.291 fa_sol:     3.431 fa_intra_rep:     0.001 fa_intra_sol_xover4:     0.000 lk_ball_wtd:     0.000 fa_elec:    -1.594 pro_close:     0.000 hbond_sr_bb:     0.000 hbond_lr_bb:     0.000 hbond_bb_sc:     0.000 hbond_sc:     0.000 dslf_fa13:     0.000 omega:    -0.068 fa_dun:     0.000 p_aa_pp:    -0.305 yhh_planarity:     0.000 ref:     1.325 rama_prepro:    -0.406
RSD_WTD: 30  fa_atr:    -4.367 fa_rep:     0.907 fa_sol:     3.096 fa_intra_rep:     0.001 fa_intra_sol_xover4:     0.000 lk_ball_wtd:    -0.139 fa_elec:    -1.085 pro_close:     0.000 hbond_sr_bb:     0.000 hbond_lr_bb:     0.000 hbond_bb_sc:     0.000 hbond_sc:     0.000 dslf_fa13:     0.000 omega:     0.415 fa_dun:     0.000 p_aa_pp:    -0.109 yhh_planarity:     0.000 ref:     1.325 rama_prepro:    -0.567
RSD_WTD: 31  fa_atr:    -4.966 fa_rep:     0.690 fa_sol:     5.770 fa_intra_rep:     0.007 fa_intra_sol_xover4:     0.120 lk_ball_wtd:     0.160 fa_elec:    -4.130 pro_close:     0.000 hbond_sr_bb:     0.000 hbond_lr_bb:     0.000 hbond_bb_sc:     0.000 hbond_sc:    -0.696 dslf_fa13:     0.000 omega:    -0.058 fa_dun:     1.182 p_aa_pp:    -0.053 yhh_planarity:     0.000 ref:    -0.715 rama_prepro:    -0.517
RSD_WTD: 32  fa_atr:    -4.546 fa_rep:     0.465 fa_sol:     5.722 fa_intra_rep:     0.006 fa_intra_sol_xover4:     0.337 lk_ball_wtd:     0.244 fa_elec:    -3.634 pro_close:     0.000 hbond_sr_bb:     0.000 hbond_lr_bb:     0.000 hbond_bb_sc:     0.000 hbond_sc:    -0.364 dslf_fa13:     0.000 omega:     0.011 fa_dun:     2.734 p_aa_pp:    -0.559 yhh_planarity:     0.000 ref:    -2.146 rama_prepro:    -0.263
RSD_WTD: 33  fa_atr:    -4.373 fa_rep:     1.377 fa_sol:     2.380 fa_intra_rep:     0.003 fa_intra_sol_xover4:     0.000 lk_ball_wtd:    -0.225 fa_elec:    -0.811 pro_close:     0.000 hbond_sr_bb:     0.000 hbond_lr_bb:     0.000 hbond_bb_sc:     0.000 hbond_sc:     0.000 dslf_fa13:     0.000 omega:    -0.038 fa_dun:     0.000 p_aa_pp:     0.188 yhh_planarity:     0.000 ref:     1.325 rama_prepro:     0.457
RSD_WTD: 34  fa_atr:    -5.933 fa_rep:     1.084 fa_sol:     4.268 fa_intra_rep:     0.008 fa_intra_sol_xover4:     0.124 lk_ball_wtd:     0.004 fa_elec:    -1.751 pro_close:     0.000 hbond_sr_bb:     0.000 hbond_lr_bb:     0.000 hbond_bb_sc:     0.000 hbond_sc:     0.000 dslf_fa13:     0.000 omega:     0.055 fa_dun:     1.401 p_aa_pp:     0.421 yhh_planarity:     0.000 ref:    -0.715 rama_prepro:     0.779
RSD_WTD: 35  fa_atr:    -9.780 fa_rep:     2.159 fa_sol:     2.073 fa_intra_rep:     0.009 fa_intra_sol_xover4:     0.058 lk_ball_wtd:     0.162 fa_elec:    -1.939 pro_close:     0.000 hbond_sr_bb:     0.000 hbond_lr_bb:     0.000 hbond_bb_sc:     0.000 hbond_sc:     0.000 dslf_fa13:     0.000 omega:     0.973 fa_dun:     1.461 p_aa_pp:     0.236 yhh_planarity:     0.000 ref:     1.657 rama_prepro:     0.823
RSD_WTD: 36  fa_atr:    -6.070 fa_rep:     0.257 fa_sol:     5.944 fa_intra_rep:     0.016 fa_intra_sol_xover4:     0.322 lk_ball_wtd:     0.256 fa_elec:    -4.890 pro_close:     0.000 hbond_sr_bb:     0.000 hbond_lr_bb:     0.000 hbond_bb_sc:     0.000 hbond_sc:    -0.775 dslf_fa13:     0.000 omega:     0.075 fa_dun:     2.504 p_aa_pp:     0.017 yhh_planarity:     0.000 ref:    -0.095 rama_prepro:     0.429
RSD_WTD: 37  fa_atr:    -7.343 fa_rep:     0.604 fa_sol:     1.066 fa_intra_rep:     0.012 fa_intra_sol_xover4:     0.044 lk_ball_wtd:     0.077 fa_elec:    -2.107 pro_close:     0.000 hbond_sr_bb:     0.000 hbond_lr_bb:     0.000 hbond_bb_sc:     0.000 hbond_sc:     0.000 dslf_fa13:     0.000 omega:     0.863 fa_dun:     0.483 p_aa_pp:    -0.603 yhh_planarity:     0.000 ref:     2.643 rama_prepro:    -0.112
RSD_WTD: 38  fa_atr:    -6.037 fa_rep:     0.291 fa_sol:     5.601 fa_intra_rep:     0.009 fa_intra_sol_xover4:     0.199 lk_ball_wtd:     0.305 fa_elec:    -4.327 pro_close:     0.000 hbond_sr_bb:     0.000 hbond_lr_bb:     0.000 hbond_bb_sc:     0.000 hbond_sc:    -1.065 dslf_fa13:     0.000 omega:     0.012 fa_dun:     2.049 p_aa_pp:     0.125 yhh_planarity:     0.000 ref:    -0.095 rama_prepro:    -0.022
RSD_WTD: 39  fa_atr:    -7.464 fa_rep:     0.837 fa_sol:     0.870 fa_intra_rep:     0.013 fa_intra_sol_xover4:     0.064 lk_ball_wtd:     0.228 fa_elec:    -2.249 pro_close:     0.000 hbond_sr_bb:     0.000 hbond_lr_bb:     0.000 hbond_bb_sc:     0.000 hbond_sc:     0.000 dslf_fa13:     0.000 omega:     0.310 fa_dun:     0.441 p_aa_pp:    -0.271 yhh_planarity:     0.000 ref:     1.661 rama_prepro:    -0.010
RSD_WTD: 40  fa_atr:    -6.145 fa_rep:     0.404 fa_sol:     6.358 fa_intra_rep:     0.013 fa_intra_sol_xover4:     0.285 lk_ball_wtd:     0.786 fa_elec:    -5.614 pro_close:     0.000 hbond_sr_bb:     0.000 hbond_lr_bb:     0.000 hbond_bb_sc:     0.000 hbond_sc:    -0.915 dslf_fa13:     0.000 omega:     0.002 fa_dun:     3.529 p_aa_pp:    -0.092 yhh_planarity:     0.000 ref:    -0.095 rama_prepro:    -0.045
RSD_WTD: 41  fa_atr:    -8.699 fa_rep:     0.452 fa_sol:     7.426 fa_intra_rep:     0.007 fa_intra_sol_xover4:     0.559 lk_ball_wtd:    -0.007 fa_elec:    -3.668 pro_close:     0.000 hbond_sr_bb:     0.000 hbond_lr_bb:     0.000 hbond_bb_sc:    -1.186 hbond_sc:    -0.855 dslf_fa13:     0.000 omega:     0.618 fa_dun:     1.918 p_aa_pp:    -0.313 yhh_planarity:     0.000 ref:    -1.340 rama_prepro:     0.037
RSD_WTD: 42  fa_atr:    -3.855 fa_rep:     0.140 fa_sol:     5.158 fa_intra_rep:     0.003 fa_intra_sol_xover4:     0.286 lk_ball_wtd:     0.288 fa_elec:    -4.276 pro_close:     0.000 hbond_sr_bb:     0.000 hbond_lr_bb:     0.000 hbond_bb_sc:     0.000 hbond_sc:    -0.915 dslf_fa13:     0.000 omega:     0.376 fa_dun:     3.164 p_aa_pp:    -0.475 yhh_planarity:     0.000 ref:    -2.146 rama_prepro:    -0.214
RSD_WTD: 43  fa_atr:    -4.857 fa_rep:     0.284 fa_sol:     5.301 fa_intra_rep:     0.002 fa_intra_sol_xover4:     0.061 lk_ball_wtd:    -0.007 fa_elec:    -0.568 pro_close:     0.000 hbond_sr_bb:     0.000 hbond_lr_bb:     0.000 hbond_bb_sc:    -1.098 hbond_sc:    -0.855 dslf_fa13:     0.000 omega:    -0.016 fa_dun:     1.622 p_aa_pp:    -0.385 yhh_planarity:     0.000 ref:    -0.290 rama_prepro:    -0.358
RSD_WTD: 44  fa_atr:    -1.699 fa_rep:     0.087 fa_sol:     1.229 fa_intra_rep:     0.002 fa_intra_sol_xover4:     0.057 lk_ball_wtd:    -0.168 fa_elec:     0.036 pro_close:     0.000 hbond_sr_bb:     0.000 hbond_lr_bb:     0.000 hbond_bb_sc:     0.000 hbond_sc:     0.000 dslf_fa13:     0.000 omega:    -0.064 fa_dun:     0.488 p_aa_pp:    -0.193 yhh_planarity:     0.000 ref:    -0.290 rama_prepro:    -0.365
RSD_WTD: 45  fa_atr:    -3.891 fa_rep:     0.542 fa_sol:     4.031 fa_intra_rep:     0.004 fa_intra_sol_xover4:     0.083 lk_ball_wtd:     0.016 fa_elec:    -0.623 pro_close:     0.711 hbond_sr_bb:     0.000 hbond_lr_bb:     0.000 hbond_bb_sc:    -1.158 hbond_sc:     0.000 dslf_fa13:     0.000 omega:     0.310 fa_dun:     0.474 p_aa_pp:    -0.277 yhh_planarity:     0.000 ref:     1.152 rama_prepro:    -0.453
RSD_WTD: 46  fa_atr:    -3.950 fa_rep:     0.368 fa_sol:     1.683 fa_intra_rep:     0.003 fa_intra_sol_xover4:     0.073 lk_ball_wtd:    -0.184 fa_elec:    -0.654 pro_close:     1.109 hbond_sr_bb:     0.000 hbond_lr_bb:     0.000 hbond_bb_sc:     0.000 hbond_sc:     0.000 dslf_fa13:     0.000 omega:     0.030 fa_dun:     0.161 p_aa_pp:    -1.111 yhh_planarity:     0.000 ref:    -1.643 rama_prepro:    -0.497
RSD_WTD: 47  fa_atr:    -7.343 fa_rep:     1.011 fa_sol:     2.142 fa_intra_rep:     0.013 fa_intra_sol_xover4:     0.039 lk_ball_wtd:    -0.120 fa_elec:    -2.103 pro_close:     0.000 hbond_sr_bb:     0.000 hbond_lr_bb:     0.000 hbond_bb_sc:     0.000 hbond_sc:     0.000 dslf_fa13:     0.000 omega:     0.430 fa_dun:     0.244 p_aa_pp:    -0.763 yhh_planarity:     0.000 ref:     2.643 rama_prepro:    -0.450
RSD_WTD: 48  fa_atr:    -5.776 fa_rep:     0.648 fa_sol:     4.613 fa_intra_rep:     0.005 fa_intra_sol_xover4:     0.193 lk_ball_wtd:    -0.037 fa_elec:    -2.606 pro_close:     0.000 hbond_sr_bb:     0.000 hbond_lr_bb:     0.000 hbond_bb_sc:     0.000 hbond_sc:     0.000 dslf_fa13:     0.000 omega:    -0.015 fa_dun:     4.787 p_aa_pp:     0.212 yhh_planarity:     0.000 ref:    -2.725 rama_prepro:    -0.122
RSD_WTD: 49  fa_atr:    -7.240 fa_rep:     0.371 fa_sol:     1.543 fa_intra_rep:     0.011 fa_intra_sol_xover4:     0.043 lk_ball_wtd:     0.028 fa_elec:    -1.846 pro_close:     0.000 hbond_sr_bb:     0.000 hbond_lr_bb:     0.000 hbond_bb_sc:     0.000 hbond_sc:     0.000 dslf_fa13:     0.000 omega:     0.845 fa_dun:     0.579 p_aa_pp:    -0.612 yhh_planarity:     0.000 ref:     2.643 rama_prepro:    -0.049
RSD_WTD: 50  fa_atr:    -6.809 fa_rep:     0.767 fa_sol:     5.625 fa_intra_rep:     0.006 fa_intra_sol_xover4:     0.451 lk_ball_wtd:     0.184 fa_elec:    -3.607 pro_close:     0.000 hbond_sr_bb:     0.000 hbond_lr_bb:     0.000 hbond_bb_sc:     0.000 hbond_sc:    -0.612 dslf_fa13:     0.000 omega:    -0.015 fa_dun:     2.935 p_aa_pp:    -0.055 yhh_planarity:     0.000 ref:    -0.301 rama_prepro:    -0.011
RSD_WTD: 51  fa_atr:    -7.620 fa_rep:     0.871 fa_sol:     0.794 fa_intra_rep:     0.018 fa_intra_sol_xover4:     0.071 lk_ball_wtd:     0.143 fa_elec:    -2.393 pro_close:     0.000 hbond_sr_bb:     0.000 hbond_lr_bb:     0.000 hbond_bb_sc:     0.000 hbond_sc:     0.000 dslf_fa13:     0.000 omega:     0.413 fa_dun:     2.091 p_aa_pp:    -0.763 yhh_planarity:     0.000 ref:     2.304 rama_prepro:    -0.168
RSD_WTD: 52  fa_atr:    -5.830 fa_rep:     0.707 fa_sol:     4.405 fa_intra_rep:     0.012 fa_intra_sol_xover4:     0.163 lk_ball_wtd:    -0.065 fa_elec:    -2.985 pro_close:     0.000 hbond_sr_bb:     0.000 hbond_lr_bb:     0.000 hbond_bb_sc:     0.000 hbond_sc:     0.000 dslf_fa13:     0.000 omega:     0.031 fa_dun:     1.878 p_aa_pp:     0.288 yhh_planarity:     0.000 ref:    -0.715 rama_prepro:    -0.222
RSD_WTD: 53  fa_atr:    -6.245 fa_rep:     1.201 fa_sol:     1.206 fa_intra_rep:     0.013 fa_intra_sol_xover4:     0.048 lk_ball_wtd:    -0.084 fa_elec:    -1.971 pro_close:     0.000 hbond_sr_bb:     0.000 hbond_lr_bb:     0.000 hbond_bb_sc:     0.000 hbond_sc:     0.000 dslf_fa13:     0.000 omega:     1.190 fa_dun:     0.612 p_aa_pp:     0.191 yhh_planarity:     0.000 ref:     2.643 rama_prepro:     0.419
RSD_WTD: 54  fa_atr:    -2.013 fa_rep:     0.177 fa_sol:     2.207 fa_intra_rep:     0.000 fa_intra_sol_xover4:     0.000 lk_ball_wtd:    -0.275 fa_elec:    -0.184 pro_close:     0.000 hbond_sr_bb:     0.000 hbond_lr_bb:     0.000 hbond_bb_sc:     0.000 hbond_sc:     0.000 dslf_fa13:     0.000 omega:     0.073 fa_dun:     0.000 p_aa_pp:    -1.271 yhh_planarity:     0.000 ref:     0.798 rama_prepro:     0.557
RSD_WTD: 55  fa_atr:    -1.495 fa_rep:     0.021 fa_sol:     1.971 fa_intra_rep:     0.004 fa_intra_sol_xover4:     0.314 lk_ball_wtd:    -0.177 fa_elec:    -0.764 pro_close:     0.000 hbond_sr_bb:     0.000 hbond_lr_bb:     0.000 hbond_bb_sc:     0.000 hbond_sc:     0.000 dslf_fa13:     0.000 omega:     0.089 fa_dun:     2.167 p_aa_pp:    -0.220 yhh_planarity:     0.000 ref:    -2.146 rama_prepro:     0.060
RSD_WTD: 56  fa_atr:    -4.739 fa_rep:     0.248 fa_sol:     5.172 fa_intra_rep:     0.005 fa_intra_sol_xover4:     0.198 lk_ball_wtd:     0.180 fa_elec:    -3.813 pro_close:     0.000 hbond_sr_bb:     0.000 hbond_lr_bb:     0.000 hbond_bb_sc:     0.000 hbond_sc:    -0.991 dslf_fa13:     0.000 omega:     0.015 fa_dun:     2.890 p_aa_pp:    -0.012 yhh_planarity:     0.000 ref:    -2.725 rama_prepro:    -0.242
RSD_WTD: 57  fa_atr:    -3.367 fa_rep:     0.409 fa_sol:     2.267 fa_intra_rep:     0.008 fa_intra_sol_xover4:     0.145 lk_ball_wtd:    -0.140 fa_elec:    -0.242 pro_close:     0.000 hbond_sr_bb:     0.000 hbond_lr_bb:     0.000 hbond_bb_sc:     0.000 hbond_sc:     0.000 dslf_fa13:     0.000 omega:     0.317 fa_dun:     1.274 p_aa_pp:     0.143 yhh_planarity:     0.000 ref:    -0.715 rama_prepro:    -0.134
RSD_WTD: 58  fa_atr:    -4.993 fa_rep:     0.459 fa_sol:     4.503 fa_intra_rep:     0.010 fa_intra_sol_xover4:     0.184 lk_ball_wtd:     0.474 fa_elec:    -3.987 pro_close:     0.000 hbond_sr_bb:     0.000 hbond_lr_bb:     0.000 hbond_bb_sc:     0.000 hbond_sc:    -0.991 dslf_fa13:     0.000 omega:     0.338 fa_dun:     6.278 p_aa_pp:    -0.160 yhh_planarity:     0.000 ref:    -0.095 rama_prepro:    -0.084
RSD_WTD: 59  fa_atr:    -3.479 fa_rep:     0.349 fa_sol:     1.948 fa_intra_rep:     0.005 fa_intra_sol_xover4:     0.051 lk_ball_wtd:    -0.270 fa_elec:    -1.036 pro_close:     0.000 hbond_sr_bb:     0.000 hbond_lr_bb:     0.000 hbond_bb_sc:     0.000 hbond_sc:    -0.612 dslf_fa13:     0.000 omega:    -0.035 fa_dun:     0.040 p_aa_pp:    -0.197 yhh_planarity:     0.000 ref:     1.152 rama_prepro:    -0.052
RSD_WTD: 60  fa_atr:    -5.475 fa_rep:     0.642 fa_sol:     1.266 fa_intra_rep:     0.012 fa_intra_sol_xover4:     0.044 lk_ball_wtd:     0.061 fa_elec:    -1.655 pro_close:     0.000 hbond_sr_bb:     0.000 hbond_lr_bb:     0.000 hbond_bb_sc:     0.000 hbond_sc:     0.000 dslf_fa13:     0.000 omega:     2.144 fa_dun:     0.116 p_aa_pp:    -0.603 yhh_planarity:     0.000 ref:     2.643 rama_prepro:    -0.072
RSD_WTD: 61  fa_atr:    -3.178 fa_rep:     0.129 fa_sol:     1.504 fa_intra_rep:     0.004 fa_intra_sol_xover4:     0.054 lk_ball_wtd:    -0.382 fa_elec:    -0.464 pro_close:     0.000 hbond_sr_bb:     0.000 hbond_lr_bb:     0.000 hbond_bb_sc:     0.000 hbond_sc:     0.000 dslf_fa13:     0.000 omega:     0.093 fa_dun:     1.004 p_aa_pp:     0.054 yhh_planarity:     0.000 ref:     1.152 rama_prepro:    -0.104
RSD_WTD: 62  fa_atr:    -7.794 fa_rep:     0.470 fa_sol:     2.100 fa_intra_rep:     0.011 fa_intra_sol_xover4:     0.041 lk_ball_wtd:     0.013 fa_elec:    -2.415 pro_close:     0.000 hbond_sr_bb:     0.000 hbond_lr_bb:     0.000 hbond_bb_sc:     0.000 hbond_sc:     0.000 dslf_fa13:     0.000 omega:     0.002 fa_dun:     1.698 p_aa_pp:    -0.548 yhh_planarity:     0.000 ref:     2.643 rama_prepro:    -0.066
RSD_WTD: 63  fa_atr:    -5.225 fa_rep:     0.507 fa_sol:     5.041 fa_intra_rep:     0.004 fa_intra_sol_xover4:     0.237 lk_ball_wtd:     0.289 fa_elec:    -2.858 pro_close:     0.325 hbond_sr_bb:     0.000 hbond_lr_bb:     0.000 hbond_bb_sc:    -0.777 hbond_sc:    -0.641 dslf_fa13:     0.000 omega:     0.019 fa_dun:     2.436 p_aa_pp:     0.209 yhh_planarity:     0.000 ref:    -1.340 rama_prepro:     0.136
RSD_WTD: 64  fa_atr:    -5.065 fa_rep:     0.796 fa_sol:     2.472 fa_intra_rep:     0.003 fa_intra_sol_xover4:     0.069 lk_ball_wtd:    -0.384 fa_elec:    -0.509 pro_close:     0.731 hbond_sr_bb:     0.000 hbond_lr_bb:     0.000 hbond_bb_sc:     0.000 hbond_sc:     0.000 dslf_fa13:     0.000 omega:    -0.079 fa_dun:     0.072 p_aa_pp:    -0.717 yhh_planarity:     0.000 ref:    -1.643 rama_prepro:     0.220
RSD_WTD: 65  fa_atr:    -1.470 fa_rep:     0.024 fa_sol:     1.842 fa_intra_rep:     0.000 fa_intra_sol_xover4:     0.000 lk_ball_wtd:     0.044 fa_elec:    -1.303 pro_close:     0.000 hbond_sr_bb:     0.000 hbond_lr_bb:     0.000 hbond_bb_sc:     0.000 hbond_sc:     0.000 dslf_fa13:     0.000 omega:    -0.137 fa_dun:     0.000 p_aa_pp:    -1.333 yhh_planarity:     0.000 ref:     0.798 rama_prepro:    -0.290
RSD_WTD: 66  fa_atr:    -5.844 fa_rep:     0.452 fa_sol:     5.668 fa_intra_rep:     0.005 fa_intra_sol_xover4:     0.202 lk_ball_wtd:     0.237 fa_elec:    -3.807 pro_close:     0.000 hbond_sr_bb:     0.000 hbond_lr_bb:     0.000 hbond_bb_sc:    -0.777 hbond_sc:    -0.641 dslf_fa13:     0.000 omega:     0.800 fa_dun:     3.455 p_aa_pp:    -0.049 yhh_planarity:     0.000 ref:    -2.725 rama_prepro:    -0.447
RSD_WTD: 67  fa_atr:    -3.856 fa_rep:     0.443 fa_sol:     3.609 fa_intra_rep:     0.004 fa_intra_sol_xover4:     0.202 lk_ball_wtd:    -0.107 fa_elec:    -2.312 pro_close:     0.000 hbond_sr_bb:     0.000 hbond_lr_bb:     0.000 hbond_bb_sc:     0.000 hbond_sc:    -0.226 dslf_fa13:     0.000 omega:    -0.059 fa_dun:     3.429 p_aa_pp:     0.332 yhh_planarity:     0.000 ref:    -2.725 rama_prepro:     0.008
RSD_WTD: 68  fa_atr:    -5.192 fa_rep:     0.358 fa_sol:     1.938 fa_intra_rep:     0.010 fa_intra_sol_xover4:     0.036 lk_ball_wtd:     0.048 fa_elec:    -1.938 pro_close:     0.000 hbond_sr_bb:     0.000 hbond_lr_bb:     0.000 hbond_bb_sc:     0.000 hbond_sc:     0.000 dslf_fa13:     0.000 omega:     0.302 fa_dun:     0.360 p_aa_pp:    -0.746 yhh_planarity:     0.000 ref:     2.643 rama_prepro:     0.008
RSD_WTD: 69  fa_atr:    -4.438 fa_rep:     0.257 fa_sol:     4.131 fa_intra_rep:     0.005 fa_intra_sol_xover4:     0.205 lk_ball_wtd:     0.162 fa_elec:    -3.204 pro_close:     0.000 hbond_sr_bb:     0.000 hbond_lr_bb:     0.000 hbond_bb_sc:     0.000 hbond_sc:    -1.300 dslf_fa13:     0.000 omega:     0.371 fa_dun:     3.661 p_aa_pp:     0.281 yhh_planarity:     0.000 ref:    -2.725 rama_prepro:    -0.066
RSD_WTD: 70  fa_atr:    -5.513 fa_rep:     0.669 fa_sol:     1.513 fa_intra_rep:     0.011 fa_intra_sol_xover4:     0.037 lk_ball_wtd:     0.041 fa_elec:    -1.771 pro_close:     0.000 hbond_sr_bb:     0.000 hbond_lr_bb:     0.000 hbond_bb_sc:     0.000 hbond_sc:     0.000 dslf_fa13:     0.000 omega:     0.119 fa_dun:     1.577 p_aa_pp:    -0.794 yhh_planarity:     0.000 ref:     2.643 rama_prepro:    -0.107
RSD_WTD: 71  fa_atr:    -3.568 fa_rep:     0.234 fa_sol:     1.875 fa_intra_rep:     0.009 fa_intra_sol_xover4:     0.053 lk_ball_wtd:    -0.494 fa_elec:    -0.465 pro_close:     0.000 hbond_sr_bb:     0.000 hbond_lr_bb:     0.000 hbond_bb_sc:     0.000 hbond_sc:     0.000 dslf_fa13:     0.000 omega:     0.546 fa_dun:     0.084 p_aa_pp:    -0.209 yhh_planarity:     0.000 ref:     1.152 rama_prepro:    -0.143
RSD_WTD: 72  fa_atr:    -9.348 fa_rep:     0.999 fa_sol:     1.475 fa_intra_rep:     0.020 fa_intra_sol_xover4:     0.254 lk_ball_wtd:    -0.148 fa_elec:    -2.160 pro_close:     0.000 hbond_sr_bb:     0.000 hbond_lr_bb:     0.000 hbond_bb_sc:     0.000 hbond_sc:     0.000 dslf_fa13:     0.000 omega:     0.008 fa_dun:     1.676 p_aa_pp:    -0.291 yhh_planarity:     0.000 ref:     1.218 rama_prepro:    -0.087
RSD_WTD: 73  fa_atr:    -2.349 fa_rep:     0.353 fa_sol:     1.620 fa_intra_rep:     0.002 fa_intra_sol_xover4:     0.054 lk_ball_wtd:    -0.263 fa_elec:    -0.037 pro_close:     0.000 hbond_sr_bb:     0.000 hbond_lr_bb:     0.000 hbond_bb_sc:     0.000 hbond_sc:     0.000 dslf_fa13:     0.000 omega:    -0.018 fa_dun:     0.597 p_aa_pp:     0.280 yhh_planarity:     0.000 ref:    -0.290 rama_prepro:    -0.049
RSD_WTD: 74  fa_atr:    -3.189 fa_rep:     0.299 fa_sol:     1.130 fa_intra_rep:     0.001 fa_intra_sol_xover4:     0.000 lk_ball_wtd:    -0.269 fa_elec:     0.346 pro_close:     0.000 hbond_sr_bb:     0.000 hbond_lr_bb:     0.000 hbond_bb_sc:     0.000 hbond_sc:     0.000 dslf_fa13:     0.000 omega:     0.370 fa_dun:     0.000 p_aa_pp:     0.049 yhh_planarity:     0.000 ref:     1.325 rama_prepro:     0.383
RSD_WTD: 75  fa_atr:    -1.817 fa_rep:     0.068 fa_sol:     1.236 fa_intra_rep:     0.006 fa_intra_sol_xover4:     0.276 lk_ball_wtd:    -0.081 fa_elec:    -0.065 pro_close:     0.000 hbond_sr_bb:     0.000 hbond_lr_bb:     0.000 hbond_bb_sc:     0.000 hbond_sc:     0.000 dslf_fa13:     0.000 omega:     0.336 fa_dun:     1.160 p_aa_pp:     0.040 yhh_planarity:     0.000 ref:    -1.340 rama_prepro:     0.242
RSD_WTD: 76  fa_atr:    -4.565 fa_rep:     0.814 fa_sol:     5.086 fa_intra_rep:     0.007 fa_intra_sol_xover4:     0.612 lk_ball_wtd:     0.072 fa_elec:    -3.163 pro_close:     0.002 hbond_sr_bb:     0.000 hbond_lr_bb:     0.000 hbond_bb_sc:    -0.483 hbond_sc:    -0.671 dslf_fa13:     0.000 omega:     0.240 fa_dun:     1.653 p_aa_pp:    -0.406 yhh_planarity:     0.000 ref:    -2.146 rama_prepro:    -0.151
RSD_WTD: 77  fa_atr:    -5.206 fa_rep:     1.333 fa_sol:     3.007 fa_intra_rep:     0.002 fa_intra_sol_xover4:     0.038 lk_ball_wtd:     0.068 fa_elec:    -1.035 pro_close:     0.159 hbond_sr_bb:     0.000 hbond_lr_bb:     0.000 hbond_bb_sc:     0.000 hbond_sc:     0.000 dslf_fa13:     0.000 omega:     0.178 fa_dun:     0.363 p_aa_pp:    -0.518 yhh_planarity:     0.000 ref:    -1.643 rama_prepro:    -0.263
RSD_WTD: 78  fa_atr:    -4.585 fa_rep:     0.519 fa_sol:     4.870 fa_intra_rep:     0.004 fa_intra_sol_xover4:     0.420 lk_ball_wtd:    -0.223 fa_elec:    -3.242 pro_close:     0.000 hbond_sr_bb:     0.000 hbond_lr_bb:     0.000 hbond_bb_sc:    -0.483 hbond_sc:    -0.671 dslf_fa13:     0.000 omega:     0.976 fa_dun:     2.994 p_aa_pp:     0.047 yhh_planarity:     0.000 ref:    -0.301 rama_prepro:    -0.275
RSD_WTD: 79  fa_atr:    -4.256 fa_rep:     0.274 fa_sol:     3.354 fa_intra_rep:     0.014 fa_intra_sol_xover4:     0.304 lk_ball_wtd:    -0.153 fa_elec:    -1.637 pro_close:     0.000 hbond_sr_bb:     0.000 hbond_lr_bb:     0.000 hbond_bb_sc:     0.000 hbond_sc:     0.000 dslf_fa13:     0.000 omega:     0.038 fa_dun:     2.168 p_aa_pp:    -0.032 yhh_planarity:     0.000 ref:    -0.715 rama_prepro:    -0.383
RSD_WTD: 80  fa_atr:    -9.846 fa_rep:     2.661 fa_sol:     2.412 fa_intra_rep:     0.024 fa_intra_sol_xover4:     0.303 lk_ball_wtd:    -0.008 fa_elec:    -0.899 pro_close:     0.000 hbond_sr_bb:     0.000 hbond_lr_bb:     0.000 hbond_bb_sc:     0.000 hbond_sc:     0.000 dslf_fa13:     0.000 omega:    -0.052 fa_dun:     2.587 p_aa_pp:     0.039 yhh_planarity:     0.000 ref:     1.218 rama_prepro:    -0.465
RSD_WTD: 81  fa_atr:    -5.660 fa_rep:     0.777 fa_sol:     4.488 fa_intra_rep:     0.005 fa_intra_sol_xover4:     0.290 lk_ball_wtd:    -0.154 fa_elec:    -1.877 pro_close:     0.000 hbond_sr_bb:     0.000 hbond_lr_bb:     0.000 hbond_bb_sc:     0.000 hbond_sc:     0.000 dslf_fa13:     0.000 omega:     0.085 fa_dun:     2.476 p_aa_pp:     0.050 yhh_planarity:     0.000 ref:    -1.340 rama_prepro:    -0.281
RSD_WTD: 82  fa_atr:    -3.830 fa_rep:     0.813 fa_sol:     4.052 fa_intra_rep:     0.012 fa_intra_sol_xover4:     0.251 lk_ball_wtd:     0.038 fa_elec:    -1.918 pro_close:     0.664 hbond_sr_bb:     0.000 hbond_lr_bb:     0.000 hbond_bb_sc:     0.000 hbond_sc:    -0.119 dslf_fa13:     0.000 omega:     0.098 fa_dun:     2.949 p_aa_pp:    -0.217 yhh_planarity:     0.000 ref:    -0.095 rama_prepro:     0.039
RSD_WTD: 83  fa_atr:    -6.081 fa_rep:     0.888 fa_sol:     2.353 fa_intra_rep:     0.004 fa_intra_sol_xover4:     0.125 lk_ball_wtd:    -0.025 fa_elec:    -1.766 pro_close:     2.022 hbond_sr_bb:     0.000 hbond_lr_bb:     0.000 hbond_bb_sc:     0.000 hbond_sc:     0.000 dslf_fa13:     0.000 omega:    -0.007 fa_dun:     0.741 p_aa_pp:    -0.608 yhh_planarity:     0.000 ref:    -1.643 rama_prepro:     0.028
RSD_WTD: 84  fa_atr:    -6.525 fa_rep:     0.503 fa_sol:     5.638 fa_intra_rep:     0.010 fa_intra_sol_xover4:     0.212 lk_ball_wtd:     0.326 fa_elec:    -3.403 pro_close:     0.000 hbond_sr_bb:     0.000 hbond_lr_bb:     0.000 hbond_bb_sc:     0.000 hbond_sc:    -0.028 dslf_fa13:     0.000 omega:     0.035 fa_dun:     3.798 p_aa_pp:     0.168 yhh_planarity:     0.000 ref:    -1.451 rama_prepro:    -0.075
RSD_WTD: 85  fa_atr:    -8.956 fa_rep:     0.697 fa_sol:     1.129 fa_intra_rep:     0.019 fa_intra_sol_xover4:     0.345 lk_ball_wtd:     0.092 fa_elec:    -2.515 pro_close:     0.000 hbond_sr_bb:     0.000 hbond_lr_bb:     0.000 hbond_bb_sc:     0.000 hbond_sc:     0.000 dslf_fa13:     0.000 omega:     0.994 fa_dun:     3.317 p_aa_pp:    -0.128 yhh_planarity:     0.000 ref:     1.218 rama_prepro:     0.100
RSD_WTD: 86  fa_atr:    -6.635 fa_rep:     0.572 fa_sol:     4.335 fa_intra_rep:     0.005 fa_intra_sol_xover4:     0.056 lk_ball_wtd:    -0.066 fa_elec:    -2.550 pro_close:     0.000 hbond_sr_bb:     0.000 hbond_lr_bb:     0.000 hbond_bb_sc:     0.000 hbond_sc:    -0.028 dslf_fa13:     0.000 omega:    -0.055 fa_dun:     1.542 p_aa_pp:     0.134 yhh_planarity:     0.000 ref:     1.152 rama_prepro:     0.190
RSD_WTD: 87  fa_atr:    -7.956 fa_rep:     0.493 fa_sol:     1.051 fa_intra_rep:     0.017 fa_intra_sol_xover4:     0.114 lk_ball_wtd:    -0.083 fa_elec:    -2.370 pro_close:     0.000 hbond_sr_bb:     0.000 hbond_lr_bb:     0.000 hbond_bb_sc:     0.000 hbond_sc:     0.000 dslf_fa13:     0.000 omega:    -0.016 fa_dun:     2.587 p_aa_pp:    -0.683 yhh_planarity:     0.000 ref:     2.304 rama_prepro:    -0.093
RSD_WTD: 88  fa_atr:    -6.486 fa_rep:     0.471 fa_sol:     5.382 fa_intra_rep:     0.005 fa_intra_sol_xover4:     0.206 lk_ball_wtd:     0.551 fa_elec:    -4.222 pro_close:     0.000 hbond_sr_bb:     0.000 hbond_lr_bb:     0.000 hbond_bb_sc:     0.000 hbond_sc:    -0.278 dslf_fa13:     0.000 omega:    -0.026 fa_dun:     3.156 p_aa_pp:     0.216 yhh_planarity:     0.000 ref:    -2.725 rama_prepro:    -0.140
RSD_WTD: 89  fa_atr:   -10.904 fa_rep:     1.812 fa_sol:     2.530 fa_intra_rep:     0.017 fa_intra_sol_xover4:     0.762 lk_ball_wtd:    -0.366 fa_elec:    -1.986 pro_close:     0.000 hbond_sr_bb:     0.000 hbond_lr_bb:     0.000 hbond_bb_sc:     0.000 hbond_sc:     0.000 dslf_fa13:     0.000 omega:     0.063 fa_dun:     1.564 p_aa_pp:    -0.180 yhh_planarity:     0.000 ref:     2.261 rama_prepro:     0.291
RSD_WTD: 90  fa_atr:    -1.327 fa_rep:     0.136 fa_sol:     1.549 fa_intra_rep:     0.000 fa_intra_sol_xover4:     0.000 lk_ball_wtd:    -0.144 fa_elec:     0.012 pro_close:     0.000 hbond_sr_bb:     0.000 hbond_lr_bb:     0.000 hbond_bb_sc:     0.000 hbond_sc:     0.000 dslf_fa13:     0.000 omega:    -0.058 fa_dun:     0.000 p_aa_pp:     0.629 yhh_planarity:     0.000 ref:     0.798 rama_prepro:     0.397
RSD_WTD: 91  fa_atr:    -0.675 fa_rep:     0.035 fa_sol:     0.856 fa_intra_rep:     0.000 fa_intra_sol_xover4:     0.000 lk_ball_wtd:    -0.021 fa_elec:     0.486 pro_close:     0.000 hbond_sr_bb:     0.000 hbond_lr_bb:     0.000 hbond_bb_sc:     0.000 hbond_sc:     0.000 dslf_fa13:     0.000 omega:    -0.063 fa_dun:     0.000 p_aa_pp:    -1.429 yhh_planarity:     0.000 ref:     0.798 rama_prepro:    -0.220
RSD_WTD: 92  fa_atr:    -1.239 fa_rep:     0.033 fa_sol:     1.489 fa_intra_rep:     0.000 fa_intra_sol_xover4:     0.000 lk_ball_wtd:    -0.074 fa_elec:    -0.237 pro_close:     0.000 hbond_sr_bb:     0.000 hbond_lr_bb:     0.000 hbond_bb_sc:     0.000 hbond_sc:     0.000 dslf_fa13:     0.000 omega:     0.003 fa_dun:     0.000 p_aa_pp:    -1.392 yhh_planarity:     0.000 ref:     0.798 rama_prepro:    -0.740
RSD_WTD: 93  fa_atr:    -4.160 fa_rep:     1.646 fa_sol:     2.724 fa_intra_rep:     0.000 fa_intra_sol_xover4:     0.000 lk_ball_wtd:    -0.055 fa_elec:    -1.316 pro_close:     0.000 hbond_sr_bb:     0.000 hbond_lr_bb:     0.000 hbond_bb_sc:     0.000 hbond_sc:     0.000 dslf_fa13:     0.000 omega:    -0.015 fa_dun:     0.000 p_aa_pp:     1.126 yhh_planarity:     0.000 ref:     0.798 rama_prepro:     0.159
RSD_WTD: 94  fa_atr:    -7.341 fa_rep:     0.562 fa_sol:     6.164 fa_intra_rep:     0.015 fa_intra_sol_xover4:     0.290 lk_ball_wtd:     0.398 fa_elec:    -3.684 pro_close:     0.000 hbond_sr_bb:     0.000 hbond_lr_bb:     0.000 hbond_bb_sc:     0.000 hbond_sc:    -0.278 dslf_fa13:     0.000 omega:     0.689 fa_dun:     2.973 p_aa_pp:    -0.134 yhh_planarity:     0.000 ref:    -0.095 rama_prepro:     0.686
RSD_WTD: 95  fa_atr:    -6.992 fa_rep:     0.673 fa_sol:     1.583 fa_intra_rep:     0.012 fa_intra_sol_xover4:     0.041 lk_ball_wtd:     0.121 fa_elec:    -2.399 pro_close:     0.000 hbond_sr_bb:     0.000 hbond_lr_bb:     0.000 hbond_bb_sc:     0.000 hbond_sc:     0.000 dslf_fa13:     0.000 omega:     0.066 fa_dun:     1.430 p_aa_pp:    -0.739 yhh_planarity:     0.000 ref:     2.643 rama_prepro:     0.036
RSD_WTD: 96  fa_atr:    -7.200 fa_rep:     0.908 fa_sol:     7.540 fa_intra_rep:     0.005 fa_intra_sol_xover4:     0.262 lk_ball_wtd:     0.639 fa_elec:    -5.901 pro_close:     0.000 hbond_sr_bb:     0.000 hbond_lr_bb:     0.000 hbond_bb_sc:     0.000 hbond_sc:    -0.371 dslf_fa13:     0.000 omega:     0.214 fa_dun:     2.975 p_aa_pp:     0.309 yhh_planarity:     0.000 ref:    -2.725 rama_prepro:    -0.056
RSD_WTD: 97  fa_atr:    -6.808 fa_rep:     0.397 fa_sol:     1.109 fa_intra_rep:     0.011 fa_intra_sol_xover4:     0.046 lk_ball_wtd:     0.167 fa_elec:    -2.199 pro_close:     0.000 hbond_sr_bb:     0.000 hbond_lr_bb:     0.000 hbond_bb_sc:     0.000 hbond_sc:     0.000 dslf_fa13:     0.000 omega:     0.612 fa_dun:     0.379 p_aa_pp:    -0.498 yhh_planarity:     0.000 ref:     2.643 rama_prepro:     0.082
RSD_WTD: 98  fa_atr:    -6.733 fa_rep:     0.716 fa_sol:     7.159 fa_intra_rep:     0.012 fa_intra_sol_xover4:     0.255 lk_ball_wtd:     0.377 fa_elec:    -5.525 pro_close:     0.000 hbond_sr_bb:     0.000 hbond_lr_bb:     0.000 hbond_bb_sc:     0.000 hbond_sc:    -0.731 dslf_fa13:     0.000 omega:     0.012 fa_dun:     4.566 p_aa_pp:     0.211 yhh_planarity:     0.000 ref:    -0.095 rama_prepro:     0.069
RSD_WTD: 99  fa_atr:    -7.000 fa_rep:     1.083 fa_sol:     0.802 fa_intra_rep:     0.011 fa_intra_sol_xover4:     0.031 lk_ball_wtd:     0.032 fa_elec:    -1.412 pro_close:     0.000 hbond_sr_bb:     0.000 hbond_lr_bb:     0.000 hbond_bb_sc:     0.000 hbond_sc:     0.000 dslf_fa13:     0.000 omega:     0.365 fa_dun:     1.637 p_aa_pp:    -0.422 yhh_planarity:     0.000 ref:     2.643 rama_prepro:     0.069
RSD_WTD: 100  fa_atr:    -5.452 fa_rep:     0.388 fa_sol:     5.412 fa_intra_rep:     0.005 fa_intra_sol_xover4:     0.291 lk_ball_wtd:     0.373 fa_elec:    -4.253 pro_close:     0.000 hbond_sr_bb:     0.000 hbond_lr_bb:     0.000 hbond_bb_sc:     0.000 hbond_sc:    -0.119 dslf_fa13:     0.000 omega:     0.404 fa_dun:     3.200 p_aa_pp:     0.149 yhh_planarity:     0.000 ref:    -2.725 rama_prepro:     0.275
RSD_WTD: 101  fa_atr:    -7.537 fa_rep:     1.436 fa_sol:     1.496 fa_intra_rep:     0.018 fa_intra_sol_xover4:     0.267 lk_ball_wtd:     0.047 fa_elec:    -1.285 pro_close:     0.000 hbond_sr_bb:     0.000 hbond_lr_bb:     0.000 hbond_bb_sc:     0.000 hbond_sc:     0.000 dslf_fa13:     0.000 omega:    -0.043 fa_dun:     2.671 p_aa_pp:    -0.148 yhh_planarity:     0.000 ref:     1.218 rama_prepro:     0.256
RSD_WTD: 102  fa_atr:    -3.004 fa_rep:     0.076 fa_sol:     4.170 fa_intra_rep:     0.007 fa_intra_sol_xover4:     0.409 lk_ball_wtd:     0.676 fa_elec:    -3.315 pro_close:     0.000 hbond_sr_bb:     0.000 hbond_lr_bb:     0.000 hbond_bb_sc:     0.000 hbond_sc:    -0.671 dslf_fa13:     0.000 omega:     0.130 fa_dun:     3.083 p_aa_pp:     0.236 yhh_planarity:     0.000 ref:    -2.725 rama_prepro:     0.867
RSD_WTD: 103  fa_atr:    -1.376 fa_rep:     0.059 fa_sol:     1.438 fa_intra_rep:     0.000 fa_intra_sol_xover4:     0.000 lk_ball_wtd:    -0.108 fa_elec:     0.158 pro_close:     0.000 hbond_sr_bb:     0.000 hbond_lr_bb:     0.000 hbond_bb_sc:     0.000 hbond_sc:     0.000 dslf_fa13:     0.000 omega:    -0.249 fa_dun:     0.000 p_aa_pp:    -1.266 yhh_planarity:     0.000 ref:     0.798 rama_prepro:     1.260
RSD_WTD: 104  fa_atr:    -3.842 fa_rep:     0.375 fa_sol:     3.924 fa_intra_rep:     0.004 fa_intra_sol_xover4:     0.681 lk_ball_wtd:     0.025 fa_elec:    -1.751 pro_close:     0.000 hbond_sr_bb:     0.000 hbond_lr_bb:     0.000 hbond_bb_sc:     0.000 hbond_sc:     0.000 dslf_fa13:     0.000 omega:    -0.035 fa_dun:     2.657 p_aa_pp:    -0.412 yhh_planarity:     0.000 ref:    -2.146 rama_prepro:     0.002
RSD_WTD: 105  fa_atr:    -5.807 fa_rep:     0.278 fa_sol:     5.079 fa_intra_rep:     0.011 fa_intra_sol_xover4:     0.153 lk_ball_wtd:    -0.114 fa_elec:    -2.322 pro_close:     0.000 hbond_sr_bb:     0.000 hbond_lr_bb:     0.000 hbond_bb_sc:     0.000 hbond_sc:     0.000 dslf_fa13:     0.000 omega:     1.177 fa_dun:     1.427 p_aa_pp:     0.092 yhh_planarity:     0.000 ref:    -0.715 rama_prepro:    -0.408
RSD_WTD: 106  fa_atr:    -9.441 fa_rep:     1.903 fa_sol:     1.885 fa_intra_rep:     0.010 fa_intra_sol_xover4:     0.055 lk_ball_wtd:     0.065 fa_elec:    -1.987 pro_close:     0.000 hbond_sr_bb:     0.000 hbond_lr_bb:     0.000 hbond_bb_sc:     0.000 hbond_sc:     0.000 dslf_fa13:     0.000 omega:     0.799 fa_dun:     1.617 p_aa_pp:     0.257 yhh_planarity:     0.000 ref:     1.657 rama_prepro:     0.375
RSD_WTD: 107  fa_atr:    -6.320 fa_rep:     0.280 fa_sol:     6.467 fa_intra_rep:     0.011 fa_intra_sol_xover4:     0.327 lk_ball_wtd:     0.578 fa_elec:    -5.273 pro_close:     0.000 hbond_sr_bb:     0.000 hbond_lr_bb:     0.000 hbond_bb_sc:     0.000 hbond_sc:    -0.671 dslf_fa13:     0.000 omega:     0.001 fa_dun:     3.317 p_aa_pp:     0.052 yhh_planarity:     0.000 ref:    -0.095 rama_prepro:     0.407
RSD_WTD: 108  fa_atr:    -7.467 fa_rep:     0.624 fa_sol:     1.062 fa_intra_rep:     0.012 fa_intra_sol_xover4:     0.045 lk_ball_wtd:     0.103 fa_elec:    -2.062 pro_close:     0.000 hbond_sr_bb:     0.000 hbond_lr_bb:     0.000 hbond_bb_sc:     0.000 hbond_sc:     0.000 dslf_fa13:     0.000 omega:     0.958 fa_dun:     0.445 p_aa_pp:    -0.541 yhh_planarity:     0.000 ref:     2.643 rama_prepro:    -0.037
RSD_WTD: 109  fa_atr:    -5.808 fa_rep:     0.292 fa_sol:     5.286 fa_intra_rep:     0.010 fa_intra_sol_xover4:     0.201 lk_ball_wtd:     0.412 fa_elec:    -4.219 pro_close:     0.000 hbond_sr_bb:     0.000 hbond_lr_bb:     0.000 hbond_bb_sc:     0.000 hbond_sc:    -0.990 dslf_fa13:     0.000 omega:    -0.043 fa_dun:     2.126 p_aa_pp:     0.070 yhh_planarity:     0.000 ref:    -0.095 rama_prepro:    -0.003
RSD_WTD: 110  fa_atr:    -7.475 fa_rep:     0.903 fa_sol:     0.981 fa_intra_rep:     0.013 fa_intra_sol_xover4:     0.071 lk_ball_wtd:     0.216 fa_elec:    -2.269 pro_close:     0.000 hbond_sr_bb:     0.000 hbond_lr_bb:     0.000 hbond_bb_sc:     0.000 hbond_sc:     0.000 dslf_fa13:     0.000 omega:     0.277 fa_dun:     0.639 p_aa_pp:    -0.242 yhh_planarity:     0.000 ref:     1.661 rama_prepro:     0.006
RSD_WTD: 111  fa_atr:    -6.433 fa_rep:     0.394 fa_sol:     6.513 fa_intra_rep:     0.013 fa_intra_sol_xover4:     0.276 lk_ball_wtd:     0.698 fa_elec:    -5.604 pro_close:     0.000 hbond_sr_bb:     0.000 hbond_lr_bb:     0.000 hbond_bb_sc:     0.000 hbond_sc:    -0.987 dslf_fa13:     0.000 omega:     0.042 fa_dun:     4.151 p_aa_pp:     0.003 yhh_planarity:     0.000 ref:    -0.095 rama_prepro:     0.008
RSD_WTD: 112  fa_atr:    -8.845 fa_rep:     0.704 fa_sol:     7.501 fa_intra_rep:     0.007 fa_intra_sol_xover4:     0.561 lk_ball_wtd:    -0.050 fa_elec:    -3.491 pro_close:     0.000 hbond_sr_bb:     0.000 hbond_lr_bb:     0.000 hbond_bb_sc:    -1.086 hbond_sc:    -0.870 dslf_fa13:     0.000 omega:     0.472 fa_dun:     2.193 p_aa_pp:    -0.306 yhh_planarity:     0.000 ref:    -1.340 rama_prepro:     0.021
RSD_WTD: 113  fa_atr:    -3.987 fa_rep:     0.145 fa_sol:     5.380 fa_intra_rep:     0.003 fa_intra_sol_xover4:     0.292 lk_ball_wtd:     0.245 fa_elec:    -4.096 pro_close:     0.000 hbond_sr_bb:     0.000 hbond_lr_bb:     0.000 hbond_bb_sc:     0.000 hbond_sc:    -0.987 dslf_fa13:     0.000 omega:     0.229 fa_dun:     2.445 p_aa_pp:    -0.361 yhh_planarity:     0.000 ref:    -2.146 rama_prepro:    -0.365
RSD_WTD: 114  fa_atr:    -5.011 fa_rep:     0.555 fa_sol:     5.455 fa_intra_rep:     0.002 fa_intra_sol_xover4:     0.061 lk_ball_wtd:     0.039 fa_elec:    -0.818 pro_close:     0.000 hbond_sr_bb:     0.000 hbond_lr_bb:     0.000 hbond_bb_sc:    -0.856 hbond_sc:    -0.870 dslf_fa13:     0.000 omega:    -0.023 fa_dun:     1.116 p_aa_pp:    -0.474 yhh_planarity:     0.000 ref:    -0.290 rama_prepro:    -0.559
RSD_WTD: 115  fa_atr:    -1.771 fa_rep:     0.105 fa_sol:     1.368 fa_intra_rep:     0.002 fa_intra_sol_xover4:     0.053 lk_ball_wtd:    -0.220 fa_elec:     0.049 pro_close:     0.000 hbond_sr_bb:     0.000 hbond_lr_bb:     0.000 hbond_bb_sc:     0.000 hbond_sc:     0.000 dslf_fa13:     0.000 omega:    -0.051 fa_dun:     0.610 p_aa_pp:    -0.231 yhh_planarity:     0.000 ref:    -0.290 rama_prepro:    -0.475
RSD_WTD: 116  fa_atr:    -3.855 fa_rep:     0.635 fa_sol:     3.889 fa_intra_rep:     0.004 fa_intra_sol_xover4:     0.075 lk_ball_wtd:     0.019 fa_elec:    -0.521 pro_close:     1.760 hbond_sr_bb:     0.000 hbond_lr_bb:     0.000 hbond_bb_sc:    -0.916 hbond_sc:     0.000 dslf_fa13:     0.000 omega:     0.204 fa_dun:     0.349 p_aa_pp:    -0.291 yhh_planarity:     0.000 ref:     1.152 rama_prepro:    -0.460
RSD_WTD: 117  fa_atr:    -4.095 fa_rep:     0.463 fa_sol:     1.561 fa_intra_rep:     0.003 fa_intra_sol_xover4:     0.076 lk_ball_wtd:    -0.208 fa_elec:    -0.591 pro_close:     2.181 hbond_sr_bb:     0.000 hbond_lr_bb:     0.000 hbond_bb_sc:     0.000 hbond_sc:     0.000 dslf_fa13:     0.000 omega:    -0.047 fa_dun:     0.224 p_aa_pp:    -1.020 yhh_planarity:     0.000 ref:    -1.643 rama_prepro:    -0.553
RSD_WTD: 118  fa_atr:    -7.389 fa_rep:     1.140 fa_sol:     2.079 fa_intra_rep:     0.012 fa_intra_sol_xover4:     0.033 lk_ball_wtd:    -0.158 fa_elec:    -2.092 pro_close:     0.000 hbond_sr_bb:     0.000 hbond_lr_bb:     0.000 hbond_bb_sc:     0.000 hbond_sc:     0.000 dslf_fa13:     0.000 omega:     0.184 fa_dun:     2.510 p_aa_pp:    -0.769 yhh_planarity:     0.000 ref:     2.643 rama_prepro:    -0.549
RSD_WTD: 119  fa_atr:    -5.806 fa_rep:     0.501 fa_sol:     4.741 fa_intra_rep:     0.005 fa_intra_sol_xover4:     0.187 lk_ball_wtd:    -0.055 fa_elec:    -2.670 pro_close:     0.000 hbond_sr_bb:     0.000 hbond_lr_bb:     0.000 hbond_bb_sc:     0.000 hbond_sc:     0.000 dslf_fa13:     0.000 omega:    -0.009 fa_dun:     4.693 p_aa_pp:     0.142 yhh_planarity:     0.000 ref:    -2.725 rama_prepro:    -0.172
RSD_WTD: 120  fa_atr:    -7.018 fa_rep:     0.458 fa_sol:     1.563 fa_intra_rep:     0.011 fa_intra_sol_xover4:     0.042 lk_ball_wtd:    -0.026 fa_elec:    -1.851 pro_close:     0.000 hbond_sr_bb:     0.000 hbond_lr_bb:     0.000 hbond_bb_sc:     0.000 hbond_sc:     0.000 dslf_fa13:     0.000 omega:     0.825 fa_dun:     0.597 p_aa_pp:    -0.661 yhh_planarity:     0.000 ref:     2.643 rama_prepro:    -0.120
RSD_WTD: 121  fa_atr:    -7.091 fa_rep:     0.727 fa_sol:     5.737 fa_intra_rep:     0.006 fa_intra_sol_xover4:     0.453 lk_ball_wtd:     0.179 fa_elec:    -3.748 pro_close:     0.000 hbond_sr_bb:     0.000 hbond_lr_bb:     0.000 hbond_bb_sc:     0.000 hbond_sc:    -0.673 dslf_fa13:     0.000 omega:    -0.045 fa_dun:     3.697 p_aa_pp:     0.045 yhh_planarity:     0.000 ref:    -0.301 rama_prepro:    -0.063
RSD_WTD: 122  fa_atr:    -7.522 fa_rep:     0.808 fa_sol:     0.741 fa_intra_rep:     0.018 fa_intra_sol_xover4:     0.070 lk_ball_wtd:     0.139 fa_elec:    -2.400 pro_close:     0.000 hbond_sr_bb:     0.000 hbond_lr_bb:     0.000 hbond_bb_sc:     0.000 hbond_sc:     0.000 dslf_fa13:     0.000 omega:     0.240 fa_dun:     1.912 p_aa_pp:    -0.774 yhh_planarity:     0.000 ref:     2.304 rama_prepro:    -0.157
RSD_WTD: 123  fa_atr:    -5.853 fa_rep:     0.729 fa_sol:     4.426 fa_intra_rep:     0.011 fa_intra_sol_xover4:     0.157 lk_ball_wtd:    -0.068 fa_elec:    -3.013 pro_close:     0.000 hbond_sr_bb:     0.000 hbond_lr_bb:     0.000 hbond_bb_sc:     0.000 hbond_sc:     0.000 dslf_fa13:     0.000 omega:    -0.009 fa_dun:     1.813 p_aa_pp:     0.282 yhh_planarity:     0.000 ref:    -0.715 rama_prepro:    -0.195
RSD_WTD: 124  fa_atr:    -6.145 fa_rep:     1.360 fa_sol:     1.221 fa_intra_rep:     0.013 fa_intra_sol_xover4:     0.050 lk_ball_wtd:    -0.102 fa_elec:    -1.982 pro_close:     0.000 hbond_sr_bb:     0.000 hbond_lr_bb:     0.000 hbond_bb_sc:     0.000 hbond_sc:     0.000 dslf_fa13:     0.000 omega:     0.990 fa_dun:     0.160 p_aa_pp:     0.125 yhh_planarity:     0.000 ref:     2.643 rama_prepro:     0.384
RSD_WTD: 125  fa_atr:    -1.873 fa_rep:     0.255 fa_sol:     2.187 fa_intra_rep:     0.000 fa_intra_sol_xover4:     0.000 lk_ball_wtd:    -0.275 fa_elec:    -0.357 pro_close:     0.000 hbond_sr_bb:     0.000 hbond_lr_bb:     0.000 hbond_bb_sc:     0.000 hbond_sc:     0.000 dslf_fa13:     0.000 omega:     0.006 fa_dun:     0.000 p_aa_pp:    -1.269 yhh_planarity:     0.000 ref:     0.798 rama_prepro:     0.541
RSD_WTD: 126  fa_atr:    -1.426 fa_rep:     0.021 fa_sol:     1.642 fa_intra_rep:     0.004 fa_intra_sol_xover4:     0.314 lk_ball_wtd:    -0.187 fa_elec:    -0.151 pro_close:     0.000 hbond_sr_bb:     0.000 hbond_lr_bb:     0.000 hbond_bb_sc:     0.000 hbond_sc:     0.000 dslf_fa13:     0.000 omega:     0.071 fa_dun:     2.238 p_aa_pp:    -0.225 yhh_planarity:     0.000 ref:    -2.146 rama_prepro:     0.078
RSD_WTD: 127  fa_atr:    -4.753 fa_rep:     0.265 fa_sol:     5.260 fa_intra_rep:     0.005 fa_intra_sol_xover4:     0.202 lk_ball_wtd:     0.169 fa_elec:    -3.914 pro_close:     0.000 hbond_sr_bb:     0.000 hbond_lr_bb:     0.000 hbond_bb_sc:     0.000 hbond_sc:    -1.087 dslf_fa13:     0.000 omega:     0.019 fa_dun:     3.147 p_aa_pp:    -0.011 yhh_planarity:     0.000 ref:    -2.725 rama_prepro:    -0.237
RSD_WTD: 128  fa_atr:    -3.369 fa_rep:     0.324 fa_sol:     2.258 fa_intra_rep:     0.008 fa_intra_sol_xover4:     0.140 lk_ball_wtd:    -0.130 fa_elec:    -0.225 pro_close:     0.000 hbond_sr_bb:     0.000 hbond_lr_bb:     0.000 hbond_bb_sc:     0.000 hbond_sc:     0.000 dslf_fa13:     0.000 omega:     0.377 fa_dun:     1.188 p_aa_pp:     0.132 yhh_planarity:     0.000 ref:    -0.715 rama_prepro:    -0.154
RSD_WTD: 129  fa_atr:    -6.131 fa_rep:     0.538 fa_sol:     5.532 fa_intra_rep:     0.010 fa_intra_sol_xover4:     0.179 lk_ball_wtd:     0.558 fa_elec:    -4.291 pro_close:     0.000 hbond_sr_bb:     0.000 hbond_lr_bb:     0.000 hbond_bb_sc:     0.000 hbond_sc:    -1.087 dslf_fa13:     0.000 omega:     0.008 fa_dun:     1.983 p_aa_pp:    -0.222 yhh_planarity:     0.000 ref:    -0.095 rama_prepro:    -0.131
RSD_WTD: 130  fa_atr:    -3.648 fa_rep:     0.352 fa_sol:     2.057 fa_intra_rep:     0.005 fa_intra_sol_xover4:     0.049 lk_ball_wtd:    -0.244 fa_elec:    -1.135 pro_close:     0.000 hbond_sr_bb:     0.000 hbond_lr_bb:     0.000 hbond_bb_sc:     0.000 hbond_sc:    -0.673 dslf_fa13:     0.000 omega:     0.166 fa_dun:     0.073 p_aa_pp:    -0.156 yhh_planarity:     0.000 ref:     1.152 rama_prepro:    -0.063
RSD_WTD: 131  fa_atr:    -5.017 fa_rep:     0.558 fa_sol:     1.344 fa_intra_rep:     0.011 fa_intra_sol_xover4:     0.041 lk_ball_wtd:    -0.020 fa_elec:    -1.594 pro_close:     0.000 hbond_sr_bb:     0.000 hbond_lr_bb:     0.000 hbond_bb_sc:     0.000 hbond_sc:     0.000 dslf_fa13:     0.000 omega:     1.522 fa_dun:     0.166 p_aa_pp:    -0.382 yhh_planarity:     0.000 ref:     2.643 rama_prepro:     0.023
RSD_WTD: 132  fa_atr:    -3.248 fa_rep:     0.138 fa_sol:     1.496 fa_intra_rep:     0.004 fa_intra_sol_xover4:     0.054 lk_ball_wtd:    -0.395 fa_elec:    -0.399 pro_close:     0.000 hbond_sr_bb:     0.000 hbond_lr_bb:     0.000 hbond_bb_sc:     0.000 hbond_sc:     0.000 dslf_fa13:     0.000 omega:     0.104 fa_dun:     0.794 p_aa_pp:     0.034 yhh_planarity:     0.000 ref:     1.152 rama_prepro:    -0.021
RSD_WTD: 133  fa_atr:    -7.796 fa_rep:     0.374 fa_sol:     2.108 fa_intra_rep:     0.011 fa_intra_sol_xover4:     0.041 lk_ball_wtd:    -0.016 fa_elec:    -2.372 pro_close:     0.000 hbond_sr_bb:     0.000 hbond_lr_bb:     0.000 hbond_bb_sc:     0.000 hbond_sc:     0.000 dslf_fa13:     0.000 omega:    -0.015 fa_dun:     2.020 p_aa_pp:    -0.490 yhh_planarity:     0.000 ref:     2.643 rama_prepro:    -0.046
RSD_WTD: 134  fa_atr:    -5.409 fa_rep:     0.546 fa_sol:     5.229 fa_intra_rep:     0.004 fa_intra_sol_xover4:     0.236 lk_ball_wtd:     0.343 fa_elec:    -2.935 pro_close:     0.322 hbond_sr_bb:     0.000 hbond_lr_bb:     0.000 hbond_bb_sc:    -0.796 hbond_sc:    -0.645 dslf_fa13:     0.000 omega:     0.019 fa_dun:     2.543 p_aa_pp:     0.257 yhh_planarity:     0.000 ref:    -1.340 rama_prepro:     0.165
RSD_WTD: 135  fa_atr:    -5.231 fa_rep:     0.932 fa_sol:     2.559 fa_intra_rep:     0.003 fa_intra_sol_xover4:     0.070 lk_ball_wtd:    -0.431 fa_elec:    -0.553 pro_close:     0.748 hbond_sr_bb:     0.000 hbond_lr_bb:     0.000 hbond_bb_sc:     0.000 hbond_sc:     0.000 dslf_fa13:     0.000 omega:    -0.076 fa_dun:     0.070 p_aa_pp:    -0.697 yhh_planarity:     0.000 ref:    -1.643 rama_prepro:     0.240
RSD_WTD: 136  fa_atr:    -1.515 fa_rep:     0.027 fa_sol:     1.885 fa_intra_rep:     0.000 fa_intra_sol_xover4:     0.000 lk_ball_wtd:     0.062 fa_elec:    -1.226 pro_close:     0.000 hbond_sr_bb:     0.000 hbond_lr_bb:     0.000 hbond_bb_sc:     0.000 hbond_sc:     0.000 dslf_fa13:     0.000 omega:    -0.089 fa_dun:     0.000 p_aa_pp:    -1.297 yhh_planarity:     0.000 ref:     0.798 rama_prepro:    -0.202
RSD_WTD: 137  fa_atr:    -5.958 fa_rep:     0.453 fa_sol:     5.805 fa_intra_rep:     0.005 fa_intra_sol_xover4:     0.206 lk_ball_wtd:     0.285 fa_elec:    -3.845 pro_close:     0.000 hbond_sr_bb:     0.000 hbond_lr_bb:     0.000 hbond_bb_sc:    -0.796 hbond_sc:    -0.645 dslf_fa13:     0.000 omega:     0.831 fa_dun:     3.458 p_aa_pp:    -0.048 yhh_planarity:     0.000 ref:    -2.725 rama_prepro:    -0.373
RSD_WTD: 138  fa_atr:    -4.042 fa_rep:     0.416 fa_sol:     3.443 fa_intra_rep:     0.004 fa_intra_sol_xover4:     0.180 lk_ball_wtd:    -0.003 fa_elec:    -2.030 pro_close:     0.000 hbond_sr_bb:     0.000 hbond_lr_bb:     0.000 hbond_bb_sc:     0.000 hbond_sc:    -0.360 dslf_fa13:     0.000 omega:    -0.057 fa_dun:     3.765 p_aa_pp:     0.332 yhh_planarity:     0.000 ref:    -2.725 rama_prepro:     0.010
RSD_WTD: 139  fa_atr:    -5.239 fa_rep:     0.453 fa_sol:     1.925 fa_intra_rep:     0.010 fa_intra_sol_xover4:     0.036 lk_ball_wtd:     0.045 fa_elec:    -1.943 pro_close:     0.000 hbond_sr_bb:     0.000 hbond_lr_bb:     0.000 hbond_bb_sc:     0.000 hbond_sc:     0.000 dslf_fa13:     0.000 omega:     0.246 fa_dun:     0.408 p_aa_pp:    -0.722 yhh_planarity:     0.000 ref:     2.643 rama_prepro:     0.034
RSD_WTD: 140  fa_atr:    -4.342 fa_rep:     0.278 fa_sol:     3.644 fa_intra_rep:     0.005 fa_intra_sol_xover4:     0.212 lk_ball_wtd:    -0.088 fa_elec:    -2.477 pro_close:     0.000 hbond_sr_bb:     0.000 hbond_lr_bb:     0.000 hbond_bb_sc:     0.000 hbond_sc:    -0.990 dslf_fa13:     0.000 omega:     0.216 fa_dun:     3.698 p_aa_pp:     0.284 yhh_planarity:     0.000 ref:    -2.725 rama_prepro:    -0.046
RSD_WTD: 141  fa_atr:    -5.908 fa_rep:     0.769 fa_sol:     1.506 fa_intra_rep:     0.011 fa_intra_sol_xover4:     0.039 lk_ball_wtd:     0.133 fa_elec:    -1.648 pro_close:     0.000 hbond_sr_bb:     0.000 hbond_lr_bb:     0.000 hbond_bb_sc:     0.000 hbond_sc:     0.000 dslf_fa13:     0.000 omega:     0.027 fa_dun:     1.192 p_aa_pp:    -0.773 yhh_planarity:     0.000 ref:     2.643 rama_prepro:    -0.117
RSD_WTD: 142  fa_atr:    -4.023 fa_rep:     0.153 fa_sol:     2.587 fa_intra_rep:     0.005 fa_intra_sol_xover4:     0.052 lk_ball_wtd:    -0.473 fa_elec:    -0.846 pro_close:     0.000 hbond_sr_bb:     0.000 hbond_lr_bb:     0.000 hbond_bb_sc:     0.000 hbond_sc:     0.000 dslf_fa13:     0.000 omega:     0.606 fa_dun:     0.119 p_aa_pp:    -0.192 yhh_planarity:     0.000 ref:     1.152 rama_prepro:    -0.159
RSD_WTD: 143  fa_atr:    -9.800 fa_rep:     0.736 fa_sol:     1.887 fa_intra_rep:     0.020 fa_intra_sol_xover4:     0.247 lk_ball_wtd:    -0.261 fa_elec:    -2.205 pro_close:     0.000 hbond_sr_bb:     0.000 hbond_lr_bb:     0.000 hbond_bb_sc:     0.000 hbond_sc:     0.000 dslf_fa13:     0.000 omega:     0.014 fa_dun:     1.581 p_aa_pp:    -0.367 yhh_planarity:     0.000 ref:     1.218 rama_prepro:    -0.091
RSD_WTD: 144  fa_atr:    -2.326 fa_rep:     0.172 fa_sol:     1.728 fa_intra_rep:     0.001 fa_intra_sol_xover4:     0.025 lk_ball_wtd:    -0.166 fa_elec:    -0.611 pro_close:     0.000 hbond_sr_bb:     0.000 hbond_lr_bb:     0.000 hbond_bb_sc:     0.000 hbond_sc:     0.000 dslf_fa13:     0.000 omega:     0.046 fa_dun:     0.930 p_aa_pp:     0.083 yhh_planarity:     0.000 ref:    -0.290 rama_prepro:    -0.054
RSD_WTD: 145  fa_atr:    -3.928 fa_rep:     0.356 fa_sol:     1.712 fa_intra_rep:     0.001 fa_intra_sol_xover4:     0.000 lk_ball_wtd:    -0.219 fa_elec:    -0.454 pro_close:     0.000 hbond_sr_bb:     0.000 hbond_lr_bb:     0.000 hbond_bb_sc:     0.000 hbond_sc:     0.000 dslf_fa13:     0.000 omega:     0.260 fa_dun:     0.000 p_aa_pp:     0.066 yhh_planarity:     0.000 ref:     1.325 rama_prepro:     0.410
RSD_WTD: 146  fa_atr:    -1.152 fa_rep:     0.056 fa_sol:     0.806 fa_intra_rep:     0.004 fa_intra_sol_xover4:     0.249 lk_ball_wtd:    -0.098 fa_elec:     0.097 pro_close:     0.000 hbond_sr_bb:     0.000 hbond_lr_bb:     0.000 hbond_bb_sc:     0.000 hbond_sc:     0.000 dslf_fa13:     0.000 omega:     0.597 fa_dun:     1.776 p_aa_pp:     0.066 yhh_planarity:     0.000 ref:    -1.340 rama_prepro:     0.286
RSD_WTD: 147  fa_atr:    -4.549 fa_rep:     0.657 fa_sol:     5.143 fa_intra_rep:     0.006 fa_intra_sol_xover4:     0.645 lk_ball_wtd:     0.044 fa_elec:    -3.185 pro_close:     0.208 hbond_sr_bb:     0.000 hbond_lr_bb:     0.000 hbond_bb_sc:    -0.463 hbond_sc:    -0.578 dslf_fa13:     0.000 omega:     0.217 fa_dun:     2.101 p_aa_pp:    -0.425 yhh_planarity:     0.000 ref:    -2.146 rama_prepro:    -0.145
RSD_WTD: 148  fa_atr:    -4.324 fa_rep:     0.480 fa_sol:     2.896 fa_intra_rep:     0.002 fa_intra_sol_xover4:     0.039 lk_ball_wtd:     0.022 fa_elec:    -0.871 pro_close:     0.882 hbond_sr_bb:     0.000 hbond_lr_bb:     0.000 hbond_bb_sc:     0.000 hbond_sc:     0.000 dslf_fa13:     0.000 omega:     0.103 fa_dun:     0.382 p_aa_pp:    -0.480 yhh_planarity:     0.000 ref:    -1.643 rama_prepro:    -0.287
RSD_WTD: 149  fa_atr:    -4.606 fa_rep:     0.570 fa_sol:     4.918 fa_intra_rep:     0.004 fa_intra_sol_xover4:     0.425 lk_ball_wtd:    -0.113 fa_elec:    -3.269 pro_close:     0.000 hbond_sr_bb:     0.000 hbond_lr_bb:     0.000 hbond_bb_sc:    -0.463 hbond_sc:    -0.578 dslf_fa13:     0.000 omega:     1.039 fa_dun:     3.029 p_aa_pp:     0.034 yhh_planarity:     0.000 ref:    -0.301 rama_prepro:    -0.284
RSD_WTD: 150  fa_atr:    -4.227 fa_rep:     0.356 fa_sol:     3.011 fa_intra_rep:     0.008 fa_intra_sol_xover4:     0.136 lk_ball_wtd:    -0.212 fa_elec:    -0.930 pro_close:     0.000 hbond_sr_bb:     0.000 hbond_lr_bb:     0.000 hbond_bb_sc:     0.000 hbond_sc:     0.000 dslf_fa13:     0.000 omega:     0.067 fa_dun:     2.781 p_aa_pp:    -0.032 yhh_planarity:     0.000 ref:    -0.715 rama_prepro:    -0.369
RSD_WTD: 151  fa_atr:    -9.501 fa_rep:     1.574 fa_sol:     2.414 fa_intra_rep:     0.022 fa_intra_sol_xover4:     0.282 lk_ball_wtd:    -0.178 fa_elec:    -1.042 pro_close:     0.000 hbond_sr_bb:     0.000 hbond_lr_bb:     0.000 hbond_bb_sc:     0.000 hbond_sc:     0.000 dslf_fa13:     0.000 omega:    -0.043 fa_dun:     3.445 p_aa_pp:     0.076 yhh_planarity:     0.000 ref:     1.218 rama_prepro:    -0.433
RSD_WTD: 152  fa_atr:    -5.765 fa_rep:     0.942 fa_sol:     4.490 fa_intra_rep:     0.007 fa_intra_sol_xover4:     0.298 lk_ball_wtd:    -0.099 fa_elec:    -1.691 pro_close:     0.000 hbond_sr_bb:     0.000 hbond_lr_bb:     0.000 hbond_bb_sc:     0.000 hbond_sc:     0.000 dslf_fa13:     0.000 omega:     0.032 fa_dun:     1.371 p_aa_pp:     0.040 yhh_planarity:     0.000 ref:    -1.340 rama_prepro:    -0.240
RSD_WTD: 153  fa_atr:    -3.964 fa_rep:     0.739 fa_sol:     4.405 fa_intra_rep:     0.012 fa_intra_sol_xover4:     0.307 lk_ball_wtd:    -0.058 fa_elec:    -2.304 pro_close:     0.807 hbond_sr_bb:     0.000 hbond_lr_bb:     0.000 hbond_bb_sc:     0.000 hbond_sc:    -0.210 dslf_fa13:     0.000 omega:     0.108 fa_dun:     2.764 p_aa_pp:    -0.228 yhh_planarity:     0.000 ref:    -0.095 rama_prepro:    -0.028
RSD_WTD: 154  fa_atr:    -6.064 fa_rep:     0.982 fa_sol:     2.429 fa_intra_rep:     0.004 fa_intra_sol_xover4:     0.126 lk_ball_wtd:    -0.030 fa_elec:    -1.721 pro_close:     2.223 hbond_sr_bb:     0.000 hbond_lr_bb:     0.000 hbond_bb_sc:     0.000 hbond_sc:     0.000 dslf_fa13:     0.000 omega:    -0.009 fa_dun:     0.938 p_aa_pp:    -0.548 yhh_planarity:     0.000 ref:    -1.643 rama_prepro:     0.000
RSD_WTD: 155  fa_atr:    -6.619 fa_rep:     0.451 fa_sol:     5.585 fa_intra_rep:     0.009 fa_intra_sol_xover4:     0.209 lk_ball_wtd:     0.270 fa_elec:    -3.702 pro_close:     0.000 hbond_sr_bb:     0.000 hbond_lr_bb:     0.000 hbond_bb_sc:     0.000 hbond_sc:    -0.170 dslf_fa13:     0.000 omega:     0.062 fa_dun:     3.856 p_aa_pp:     0.152 yhh_planarity:     0.000 ref:    -1.451 rama_prepro:    -0.012
RSD_WTD: 156  fa_atr:    -8.780 fa_rep:     0.592 fa_sol:     1.156 fa_intra_rep:     0.019 fa_intra_sol_xover4:     0.352 lk_ball_wtd:     0.085 fa_elec:    -2.568 pro_close:     0.000 hbond_sr_bb:     0.000 hbond_lr_bb:     0.000 hbond_bb_sc:     0.000 hbond_sc:     0.000 dslf_fa13:     0.000 omega:     0.419 fa_dun:     3.735 p_aa_pp:    -0.056 yhh_planarity:     0.000 ref:     1.218 rama_prepro:     0.046
RSD_WTD: 157  fa_atr:    -6.676 fa_rep:     0.811 fa_sol:     4.528 fa_intra_rep:     0.006 fa_intra_sol_xover4:     0.056 lk_ball_wtd:    -0.166 fa_elec:    -2.649 pro_close:     0.000 hbond_sr_bb:     0.000 hbond_lr_bb:     0.000 hbond_bb_sc:     0.000 hbond_sc:    -0.111 dslf_fa13:     0.000 omega:    -0.053 fa_dun:     0.024 p_aa_pp:     0.011 yhh_planarity:     0.000 ref:     1.152 rama_prepro:     0.111
RSD_WTD: 158  fa_atr:    -7.870 fa_rep:     0.467 fa_sol:     0.995 fa_intra_rep:     0.016 fa_intra_sol_xover4:     0.110 lk_ball_wtd:    -0.073 fa_elec:    -2.286 pro_close:     0.000 hbond_sr_bb:     0.000 hbond_lr_bb:     0.000 hbond_bb_sc:     0.000 hbond_sc:     0.000 dslf_fa13:     0.000 omega:    -0.030 fa_dun:     2.428 p_aa_pp:    -0.733 yhh_planarity:     0.000 ref:     2.304 rama_prepro:    -0.122
RSD_WTD: 159  fa_atr:    -6.516 fa_rep:     0.600 fa_sol:     5.441 fa_intra_rep:     0.006 fa_intra_sol_xover4:     0.237 lk_ball_wtd:     0.567 fa_elec:    -4.201 pro_close:     0.000 hbond_sr_bb:     0.000 hbond_lr_bb:     0.000 hbond_bb_sc:     0.000 hbond_sc:    -0.200 dslf_fa13:     0.000 omega:     0.127 fa_dun:     3.620 p_aa_pp:     0.252 yhh_planarity:     0.000 ref:    -2.725 rama_prepro:    -0.103
RSD_WTD: 160  fa_atr:   -11.144 fa_rep:     1.296 fa_sol:     4.717 fa_intra_rep:     0.017 fa_intra_sol_xover4:     0.777 lk_ball_wtd:     0.067 fa_elec:    -2.374 pro_close:     0.000 hbond_sr_bb:     0.000 hbond_lr_bb:     0.000 hbond_bb_sc:     0.000 hbond_sc:     0.000 dslf_fa13:     0.000 omega:     0.112 fa_dun:     1.885 p_aa_pp:     0.094 yhh_planarity:     0.000 ref:     2.261 rama_prepro:     0.547
RSD_WTD: 161  fa_atr:    -1.196 fa_rep:     0.164 fa_sol:     2.576 fa_intra_rep:     0.000 fa_intra_sol_xover4:     0.000 lk_ball_wtd:    -0.218 fa_elec:    -2.164 pro_close:     0.000 hbond_sr_bb:     0.000 hbond_lr_bb:     0.000 hbond_bb_sc:     0.000 hbond_sc:     0.000 dslf_fa13:     0.000 omega:     0.000 fa_dun:     0.000 p_aa_pp:     0.000 yhh_planarity:     0.000 ref:     0.798 rama_prepro:     0.421
ScoreFunction::show():
weights: (fa_atr 1) (fa_rep 0.55) (fa_sol 1) (fa_intra_rep 0.005) (fa_intra_sol_xover4 1) (lk_ball_wtd 1) (fa_elec 1) (pro_close 1.25) (hbond_sr_bb 1) (hbond_lr_bb 1) (hbond_bb_sc 1) (hbond_sc 1) (dslf_fa13 1.25) (omega 0.4) (fa_dun 0.7) (p_aa_pp 0.6) (yhh_planarity 0.625) (ref 1) (rama_prepro 0.45)
energy_method_options: EnergyMethodOptions::show: aa_composition_setup_files: 
EnergyMethodOptions::show: mhc_epitope_setup_files: 
EnergyMethodOptions::show: netcharge_setup_files: 
EnergyMethodOptions::show: aspartimide_penalty_value: 25
EnergyMethodOptions::show: etable_type: FA_STANDARD_DEFAULT
analytic_etable_evaluation: 1
EnergyMethodOptions::show: method_weights: ref 1.32468 3.25479 -2.14574 -2.72453 1.21829 0.79816 -0.30065 2.30374 -0.71458 1.66147 1.65735 -1.34026 -1.64321 -1.45095 -0.09474 -0.28969 1.15175 2.64269 2.26099 0.58223
EnergyMethodOptions::show: method_weights: free_res
EnergyMethodOptions::show: unfolded_energies_type: UNFOLDED_SCORE12
EnergyMethodOptions::show: split_unfolded_label_type: SPLIT_UNFOLDED_MM
EnergyMethodOptions::show: split_unfolded_value_type: SPLIT_UNFOLDED_BOLTZ
EnergyMethodOptions::show: atom_vdw_atom_type_set_name: centroid
EnergyMethodOptions::show: covalent_labeling_input: 
EnergyMethodOptions::show: covalent_labeling_fa_input: 
EnergyMethodOptions::show: hrf_dynamics_input: 
EnergyMethodOptions::show: exclude_protein_protein_fa_elec: false
EnergyMethodOptions::show: exclude_RNA_RNA_fa_elec: false
EnergyMethodOptions::show: exclude_RNA_protein_fa_elec: false
EnergyMethodOptions::show: exclude_monomer_fa_elec: false
EnergyMethodOptions::show: elec_max_dis: 5.5
EnergyMethodOptions::show: elec_min_dis: 1.6
EnergyMethodOptions::show: elec_die: 10
EnergyMethodOptions::show: elec_no_dis_dep_die: false
EnergyMethodOptions::show: elec_sigmoidal_die: true
EnergyMethodOptions::show: elec_sigmoidal_D: 80
EnergyMethodOptions::show: elec_sigmoidal_D0: 6
EnergyMethodOptions::show: elec_sigmoidal_S: 0.4
EnergyMethodOptions::show: smooth_fa_elec: true
EnergyMethodOptions::show: grpelec_fade_type: false
EnergyMethodOptions::show: grpelec_fade_param1: 1
EnergyMethodOptions::show: grpelec_fade_param2: 1
EnergyMethodOptions::show: grpelec_fade_hbond: 0
EnergyMethodOptions::show: grp_cpfxn: 1
EnergyMethodOptions::show: elec_group_file: /scoring/score_functions/elec_group_def.dat
EnergyMethodOptions::show: grpelec_context_dependent: 0
EnergyMethodOptions::show: use_polarization: true
EnergyMethodOptions::show: use_gen_kirkwood: true
EnergyMethodOptions::show: protein_dielectric: 1
EnergyMethodOptions::show: water_dielectric: 78.3
EnergyMethodOptions::show: exclude_DNA_DNA: true
EnergyMethodOptions::show: exclude_intra_res_protein: false
EnergyMethodOptions::show: count_pair_hybrid: false
EnergyMethodOptions::show: count_pair_full: false
EnergyMethodOptions::show: put_intra_into_total: false
EnergyMethodOptions::show: geom_sol_interres_path_distance_cutoff: false
EnergyMethodOptions::show: geom_sol_intrares_path_distance_cutoff: true
EnergyMethodOptions::show: eval_intrares_elec_ST_only: false
EnergyMethodOptions::show: envsmooth_zero_negatives: false
EnergyMethodOptions::show: cst_max_seq_sep: 18446744073709551615
EnergyMethodOptions::show: pb_bound_tag: bound
EnergyMethodOptions::show: pb_unbound_tag: unbound
EnergyMethodOptions::show: arg_cation_pi_his_can_be_pi: 1
EnergyMethodOptions::show: ordered_wat_penalty: 1.221
EnergyMethodOptions::show: ordered_pt_wat_penalty: 2.709
EnergyMethodOptions::show: nmer_ref_seq_length_: 9
EnergyMethodOptions::show: nmer_svm_term_length_: 3
EnergyMethodOptions::show: nmer_svm_pssm_feat_: 1
EnergyMethodOptions::show: nmer_svm_scorecut_defined_: 0
EnergyMethodOptions::show: nmer_svm_scorecut_: 0
EnergyMethodOptions::show: nmer_svm_avg_rank_as_energy_: 0
EnergyMethodOptions::show: nmer_svm_aa_matrix_defined_: 0
EnergyMethodOptions::show: nmer_svm_aa_matrix_: 
EnergyMethodOptions::show: nmer_svm_list_defined_: 0
EnergyMethodOptions::show: nmer_svm_list_: 
EnergyMethodOptions::show: nmer_svm_defined_: 0
EnergyMethodOptions::show: nmer_svm_: 
EnergyMethodOptions::show: nmer_svm_rank_list_defined_: 0
EnergyMethodOptions::show: nmer_svm_rank_list_: 
EnergyMethodOptions::show: nmer_svm_rank_defined_: 0
EnergyMethodOptions::show: nmer_svm_rank_: 
EnergyMethodOptions::show: voids_penalty_energy_containing_cones_cutoff_:6
EnergyMethodOptions::show: voids_penalty_energy_cone_distance_cutoff_: 8
EnergyMethodOptions::show: voids_penalty_energy_cone_dotproduct_cutoff_: 0.1
EnergyMethodOptions::show: voids_penalty_energy_voxel_grid_padding_: 1
EnergyMethodOptions::show: voids_penalty_energy_voxel_size_: 0.5
EnergyMethodOptions::show: voids_penalty_energy_disabled_except_during_packing_: TRUE
EnergyMethodOptions::show: hbnet_bonus_ramping_function_: "quadratic"
EnergyMethodOptions::show: hbnet_max_network_size_: 0
EnergyMethodOptions::show: approximate_buried_unsat_penalty_hbond_energy_threshold_: -0.25
EnergyMethodOptions::show: approximate_buried_unsat_penalty_burial_atomic_depth_: 4.5
EnergyMethodOptions::show: approximate_buried_unsat_penalty_burial_probe_radius_: 2.3
EnergyMethodOptions::show: approximate_buried_unsat_penalty_burial_resolution_: 0.5
EnergyMethodOptions::show: approximate_buried_unsat_penalty_oversat_penalty_: 1
EnergyMethodOptions::show: approximate_buried_unsat_penalty_assume_const_backbone_:1
EnergyMethodOptions::show: approximate_buried_unsat_penalty_natural_corrections1_:0
EnergyMethodOptions::show: approximate_buried_unsat_penalty_hbond_bonus_cross_chain_:0
EnergyMethodOptions::show: approximate_buried_unsat_penalty_hbond_bonus_ser_to_helix_bb_:0
EnergyMethodOptions::show: target_clash_pdb_:
EnergyMethodOptions::show: dump_trajectory_prefix_: traj
EnergyMethodOptions::show: dump_trajectory_gz_: FALSE
EnergyMethodOptions::show: dump_trajectory_stride_: 1
EnergyMethodOptions::show: bond_angle_central_atoms_to_score:
EnergyMethodOptions::show: bond_angle_residue_type_param_set: none
HBondOptions::show: hb_max_energy: 0
HBondOptions::show: exclude_DNA_DNA: true
HBondOptions::show: exclude_intra_res_protein_: false
HBondOptions::show: exclude_intra_res_RNA_: false
HBondOptions::show: put_intra_into_total_: false
HBondOptions::show: exclude_self_hbonds: true
HBondOptions::show: use_hb_env_dep: false
HBondOptions::show: use_hb_env_dep_DNA: true
HBondOptions::show: smooth_hb_env_dep: true
HBondOptions::show: bb_donor_acceptor_check: true
HBondOptions::show: decompose_bb_hb_into_pair_energies: false
HBondOptions::show: params_database_tag_: ref2015_params
HBondOptions::show: use_sp2_chi_penalty_: true
HBondOptions::show: sp2_BAH180_rise_: 0.75
HBondOptions::show: sp2_outer_width_: 0.357
HBondOptions::show: measure_sp3acc_BAH_from_hvy_: true
HBondOptions::show: fade_energy_: 1
HBondOptions::show: exclude_ether_oxygens_: 0
HBondOptions::show: Mbhbond: false 
HbondOptions::show: mphbond: false
HBondOptions::show: hbond_energy_shift: 0
HBondOptions::show: water_hybrid_sf: false
RNA_EnergyMethodOptions::show: syn_G_potential_bonus: 0
RNA_EnergyMethodOptions::show: torsion_potential: ps_04282011
RNA_EnergyMethodOptions::show: suiteness_bonus: Richardson
RNA_EnergyMethodOptions::show: rna_base_pair_xy_filename: scoring/rna/rna_base_pair_xy.dat
FreeDOF_Options::show: free_suite_bonus: -1
FreeDOF_Options::show: free_2HOprime_bonus: -0.5
FreeDOF_Options::show: free_sugar_bonus: -1
FreeDOF_Options::show: pack_phosphate_penalty: 0.25
FreeDOF_Options::show: free_side_chain_bonus: -0.5
