# Supplementary material for: Single-chain dimers from de novo immunoglobulins as robust scaffolds for multiple binding loops
Source: Nat Commun. 2023 Sep 23;14:5939. doi: 10.1038/s41467-023-41717-5 (PMC10517939; doi:10.1038/s41467-023-41717-5)
Supplement: Supplementary file 3 — Supplementary Data 1 [file 41467_2023_41717_MOESM3_ESM.zip › design_models/scIg+EF/scIg12+EF1c/ranked_1.pdb]

ATOM      1  N   GLY A   1     -13.682  -3.422  11.461  1.00 95.22           N  
ATOM      2  H   GLY A   1     -13.643  -2.472  11.123  1.00 95.22           H  
ATOM      3  H2  GLY A   1     -13.130  -3.433  12.307  1.00 95.22           H  
ATOM      4  H3  GLY A   1     -14.644  -3.611  11.704  1.00 95.22           H  
ATOM      5  CA  GLY A   1     -13.133  -4.357  10.445  1.00 95.22           C  
ATOM      6  HA2 GLY A   1     -13.670  -4.219   9.507  1.00 95.22           H  
ATOM      7  HA3 GLY A   1     -13.257  -5.381  10.798  1.00 95.22           H  
ATOM      8  C   GLY A   1     -11.649  -4.108  10.201  1.00 95.22           C  
ATOM      9  O   GLY A   1     -11.093  -3.221  10.831  1.00 95.22           O  
ATOM     10  N   ARG A   2     -10.993  -4.890   9.329  1.00 98.13           N  
ATOM     11  H   ARG A   2     -11.488  -5.614   8.830  1.00 98.13           H  
ATOM     12  CA  ARG A   2      -9.554  -4.770   9.035  1.00 98.13           C  
ATOM     13  HA  ARG A   2      -9.222  -3.761   9.282  1.00 98.13           H  
ATOM     14  C   ARG A   2      -9.258  -5.003   7.555  1.00 98.13           C  
ATOM     15  CB  ARG A   2      -8.773  -5.753   9.924  1.00 98.13           C  
ATOM     16  HB2 ARG A   2      -9.212  -6.746   9.820  1.00 98.13           H  
ATOM     17  HB3 ARG A   2      -8.880  -5.442  10.963  1.00 98.13           H  
ATOM     18  O   ARG A   2      -9.687  -6.015   7.003  1.00 98.13           O  
ATOM     19  CG  ARG A   2      -7.276  -5.842   9.582  1.00 98.13           C  
ATOM     20  HG2 ARG A   2      -7.153  -6.219   8.566  1.00 98.13           H  
ATOM     21  HG3 ARG A   2      -6.809  -4.861   9.658  1.00 98.13           H  
ATOM     22  CD  ARG A   2      -6.595  -6.819  10.538  1.00 98.13           C  
ATOM     23  HD2 ARG A   2      -6.626  -6.400  11.544  1.00 98.13           H  
ATOM     24  HD3 ARG A   2      -7.156  -7.752  10.549  1.00 98.13           H  
ATOM     25  NE  ARG A   2      -5.219  -7.112  10.105  1.00 98.13           N  
ATOM     26  HE  ARG A   2      -5.105  -7.340   9.127  1.00 98.13           H  
ATOM     27  NH1 ARG A   2      -4.248  -7.113  12.179  1.00 98.13           N  
ATOM     28 HH11 ARG A   2      -3.421  -7.125  12.758  1.00 98.13           H  
ATOM     29 HH12 ARG A   2      -4.948  -6.452  12.486  1.00 98.13           H  
ATOM     30  NH2 ARG A   2      -3.027  -7.623  10.386  1.00 98.13           N  
ATOM     31 HH21 ARG A   2      -2.966  -7.758   9.387  1.00 98.13           H  
ATOM     32 HH22 ARG A   2      -2.217  -7.694  10.985  1.00 98.13           H  
ATOM     33  CZ  ARG A   2      -4.179  -7.284  10.894  1.00 98.13           C  
ATOM     34  N   VAL A   3      -8.476  -4.113   6.949  1.00 98.46           N  
ATOM     35  H   VAL A   3      -8.168  -3.316   7.488  1.00 98.46           H  
ATOM     36  CA  VAL A   3      -7.929  -4.271   5.593  1.00 98.46           C  
ATOM     37  HA  VAL A   3      -8.042  -5.315   5.300  1.00 98.46           H  
ATOM     38  C   VAL A   3      -6.440  -3.987   5.575  1.00 98.46           C  
ATOM     39  CB  VAL A   3      -8.689  -3.411   4.565  1.00 98.46           C  
ATOM     40  HB  VAL A   3      -8.974  -2.462   5.019  1.00 98.46           H  
ATOM     41  O   VAL A   3      -5.957  -3.055   6.212  1.00 98.46           O  
ATOM     42  CG1 VAL A   3      -7.934  -3.114   3.258  1.00 98.46           C  
ATOM     43 HG11 VAL A   3      -8.587  -2.577   2.570  1.00 98.46           H  
ATOM     44 HG12 VAL A   3      -7.608  -4.042   2.788  1.00 98.46           H  
ATOM     45 HG13 VAL A   3      -7.069  -2.483   3.460  1.00 98.46           H  
ATOM     46  CG2 VAL A   3      -9.942  -4.185   4.167  1.00 98.46           C  
ATOM     47 HG21 VAL A   3      -9.661  -5.088   3.625  1.00 98.46           H  
ATOM     48 HG22 VAL A   3     -10.532  -4.462   5.041  1.00 98.46           H  
ATOM     49 HG23 VAL A   3     -10.545  -3.577   3.492  1.00 98.46           H  
ATOM     50  N   GLU A   4      -5.712  -4.791   4.815  1.00 98.75           N  
ATOM     51  H   GLU A   4      -6.183  -5.532   4.316  1.00 98.75           H  
ATOM     52  CA  GLU A   4      -4.282  -4.646   4.609  1.00 98.75           C  
ATOM     53  HA  GLU A   4      -3.909  -3.832   5.231  1.00 98.75           H  
ATOM     54  C   GLU A   4      -3.976  -4.301   3.149  1.00 98.75           C  
ATOM     55  CB  GLU A   4      -3.596  -5.931   5.074  1.00 98.75           C  
ATOM     56  HB2 GLU A   4      -3.855  -6.743   4.395  1.00 98.75           H  
ATOM     57  HB3 GLU A   4      -3.952  -6.178   6.074  1.00 98.75           H  
ATOM     58  O   GLU A   4      -4.454  -4.963   2.230  1.00 98.75           O  
ATOM     59  CG  GLU A   4      -2.078  -5.774   5.124  1.00 98.75           C  
ATOM     60  HG2 GLU A   4      -1.708  -5.537   4.127  1.00 98.75           H  
ATOM     61  HG3 GLU A   4      -1.826  -4.942   5.782  1.00 98.75           H  
ATOM     62  CD  GLU A   4      -1.381  -7.038   5.627  1.00 98.75           C  
ATOM     63  OE1 GLU A   4      -0.136  -7.039   5.672  1.00 98.75           O  
ATOM     64  OE2 GLU A   4      -2.002  -8.074   5.937  1.00 98.75           O  
ATOM     65  N   VAL A   5      -3.143  -3.280   2.951  1.00 98.79           N  
ATOM     66  H   VAL A   5      -2.838  -2.769   3.766  1.00 98.79           H  
ATOM     67  CA  VAL A   5      -2.563  -2.872   1.670  1.00 98.79           C  
ATOM     68  HA  VAL A   5      -2.967  -3.494   0.871  1.00 98.79           H  
ATOM     69  C   VAL A   5      -1.055  -3.088   1.757  1.00 98.79           C  
ATOM     70  CB  VAL A   5      -2.886  -1.397   1.351  1.00 98.79           C  
ATOM     71  HB  VAL A   5      -2.415  -0.757   2.096  1.00 98.79           H  
ATOM     72  O   VAL A   5      -0.367  -2.397   2.510  1.00 98.79           O  
ATOM     73  CG1 VAL A   5      -2.345  -0.999  -0.029  1.00 98.79           C  
ATOM     74 HG11 VAL A   5      -2.575   0.049  -0.224  1.00 98.79           H  
ATOM     75 HG12 VAL A   5      -2.805  -1.613  -0.803  1.00 98.79           H  
ATOM     76 HG13 VAL A   5      -1.263  -1.119  -0.066  1.00 98.79           H  
ATOM     77  CG2 VAL A   5      -4.393  -1.111   1.381  1.00 98.79           C  
ATOM     78 HG21 VAL A   5      -4.918  -1.788   0.708  1.00 98.79           H  
ATOM     79 HG22 VAL A   5      -4.779  -1.250   2.392  1.00 98.79           H  
ATOM     80 HG23 VAL A   5      -4.585  -0.080   1.083  1.00 98.79           H  
ATOM     81  N   ARG A   6      -0.522  -4.041   0.991  1.00 98.56           N  
ATOM     82  H   ARG A   6      -1.150  -4.577   0.410  1.00 98.56           H  
ATOM     83  CA  ARG A   6       0.923  -4.269   0.842  1.00 98.56           C  
ATOM     84  HA  ARG A   6       1.476  -3.683   1.576  1.00 98.56           H  
ATOM     85  C   ARG A   6       1.349  -3.810  -0.538  1.00 98.56           C  
ATOM     86  CB  ARG A   6       1.282  -5.747   1.024  1.00 98.56           C  
ATOM     87  HB2 ARG A   6       0.794  -6.315   0.232  1.00 98.56           H  
ATOM     88  HB3 ARG A   6       2.359  -5.860   0.902  1.00 98.56           H  
ATOM     89  O   ARG A   6       0.821  -4.299  -1.534  1.00 98.56           O  
ATOM     90  CG  ARG A   6       0.874  -6.346   2.371  1.00 98.56           C  
ATOM     91  HG2 ARG A   6      -0.193  -6.198   2.535  1.00 98.56           H  
ATOM     92  HG3 ARG A   6       1.439  -5.868   3.171  1.00 98.56           H  
ATOM     93  CD  ARG A   6       1.164  -7.851   2.358  1.00 98.56           C  
ATOM     94  HD2 ARG A   6       2.233  -8.012   2.218  1.00 98.56           H  
ATOM     95  HD3 ARG A   6       0.624  -8.299   1.525  1.00 98.56           H  
ATOM     96  NE  ARG A   6       0.738  -8.468   3.617  1.00 98.56           N  
ATOM     97  HE  ARG A   6       0.656  -7.851   4.412  1.00 98.56           H  
ATOM     98  NH1 ARG A   6       0.205 -10.583   2.903  1.00 98.56           N  
ATOM     99 HH11 ARG A   6      -0.361 -11.410   3.027  1.00 98.56           H  
ATOM    100 HH12 ARG A   6       0.332 -10.293   1.943  1.00 98.56           H  
ATOM    101  NH2 ARG A   6      -0.248  -9.954   4.999  1.00 98.56           N  
ATOM    102 HH21 ARG A   6      -0.776 -10.806   5.122  1.00 98.56           H  
ATOM    103 HH22 ARG A   6      -0.551  -9.158   5.543  1.00 98.56           H  
ATOM    104  CZ  ARG A   6       0.248  -9.669   3.833  1.00 98.56           C  
ATOM    105  N   VAL A   7       2.314  -2.908  -0.599  1.00 98.07           N  
ATOM    106  H   VAL A   7       2.729  -2.570   0.257  1.00 98.07           H  
ATOM    107  CA  VAL A   7       2.907  -2.463  -1.860  1.00 98.07           C  
ATOM    108  HA  VAL A   7       2.276  -2.776  -2.693  1.00 98.07           H  
ATOM    109  C   VAL A   7       4.262  -3.138  -2.021  1.00 98.07           C  
ATOM    110  CB  VAL A   7       2.999  -0.932  -1.914  1.00 98.07           C  
ATOM    111  HB  VAL A   7       3.695  -0.600  -1.144  1.00 98.07           H  
ATOM    112  O   VAL A   7       4.978  -3.332  -1.045  1.00 98.07           O  
ATOM    113  CG1 VAL A   7       3.506  -0.434  -3.270  1.00 98.07           C  
ATOM    114 HG11 VAL A   7       3.504   0.656  -3.295  1.00 98.07           H  
ATOM    115 HG12 VAL A   7       2.867  -0.811  -4.069  1.00 98.07           H  
ATOM    116 HG13 VAL A   7       4.530  -0.766  -3.440  1.00 98.07           H  
ATOM    117  CG2 VAL A   7       1.638  -0.275  -1.640  1.00 98.07           C  
ATOM    118 HG21 VAL A   7       1.302  -0.504  -0.629  1.00 98.07           H  
ATOM    119 HG22 VAL A   7       1.735   0.808  -1.721  1.00 98.07           H  
ATOM    120 HG23 VAL A   7       0.899  -0.632  -2.357  1.00 98.07           H  
ATOM    121  N   GLU A   8       4.610  -3.509  -3.244  1.00 95.91           N  
ATOM    122  H   GLU A   8       3.928  -3.419  -3.982  1.00 95.91           H  
ATOM    123  CA  GLU A   8       5.916  -4.039  -3.614  1.00 95.91           C  
ATOM    124  HA  GLU A   8       6.648  -3.778  -2.850  1.00 95.91           H  
ATOM    125  C   GLU A   8       6.356  -3.408  -4.935  1.00 95.91           C  
ATOM    126  CB  GLU A   8       5.839  -5.571  -3.690  1.00 95.91           C  
ATOM    127  HB2 GLU A   8       5.019  -5.860  -4.346  1.00 95.91           H  
ATOM    128  HB3 GLU A   8       5.625  -5.944  -2.689  1.00 95.91           H  
ATOM    129  O   GLU A   8       5.672  -3.545  -5.950  1.00 95.91           O  
ATOM    130  CG  GLU A   8       7.133  -6.225  -4.199  1.00 95.91           C  
ATOM    131  HG2 GLU A   8       7.960  -5.903  -3.565  1.00 95.91           H  
ATOM    132  HG3 GLU A   8       7.331  -5.892  -5.218  1.00 95.91           H  
ATOM    133  CD  GLU A   8       7.065  -7.760  -4.192  1.00 95.91           C  
ATOM    134  OE1 GLU A   8       8.033  -8.406  -4.646  1.00 95.91           O  
ATOM    135  OE2 GLU A   8       6.177  -8.354  -3.540  1.00 95.91           O  
ATOM    136  N   PHE A   9       7.501  -2.733  -4.924  1.00 91.89           N  
ATOM    137  H   PHE A   9       8.004  -2.639  -4.054  1.00 91.89           H  
ATOM    138  CA  PHE A   9       8.148  -2.242  -6.138  1.00 91.89           C  
ATOM    139  HA  PHE A   9       7.395  -2.073  -6.907  1.00 91.89           H  
ATOM    140  C   PHE A   9       9.121  -3.300  -6.658  1.00 91.89           C  
ATOM    141  CB  PHE A   9       8.834  -0.899  -5.869  1.00 91.89           C  
ATOM    142  HB2 PHE A   9       9.274  -0.537  -6.799  1.00 91.89           H  
ATOM    143  HB3 PHE A   9       9.647  -1.049  -5.159  1.00 91.89           H  
ATOM    144  O   PHE A   9       9.873  -3.895  -5.881  1.00 91.89           O  
ATOM    145  CG  PHE A   9       7.890   0.158  -5.328  1.00 91.89           C  
ATOM    146  CD1 PHE A   9       7.112   0.945  -6.192  1.00 91.89           C  
ATOM    147  HD1 PHE A   9       7.184   0.818  -7.262  1.00 91.89           H  
ATOM    148  CD2 PHE A   9       7.749   0.328  -3.941  1.00 91.89           C  
ATOM    149  HD2 PHE A   9       8.305  -0.313  -3.273  1.00 91.89           H  
ATOM    150  CE1 PHE A   9       6.223   1.886  -5.645  1.00 91.89           C  
ATOM    151  HE1 PHE A   9       5.587   2.481  -6.283  1.00 91.89           H  
ATOM    152  CE2 PHE A   9       6.891   1.292  -3.398  1.00 91.89           C  
ATOM    153  HE2 PHE A   9       6.829   1.425  -2.328  1.00 91.89           H  
ATOM    154  CZ  PHE A   9       6.118   2.076  -4.261  1.00 91.89           C  
ATOM    155  HZ  PHE A   9       5.436   2.814  -3.868  1.00 91.89           H  
ATOM    156  N   GLU A  10       9.098  -3.548  -7.967  1.00 87.13           N  
ATOM    157  H   GLU A  10       8.469  -3.025  -8.559  1.00 87.13           H  
ATOM    158  CA  GLU A  10      10.055  -4.449  -8.604  1.00 87.13           C  
ATOM    159  HA  GLU A  10      10.033  -5.396  -8.066  1.00 87.13           H  
ATOM    160  C   GLU A  10      11.469  -3.869  -8.473  1.00 87.13           C  
ATOM    161  CB  GLU A  10       9.625  -4.736 -10.055  1.00 87.13           C  
ATOM    162  HB2 GLU A  10       8.607  -5.123 -10.014  1.00 87.13           H  
ATOM    163  HB3 GLU A  10       9.620  -3.812 -10.634  1.00 87.13           H  
ATOM    164  O   GLU A  10      11.745  -2.745  -8.891  1.00 87.13           O  
ATOM    165  CG  GLU A  10      10.508  -5.783 -10.758  1.00 87.13           C  
ATOM    166  HG2 GLU A  10      10.745  -6.564 -10.036  1.00 87.13           H  
ATOM    167  HG3 GLU A  10      11.445  -5.314 -11.060  1.00 87.13           H  
ATOM    168  CD  GLU A  10       9.831  -6.437 -11.985  1.00 87.13           C  
ATOM    169  OE1 GLU A  10      10.114  -7.628 -12.243  1.00 87.13           O  
ATOM    170  OE2 GLU A  10       8.946  -5.826 -12.628  1.00 87.13           O  
ATOM    171  N   THR A  11      12.359  -4.629  -7.836  1.00 81.28           N  
ATOM    172  H   THR A  11      12.084  -5.538  -7.492  1.00 81.28           H  
ATOM    173  CA  THR A  11      13.759  -4.244  -7.669  1.00 81.28           C  
ATOM    174  HA  THR A  11      13.797  -3.164  -7.522  1.00 81.28           H  
ATOM    175  C   THR A  11      14.553  -4.628  -8.913  1.00 81.28           C  
ATOM    176  CB  THR A  11      14.394  -4.900  -6.438  1.00 81.28           C  
ATOM    177  HB  THR A  11      15.462  -4.687  -6.429  1.00 81.28           H  
ATOM    178  O   THR A  11      14.389  -5.759  -9.384  1.00 81.28           O  
ATOM    179  CG2 THR A  11      13.771  -4.355  -5.157  1.00 81.28           C  
ATOM    180 HG21 THR A  11      12.722  -4.645  -5.093  1.00 81.28           H  
ATOM    181 HG22 THR A  11      13.841  -3.267  -5.182  1.00 81.28           H  
ATOM    182 HG23 THR A  11      14.316  -4.742  -4.297  1.00 81.28           H  
ATOM    183  OG1 THR A  11      14.193  -6.296  -6.449  1.00 81.28           O  
ATOM    184  HG1 THR A  11      14.557  -6.608  -7.281  1.00 81.28           H  
ATOM    185  N   PRO A  12      15.446  -3.758  -9.414  1.00 81.39           N  
ATOM    186  CA  PRO A  12      16.369  -4.121 -10.482  1.00 81.39           C  
ATOM    187  HA  PRO A  12      15.788  -4.324 -11.382  1.00 81.39           H  
ATOM    188  C   PRO A  12      17.181  -5.371 -10.110  1.00 81.39           C  
ATOM    189  CB  PRO A  12      17.239  -2.882 -10.720  1.00 81.39           C  
ATOM    190  HB2 PRO A  12      17.494  -2.756 -11.772  1.00 81.39           H  
ATOM    191  HB3 PRO A  12      18.143  -2.932 -10.114  1.00 81.39           H  
ATOM    192  O   PRO A  12      17.456  -5.617  -8.934  1.00 81.39           O  
ATOM    193  CG  PRO A  12      16.374  -1.735 -10.198  1.00 81.39           C  
ATOM    194  HG2 PRO A  12      15.657  -1.435 -10.962  1.00 81.39           H  
ATOM    195  HG3 PRO A  12      16.963  -0.879  -9.868  1.00 81.39           H  
ATOM    196  CD  PRO A  12      15.636  -2.369  -9.028  1.00 81.39           C  
ATOM    197  HD2 PRO A  12      14.687  -1.854  -8.881  1.00 81.39           H  
ATOM    198  HD3 PRO A  12      16.249  -2.320  -8.129  1.00 81.39           H  
ATOM    199  N   GLN A  13      17.522  -6.175 -11.114  1.00 81.21           N  
ATOM    200  H   GLN A  13      17.355  -5.866 -12.061  1.00 81.21           H  
ATOM    201  CA  GLN A  13      18.291  -7.408 -10.953  1.00 81.21           C  
ATOM    202  HA  GLN A  13      18.395  -7.645  -9.894  1.00 81.21           H  
ATOM    203  C   GLN A  13      19.692  -7.217 -11.525  1.00 81.21           C  
ATOM    204  CB  GLN A  13      17.581  -8.586 -11.643  1.00 81.21           C  
ATOM    205  HB2 GLN A  13      17.416  -8.347 -12.694  1.00 81.21           H  
ATOM    206  HB3 GLN A  13      18.230  -9.461 -11.590  1.00 81.21           H  
ATOM    207  O   GLN A  13      19.830  -6.618 -12.590  1.00 81.21           O  
ATOM    208  CG  GLN A  13      16.241  -8.930 -10.977  1.00 81.21           C  
ATOM    209  HG2 GLN A  13      16.414  -9.102  -9.914  1.00 81.21           H  
ATOM    210  HG3 GLN A  13      15.554  -8.089 -11.076  1.00 81.21           H  
ATOM    211  CD  GLN A  13      15.567 -10.169 -11.563  1.00 81.21           C  
ATOM    212  NE2 GLN A  13      14.589 -10.719 -10.879  1.00 81.21           N  
ATOM    213 HE21 GLN A  13      14.139 -11.504 -11.327  1.00 81.21           H  
ATOM    214 HE22 GLN A  13      14.272 -10.288 -10.022  1.00 81.21           H  
ATOM    215  OE1 GLN A  13      15.865 -10.663 -12.638  1.00 81.21           O  
ATOM    216  N   ASP A  14      20.681  -7.771 -10.828  1.00 86.48           N  
ATOM    217  H   ASP A  14      20.470  -8.224  -9.951  1.00 86.48           H  
ATOM    218  CA  ASP A  14      22.009  -8.060 -11.369  1.00 86.48           C  
ATOM    219  HA  ASP A  14      22.436  -7.181 -11.851  1.00 86.48           H  
ATOM    220  C   ASP A  14      21.857  -9.179 -12.418  1.00 86.48           C  
ATOM    221  CB  ASP A  14      22.911  -8.448 -10.181  1.00 86.48           C  
ATOM    222  HB2 ASP A  14      23.064  -7.571  -9.552  1.00 86.48           H  
ATOM    223  HB3 ASP A  14      22.398  -9.200  -9.582  1.00 86.48           H  
ATOM    224  O   ASP A  14      21.458 -10.304 -12.092  1.00 86.48           O  
ATOM    225  CG  ASP A  14      24.271  -9.014 -10.591  1.00 86.48           C  
ATOM    226  OD1 ASP A  14      24.554  -9.011 -11.802  1.00 86.48           O  
ATOM    227  OD2 ASP A  14      24.933  -9.595  -9.697  1.00 86.48           O  
ATOM    228  N   LYS A  15      22.055  -8.839 -13.695  1.00 88.03           N  
ATOM    229  H   LYS A  15      22.443  -7.924 -13.876  1.00 88.03           H  
ATOM    230  CA  LYS A  15      21.872  -9.741 -14.840  1.00 88.03           C  
ATOM    231  HA  LYS A  15      21.217 -10.561 -14.544  1.00 88.03           H  
ATOM    232  C   LYS A  15      23.177 -10.387 -15.286  1.00 88.03           C  
ATOM    233  CB  LYS A  15      21.251  -8.994 -16.031  1.00 88.03           C  
ATOM    234  HB2 LYS A  15      21.200  -9.682 -16.875  1.00 88.03           H  
ATOM    235  HB3 LYS A  15      21.903  -8.169 -16.315  1.00 88.03           H  
ATOM    236  O   LYS A  15      23.108 -11.405 -15.980  1.00 88.03           O  
ATOM    237  CG  LYS A  15      19.839  -8.464 -15.758  1.00 88.03           C  
ATOM    238  HG2 LYS A  15      19.186  -9.294 -15.486  1.00 88.03           H  
ATOM    239  HG3 LYS A  15      19.870  -7.749 -14.937  1.00 88.03           H  
ATOM    240  CD  LYS A  15      19.293  -7.765 -17.009  1.00 88.03           C  
ATOM    241  HD2 LYS A  15      19.955  -6.933 -17.252  1.00 88.03           H  
ATOM    242  HD3 LYS A  15      19.277  -8.468 -17.842  1.00 88.03           H  
ATOM    243  CE  LYS A  15      17.881  -7.241 -16.736  1.00 88.03           C  
ATOM    244  HE2 LYS A  15      17.918  -6.655 -15.818  1.00 88.03           H  
ATOM    245  HE3 LYS A  15      17.220  -8.089 -16.562  1.00 88.03           H  
ATOM    246  NZ  LYS A  15      17.387  -6.397 -17.854  1.00 88.03           N  
ATOM    247  HZ1 LYS A  15      17.356  -6.919 -18.718  1.00 88.03           H  
ATOM    248  HZ2 LYS A  15      16.467  -6.034 -17.651  1.00 88.03           H  
ATOM    249  HZ3 LYS A  15      18.003  -5.607 -17.979  1.00 88.03           H  
ATOM    250  N   ASP A  16      24.330  -9.814 -14.952  1.00 87.77           N  
ATOM    251  H   ASP A  16      24.323  -9.026 -14.319  1.00 87.77           H  
ATOM    252  CA  ASP A  16      25.636 -10.365 -15.323  1.00 87.77           C  
ATOM    253  HA  ASP A  16      25.486 -11.036 -16.168  1.00 87.77           H  
ATOM    254  C   ASP A  16      26.251 -11.257 -14.228  1.00 87.77           C  
ATOM    255  CB  ASP A  16      26.555  -9.254 -15.855  1.00 87.77           C  
ATOM    256  HB2 ASP A  16      27.428  -9.728 -16.304  1.00 87.77           H  
ATOM    257  HB3 ASP A  16      26.031  -8.727 -16.652  1.00 87.77           H  
ATOM    258  O   ASP A  16      27.109 -12.095 -14.526  1.00 87.77           O  
ATOM    259  CG  ASP A  16      27.048  -8.236 -14.826  1.00 87.77           C  
ATOM    260  OD1 ASP A  16      27.021  -8.573 -13.629  1.00 87.77           O  
ATOM    261  OD2 ASP A  16      27.541  -7.187 -15.303  1.00 87.77           O  
ATOM    262  N   GLY A  17      25.718 -11.181 -13.007  1.00 89.30           N  
ATOM    263  H   GLY A  17      25.195 -10.341 -12.801  1.00 89.30           H  
ATOM    264  CA  GLY A  17      26.087 -11.993 -11.857  1.00 89.30           C  
ATOM    265  HA2 GLY A  17      26.208 -13.031 -12.165  1.00 89.30           H  
ATOM    266  HA3 GLY A  17      25.283 -11.923 -11.124  1.00 89.30           H  
ATOM    267  C   GLY A  17      27.370 -11.534 -11.169  1.00 89.30           C  
ATOM    268  O   GLY A  17      27.987 -12.344 -10.466  1.00 89.30           O  
ATOM    269  N   ASP A  18      27.812 -10.293 -11.385  1.00 90.28           N  
ATOM    270  H   ASP A  18      27.271  -9.671 -11.970  1.00 90.28           H  
ATOM    271  CA  ASP A  18      29.030  -9.748 -10.783  1.00 90.28           C  
ATOM    272  HA  ASP A  18      29.754 -10.562 -10.751  1.00 90.28           H  
ATOM    273  C   ASP A  18      28.851  -9.296  -9.318  1.00 90.28           C  
ATOM    274  CB  ASP A  18      29.644  -8.677 -11.706  1.00 90.28           C  
ATOM    275  HB2 ASP A  18      30.706  -8.620 -11.466  1.00 90.28           H  
ATOM    276  HB3 ASP A  18      29.576  -9.007 -12.743  1.00 90.28           H  
ATOM    277  O   ASP A  18      29.836  -9.030  -8.617  1.00 90.28           O  
ATOM    278  CG  ASP A  18      29.068  -7.257 -11.580  1.00 90.28           C  
ATOM    279  OD1 ASP A  18      28.062  -7.075 -10.864  1.00 90.28           O  
ATOM    280  OD2 ASP A  18      29.783  -6.323 -12.022  1.00 90.28           O  
ATOM    281  N   GLY A  19      27.609  -9.292  -8.822  1.00 89.25           N  
ATOM    282  H   GLY A  19      26.855  -9.446  -9.477  1.00 89.25           H  
ATOM    283  CA  GLY A  19      27.230  -8.881  -7.475  1.00 89.25           C  
ATOM    284  HA2 GLY A  19      26.368  -9.476  -7.174  1.00 89.25           H  
ATOM    285  HA3 GLY A  19      28.054  -9.073  -6.788  1.00 89.25           H  
ATOM    286  C   GLY A  19      26.838  -7.406  -7.353  1.00 89.25           C  
ATOM    287  O   GLY A  19      26.555  -6.952  -6.238  1.00 89.25           O  
ATOM    288  N   TYR A  20      26.807  -6.659  -8.454  1.00 87.02           N  
ATOM    289  H   TYR A  20      27.062  -7.082  -9.336  1.00 87.02           H  
ATOM    290  CA  TYR A  20      26.435  -5.254  -8.526  1.00 87.02           C  
ATOM    291  HA  TYR A  20      26.065  -4.937  -7.551  1.00 87.02           H  
ATOM    292  C   TYR A  20      25.306  -5.041  -9.535  1.00 87.02           C  
ATOM    293  CB  TYR A  20      27.665  -4.399  -8.867  1.00 87.02           C  
ATOM    294  HB2 TYR A  20      27.355  -3.360  -8.974  1.00 87.02           H  
ATOM    295  HB3 TYR A  20      28.066  -4.713  -9.831  1.00 87.02           H  
ATOM    296  O   TYR A  20      25.073  -5.824 -10.441  1.00 87.02           O  
ATOM    297  CG  TYR A  20      28.761  -4.468  -7.821  1.00 87.02           C  
ATOM    298  CD1 TYR A  20      28.725  -3.608  -6.706  1.00 87.02           C  
ATOM    299  HD1 TYR A  20      27.920  -2.895  -6.615  1.00 87.02           H  
ATOM    300  CD2 TYR A  20      29.788  -5.423  -7.940  1.00 87.02           C  
ATOM    301  HD2 TYR A  20      29.786  -6.095  -8.786  1.00 87.02           H  
ATOM    302  CE1 TYR A  20      29.715  -3.701  -5.709  1.00 87.02           C  
ATOM    303  HE1 TYR A  20      29.674  -3.047  -4.851  1.00 87.02           H  
ATOM    304  CE2 TYR A  20      30.780  -5.524  -6.946  1.00 87.02           C  
ATOM    305  HE2 TYR A  20      31.549  -6.277  -7.032  1.00 87.02           H  
ATOM    306  OH  TYR A  20      31.689  -4.752  -4.855  1.00 87.02           O  
ATOM    307  HH  TYR A  20      31.491  -4.137  -4.146  1.00 87.02           H  
ATOM    308  CZ  TYR A  20      30.742  -4.664  -5.829  1.00 87.02           C  
ATOM    309  N   ILE A  21      24.567  -3.946  -9.361  1.00 86.02           N  
ATOM    310  H   ILE A  21      24.816  -3.310  -8.617  1.00 86.02           H  
ATOM    311  CA  ILE A  21      23.616  -3.485 -10.373  1.00 86.02           C  
ATOM    312  HA  ILE A  21      23.467  -4.261 -11.123  1.00 86.02           H  
ATOM    313  C   ILE A  21      24.265  -2.294 -11.062  1.00 86.02           C  
ATOM    314  CB  ILE A  21      22.234  -3.165  -9.772  1.00 86.02           C  
ATOM    315  HB  ILE A  21      22.334  -2.316  -9.096  1.00 86.02           H  
ATOM    316  O   ILE A  21      24.485  -1.243 -10.450  1.00 86.02           O  
ATOM    317  CG1 ILE A  21      21.690  -4.375  -8.976  1.00 86.02           C  
ATOM    318 HG12 ILE A  21      22.409  -4.659  -8.208  1.00 86.02           H  
ATOM    319 HG13 ILE A  21      21.566  -5.225  -9.647  1.00 86.02           H  
ATOM    320  CG2 ILE A  21      21.266  -2.789 -10.908  1.00 86.02           C  
ATOM    321 HG21 ILE A  21      20.330  -2.413 -10.495  1.00 86.02           H  
ATOM    322 HG22 ILE A  21      21.699  -2.013 -11.539  1.00 86.02           H  
ATOM    323 HG23 ILE A  21      21.070  -3.663 -11.529  1.00 86.02           H  
ATOM    324  CD1 ILE A  21      20.366  -4.105  -8.259  1.00 86.02           C  
ATOM    325 HD11 ILE A  21      19.563  -4.016  -8.991  1.00 86.02           H  
ATOM    326 HD12 ILE A  21      20.136  -4.943  -7.601  1.00 86.02           H  
ATOM    327 HD13 ILE A  21      20.437  -3.192  -7.667  1.00 86.02           H  
ATOM    328  N   SER A  22      24.593  -2.461 -12.334  1.00 90.10           N  
ATOM    329  H   SER A  22      24.400  -3.360 -12.753  1.00 90.10           H  
ATOM    330  CA  SER A  22      25.165  -1.413 -13.166  1.00 90.10           C  
ATOM    331  HA  SER A  22      26.003  -0.976 -12.622  1.00 90.10           H  
ATOM    332  C   SER A  22      24.147  -0.305 -13.458  1.00 90.10           C  
ATOM    333  CB  SER A  22      25.712  -2.019 -14.461  1.00 90.10           C  
ATOM    334  HB2 SER A  22      26.282  -1.264 -15.003  1.00 90.10           H  
ATOM    335  HB3 SER A  22      26.368  -2.858 -14.229  1.00 90.10           H  
ATOM    336  O   SER A  22      22.929  -0.496 -13.425  1.00 90.10           O  
ATOM    337  OG  SER A  22      24.644  -2.461 -15.266  1.00 90.10           O  
ATOM    338  HG  SER A  22      24.351  -3.275 -14.851  1.00 90.10           H  
ATOM    339  N   ALA A  23      24.642   0.880 -13.826  1.00 88.21           N  
ATOM    340  H   ALA A  23      25.643   1.015 -13.816  1.00 88.21           H  
ATOM    341  CA  ALA A  23      23.776   1.977 -14.264  1.00 88.21           C  
ATOM    342  HA  ALA A  23      23.102   2.236 -13.447  1.00 88.21           H  
ATOM    343  C   ALA A  23      22.902   1.583 -15.470  1.00 88.21           C  
ATOM    344  CB  ALA A  23      24.651   3.194 -14.582  1.00 88.21           C  
ATOM    345  HB1 ALA A  23      24.013   4.025 -14.882  1.00 88.21           H  
ATOM    346  HB2 ALA A  23      25.335   2.964 -15.399  1.00 88.21           H  
ATOM    347  HB3 ALA A  23      25.218   3.486 -13.699  1.00 88.21           H  
ATOM    348  O   ALA A  23      21.736   1.962 -15.531  1.00 88.21           O  
ATOM    349  N   ALA A  24      23.433   0.773 -16.392  1.00 89.80           N  
ATOM    350  H   ALA A  24      24.362   0.408 -16.241  1.00 89.80           H  
ATOM    351  CA  ALA A  24      22.690   0.294 -17.555  1.00 89.80           C  
ATOM    352  HA  ALA A  24      22.255   1.148 -18.073  1.00 89.80           H  
ATOM    353  C   ALA A  24      21.540  -0.649 -17.164  1.00 89.80           C  
ATOM    354  CB  ALA A  24      23.679  -0.401 -18.497  1.00 89.80           C  
ATOM    355  HB1 ALA A  24      23.149  -0.748 -19.384  1.00 89.80           H  
ATOM    356  HB2 ALA A  24      24.457   0.299 -18.801  1.00 89.80           H  
ATOM    357  HB3 ALA A  24      24.133  -1.257 -17.998  1.00 89.80           H  
ATOM    358  O   ALA A  24      20.468  -0.599 -17.764  1.00 89.80           O  
ATOM    359  N   GLU A  25      21.724  -1.488 -16.144  1.00 89.06           N  
ATOM    360  H   GLU A  25      22.624  -1.529 -15.687  1.00 89.06           H  
ATOM    361  CA  GLU A  25      20.658  -2.356 -15.634  1.00 89.06           C  
ATOM    362  HA  GLU A  25      20.161  -2.850 -16.469  1.00 89.06           H  
ATOM    363  C   GLU A  25      19.592  -1.574 -14.873  1.00 89.06           C  
ATOM    364  CB  GLU A  25      21.245  -3.423 -14.720  1.00 89.06           C  
ATOM    365  HB2 GLU A  25      21.872  -2.925 -13.980  1.00 89.06           H  
ATOM    366  HB3 GLU A  25      20.442  -3.942 -14.197  1.00 89.06           H  
ATOM    367  O   GLU A  25      18.411  -1.896 -15.002  1.00 89.06           O  
ATOM    368  CG  GLU A  25      22.036  -4.449 -15.536  1.00 89.06           C  
ATOM    369  HG2 GLU A  25      21.331  -5.111 -16.040  1.00 89.06           H  
ATOM    370  HG3 GLU A  25      22.628  -3.955 -16.306  1.00 89.06           H  
ATOM    371  CD  GLU A  25      22.972  -5.236 -14.633  1.00 89.06           C  
ATOM    372  OE1 GLU A  25      22.959  -6.473 -14.761  1.00 89.06           O  
ATOM    373  OE2 GLU A  25      23.687  -4.553 -13.868  1.00 89.06           O  
ATOM    374  N   LEU A  26      19.980  -0.523 -14.141  1.00 87.07           N  
ATOM    375  H   LEU A  26      20.971  -0.356 -14.040  1.00 87.07           H  
ATOM    376  CA  LEU A  26      19.032   0.422 -13.546  1.00 87.07           C  
ATOM    377  HA  LEU A  26      18.328  -0.130 -12.923  1.00 87.07           H  
ATOM    378  C   LEU A  26      18.201   1.124 -14.626  1.00 87.07           C  
ATOM    379  CB  LEU A  26      19.772   1.469 -12.690  1.00 87.07           C  
ATOM    380  HB2 LEU A  26      20.538   1.945 -13.302  1.00 87.07           H  
ATOM    381  HB3 LEU A  26      19.059   2.243 -12.407  1.00 87.07           H  
ATOM    382  O   LEU A  26      16.976   1.176 -14.521  1.00 87.07           O  
ATOM    383  CG  LEU A  26      20.431   0.937 -11.409  1.00 87.07           C  
ATOM    384  HG  LEU A  26      21.127   0.136 -11.659  1.00 87.07           H  
ATOM    385  CD1 LEU A  26      21.216   2.053 -10.721  1.00 87.07           C  
ATOM    386 HD11 LEU A  26      21.976   2.436 -11.402  1.00 87.07           H  
ATOM    387 HD12 LEU A  26      21.717   1.653  -9.839  1.00 87.07           H  
ATOM    388 HD13 LEU A  26      20.546   2.861 -10.429  1.00 87.07           H  
ATOM    389  CD2 LEU A  26      19.394   0.409 -10.420  1.00 87.07           C  
ATOM    390 HD21 LEU A  26      18.640   1.170 -10.215  1.00 87.07           H  
ATOM    391 HD22 LEU A  26      18.929  -0.479 -10.849  1.00 87.07           H  
ATOM    392 HD23 LEU A  26      19.888   0.118  -9.493  1.00 87.07           H  
ATOM    393  N   GLU A  27      18.850   1.629 -15.677  1.00 88.55           N  
ATOM    394  H   GLU A  27      19.859   1.588 -15.685  1.00 88.55           H  
ATOM    395  CA  GLU A  27      18.176   2.261 -16.815  1.00 88.55           C  
ATOM    396  HA  GLU A  27      17.562   3.090 -16.460  1.00 88.55           H  
ATOM    397  C   GLU A  27      17.245   1.289 -17.543  1.00 88.55           C  
ATOM    398  CB  GLU A  27      19.206   2.797 -17.818  1.00 88.55           C  
ATOM    399  HB2 GLU A  27      19.967   2.038 -17.997  1.00 88.55           H  
ATOM    400  HB3 GLU A  27      18.691   2.991 -18.760  1.00 88.55           H  
ATOM    401  O   GLU A  27      16.147   1.667 -17.944  1.00 88.55           O  
ATOM    402  CG  GLU A  27      19.872   4.104 -17.368  1.00 88.55           C  
ATOM    403  HG2 GLU A  27      19.096   4.858 -17.240  1.00 88.55           H  
ATOM    404  HG3 GLU A  27      20.352   3.957 -16.401  1.00 88.55           H  
ATOM    405  CD  GLU A  27      20.906   4.620 -18.385  1.00 88.55           C  
ATOM    406  OE1 GLU A  27      21.604   5.603 -18.045  1.00 88.55           O  
ATOM    407  OE2 GLU A  27      20.972   4.075 -19.514  1.00 88.55           O  
ATOM    408  N   GLU A  28      17.655   0.032 -17.714  1.00 89.04           N  
ATOM    409  H   GLU A  28      18.596  -0.209 -17.435  1.00 89.04           H  
ATOM    410  CA  GLU A  28      16.824  -0.986 -18.350  1.00 89.04           C  
ATOM    411  HA  GLU A  28      16.418  -0.561 -19.268  1.00 89.04           H  
ATOM    412  C   GLU A  28      15.627  -1.371 -17.476  1.00 89.04           C  
ATOM    413  CB  GLU A  28      17.692  -2.202 -18.709  1.00 89.04           C  
ATOM    414  HB2 GLU A  28      18.570  -1.867 -19.261  1.00 89.04           H  
ATOM    415  HB3 GLU A  28      18.034  -2.683 -17.793  1.00 89.04           H  
ATOM    416  O   GLU A  28      14.505  -1.440 -17.972  1.00 89.04           O  
ATOM    417  CG  GLU A  28      16.955  -3.244 -19.564  1.00 89.04           C  
ATOM    418  HG2 GLU A  28      16.120  -3.647 -18.990  1.00 89.04           H  
ATOM    419  HG3 GLU A  28      17.638  -4.072 -19.750  1.00 89.04           H  
ATOM    420  CD  GLU A  28      16.451  -2.699 -20.916  1.00 89.04           C  
ATOM    421  OE1 GLU A  28      15.544  -3.341 -21.483  1.00 89.04           O  
ATOM    422  OE2 GLU A  28      16.968  -1.662 -21.407  1.00 89.04           O  
ATOM    423  N   ALA A  29      15.834  -1.565 -16.170  1.00 87.56           N  
ATOM    424  H   ALA A  29      16.771  -1.470 -15.806  1.00 87.56           H  
ATOM    425  CA  ALA A  29      14.754  -1.845 -15.226  1.00 87.56           C  
ATOM    426  HA  ALA A  29      14.209  -2.725 -15.566  1.00 87.56           H  
ATOM    427  C   ALA A  29      13.744  -0.687 -15.147  1.00 87.56           C  
ATOM    428  CB  ALA A  29      15.372  -2.149 -13.858  1.00 87.56           C  
ATOM    429  HB1 ALA A  29      16.045  -3.002 -13.938  1.00 87.56           H  
ATOM    430  HB2 ALA A  29      14.582  -2.383 -13.144  1.00 87.56           H  
ATOM    431  HB3 ALA A  29      15.933  -1.284 -13.504  1.00 87.56           H  
ATOM    432  O   ALA A  29      12.545  -0.923 -15.009  1.00 87.56           O  
ATOM    433  N   ALA A  30      14.197   0.560 -15.301  1.00 88.20           N  
ATOM    434  H   ALA A  30      15.194   0.709 -15.361  1.00 88.20           H  
ATOM    435  CA  ALA A  30      13.320   1.728 -15.313  1.00 88.20           C  
ATOM    436  HA  ALA A  30      12.713   1.706 -14.408  1.00 88.20           H  
ATOM    437  C   ALA A  30      12.342   1.750 -16.508  1.00 88.20           C  
ATOM    438  CB  ALA A  30      14.195   2.986 -15.270  1.00 88.20           C  
ATOM    439  HB1 ALA A  30      14.830   2.966 -14.384  1.00 88.20           H  
ATOM    440  HB2 ALA A  30      13.564   3.874 -15.236  1.00 88.20           H  
ATOM    441  HB3 ALA A  30      14.824   3.037 -16.159  1.00 88.20           H  
ATOM    442  O   ALA A  30      11.276   2.358 -16.405  1.00 88.20           O  
ATOM    443  N   LYS A  31      12.661   1.074 -17.624  1.00 90.80           N  
ATOM    444  H   LYS A  31      13.534   0.567 -17.636  1.00 90.80           H  
ATOM    445  CA  LYS A  31      11.805   1.032 -18.828  1.00 90.80           C  
ATOM    446  HA  LYS A  31      11.410   2.032 -19.009  1.00 90.80           H  
ATOM    447  C   LYS A  31      10.585   0.114 -18.690  1.00 90.80           C  
ATOM    448  CB  LYS A  31      12.623   0.592 -20.050  1.00 90.80           C  
ATOM    449  HB2 LYS A  31      13.057  -0.385 -19.839  1.00 90.80           H  
ATOM    450  HB3 LYS A  31      11.956   0.480 -20.905  1.00 90.80           H  
ATOM    451  O   LYS A  31       9.629   0.295 -19.442  1.00 90.80           O  
ATOM    452  CG  LYS A  31      13.730   1.582 -20.436  1.00 90.80           C  
ATOM    453  HG2 LYS A  31      13.290   2.501 -20.826  1.00 90.80           H  
ATOM    454  HG3 LYS A  31      14.319   1.828 -19.553  1.00 90.80           H  
ATOM    455  CD  LYS A  31      14.639   0.947 -21.491  1.00 90.80           C  
ATOM    456  HD2 LYS A  31      14.864  -0.073 -21.179  1.00 90.80           H  
ATOM    457  HD3 LYS A  31      14.127   0.910 -22.453  1.00 90.80           H  
ATOM    458  CE  LYS A  31      15.955   1.716 -21.609  1.00 90.80           C  
ATOM    459  HE2 LYS A  31      16.318   1.905 -20.599  1.00 90.80           H  
ATOM    460  HE3 LYS A  31      15.786   2.676 -22.096  1.00 90.80           H  
ATOM    461  NZ  LYS A  31      16.954   0.899 -22.334  1.00 90.80           N  
ATOM    462  HZ1 LYS A  31      16.697   0.733 -23.296  1.00 90.80           H  
ATOM    463  HZ2 LYS A  31      17.882   1.290 -22.253  1.00 90.80           H  
ATOM    464  HZ3 LYS A  31      17.000  -0.016 -21.907  1.00 90.80           H  
ATOM    465  N   ASP A  32      10.606  -0.843 -17.763  1.00 91.08           N  
ATOM    466  H   ASP A  32      11.436  -0.919 -17.191  1.00 91.08           H  
ATOM    467  CA  ASP A  32       9.482  -1.740 -17.439  1.00 91.08           C  
ATOM    468  HA  ASP A  32       8.561  -1.281 -17.798  1.00 91.08           H  
ATOM    469  C   ASP A  32       9.322  -1.873 -15.917  1.00 91.08           C  
ATOM    470  CB  ASP A  32       9.619  -3.103 -18.150  1.00 91.08           C  
ATOM    471  HB2 ASP A  32       9.710  -2.934 -19.223  1.00 91.08           H  
ATOM    472  HB3 ASP A  32      10.527  -3.597 -17.805  1.00 91.08           H  
ATOM    473  O   ASP A  32       9.327  -2.965 -15.345  1.00 91.08           O  
ATOM    474  CG  ASP A  32       8.403  -4.021 -17.900  1.00 91.08           C  
ATOM    475  OD1 ASP A  32       7.258  -3.512 -17.852  1.00 91.08           O  
ATOM    476  OD2 ASP A  32       8.582  -5.257 -17.746  1.00 91.08           O  
ATOM    477  N   ALA A  33       9.211  -0.732 -15.238  1.00 92.69           N  
ATOM    478  H   ALA A  33       9.151   0.136 -15.751  1.00 92.69           H  
ATOM    479  CA  ALA A  33       9.021  -0.702 -13.798  1.00 92.69           C  
ATOM    480  HA  ALA A  33       9.782  -1.338 -13.344  1.00 92.69           H  
ATOM    481  C   ALA A  33       7.635  -1.255 -13.435  1.00 92.69           C  
ATOM    482  CB  ALA A  33       9.230   0.731 -13.296  1.00 92.69           C  
ATOM    483  HB1 ALA A  33      10.220   1.079 -13.593  1.00 92.69           H  
ATOM    484  HB2 ALA A  33       9.159   0.755 -12.208  1.00 92.69           H  
ATOM    485  HB3 ALA A  33       8.478   1.393 -13.725  1.00 92.69           H  
ATOM    486  O   ALA A  33       6.622  -0.863 -14.026  1.00 92.69           O  
ATOM    487  N   LYS A  34       7.566  -2.107 -12.404  1.00 95.46           N  
ATOM    488  H   LYS A  34       8.430  -2.440 -12.001  1.00 95.46           H  
ATOM    489  CA  LYS A  34       6.298  -2.630 -11.875  1.00 95.46           C  
ATOM    490  HA  LYS A  34       5.485  -2.152 -12.421  1.00 95.46           H  
ATOM    491  C   LYS A  34       6.087  -2.290 -10.409  1.00 95.46           C  
ATOM    492  CB  LYS A  34       6.160  -4.139 -12.113  1.00 95.46           C  
ATOM    493  HB2 LYS A  34       6.927  -4.671 -11.549  1.00 95.46           H  
ATOM    494  HB3 LYS A  34       5.184  -4.458 -11.749  1.00 95.46           H  
ATOM    495  O   LYS A  34       7.013  -2.323  -9.600  1.00 95.46           O  
ATOM    496  CG  LYS A  34       6.272  -4.498 -13.599  1.00 95.46           C  
ATOM    497  HG2 LYS A  34       7.298  -4.330 -13.927  1.00 95.46           H  
ATOM    498  HG3 LYS A  34       5.622  -3.844 -14.180  1.00 95.46           H  
ATOM    499  CD  LYS A  34       5.870  -5.960 -13.848  1.00 95.46           C  
ATOM    500  HD2 LYS A  34       6.384  -6.616 -13.146  1.00 95.46           H  
ATOM    501  HD3 LYS A  34       4.794  -6.051 -13.702  1.00 95.46           H  
ATOM    502  CE  LYS A  34       6.218  -6.361 -15.284  1.00 95.46           C  
ATOM    503  HE2 LYS A  34       5.725  -7.298 -15.545  1.00 95.46           H  
ATOM    504  HE3 LYS A  34       5.858  -5.584 -15.958  1.00 95.46           H  
ATOM    505  NZ  LYS A  34       7.679  -6.489 -15.438  1.00 95.46           N  
ATOM    506  HZ1 LYS A  34       8.052  -7.406 -15.236  1.00 95.46           H  
ATOM    507  HZ2 LYS A  34       8.151  -5.864 -14.800  1.00 95.46           H  
ATOM    508  HZ3 LYS A  34       7.983  -6.171 -16.347  1.00 95.46           H  
ATOM    509  N   MET A  35       4.828  -2.040 -10.067  1.00 96.84           N  
ATOM    510  H   MET A  35       4.145  -2.022 -10.811  1.00 96.84           H  
ATOM    511  CA  MET A  35       4.349  -1.934  -8.694  1.00 96.84           C  
ATOM    512  HA  MET A  35       5.160  -2.178  -8.008  1.00 96.84           H  
ATOM    513  C   MET A  35       3.215  -2.937  -8.483  1.00 96.84           C  
ATOM    514  CB  MET A  35       3.908  -0.494  -8.406  1.00 96.84           C  
ATOM    515  HB2 MET A  35       4.718   0.191  -8.654  1.00 96.84           H  
ATOM    516  HB3 MET A  35       3.046  -0.249  -9.027  1.00 96.84           H  
ATOM    517  O   MET A  35       2.185  -2.875  -9.157  1.00 96.84           O  
ATOM    518  CG  MET A  35       3.555  -0.315  -6.925  1.00 96.84           C  
ATOM    519  HG2 MET A  35       2.874  -1.106  -6.611  1.00 96.84           H  
ATOM    520  HG3 MET A  35       4.470  -0.417  -6.342  1.00 96.84           H  
ATOM    521  SD  MET A  35       2.790   1.274  -6.513  1.00 96.84           S  
ATOM    522  CE  MET A  35       1.201   1.012  -7.317  1.00 96.84           C  
ATOM    523  HE1 MET A  35       0.459   1.648  -6.835  1.00 96.84           H  
ATOM    524  HE2 MET A  35       0.898  -0.029  -7.203  1.00 96.84           H  
ATOM    525  HE3 MET A  35       1.289   1.239  -8.379  1.00 96.84           H  
ATOM    526  N   ARG A  36       3.389  -3.857  -7.535  1.00 97.80           N  
ATOM    527  H   ARG A  36       4.245  -3.820  -7.000  1.00 97.80           H  
ATOM    528  CA  ARG A  36       2.362  -4.813  -7.111  1.00 97.80           C  
ATOM    529  HA  ARG A  36       1.592  -4.884  -7.879  1.00 97.80           H  
ATOM    530  C   ARG A  36       1.697  -4.312  -5.838  1.00 97.80           C  
ATOM    531  CB  ARG A  36       2.957  -6.214  -6.912  1.00 97.80           C  
ATOM    532  HB2 ARG A  36       3.707  -6.180  -6.121  1.00 97.80           H  
ATOM    533  HB3 ARG A  36       2.159  -6.890  -6.601  1.00 97.80           H  
ATOM    534  O   ARG A  36       2.372  -3.927  -4.889  1.00 97.80           O  
ATOM    535  CG  ARG A  36       3.602  -6.766  -8.188  1.00 97.80           C  
ATOM    536  HG2 ARG A  36       2.875  -6.752  -9.000  1.00 97.80           H  
ATOM    537  HG3 ARG A  36       4.454  -6.145  -8.465  1.00 97.80           H  
ATOM    538  CD  ARG A  36       4.084  -8.200  -7.960  1.00 97.80           C  
ATOM    539  HD2 ARG A  36       4.747  -8.203  -7.094  1.00 97.80           H  
ATOM    540  HD3 ARG A  36       3.224  -8.833  -7.746  1.00 97.80           H  
ATOM    541  NE  ARG A  36       4.781  -8.712  -9.155  1.00 97.80           N  
ATOM    542  HE  ARG A  36       4.391  -8.433 -10.043  1.00 97.80           H  
ATOM    543  NH1 ARG A  36       6.339 -10.025  -8.091  1.00 97.80           N  
ATOM    544 HH11 ARG A  36       7.202 -10.548  -8.126  1.00 97.80           H  
ATOM    545 HH12 ARG A  36       5.975  -9.712  -7.202  1.00 97.80           H  
ATOM    546  NH2 ARG A  36       6.396  -9.821 -10.312  1.00 97.80           N  
ATOM    547 HH21 ARG A  36       7.267 -10.332 -10.318  1.00 97.80           H  
ATOM    548 HH22 ARG A  36       6.108  -9.346 -11.155  1.00 97.80           H  
ATOM    549  CZ  ARG A  36       5.824  -9.522  -9.179  1.00 97.80           C  
ATOM    550  N   VAL A  37       0.373  -4.335  -5.814  1.00 98.60           N  
ATOM    551  H   VAL A  37      -0.107  -4.622  -6.654  1.00 98.60           H  
ATOM    552  CA  VAL A  37      -0.447  -3.989  -4.653  1.00 98.60           C  
ATOM    553  HA  VAL A  37       0.195  -3.707  -3.818  1.00 98.60           H  
ATOM    554  C   VAL A  37      -1.241  -5.225  -4.268  1.00 98.60           C  
ATOM    555  CB  VAL A  37      -1.379  -2.800  -4.948  1.00 98.60           C  
ATOM    556  HB  VAL A  37      -2.091  -3.077  -5.725  1.00 98.60           H  
ATOM    557  O   VAL A  37      -2.107  -5.656  -5.024  1.00 98.60           O  
ATOM    558  CG1 VAL A  37      -2.160  -2.405  -3.689  1.00 98.60           C  
ATOM    559 HG11 VAL A  37      -1.471  -2.097  -2.902  1.00 98.60           H  
ATOM    560 HG12 VAL A  37      -2.755  -3.246  -3.333  1.00 98.60           H  
ATOM    561 HG13 VAL A  37      -2.841  -1.585  -3.915  1.00 98.60           H  
ATOM    562  CG2 VAL A  37      -0.594  -1.578  -5.438  1.00 98.60           C  
ATOM    563 HG21 VAL A  37       0.158  -1.292  -4.704  1.00 98.60           H  
ATOM    564 HG22 VAL A  37      -1.274  -0.743  -5.612  1.00 98.60           H  
ATOM    565 HG23 VAL A  37      -0.104  -1.817  -6.382  1.00 98.60           H  
ATOM    566  N   ARG A  38      -0.951  -5.800  -3.102  1.00 98.68           N  
ATOM    567  H   ARG A  38      -0.245  -5.362  -2.528  1.00 98.68           H  
ATOM    568  CA  ARG A  38      -1.750  -6.876  -2.511  1.00 98.68           C  
ATOM    569  HA  ARG A  38      -2.350  -7.348  -3.289  1.00 98.68           H  
ATOM    570  C   ARG A  38      -2.709  -6.291  -1.495  1.00 98.68           C  
ATOM    571  CB  ARG A  38      -0.881  -7.965  -1.883  1.00 98.68           C  
ATOM    572  HB2 ARG A  38      -1.527  -8.699  -1.400  1.00 98.68           H  
ATOM    573  HB3 ARG A  38      -0.230  -7.526  -1.126  1.00 98.68           H  
ATOM    574  O   ARG A  38      -2.297  -5.555  -0.599  1.00 98.68           O  
ATOM    575  CG  ARG A  38      -0.032  -8.673  -2.933  1.00 98.68           C  
ATOM    576  HG2 ARG A  38      -0.690  -9.151  -3.659  1.00 98.68           H  
ATOM    577  HG3 ARG A  38       0.606  -7.954  -3.446  1.00 98.68           H  
ATOM    578  CD  ARG A  38       0.844  -9.733  -2.272  1.00 98.68           C  
ATOM    579  HD2 ARG A  38       0.208 -10.465  -1.774  1.00 98.68           H  
ATOM    580  HD3 ARG A  38       1.500  -9.255  -1.544  1.00 98.68           H  
ATOM    581  NE  ARG A  38       1.635 -10.380  -3.313  1.00 98.68           N  
ATOM    582  HE  ARG A  38       1.348 -10.197  -4.264  1.00 98.68           H  
ATOM    583  NH1 ARG A  38       3.083 -11.636  -2.064  1.00 98.68           N  
ATOM    584 HH11 ARG A  38       2.563 -11.362  -1.242  1.00 98.68           H  
ATOM    585 HH12 ARG A  38       3.862 -12.278  -2.029  1.00 98.68           H  
ATOM    586  NH2 ARG A  38       3.183 -11.609  -4.322  1.00 98.68           N  
ATOM    587 HH21 ARG A  38       2.723 -11.286  -5.161  1.00 98.68           H  
ATOM    588 HH22 ARG A  38       3.979 -12.231  -4.351  1.00 98.68           H  
ATOM    589  CZ  ARG A  38       2.642 -11.206  -3.214  1.00 98.68           C  
ATOM    590  N   LEU A  39      -3.974  -6.631  -1.648  1.00 98.86           N  
ATOM    591  H   LEU A  39      -4.202  -7.266  -2.399  1.00 98.86           H  
ATOM    592  CA  LEU A  39      -5.070  -6.214  -0.796  1.00 98.86           C  
ATOM    593  HA  LEU A  39      -4.726  -5.483  -0.064  1.00 98.86           H  
ATOM    594  C   LEU A  39      -5.601  -7.441  -0.078  1.00 98.86           C  
ATOM    595  CB  LEU A  39      -6.178  -5.590  -1.651  1.00 98.86           C  
ATOM    596  HB2 LEU A  39      -6.958  -5.238  -0.975  1.00 98.86           H  
ATOM    597  HB3 LEU A  39      -6.604  -6.368  -2.284  1.00 98.86           H  
ATOM    598  O   LEU A  39      -5.873  -8.441  -0.732  1.00 98.86           O  
ATOM    599  CG  LEU A  39      -5.745  -4.425  -2.550  1.00 98.86           C  
ATOM    600  HG  LEU A  39      -4.941  -4.735  -3.218  1.00 98.86           H  
ATOM    601  CD1 LEU A  39      -6.940  -4.017  -3.405  1.00 98.86           C  
ATOM    602 HD11 LEU A  39      -7.805  -3.813  -2.773  1.00 98.86           H  
ATOM    603 HD12 LEU A  39      -7.188  -4.830  -4.088  1.00 98.86           H  
ATOM    604 HD13 LEU A  39      -6.706  -3.125  -3.985  1.00 98.86           H  
ATOM    605  CD2 LEU A  39      -5.272  -3.228  -1.727  1.00 98.86           C  
ATOM    606 HD21 LEU A  39      -5.035  -2.396  -2.390  1.00 98.86           H  
ATOM    607 HD22 LEU A  39      -6.055  -2.929  -1.030  1.00 98.86           H  
ATOM    608 HD23 LEU A  39      -4.375  -3.498  -1.170  1.00 98.86           H  
ATOM    609  N   ARG A  40      -5.792  -7.365   1.234  1.00 98.78           N  
ATOM    610  H   ARG A  40      -5.513  -6.518   1.709  1.00 98.78           H  
ATOM    611  CA  ARG A  40      -6.426  -8.434   2.006  1.00 98.78           C  
ATOM    612  HA  ARG A  40      -6.915  -9.129   1.325  1.00 98.78           H  
ATOM    613  C   ARG A  40      -7.504  -7.861   2.906  1.00 98.78           C  
ATOM    614  CB  ARG A  40      -5.350  -9.210   2.768  1.00 98.78           C  
ATOM    615  HB2 ARG A  40      -4.663  -9.655   2.049  1.00 98.78           H  
ATOM    616  HB3 ARG A  40      -4.793  -8.525   3.407  1.00 98.78           H  
ATOM    617  O   ARG A  40      -7.256  -6.890   3.618  1.00 98.78           O  
ATOM    618  CG  ARG A  40      -5.956 -10.314   3.633  1.00 98.78           C  
ATOM    619  HG2 ARG A  40      -6.565 -10.981   3.022  1.00 98.78           H  
ATOM    620  HG3 ARG A  40      -6.575  -9.871   4.413  1.00 98.78           H  
ATOM    621  CD  ARG A  40      -4.832 -11.105   4.288  1.00 98.78           C  
ATOM    622  HD2 ARG A  40      -4.137 -10.412   4.762  1.00 98.78           H  
ATOM    623  HD3 ARG A  40      -4.311 -11.671   3.516  1.00 98.78           H  
ATOM    624  NE  ARG A  40      -5.396 -11.982   5.312  1.00 98.78           N  
ATOM    625  HE  ARG A  40      -6.162 -11.604   5.852  1.00 98.78           H  
ATOM    626  NH1 ARG A  40      -3.972 -13.763   5.110  1.00 98.78           N  
ATOM    627 HH11 ARG A  40      -3.783 -14.734   5.312  1.00 98.78           H  
ATOM    628 HH12 ARG A  40      -3.624 -13.345   4.259  1.00 98.78           H  
ATOM    629  NH2 ARG A  40      -5.698 -13.789   6.570  1.00 98.78           N  
ATOM    630 HH21 ARG A  40      -6.486 -13.260   6.916  1.00 98.78           H  
ATOM    631 HH22 ARG A  40      -5.519 -14.740   6.858  1.00 98.78           H  
ATOM    632  CZ  ARG A  40      -5.005 -13.180   5.658  1.00 98.78           C  
ATOM    633  N   ASN A  41      -8.686  -8.467   2.879  1.00 98.67           N  
ATOM    634  H   ASN A  41      -8.805  -9.265   2.271  1.00 98.67           H  
ATOM    635  CA  ASN A  41      -9.807  -8.066   3.718  1.00 98.67           C  
ATOM    636  HA  ASN A  41      -9.576  -7.132   4.229  1.00 98.67           H  
ATOM    637  C   ASN A  41     -10.061  -9.108   4.810  1.00 98.67           C  
ATOM    638  CB  ASN A  41     -11.024  -7.815   2.818  1.00 98.67           C  
ATOM    639  HB2 ASN A  41     -10.788  -7.042   2.088  1.00 98.67           H  
ATOM    640  HB3 ASN A  41     -11.264  -8.739   2.292  1.00 98.67           H  
ATOM    641  O   ASN A  41     -10.610 -10.174   4.549  1.00 98.67           O  
ATOM    642  CG  ASN A  41     -12.251  -7.373   3.587  1.00 98.67           C  
ATOM    643  ND2 ASN A  41     -13.394  -7.359   2.954  1.00 98.67           N  
ATOM    644 HD21 ASN A  41     -14.221  -7.057   3.448  1.00 98.67           H  
ATOM    645 HD22 ASN A  41     -13.410  -7.547   1.961  1.00 98.67           H  
ATOM    646  OD1 ASN A  41     -12.197  -7.011   4.751  1.00 98.67           O  
ATOM    647  N   ASP A  42      -9.705  -8.770   6.047  1.00 98.27           N  
ATOM    648  H   ASP A  42      -9.336  -7.843   6.203  1.00 98.27           H  
ATOM    649  CA  ASP A  42      -9.978  -9.586   7.235  1.00 98.27           C  
ATOM    650  HA  ASP A  42     -10.193 -10.607   6.920  1.00 98.27           H  
ATOM    651  C   ASP A  42     -11.242  -9.092   7.984  1.00 98.27           C  
ATOM    652  CB  ASP A  42      -8.728  -9.651   8.134  1.00 98.27           C  
ATOM    653  HB2 ASP A  42      -8.461  -8.636   8.428  1.00 98.27           H  
ATOM    654  HB3 ASP A  42      -8.975 -10.201   9.042  1.00 98.27           H  
ATOM    655  O   ASP A  42     -11.448  -9.406   9.157  1.00 98.27           O  
ATOM    656  CG  ASP A  42      -7.503 -10.337   7.503  1.00 98.27           C  
ATOM    657  OD1 ASP A  42      -7.589 -11.500   7.029  1.00 98.27           O  
ATOM    658  OD2 ASP A  42      -6.409  -9.732   7.555  1.00 98.27           O  
ATOM    659  N   SER A  43     -12.098  -8.290   7.338  1.00 96.51           N  
ATOM    660  H   SER A  43     -11.887  -8.054   6.379  1.00 96.51           H  
ATOM    661  CA  SER A  43     -13.401  -7.876   7.872  1.00 96.51           C  
ATOM    662  HA  SER A  43     -13.348  -7.925   8.960  1.00 96.51           H  
ATOM    663  C   SER A  43     -14.538  -8.818   7.451  1.00 96.51           C  
ATOM    664  CB  SER A  43     -13.697  -6.414   7.517  1.00 96.51           C  
ATOM    665  HB2 SER A  43     -12.782  -5.824   7.582  1.00 96.51           H  
ATOM    666  HB3 SER A  43     -14.419  -6.020   8.233  1.00 96.51           H  
ATOM    667  O   SER A  43     -14.377  -9.682   6.593  1.00 96.51           O  
ATOM    668  OG  SER A  43     -14.240  -6.274   6.234  1.00 96.51           O  
ATOM    669  HG  SER A  43     -13.553  -6.505   5.604  1.00 96.51           H  
ATOM    670  N   SER A  44     -15.713  -8.654   8.063  1.00 95.87           N  
ATOM    671  H   SER A  44     -15.817  -7.921   8.750  1.00 95.87           H  
ATOM    672  CA  SER A  44     -16.913  -9.456   7.781  1.00 95.87           C  
ATOM    673  HA  SER A  44     -16.607 -10.475   7.544  1.00 95.87           H  
ATOM    674  C   SER A  44     -17.740  -8.955   6.591  1.00 95.87           C  
ATOM    675  CB  SER A  44     -17.790  -9.506   9.034  1.00 95.87           C  
ATOM    676  HB2 SER A  44     -18.717 -10.035   8.814  1.00 95.87           H  
ATOM    677  HB3 SER A  44     -17.258 -10.042   9.821  1.00 95.87           H  
ATOM    678  O   SER A  44     -18.713  -9.606   6.212  1.00 95.87           O  
ATOM    679  OG  SER A  44     -18.077  -8.191   9.478  1.00 95.87           O  
ATOM    680  HG  SER A  44     -18.743  -8.231  10.169  1.00 95.87           H  
ATOM    681  N   THR A  45     -17.376  -7.819   5.993  1.00 95.80           N  
ATOM    682  H   THR A  45     -16.531  -7.360   6.304  1.00 95.80           H  
ATOM    683  CA  THR A  45     -18.085  -7.213   4.857  1.00 95.80           C  
ATOM    684  HA  THR A  45     -18.842  -7.912   4.500  1.00 95.80           H  
ATOM    685  C   THR A  45     -17.124  -6.917   3.708  1.00 95.80           C  
ATOM    686  CB  THR A  45     -18.798  -5.914   5.255  1.00 95.80           C  
ATOM    687  HB  THR A  45     -19.222  -5.457   4.361  1.00 95.80           H  
ATOM    688  O   THR A  45     -15.949  -6.663   3.966  1.00 95.80           O  
ATOM    689  CG2 THR A  45     -19.931  -6.173   6.247  1.00 95.80           C  
ATOM    690 HG21 THR A  45     -20.454  -5.238   6.447  1.00 95.80           H  
ATOM    691 HG22 THR A  45     -20.633  -6.894   5.828  1.00 95.80           H  
ATOM    692 HG23 THR A  45     -19.529  -6.561   7.183  1.00 95.80           H  
ATOM    693  OG1 THR A  45     -17.901  -5.000   5.847  1.00 95.80           O  
ATOM    694  HG1 THR A  45     -17.097  -4.987   5.323  1.00 95.80           H  
ATOM    695  N   PRO A  46     -17.583  -6.904   2.446  1.00 98.22           N  
ATOM    696  CA  PRO A  46     -16.755  -6.446   1.336  1.00 98.22           C  
ATOM    697  HA  PRO A  46     -15.914  -7.131   1.228  1.00 98.22           H  
ATOM    698  C   PRO A  46     -16.228  -5.024   1.561  1.00 98.22           C  
ATOM    699  CB  PRO A  46     -17.634  -6.531   0.086  1.00 98.22           C  
ATOM    700  HB2 PRO A  46     -18.121  -5.573  -0.097  1.00 98.22           H  
ATOM    701  HB3 PRO A  46     -17.060  -6.841  -0.787  1.00 98.22           H  
ATOM    702  O   PRO A  46     -16.904  -4.191   2.171  1.00 98.22           O  
ATOM    703  CG  PRO A  46     -18.691  -7.568   0.463  1.00 98.22           C  
ATOM    704  HG2 PRO A  46     -18.298  -8.570   0.291  1.00 98.22           H  
ATOM    705  HG3 PRO A  46     -19.617  -7.421  -0.091  1.00 98.22           H  
ATOM    706  CD  PRO A  46     -18.884  -7.339   1.961  1.00 98.22           C  
ATOM    707  HD2 PRO A  46     -19.206  -8.267   2.435  1.00 98.22           H  
ATOM    708  HD3 PRO A  46     -19.616  -6.549   2.124  1.00 98.22           H  
ATOM    709  N   VAL A  47     -15.029  -4.765   1.047  1.00 98.61           N  
ATOM    710  H   VAL A  47     -14.539  -5.508   0.570  1.00 98.61           H  
ATOM    711  CA  VAL A  47     -14.387  -3.446   1.051  1.00 98.61           C  
ATOM    712  HA  VAL A  47     -15.082  -2.696   1.429  1.00 98.61           H  
ATOM    713  C   VAL A  47     -14.041  -3.076  -0.381  1.00 98.61           C  
ATOM    714  CB  VAL A  47     -13.140  -3.438   1.951  1.00 98.61           C  
ATOM    715  HB  VAL A  47     -12.440  -4.201   1.612  1.00 98.61           H  
ATOM    716  O   VAL A  47     -13.551  -3.914  -1.134  1.00 98.61           O  
ATOM    717  CG1 VAL A  47     -12.435  -2.078   1.930  1.00 98.61           C  
ATOM    718 HG11 VAL A  47     -13.110  -1.301   2.288  1.00 98.61           H  
ATOM    719 HG12 VAL A  47     -11.571  -2.077   2.595  1.00 98.61           H  
ATOM    720 HG13 VAL A  47     -12.090  -1.831   0.926  1.00 98.61           H  
ATOM    721  CG2 VAL A  47     -13.549  -3.748   3.398  1.00 98.61           C  
ATOM    722 HG21 VAL A  47     -14.286  -3.022   3.741  1.00 98.61           H  
ATOM    723 HG22 VAL A  47     -12.677  -3.724   4.052  1.00 98.61           H  
ATOM    724 HG23 VAL A  47     -13.986  -4.744   3.465  1.00 98.61           H  
ATOM    725  N   GLU A  48     -14.290  -1.832  -0.762  1.00 98.70           N  
ATOM    726  H   GLU A  48     -14.637  -1.174  -0.078  1.00 98.70           H  
ATOM    727  CA  GLU A  48     -13.876  -1.278  -2.043  1.00 98.70           C  
ATOM    728  HA  GLU A  48     -13.672  -2.097  -2.734  1.00 98.70           H  
ATOM    729  C   GLU A  48     -12.578  -0.483  -1.872  1.00 98.70           C  
ATOM    730  CB  GLU A  48     -15.028  -0.465  -2.648  1.00 98.70           C  
ATOM    731  HB2 GLU A  48     -15.915  -1.099  -2.668  1.00 98.70           H  
ATOM    732  HB3 GLU A  48     -15.239   0.409  -2.031  1.00 98.70           H  
ATOM    733  O   GLU A  48     -12.438   0.330  -0.961  1.00 98.70           O  
ATOM    734  CG  GLU A  48     -14.711  -0.026  -4.080  1.00 98.70           C  
ATOM    735  HG2 GLU A  48     -14.210  -0.845  -4.596  1.00 98.70           H  
ATOM    736  HG3 GLU A  48     -14.016   0.814  -4.056  1.00 98.70           H  
ATOM    737  CD  GLU A  48     -15.986   0.339  -4.853  1.00 98.70           C  
ATOM    738  OE1 GLU A  48     -16.417   1.508  -4.811  1.00 98.70           O  
ATOM    739  OE2 GLU A  48     -16.505  -0.571  -5.538  1.00 98.70           O  
ATOM    740  N   VAL A  49     -11.594  -0.748  -2.729  1.00 98.85           N  
ATOM    741  H   VAL A  49     -11.744  -1.481  -3.408  1.00 98.85           H  
ATOM    742  CA  VAL A  49     -10.302  -0.062  -2.734  1.00 98.85           C  
ATOM    743  HA  VAL A  49     -10.308   0.704  -1.958  1.00 98.85           H  
ATOM    744  C   VAL A  49     -10.116   0.629  -4.077  1.00 98.85           C  
ATOM    745  CB  VAL A  49      -9.134  -1.014  -2.417  1.00 98.85           C  
ATOM    746  HB  VAL A  49      -9.026  -1.741  -3.222  1.00 98.85           H  
ATOM    747  O   VAL A  49      -9.952  -0.023  -5.111  1.00 98.85           O  
ATOM    748  CG1 VAL A  49      -7.825  -0.218  -2.291  1.00 98.85           C  
ATOM    749 HG11 VAL A  49      -7.924   0.539  -1.514  1.00 98.85           H  
ATOM    750 HG12 VAL A  49      -7.005  -0.890  -2.036  1.00 98.85           H  
ATOM    751 HG13 VAL A  49      -7.591   0.270  -3.236  1.00 98.85           H  
ATOM    752  CG2 VAL A  49      -9.353  -1.775  -1.101  1.00 98.85           C  
ATOM    753 HG21 VAL A  49     -10.209  -2.443  -1.199  1.00 98.85           H  
ATOM    754 HG22 VAL A  49      -9.546  -1.070  -0.292  1.00 98.85           H  
ATOM    755 HG23 VAL A  49      -8.478  -2.377  -0.859  1.00 98.85           H  
ATOM    756  N   HIS A  50     -10.089   1.958  -4.060  1.00 98.78           N  
ATOM    757  H   HIS A  50     -10.271   2.418  -3.179  1.00 98.78           H  
ATOM    758  CA  HIS A  50      -9.714   2.779  -5.204  1.00 98.78           C  
ATOM    759  HA  HIS A  50      -9.918   2.219  -6.116  1.00 98.78           H  
ATOM    760  C   HIS A  50      -8.223   3.094  -5.134  1.00 98.78           C  
ATOM    761  CB  HIS A  50     -10.537   4.063  -5.275  1.00 98.78           C  
ATOM    762  HB2 HIS A  50     -10.185   4.761  -4.516  1.00 98.78           H  
ATOM    763  HB3 HIS A  50     -10.377   4.529  -6.248  1.00 98.78           H  
ATOM    764  O   HIS A  50      -7.744   3.751  -4.212  1.00 98.78           O  
ATOM    765  CG  HIS A  50     -12.008   3.850  -5.080  1.00 98.78           C  
ATOM    766  CD2 HIS A  50     -12.688   4.015  -3.904  1.00 98.78           C  
ATOM    767  HD2 HIS A  50     -12.277   4.312  -2.951  1.00 98.78           H  
ATOM    768  ND1 HIS A  50     -12.917   3.443  -6.033  1.00 98.78           N  
ATOM    769  HD1 HIS A  50     -12.723   3.086  -6.958  1.00 98.78           H  
ATOM    770  CE1 HIS A  50     -14.123   3.385  -5.442  1.00 98.78           C  
ATOM    771  HE1 HIS A  50     -15.041   3.062  -5.909  1.00 98.78           H  
ATOM    772  NE2 HIS A  50     -14.021   3.735  -4.155  1.00 98.78           N  
ATOM    773  N   ILE A  51      -7.485   2.636  -6.133  1.00 98.79           N  
ATOM    774  H   ILE A  51      -7.958   2.122  -6.863  1.00 98.79           H  
ATOM    775  CA  ILE A  51      -6.044   2.798  -6.250  1.00 98.79           C  
ATOM    776  HA  ILE A  51      -5.647   3.177  -5.308  1.00 98.79           H  
ATOM    777  C   ILE A  51      -5.774   3.817  -7.352  1.00 98.79           C  
ATOM    778  CB  ILE A  51      -5.363   1.447  -6.550  1.00 98.79           C  
ATOM    779  HB  ILE A  51      -5.608   1.168  -7.574  1.00 98.79           H  
ATOM    780  O   ILE A  51      -6.285   3.671  -8.464  1.00 98.79           O  
ATOM    781  CG1 ILE A  51      -5.841   0.302  -5.629  1.00 98.79           C  
ATOM    782 HG12 ILE A  51      -5.544   0.502  -4.599  1.00 98.79           H  
ATOM    783 HG13 ILE A  51      -6.928   0.228  -5.662  1.00 98.79           H  
ATOM    784  CG2 ILE A  51      -3.843   1.646  -6.437  1.00 98.79           C  
ATOM    785 HG21 ILE A  51      -3.303   0.719  -6.630  1.00 98.79           H  
ATOM    786 HG22 ILE A  51      -3.583   2.015  -5.445  1.00 98.79           H  
ATOM    787 HG23 ILE A  51      -3.518   2.377  -7.178  1.00 98.79           H  
ATOM    788  CD1 ILE A  51      -5.307  -1.070  -6.056  1.00 98.79           C  
ATOM    789 HD11 ILE A  51      -4.233  -1.141  -5.888  1.00 98.79           H  
ATOM    790 HD12 ILE A  51      -5.527  -1.241  -7.109  1.00 98.79           H  
ATOM    791 HD13 ILE A  51      -5.798  -1.845  -5.468  1.00 98.79           H  
ATOM    792  N   LYS A  52      -4.949   4.824  -7.070  1.00 98.53           N  
ATOM    793  H   LYS A  52      -4.586   4.878  -6.129  1.00 98.53           H  
ATOM    794  CA  LYS A  52      -4.453   5.785  -8.059  1.00 98.53           C  
ATOM    795  HA  LYS A  52      -4.784   5.478  -9.051  1.00 98.53           H  
ATOM    796  C   LYS A  52      -2.931   5.784  -8.068  1.00 98.53           C  
ATOM    797  CB  LYS A  52      -5.037   7.172  -7.775  1.00 98.53           C  
ATOM    798  HB2 LYS A  52      -6.125   7.115  -7.796  1.00 98.53           H  
ATOM    799  HB3 LYS A  52      -4.727   7.490  -6.779  1.00 98.53           H  
ATOM    800  O   LYS A  52      -2.304   5.941  -7.023  1.00 98.53           O  
ATOM    801  CG  LYS A  52      -4.563   8.199  -8.812  1.00 98.53           C  
ATOM    802  HG2 LYS A  52      -3.474   8.198  -8.866  1.00 98.53           H  
ATOM    803  HG3 LYS A  52      -4.960   7.937  -9.793  1.00 98.53           H  
ATOM    804  CD  LYS A  52      -5.007   9.610  -8.431  1.00 98.53           C  
ATOM    805  HD2 LYS A  52      -6.095   9.668  -8.408  1.00 98.53           H  
ATOM    806  HD3 LYS A  52      -4.612   9.844  -7.442  1.00 98.53           H  
ATOM    807  CE  LYS A  52      -4.432  10.580  -9.466  1.00 98.53           C  
ATOM    808  HE2 LYS A  52      -3.381  10.334  -9.618  1.00 98.53           H  
ATOM    809  HE3 LYS A  52      -4.927  10.426 -10.425  1.00 98.53           H  
ATOM    810  NZ  LYS A  52      -4.556  11.984  -9.012  1.00 98.53           N  
ATOM    811  HZ1 LYS A  52      -4.137  12.600  -9.694  1.00 98.53           H  
ATOM    812  HZ2 LYS A  52      -4.050  12.093  -8.144  1.00 98.53           H  
ATOM    813  HZ3 LYS A  52      -5.519  12.241  -8.851  1.00 98.53           H  
ATOM    814  N   VAL A  53      -2.352   5.639  -9.255  1.00 97.13           N  
ATOM    815  H   VAL A  53      -2.947   5.531 -10.064  1.00 97.13           H  
ATOM    816  CA  VAL A  53      -0.906   5.540  -9.477  1.00 97.13           C  
ATOM    817  HA  VAL A  53      -0.365   5.976  -8.637  1.00 97.13           H  
ATOM    818  C   VAL A  53      -0.568   6.307 -10.747  1.00 97.13           C  
ATOM    819  CB  VAL A  53      -0.488   4.071  -9.630  1.00 97.13           C  
ATOM    820  HB  VAL A  53      -0.955   3.649 -10.520  1.00 97.13           H  
ATOM    821  O   VAL A  53      -0.954   5.898 -11.841  1.00 97.13           O  
ATOM    822  CG1 VAL A  53       1.024   3.965  -9.766  1.00 97.13           C  
ATOM    823 HG11 VAL A  53       1.300   2.918  -9.891  1.00 97.13           H  
ATOM    824 HG12 VAL A  53       1.517   4.369  -8.881  1.00 97.13           H  
ATOM    825 HG13 VAL A  53       1.349   4.508 -10.653  1.00 97.13           H  
ATOM    826  CG2 VAL A  53      -0.917   3.226  -8.436  1.00 97.13           C  
ATOM    827 HG21 VAL A  53      -0.425   3.565  -7.524  1.00 97.13           H  
ATOM    828 HG22 VAL A  53      -1.999   3.285  -8.316  1.00 97.13           H  
ATOM    829 HG23 VAL A  53      -0.700   2.180  -8.654  1.00 97.13           H  
ATOM    830  N   GLY A  54       0.109   7.448 -10.611  1.00 93.60           N  
ATOM    831  H   GLY A  54       0.458   7.711  -9.701  1.00 93.60           H  
ATOM    832  CA  GLY A  54       0.238   8.396 -11.717  1.00 93.60           C  
ATOM    833  HA2 GLY A  54       0.723   9.309 -11.371  1.00 93.60           H  
ATOM    834  HA3 GLY A  54       0.855   7.953 -12.499  1.00 93.60           H  
ATOM    835  C   GLY A  54      -1.142   8.757 -12.285  1.00 93.60           C  
ATOM    836  O   GLY A  54      -2.021   9.227 -11.552  1.00 93.60           O  
ATOM    837  N   ASP A  55      -1.332   8.488 -13.577  1.00 92.44           N  
ATOM    838  H   ASP A  55      -0.556   8.125 -14.112  1.00 92.44           H  
ATOM    839  CA  ASP A  55      -2.596   8.705 -14.292  1.00 92.44           C  
ATOM    840  HA  ASP A  55      -3.126   9.537 -13.829  1.00 92.44           H  
ATOM    841  C   ASP A  55      -3.542   7.491 -14.255  1.00 92.44           C  
ATOM    842  CB  ASP A  55      -2.286   9.103 -15.742  1.00 92.44           C  
ATOM    843  HB2 ASP A  55      -1.766   8.280 -16.233  1.00 92.44           H  
ATOM    844  HB3 ASP A  55      -3.223   9.277 -16.272  1.00 92.44           H  
ATOM    845  O   ASP A  55      -4.726   7.617 -14.579  1.00 92.44           O  
ATOM    846  CG  ASP A  55      -1.440  10.375 -15.825  1.00 92.44           C  
ATOM    847  OD1 ASP A  55      -1.745  11.326 -15.068  1.00 92.44           O  
ATOM    848  OD2 ASP A  55      -0.483  10.371 -16.631  1.00 92.44           O  
ATOM    849  N   GLU A  56      -3.054   6.316 -13.847  1.00 97.32           N  
ATOM    850  H   GLU A  56      -2.123   6.281 -13.457  1.00 97.32           H  
ATOM    851  CA  GLU A  56      -3.849   5.092 -13.806  1.00 97.32           C  
ATOM    852  HA  GLU A  56      -4.523   5.118 -14.663  1.00 97.32           H  
ATOM    853  C   GLU A  56      -4.708   5.035 -12.537  1.00 97.32           C  
ATOM    854  CB  GLU A  56      -2.960   3.847 -13.977  1.00 97.32           C  
ATOM    855  HB2 GLU A  56      -2.377   3.684 -13.070  1.00 97.32           H  
ATOM    856  HB3 GLU A  56      -2.279   4.021 -14.810  1.00 97.32           H  
ATOM    857  O   GLU A  56      -4.271   5.374 -11.432  1.00 97.32           O  
ATOM    858  CG  GLU A  56      -3.809   2.599 -14.283  1.00 97.32           C  
ATOM    859  HG2 GLU A  56      -4.459   2.401 -13.431  1.00 97.32           H  
ATOM    860  HG3 GLU A  56      -4.446   2.814 -15.141  1.00 97.32           H  
ATOM    861  CD  GLU A  56      -2.996   1.329 -14.578  1.00 97.32           C  
ATOM    862  OE1 GLU A  56      -3.620   0.240 -14.559  1.00 97.32           O  
ATOM    863  OE2 GLU A  56      -1.770   1.406 -14.785  1.00 97.32           O  
ATOM    864  N   LYS A  57      -5.953   4.578 -12.698  1.00 98.25           N  
ATOM    865  H   LYS A  57      -6.228   4.275 -13.621  1.00 98.25           H  
ATOM    866  CA  LYS A  57      -6.889   4.326 -11.602  1.00 98.25           C  
ATOM    867  HA  LYS A  57      -6.351   4.397 -10.657  1.00 98.25           H  
ATOM    868  C   LYS A  57      -7.455   2.921 -11.723  1.00 98.25           C  
ATOM    869  CB  LYS A  57      -8.029   5.349 -11.598  1.00 98.25           C  
ATOM    870  HB2 LYS A  57      -8.549   5.299 -12.555  1.00 98.25           H  
ATOM    871  HB3 LYS A  57      -8.733   5.079 -10.811  1.00 98.25           H  
ATOM    872  O   LYS A  57      -7.862   2.517 -12.810  1.00 98.25           O  
ATOM    873  CG  LYS A  57      -7.548   6.784 -11.354  1.00 98.25           C  
ATOM    874  HG2 LYS A  57      -6.842   7.077 -12.131  1.00 98.25           H  
ATOM    875  HG3 LYS A  57      -7.060   6.845 -10.381  1.00 98.25           H  
ATOM    876  CD  LYS A  57      -8.753   7.726 -11.391  1.00 98.25           C  
ATOM    877  HD2 LYS A  57      -9.278   7.586 -12.336  1.00 98.25           H  
ATOM    878  HD3 LYS A  57      -9.426   7.480 -10.570  1.00 98.25           H  
ATOM    879  CE  LYS A  57      -8.297   9.180 -11.278  1.00 98.25           C  
ATOM    880  HE2 LYS A  57      -7.569   9.370 -12.066  1.00 98.25           H  
ATOM    881  HE3 LYS A  57      -7.803   9.313 -10.315  1.00 98.25           H  
ATOM    882  NZ  LYS A  57      -9.456  10.096 -11.410  1.00 98.25           N  
ATOM    883  HZ1 LYS A  57     -10.132   9.914 -10.682  1.00 98.25           H  
ATOM    884  HZ2 LYS A  57      -9.910   9.943 -12.299  1.00 98.25           H  
ATOM    885  HZ3 LYS A  57      -9.168  11.063 -11.363  1.00 98.25           H  
ATOM    886  N   ARG A  58      -7.549   2.206 -10.605  1.00 98.51           N  
ATOM    887  H   ARG A  58      -7.200   2.620  -9.753  1.00 98.51           H  
ATOM    888  CA  ARG A  58      -8.242   0.914 -10.514  1.00 98.51           C  
ATOM    889  HA  ARG A  58      -8.885   0.789 -11.385  1.00 98.51           H  
ATOM    890  C   ARG A  58      -9.141   0.895  -9.294  1.00 98.51           C  
ATOM    891  CB  ARG A  58      -7.239  -0.245 -10.490  1.00 98.51           C  
ATOM    892  HB2 ARG A  58      -7.783  -1.172 -10.308  1.00 98.51           H  
ATOM    893  HB3 ARG A  58      -6.523  -0.100  -9.681  1.00 98.51           H  
ATOM    894  O   ARG A  58      -8.799   1.474  -8.273  1.00 98.51           O  
ATOM    895  CG  ARG A  58      -6.500  -0.363 -11.830  1.00 98.51           C  
ATOM    896  HG2 ARG A  58      -5.843   0.496 -11.968  1.00 98.51           H  
ATOM    897  HG3 ARG A  58      -7.220  -0.395 -12.647  1.00 98.51           H  
ATOM    898  CD  ARG A  58      -5.666  -1.639 -11.854  1.00 98.51           C  
ATOM    899  HD2 ARG A  58      -6.321  -2.506 -11.769  1.00 98.51           H  
ATOM    900  HD3 ARG A  58      -4.985  -1.603 -11.003  1.00 98.51           H  
ATOM    901  NE  ARG A  58      -4.863  -1.729 -13.077  1.00 98.51           N  
ATOM    902  HE  ARG A  58      -4.751  -0.896 -13.636  1.00 98.51           H  
ATOM    903  NH1 ARG A  58      -3.814  -3.727 -12.646  1.00 98.51           N  
ATOM    904 HH11 ARG A  58      -4.443  -3.898 -11.875  1.00 98.51           H  
ATOM    905 HH12 ARG A  58      -2.923  -4.194 -12.743  1.00 98.51           H  
ATOM    906  NH2 ARG A  58      -3.109  -2.424 -14.298  1.00 98.51           N  
ATOM    907 HH21 ARG A  58      -2.265  -2.978 -14.345  1.00 98.51           H  
ATOM    908 HH22 ARG A  58      -3.112  -1.486 -14.671  1.00 98.51           H  
ATOM    909  CZ  ARG A  58      -3.952  -2.637 -13.342  1.00 98.51           C  
ATOM    910  N   THR A  59     -10.281   0.233  -9.413  1.00 98.63           N  
ATOM    911  H   THR A  59     -10.454  -0.294 -10.257  1.00 98.63           H  
ATOM    912  CA  THR A  59     -11.183  -0.026  -8.288  1.00 98.63           C  
ATOM    913  HA  THR A  59     -10.775   0.397  -7.370  1.00 98.63           H  
ATOM    914  C   THR A  59     -11.278  -1.529  -8.113  1.00 98.63           C  
ATOM    915  CB  THR A  59     -12.557   0.615  -8.507  1.00 98.63           C  
ATOM    916  HB  THR A  59     -13.007   0.224  -9.420  1.00 98.63           H  
ATOM    917  O   THR A  59     -11.440  -2.246  -9.100  1.00 98.63           O  
ATOM    918  CG2 THR A  59     -13.503   0.372  -7.338  1.00 98.63           C  
ATOM    919 HG21 THR A  59     -14.410   0.964  -7.464  1.00 98.63           H  
ATOM    920 HG22 THR A  59     -13.024   0.650  -6.399  1.00 98.63           H  
ATOM    921 HG23 THR A  59     -13.794  -0.677  -7.293  1.00 98.63           H  
ATOM    922  OG1 THR A  59     -12.378   2.012  -8.639  1.00 98.63           O  
ATOM    923  HG1 THR A  59     -11.903   2.152  -9.462  1.00 98.63           H  
ATOM    924  N   VAL A  60     -11.118  -1.997  -6.880  1.00 98.61           N  
ATOM    925  H   VAL A  60     -10.943  -1.344  -6.130  1.00 98.61           H  
ATOM    926  CA  VAL A  60     -11.129  -3.418  -6.541  1.00 98.61           C  
ATOM    927  HA  VAL A  60     -11.523  -3.996  -7.377  1.00 98.61           H  
ATOM    928  C   VAL A  60     -12.038  -3.632  -5.348  1.00 98.61           C  
ATOM    929  CB  VAL A  60      -9.709  -3.927  -6.234  1.00 98.61           C  
ATOM    930  HB  VAL A  60      -9.296  -3.387  -5.383  1.00 98.61           H  
ATOM    931  O   VAL A  60     -11.813  -3.058  -4.288  1.00 98.61           O  
ATOM    932  CG1 VAL A  60      -9.706  -5.426  -5.911  1.00 98.61           C  
ATOM    933 HG11 VAL A  60      -8.687  -5.755  -5.707  1.00 98.61           H  
ATOM    934 HG12 VAL A  60     -10.301  -5.626  -5.020  1.00 98.61           H  
ATOM    935 HG13 VAL A  60     -10.113  -5.998  -6.745  1.00 98.61           H  
ATOM    936  CG2 VAL A  60      -8.794  -3.704  -7.442  1.00 98.61           C  
ATOM    937 HG21 VAL A  60      -7.879  -4.281  -7.302  1.00 98.61           H  
ATOM    938 HG22 VAL A  60      -8.547  -2.647  -7.534  1.00 98.61           H  
ATOM    939 HG23 VAL A  60      -9.285  -4.050  -8.352  1.00 98.61           H  
ATOM    940  N   THR A  61     -13.039  -4.487  -5.508  1.00 98.64           N  
ATOM    941  H   THR A  61     -13.204  -4.900  -6.414  1.00 98.64           H  
ATOM    942  CA  THR A  61     -13.800  -5.019  -4.379  1.00 98.64           C  
ATOM    943  HA  THR A  61     -13.878  -4.259  -3.602  1.00 98.64           H  
ATOM    944  C   THR A  61     -13.060  -6.229  -3.820  1.00 98.64           C  
ATOM    945  CB  THR A  61     -15.218  -5.413  -4.802  1.00 98.64           C  
ATOM    946  HB  THR A  61     -15.165  -6.293  -5.443  1.00 98.64           H  
ATOM    947  O   THR A  61     -12.724  -7.140  -4.571  1.00 98.64           O  
ATOM    948  CG2 THR A  61     -16.103  -5.738  -3.601  1.00 98.64           C  
ATOM    949 HG21 THR A  61     -17.117  -5.941  -3.944  1.00 98.64           H  
ATOM    950 HG22 THR A  61     -16.117  -4.898  -2.907  1.00 98.64           H  
ATOM    951 HG23 THR A  61     -15.726  -6.625  -3.090  1.00 98.64           H  
ATOM    952  OG1 THR A  61     -15.835  -4.379  -5.540  1.00 98.64           O  
ATOM    953  HG1 THR A  61     -15.876  -3.571  -5.023  1.00 98.64           H  
ATOM    954  N   VAL A  62     -12.814  -6.239  -2.513  1.00 98.74           N  
ATOM    955  H   VAL A  62     -13.087  -5.428  -1.976  1.00 98.74           H  
ATOM    956  CA  VAL A  62     -12.166  -7.338  -1.790  1.00 98.74           C  
ATOM    957  HA  VAL A  62     -11.878  -8.118  -2.495  1.00 98.74           H  
ATOM    958  C   VAL A  62     -13.186  -7.922  -0.819  1.00 98.74           C  
ATOM    959  CB  VAL A  62     -10.893  -6.862  -1.063  1.00 98.74           C  
ATOM    960  HB  VAL A  62     -11.172  -6.249  -0.205  1.00 98.74           H  
ATOM    961  O   VAL A  62     -13.603  -7.263   0.139  1.00 98.74           O  
ATOM    962  CG1 VAL A  62     -10.071  -8.060  -0.572  1.00 98.74           C  
ATOM    963 HG11 VAL A  62      -9.739  -8.660  -1.419  1.00 98.74           H  
ATOM    964 HG12 VAL A  62     -10.675  -8.693   0.078  1.00 98.74           H  
ATOM    965 HG13 VAL A  62      -9.198  -7.717  -0.017  1.00 98.74           H  
ATOM    966  CG2 VAL A  62      -9.976  -6.018  -1.959  1.00 98.74           C  
ATOM    967 HG21 VAL A  62      -9.089  -5.730  -1.394  1.00 98.74           H  
ATOM    968 HG22 VAL A  62      -9.681  -6.595  -2.836  1.00 98.74           H  
ATOM    969 HG23 VAL A  62     -10.483  -5.107  -2.275  1.00 98.74           H  
ATOM    970  N   ASN A  63     -13.638  -9.143  -1.078  1.00 98.58           N  
ATOM    971  H   ASN A  63     -13.236  -9.650  -1.854  1.00 98.58           H  
ATOM    972  CA  ASN A  63     -14.625  -9.834  -0.254  1.00 98.58           C  
ATOM    973  HA  ASN A  63     -15.432  -9.131  -0.045  1.00 98.58           H  
ATOM    974  C   ASN A  63     -14.025 -10.291   1.090  1.00 98.58           C  
ATOM    975  CB  ASN A  63     -15.212 -11.010  -1.048  1.00 98.58           C  
ATOM    976  HB2 ASN A  63     -15.906 -11.582  -0.432  1.00 98.58           H  
ATOM    977  HB3 ASN A  63     -14.410 -11.683  -1.351  1.00 98.58           H  
ATOM    978  O   ASN A  63     -12.804 -10.365   1.232  1.00 98.58           O  
ATOM    979  CG  ASN A  63     -15.972 -10.531  -2.264  1.00 98.58           C  
ATOM    980  ND2 ASN A  63     -15.464 -10.799  -3.440  1.00 98.58           N  
ATOM    981 HD21 ASN A  63     -14.491 -11.065  -3.474  1.00 98.58           H  
ATOM    982 HD22 ASN A  63     -15.903 -10.379  -4.247  1.00 98.58           H  
ATOM    983  OD1 ASN A  63     -17.009  -9.893  -2.154  1.00 98.58           O  
ATOM    984  N   PRO A  64     -14.858 -10.609   2.096  1.00 98.62           N  
ATOM    985  CA  PRO A  64     -14.389 -11.150   3.371  1.00 98.62           C  
ATOM    986  HA  PRO A  64     -13.862 -10.365   3.913  1.00 98.62           H  
ATOM    987  C   PRO A  64     -13.471 -12.368   3.201  1.00 98.62           C  
ATOM    988  CB  PRO A  64     -15.665 -11.522   4.132  1.00 98.62           C  
ATOM    989  HB2 PRO A  64     -15.537 -11.457   5.213  1.00 98.62           H  
ATOM    990  HB3 PRO A  64     -16.000 -12.521   3.855  1.00 98.62           H  
ATOM    991  O   PRO A  64     -13.845 -13.347   2.556  1.00 98.62           O  
ATOM    992  CG  PRO A  64     -16.665 -10.498   3.610  1.00 98.62           C  
ATOM    993  HG2 PRO A  64     -17.698 -10.814   3.760  1.00 98.62           H  
ATOM    994  HG3 PRO A  64     -16.470  -9.539   4.089  1.00 98.62           H  
ATOM    995  CD  PRO A  64     -16.300 -10.410   2.134  1.00 98.62           C  
ATOM    996  HD2 PRO A  64     -16.586  -9.436   1.738  1.00 98.62           H  
ATOM    997  HD3 PRO A  64     -16.799 -11.210   1.587  1.00 98.62           H  
ATOM    998  N   GLY A  65     -12.279 -12.314   3.798  1.00 98.44           N  
ATOM    999  H   GLY A  65     -11.999 -11.447   4.234  1.00 98.44           H  
ATOM   1000  CA  GLY A  65     -11.260 -13.365   3.723  1.00 98.44           C  
ATOM   1001  HA2 GLY A  65     -11.731 -14.334   3.892  1.00 98.44           H  
ATOM   1002  HA3 GLY A  65     -10.528 -13.191   4.512  1.00 98.44           H  
ATOM   1003  C   GLY A  65     -10.498 -13.438   2.395  1.00 98.44           C  
ATOM   1004  O   GLY A  65      -9.653 -14.319   2.237  1.00 98.44           O  
ATOM   1005  N   GLU A  66     -10.781 -12.545   1.444  1.00 98.61           N  
ATOM   1006  H   GLU A  66     -11.467 -11.829   1.634  1.00 98.61           H  
ATOM   1007  CA  GLU A  66     -10.140 -12.521   0.130  1.00 98.61           C  
ATOM   1008  HA  GLU A  66      -9.944 -13.551  -0.167  1.00 98.61           H  
ATOM   1009  C   GLU A  66      -8.794 -11.780   0.168  1.00 98.61           C  
ATOM   1010  CB  GLU A  66     -11.113 -11.922  -0.902  1.00 98.61           C  
ATOM   1011  HB2 GLU A  66     -12.087 -12.395  -0.773  1.00 98.61           H  
ATOM   1012  HB3 GLU A  66     -11.214 -10.853  -0.716  1.00 98.61           H  
ATOM   1013  O   GLU A  66      -8.624 -10.783   0.879  1.00 98.61           O  
ATOM   1014  CG  GLU A  66     -10.673 -12.126  -2.359  1.00 98.61           C  
ATOM   1015  HG2 GLU A  66     -10.486 -13.189  -2.514  1.00 98.61           H  
ATOM   1016  HG3 GLU A  66      -9.736 -11.594  -2.525  1.00 98.61           H  
ATOM   1017  CD  GLU A  66     -11.719 -11.641  -3.380  1.00 98.61           C  
ATOM   1018  OE1 GLU A  66     -11.662 -12.107  -4.536  1.00 98.61           O  
ATOM   1019  OE2 GLU A  66     -12.614 -10.841  -3.012  1.00 98.61           O  
ATOM   1020  N   GLU A  67      -7.844 -12.260  -0.637  1.00 98.58           N  
ATOM   1021  H   GLU A  67      -8.068 -13.055  -1.219  1.00 98.58           H  
ATOM   1022  CA  GLU A  67      -6.606 -11.559  -0.977  1.00 98.58           C  
ATOM   1023  HA  GLU A  67      -6.645 -10.575  -0.511  1.00 98.58           H  
ATOM   1024  C   GLU A  67      -6.548 -11.366  -2.500  1.00 98.58           C  
ATOM   1025  CB  GLU A  67      -5.378 -12.291  -0.392  1.00 98.58           C  
ATOM   1026  HB2 GLU A  67      -5.540 -12.391   0.681  1.00 98.58           H  
ATOM   1027  HB3 GLU A  67      -5.307 -13.289  -0.823  1.00 98.58           H  
ATOM   1028  O   GLU A  67      -6.682 -12.325  -3.259  1.00 98.58           O  
ATOM   1029  CG  GLU A  67      -4.041 -11.546  -0.614  1.00 98.58           C  
ATOM   1030  HG2 GLU A  67      -3.782 -11.595  -1.672  1.00 98.58           H  
ATOM   1031  HG3 GLU A  67      -4.187 -10.496  -0.358  1.00 98.58           H  
ATOM   1032  CD  GLU A  67      -2.853 -12.078   0.227  1.00 98.58           C  
ATOM   1033  OE1 GLU A  67      -1.760 -11.452   0.183  1.00 98.58           O  
ATOM   1034  OE2 GLU A  67      -3.015 -13.062   0.988  1.00 98.58           O  
ATOM   1035  N   VAL A  68      -6.362 -10.123  -2.948  1.00 98.55           N  
ATOM   1036  H   VAL A  68      -6.227  -9.397  -2.259  1.00 98.55           H  
ATOM   1037  CA  VAL A  68      -6.314  -9.731  -4.365  1.00 98.55           C  
ATOM   1038  HA  VAL A  68      -6.379 -10.626  -4.984  1.00 98.55           H  
ATOM   1039  C   VAL A  68      -4.985  -9.046  -4.655  1.00 98.55           C  
ATOM   1040  CB  VAL A  68      -7.493  -8.807  -4.744  1.00 98.55           C  
ATOM   1041  HB  VAL A  68      -7.435  -7.890  -4.158  1.00 98.55           H  
ATOM   1042  O   VAL A  68      -4.538  -8.206  -3.879  1.00 98.55           O  
ATOM   1043  CG1 VAL A  68      -7.450  -8.434  -6.234  1.00 98.55           C  
ATOM   1044 HG11 VAL A  68      -7.373  -9.336  -6.841  1.00 98.55           H  
ATOM   1045 HG12 VAL A  68      -8.364  -7.911  -6.514  1.00 98.55           H  
ATOM   1046 HG13 VAL A  68      -6.603  -7.779  -6.439  1.00 98.55           H  
ATOM   1047  CG2 VAL A  68      -8.849  -9.466  -4.470  1.00 98.55           C  
ATOM   1048 HG21 VAL A  68      -8.960  -9.647  -3.400  1.00 98.55           H  
ATOM   1049 HG22 VAL A  68      -8.928 -10.416  -4.998  1.00 98.55           H  
ATOM   1050 HG23 VAL A  68      -9.663  -8.813  -4.783  1.00 98.55           H  
ATOM   1051  N   GLU A  69      -4.360  -9.354  -5.791  1.00 98.53           N  
ATOM   1052  H   GLU A  69      -4.789 -10.023  -6.414  1.00 98.53           H  
ATOM   1053  CA  GLU A  69      -3.165  -8.652  -6.269  1.00 98.53           C  
ATOM   1054  HA  GLU A  69      -2.830  -7.965  -5.492  1.00 98.53           H  
ATOM   1055  C   GLU A  69      -3.485  -7.810  -7.509  1.00 98.53           C  
ATOM   1056  CB  GLU A  69      -2.003  -9.633  -6.507  1.00 98.53           C  
ATOM   1057  HB2 GLU A  69      -1.875 -10.250  -5.618  1.00 98.53           H  
ATOM   1058  HB3 GLU A  69      -2.243 -10.283  -7.349  1.00 98.53           H  
ATOM   1059  O   GLU A  69      -4.134  -8.262  -8.452  1.00 98.53           O  
ATOM   1060  CG  GLU A  69      -0.681  -8.897  -6.787  1.00 98.53           C  
ATOM   1061  HG2 GLU A  69      -0.792  -8.284  -7.682  1.00 98.53           H  
ATOM   1062  HG3 GLU A  69      -0.466  -8.223  -5.958  1.00 98.53           H  
ATOM   1063  CD  GLU A  69       0.505  -9.855  -6.984  1.00 98.53           C  
ATOM   1064  OE1 GLU A  69       0.852 -10.124  -8.152  1.00 98.53           O  
ATOM   1065  OE2 GLU A  69       1.134 -10.263  -5.974  1.00 98.53           O  
ATOM   1066  N   VAL A  70      -2.987  -6.576  -7.521  1.00 98.22           N  
ATOM   1067  H   VAL A  70      -2.509  -6.259  -6.690  1.00 98.22           H  
ATOM   1068  CA  VAL A  70      -3.120  -5.622  -8.620  1.00 98.22           C  
ATOM   1069  HA  VAL A  70      -3.617  -6.105  -9.462  1.00 98.22           H  
ATOM   1070  C   VAL A  70      -1.727  -5.179  -9.040  1.00 98.22           C  
ATOM   1071  CB  VAL A  70      -3.952  -4.403  -8.191  1.00 98.22           C  
ATOM   1072  HB  VAL A  70      -3.383  -3.804  -7.480  1.00 98.22           H  
ATOM   1073  O   VAL A  70      -0.981  -4.638  -8.230  1.00 98.22           O  
ATOM   1074  CG1 VAL A  70      -4.294  -3.528  -9.398  1.00 98.22           C  
ATOM   1075 HG11 VAL A  70      -4.923  -4.092 -10.086  1.00 98.22           H  
ATOM   1076 HG12 VAL A  70      -3.383  -3.187  -9.890  1.00 98.22           H  
ATOM   1077 HG13 VAL A  70      -4.841  -2.653  -9.048  1.00 98.22           H  
ATOM   1078  CG2 VAL A  70      -5.274  -4.785  -7.529  1.00 98.22           C  
ATOM   1079 HG21 VAL A  70      -5.888  -5.378  -8.208  1.00 98.22           H  
ATOM   1080 HG22 VAL A  70      -5.790  -3.871  -7.237  1.00 98.22           H  
ATOM   1081 HG23 VAL A  70      -5.092  -5.358  -6.620  1.00 98.22           H  
ATOM   1082  N   THR A  71      -1.371  -5.377 -10.308  1.00 98.01           N  
ATOM   1083  H   THR A  71      -2.004  -5.874 -10.919  1.00 98.01           H  
ATOM   1084  CA  THR A  71      -0.069  -4.941 -10.841  1.00 98.01           C  
ATOM   1085  HA  THR A  71       0.581  -4.649 -10.016  1.00 98.01           H  
ATOM   1086  C   THR A  71      -0.221  -3.730 -11.753  1.00 98.01           C  
ATOM   1087  CB  THR A  71       0.654  -6.084 -11.562  1.00 98.01           C  
ATOM   1088  HB  THR A  71       0.040  -6.456 -12.382  1.00 98.01           H  
ATOM   1089  O   THR A  71      -1.038  -3.752 -12.677  1.00 98.01           O  
ATOM   1090  CG2 THR A  71       2.023  -5.664 -12.098  1.00 98.01           C  
ATOM   1091 HG21 THR A  71       1.910  -4.949 -12.913  1.00 98.01           H  
ATOM   1092 HG22 THR A  71       2.616  -5.212 -11.303  1.00 98.01           H  
ATOM   1093 HG23 THR A  71       2.546  -6.539 -12.483  1.00 98.01           H  
ATOM   1094  OG1 THR A  71       0.911  -7.131 -10.655  1.00 98.01           O  
ATOM   1095  HG1 THR A  71       0.093  -7.546 -10.373  1.00 98.01           H  
ATOM   1096  N   PHE A  72       0.594  -2.708 -11.508  1.00 97.63           N  
ATOM   1097  H   PHE A  72       1.229  -2.795 -10.727  1.00 97.63           H  
ATOM   1098  CA  PHE A  72       0.772  -1.520 -12.338  1.00 97.63           C  
ATOM   1099  HA  PHE A  72      -0.006  -1.474 -13.100  1.00 97.63           H  
ATOM   1100  C   PHE A  72       2.133  -1.588 -13.030  1.00 97.63           C  
ATOM   1101  CB  PHE A  72       0.673  -0.259 -11.469  1.00 97.63           C  
ATOM   1102  HB2 PHE A  72       0.862   0.612 -12.096  1.00 97.63           H  
ATOM   1103  HB3 PHE A  72       1.454  -0.288 -10.709  1.00 97.63           H  
ATOM   1104  O   PHE A  72       3.107  -2.032 -12.419  1.00 97.63           O  
ATOM   1105  CG  PHE A  72      -0.668  -0.091 -10.788  1.00 97.63           C  
ATOM   1106  CD1 PHE A  72      -1.656   0.713 -11.381  1.00 97.63           C  
ATOM   1107  HD1 PHE A  72      -1.442   1.232 -12.304  1.00 97.63           H  
ATOM   1108  CD2 PHE A  72      -0.940  -0.755  -9.577  1.00 97.63           C  
ATOM   1109  HD2 PHE A  72      -0.184  -1.376  -9.119  1.00 97.63           H  
ATOM   1110  CE1 PHE A  72      -2.917   0.846 -10.776  1.00 97.63           C  
ATOM   1111  HE1 PHE A  72      -3.668   1.472 -11.236  1.00 97.63           H  
ATOM   1112  CE2 PHE A  72      -2.202  -0.628  -8.973  1.00 97.63           C  
ATOM   1113  HE2 PHE A  72      -2.410  -1.149  -8.050  1.00 97.63           H  
ATOM   1114  CZ  PHE A  72      -3.191   0.170  -9.575  1.00 97.63           C  
ATOM   1115  HZ  PHE A  72      -4.162   0.269  -9.111  1.00 97.63           H  
ATOM   1116  N   SER A  73       2.199  -1.118 -14.274  1.00 95.85           N  
ATOM   1117  H   SER A  73       1.376  -0.699 -14.683  1.00 95.85           H  
ATOM   1118  CA  SER A  73       3.431  -1.054 -15.065  1.00 95.85           C  
ATOM   1119  HA  SER A  73       4.284  -1.305 -14.435  1.00 95.85           H  
ATOM   1120  C   SER A  73       3.634   0.355 -15.597  1.00 95.85           C  
ATOM   1121  CB  SER A  73       3.407  -2.049 -16.228  1.00 95.85           C  
ATOM   1122  HB2 SER A  73       4.245  -1.850 -16.896  1.00 95.85           H  
ATOM   1123  HB3 SER A  73       2.477  -1.935 -16.787  1.00 95.85           H  
ATOM   1124  O   SER A  73       2.684   1.013 -16.022  1.00 95.85           O  
ATOM   1125  OG  SER A  73       3.516  -3.371 -15.745  1.00 95.85           O  
ATOM   1126  HG  SER A  73       4.456  -3.561 -15.713  1.00 95.85           H  
ATOM   1127  N   ALA A  74       4.876   0.816 -15.586  1.00 94.25           N  
ATOM   1128  H   ALA A  74       5.615   0.232 -15.222  1.00 94.25           H  
ATOM   1129  CA  ALA A  74       5.252   2.128 -16.073  1.00 94.25           C  
ATOM   1130  HA  ALA A  74       4.510   2.475 -16.792  1.00 94.25           H  
ATOM   1131  C   ALA A  74       6.604   2.063 -16.783  1.00 94.25           C  
ATOM   1132  CB  ALA A  74       5.285   3.104 -14.893  1.00 94.25           C  
ATOM   1133  HB1 ALA A  74       5.673   4.068 -15.223  1.00 94.25           H  
ATOM   1134  HB2 ALA A  74       4.285   3.227 -14.479  1.00 94.25           H  
ATOM   1135  HB3 ALA A  74       5.952   2.725 -14.119  1.00 94.25           H  
ATOM   1136  O   ALA A  74       7.512   1.357 -16.366  1.00 94.25           O  
ATOM   1137  N   ASN A  75       6.749   2.882 -17.820  1.00 92.21           N  
ATOM   1138  H   ASN A  75       5.969   3.459 -18.100  1.00 92.21           H  
ATOM   1139  CA  ASN A  75       8.024   3.122 -18.496  1.00 92.21           C  
ATOM   1140  HA  ASN A  75       8.604   2.199 -18.473  1.00 92.21           H  
ATOM   1141  C   ASN A  75       8.898   4.181 -17.800  1.00 92.21           C  
ATOM   1142  CB  ASN A  75       7.729   3.482 -19.956  1.00 92.21           C  
ATOM   1143  HB2 ASN A  75       8.681   3.532 -20.485  1.00 92.21           H  
ATOM   1144  HB3 ASN A  75       7.143   2.685 -20.414  1.00 92.21           H  
ATOM   1145  O   ASN A  75       9.851   4.681 -18.391  1.00 92.21           O  
ATOM   1146  CG  ASN A  75       6.997   4.806 -20.140  1.00 92.21           C  
ATOM   1147  ND2 ASN A  75       7.086   5.356 -21.328  1.00 92.21           N  
ATOM   1148 HD21 ASN A  75       7.712   4.941 -22.002  1.00 92.21           H  
ATOM   1149 HD22 ASN A  75       6.690   6.277 -21.451  1.00 92.21           H  
ATOM   1150  OD1 ASN A  75       6.282   5.337 -19.287  1.00 92.21           O  
ATOM   1151  N   ASP A  76       8.494   4.583 -16.596  1.00 90.22           N  
ATOM   1152  H   ASP A  76       7.744   4.059 -16.169  1.00 90.22           H  
ATOM   1153  CA  ASP A  76       9.178   5.532 -15.730  1.00 90.22           C  
ATOM   1154  HA  ASP A  76      10.254   5.422 -15.861  1.00 90.22           H  
ATOM   1155  C   ASP A  76       8.761   5.230 -14.275  1.00 90.22           C  
ATOM   1156  CB  ASP A  76       8.795   6.966 -16.132  1.00 90.22           C  
ATOM   1157  HB2 ASP A  76       7.708   7.056 -16.146  1.00 90.22           H  
ATOM   1158  HB3 ASP A  76       9.158   7.160 -17.141  1.00 90.22           H  
ATOM   1159  O   ASP A  76       7.585   5.430 -13.933  1.00 90.22           O  
ATOM   1160  CG  ASP A  76       9.364   8.035 -15.193  1.00 90.22           C  
ATOM   1161  OD1 ASP A  76      10.128   7.683 -14.265  1.00 90.22           O  
ATOM   1162  OD2 ASP A  76       8.966   9.206 -15.371  1.00 90.22           O  
ATOM   1163  N   PRO A  77       9.674   4.754 -13.406  1.00 89.78           N  
ATOM   1164  CA  PRO A  77       9.359   4.429 -12.017  1.00 89.78           C  
ATOM   1165  HA  PRO A  77       8.562   3.686 -11.986  1.00 89.78           H  
ATOM   1166  C   PRO A  77       8.903   5.649 -11.206  1.00 89.78           C  
ATOM   1167  CB  PRO A  77      10.642   3.816 -11.443  1.00 89.78           C  
ATOM   1168  HB2 PRO A  77      10.625   2.736 -11.587  1.00 89.78           H  
ATOM   1169  HB3 PRO A  77      10.776   4.050 -10.386  1.00 89.78           H  
ATOM   1170  O   PRO A  77       8.185   5.483 -10.220  1.00 89.78           O  
ATOM   1171  CG  PRO A  77      11.751   4.421 -12.301  1.00 89.78           C  
ATOM   1172  HG2 PRO A  77      12.004   5.415 -11.930  1.00 89.78           H  
ATOM   1173  HG3 PRO A  77      12.635   3.784 -12.334  1.00 89.78           H  
ATOM   1174  CD  PRO A  77      11.090   4.540 -13.668  1.00 89.78           C  
ATOM   1175  HD2 PRO A  77      11.536   5.373 -14.212  1.00 89.78           H  
ATOM   1176  HD3 PRO A  77      11.216   3.610 -14.222  1.00 89.78           H  
ATOM   1177  N   HIS A  78       9.223   6.881 -11.624  1.00 89.88           N  
ATOM   1178  H   HIS A  78       9.757   6.998 -12.473  1.00 89.88           H  
ATOM   1179  CA  HIS A  78       8.766   8.090 -10.934  1.00 89.88           C  
ATOM   1180  HA  HIS A  78       9.058   8.013  -9.886  1.00 89.88           H  
ATOM   1181  C   HIS A  78       7.242   8.254 -10.958  1.00 89.88           C  
ATOM   1182  CB  HIS A  78       9.443   9.324 -11.536  1.00 89.88           C  
ATOM   1183  HB2 HIS A  78       9.066  10.212 -11.029  1.00 89.88           H  
ATOM   1184  HB3 HIS A  78       9.178   9.410 -12.590  1.00 89.88           H  
ATOM   1185  O   HIS A  78       6.680   8.917 -10.080  1.00 89.88           O  
ATOM   1186  CG  HIS A  78      10.941   9.314 -11.390  1.00 89.88           C  
ATOM   1187  CD2 HIS A  78      11.863   9.493 -12.385  1.00 89.88           C  
ATOM   1188  HD2 HIS A  78      11.643   9.646 -13.431  1.00 89.88           H  
ATOM   1189  ND1 HIS A  78      11.635   9.117 -10.218  1.00 89.88           N  
ATOM   1190  HD1 HIS A  78      11.239   8.779  -9.353  1.00 89.88           H  
ATOM   1191  CE1 HIS A  78      12.946   9.199 -10.496  1.00 89.88           C  
ATOM   1192  HE1 HIS A  78      13.746   9.035  -9.788  1.00 89.88           H  
ATOM   1193  NE2 HIS A  78      13.135   9.440 -11.799  1.00 89.88           N  
ATOM   1194  N   LYS A  79       6.538   7.593 -11.890  1.00 92.85           N  
ATOM   1195  H   LYS A  79       7.053   7.056 -12.573  1.00 92.85           H  
ATOM   1196  CA  LYS A  79       5.065   7.517 -11.886  1.00 92.85           C  
ATOM   1197  HA  LYS A  79       4.659   8.528 -11.884  1.00 92.85           H  
ATOM   1198  C   LYS A  79       4.516   6.836 -10.632  1.00 92.85           C  
ATOM   1199  CB  LYS A  79       4.575   6.780 -13.138  1.00 92.85           C  
ATOM   1200  HB2 LYS A  79       5.078   5.816 -13.218  1.00 92.85           H  
ATOM   1201  HB3 LYS A  79       3.504   6.600 -13.046  1.00 92.85           H  
ATOM   1202  O   LYS A  79       3.367   7.076 -10.257  1.00 92.85           O  
ATOM   1203  CG  LYS A  79       4.823   7.615 -14.400  1.00 92.85           C  
ATOM   1204  HG2 LYS A  79       5.889   7.807 -14.517  1.00 92.85           H  
ATOM   1205  HG3 LYS A  79       4.301   8.567 -14.304  1.00 92.85           H  
ATOM   1206  CD  LYS A  79       4.308   6.884 -15.642  1.00 92.85           C  
ATOM   1207  HD2 LYS A  79       3.261   6.615 -15.509  1.00 92.85           H  
ATOM   1208  HD3 LYS A  79       4.904   5.982 -15.783  1.00 92.85           H  
ATOM   1209  CE  LYS A  79       4.465   7.778 -16.871  1.00 92.85           C  
ATOM   1210  HE2 LYS A  79       5.485   8.163 -16.890  1.00 92.85           H  
ATOM   1211  HE3 LYS A  79       3.786   8.625 -16.772  1.00 92.85           H  
ATOM   1212  NZ  LYS A  79       4.187   7.026 -18.118  1.00 92.85           N  
ATOM   1213  HZ1 LYS A  79       4.170   7.656 -18.908  1.00 92.85           H  
ATOM   1214  HZ2 LYS A  79       4.926   6.360 -18.294  1.00 92.85           H  
ATOM   1215  HZ3 LYS A  79       3.306   6.537 -18.057  1.00 92.85           H  
ATOM   1216  N   PHE A  80       5.333   6.030  -9.959  1.00 94.66           N  
ATOM   1217  H   PHE A  80       6.264   5.870 -10.317  1.00 94.66           H  
ATOM   1218  CA  PHE A  80       4.973   5.355  -8.723  1.00 94.66           C  
ATOM   1219  HA  PHE A  80       3.890   5.241  -8.690  1.00 94.66           H  
ATOM   1220  C   PHE A  80       5.340   6.138  -7.457  1.00 94.66           C  
ATOM   1221  CB  PHE A  80       5.573   3.951  -8.705  1.00 94.66           C  
ATOM   1222  HB2 PHE A  80       6.637   4.010  -8.474  1.00 94.66           H  
ATOM   1223  HB3 PHE A  80       5.053   3.440  -7.896  1.00 94.66           H  
ATOM   1224  O   PHE A  80       5.080   5.651  -6.362  1.00 94.66           O  
ATOM   1225  CG  PHE A  80       5.357   3.065  -9.913  1.00 94.66           C  
ATOM   1226  CD1 PHE A  80       4.144   3.105 -10.616  1.00 94.66           C  
ATOM   1227  HD1 PHE A  80       3.421   3.871 -10.374  1.00 94.66           H  
ATOM   1228  CD2 PHE A  80       6.331   2.120 -10.271  1.00 94.66           C  
ATOM   1229  HD2 PHE A  80       7.271   2.079  -9.741  1.00 94.66           H  
ATOM   1230  CE1 PHE A  80       3.868   2.183 -11.638  1.00 94.66           C  
ATOM   1231  HE1 PHE A  80       2.930   2.220 -12.171  1.00 94.66           H  
ATOM   1232  CE2 PHE A  80       6.068   1.207 -11.304  1.00 94.66           C  
ATOM   1233  HE2 PHE A  80       6.818   0.476 -11.569  1.00 94.66           H  
ATOM   1234  CZ  PHE A  80       4.833   1.222 -11.974  1.00 94.66           C  
ATOM   1235  HZ  PHE A  80       4.640   0.503 -12.756  1.00 94.66           H  
ATOM   1236  N   ASN A  81       5.880   7.360  -7.567  1.00 94.35           N  
ATOM   1237  H   ASN A  81       6.135   7.695  -8.485  1.00 94.35           H  
ATOM   1238  CA  ASN A  81       6.289   8.150  -6.399  1.00 94.35           C  
ATOM   1239  HA  ASN A  81       6.892   7.510  -5.754  1.00 94.35           H  
ATOM   1240  C   ASN A  81       5.116   8.664  -5.552  1.00 94.35           C  
ATOM   1241  CB  ASN A  81       7.164   9.336  -6.841  1.00 94.35           C  
ATOM   1242  HB2 ASN A  81       7.237  10.046  -6.017  1.00 94.35           H  
ATOM   1243  HB3 ASN A  81       6.709   9.848  -7.689  1.00 94.35           H  
ATOM   1244  O   ASN A  81       5.335   9.119  -4.432  1.00 94.35           O  
ATOM   1245  CG  ASN A  81       8.589   8.950  -7.182  1.00 94.35           C  
ATOM   1246  ND2 ASN A  81       9.381   9.896  -7.627  1.00 94.35           N  
ATOM   1247 HD21 ASN A  81       9.042  10.844  -7.713  1.00 94.35           H  
ATOM   1248 HD22 ASN A  81      10.364   9.665  -7.653  1.00 94.35           H  
ATOM   1249  OD1 ASN A  81       9.033   7.829  -7.030  1.00 94.35           O  
ATOM   1250  N   ARG A  82       3.883   8.658  -6.079  1.00 97.26           N  
ATOM   1251  H   ARG A  82       3.777   8.247  -6.995  1.00 97.26           H  
ATOM   1252  CA  ARG A  82       2.698   9.203  -5.394  1.00 97.26           C  
ATOM   1253  HA  ARG A  82       2.936   9.290  -4.334  1.00 97.26           H  
ATOM   1254  C   ARG A  82       1.478   8.274  -5.453  1.00 97.26           C  
ATOM   1255  CB  ARG A  82       2.373  10.616  -5.907  1.00 97.26           C  
ATOM   1256  HB2 ARG A  82       1.472  10.969  -5.405  1.00 97.26           H  
ATOM   1257  HB3 ARG A  82       2.175  10.567  -6.978  1.00 97.26           H  
ATOM   1258  O   ARG A  82       0.450   8.679  -6.005  1.00 97.26           O  
ATOM   1259  CG  ARG A  82       3.488  11.632  -5.642  1.00 97.26           C  
ATOM   1260  HG2 ARG A  82       4.403  11.320  -6.146  1.00 97.26           H  
ATOM   1261  HG3 ARG A  82       3.674  11.697  -4.570  1.00 97.26           H  
ATOM   1262  CD  ARG A  82       3.067  13.000  -6.187  1.00 97.26           C  
ATOM   1263  HD2 ARG A  82       2.832  12.899  -7.247  1.00 97.26           H  
ATOM   1264  HD3 ARG A  82       2.167  13.337  -5.673  1.00 97.26           H  
ATOM   1265  NE  ARG A  82       4.149  13.986  -6.035  1.00 97.26           N  
ATOM   1266  HE  ARG A  82       4.821  14.051  -6.787  1.00 97.26           H  
ATOM   1267  NH1 ARG A  82       3.625  14.698  -3.918  1.00 97.26           N  
ATOM   1268 HH11 ARG A  82       4.008  15.128  -3.088  1.00 97.26           H  
ATOM   1269 HH12 ARG A  82       2.837  14.068  -3.867  1.00 97.26           H  
ATOM   1270  NH2 ARG A  82       5.499  15.394  -4.870  1.00 97.26           N  
ATOM   1271 HH21 ARG A  82       6.216  15.357  -5.580  1.00 97.26           H  
ATOM   1272 HH22 ARG A  82       5.774  15.639  -3.929  1.00 97.26           H  
ATOM   1273  CZ  ARG A  82       4.412  14.691  -4.953  1.00 97.26           C  
ATOM   1274  N   PRO A  83       1.565   7.024  -4.965  1.00 98.29           N  
ATOM   1275  CA  PRO A  83       0.420   6.138  -4.970  1.00 98.29           C  
ATOM   1276  HA  PRO A  83      -0.063   6.162  -5.947  1.00 98.29           H  
ATOM   1277  C   PRO A  83      -0.580   6.585  -3.902  1.00 98.29           C  
ATOM   1278  CB  PRO A  83       0.978   4.737  -4.737  1.00 98.29           C  
ATOM   1279  HB2 PRO A  83       0.254   4.079  -4.257  1.00 98.29           H  
ATOM   1280  HB3 PRO A  83       1.306   4.315  -5.687  1.00 98.29           H  
ATOM   1281  O   PRO A  83      -0.222   7.042  -2.813  1.00 98.29           O  
ATOM   1282  CG  PRO A  83       2.195   4.991  -3.853  1.00 98.29           C  
ATOM   1283  HG2 PRO A  83       1.886   4.946  -2.809  1.00 98.29           H  
ATOM   1284  HG3 PRO A  83       2.975   4.254  -4.045  1.00 98.29           H  
ATOM   1285  CD  PRO A  83       2.658   6.409  -4.226  1.00 98.29           C  
ATOM   1286  HD2 PRO A  83       3.546   6.349  -4.855  1.00 98.29           H  
ATOM   1287  HD3 PRO A  83       2.897   6.989  -3.335  1.00 98.29           H  
ATOM   1288  N   GLN A  84      -1.854   6.444  -4.231  1.00 98.70           N  
ATOM   1289  H   GLN A  84      -2.075   6.088  -5.149  1.00 98.70           H  
ATOM   1290  CA  GLN A  84      -2.961   6.772  -3.352  1.00 98.70           C  
ATOM   1291  HA  GLN A  84      -2.583   6.939  -2.343  1.00 98.70           H  
ATOM   1292  C   GLN A  84      -3.930   5.596  -3.291  1.00 98.70           C  
ATOM   1293  CB  GLN A  84      -3.609   8.076  -3.833  1.00 98.70           C  
ATOM   1294  HB2 GLN A  84      -3.773   8.017  -4.909  1.00 98.70           H  
ATOM   1295  HB3 GLN A  84      -2.918   8.897  -3.641  1.00 98.70           H  
ATOM   1296  O   GLN A  84      -4.269   5.003  -4.316  1.00 98.70           O  
ATOM   1297  CG  GLN A  84      -4.947   8.367  -3.147  1.00 98.70           C  
ATOM   1298  HG2 GLN A  84      -5.637   7.544  -3.330  1.00 98.70           H  
ATOM   1299  HG3 GLN A  84      -4.801   8.454  -2.070  1.00 98.70           H  
ATOM   1300  CD  GLN A  84      -5.613   9.635  -3.659  1.00 98.70           C  
ATOM   1301  NE2 GLN A  84      -6.907   9.729  -3.475  1.00 98.70           N  
ATOM   1302 HE21 GLN A  84      -7.160  10.631  -3.098  1.00 98.70           H  
ATOM   1303 HE22 GLN A  84      -7.382   8.950  -3.042  1.00 98.70           H  
ATOM   1304  OE1 GLN A  84      -5.006  10.530  -4.234  1.00 98.70           O  
ATOM   1305  N   PHE A  85      -4.411   5.315  -2.087  1.00 98.82           N  
ATOM   1306  H   PHE A  85      -4.064   5.844  -1.300  1.00 98.82           H  
ATOM   1307  CA  PHE A  85      -5.396   4.285  -1.801  1.00 98.82           C  
ATOM   1308  HA  PHE A  85      -5.759   3.851  -2.733  1.00 98.82           H  
ATOM   1309  C   PHE A  85      -6.566   4.932  -1.067  1.00 98.82           C  
ATOM   1310  CB  PHE A  85      -4.747   3.163  -0.975  1.00 98.82           C  
ATOM   1311  HB2 PHE A  85      -4.596   3.512   0.047  1.00 98.82           H  
ATOM   1312  HB3 PHE A  85      -5.435   2.319  -0.928  1.00 98.82           H  
ATOM   1313  O   PHE A  85      -6.378   5.565  -0.032  1.00 98.82           O  
ATOM   1314  CG  PHE A  85      -3.413   2.691  -1.525  1.00 98.82           C  
ATOM   1315  CD1 PHE A  85      -3.377   1.736  -2.555  1.00 98.82           C  
ATOM   1316  HD1 PHE A  85      -4.298   1.306  -2.919  1.00 98.82           H  
ATOM   1317  CD2 PHE A  85      -2.210   3.252  -1.051  1.00 98.82           C  
ATOM   1318  HD2 PHE A  85      -2.231   3.997  -0.270  1.00 98.82           H  
ATOM   1319  CE1 PHE A  85      -2.148   1.353  -3.118  1.00 98.82           C  
ATOM   1320  HE1 PHE A  85      -2.122   0.629  -3.919  1.00 98.82           H  
ATOM   1321  CE2 PHE A  85      -0.981   2.867  -1.613  1.00 98.82           C  
ATOM   1322  HE2 PHE A  85      -0.062   3.309  -1.255  1.00 98.82           H  
ATOM   1323  CZ  PHE A  85      -0.951   1.921  -2.652  1.00 98.82           C  
ATOM   1324  HZ  PHE A  85      -0.011   1.639  -3.102  1.00 98.82           H  
ATOM   1325  N   THR A  86      -7.774   4.792  -1.593  1.00 98.79           N  
ATOM   1326  H   THR A  86      -7.862   4.307  -2.474  1.00 98.79           H  
ATOM   1327  CA  THR A  86      -9.010   5.137  -0.889  1.00 98.79           C  
ATOM   1328  HA  THR A  86      -8.780   5.621   0.060  1.00 98.79           H  
ATOM   1329  C   THR A  86      -9.735   3.838  -0.584  1.00 98.79           C  
ATOM   1330  CB  THR A  86      -9.873   6.105  -1.705  1.00 98.79           C  
ATOM   1331  HB  THR A  86     -10.170   5.635  -2.642  1.00 98.79           H  
ATOM   1332  O   THR A  86     -10.040   3.083  -1.500  1.00 98.79           O  
ATOM   1333  CG2 THR A  86     -11.128   6.538  -0.953  1.00 98.79           C  
ATOM   1334 HG21 THR A  86     -10.865   7.031  -0.017  1.00 98.79           H  
ATOM   1335 HG22 THR A  86     -11.710   7.212  -1.582  1.00 98.79           H  
ATOM   1336 HG23 THR A  86     -11.753   5.672  -0.735  1.00 98.79           H  
ATOM   1337  OG1 THR A  86      -9.135   7.282  -1.983  1.00 98.79           O  
ATOM   1338  HG1 THR A  86      -8.797   7.584  -1.136  1.00 98.79           H  
ATOM   1339  N   ILE A  87      -9.945   3.562   0.698  1.00 98.70           N  
ATOM   1340  H   ILE A  87      -9.697   4.261   1.383  1.00 98.70           H  
ATOM   1341  CA  ILE A  87     -10.545   2.337   1.213  1.00 98.70           C  
ATOM   1342  HA  ILE A  87     -10.658   1.613   0.406  1.00 98.70           H  
ATOM   1343  C   ILE A  87     -11.932   2.692   1.741  1.00 98.70           C  
ATOM   1344  CB  ILE A  87      -9.654   1.709   2.313  1.00 98.70           C  
ATOM   1345  HB  ILE A  87      -9.615   2.380   3.171  1.00 98.70           H  
ATOM   1346  O   ILE A  87     -12.043   3.539   2.628  1.00 98.70           O  
ATOM   1347  CG1 ILE A  87      -8.208   1.408   1.844  1.00 98.70           C  
ATOM   1348 HG12 ILE A  87      -7.816   0.557   2.401  1.00 98.70           H  
ATOM   1349 HG13 ILE A  87      -8.213   1.133   0.789  1.00 98.70           H  
ATOM   1350  CG2 ILE A  87     -10.276   0.387   2.780  1.00 98.70           C  
ATOM   1351 HG21 ILE A  87      -9.688  -0.041   3.593  1.00 98.70           H  
ATOM   1352 HG22 ILE A  87     -10.298  -0.310   1.942  1.00 98.70           H  
ATOM   1353 HG23 ILE A  87     -11.290   0.544   3.149  1.00 98.70           H  
ATOM   1354  CD1 ILE A  87      -7.219   2.560   2.070  1.00 98.70           C  
ATOM   1355 HD11 ILE A  87      -7.470   3.423   1.452  1.00 98.70           H  
ATOM   1356 HD12 ILE A  87      -6.214   2.229   1.809  1.00 98.70           H  
ATOM   1357 HD13 ILE A  87      -7.229   2.856   3.119  1.00 98.70           H  
ATOM   1358  N   GLU A  88     -12.965   2.047   1.207  1.00 98.45           N  
ATOM   1359  H   GLU A  88     -12.792   1.391   0.459  1.00 98.45           H  
ATOM   1360  CA  GLU A  88     -14.369   2.286   1.538  1.00 98.45           C  
ATOM   1361  HA  GLU A  88     -14.417   2.992   2.367  1.00 98.45           H  
ATOM   1362  C   GLU A  88     -15.047   0.989   1.989  1.00 98.45           C  
ATOM   1363  CB  GLU A  88     -15.121   2.925   0.354  1.00 98.45           C  
ATOM   1364  HB2 GLU A  88     -15.150   2.230  -0.486  1.00 98.45           H  
ATOM   1365  HB3 GLU A  88     -16.141   3.130   0.679  1.00 98.45           H  
ATOM   1366  O   GLU A  88     -14.932  -0.049   1.338  1.00 98.45           O  
ATOM   1367  CG  GLU A  88     -14.454   4.237  -0.094  1.00 98.45           C  
ATOM   1368  HG2 GLU A  88     -13.499   4.007  -0.566  1.00 98.45           H  
ATOM   1369  HG3 GLU A  88     -14.247   4.821   0.803  1.00 98.45           H  
ATOM   1370  CD  GLU A  88     -15.277   5.117  -1.050  1.00 98.45           C  
ATOM   1371  OE1 GLU A  88     -14.747   6.218  -1.371  1.00 98.45           O  
ATOM   1372  OE2 GLU A  88     -16.448   4.785  -1.335  1.00 98.45           O  
ATOM   1373  N   TRP A  89     -15.761   1.025   3.111  1.00 97.12           N  
ATOM   1374  H   TRP A  89     -15.867   1.912   3.583  1.00 97.12           H  
ATOM   1375  CA  TRP A  89     -16.456  -0.138   3.666  1.00 97.12           C  
ATOM   1376  HA  TRP A  89     -16.510  -0.912   2.900  1.00 97.12           H  
ATOM   1377  C   TRP A  89     -17.903   0.181   4.051  1.00 97.12           C  
ATOM   1378  CB  TRP A  89     -15.651  -0.719   4.837  1.00 97.12           C  
ATOM   1379  HB2 TRP A  89     -14.640  -0.923   4.487  1.00 97.12           H  
ATOM   1380  HB3 TRP A  89     -16.089  -1.673   5.134  1.00 97.12           H  
ATOM   1381  O   TRP A  89     -18.346   1.334   4.082  1.00 97.12           O  
ATOM   1382  CG  TRP A  89     -15.543   0.151   6.046  1.00 97.12           C  
ATOM   1383  CD1 TRP A  89     -16.418   0.199   7.074  1.00 97.12           C  
ATOM   1384  HD1 TRP A  89     -17.314  -0.398   7.151  1.00 97.12           H  
ATOM   1385  CD2 TRP A  89     -14.510   1.133   6.351  1.00 97.12           C  
ATOM   1386  CE2 TRP A  89     -14.812   1.719   7.615  1.00 97.12           C  
ATOM   1387  CE3 TRP A  89     -13.367   1.606   5.672  1.00 97.12           C  
ATOM   1388  HE3 TRP A  89     -13.118   1.191   4.706  1.00 97.12           H  
ATOM   1389  NE1 TRP A  89     -15.993   1.127   8.002  1.00 97.12           N  
ATOM   1390  HE1 TRP A  89     -16.496   1.338   8.853  1.00 97.12           H  
ATOM   1391  CH2 TRP A  89     -12.926   3.207   7.456  1.00 97.12           C  
ATOM   1392  HH2 TRP A  89     -12.344   4.020   7.864  1.00 97.12           H  
ATOM   1393  CZ2 TRP A  89     -14.039   2.745   8.170  1.00 97.12           C  
ATOM   1394  HZ2 TRP A  89     -14.306   3.186   9.119  1.00 97.12           H  
ATOM   1395  CZ3 TRP A  89     -12.582   2.637   6.218  1.00 97.12           C  
ATOM   1396  HZ3 TRP A  89     -11.725   3.003   5.672  1.00 97.12           H  
ATOM   1397  N   GLY A  90     -18.668  -0.875   4.344  1.00 92.91           N  
ATOM   1398  H   GLY A  90     -18.244  -1.791   4.295  1.00 92.91           H  
ATOM   1399  CA  GLY A  90     -20.081  -0.775   4.705  1.00 92.91           C  
ATOM   1400  HA2 GLY A  90     -20.636  -0.438   3.829  1.00 92.91           H  
ATOM   1401  HA3 GLY A  90     -20.452  -1.760   4.989  1.00 92.91           H  
ATOM   1402  C   GLY A  90     -20.350   0.194   5.865  1.00 92.91           C  
ATOM   1403  O   GLY A  90     -19.556   0.318   6.793  1.00 92.91           O  
ATOM   1404  N   GLY A  91     -21.492   0.884   5.821  1.00 88.96           N  
ATOM   1405  H   GLY A  91     -22.111   0.740   5.035  1.00 88.96           H  
ATOM   1406  CA  GLY A  91     -21.847   1.907   6.814  1.00 88.96           C  
ATOM   1407  HA2 GLY A  91     -22.932   1.995   6.859  1.00 88.96           H  
ATOM   1408  HA3 GLY A  91     -21.493   1.600   7.798  1.00 88.96           H  
ATOM   1409  C   GLY A  91     -21.277   3.302   6.527  1.00 88.96           C  
ATOM   1410  O   GLY A  91     -21.423   4.190   7.362  1.00 88.96           O  
ATOM   1411  N   GLY A  92     -20.669   3.514   5.353  1.00 90.78           N  
ATOM   1412  H   GLY A  92     -20.491   2.722   4.752  1.00 90.78           H  
ATOM   1413  CA  GLY A  92     -20.141   4.816   4.929  1.00 90.78           C  
ATOM   1414  HA2 GLY A  92     -20.087   4.835   3.841  1.00 90.78           H  
ATOM   1415  HA3 GLY A  92     -20.808   5.613   5.258  1.00 90.78           H  
ATOM   1416  C   GLY A  92     -18.743   5.116   5.464  1.00 90.78           C  
ATOM   1417  O   GLY A  92     -18.356   6.278   5.562  1.00 90.78           O  
ATOM   1418  N   GLY A  93     -17.993   4.086   5.852  1.00 95.80           N  
ATOM   1419  H   GLY A  93     -18.306   3.146   5.655  1.00 95.80           H  
ATOM   1420  CA  GLY A  93     -16.629   4.270   6.310  1.00 95.80           C  
ATOM   1421  HA2 GLY A  93     -16.338   3.400   6.900  1.00 95.80           H  
ATOM   1422  HA3 GLY A  93     -16.591   5.149   6.953  1.00 95.80           H  
ATOM   1423  C   GLY A  93     -15.662   4.453   5.147  1.00 95.80           C  
ATOM   1424  O   GLY A  93     -15.741   3.725   4.161  1.00 95.80           O  
ATOM   1425  N   ARG A  94     -14.778   5.449   5.252  1.00 98.36           N  
ATOM   1426  H   ARG A  94     -14.800   6.023   6.082  1.00 98.36           H  
ATOM   1427  CA  ARG A  94     -13.851   5.846   4.193  1.00 98.36           C  
ATOM   1428  HA  ARG A  94     -13.626   4.972   3.583  1.00 98.36           H  
ATOM   1429  C   ARG A  94     -12.548   6.384   4.772  1.00 98.36           C  
ATOM   1430  CB  ARG A  94     -14.564   6.873   3.303  1.00 98.36           C  
ATOM   1431  HB2 ARG A  94     -15.447   6.392   2.880  1.00 98.36           H  
ATOM   1432  HB3 ARG A  94     -14.896   7.715   3.910  1.00 98.36           H  
ATOM   1433  O   ARG A  94     -12.563   7.325   5.565  1.00 98.36           O  
ATOM   1434  CG  ARG A  94     -13.694   7.397   2.156  1.00 98.36           C  
ATOM   1435  HG2 ARG A  94     -13.195   6.569   1.652  1.00 98.36           H  
ATOM   1436  HG3 ARG A  94     -12.937   8.076   2.550  1.00 98.36           H  
ATOM   1437  CD  ARG A  94     -14.591   8.139   1.158  1.00 98.36           C  
ATOM   1438  HD2 ARG A  94     -15.330   7.438   0.771  1.00 98.36           H  
ATOM   1439  HD3 ARG A  94     -15.134   8.934   1.670  1.00 98.36           H  
ATOM   1440  NE  ARG A  94     -13.813   8.667   0.027  1.00 98.36           N  
ATOM   1441  HE  ARG A  94     -13.772   8.034  -0.759  1.00 98.36           H  
ATOM   1442  NH1 ARG A  94     -13.400  10.722   0.922  1.00 98.36           N  
ATOM   1443 HH11 ARG A  94     -14.063  10.474   1.643  1.00 98.36           H  
ATOM   1444 HH12 ARG A  94     -12.683  11.355   1.245  1.00 98.36           H  
ATOM   1445  NH2 ARG A  94     -12.308  10.105  -0.923  1.00 98.36           N  
ATOM   1446 HH21 ARG A  94     -12.098   9.395  -1.610  1.00 98.36           H  
ATOM   1447 HH22 ARG A  94     -11.771  10.956  -0.838  1.00 98.36           H  
ATOM   1448  CZ  ARG A  94     -13.182   9.827   0.001  1.00 98.36           C  
ATOM   1449  N   VAL A  95     -11.424   5.819   4.338  1.00 98.66           N  
ATOM   1450  H   VAL A  95     -11.514   5.049   3.692  1.00 98.66           H  
ATOM   1451  CA  VAL A  95     -10.068   6.279   4.679  1.00 98.66           C  
ATOM   1452  HA  VAL A  95     -10.133   7.257   5.156  1.00 98.66           H  
ATOM   1453  C   VAL A  95      -9.247   6.444   3.417  1.00 98.66           C  
ATOM   1454  CB  VAL A  95      -9.370   5.323   5.663  1.00 98.66           C  
ATOM   1455  HB  VAL A  95      -9.510   4.297   5.323  1.00 98.66           H  
ATOM   1456  O   VAL A  95      -9.297   5.621   2.507  1.00 98.66           O  
ATOM   1457  CG1 VAL A  95      -7.862   5.571   5.841  1.00 98.66           C  
ATOM   1458 HG11 VAL A  95      -7.680   6.611   6.111  1.00 98.66           H  
ATOM   1459 HG12 VAL A  95      -7.471   4.924   6.626  1.00 98.66           H  
ATOM   1460 HG13 VAL A  95      -7.331   5.338   4.918  1.00 98.66           H  
ATOM   1461  CG2 VAL A  95     -10.001   5.481   7.042  1.00 98.66           C  
ATOM   1462 HG21 VAL A  95     -11.089   5.457   6.966  1.00 98.66           H  
ATOM   1463 HG22 VAL A  95      -9.667   4.655   7.669  1.00 98.66           H  
ATOM   1464 HG23 VAL A  95      -9.717   6.438   7.480  1.00 98.66           H  
ATOM   1465  N   GLU A  96      -8.454   7.502   3.373  1.00 98.81           N  
ATOM   1466  H   GLU A  96      -8.466   8.140   4.156  1.00 98.81           H  
ATOM   1467  CA  GLU A  96      -7.514   7.767   2.299  1.00 98.81           C  
ATOM   1468  HA  GLU A  96      -7.634   7.016   1.518  1.00 98.81           H  
ATOM   1469  C   GLU A  96      -6.076   7.687   2.815  1.00 98.81           C  
ATOM   1470  CB  GLU A  96      -7.856   9.126   1.691  1.00 98.81           C  
ATOM   1471  HB2 GLU A  96      -8.929   9.161   1.501  1.00 98.81           H  
ATOM   1472  HB3 GLU A  96      -7.597   9.905   2.409  1.00 98.81           H  
ATOM   1473  O   GLU A  96      -5.725   8.317   3.811  1.00 98.81           O  
ATOM   1474  CG  GLU A  96      -7.129   9.402   0.374  1.00 98.81           C  
ATOM   1475  HG2 GLU A  96      -7.388   8.623  -0.344  1.00 98.81           H  
ATOM   1476  HG3 GLU A  96      -6.053   9.368   0.542  1.00 98.81           H  
ATOM   1477  CD  GLU A  96      -7.515  10.771  -0.200  1.00 98.81           C  
ATOM   1478  OE1 GLU A  96      -6.980  11.153  -1.260  1.00 98.81           O  
ATOM   1479  OE2 GLU A  96      -8.298  11.531   0.401  1.00 98.81           O  
ATOM   1480  N   VAL A  97      -5.240   6.930   2.108  1.00 98.84           N  
ATOM   1481  H   VAL A  97      -5.627   6.419   1.327  1.00 98.84           H  
ATOM   1482  CA  VAL A  97      -3.796   6.818   2.311  1.00 98.84           C  
ATOM   1483  HA  VAL A  97      -3.503   7.398   3.187  1.00 98.84           H  
ATOM   1484  C   VAL A  97      -3.116   7.400   1.077  1.00 98.84           C  
ATOM   1485  CB  VAL A  97      -3.369   5.351   2.533  1.00 98.84           C  
ATOM   1486  HB  VAL A  97      -3.562   4.780   1.624  1.00 98.84           H  
ATOM   1487  O   VAL A  97      -3.189   6.819  -0.006  1.00 98.84           O  
ATOM   1488  CG1 VAL A  97      -1.870   5.254   2.844  1.00 98.84           C  
ATOM   1489 HG11 VAL A  97      -1.591   4.211   2.993  1.00 98.84           H  
ATOM   1490 HG12 VAL A  97      -1.636   5.818   3.747  1.00 98.84           H  
ATOM   1491 HG13 VAL A  97      -1.284   5.645   2.012  1.00 98.84           H  
ATOM   1492  CG2 VAL A  97      -4.150   4.681   3.670  1.00 98.84           C  
ATOM   1493 HG21 VAL A  97      -3.773   3.673   3.841  1.00 98.84           H  
ATOM   1494 HG22 VAL A  97      -5.205   4.609   3.405  1.00 98.84           H  
ATOM   1495 HG23 VAL A  97      -4.057   5.264   4.586  1.00 98.84           H  
ATOM   1496  N   ARG A  98      -2.454   8.548   1.216  1.00 98.75           N  
ATOM   1497  H   ARG A  98      -2.447   8.974   2.132  1.00 98.75           H  
ATOM   1498  CA  ARG A  98      -1.630   9.151   0.159  1.00 98.75           C  
ATOM   1499  HA  ARG A  98      -1.792   8.627  -0.783  1.00 98.75           H  
ATOM   1500  C   ARG A  98      -0.169   8.990   0.534  1.00 98.75           C  
ATOM   1501  CB  ARG A  98      -1.969  10.632  -0.055  1.00 98.75           C  
ATOM   1502  HB2 ARG A  98      -1.624  11.197   0.811  1.00 98.75           H  
ATOM   1503  HB3 ARG A  98      -1.413  10.985  -0.924  1.00 98.75           H  
ATOM   1504  O   ARG A  98       0.248   9.470   1.586  1.00 98.75           O  
ATOM   1505  CG  ARG A  98      -3.459  10.932  -0.263  1.00 98.75           C  
ATOM   1506  HG2 ARG A  98      -3.838  10.388  -1.128  1.00 98.75           H  
ATOM   1507  HG3 ARG A  98      -4.015  10.636   0.627  1.00 98.75           H  
ATOM   1508  CD  ARG A  98      -3.640  12.440  -0.478  1.00 98.75           C  
ATOM   1509  HD2 ARG A  98      -3.077  12.966   0.294  1.00 98.75           H  
ATOM   1510  HD3 ARG A  98      -3.228  12.711  -1.450  1.00 98.75           H  
ATOM   1511  NE  ARG A  98      -5.058  12.830  -0.430  1.00 98.75           N  
ATOM   1512  HE  ARG A  98      -5.702  12.265  -0.966  1.00 98.75           H  
ATOM   1513  NH1 ARG A  98      -4.975  14.484   1.159  1.00 98.75           N  
ATOM   1514 HH11 ARG A  98      -5.414  14.886   1.975  1.00 98.75           H  
ATOM   1515 HH12 ARG A  98      -3.981  14.331   1.251  1.00 98.75           H  
ATOM   1516  NH2 ARG A  98      -6.937  13.847   0.344  1.00 98.75           N  
ATOM   1517 HH21 ARG A  98      -7.476  13.053   0.028  1.00 98.75           H  
ATOM   1518 HH22 ARG A  98      -7.361  14.455   1.030  1.00 98.75           H  
ATOM   1519  CZ  ARG A  98      -5.648  13.719   0.347  1.00 98.75           C  
ATOM   1520  N   VAL A  99       0.606   8.341  -0.321  1.00 98.43           N  
ATOM   1521  H   VAL A  99       0.213   7.992  -1.183  1.00 98.43           H  
ATOM   1522  CA  VAL A  99       2.042   8.153  -0.110  1.00 98.43           C  
ATOM   1523  HA  VAL A  99       2.298   8.430   0.912  1.00 98.43           H  
ATOM   1524  C   VAL A  99       2.801   9.078  -1.047  1.00 98.43           C  
ATOM   1525  CB  VAL A  99       2.447   6.682  -0.291  1.00 98.43           C  
ATOM   1526  HB  VAL A  99       2.345   6.423  -1.345  1.00 98.43           H  
ATOM   1527  O   VAL A  99       2.362   9.343  -2.163  1.00 98.43           O  
ATOM   1528  CG1 VAL A  99       3.899   6.437   0.131  1.00 98.43           C  
ATOM   1529 HG11 VAL A  99       4.059   6.781   1.153  1.00 98.43           H  
ATOM   1530 HG12 VAL A  99       4.583   6.960  -0.537  1.00 98.43           H  
ATOM   1531 HG13 VAL A  99       4.130   5.373   0.075  1.00 98.43           H  
ATOM   1532  CG2 VAL A  99       1.550   5.733   0.516  1.00 98.43           C  
ATOM   1533 HG21 VAL A  99       1.594   5.983   1.576  1.00 98.43           H  
ATOM   1534 HG22 VAL A  99       1.883   4.706   0.366  1.00 98.43           H  
ATOM   1535 HG23 VAL A  99       0.519   5.797   0.168  1.00 98.43           H  
ATOM   1536  N   GLU A 100       3.935   9.585  -0.593  1.00 97.35           N  
ATOM   1537  H   GLU A 100       4.183   9.418   0.371  1.00 97.35           H  
ATOM   1538  CA  GLU A 100       4.859  10.376  -1.389  1.00 97.35           C  
ATOM   1539  HA  GLU A 100       4.665  10.215  -2.449  1.00 97.35           H  
ATOM   1540  C   GLU A 100       6.291   9.942  -1.080  1.00 97.35           C  
ATOM   1541  CB  GLU A 100       4.619  11.855  -1.089  1.00 97.35           C  
ATOM   1542  HB2 GLU A 100       3.597  12.108  -1.368  1.00 97.35           H  
ATOM   1543  HB3 GLU A 100       4.733  12.014  -0.017  1.00 97.35           H  
ATOM   1544  O   GLU A 100       6.747  10.059   0.057  1.00 97.35           O  
ATOM   1545  CG  GLU A 100       5.574  12.785  -1.843  1.00 97.35           C  
ATOM   1546  HG2 GLU A 100       6.607  12.543  -1.592  1.00 97.35           H  
ATOM   1547  HG3 GLU A 100       5.436  12.639  -2.914  1.00 97.35           H  
ATOM   1548  CD  GLU A 100       5.313  14.247  -1.480  1.00 97.35           C  
ATOM   1549  OE1 GLU A 100       5.726  15.152  -2.236  1.00 97.35           O  
ATOM   1550  OE2 GLU A 100       4.671  14.559  -0.458  1.00 97.35           O  
ATOM   1551  N   PHE A 101       6.993   9.459  -2.101  1.00 93.96           N  
ATOM   1552  H   PHE A 101       6.534   9.363  -2.996  1.00 93.96           H  
ATOM   1553  CA  PHE A 101       8.415   9.139  -2.047  1.00 93.96           C  
ATOM   1554  HA  PHE A 101       8.712   8.974  -1.011  1.00 93.96           H  
ATOM   1555  C   PHE A 101       9.220  10.321  -2.595  1.00 93.96           C  
ATOM   1556  CB  PHE A 101       8.691   7.840  -2.818  1.00 93.96           C  
ATOM   1557  HB2 PHE A 101       9.749   7.599  -2.727  1.00 93.96           H  
ATOM   1558  HB3 PHE A 101       8.486   8.004  -3.876  1.00 93.96           H  
ATOM   1559  O   PHE A 101       8.999  10.765  -3.725  1.00 93.96           O  
ATOM   1560  CG  PHE A 101       7.878   6.651  -2.338  1.00 93.96           C  
ATOM   1561  CD1 PHE A 101       8.308   5.881  -1.241  1.00 93.96           C  
ATOM   1562  HD1 PHE A 101       9.228   6.126  -0.733  1.00 93.96           H  
ATOM   1563  CD2 PHE A 101       6.672   6.318  -2.982  1.00 93.96           C  
ATOM   1564  HD2 PHE A 101       6.328   6.899  -3.825  1.00 93.96           H  
ATOM   1565  CE1 PHE A 101       7.532   4.788  -0.810  1.00 93.96           C  
ATOM   1566  HE1 PHE A 101       7.839   4.194   0.039  1.00 93.96           H  
ATOM   1567  CE2 PHE A 101       5.905   5.228  -2.553  1.00 93.96           C  
ATOM   1568  HE2 PHE A 101       4.990   4.980  -3.070  1.00 93.96           H  
ATOM   1569  CZ  PHE A 101       6.339   4.456  -1.468  1.00 93.96           C  
ATOM   1570  HZ  PHE A 101       5.754   3.610  -1.141  1.00 93.96           H  
ATOM   1571  N   GLU A 102      10.148  10.839  -1.795  1.00 90.25           N  
ATOM   1572  H   GLU A 102      10.279  10.429  -0.881  1.00 90.25           H  
ATOM   1573  CA  GLU A 102      11.009  11.968  -2.146  1.00 90.25           C  
ATOM   1574  HA  GLU A 102      11.074  12.048  -3.231  1.00 90.25           H  
ATOM   1575  C   GLU A 102      12.421  11.720  -1.601  1.00 90.25           C  
ATOM   1576  CB  GLU A 102      10.398  13.281  -1.616  1.00 90.25           C  
ATOM   1577  HB2 GLU A 102       9.371  13.360  -1.973  1.00 90.25           H  
ATOM   1578  HB3 GLU A 102      10.381  13.263  -0.526  1.00 90.25           H  
ATOM   1579  O   GLU A 102      12.696  11.941  -0.422  1.00 90.25           O  
ATOM   1580  CG  GLU A 102      11.180  14.512  -2.107  1.00 90.25           C  
ATOM   1581  HG2 GLU A 102      12.217  14.428  -1.783  1.00 90.25           H  
ATOM   1582  HG3 GLU A 102      11.171  14.509  -3.197  1.00 90.25           H  
ATOM   1583  CD  GLU A 102      10.624  15.859  -1.604  1.00 90.25           C  
ATOM   1584  OE1 GLU A 102      11.099  16.896  -2.110  1.00 90.25           O  
ATOM   1585  OE2 GLU A 102       9.736  15.892  -0.710  1.00 90.25           O  
ATOM   1586  N   GLY A 103      13.321  11.247  -2.467  1.00 86.08           N  
ATOM   1587  H   GLY A 103      13.018  11.009  -3.400  1.00 86.08           H  
ATOM   1588  CA  GLY A 103      14.707  10.958  -2.098  1.00 86.08           C  
ATOM   1589  HA2 GLY A 103      15.249  10.587  -2.968  1.00 86.08           H  
ATOM   1590  HA3 GLY A 103      15.186  11.878  -1.761  1.00 86.08           H  
ATOM   1591  C   GLY A 103      14.807   9.906  -0.993  1.00 86.08           C  
ATOM   1592  O   GLY A 103      14.420   8.756  -1.181  1.00 86.08           O  
ATOM   1593  N   ASP A 104      15.329  10.316   0.159  1.00 89.65           N  
ATOM   1594  H   ASP A 104      15.526  11.298   0.285  1.00 89.65           H  
ATOM   1595  CA  ASP A 104      15.514   9.496   1.359  1.00 89.65           C  
ATOM   1596  HA  ASP A 104      15.671   8.462   1.052  1.00 89.65           H  
ATOM   1597  C   ASP A 104      14.291   9.500   2.295  1.00 89.65           C  
ATOM   1598  CB  ASP A 104      16.793   9.961   2.079  1.00 89.65           C  
ATOM   1599  HB2 ASP A 104      17.624   9.946   1.374  1.00 89.65           H  
ATOM   1600  HB3 ASP A 104      17.025   9.252   2.874  1.00 89.65           H  
ATOM   1601  O   ASP A 104      14.359   8.955   3.400  1.00 89.65           O  
ATOM   1602  CG  ASP A 104      16.699  11.360   2.708  1.00 89.65           C  
ATOM   1603  OD1 ASP A 104      15.908  12.202   2.219  1.00 89.65           O  
ATOM   1604  OD2 ASP A 104      17.432  11.611   3.689  1.00 89.65           O  
ATOM   1605  N   LYS A 105      13.163  10.092   1.874  1.00 94.73           N  
ATOM   1606  H   LYS A 105      13.182  10.544   0.971  1.00 94.73           H  
ATOM   1607  CA  LYS A 105      11.941  10.224   2.679  1.00 94.73           C  
ATOM   1608  HA  LYS A 105      12.100   9.712   3.629  1.00 94.73           H  
ATOM   1609  C   LYS A 105      10.724   9.582   2.031  1.00 94.73           C  
ATOM   1610  CB  LYS A 105      11.659  11.700   2.982  1.00 94.73           C  
ATOM   1611  HB2 LYS A 105      10.693  11.789   3.477  1.00 94.73           H  
ATOM   1612  HB3 LYS A 105      11.624  12.258   2.046  1.00 94.73           H  
ATOM   1613  O   LYS A 105      10.503   9.677   0.826  1.00 94.73           O  
ATOM   1614  CG  LYS A 105      12.735  12.283   3.899  1.00 94.73           C  
ATOM   1615  HG2 LYS A 105      13.716  12.137   3.448  1.00 94.73           H  
ATOM   1616  HG3 LYS A 105      12.710  11.766   4.858  1.00 94.73           H  
ATOM   1617  CD  LYS A 105      12.515  13.777   4.116  1.00 94.73           C  
ATOM   1618  HD2 LYS A 105      11.600  13.936   4.686  1.00 94.73           H  
ATOM   1619  HD3 LYS A 105      12.441  14.267   3.145  1.00 94.73           H  
ATOM   1620  CE  LYS A 105      13.730  14.310   4.872  1.00 94.73           C  
ATOM   1621  HE2 LYS A 105      13.782  13.821   5.845  1.00 94.73           H  
ATOM   1622  HE3 LYS A 105      14.620  14.022   4.312  1.00 94.73           H  
ATOM   1623  NZ  LYS A 105      13.664  15.781   5.011  1.00 94.73           N  
ATOM   1624  HZ1 LYS A 105      13.632  16.187   4.087  1.00 94.73           H  
ATOM   1625  HZ2 LYS A 105      12.842  16.053   5.529  1.00 94.73           H  
ATOM   1626  HZ3 LYS A 105      14.499  16.113   5.472  1.00 94.73           H  
ATOM   1627  N   MET A 106       9.866   9.031   2.885  1.00 96.50           N  
ATOM   1628  H   MET A 106      10.142   8.994   3.856  1.00 96.50           H  
ATOM   1629  CA  MET A 106       8.504   8.637   2.544  1.00 96.50           C  
ATOM   1630  HA  MET A 106       8.296   8.922   1.512  1.00 96.50           H  
ATOM   1631  C   MET A 106       7.521   9.370   3.462  1.00 96.50           C  
ATOM   1632  CB  MET A 106       8.366   7.112   2.634  1.00 96.50           C  
ATOM   1633  HB2 MET A 106       8.525   6.800   3.666  1.00 96.50           H  
ATOM   1634  HB3 MET A 106       9.125   6.641   2.009  1.00 96.50           H  
ATOM   1635  O   MET A 106       7.528   9.163   4.679  1.00 96.50           O  
ATOM   1636  CG  MET A 106       6.984   6.652   2.155  1.00 96.50           C  
ATOM   1637  HG2 MET A 106       6.211   7.264   2.619  1.00 96.50           H  
ATOM   1638  HG3 MET A 106       6.925   6.814   1.079  1.00 96.50           H  
ATOM   1639  SD  MET A 106       6.589   4.917   2.501  1.00 96.50           S  
ATOM   1640  CE  MET A 106       6.453   5.035   4.291  1.00 96.50           C  
ATOM   1641  HE1 MET A 106       5.826   4.222   4.657  1.00 96.50           H  
ATOM   1642  HE2 MET A 106       7.451   4.995   4.728  1.00 96.50           H  
ATOM   1643  HE3 MET A 106       5.986   5.982   4.563  1.00 96.50           H  
ATOM   1644  N   ARG A 107       6.661  10.215   2.887  1.00 98.01           N  
ATOM   1645  H   ARG A 107       6.699  10.299   1.881  1.00 98.01           H  
ATOM   1646  CA  ARG A 107       5.538  10.855   3.587  1.00 98.01           C  
ATOM   1647  HA  ARG A 107       5.730  10.858   4.660  1.00 98.01           H  
ATOM   1648  C   ARG A 107       4.265  10.050   3.356  1.00 98.01           C  
ATOM   1649  CB  ARG A 107       5.349  12.315   3.135  1.00 98.01           C  
ATOM   1650  HB2 ARG A 107       4.439  12.695   3.600  1.00 98.01           H  
ATOM   1651  HB3 ARG A 107       5.213  12.349   2.054  1.00 98.01           H  
ATOM   1652  O   ARG A 107       3.951   9.692   2.226  1.00 98.01           O  
ATOM   1653  CG  ARG A 107       6.511  13.243   3.519  1.00 98.01           C  
ATOM   1654  HG2 ARG A 107       6.713  13.114   4.583  1.00 98.01           H  
ATOM   1655  HG3 ARG A 107       7.408  12.978   2.960  1.00 98.01           H  
ATOM   1656  CD  ARG A 107       6.156  14.723   3.277  1.00 98.01           C  
ATOM   1657  HD2 ARG A 107       5.150  14.910   3.654  1.00 98.01           H  
ATOM   1658  HD3 ARG A 107       6.825  15.338   3.878  1.00 98.01           H  
ATOM   1659  NE  ARG A 107       6.224  15.125   1.850  1.00 98.01           N  
ATOM   1660  HE  ARG A 107       5.507  14.788   1.223  1.00 98.01           H  
ATOM   1661  NH1 ARG A 107       8.134  16.418   1.900  1.00 98.01           N  
ATOM   1662 HH11 ARG A 107       8.886  16.721   1.298  1.00 98.01           H  
ATOM   1663 HH12 ARG A 107       8.259  16.211   2.880  1.00 98.01           H  
ATOM   1664  NH2 ARG A 107       7.120  16.142   0.003  1.00 98.01           N  
ATOM   1665 HH21 ARG A 107       8.018  16.286  -0.437  1.00 98.01           H  
ATOM   1666 HH22 ARG A 107       6.375  15.785  -0.579  1.00 98.01           H  
ATOM   1667  CZ  ARG A 107       7.135  15.887   1.268  1.00 98.01           C  
ATOM   1668  N   VAL A 108       3.517   9.790   4.420  1.00 98.64           N  
ATOM   1669  H   VAL A 108       3.870  10.066   5.325  1.00 98.64           H  
ATOM   1670  CA  VAL A 108       2.216   9.114   4.384  1.00 98.64           C  
ATOM   1671  HA  VAL A 108       1.935   8.908   3.351  1.00 98.64           H  
ATOM   1672  C   VAL A 108       1.190  10.054   4.992  1.00 98.64           C  
ATOM   1673  CB  VAL A 108       2.244   7.773   5.141  1.00 98.64           C  
ATOM   1674  HB  VAL A 108       2.428   7.956   6.200  1.00 98.64           H  
ATOM   1675  O   VAL A 108       1.251  10.342   6.184  1.00 98.64           O  
ATOM   1676  CG1 VAL A 108       0.906   7.038   4.993  1.00 98.64           C  
ATOM   1677 HG11 VAL A 108       0.696   6.850   3.941  1.00 98.64           H  
ATOM   1678 HG12 VAL A 108       0.100   7.636   5.418  1.00 98.64           H  
ATOM   1679 HG13 VAL A 108       0.940   6.088   5.527  1.00 98.64           H  
ATOM   1680  CG2 VAL A 108       3.357   6.855   4.625  1.00 98.64           C  
ATOM   1681 HG21 VAL A 108       3.200   6.623   3.572  1.00 98.64           H  
ATOM   1682 HG22 VAL A 108       3.378   5.935   5.209  1.00 98.64           H  
ATOM   1683 HG23 VAL A 108       4.321   7.349   4.744  1.00 98.64           H  
ATOM   1684  N   ARG A 109       0.248  10.536   4.183  1.00 98.79           N  
ATOM   1685  H   ARG A 109       0.256  10.229   3.221  1.00 98.79           H  
ATOM   1686  CA  ARG A 109      -0.906  11.308   4.651  1.00 98.79           C  
ATOM   1687  HA  ARG A 109      -0.702  11.696   5.649  1.00 98.79           H  
ATOM   1688  C   ARG A 109      -2.108  10.392   4.762  1.00 98.79           C  
ATOM   1689  CB  ARG A 109      -1.200  12.501   3.743  1.00 98.79           C  
ATOM   1690  HB2 ARG A 109      -1.358  12.155   2.721  1.00 98.79           H  
ATOM   1691  HB3 ARG A 109      -2.109  12.991   4.091  1.00 98.79           H  
ATOM   1692  O   ARG A 109      -2.466   9.718   3.797  1.00 98.79           O  
ATOM   1693  CG  ARG A 109      -0.053  13.507   3.774  1.00 98.79           C  
ATOM   1694  HG2 ARG A 109       0.866  13.040   3.419  1.00 98.79           H  
ATOM   1695  HG3 ARG A 109       0.094  13.850   4.799  1.00 98.79           H  
ATOM   1696  CD  ARG A 109      -0.378  14.705   2.888  1.00 98.79           C  
ATOM   1697  HD2 ARG A 109      -0.526  14.364   1.863  1.00 98.79           H  
ATOM   1698  HD3 ARG A 109      -1.286  15.184   3.255  1.00 98.79           H  
ATOM   1699  NE  ARG A 109       0.737  15.647   2.947  1.00 98.79           N  
ATOM   1700  HE  ARG A 109       1.436  15.474   3.655  1.00 98.79           H  
ATOM   1701  NH1 ARG A 109       0.027  17.222   1.441  1.00 98.79           N  
ATOM   1702 HH11 ARG A 109       0.172  18.123   1.007  1.00 98.79           H  
ATOM   1703 HH12 ARG A 109      -0.868  16.755   1.411  1.00 98.79           H  
ATOM   1704  NH2 ARG A 109       2.004  17.420   2.520  1.00 98.79           N  
ATOM   1705 HH21 ARG A 109       2.573  17.053   3.269  1.00 98.79           H  
ATOM   1706 HH22 ARG A 109       2.232  18.291   2.063  1.00 98.79           H  
ATOM   1707  CZ  ARG A 109       0.911  16.761   2.285  1.00 98.79           C  
ATOM   1708  N   LEU A 110      -2.715  10.388   5.934  1.00 98.86           N  
ATOM   1709  H   LEU A 110      -2.354  10.998   6.654  1.00 98.86           H  
ATOM   1710  CA  LEU A 110      -3.887   9.604   6.275  1.00 98.86           C  
ATOM   1711  HA  LEU A 110      -4.137   8.916   5.467  1.00 98.86           H  
ATOM   1712  C   LEU A 110      -5.044  10.561   6.503  1.00 98.86           C  
ATOM   1713  CB  LEU A 110      -3.609   8.802   7.553  1.00 98.86           C  
ATOM   1714  HB2 LEU A 110      -4.498   8.213   7.778  1.00 98.86           H  
ATOM   1715  HB3 LEU A 110      -3.454   9.504   8.373  1.00 98.86           H  
ATOM   1716  O   LEU A 110      -4.916  11.458   7.328  1.00 98.86           O  
ATOM   1717  CG  LEU A 110      -2.397   7.863   7.493  1.00 98.86           C  
ATOM   1718  HG  LEU A 110      -1.498   8.416   7.223  1.00 98.86           H  
ATOM   1719  CD1 LEU A 110      -2.187   7.266   8.882  1.00 98.86           C  
ATOM   1720 HD11 LEU A 110      -1.425   6.487   8.850  1.00 98.86           H  
ATOM   1721 HD12 LEU A 110      -3.118   6.835   9.250  1.00 98.86           H  
ATOM   1722 HD13 LEU A 110      -1.870   8.049   9.571  1.00 98.86           H  
ATOM   1723  CD2 LEU A 110      -2.611   6.739   6.482  1.00 98.86           C  
ATOM   1724 HD21 LEU A 110      -1.757   6.061   6.497  1.00 98.86           H  
ATOM   1725 HD22 LEU A 110      -3.519   6.188   6.727  1.00 98.86           H  
ATOM   1726 HD23 LEU A 110      -2.702   7.162   5.482  1.00 98.86           H  
ATOM   1727  N   ARG A 111      -6.166  10.366   5.816  1.00 98.82           N  
ATOM   1728  H   ARG A 111      -6.186   9.613   5.143  1.00 98.82           H  
ATOM   1729  CA  ARG A 111      -7.389  11.140   6.041  1.00 98.82           C  
ATOM   1730  HA  ARG A 111      -7.258  11.782   6.912  1.00 98.82           H  
ATOM   1731  C   ARG A 111      -8.540  10.200   6.344  1.00 98.82           C  
ATOM   1732  CB  ARG A 111      -7.654  12.040   4.831  1.00 98.82           C  
ATOM   1733  HB2 ARG A 111      -7.791  11.419   3.945  1.00 98.82           H  
ATOM   1734  HB3 ARG A 111      -6.793  12.688   4.671  1.00 98.82           H  
ATOM   1735  O   ARG A 111      -8.787   9.270   5.578  1.00 98.82           O  
ATOM   1736  CG  ARG A 111      -8.901  12.903   5.026  1.00 98.82           C  
ATOM   1737  HG2 ARG A 111      -9.771  12.268   5.192  1.00 98.82           H  
ATOM   1738  HG3 ARG A 111      -8.765  13.557   5.887  1.00 98.82           H  
ATOM   1739  CD  ARG A 111      -9.142  13.739   3.772  1.00 98.82           C  
ATOM   1740  HD2 ARG A 111      -8.301  14.414   3.616  1.00 98.82           H  
ATOM   1741  HD3 ARG A 111      -9.219  13.071   2.915  1.00 98.82           H  
ATOM   1742  NE  ARG A 111     -10.406  14.461   3.918  1.00 98.82           N  
ATOM   1743  HE  ARG A 111     -11.230  13.877   3.937  1.00 98.82           H  
ATOM   1744  NH1 ARG A 111      -9.594  16.550   4.435  1.00 98.82           N  
ATOM   1745 HH11 ARG A 111      -9.746  17.441   4.886  1.00 98.82           H  
ATOM   1746 HH12 ARG A 111      -8.655  16.206   4.292  1.00 98.82           H  
ATOM   1747  NH2 ARG A 111     -11.784  16.045   4.656  1.00 98.82           N  
ATOM   1748 HH21 ARG A 111     -11.964  16.910   5.145  1.00 98.82           H  
ATOM   1749 HH22 ARG A 111     -12.433  15.274   4.719  1.00 98.82           H  
ATOM   1750  CZ  ARG A 111     -10.579  15.696   4.324  1.00 98.82           C  
ATOM   1751  N   ASN A 112      -9.242  10.447   7.442  1.00 98.69           N  
ATOM   1752  H   ASN A 112      -8.992  11.244   8.009  1.00 98.69           H  
ATOM   1753  CA  ASN A 112     -10.419   9.674   7.818  1.00 98.69           C  
ATOM   1754  HA  ASN A 112     -10.473   8.759   7.228  1.00 98.69           H  
ATOM   1755  C   ASN A 112     -11.686  10.485   7.525  1.00 98.69           C  
ATOM   1756  CB  ASN A 112     -10.286   9.264   9.290  1.00 98.69           C  
ATOM   1757  HB2 ASN A 112     -10.228  10.165   9.900  1.00 98.69           H  
ATOM   1758  HB3 ASN A 112      -9.375   8.682   9.428  1.00 98.69           H  
ATOM   1759  O   ASN A 112     -11.979  11.454   8.217  1.00 98.69           O  
ATOM   1760  CG  ASN A 112     -11.457   8.434   9.770  1.00 98.69           C  
ATOM   1761  ND2 ASN A 112     -11.567   8.208  11.054  1.00 98.69           N  
ATOM   1762 HD21 ASN A 112     -10.829   8.505  11.677  1.00 98.69           H  
ATOM   1763 HD22 ASN A 112     -12.345   7.654  11.383  1.00 98.69           H  
ATOM   1764  OD1 ASN A 112     -12.271   7.961   8.995  1.00 98.69           O  
ATOM   1765  N   ASP A 113     -12.450  10.070   6.518  1.00 98.29           N  
ATOM   1766  H   ASP A 113     -12.203   9.209   6.050  1.00 98.29           H  
ATOM   1767  CA  ASP A 113     -13.748  10.664   6.181  1.00 98.29           C  
ATOM   1768  HA  ASP A 113     -13.846  11.621   6.693  1.00 98.29           H  
ATOM   1769  C   ASP A 113     -14.923   9.798   6.698  1.00 98.29           C  
ATOM   1770  CB  ASP A 113     -13.819  10.966   4.669  1.00 98.29           C  
ATOM   1771  HB2 ASP A 113     -14.831  11.284   4.420  1.00 98.29           H  
ATOM   1772  HB3 ASP A 113     -13.623  10.046   4.119  1.00 98.29           H  
ATOM   1773  O   ASP A 113     -16.066   9.991   6.287  1.00 98.29           O  
ATOM   1774  CG  ASP A 113     -12.866  12.074   4.172  1.00 98.29           C  
ATOM   1775  OD1 ASP A 113     -12.789  13.181   4.762  1.00 98.29           O  
ATOM   1776  OD2 ASP A 113     -12.257  11.881   3.094  1.00 98.29           O  
ATOM   1777  N   SER A 114     -14.664   8.839   7.598  1.00 96.68           N  
ATOM   1778  H   SER A 114     -13.707   8.725   7.903  1.00 96.68           H  
ATOM   1779  CA  SER A 114     -15.698   8.061   8.294  1.00 96.68           C  
ATOM   1780  HA  SER A 114     -16.548   7.954   7.620  1.00 96.68           H  
ATOM   1781  C   SER A 114     -16.211   8.759   9.561  1.00 96.68           C  
ATOM   1782  CB  SER A 114     -15.204   6.644   8.609  1.00 96.68           C  
ATOM   1783  HB2 SER A 114     -14.664   6.240   7.752  1.00 96.68           H  
ATOM   1784  HB3 SER A 114     -16.067   6.012   8.816  1.00 96.68           H  
ATOM   1785  O   SER A 114     -15.645   9.744  10.033  1.00 96.68           O  
ATOM   1786  OG  SER A 114     -14.369   6.601   9.732  1.00 96.68           O  
ATOM   1787  HG  SER A 114     -13.561   7.072   9.514  1.00 96.68           H  
ATOM   1788  N   SER A 115     -17.293   8.232  10.140  1.00 96.46           N  
ATOM   1789  H   SER A 115     -17.716   7.412   9.731  1.00 96.46           H  
ATOM   1790  CA  SER A 115     -17.907   8.748  11.372  1.00 96.46           C  
ATOM   1791  HA  SER A 115     -17.821   9.835  11.375  1.00 96.46           H  
ATOM   1792  C   SER A 115     -17.249   8.253  12.667  1.00 96.46           C  
ATOM   1793  CB  SER A 115     -19.395   8.394  11.376  1.00 96.46           C  
ATOM   1794  HB2 SER A 115     -19.858   8.750  12.296  1.00 96.46           H  
ATOM   1795  HB3 SER A 115     -19.877   8.878  10.527  1.00 96.46           H  
ATOM   1796  O   SER A 115     -17.595   8.738  13.745  1.00 96.46           O  
ATOM   1797  OG  SER A 115     -19.557   6.991  11.268  1.00 96.46           O  
ATOM   1798  HG  SER A 115     -20.486   6.783  11.146  1.00 96.46           H  
ATOM   1799  N   THR A 116     -16.305   7.311  12.588  1.00 96.14           N  
ATOM   1800  H   THR A 116     -16.021   6.988  11.674  1.00 96.14           H  
ATOM   1801  CA  THR A 116     -15.615   6.723  13.747  1.00 96.14           C  
ATOM   1802  HA  THR A 116     -15.903   7.274  14.642  1.00 96.14           H  
ATOM   1803  C   THR A 116     -14.098   6.813  13.595  1.00 96.14           C  
ATOM   1804  CB  THR A 116     -16.010   5.254  13.961  1.00 96.14           C  
ATOM   1805  HB  THR A 116     -15.416   4.845  14.779  1.00 96.14           H  
ATOM   1806  O   THR A 116     -13.604   6.817  12.469  1.00 96.14           O  
ATOM   1807  CG2 THR A 116     -17.489   5.114  14.321  1.00 96.14           C  
ATOM   1808 HG21 THR A 116     -17.708   4.067  14.531  1.00 96.14           H  
ATOM   1809 HG22 THR A 116     -18.111   5.445  13.490  1.00 96.14           H  
ATOM   1810 HG23 THR A 116     -17.714   5.712  15.204  1.00 96.14           H  
ATOM   1811  OG1 THR A 116     -15.771   4.489  12.801  1.00 96.14           O  
ATOM   1812  HG1 THR A 116     -14.878   4.669  12.497  1.00 96.14           H  
ATOM   1813  N   PRO A 117     -13.322   6.857  14.691  1.00 98.20           N  
ATOM   1814  CA  PRO A 117     -11.870   6.761  14.598  1.00 98.20           C  
ATOM   1815  HA  PRO A 117     -11.499   7.627  14.050  1.00 98.20           H  
ATOM   1816  C   PRO A 117     -11.421   5.479  13.887  1.00 98.20           C  
ATOM   1817  CB  PRO A 117     -11.350   6.816  16.037  1.00 98.20           C  
ATOM   1818  HB2 PRO A 117     -11.224   5.807  16.431  1.00 98.20           H  
ATOM   1819  HB3 PRO A 117     -10.414   7.370  16.104  1.00 98.20           H  
ATOM   1820  O   PRO A 117     -12.068   4.436  14.004  1.00 98.20           O  
ATOM   1821  CG  PRO A 117     -12.476   7.515  16.797  1.00 98.20           C  
ATOM   1822  HG2 PRO A 117     -12.377   8.595  16.686  1.00 98.20           H  
ATOM   1823  HG3 PRO A 117     -12.485   7.239  17.851  1.00 98.20           H  
ATOM   1824  CD  PRO A 117     -13.733   7.035  16.074  1.00 98.20           C  
ATOM   1825  HD2 PRO A 117     -14.055   6.078  16.484  1.00 98.20           H  
ATOM   1826  HD3 PRO A 117     -14.521   7.782  16.173  1.00 98.20           H  
ATOM   1827  N   VAL A 118     -10.295   5.568  13.184  1.00 98.53           N  
ATOM   1828  H   VAL A 118      -9.827   6.462  13.134  1.00 98.53           H  
ATOM   1829  CA  VAL A 118      -9.602   4.420  12.584  1.00 98.53           C  
ATOM   1830  HA  VAL A 118     -10.114   3.500  12.864  1.00 98.53           H  
ATOM   1831  C   VAL A 118      -8.190   4.328  13.133  1.00 98.53           C  
ATOM   1832  CB  VAL A 118      -9.582   4.481  11.049  1.00 98.53           C  
ATOM   1833  HB  VAL A 118      -9.082   3.587  10.677  1.00 98.53           H  
ATOM   1834  O   VAL A 118      -7.569   5.350  13.426  1.00 98.53           O  
ATOM   1835  CG1 VAL A 118     -11.014   4.477  10.509  1.00 98.53           C  
ATOM   1836 HG11 VAL A 118     -10.981   4.339   9.428  1.00 98.53           H  
ATOM   1837 HG12 VAL A 118     -11.573   3.654  10.954  1.00 98.53           H  
ATOM   1838 HG13 VAL A 118     -11.521   5.414  10.740  1.00 98.53           H  
ATOM   1839  CG2 VAL A 118      -8.826   5.706  10.512  1.00 98.53           C  
ATOM   1840 HG21 VAL A 118      -7.796   5.700  10.869  1.00 98.53           H  
ATOM   1841 HG22 VAL A 118      -8.791   5.680   9.423  1.00 98.53           H  
ATOM   1842 HG23 VAL A 118      -9.317   6.623  10.839  1.00 98.53           H  
ATOM   1843  N   GLU A 119      -7.667   3.117  13.251  1.00 98.71           N  
ATOM   1844  H   GLU A 119      -8.212   2.321  12.951  1.00 98.71           H  
ATOM   1845  CA  GLU A 119      -6.269   2.867  13.582  1.00 98.71           C  
ATOM   1846  HA  GLU A 119      -5.805   3.798  13.909  1.00 98.71           H  
ATOM   1847  C   GLU A 119      -5.524   2.402  12.328  1.00 98.71           C  
ATOM   1848  CB  GLU A 119      -6.176   1.888  14.762  1.00 98.71           C  
ATOM   1849  HB2 GLU A 119      -6.584   0.917  14.480  1.00 98.71           H  
ATOM   1850  HB3 GLU A 119      -6.767   2.290  15.584  1.00 98.71           H  
ATOM   1851  O   GLU A 119      -5.982   1.522  11.602  1.00 98.71           O  
ATOM   1852  CG  GLU A 119      -4.727   1.726  15.230  1.00 98.71           C  
ATOM   1853  HG2 GLU A 119      -4.246   2.704  15.224  1.00 98.71           H  
ATOM   1854  HG3 GLU A 119      -4.188   1.096  14.522  1.00 98.71           H  
ATOM   1855  CD  GLU A 119      -4.637   1.144  16.647  1.00 98.71           C  
ATOM   1856  OE1 GLU A 119      -4.451  -0.081  16.793  1.00 98.71           O  
ATOM   1857  OE2 GLU A 119      -4.660   1.959  17.596  1.00 98.71           O  
ATOM   1858  N   VAL A 120      -4.382   3.023  12.038  1.00 98.78           N  
ATOM   1859  H   VAL A 120      -4.085   3.781  12.636  1.00 98.78           H  
ATOM   1860  CA  VAL A 120      -3.540   2.682  10.890  1.00 98.78           C  
ATOM   1861  HA  VAL A 120      -3.999   1.849  10.358  1.00 98.78           H  
ATOM   1862  C   VAL A 120      -2.176   2.227  11.384  1.00 98.78           C  
ATOM   1863  CB  VAL A 120      -3.425   3.840   9.881  1.00 98.78           C  
ATOM   1864  HB  VAL A 120      -2.877   4.666  10.335  1.00 98.78           H  
ATOM   1865  O   VAL A 120      -1.416   3.007  11.963  1.00 98.78           O  
ATOM   1866  CG1 VAL A 120      -2.668   3.373   8.628  1.00 98.78           C  
ATOM   1867 HG11 VAL A 120      -2.636   4.176   7.892  1.00 98.78           H  
ATOM   1868 HG12 VAL A 120      -1.644   3.102   8.887  1.00 98.78           H  
ATOM   1869 HG13 VAL A 120      -3.168   2.508   8.192  1.00 98.78           H  
ATOM   1870  CG2 VAL A 120      -4.805   4.351   9.443  1.00 98.78           C  
ATOM   1871 HG21 VAL A 120      -4.703   5.093   8.650  1.00 98.78           H  
ATOM   1872 HG22 VAL A 120      -5.308   4.821  10.288  1.00 98.78           H  
ATOM   1873 HG23 VAL A 120      -5.414   3.520   9.086  1.00 98.78           H  
ATOM   1874  N   HIS A 121      -1.838   0.970  11.108  1.00 98.68           N  
ATOM   1875  H   HIS A 121      -2.536   0.389  10.666  1.00 98.68           H  
ATOM   1876  CA  HIS A 121      -0.507   0.416  11.322  1.00 98.68           C  
ATOM   1877  HA  HIS A 121      -0.003   1.000  12.092  1.00 98.68           H  
ATOM   1878  C   HIS A 121       0.296   0.498  10.029  1.00 98.68           C  
ATOM   1879  CB  HIS A 121      -0.571  -1.027  11.819  1.00 98.68           C  
ATOM   1880  HB2 HIS A 121      -0.833  -1.687  10.992  1.00 98.68           H  
ATOM   1881  HB3 HIS A 121       0.420  -1.320  12.167  1.00 98.68           H  
ATOM   1882  O   HIS A 121      -0.042  -0.130   9.024  1.00 98.68           O  
ATOM   1883  CG  HIS A 121      -1.552  -1.242  12.929  1.00 98.68           C  
ATOM   1884  CD2 HIS A 121      -2.823  -1.731  12.798  1.00 98.68           C  
ATOM   1885  HD2 HIS A 121      -3.317  -2.023  11.883  1.00 98.68           H  
ATOM   1886  ND1 HIS A 121      -1.341  -0.979  14.263  1.00 98.68           N  
ATOM   1887  HD1 HIS A 121      -0.572  -0.459  14.661  1.00 98.68           H  
ATOM   1888  CE1 HIS A 121      -2.458  -1.329  14.925  1.00 98.68           C  
ATOM   1889  HE1 HIS A 121      -2.624  -1.224  15.987  1.00 98.68           H  
ATOM   1890  NE2 HIS A 121      -3.369  -1.805  14.069  1.00 98.68           N  
ATOM   1891  N   ILE A 122       1.386   1.250  10.067  1.00 98.61           N  
ATOM   1892  H   ILE A 122       1.596   1.729  10.931  1.00 98.61           H  
ATOM   1893  CA  ILE A 122       2.298   1.445   8.949  1.00 98.61           C  
ATOM   1894  HA  ILE A 122       1.842   1.050   8.041  1.00 98.61           H  
ATOM   1895  C   ILE A 122       3.578   0.670   9.240  1.00 98.61           C  
ATOM   1896  CB  ILE A 122       2.583   2.943   8.718  1.00 98.61           C  
ATOM   1897  HB  ILE A 122       3.195   3.301   9.545  1.00 98.61           H  
ATOM   1898  O   ILE A 122       4.175   0.837  10.306  1.00 98.61           O  
ATOM   1899  CG1 ILE A 122       1.296   3.799   8.687  1.00 98.61           C  
ATOM   1900 HG12 ILE A 122       0.719   3.633   9.597  1.00 98.61           H  
ATOM   1901 HG13 ILE A 122       0.676   3.514   7.837  1.00 98.61           H  
ATOM   1902  CG2 ILE A 122       3.382   3.080   7.408  1.00 98.61           C  
ATOM   1903 HG21 ILE A 122       2.824   2.644   6.579  1.00 98.61           H  
ATOM   1904 HG22 ILE A 122       4.338   2.564   7.497  1.00 98.61           H  
ATOM   1905 HG23 ILE A 122       3.597   4.124   7.181  1.00 98.61           H  
ATOM   1906  CD1 ILE A 122       1.579   5.303   8.632  1.00 98.61           C  
ATOM   1907 HD11 ILE A 122       2.029   5.583   7.679  1.00 98.61           H  
ATOM   1908 HD12 ILE A 122       0.644   5.853   8.741  1.00 98.61           H  
ATOM   1909 HD13 ILE A 122       2.245   5.582   9.449  1.00 98.61           H  
ATOM   1910  N   LYS A 123       4.022  -0.156   8.292  1.00 97.74           N  
ATOM   1911  H   LYS A 123       3.467  -0.241   7.452  1.00 97.74           H  
ATOM   1912  CA  LYS A 123       5.303  -0.864   8.354  1.00 97.74           C  
ATOM   1913  HA  LYS A 123       5.859  -0.515   9.225  1.00 97.74           H  
ATOM   1914  C   LYS A 123       6.145  -0.540   7.127  1.00 97.74           C  
ATOM   1915  CB  LYS A 123       5.058  -2.366   8.523  1.00 97.74           C  
ATOM   1916  HB2 LYS A 123       4.492  -2.533   9.439  1.00 97.74           H  
ATOM   1917  HB3 LYS A 123       4.461  -2.722   7.683  1.00 97.74           H  
ATOM   1918  O   LYS A 123       5.666  -0.646   6.000  1.00 97.74           O  
ATOM   1919  CG  LYS A 123       6.370  -3.158   8.587  1.00 97.74           C  
ATOM   1920  HG2 LYS A 123       6.985  -2.932   7.716  1.00 97.74           H  
ATOM   1921  HG3 LYS A 123       6.923  -2.886   9.486  1.00 97.74           H  
ATOM   1922  CD  LYS A 123       6.087  -4.659   8.580  1.00 97.74           C  
ATOM   1923  HD2 LYS A 123       5.508  -4.897   7.688  1.00 97.74           H  
ATOM   1924  HD3 LYS A 123       5.513  -4.936   9.465  1.00 97.74           H  
ATOM   1925  CE  LYS A 123       7.422  -5.404   8.544  1.00 97.74           C  
ATOM   1926  HE2 LYS A 123       8.055  -4.932   7.792  1.00 97.74           H  
ATOM   1927  HE3 LYS A 123       7.932  -5.289   9.501  1.00 97.74           H  
ATOM   1928  NZ  LYS A 123       7.217  -6.830   8.199  1.00 97.74           N  
ATOM   1929  HZ1 LYS A 123       6.623  -7.295   8.872  1.00 97.74           H  
ATOM   1930  HZ2 LYS A 123       8.106  -7.303   8.125  1.00 97.74           H  
ATOM   1931  HZ3 LYS A 123       6.762  -6.883   7.299  1.00 97.74           H  
ATOM   1932  N   VAL A 124       7.403  -0.185   7.364  1.00 94.92           N  
ATOM   1933  H   VAL A 124       7.705  -0.126   8.326  1.00 94.92           H  
ATOM   1934  CA  VAL A 124       8.371   0.230   6.345  1.00 94.92           C  
ATOM   1935  HA  VAL A 124       8.069  -0.136   5.363  1.00 94.92           H  
ATOM   1936  C   VAL A 124       9.725  -0.356   6.714  1.00 94.92           C  
ATOM   1937  CB  VAL A 124       8.469   1.760   6.299  1.00 94.92           C  
ATOM   1938  HB  VAL A 124       8.874   2.131   7.240  1.00 94.92           H  
ATOM   1939  O   VAL A 124      10.353   0.085   7.673  1.00 94.92           O  
ATOM   1940  CG1 VAL A 124       9.379   2.204   5.160  1.00 94.92           C  
ATOM   1941 HG11 VAL A 124       8.984   1.857   4.206  1.00 94.92           H  
ATOM   1942 HG12 VAL A 124       9.424   3.293   5.173  1.00 94.92           H  
ATOM   1943 HG13 VAL A 124      10.389   1.819   5.300  1.00 94.92           H  
ATOM   1944  CG2 VAL A 124       7.109   2.421   6.096  1.00 94.92           C  
ATOM   1945 HG21 VAL A 124       6.418   2.125   6.886  1.00 94.92           H  
ATOM   1946 HG22 VAL A 124       6.694   2.167   5.121  1.00 94.92           H  
ATOM   1947 HG23 VAL A 124       7.245   3.496   6.213  1.00 94.92           H  
ATOM   1948  N   GLY A 125      10.154  -1.399   6.003  1.00 90.72           N  
ATOM   1949  H   GLY A 125       9.628  -1.692   5.192  1.00 90.72           H  
ATOM   1950  CA  GLY A 125      11.317  -2.182   6.419  1.00 90.72           C  
ATOM   1951  HA2 GLY A 125      11.460  -3.023   5.741  1.00 90.72           H  
ATOM   1952  HA3 GLY A 125      12.204  -1.551   6.377  1.00 90.72           H  
ATOM   1953  C   GLY A 125      11.146  -2.725   7.846  1.00 90.72           C  
ATOM   1954  O   GLY A 125      10.236  -3.518   8.120  1.00 90.72           O  
ATOM   1955  N   ASP A 126      12.031  -2.296   8.743  1.00 90.43           N  
ATOM   1956  H   ASP A 126      12.723  -1.619   8.455  1.00 90.43           H  
ATOM   1957  CA  ASP A 126      12.050  -2.603  10.174  1.00 90.43           C  
ATOM   1958  HA  ASP A 126      11.590  -3.581  10.321  1.00 90.43           H  
ATOM   1959  C   ASP A 126      11.238  -1.622  11.041  1.00 90.43           C  
ATOM   1960  CB  ASP A 126      13.516  -2.721  10.641  1.00 90.43           C  
ATOM   1961  HB2 ASP A 126      13.944  -3.605  10.169  1.00 90.43           H  
ATOM   1962  HB3 ASP A 126      13.519  -2.905  11.716  1.00 90.43           H  
ATOM   1963  O   ASP A 126      10.863  -1.965  12.165  1.00 90.43           O  
ATOM   1964  CG  ASP A 126      14.458  -1.532  10.336  1.00 90.43           C  
ATOM   1965  OD1 ASP A 126      14.294  -0.835   9.302  1.00 90.43           O  
ATOM   1966  OD2 ASP A 126      15.458  -1.391  11.068  1.00 90.43           O  
ATOM   1967  N   GLU A 127      10.902  -0.441  10.520  1.00 95.03           N  
ATOM   1968  H   GLU A 127      11.150  -0.240   9.562  1.00 95.03           H  
ATOM   1969  CA  GLU A 127      10.151   0.576  11.253  1.00 95.03           C  
ATOM   1970  HA  GLU A 127      10.484   0.529  12.290  1.00 95.03           H  
ATOM   1971  C   GLU A 127       8.642   0.292  11.232  1.00 95.03           C  
ATOM   1972  CB  GLU A 127      10.498   1.984  10.738  1.00 95.03           C  
ATOM   1973  HB2 GLU A 127      11.579   2.051  10.612  1.00 95.03           H  
ATOM   1974  HB3 GLU A 127      10.018   2.154   9.774  1.00 95.03           H  
ATOM   1975  O   GLU A 127       8.060  -0.090  10.211  1.00 95.03           O  
ATOM   1976  CG  GLU A 127      10.052   3.060  11.743  1.00 95.03           C  
ATOM   1977  HG2 GLU A 127       8.967   3.016  11.843  1.00 95.03           H  
ATOM   1978  HG3 GLU A 127      10.481   2.825  12.717  1.00 95.03           H  
ATOM   1979  CD  GLU A 127      10.448   4.495  11.365  1.00 95.03           C  
ATOM   1980  OE1 GLU A 127       9.872   5.420  11.989  1.00 95.03           O  
ATOM   1981  OE2 GLU A 127      11.272   4.702  10.453  1.00 95.03           O  
ATOM   1982  N   LYS A 128       7.990   0.493  12.382  1.00 97.28           N  
ATOM   1983  H   LYS A 128       8.519   0.847  13.167  1.00 97.28           H  
ATOM   1984  CA  LYS A 128       6.540   0.368  12.553  1.00 97.28           C  
ATOM   1985  HA  LYS A 128       6.069   0.318  11.571  1.00 97.28           H  
ATOM   1986  C   LYS A 128       5.997   1.587  13.279  1.00 97.28           C  
ATOM   1987  CB  LYS A 128       6.181  -0.898  13.339  1.00 97.28           C  
ATOM   1988  HB2 LYS A 128       6.677  -0.858  14.309  1.00 97.28           H  
ATOM   1989  HB3 LYS A 128       5.104  -0.909  13.505  1.00 97.28           H  
ATOM   1990  O   LYS A 128       6.556   1.988  14.298  1.00 97.28           O  
ATOM   1991  CG  LYS A 128       6.579  -2.192  12.619  1.00 97.28           C  
ATOM   1992  HG2 LYS A 128       7.653  -2.196  12.429  1.00 97.28           H  
ATOM   1993  HG3 LYS A 128       6.044  -2.262  11.672  1.00 97.28           H  
ATOM   1994  CD  LYS A 128       6.224  -3.386  13.507  1.00 97.28           C  
ATOM   1995  HD2 LYS A 128       5.143  -3.427  13.638  1.00 97.28           H  
ATOM   1996  HD3 LYS A 128       6.695  -3.247  14.481  1.00 97.28           H  
ATOM   1997  CE  LYS A 128       6.729  -4.685  12.883  1.00 97.28           C  
ATOM   1998  HE2 LYS A 128       7.794  -4.570  12.679  1.00 97.28           H  
ATOM   1999  HE3 LYS A 128       6.212  -4.838  11.936  1.00 97.28           H  
ATOM   2000  NZ  LYS A 128       6.500  -5.824  13.806  1.00 97.28           N  
ATOM   2001  HZ1 LYS A 128       6.976  -5.651  14.680  1.00 97.28           H  
ATOM   2002  HZ2 LYS A 128       6.853  -6.688  13.420  1.00 97.28           H  
ATOM   2003  HZ3 LYS A 128       5.515  -5.923  14.006  1.00 97.28           H  
ATOM   2004  N   ARG A 129       4.884   2.137  12.800  1.00 98.34           N  
ATOM   2005  H   ARG A 129       4.484   1.739  11.962  1.00 98.34           H  
ATOM   2006  CA  ARG A 129       4.146   3.209  13.477  1.00 98.34           C  
ATOM   2007  HA  ARG A 129       4.465   3.264  14.518  1.00 98.34           H  
ATOM   2008  C   ARG A 129       2.660   2.895  13.481  1.00 98.34           C  
ATOM   2009  CB  ARG A 129       4.427   4.567  12.818  1.00 98.34           C  
ATOM   2010  HB2 ARG A 129       4.152   4.526  11.764  1.00 98.34           H  
ATOM   2011  HB3 ARG A 129       3.809   5.321  13.305  1.00 98.34           H  
ATOM   2012  O   ARG A 129       2.131   2.444  12.472  1.00 98.34           O  
ATOM   2013  CG  ARG A 129       5.903   4.970  12.956  1.00 98.34           C  
ATOM   2014  HG2 ARG A 129       6.527   4.303  12.361  1.00 98.34           H  
ATOM   2015  HG3 ARG A 129       6.208   4.909  14.000  1.00 98.34           H  
ATOM   2016  CD  ARG A 129       6.091   6.400  12.463  1.00 98.34           C  
ATOM   2017  HD2 ARG A 129       5.514   7.077  13.093  1.00 98.34           H  
ATOM   2018  HD3 ARG A 129       5.721   6.449  11.439  1.00 98.34           H  
ATOM   2019  NE  ARG A 129       7.504   6.796  12.460  1.00 98.34           N  
ATOM   2020  HE  ARG A 129       8.210   6.080  12.555  1.00 98.34           H  
ATOM   2021  NH1 ARG A 129       7.207   8.923  11.666  1.00 98.34           N  
ATOM   2022 HH11 ARG A 129       6.210   8.830  11.801  1.00 98.34           H  
ATOM   2023 HH12 ARG A 129       7.619   9.614  11.055  1.00 98.34           H  
ATOM   2024  NH2 ARG A 129       9.245   8.042  11.761  1.00 98.34           N  
ATOM   2025 HH21 ARG A 129       9.571   8.780  11.153  1.00 98.34           H  
ATOM   2026 HH22 ARG A 129       9.774   7.186  11.841  1.00 98.34           H  
ATOM   2027  CZ  ARG A 129       7.976   7.924  11.984  1.00 98.34           C  
ATOM   2028  N   THR A 130       2.008   3.160  14.603  1.00 98.58           N  
ATOM   2029  H   THR A 130       2.512   3.570  15.376  1.00 98.58           H  
ATOM   2030  CA  THR A 130       0.551   3.089  14.734  1.00 98.58           C  
ATOM   2031  HA  THR A 130       0.112   2.674  13.827  1.00 98.58           H  
ATOM   2032  C   THR A 130       0.031   4.502  14.925  1.00 98.58           C  
ATOM   2033  CB  THR A 130       0.124   2.197  15.904  1.00 98.58           C  
ATOM   2034  HB  THR A 130       0.511   2.608  16.836  1.00 98.58           H  
ATOM   2035  O   THR A 130       0.589   5.256  15.723  1.00 98.58           O  
ATOM   2036  CG2 THR A 130      -1.391   2.069  16.005  1.00 98.58           C  
ATOM   2037 HG21 THR A 130      -1.807   1.751  15.049  1.00 98.58           H  
ATOM   2038 HG22 THR A 130      -1.836   3.023  16.285  1.00 98.58           H  
ATOM   2039 HG23 THR A 130      -1.663   1.343  16.771  1.00 98.58           H  
ATOM   2040  OG1 THR A 130       0.620   0.883  15.745  1.00 98.58           O  
ATOM   2041  HG1 THR A 130       0.307   0.409  16.519  1.00 98.58           H  
ATOM   2042  N   VAL A 131      -1.010   4.863  14.183  1.00 98.30           N  
ATOM   2043  H   VAL A 131      -1.390   4.201  13.522  1.00 98.30           H  
ATOM   2044  CA  VAL A 131      -1.634   6.184  14.244  1.00 98.30           C  
ATOM   2045  HA  VAL A 131      -1.320   6.699  15.153  1.00 98.30           H  
ATOM   2046  C   VAL A 131      -3.141   6.019  14.293  1.00 98.30           C  
ATOM   2047  CB  VAL A 131      -1.216   7.042  13.037  1.00 98.30           C  
ATOM   2048  HB  VAL A 131      -1.512   6.546  12.113  1.00 98.30           H  
ATOM   2049  O   VAL A 131      -3.720   5.372  13.426  1.00 98.30           O  
ATOM   2050  CG1 VAL A 131      -1.856   8.432  13.066  1.00 98.30           C  
ATOM   2051 HG11 VAL A 131      -1.555   8.981  12.174  1.00 98.30           H  
ATOM   2052 HG12 VAL A 131      -2.943   8.355  13.047  1.00 98.30           H  
ATOM   2053 HG13 VAL A 131      -1.552   8.979  13.960  1.00 98.30           H  
ATOM   2054  CG2 VAL A 131       0.306   7.232  13.024  1.00 98.30           C  
ATOM   2055 HG21 VAL A 131       0.654   7.518  14.017  1.00 98.30           H  
ATOM   2056 HG22 VAL A 131       0.566   8.029  12.327  1.00 98.30           H  
ATOM   2057 HG23 VAL A 131       0.795   6.308  12.716  1.00 98.30           H  
ATOM   2058  N   THR A 132      -3.778   6.633  15.283  1.00 98.64           N  
ATOM   2059  H   THR A 132      -3.247   7.120  15.991  1.00 98.64           H  
ATOM   2060  CA  THR A 132      -5.230   6.807  15.295  1.00 98.64           C  
ATOM   2061  HA  THR A 132      -5.696   5.952  14.805  1.00 98.64           H  
ATOM   2062  C   THR A 132      -5.584   8.076  14.527  1.00 98.64           C  
ATOM   2063  CB  THR A 132      -5.770   6.880  16.727  1.00 98.64           C  
ATOM   2064  HB  THR A 132      -5.427   7.805  17.188  1.00 98.64           H  
ATOM   2065  O   THR A 132      -4.982   9.119  14.767  1.00 98.64           O  
ATOM   2066  CG2 THR A 132      -7.297   6.851  16.771  1.00 98.64           C  
ATOM   2067 HG21 THR A 132      -7.698   7.768  16.340  1.00 98.64           H  
ATOM   2068 HG22 THR A 132      -7.673   5.993  16.213  1.00 98.64           H  
ATOM   2069 HG23 THR A 132      -7.628   6.781  17.807  1.00 98.64           H  
ATOM   2070  OG1 THR A 132      -5.283   5.805  17.502  1.00 98.64           O  
ATOM   2071  HG1 THR A 132      -5.554   4.967  17.121  1.00 98.64           H  
ATOM   2072  N   VAL A 133      -6.553   7.992  13.617  1.00 98.74           N  
ATOM   2073  H   VAL A 133      -6.988   7.092  13.471  1.00 98.74           H  
ATOM   2074  CA  VAL A 133      -7.049   9.126  12.825  1.00 98.74           C  
ATOM   2075  HA  VAL A 133      -6.521  10.033  13.120  1.00 98.74           H  
ATOM   2076  C   VAL A 133      -8.528   9.317  13.140  1.00 98.74           C  
ATOM   2077  CB  VAL A 133      -6.808   8.916  11.316  1.00 98.74           C  
ATOM   2078  HB  VAL A 133      -7.479   8.140  10.947  1.00 98.74           H  
ATOM   2079  O   VAL A 133      -9.359   8.452  12.847  1.00 98.74           O  
ATOM   2080  CG1 VAL A 133      -7.080  10.204  10.533  1.00 98.74           C  
ATOM   2081 HG11 VAL A 133      -6.949  10.031   9.464  1.00 98.74           H  
ATOM   2082 HG12 VAL A 133      -6.395  10.990  10.852  1.00 98.74           H  
ATOM   2083 HG13 VAL A 133      -8.099  10.548  10.709  1.00 98.74           H  
ATOM   2084  CG2 VAL A 133      -5.371   8.478  11.003  1.00 98.74           C  
ATOM   2085 HG21 VAL A 133      -5.246   8.388   9.924  1.00 98.74           H  
ATOM   2086 HG22 VAL A 133      -4.667   9.215  11.391  1.00 98.74           H  
ATOM   2087 HG23 VAL A 133      -5.163   7.507  11.451  1.00 98.74           H  
ATOM   2088  N   ASN A 134      -8.870  10.433  13.776  1.00 98.61           N  
ATOM   2089  H   ASN A 134      -8.157  11.125  13.957  1.00 98.61           H  
ATOM   2090  CA  ASN A 134     -10.240  10.747  14.171  1.00 98.61           C  
ATOM   2091  HA  ASN A 134     -10.674   9.849  14.612  1.00 98.61           H  
ATOM   2092  C   ASN A 134     -11.105  11.157  12.964  1.00 98.61           C  
ATOM   2093  CB  ASN A 134     -10.211  11.840  15.248  1.00 98.61           C  
ATOM   2094  HB2 ASN A 134     -11.223  12.132  15.526  1.00 98.61           H  
ATOM   2095  HB3 ASN A 134      -9.708  12.724  14.857  1.00 98.61           H  
ATOM   2096  O   ASN A 134     -10.571  11.516  11.915  1.00 98.61           O  
ATOM   2097  CG  ASN A 134      -9.514  11.365  16.503  1.00 98.61           C  
ATOM   2098  ND2 ASN A 134      -8.367  11.918  16.806  1.00 98.61           N  
ATOM   2099 HD21 ASN A 134      -7.885  12.417  16.072  1.00 98.61           H  
ATOM   2100 HD22 ASN A 134      -7.846  11.519  17.574  1.00 98.61           H  
ATOM   2101  OD1 ASN A 134      -9.987  10.478  17.197  1.00 98.61           O  
ATOM   2102  N   PRO A 135     -12.445  11.133  13.086  1.00 98.60           N  
ATOM   2103  CA  PRO A 135     -13.346  11.611  12.038  1.00 98.60           C  
ATOM   2104  HA  PRO A 135     -13.309  10.915  11.200  1.00 98.60           H  
ATOM   2105  C   PRO A 135     -13.005  13.027  11.552  1.00 98.60           C  
ATOM   2106  CB  PRO A 135     -14.741  11.566  12.668  1.00 98.60           C  
ATOM   2107  HB2 PRO A 135     -14.935  12.477  13.235  1.00 98.60           H  
ATOM   2108  HB3 PRO A 135     -15.525  11.411  11.928  1.00 98.60           H  
ATOM   2109  O   PRO A 135     -12.913  13.960  12.349  1.00 98.60           O  
ATOM   2110  CG  PRO A 135     -14.621  10.394  13.634  1.00 98.60           C  
ATOM   2111  HG2 PRO A 135     -15.379  10.424  14.417  1.00 98.60           H  
ATOM   2112  HG3 PRO A 135     -14.671   9.463  13.069  1.00 98.60           H  
ATOM   2113  CD  PRO A 135     -13.214  10.576  14.191  1.00 98.60           C  
ATOM   2114  HD2 PRO A 135     -13.239  11.283  15.019  1.00 98.60           H  
ATOM   2115  HD3 PRO A 135     -12.816   9.615  14.517  1.00 98.60           H  
ATOM   2116  N   GLY A 136     -12.836  13.187  10.240  1.00 98.40           N  
ATOM   2117  H   GLY A 136     -12.833  12.364   9.655  1.00 98.40           H  
ATOM   2118  CA  GLY A 136     -12.478  14.449   9.587  1.00 98.40           C  
ATOM   2119  HA2 GLY A 136     -13.098  15.249   9.994  1.00 98.40           H  
ATOM   2120  HA3 GLY A 136     -12.685  14.354   8.521  1.00 98.40           H  
ATOM   2121  C   GLY A 136     -11.011  14.867   9.739  1.00 98.40           C  
ATOM   2122  O   GLY A 136     -10.624  15.904   9.196  1.00 98.40           O  
ATOM   2123  N   GLU A 137     -10.196  14.092  10.458  1.00 98.62           N  
ATOM   2124  H   GLU A 137     -10.557  13.231  10.844  1.00 98.62           H  
ATOM   2125  CA  GLU A 137      -8.784  14.383  10.691  1.00 98.62           C  
ATOM   2126  HA  GLU A 137      -8.682  15.461  10.818  1.00 98.62           H  
ATOM   2127  C   GLU A 137      -7.919  13.968   9.492  1.00 98.62           C  
ATOM   2128  CB  GLU A 137      -8.330  13.721  12.005  1.00 98.62           C  
ATOM   2129  HB2 GLU A 137      -8.288  12.642  11.861  1.00 98.62           H  
ATOM   2130  HB3 GLU A 137      -9.067  13.946  12.776  1.00 98.62           H  
ATOM   2131  O   GLU A 137      -8.172  12.959   8.826  1.00 98.62           O  
ATOM   2132  CG  GLU A 137      -6.958  14.202  12.497  1.00 98.62           C  
ATOM   2133  HG2 GLU A 137      -6.974  15.291  12.546  1.00 98.62           H  
ATOM   2134  HG3 GLU A 137      -6.197  13.910  11.773  1.00 98.62           H  
ATOM   2135  CD  GLU A 137      -6.585  13.635  13.880  1.00 98.62           C  
ATOM   2136  OE1 GLU A 137      -5.746  14.267  14.555  1.00 98.62           O  
ATOM   2137  OE2 GLU A 137      -7.161  12.599  14.295  1.00 98.62           O  
ATOM   2138  N   GLU A 138      -6.868  14.751   9.238  1.00 98.69           N  
ATOM   2139  H   GLU A 138      -6.692  15.529   9.857  1.00 98.69           H  
ATOM   2140  CA  GLU A 138      -5.764  14.382   8.355  1.00 98.69           C  
ATOM   2141  HA  GLU A 138      -5.946  13.367   8.002  1.00 98.69           H  
ATOM   2142  C   GLU A 138      -4.459  14.382   9.165  1.00 98.69           C  
ATOM   2143  CB  GLU A 138      -5.717  15.295   7.112  1.00 98.69           C  
ATOM   2144  HB2 GLU A 138      -6.704  15.297   6.649  1.00 98.69           H  
ATOM   2145  HB3 GLU A 138      -5.479  16.315   7.415  1.00 98.69           H  
ATOM   2146  O   GLU A 138      -4.121  15.380   9.801  1.00 98.69           O  
ATOM   2147  CG  GLU A 138      -4.696  14.823   6.060  1.00 98.69           C  
ATOM   2148  HG2 GLU A 138      -4.875  13.770   5.844  1.00 98.69           H  
ATOM   2149  HG3 GLU A 138      -3.690  14.906   6.471  1.00 98.69           H  
ATOM   2150  CD  GLU A 138      -4.784  15.620   4.743  1.00 98.69           C  
ATOM   2151  OE1 GLU A 138      -5.482  15.168   3.795  1.00 98.69           O  
ATOM   2152  OE2 GLU A 138      -4.114  16.668   4.627  1.00 98.69           O  
ATOM   2153  N   VAL A 139      -3.731  13.264   9.146  1.00 98.58           N  
ATOM   2154  H   VAL A 139      -4.070  12.497   8.583  1.00 98.58           H  
ATOM   2155  CA  VAL A 139      -2.457  13.077   9.855  1.00 98.58           C  
ATOM   2156  HA  VAL A 139      -2.199  14.004  10.366  1.00 98.58           H  
ATOM   2157  C   VAL A 139      -1.353  12.771   8.850  1.00 98.58           C  
ATOM   2158  CB  VAL A 139      -2.551  11.967  10.925  1.00 98.58           C  
ATOM   2159  HB  VAL A 139      -2.784  11.018  10.444  1.00 98.58           H  
ATOM   2160  O   VAL A 139      -1.547  11.979   7.930  1.00 98.58           O  
ATOM   2161  CG1 VAL A 139      -1.220  11.821  11.678  1.00 98.58           C  
ATOM   2162 HG11 VAL A 139      -0.876  12.798  12.020  1.00 98.58           H  
ATOM   2163 HG12 VAL A 139      -1.352  11.188  12.555  1.00 98.58           H  
ATOM   2164 HG13 VAL A 139      -0.465  11.371  11.033  1.00 98.58           H  
ATOM   2165  CG2 VAL A 139      -3.640  12.265  11.962  1.00 98.58           C  
ATOM   2166 HG21 VAL A 139      -3.460  13.227  12.443  1.00 98.58           H  
ATOM   2167 HG22 VAL A 139      -4.615  12.293  11.476  1.00 98.58           H  
ATOM   2168 HG23 VAL A 139      -3.669  11.485  12.722  1.00 98.58           H  
ATOM   2169  N   GLU A 140      -0.172  13.360   9.033  1.00 98.61           N  
ATOM   2170  H   GLU A 140      -0.058  13.978   9.824  1.00 98.61           H  
ATOM   2171  CA  GLU A 140       1.021  13.045   8.242  1.00 98.61           C  
ATOM   2172  HA  GLU A 140       0.728  12.401   7.413  1.00 98.61           H  
ATOM   2173  C   GLU A 140       2.047  12.271   9.080  1.00 98.61           C  
ATOM   2174  CB  GLU A 140       1.612  14.321   7.613  1.00 98.61           C  
ATOM   2175  HB2 GLU A 140       0.816  14.859   7.098  1.00 98.61           H  
ATOM   2176  HB3 GLU A 140       2.013  14.963   8.397  1.00 98.61           H  
ATOM   2177  O   GLU A 140       2.395  12.657  10.196  1.00 98.61           O  
ATOM   2178  CG  GLU A 140       2.719  13.998   6.595  1.00 98.61           C  
ATOM   2179  HG2 GLU A 140       3.532  13.478   7.101  1.00 98.61           H  
ATOM   2180  HG3 GLU A 140       2.320  13.320   5.841  1.00 98.61           H  
ATOM   2181  CD  GLU A 140       3.274  15.255   5.904  1.00 98.61           C  
ATOM   2182  OE1 GLU A 140       4.349  15.727   6.331  1.00 98.61           O  
ATOM   2183  OE2 GLU A 140       2.674  15.706   4.893  1.00 98.61           O  
ATOM   2184  N   VAL A 141       2.569  11.183   8.516  1.00 98.17           N  
ATOM   2185  H   VAL A 141       2.201  10.904   7.618  1.00 98.17           H  
ATOM   2186  CA  VAL A 141       3.625  10.353   9.096  1.00 98.17           C  
ATOM   2187  HA  VAL A 141       3.946  10.791  10.041  1.00 98.17           H  
ATOM   2188  C   VAL A 141       4.802  10.325   8.131  1.00 98.17           C  
ATOM   2189  CB  VAL A 141       3.127   8.922   9.370  1.00 98.17           C  
ATOM   2190  HB  VAL A 141       2.978   8.397   8.427  1.00 98.17           H  
ATOM   2191  O   VAL A 141       4.649   9.930   6.979  1.00 98.17           O  
ATOM   2192  CG1 VAL A 141       4.160   8.153  10.200  1.00 98.17           C  
ATOM   2193 HG11 VAL A 141       5.111   8.105   9.670  1.00 98.17           H  
ATOM   2194 HG12 VAL A 141       4.286   8.640  11.168  1.00 98.17           H  
ATOM   2195 HG13 VAL A 141       3.803   7.135  10.357  1.00 98.17           H  
ATOM   2196  CG2 VAL A 141       1.806   8.899  10.140  1.00 98.17           C  
ATOM   2197 HG21 VAL A 141       1.900   9.463  11.068  1.00 98.17           H  
ATOM   2198 HG22 VAL A 141       1.011   9.337   9.537  1.00 98.17           H  
ATOM   2199 HG23 VAL A 141       1.528   7.866  10.347  1.00 98.17           H  
ATOM   2200  N   THR A 142       5.988  10.721   8.592  1.00 97.60           N  
ATOM   2201  H   THR A 142       6.044  11.082   9.534  1.00 97.60           H  
ATOM   2202  CA  THR A 142       7.204  10.730   7.759  1.00 97.60           C  
ATOM   2203  HA  THR A 142       6.939  10.501   6.726  1.00 97.60           H  
ATOM   2204  C   THR A 142       8.209   9.683   8.217  1.00 97.60           C  
ATOM   2205  CB  THR A 142       7.857  12.117   7.734  1.00 97.60           C  
ATOM   2206  HB  THR A 142       8.137  12.415   8.745  1.00 97.60           H  
ATOM   2207  O   THR A 142       8.567   9.649   9.397  1.00 97.60           O  
ATOM   2208  CG2 THR A 142       9.089  12.166   6.829  1.00 97.60           C  
ATOM   2209 HG21 THR A 142       8.842  11.779   5.840  1.00 97.60           H  
ATOM   2210 HG22 THR A 142       9.428  13.197   6.733  1.00 97.60           H  
ATOM   2211 HG23 THR A 142       9.900  11.574   7.254  1.00 97.60           H  
ATOM   2212  OG1 THR A 142       6.962  13.062   7.201  1.00 97.60           O  
ATOM   2213  HG1 THR A 142       6.213  13.196   7.787  1.00 97.60           H  
ATOM   2214  N   PHE A 143       8.698   8.883   7.276  1.00 96.37           N  
ATOM   2215  H   PHE A 143       8.357   9.006   6.333  1.00 96.37           H  
ATOM   2216  CA  PHE A 143       9.796   7.934   7.435  1.00 96.37           C  
ATOM   2217  HA  PHE A 143      10.058   7.831   8.489  1.00 96.37           H  
ATOM   2218  C   PHE A 143      11.020   8.445   6.675  1.00 96.37           C  
ATOM   2219  CB  PHE A 143       9.372   6.557   6.910  1.00 96.37           C  
ATOM   2220  HB2 PHE A 143       9.137   6.638   5.849  1.00 96.37           H  
ATOM   2221  HB3 PHE A 143      10.216   5.875   7.007  1.00 96.37           H  
ATOM   2222  O   PHE A 143      10.870   9.060   5.618  1.00 96.37           O  
ATOM   2223  CG  PHE A 143       8.179   5.959   7.628  1.00 96.37           C  
ATOM   2224  CD1 PHE A 143       8.379   4.987   8.622  1.00 96.37           C  
ATOM   2225  HD1 PHE A 143       9.380   4.652   8.851  1.00 96.37           H  
ATOM   2226  CD2 PHE A 143       6.872   6.374   7.310  1.00 96.37           C  
ATOM   2227  HD2 PHE A 143       6.711   7.118   6.544  1.00 96.37           H  
ATOM   2228  CE1 PHE A 143       7.282   4.440   9.309  1.00 96.37           C  
ATOM   2229  HE1 PHE A 143       7.445   3.686  10.064  1.00 96.37           H  
ATOM   2230  CE2 PHE A 143       5.773   5.828   7.994  1.00 96.37           C  
ATOM   2231  HE2 PHE A 143       4.773   6.155   7.750  1.00 96.37           H  
ATOM   2232  CZ  PHE A 143       5.980   4.864   8.997  1.00 96.37           C  
ATOM   2233  HZ  PHE A 143       5.138   4.441   9.524  1.00 96.37           H  
ATOM   2234  N   SER A 144      12.214   8.155   7.189  1.00 94.26           N  
ATOM   2235  H   SER A 144      12.268   7.584   8.020  1.00 94.26           H  
ATOM   2236  CA  SER A 144      13.480   8.473   6.524  1.00 94.26           C  
ATOM   2237  HA  SER A 144      13.284   8.780   5.497  1.00 94.26           H  
ATOM   2238  C   SER A 144      14.375   7.240   6.503  1.00 94.26           C  
ATOM   2239  CB  SER A 144      14.228   9.616   7.213  1.00 94.26           C  
ATOM   2240  HB2 SER A 144      15.127   9.836   6.638  1.00 94.26           H  
ATOM   2241  HB3 SER A 144      14.524   9.300   8.213  1.00 94.26           H  
ATOM   2242  O   SER A 144      14.462   6.526   7.503  1.00 94.26           O  
ATOM   2243  OG  SER A 144      13.448  10.795   7.315  1.00 94.26           O  
ATOM   2244  HG  SER A 144      14.058  11.505   7.528  1.00 94.26           H  
ATOM   2245  N   ALA A 145      15.061   6.998   5.393  1.00 85.57           N  
ATOM   2246  H   ALA A 145      14.962   7.624   4.607  1.00 85.57           H  
ATOM   2247  CA  ALA A 145      15.969   5.872   5.244  1.00 85.57           C  
ATOM   2248  HA  ALA A 145      16.287   5.529   6.228  1.00 85.57           H  
ATOM   2249  C   ALA A 145      17.214   6.282   4.457  1.00 85.57           C  
ATOM   2250  CB  ALA A 145      15.228   4.722   4.551  1.00 85.57           C  
ATOM   2251  HB1 ALA A 145      15.912   3.887   4.400  1.00 85.57           H  
ATOM   2252  HB2 ALA A 145      14.381   4.400   5.157  1.00 85.57           H  
ATOM   2253  HB3 ALA A 145      14.870   5.046   3.574  1.00 85.57           H  
ATOM   2254  O   ALA A 145      17.110   6.794   3.351  1.00 85.57           O  
ATOM   2255  N   ASN A 146      18.397   5.971   4.998  1.00 84.19           N  
ATOM   2256  H   ASN A 146      18.424   5.643   5.952  1.00 84.19           H  
ATOM   2257  CA  ASN A 146      19.667   6.167   4.282  1.00 84.19           C  
ATOM   2258  HA  ASN A 146      19.746   7.208   3.968  1.00 84.19           H  
ATOM   2259  C   ASN A 146      19.768   5.299   3.016  1.00 84.19           C  
ATOM   2260  CB  ASN A 146      20.835   5.821   5.221  1.00 84.19           C  
ATOM   2261  HB2 ASN A 146      21.767   5.913   4.663  1.00 84.19           H  
ATOM   2262  HB3 ASN A 146      20.740   4.785   5.545  1.00 84.19           H  
ATOM   2263  O   ASN A 146      20.550   5.600   2.122  1.00 84.19           O  
ATOM   2264  CG  ASN A 146      20.946   6.722   6.433  1.00 84.19           C  
ATOM   2265  ND2 ASN A 146      21.569   6.250   7.487  1.00 84.19           N  
ATOM   2266 HD21 ASN A 146      21.655   6.895   8.259  1.00 84.19           H  
ATOM   2267 HD22 ASN A 146      22.031   5.352   7.450  1.00 84.19           H  
ATOM   2268  OD1 ASN A 146      20.479   7.842   6.481  1.00 84.19           O  
ATOM   2269  N   ASP A 147      18.999   4.211   2.975  1.00 80.21           N  
ATOM   2270  H   ASP A 147      18.333   4.083   3.723  1.00 80.21           H  
ATOM   2271  CA  ASP A 147      18.840   3.335   1.823  1.00 80.21           C  
ATOM   2272  HA  ASP A 147      19.511   3.638   1.019  1.00 80.21           H  
ATOM   2273  C   ASP A 147      17.379   3.415   1.338  1.00 80.21           C  
ATOM   2274  CB  ASP A 147      19.252   1.909   2.214  1.00 80.21           C  
ATOM   2275  HB2 ASP A 147      18.694   1.603   3.100  1.00 80.21           H  
ATOM   2276  HB3 ASP A 147      20.312   1.907   2.468  1.00 80.21           H  
ATOM   2277  O   ASP A 147      16.489   2.875   2.010  1.00 80.21           O  
ATOM   2278  CG  ASP A 147      19.009   0.894   1.094  1.00 80.21           C  
ATOM   2279  OD1 ASP A 147      18.661   1.319  -0.031  1.00 80.21           O  
ATOM   2280  OD2 ASP A 147      19.118  -0.310   1.403  1.00 80.21           O  
ATOM   2281  N   PRO A 148      17.109   4.067   0.190  1.00 73.71           N  
ATOM   2282  CA  PRO A 148      15.771   4.158  -0.386  1.00 73.71           C  
ATOM   2283  HA  PRO A 148      15.136   4.714   0.304  1.00 73.71           H  
ATOM   2284  C   PRO A 148      15.121   2.798  -0.667  1.00 73.71           C  
ATOM   2285  CB  PRO A 148      15.936   4.967  -1.677  1.00 73.71           C  
ATOM   2286  HB2 PRO A 148      16.131   4.300  -2.517  1.00 73.71           H  
ATOM   2287  HB3 PRO A 148      15.061   5.587  -1.877  1.00 73.71           H  
ATOM   2288  O   PRO A 148      13.894   2.705  -0.661  1.00 73.71           O  
ATOM   2289  CG  PRO A 148      17.177   5.815  -1.411  1.00 73.71           C  
ATOM   2290  HG2 PRO A 148      16.904   6.689  -0.820  1.00 73.71           H  
ATOM   2291  HG3 PRO A 148      17.674   6.111  -2.335  1.00 73.71           H  
ATOM   2292  CD  PRO A 148      18.044   4.879  -0.575  1.00 73.71           C  
ATOM   2293  HD2 PRO A 148      18.695   5.466   0.073  1.00 73.71           H  
ATOM   2294  HD3 PRO A 148      18.635   4.234  -1.226  1.00 73.71           H  
ATOM   2295  N   HIS A 149      15.894   1.716  -0.836  1.00 77.83           N  
ATOM   2296  H   HIS A 149      16.898   1.797  -0.766  1.00 77.83           H  
ATOM   2297  CA  HIS A 149      15.334   0.376  -1.025  1.00 77.83           C  
ATOM   2298  HA  HIS A 149      14.624   0.425  -1.851  1.00 77.83           H  
ATOM   2299  C   HIS A 149      14.555  -0.126   0.199  1.00 77.83           C  
ATOM   2300  CB  HIS A 149      16.440  -0.616  -1.399  1.00 77.83           C  
ATOM   2301  HB2 HIS A 149      16.001  -1.608  -1.510  1.00 77.83           H  
ATOM   2302  HB3 HIS A 149      17.165  -0.675  -0.587  1.00 77.83           H  
ATOM   2303  O   HIS A 149      13.700  -1.008   0.067  1.00 77.83           O  
ATOM   2304  CG  HIS A 149      17.150  -0.281  -2.685  1.00 77.83           C  
ATOM   2305  CD2 HIS A 149      18.501  -0.134  -2.850  1.00 77.83           C  
ATOM   2306  HD2 HIS A 149      19.246  -0.216  -2.072  1.00 77.83           H  
ATOM   2307  ND1 HIS A 149      16.565  -0.083  -3.917  1.00 77.83           N  
ATOM   2308  HD1 HIS A 149      15.584   0.081  -4.093  1.00 77.83           H  
ATOM   2309  CE1 HIS A 149      17.544   0.145  -4.808  1.00 77.83           C  
ATOM   2310  HE1 HIS A 149      17.399   0.381  -5.851  1.00 77.83           H  
ATOM   2311  NE2 HIS A 149      18.738   0.129  -4.204  1.00 77.83           N  
ATOM   2312  N   LYS A 150      14.751   0.473   1.385  1.00 81.71           N  
ATOM   2313  H   LYS A 150      15.460   1.189   1.441  1.00 81.71           H  
ATOM   2314  CA  LYS A 150      13.900   0.214   2.560  1.00 81.71           C  
ATOM   2315  HA  LYS A 150      13.918  -0.854   2.779  1.00 81.71           H  
ATOM   2316  C   LYS A 150      12.431   0.575   2.323  1.00 81.71           C  
ATOM   2317  CB  LYS A 150      14.417   0.986   3.778  1.00 81.71           C  
ATOM   2318  HB2 LYS A 150      14.525   2.042   3.530  1.00 81.71           H  
ATOM   2319  HB3 LYS A 150      13.664   0.905   4.562  1.00 81.71           H  
ATOM   2320  O   LYS A 150      11.550   0.004   2.970  1.00 81.71           O  
ATOM   2321  CG  LYS A 150      15.744   0.429   4.319  1.00 81.71           C  
ATOM   2322  HG2 LYS A 150      16.567   0.697   3.656  1.00 81.71           H  
ATOM   2323  HG3 LYS A 150      15.676  -0.657   4.381  1.00 81.71           H  
ATOM   2324  CD  LYS A 150      15.985   0.989   5.727  1.00 81.71           C  
ATOM   2325  HD2 LYS A 150      16.153   2.065   5.676  1.00 81.71           H  
ATOM   2326  HD3 LYS A 150      15.089   0.809   6.320  1.00 81.71           H  
ATOM   2327  CE  LYS A 150      17.169   0.318   6.425  1.00 81.71           C  
ATOM   2328  HE2 LYS A 150      17.166  -0.740   6.164  1.00 81.71           H  
ATOM   2329  HE3 LYS A 150      18.097   0.753   6.053  1.00 81.71           H  
ATOM   2330  NZ  LYS A 150      17.043   0.467   7.901  1.00 81.71           N  
ATOM   2331  HZ1 LYS A 150      17.000   1.438   8.177  1.00 81.71           H  
ATOM   2332  HZ2 LYS A 150      17.795   0.007   8.394  1.00 81.71           H  
ATOM   2333  HZ3 LYS A 150      16.189   0.044   8.237  1.00 81.71           H  
ATOM   2334  N   PHE A 151      12.156   1.475   1.382  1.00 87.19           N  
ATOM   2335  H   PHE A 151      12.923   1.903   0.884  1.00 87.19           H  
ATOM   2336  CA  PHE A 151      10.809   1.875   0.993  1.00 87.19           C  
ATOM   2337  HA  PHE A 151      10.158   1.807   1.865  1.00 87.19           H  
ATOM   2338  C   PHE A 151      10.171   0.958  -0.056  1.00 87.19           C  
ATOM   2339  CB  PHE A 151      10.833   3.337   0.529  1.00 87.19           C  
ATOM   2340  HB2 PHE A 151      11.432   3.408  -0.379  1.00 87.19           H  
ATOM   2341  HB3 PHE A 151       9.819   3.630   0.258  1.00 87.19           H  
ATOM   2342  O   PHE A 151       9.038   1.211  -0.448  1.00 87.19           O  
ATOM   2343  CG  PHE A 151      11.337   4.341   1.547  1.00 87.19           C  
ATOM   2344  CD1 PHE A 151      10.921   4.267   2.887  1.00 87.19           C  
ATOM   2345  HD1 PHE A 151      10.221   3.496   3.171  1.00 87.19           H  
ATOM   2346  CD2 PHE A 151      12.201   5.373   1.151  1.00 87.19           C  
ATOM   2347  HD2 PHE A 151      12.528   5.447   0.125  1.00 87.19           H  
ATOM   2348  CE1 PHE A 151      11.385   5.189   3.840  1.00 87.19           C  
ATOM   2349  HE1 PHE A 151      11.072   5.115   4.871  1.00 87.19           H  
ATOM   2350  CE2 PHE A 151      12.646   6.314   2.093  1.00 87.19           C  
ATOM   2351  HE2 PHE A 151      13.315   7.100   1.776  1.00 87.19           H  
ATOM   2352  CZ  PHE A 151      12.239   6.226   3.435  1.00 87.19           C  
ATOM   2353  HZ  PHE A 151      12.583   6.962   4.147  1.00 87.19           H  
ATOM   2354  N   ASN A 152      10.832  -0.128  -0.484  1.00 88.76           N  
ATOM   2355  H   ASN A 152      11.786  -0.263  -0.181  1.00 88.76           H  
ATOM   2356  CA  ASN A 152      10.325  -0.978  -1.567  1.00 88.76           C  
ATOM   2357  HA  ASN A 152      10.043  -0.312  -2.382  1.00 88.76           H  
ATOM   2358  C   ASN A 152       9.096  -1.825  -1.195  1.00 88.76           C  
ATOM   2359  CB  ASN A 152      11.441  -1.892  -2.090  1.00 88.76           C  
ATOM   2360  HB2 ASN A 152      11.008  -2.658  -2.733  1.00 88.76           H  
ATOM   2361  HB3 ASN A 152      11.938  -2.389  -1.257  1.00 88.76           H  
ATOM   2362  O   ASN A 152       8.455  -2.398  -2.077  1.00 88.76           O  
ATOM   2363  CG  ASN A 152      12.461  -1.163  -2.938  1.00 88.76           C  
ATOM   2364  ND2 ASN A 152      13.606  -1.765  -3.136  1.00 88.76           N  
ATOM   2365 HD21 ASN A 152      13.806  -2.649  -2.692  1.00 88.76           H  
ATOM   2366 HD22 ASN A 152      14.245  -1.331  -3.788  1.00 88.76           H  
ATOM   2367  OD1 ASN A 152      12.253  -0.079  -3.449  1.00 88.76           O  
ATOM   2368  N   ARG A 153       8.799  -1.977   0.103  1.00 94.61           N  
ATOM   2369  H   ARG A 153       9.358  -1.459   0.765  1.00 94.61           H  
ATOM   2370  CA  ARG A 153       7.720  -2.850   0.596  1.00 94.61           C  
ATOM   2371  HA  ARG A 153       7.015  -2.991  -0.223  1.00 94.61           H  
ATOM   2372  C   ARG A 153       6.899  -2.229   1.736  1.00 94.61           C  
ATOM   2373  CB  ARG A 153       8.275  -4.237   0.965  1.00 94.61           C  
ATOM   2374  HB2 ARG A 153       9.050  -4.119   1.723  1.00 94.61           H  
ATOM   2375  HB3 ARG A 153       7.466  -4.833   1.388  1.00 94.61           H  
ATOM   2376  O   ARG A 153       6.865  -2.806   2.828  1.00 94.61           O  
ATOM   2377  CG  ARG A 153       8.843  -5.008  -0.232  1.00 94.61           C  
ATOM   2378  HG2 ARG A 153       8.058  -5.157  -0.974  1.00 94.61           H  
ATOM   2379  HG3 ARG A 153       9.664  -4.451  -0.685  1.00 94.61           H  
ATOM   2380  CD  ARG A 153       9.382  -6.362   0.241  1.00 94.61           C  
ATOM   2381  HD2 ARG A 153       8.588  -6.919   0.738  1.00 94.61           H  
ATOM   2382  HD3 ARG A 153      10.174  -6.185   0.968  1.00 94.61           H  
ATOM   2383  NE  ARG A 153       9.936  -7.142  -0.880  1.00 94.61           N  
ATOM   2384  HE  ARG A 153      10.899  -6.966  -1.131  1.00 94.61           H  
ATOM   2385  NH1 ARG A 153       8.013  -8.236  -1.478  1.00 94.61           N  
ATOM   2386 HH11 ARG A 153       7.486  -8.644  -2.236  1.00 94.61           H  
ATOM   2387 HH12 ARG A 153       7.498  -7.720  -0.779  1.00 94.61           H  
ATOM   2388  NH2 ARG A 153       9.861  -8.468  -2.713  1.00 94.61           N  
ATOM   2389 HH21 ARG A 153       9.254  -8.767  -3.462  1.00 94.61           H  
ATOM   2390 HH22 ARG A 153      10.796  -8.191  -2.976  1.00 94.61           H  
ATOM   2391  CZ  ARG A 153       9.270  -7.953  -1.679  1.00 94.61           C  
ATOM   2392  N   PRO A 154       6.288  -1.045   1.556  1.00 97.16           N  
ATOM   2393  CA  PRO A 154       5.482  -0.448   2.601  1.00 97.16           C  
ATOM   2394  HA  PRO A 154       6.020  -0.488   3.548  1.00 97.16           H  
ATOM   2395  C   PRO A 154       4.164  -1.214   2.738  1.00 97.16           C  
ATOM   2396  CB  PRO A 154       5.302   1.014   2.205  1.00 97.16           C  
ATOM   2397  HB2 PRO A 154       6.162   1.590   2.547  1.00 97.16           H  
ATOM   2398  HB3 PRO A 154       4.378   1.438   2.598  1.00 97.16           H  
ATOM   2399  O   PRO A 154       3.567  -1.680   1.762  1.00 97.16           O  
ATOM   2400  CG  PRO A 154       5.305   0.960   0.681  1.00 97.16           C  
ATOM   2401  HG2 PRO A 154       5.729   1.872   0.259  1.00 97.16           H  
ATOM   2402  HG3 PRO A 154       4.282   0.822   0.332  1.00 97.16           H  
ATOM   2403  CD  PRO A 154       6.170  -0.260   0.337  1.00 97.16           C  
ATOM   2404  HD2 PRO A 154       5.719  -0.848  -0.463  1.00 97.16           H  
ATOM   2405  HD3 PRO A 154       7.158   0.072   0.020  1.00 97.16           H  
ATOM   2406  N   GLN A 155       3.711  -1.340   3.976  1.00 98.47           N  
ATOM   2407  H   GLN A 155       4.265  -0.952   4.725  1.00 98.47           H  
ATOM   2408  CA  GLN A 155       2.467  -2.005   4.330  1.00 98.47           C  
ATOM   2409  HA  GLN A 155       1.899  -2.229   3.427  1.00 98.47           H  
ATOM   2410  C   GLN A 155       1.628  -1.069   5.195  1.00 98.47           C  
ATOM   2411  CB  GLN A 155       2.802  -3.334   5.022  1.00 98.47           C  
ATOM   2412  HB2 GLN A 155       3.264  -4.000   4.294  1.00 98.47           H  
ATOM   2413  HB3 GLN A 155       3.534  -3.135   5.804  1.00 98.47           H  
ATOM   2414  O   GLN A 155       2.131  -0.479   6.152  1.00 98.47           O  
ATOM   2415  CG  GLN A 155       1.597  -4.045   5.656  1.00 98.47           C  
ATOM   2416  HG2 GLN A 155       0.909  -4.384   4.881  1.00 98.47           H  
ATOM   2417  HG3 GLN A 155       1.060  -3.352   6.303  1.00 98.47           H  
ATOM   2418  CD  GLN A 155       2.019  -5.232   6.518  1.00 98.47           C  
ATOM   2419  NE2 GLN A 155       1.226  -5.583   7.505  1.00 98.47           N  
ATOM   2420 HE21 GLN A 155       0.290  -5.205   7.506  1.00 98.47           H  
ATOM   2421 HE22 GLN A 155       1.328  -6.553   7.771  1.00 98.47           H  
ATOM   2422  OE1 GLN A 155       3.082  -5.829   6.376  1.00 98.47           O  
ATOM   2423  N   PHE A 156       0.339  -0.995   4.883  1.00 98.75           N  
ATOM   2424  H   PHE A 156       0.018  -1.497   4.067  1.00 98.75           H  
ATOM   2425  CA  PHE A 156      -0.663  -0.235   5.619  1.00 98.75           C  
ATOM   2426  HA  PHE A 156      -0.211   0.217   6.502  1.00 98.75           H  
ATOM   2427  C   PHE A 156      -1.759  -1.199   6.058  1.00 98.75           C  
ATOM   2428  CB  PHE A 156      -1.219   0.892   4.736  1.00 98.75           C  
ATOM   2429  HB2 PHE A 156      -1.818   1.560   5.355  1.00 98.75           H  
ATOM   2430  HB3 PHE A 156      -1.884   0.466   3.985  1.00 98.75           H  
ATOM   2431  O   PHE A 156      -2.383  -1.849   5.226  1.00 98.75           O  
ATOM   2432  CG  PHE A 156      -0.147   1.696   4.028  1.00 98.75           C  
ATOM   2433  CD1 PHE A 156       0.549   2.700   4.722  1.00 98.75           C  
ATOM   2434  HD1 PHE A 156       0.283   2.928   5.744  1.00 98.75           H  
ATOM   2435  CD2 PHE A 156       0.200   1.399   2.696  1.00 98.75           C  
ATOM   2436  HD2 PHE A 156      -0.320   0.617   2.162  1.00 98.75           H  
ATOM   2437  CE1 PHE A 156       1.595   3.396   4.093  1.00 98.75           C  
ATOM   2438  HE1 PHE A 156       2.137   4.158   4.633  1.00 98.75           H  
ATOM   2439  CE2 PHE A 156       1.244   2.099   2.065  1.00 98.75           C  
ATOM   2440  HE2 PHE A 156       1.515   1.860   1.047  1.00 98.75           H  
ATOM   2441  CZ  PHE A 156       1.946   3.093   2.767  1.00 98.75           C  
ATOM   2442  HZ  PHE A 156       2.761   3.620   2.293  1.00 98.75           H  
ATOM   2443  N   THR A 157      -1.981  -1.328   7.359  1.00 98.75           N  
ATOM   2444  H   THR A 157      -1.436  -0.767   7.999  1.00 98.75           H  
ATOM   2445  CA  THR A 157      -3.115  -2.079   7.913  1.00 98.75           C  
ATOM   2446  HA  THR A 157      -3.643  -2.614   7.124  1.00 98.75           H  
ATOM   2447  C   THR A 157      -4.069  -1.077   8.534  1.00 98.75           C  
ATOM   2448  CB  THR A 157      -2.651  -3.112   8.942  1.00 98.75           C  
ATOM   2449  HB  THR A 157      -2.275  -2.593   9.823  1.00 98.75           H  
ATOM   2450  O   THR A 157      -3.671  -0.354   9.439  1.00 98.75           O  
ATOM   2451  CG2 THR A 157      -3.770  -4.051   9.373  1.00 98.75           C  
ATOM   2452 HG21 THR A 157      -3.383  -4.735  10.128  1.00 98.75           H  
ATOM   2453 HG22 THR A 157      -4.586  -3.482   9.820  1.00 98.75           H  
ATOM   2454 HG23 THR A 157      -4.145  -4.610   8.516  1.00 98.75           H  
ATOM   2455  OG1 THR A 157      -1.601  -3.876   8.381  1.00 98.75           O  
ATOM   2456  HG1 THR A 157      -1.076  -3.228   7.907  1.00 98.75           H  
ATOM   2457  N   ILE A 158      -5.288  -1.005   8.013  1.00 98.62           N  
ATOM   2458  H   ILE A 158      -5.542  -1.669   7.296  1.00 98.62           H  
ATOM   2459  CA  ILE A 158      -6.337  -0.094   8.459  1.00 98.62           C  
ATOM   2460  HA  ILE A 158      -5.910   0.662   9.117  1.00 98.62           H  
ATOM   2461  C   ILE A 158      -7.339  -0.918   9.261  1.00 98.62           C  
ATOM   2462  CB  ILE A 158      -7.008   0.631   7.266  1.00 98.62           C  
ATOM   2463  HB  ILE A 158      -7.525  -0.102   6.647  1.00 98.62           H  
ATOM   2464  O   ILE A 158      -7.911  -1.876   8.738  1.00 98.62           O  
ATOM   2465  CG1 ILE A 158      -6.016   1.421   6.374  1.00 98.62           C  
ATOM   2466 HG12 ILE A 158      -5.268   1.908   6.998  1.00 98.62           H  
ATOM   2467 HG13 ILE A 158      -6.563   2.204   5.849  1.00 98.62           H  
ATOM   2468  CG2 ILE A 158      -8.061   1.622   7.799  1.00 98.62           C  
ATOM   2469 HG21 ILE A 158      -8.822   1.100   8.379  1.00 98.62           H  
ATOM   2470 HG22 ILE A 158      -7.589   2.369   8.436  1.00 98.62           H  
ATOM   2471 HG23 ILE A 158      -8.565   2.119   6.970  1.00 98.62           H  
ATOM   2472  CD1 ILE A 158      -5.315   0.589   5.288  1.00 98.62           C  
ATOM   2473 HD11 ILE A 158      -4.599  -0.109   5.723  1.00 98.62           H  
ATOM   2474 HD12 ILE A 158      -4.772   1.258   4.620  1.00 98.62           H  
ATOM   2475 HD13 ILE A 158      -6.053   0.036   4.706  1.00 98.62           H  
ATOM   2476  N   GLU A 159      -7.548  -0.538  10.514  1.00 98.31           N  
ATOM   2477  H   GLU A 159      -7.021   0.243  10.878  1.00 98.31           H  
ATOM   2478  CA  GLU A 159      -8.487  -1.160  11.440  1.00 98.31           C  
ATOM   2479  HA  GLU A 159      -9.010  -1.963  10.920  1.00 98.31           H  
ATOM   2480  C   GLU A 159      -9.547  -0.139  11.876  1.00 98.31           C  
ATOM   2481  CB  GLU A 159      -7.753  -1.808  12.632  1.00 98.31           C  
ATOM   2482  HB2 GLU A 159      -8.505  -2.270  13.272  1.00 98.31           H  
ATOM   2483  HB3 GLU A 159      -7.225  -1.044  13.203  1.00 98.31           H  
ATOM   2484  O   GLU A 159      -9.264   1.033  12.127  1.00 98.31           O  
ATOM   2485  CG  GLU A 159      -6.753  -2.886  12.164  1.00 98.31           C  
ATOM   2486  HG2 GLU A 159      -7.259  -3.499  11.419  1.00 98.31           H  
ATOM   2487  HG3 GLU A 159      -5.910  -2.400  11.672  1.00 98.31           H  
ATOM   2488  CD  GLU A 159      -6.217  -3.826  13.261  1.00 98.31           C  
ATOM   2489  OE1 GLU A 159      -5.478  -4.776  12.879  1.00 98.31           O  
ATOM   2490  OE2 GLU A 159      -6.633  -3.713  14.431  1.00 98.31           O  
ATOM   2491  N   TRP A 160     -10.797  -0.584  11.937  1.00 96.43           N  
ATOM   2492  H   TRP A 160     -10.955  -1.560  11.733  1.00 96.43           H  
ATOM   2493  CA  TRP A 160     -11.946   0.202  12.390  1.00 96.43           C  
ATOM   2494  HA  TRP A 160     -11.590   1.033  12.999  1.00 96.43           H  
ATOM   2495  C   TRP A 160     -12.855  -0.651  13.280  1.00 96.43           C  
ATOM   2496  CB  TRP A 160     -12.691   0.787  11.179  1.00 96.43           C  
ATOM   2497  HB2 TRP A 160     -13.468   1.462  11.538  1.00 96.43           H  
ATOM   2498  HB3 TRP A 160     -11.988   1.392  10.607  1.00 96.43           H  
ATOM   2499  O   TRP A 160     -12.672  -1.870  13.366  1.00 96.43           O  
ATOM   2500  CG  TRP A 160     -13.314  -0.198  10.237  1.00 96.43           C  
ATOM   2501  CD1 TRP A 160     -14.598  -0.616  10.260  1.00 96.43           C  
ATOM   2502  HD1 TRP A 160     -15.337  -0.281  10.973  1.00 96.43           H  
ATOM   2503  CD2 TRP A 160     -12.708  -0.855   9.086  1.00 96.43           C  
ATOM   2504  CE2 TRP A 160     -13.693  -1.677   8.460  1.00 96.43           C  
ATOM   2505  CE3 TRP A 160     -11.421  -0.838   8.514  1.00 96.43           C  
ATOM   2506  HE3 TRP A 160     -10.654  -0.227   8.966  1.00 96.43           H  
ATOM   2507  NE1 TRP A 160     -14.822  -1.509   9.231  1.00 96.43           N  
ATOM   2508  HE1 TRP A 160     -15.747  -1.831   8.985  1.00 96.43           H  
ATOM   2509  CH2 TRP A 160     -12.126  -2.390   6.772  1.00 96.43           C  
ATOM   2510  HH2 TRP A 160     -11.894  -2.950   5.878  1.00 96.43           H  
ATOM   2511  CZ2 TRP A 160     -13.418  -2.442   7.319  1.00 96.43           C  
ATOM   2512  HZ2 TRP A 160     -14.189  -3.034   6.849  1.00 96.43           H  
ATOM   2513  CZ3 TRP A 160     -11.131  -1.596   7.367  1.00 96.43           C  
ATOM   2514  HZ3 TRP A 160     -10.140  -1.557   6.940  1.00 96.43           H  
ATOM   2515  N   GLY A 161     -13.836  -0.011  13.923  1.00 87.86           N  
ATOM   2516  H   GLY A 161     -13.917   0.986  13.784  1.00 87.86           H  
ATOM   2517  CA  GLY A 161     -14.867  -0.675  14.736  1.00 87.86           C  
ATOM   2518  HA2 GLY A 161     -15.576   0.063  15.111  1.00 87.86           H  
ATOM   2519  HA3 GLY A 161     -14.396  -1.166  15.587  1.00 87.86           H  
ATOM   2520  C   GLY A 161     -15.678  -1.741  14.005  1.00 87.86           C  
ATOM   2521  O   GLY A 161     -15.700  -1.758  12.751  1.00 87.86           O  
ATOM   2522  OXT GLY A 161     -16.249  -2.572  14.733  1.00 87.86           O  
TER    2523      GLY A 161                                                       
END   
