# Supplementary material for: Single-chain dimers from de novo immunoglobulins as robust scaffolds for multiple binding loops
Source: Nat Commun. 2023 Sep 23;14:5939. doi: 10.1038/s41467-023-41717-5 (PMC10517939; doi:10.1038/s41467-023-41717-5)
Supplement: Supplementary file 3 — Supplementary Data 1 [file 41467_2023_41717_MOESM3_ESM.zip › design_models/scIg+EF/scIg12+EF1c/ranked_4.pdb]

ATOM      1  N   GLY A   1       4.822  -7.429 -14.549  1.00 94.44           N  
ATOM      2  H   GLY A   1       5.513  -7.820 -15.173  1.00 94.44           H  
ATOM      3  H2  GLY A   1       4.058  -7.070 -15.104  1.00 94.44           H  
ATOM      4  H3  GLY A   1       5.238  -6.621 -14.110  1.00 94.44           H  
ATOM      5  CA  GLY A   1       4.340  -8.392 -13.522  1.00 94.44           C  
ATOM      6  HA2 GLY A   1       3.969  -9.289 -14.018  1.00 94.44           H  
ATOM      7  HA3 GLY A   1       5.165  -8.647 -12.857  1.00 94.44           H  
ATOM      8  C   GLY A   1       3.208  -7.797 -12.691  1.00 94.44           C  
ATOM      9  O   GLY A   1       2.873  -6.645 -12.915  1.00 94.44           O  
ATOM     10  N   ARG A   2       2.597  -8.556 -11.765  1.00 97.34           N  
ATOM     11  H   ARG A   2       2.904  -9.505 -11.607  1.00 97.34           H  
ATOM     12  CA  ARG A   2       1.451  -8.098 -10.953  1.00 97.34           C  
ATOM     13  HA  ARG A   2       1.404  -7.009 -10.979  1.00 97.34           H  
ATOM     14  C   ARG A   2       1.578  -8.512  -9.489  1.00 97.34           C  
ATOM     15  CB  ARG A   2       0.147  -8.639 -11.566  1.00 97.34           C  
ATOM     16  HB2 ARG A   2       0.262  -9.711 -11.728  1.00 97.34           H  
ATOM     17  HB3 ARG A   2      -0.005  -8.166 -12.536  1.00 97.34           H  
ATOM     18  O   ARG A   2       1.830  -9.682  -9.207  1.00 97.34           O  
ATOM     19  CG  ARG A   2      -1.102  -8.409 -10.696  1.00 97.34           C  
ATOM     20  HG2 ARG A   2      -1.272  -7.343 -10.547  1.00 97.34           H  
ATOM     21  HG3 ARG A   2      -0.979  -8.892  -9.727  1.00 97.34           H  
ATOM     22  CD  ARG A   2      -2.308  -9.040 -11.385  1.00 97.34           C  
ATOM     23  HD2 ARG A   2      -2.486  -8.514 -12.323  1.00 97.34           H  
ATOM     24  HD3 ARG A   2      -2.071 -10.076 -11.626  1.00 97.34           H  
ATOM     25  NE  ARG A   2      -3.492  -9.036 -10.510  1.00 97.34           N  
ATOM     26  HE  ARG A   2      -3.367  -9.460  -9.602  1.00 97.34           H  
ATOM     27  NH1 ARG A   2      -4.986  -8.303 -12.081  1.00 97.34           N  
ATOM     28 HH11 ARG A   2      -5.906  -7.974 -12.336  1.00 97.34           H  
ATOM     29 HH12 ARG A   2      -4.231  -7.833 -12.560  1.00 97.34           H  
ATOM     30  NH2 ARG A   2      -5.710  -8.887 -10.052  1.00 97.34           N  
ATOM     31 HH21 ARG A   2      -5.510  -9.220  -9.119  1.00 97.34           H  
ATOM     32 HH22 ARG A   2      -6.645  -8.637 -10.341  1.00 97.34           H  
ATOM     33  CZ  ARG A   2      -4.719  -8.746 -10.888  1.00 97.34           C  
ATOM     34  N   VAL A   3       1.319  -7.576  -8.576  1.00 98.17           N  
ATOM     35  H   VAL A   3       1.135  -6.640  -8.908  1.00 98.17           H  
ATOM     36  CA  VAL A   3       1.192  -7.825  -7.131  1.00 98.17           C  
ATOM     37  HA  VAL A   3       1.139  -8.900  -6.958  1.00 98.17           H  
ATOM     38  C   VAL A   3      -0.092  -7.212  -6.607  1.00 98.17           C  
ATOM     39  CB  VAL A   3       2.401  -7.284  -6.353  1.00 98.17           C  
ATOM     40  HB  VAL A   3       2.614  -6.274  -6.702  1.00 98.17           H  
ATOM     41  O   VAL A   3      -0.452  -6.086  -6.944  1.00 98.17           O  
ATOM     42  CG1 VAL A   3       2.224  -7.235  -4.826  1.00 98.17           C  
ATOM     43 HG11 VAL A   3       3.162  -6.942  -4.356  1.00 98.17           H  
ATOM     44 HG12 VAL A   3       1.469  -6.496  -4.557  1.00 98.17           H  
ATOM     45 HG13 VAL A   3       1.923  -8.212  -4.448  1.00 98.17           H  
ATOM     46  CG2 VAL A   3       3.615  -8.166  -6.629  1.00 98.17           C  
ATOM     47 HG21 VAL A   3       3.672  -8.990  -5.917  1.00 98.17           H  
ATOM     48 HG22 VAL A   3       3.579  -8.593  -7.631  1.00 98.17           H  
ATOM     49 HG23 VAL A   3       4.502  -7.537  -6.560  1.00 98.17           H  
ATOM     50  N   GLU A   4      -0.774  -7.947  -5.743  1.00 98.51           N  
ATOM     51  H   GLU A   4      -0.418  -8.863  -5.509  1.00 98.51           H  
ATOM     52  CA  GLU A   4      -1.957  -7.483  -5.042  1.00 98.51           C  
ATOM     53  HA  GLU A   4      -2.250  -6.508  -5.432  1.00 98.51           H  
ATOM     54  C   GLU A   4      -1.664  -7.317  -3.548  1.00 98.51           C  
ATOM     55  CB  GLU A   4      -3.096  -8.459  -5.334  1.00 98.51           C  
ATOM     56  HB2 GLU A   4      -3.181  -8.585  -6.413  1.00 98.51           H  
ATOM     57  HB3 GLU A   4      -2.869  -9.424  -4.880  1.00 98.51           H  
ATOM     58  O   GLU A   4      -1.136  -8.223  -2.909  1.00 98.51           O  
ATOM     59  CG  GLU A   4      -4.432  -7.950  -4.802  1.00 98.51           C  
ATOM     60  HG2 GLU A   4      -4.618  -6.957  -5.211  1.00 98.51           H  
ATOM     61  HG3 GLU A   4      -4.372  -7.862  -3.717  1.00 98.51           H  
ATOM     62  CD  GLU A   4      -5.595  -8.872  -5.176  1.00 98.51           C  
ATOM     63  OE1 GLU A   4      -6.757  -8.455  -4.995  1.00 98.51           O  
ATOM     64  OE2 GLU A   4      -5.428 -10.019  -5.630  1.00 98.51           O  
ATOM     65  N   VAL A   5      -2.035  -6.162  -2.998  1.00 98.54           N  
ATOM     66  H   VAL A   5      -2.424  -5.459  -3.611  1.00 98.54           H  
ATOM     67  CA  VAL A   5      -2.005  -5.835  -1.572  1.00 98.54           C  
ATOM     68  HA  VAL A   5      -1.597  -6.676  -1.012  1.00 98.54           H  
ATOM     69  C   VAL A   5      -3.444  -5.595  -1.127  1.00 98.54           C  
ATOM     70  CB  VAL A   5      -1.129  -4.593  -1.295  1.00 98.54           C  
ATOM     71  HB  VAL A   5      -1.581  -3.724  -1.773  1.00 98.54           H  
ATOM     72  O   VAL A   5      -4.052  -4.584  -1.481  1.00 98.54           O  
ATOM     73  CG1 VAL A   5      -1.028  -4.309   0.209  1.00 98.54           C  
ATOM     74 HG11 VAL A   5      -2.017  -4.129   0.632  1.00 98.54           H  
ATOM     75 HG12 VAL A   5      -0.423  -3.417   0.374  1.00 98.54           H  
ATOM     76 HG13 VAL A   5      -0.564  -5.153   0.719  1.00 98.54           H  
ATOM     77  CG2 VAL A   5       0.290  -4.740  -1.859  1.00 98.54           C  
ATOM     78 HG21 VAL A   5       0.754  -5.651  -1.479  1.00 98.54           H  
ATOM     79 HG22 VAL A   5       0.256  -4.790  -2.947  1.00 98.54           H  
ATOM     80 HG23 VAL A   5       0.896  -3.879  -1.576  1.00 98.54           H  
ATOM     81  N   ARG A   6      -4.011  -6.523  -0.359  1.00 98.13           N  
ATOM     82  H   ARG A   6      -3.456  -7.333  -0.119  1.00 98.13           H  
ATOM     83  CA  ARG A   6      -5.326  -6.376   0.275  1.00 98.13           C  
ATOM     84  HA  ARG A   6      -5.869  -5.538  -0.163  1.00 98.13           H  
ATOM     85  C   ARG A   6      -5.131  -6.084   1.747  1.00 98.13           C  
ATOM     86  CB  ARG A   6      -6.166  -7.645   0.108  1.00 98.13           C  
ATOM     87  HB2 ARG A   6      -5.599  -8.491   0.496  1.00 98.13           H  
ATOM     88  HB3 ARG A   6      -7.077  -7.540   0.697  1.00 98.13           H  
ATOM     89  O   ARG A   6      -4.526  -6.882   2.455  1.00 98.13           O  
ATOM     90  CG  ARG A   6      -6.548  -7.936  -1.341  1.00 98.13           C  
ATOM     91  HG2 ARG A   6      -5.643  -8.059  -1.936  1.00 98.13           H  
ATOM     92  HG3 ARG A   6      -7.143  -7.113  -1.740  1.00 98.13           H  
ATOM     93  CD  ARG A   6      -7.358  -9.233  -1.392  1.00 98.13           C  
ATOM     94  HD2 ARG A   6      -6.763 -10.026  -0.939  1.00 98.13           H  
ATOM     95  HD3 ARG A   6      -8.279  -9.105  -0.823  1.00 98.13           H  
ATOM     96  NE  ARG A   6      -7.679  -9.586  -2.777  1.00 98.13           N  
ATOM     97  HE  ARG A   6      -7.515  -8.878  -3.478  1.00 98.13           H  
ATOM     98  NH1 ARG A   6      -8.073 -11.828  -2.535  1.00 98.13           N  
ATOM     99 HH11 ARG A   6      -7.883 -11.730  -1.548  1.00 98.13           H  
ATOM    100 HH12 ARG A   6      -8.070 -12.750  -2.948  1.00 98.13           H  
ATOM    101  NH2 ARG A   6      -7.910 -10.933  -4.573  1.00 98.13           N  
ATOM    102 HH21 ARG A   6      -7.431 -10.189  -5.060  1.00 98.13           H  
ATOM    103 HH22 ARG A   6      -7.814 -11.856  -4.971  1.00 98.13           H  
ATOM    104  CZ  ARG A   6      -7.900 -10.778  -3.285  1.00 98.13           C  
ATOM    105  N   VAL A   7      -5.670  -4.969   2.207  1.00 95.37           N  
ATOM    106  H   VAL A   7      -6.190  -4.372   1.579  1.00 95.37           H  
ATOM    107  CA  VAL A   7      -5.674  -4.621   3.625  1.00 95.37           C  
ATOM    108  HA  VAL A   7      -4.957  -5.247   4.155  1.00 95.37           H  
ATOM    109  C   VAL A   7      -7.059  -4.908   4.183  1.00 95.37           C  
ATOM    110  CB  VAL A   7      -5.246  -3.165   3.842  1.00 95.37           C  
ATOM    111  HB  VAL A   7      -6.020  -2.515   3.434  1.00 95.37           H  
ATOM    112  O   VAL A   7      -8.061  -4.706   3.505  1.00 95.37           O  
ATOM    113  CG1 VAL A   7      -5.074  -2.841   5.328  1.00 95.37           C  
ATOM    114 HG11 VAL A   7      -4.700  -1.824   5.448  1.00 95.37           H  
ATOM    115 HG12 VAL A   7      -4.369  -3.537   5.782  1.00 95.37           H  
ATOM    116 HG13 VAL A   7      -6.032  -2.905   5.846  1.00 95.37           H  
ATOM    117  CG2 VAL A   7      -3.926  -2.844   3.128  1.00 95.37           C  
ATOM    118 HG21 VAL A   7      -3.135  -3.503   3.486  1.00 95.37           H  
ATOM    119 HG22 VAL A   7      -4.036  -2.962   2.050  1.00 95.37           H  
ATOM    120 HG23 VAL A   7      -3.657  -1.805   3.320  1.00 95.37           H  
ATOM    121  N   GLU A   8      -7.119  -5.396   5.410  1.00 91.73           N  
ATOM    122  H   GLU A   8      -6.253  -5.642   5.867  1.00 91.73           H  
ATOM    123  CA  GLU A   8      -8.344  -5.590   6.170  1.00 91.73           C  
ATOM    124  HA  GLU A   8      -9.155  -5.019   5.717  1.00 91.73           H  
ATOM    125  C   GLU A   8      -8.119  -5.069   7.584  1.00 91.73           C  
ATOM    126  CB  GLU A   8      -8.728  -7.073   6.125  1.00 91.73           C  
ATOM    127  HB2 GLU A   8      -7.871  -7.674   6.429  1.00 91.73           H  
ATOM    128  HB3 GLU A   8      -8.963  -7.319   5.089  1.00 91.73           H  
ATOM    129  O   GLU A   8      -7.254  -5.568   8.306  1.00 91.73           O  
ATOM    130  CG  GLU A   8      -9.931  -7.444   7.005  1.00 91.73           C  
ATOM    131  HG2 GLU A   8     -10.765  -6.792   6.745  1.00 91.73           H  
ATOM    132  HG3 GLU A   8      -9.678  -7.286   8.054  1.00 91.73           H  
ATOM    133  CD  GLU A   8     -10.354  -8.907   6.802  1.00 91.73           C  
ATOM    134  OE1 GLU A   8     -11.447  -9.293   7.269  1.00 91.73           O  
ATOM    135  OE2 GLU A   8      -9.749  -9.634   5.980  1.00 91.73           O  
ATOM    136  N   PHE A   9      -8.891  -4.055   7.964  1.00 86.67           N  
ATOM    137  H   PHE A   9      -9.564  -3.681   7.310  1.00 86.67           H  
ATOM    138  CA  PHE A   9      -8.934  -3.557   9.330  1.00 86.67           C  
ATOM    139  HA  PHE A   9      -7.977  -3.753   9.814  1.00 86.67           H  
ATOM    140  C   PHE A   9     -10.018  -4.309  10.096  1.00 86.67           C  
ATOM    141  CB  PHE A   9      -9.146  -2.040   9.346  1.00 86.67           C  
ATOM    142  HB2 PHE A   9      -9.133  -1.696  10.380  1.00 86.67           H  
ATOM    143  HB3 PHE A   9     -10.131  -1.813   8.938  1.00 86.67           H  
ATOM    144  O   PHE A   9     -11.179  -4.354   9.687  1.00 86.67           O  
ATOM    145  CG  PHE A   9      -8.092  -1.278   8.565  1.00 86.67           C  
ATOM    146  CD1 PHE A   9      -6.820  -1.041   9.117  1.00 86.67           C  
ATOM    147  HD1 PHE A   9      -6.587  -1.388  10.113  1.00 86.67           H  
ATOM    148  CD2 PHE A   9      -8.374  -0.831   7.261  1.00 86.67           C  
ATOM    149  HD2 PHE A   9      -9.346  -1.008   6.825  1.00 86.67           H  
ATOM    150  CE1 PHE A   9      -5.848  -0.365   8.357  1.00 86.67           C  
ATOM    151  HE1 PHE A   9      -4.855  -0.203   8.750  1.00 86.67           H  
ATOM    152  CE2 PHE A   9      -7.410  -0.138   6.516  1.00 86.67           C  
ATOM    153  HE2 PHE A   9      -7.658   0.229   5.531  1.00 86.67           H  
ATOM    154  CZ  PHE A   9      -6.141   0.094   7.065  1.00 86.67           C  
ATOM    155  HZ  PHE A   9      -5.390   0.619   6.495  1.00 86.67           H  
ATOM    156  N   GLU A  10      -9.618  -4.909  11.205  1.00 80.99           N  
ATOM    157  H   GLU A  10      -8.647  -4.819  11.469  1.00 80.99           H  
ATOM    158  CA  GLU A  10     -10.478  -5.607  12.146  1.00 80.99           C  
ATOM    159  HA  GLU A  10     -11.523  -5.528  11.847  1.00 80.99           H  
ATOM    160  C   GLU A  10     -10.307  -4.891  13.483  1.00 80.99           C  
ATOM    161  CB  GLU A  10     -10.094  -7.102  12.163  1.00 80.99           C  
ATOM    162  HB2 GLU A  10     -10.190  -7.488  11.148  1.00 80.99           H  
ATOM    163  HB3 GLU A  10      -9.046  -7.194  12.450  1.00 80.99           H  
ATOM    164  O   GLU A  10      -9.402  -5.190  14.259  1.00 80.99           O  
ATOM    165  CG  GLU A  10     -10.954  -7.981  13.090  1.00 80.99           C  
ATOM    166  HG2 GLU A  10     -11.977  -7.983  12.715  1.00 80.99           H  
ATOM    167  HG3 GLU A  10     -10.962  -7.537  14.086  1.00 80.99           H  
ATOM    168  CD  GLU A  10     -10.446  -9.439  13.204  1.00 80.99           C  
ATOM    169  OE1 GLU A  10     -10.827 -10.148  14.160  1.00 80.99           O  
ATOM    170  OE2 GLU A  10      -9.625  -9.911  12.375  1.00 80.99           O  
ATOM    171  N   THR A  11     -11.144  -3.892  13.747  1.00 68.47           N  
ATOM    172  H   THR A  11     -11.865  -3.649  13.082  1.00 68.47           H  
ATOM    173  CA  THR A  11     -11.387  -3.508  15.137  1.00 68.47           C  
ATOM    174  HA  THR A  11     -10.435  -3.430  15.662  1.00 68.47           H  
ATOM    175  C   THR A  11     -12.228  -4.623  15.750  1.00 68.47           C  
ATOM    176  CB  THR A  11     -12.097  -2.151  15.254  1.00 68.47           C  
ATOM    177  HB  THR A  11     -12.343  -1.960  16.299  1.00 68.47           H  
ATOM    178  O   THR A  11     -13.131  -5.108  15.055  1.00 68.47           O  
ATOM    179  CG2 THR A  11     -11.194  -1.028  14.742  1.00 68.47           C  
ATOM    180 HG21 THR A  11     -11.705  -0.074  14.873  1.00 68.47           H  
ATOM    181 HG22 THR A  11     -10.269  -1.010  15.317  1.00 68.47           H  
ATOM    182 HG23 THR A  11     -10.969  -1.169  13.685  1.00 68.47           H  
ATOM    183  OG1 THR A  11     -13.278  -2.130  14.482  1.00 68.47           O  
ATOM    184  HG1 THR A  11     -13.921  -2.665  14.953  1.00 68.47           H  
ATOM    185  N   PRO A  12     -11.964  -5.063  16.995  1.00 58.02           N  
ATOM    186  CA  PRO A  12     -12.947  -5.816  17.756  1.00 58.02           C  
ATOM    187  HA  PRO A  12     -12.924  -6.861  17.446  1.00 58.02           H  
ATOM    188  C   PRO A  12     -14.317  -5.201  17.488  1.00 58.02           C  
ATOM    189  CB  PRO A  12     -12.543  -5.692  19.227  1.00 58.02           C  
ATOM    190  HB2 PRO A  12     -13.118  -4.903  19.712  1.00 58.02           H  
ATOM    191  HB3 PRO A  12     -12.690  -6.634  19.755  1.00 58.02           H  
ATOM    192  O   PRO A  12     -14.490  -3.988  17.633  1.00 58.02           O  
ATOM    193  CG  PRO A  12     -11.071  -5.291  19.202  1.00 58.02           C  
ATOM    194  HG2 PRO A  12     -10.443  -6.151  19.433  1.00 58.02           H  
ATOM    195  HG3 PRO A  12     -10.900  -4.491  19.923  1.00 58.02           H  
ATOM    196  CD  PRO A  12     -10.777  -4.806  17.783  1.00 58.02           C  
ATOM    197  HD2 PRO A  12      -9.942  -5.376  17.375  1.00 58.02           H  
ATOM    198  HD3 PRO A  12     -10.525  -3.746  17.778  1.00 58.02           H  
ATOM    199  N   GLN A  13     -15.244  -6.004  16.960  1.00 52.29           N  
ATOM    200  H   GLN A  13     -15.042  -6.985  16.830  1.00 52.29           H  
ATOM    201  CA  GLN A  13     -16.622  -5.549  16.870  1.00 52.29           C  
ATOM    202  HA  GLN A  13     -16.667  -4.681  16.211  1.00 52.29           H  
ATOM    203  C   GLN A  13     -17.028  -5.092  18.264  1.00 52.29           C  
ATOM    204  CB  GLN A  13     -17.557  -6.649  16.339  1.00 52.29           C  
ATOM    205  HB2 GLN A  13     -18.575  -6.434  16.664  1.00 52.29           H  
ATOM    206  HB3 GLN A  13     -17.267  -7.616  16.750  1.00 52.29           H  
ATOM    207  O   GLN A  13     -16.566  -5.659  19.263  1.00 52.29           O  
ATOM    208  CG  GLN A  13     -17.555  -6.705  14.806  1.00 52.29           C  
ATOM    209  HG2 GLN A  13     -17.813  -5.721  14.415  1.00 52.29           H  
ATOM    210  HG3 GLN A  13     -16.556  -6.963  14.454  1.00 52.29           H  
ATOM    211  CD  GLN A  13     -18.546  -7.734  14.271  1.00 52.29           C  
ATOM    212  NE2 GLN A  13     -19.578  -7.320  13.566  1.00 52.29           N  
ATOM    213 HE21 GLN A  13     -20.265  -8.031  13.359  1.00 52.29           H  
ATOM    214 HE22 GLN A  13     -19.799  -6.335  13.538  1.00 52.29           H  
ATOM    215  OE1 GLN A  13     -18.409  -8.932  14.451  1.00 52.29           O  
ATOM    216  N   ASP A  14     -17.857  -4.055  18.300  1.00 48.46           N  
ATOM    217  H   ASP A  14     -18.163  -3.626  17.438  1.00 48.46           H  
ATOM    218  CA  ASP A  14     -18.636  -3.749  19.484  1.00 48.46           C  
ATOM    219  HA  ASP A  14     -17.998  -3.237  20.204  1.00 48.46           H  
ATOM    220  C   ASP A  14     -19.097  -5.085  20.125  1.00 48.46           C  
ATOM    221  CB  ASP A  14     -19.750  -2.766  19.084  1.00 48.46           C  
ATOM    222  HB2 ASP A  14     -19.464  -1.757  19.381  1.00 48.46           H  
ATOM    223  HB3 ASP A  14     -19.895  -2.775  18.004  1.00 48.46           H  
ATOM    224  O   ASP A  14     -19.555  -6.016  19.448  1.00 48.46           O  
ATOM    225  CG  ASP A  14     -21.044  -3.123  19.765  1.00 48.46           C  
ATOM    226  OD1 ASP A  14     -20.943  -3.291  21.003  1.00 48.46           O  
ATOM    227  OD2 ASP A  14     -21.946  -3.477  18.974  1.00 48.46           O  
ATOM    228  N   LYS A  15     -18.815  -5.214  21.425  1.00 50.01           N  
ATOM    229  H   LYS A  15     -18.656  -4.354  21.930  1.00 50.01           H  
ATOM    230  CA  LYS A  15     -19.022  -6.456  22.173  1.00 50.01           C  
ATOM    231  HA  LYS A  15     -18.572  -7.281  21.621  1.00 50.01           H  
ATOM    232  C   LYS A  15     -20.507  -6.790  22.302  1.00 50.01           C  
ATOM    233  CB  LYS A  15     -18.396  -6.345  23.569  1.00 50.01           C  
ATOM    234  HB2 LYS A  15     -18.735  -7.192  24.166  1.00 50.01           H  
ATOM    235  HB3 LYS A  15     -18.767  -5.436  24.041  1.00 50.01           H  
ATOM    236  O   LYS A  15     -20.812  -7.947  22.599  1.00 50.01           O  
ATOM    237  CG  LYS A  15     -16.859  -6.344  23.580  1.00 50.01           C  
ATOM    238  HG2 LYS A  15     -16.481  -7.285  23.180  1.00 50.01           H  
ATOM    239  HG3 LYS A  15     -16.487  -5.518  22.974  1.00 50.01           H  
ATOM    240  CD  LYS A  15     -16.394  -6.160  25.032  1.00 50.01           C  
ATOM    241  HD2 LYS A  15     -16.848  -5.241  25.402  1.00 50.01           H  
ATOM    242  HD3 LYS A  15     -16.754  -6.991  25.639  1.00 50.01           H  
ATOM    243  CE  LYS A  15     -14.874  -6.040  25.168  1.00 50.01           C  
ATOM    244  HE2 LYS A  15     -14.416  -7.023  25.059  1.00 50.01           H  
ATOM    245  HE3 LYS A  15     -14.509  -5.401  24.364  1.00 50.01           H  
ATOM    246  NZ  LYS A  15     -14.531  -5.422  26.475  1.00 50.01           N  
ATOM    247  HZ1 LYS A  15     -14.917  -5.919  27.266  1.00 50.01           H  
ATOM    248  HZ2 LYS A  15     -14.887  -4.479  26.550  1.00 50.01           H  
ATOM    249  HZ3 LYS A  15     -13.543  -5.287  26.633  1.00 50.01           H  
ATOM    250  N   ASP A  16     -21.402  -5.823  22.131  1.00 54.24           N  
ATOM    251  H   ASP A  16     -21.110  -4.895  21.857  1.00 54.24           H  
ATOM    252  CA  ASP A  16     -22.839  -6.025  22.246  1.00 54.24           C  
ATOM    253  HA  ASP A  16     -22.992  -6.896  22.884  1.00 54.24           H  
ATOM    254  C   ASP A  16     -23.516  -6.406  20.913  1.00 54.24           C  
ATOM    255  CB  ASP A  16     -23.462  -4.857  23.029  1.00 54.24           C  
ATOM    256  HB2 ASP A  16     -24.440  -5.187  23.380  1.00 54.24           H  
ATOM    257  HB3 ASP A  16     -22.855  -4.667  23.915  1.00 54.24           H  
ATOM    258  O   ASP A  16     -24.597  -7.006  20.921  1.00 54.24           O  
ATOM    259  CG  ASP A  16     -23.669  -3.549  22.269  1.00 54.24           C  
ATOM    260  OD1 ASP A  16     -23.799  -3.656  21.039  1.00 54.24           O  
ATOM    261  OD2 ASP A  16     -23.936  -2.546  22.967  1.00 54.24           O  
ATOM    262  N   GLY A  17     -22.824  -6.217  19.784  1.00 49.59           N  
ATOM    263  H   GLY A  17     -22.099  -5.515  19.825  1.00 49.59           H  
ATOM    264  CA  GLY A  17     -23.283  -6.644  18.467  1.00 49.59           C  
ATOM    265  HA2 GLY A  17     -23.640  -7.672  18.527  1.00 49.59           H  
ATOM    266  HA3 GLY A  17     -22.440  -6.595  17.776  1.00 49.59           H  
ATOM    267  C   GLY A  17     -24.406  -5.774  17.904  1.00 49.59           C  
ATOM    268  O   GLY A  17     -25.052  -6.188  16.933  1.00 49.59           O  
ATOM    269  N   ASP A  18     -24.655  -4.603  18.491  1.00 52.39           N  
ATOM    270  H   ASP A  18     -24.072  -4.299  19.258  1.00 52.39           H  
ATOM    271  CA  ASP A  18     -25.662  -3.647  18.044  1.00 52.39           C  
ATOM    272  HA  ASP A  18     -26.499  -4.226  17.653  1.00 52.39           H  
ATOM    273  C   ASP A  18     -25.169  -2.783  16.868  1.00 52.39           C  
ATOM    274  CB  ASP A  18     -26.216  -2.862  19.252  1.00 52.39           C  
ATOM    275  HB2 ASP A  18     -27.221  -2.538  18.980  1.00 52.39           H  
ATOM    276  HB3 ASP A  18     -26.331  -3.535  20.102  1.00 52.39           H  
ATOM    277  O   ASP A  18     -25.976  -2.207  16.127  1.00 52.39           O  
ATOM    278  CG  ASP A  18     -25.444  -1.607  19.691  1.00 52.39           C  
ATOM    279  OD1 ASP A  18     -24.390  -1.319  19.091  1.00 52.39           O  
ATOM    280  OD2 ASP A  18     -26.081  -0.796  20.408  1.00 52.39           O  
ATOM    281  N   GLY A  19     -23.854  -2.785  16.625  1.00 47.69           N  
ATOM    282  H   GLY A  19     -23.283  -3.114  17.390  1.00 47.69           H  
ATOM    283  CA  GLY A  19     -23.223  -2.070  15.519  1.00 47.69           C  
ATOM    284  HA2 GLY A  19     -22.299  -2.588  15.261  1.00 47.69           H  
ATOM    285  HA3 GLY A  19     -23.888  -2.079  14.656  1.00 47.69           H  
ATOM    286  C   GLY A  19     -22.871  -0.614  15.835  1.00 47.69           C  
ATOM    287  O   GLY A  19     -22.422   0.102  14.937  1.00 47.69           O  
ATOM    288  N   TYR A  20     -23.026  -0.181  17.084  1.00 41.90           N  
ATOM    289  H   TYR A  20     -23.413  -0.820  17.764  1.00 41.90           H  
ATOM    290  CA  TYR A  20     -22.672   1.125  17.615  1.00 41.90           C  
ATOM    291  HA  TYR A  20     -22.267   1.745  16.815  1.00 41.90           H  
ATOM    292  C   TYR A  20     -21.604   0.972  18.695  1.00 41.90           C  
ATOM    293  CB  TYR A  20     -23.906   1.838  18.187  1.00 41.90           C  
ATOM    294  HB2 TYR A  20     -24.342   1.233  18.982  1.00 41.90           H  
ATOM    295  HB3 TYR A  20     -23.584   2.773  18.647  1.00 41.90           H  
ATOM    296  O   TYR A  20     -21.869   0.697  19.853  1.00 41.90           O  
ATOM    297  CG  TYR A  20     -24.971   2.154  17.164  1.00 41.90           C  
ATOM    298  CD1 TYR A  20     -24.865   3.312  16.372  1.00 41.90           C  
ATOM    299  HD1 TYR A  20     -24.015   3.966  16.499  1.00 41.90           H  
ATOM    300  CD2 TYR A  20     -26.057   1.277  17.000  1.00 41.90           C  
ATOM    301  HD2 TYR A  20     -26.104   0.383  17.604  1.00 41.90           H  
ATOM    302  CE1 TYR A  20     -25.853   3.599  15.411  1.00 41.90           C  
ATOM    303  HE1 TYR A  20     -25.777   4.477  14.787  1.00 41.90           H  
ATOM    304  CE2 TYR A  20     -27.044   1.554  16.039  1.00 41.90           C  
ATOM    305  HE2 TYR A  20     -27.858   0.855  15.911  1.00 41.90           H  
ATOM    306  OH  TYR A  20     -27.896   2.981  14.314  1.00 41.90           O  
ATOM    307  HH  TYR A  20     -28.515   2.248  14.290  1.00 41.90           H  
ATOM    308  CZ  TYR A  20     -26.941   2.716  15.245  1.00 41.90           C  
ATOM    309  N   ILE A  21     -20.360   1.276  18.337  1.00 48.23           N  
ATOM    310  H   ILE A  21     -20.168   1.499  17.371  1.00 48.23           H  
ATOM    311  CA  ILE A  21     -19.302   1.393  19.336  1.00 48.23           C  
ATOM    312  HA  ILE A  21     -19.373   0.547  20.020  1.00 48.23           H  
ATOM    313  C   ILE A  21     -19.563   2.680  20.139  1.00 48.23           C  
ATOM    314  CB  ILE A  21     -17.917   1.350  18.654  1.00 48.23           C  
ATOM    315  HB  ILE A  21     -17.788   2.256  18.061  1.00 48.23           H  
ATOM    316  O   ILE A  21     -19.410   3.787  19.609  1.00 48.23           O  
ATOM    317  CG1 ILE A  21     -17.733   0.123  17.728  1.00 48.23           C  
ATOM    318 HG12 ILE A  21     -17.747  -0.789  18.325  1.00 48.23           H  
ATOM    319 HG13 ILE A  21     -18.555   0.072  17.014  1.00 48.23           H  
ATOM    320  CG2 ILE A  21     -16.847   1.307  19.739  1.00 48.23           C  
ATOM    321 HG21 ILE A  21     -16.957   0.396  20.327  1.00 48.23           H  
ATOM    322 HG22 ILE A  21     -15.848   1.322  19.302  1.00 48.23           H  
ATOM    323 HG23 ILE A  21     -16.962   2.181  20.381  1.00 48.23           H  
ATOM    324  CD1 ILE A  21     -16.435   0.141  16.911  1.00 48.23           C  
ATOM    325 HD11 ILE A  21     -16.347   1.085  16.373  1.00 48.23           H  
ATOM    326 HD12 ILE A  21     -16.455  -0.677  16.191  1.00 48.23           H  
ATOM    327 HD13 ILE A  21     -15.568   0.002  17.558  1.00 48.23           H  
ATOM    328  N   SER A  22     -19.968   2.573  21.408  1.00 47.17           N  
ATOM    329  H   SER A  22     -20.180   1.658  21.779  1.00 47.17           H  
ATOM    330  CA  SER A  22     -20.032   3.740  22.298  1.00 47.17           C  
ATOM    331  HA  SER A  22     -20.689   4.476  21.835  1.00 47.17           H  
ATOM    332  C   SER A  22     -18.641   4.368  22.464  1.00 47.17           C  
ATOM    333  CB  SER A  22     -20.630   3.360  23.656  1.00 47.17           C  
ATOM    334  HB2 SER A  22     -21.565   2.820  23.507  1.00 47.17           H  
ATOM    335  HB3 SER A  22     -20.835   4.268  24.224  1.00 47.17           H  
ATOM    336  O   SER A  22     -17.629   3.708  22.272  1.00 47.17           O  
ATOM    337  OG  SER A  22     -19.736   2.556  24.388  1.00 47.17           O  
ATOM    338  HG  SER A  22     -19.901   1.673  24.049  1.00 47.17           H  
ATOM    339  N   ALA A  23     -18.526   5.643  22.858  1.00 47.51           N  
ATOM    340  H   ALA A  23     -19.366   6.190  22.981  1.00 47.51           H  
ATOM    341  CA  ALA A  23     -17.211   6.290  23.023  1.00 47.51           C  
ATOM    342  HA  ALA A  23     -16.719   6.317  22.051  1.00 47.51           H  
ATOM    343  C   ALA A  23     -16.270   5.535  23.996  1.00 47.51           C  
ATOM    344  CB  ALA A  23     -17.429   7.736  23.480  1.00 47.51           C  
ATOM    345  HB1 ALA A  23     -18.037   8.268  22.748  1.00 47.51           H  
ATOM    346  HB2 ALA A  23     -17.925   7.752  24.451  1.00 47.51           H  
ATOM    347  HB3 ALA A  23     -16.463   8.234  23.566  1.00 47.51           H  
ATOM    348  O   ALA A  23     -15.057   5.533  23.801  1.00 47.51           O  
ATOM    349  N   ALA A  24     -16.831   4.870  25.014  1.00 43.90           N  
ATOM    350  H   ALA A  24     -17.839   4.824  25.051  1.00 43.90           H  
ATOM    351  CA  ALA A  24     -16.084   4.032  25.954  1.00 43.90           C  
ATOM    352  HA  ALA A  24     -15.179   4.556  26.261  1.00 43.90           H  
ATOM    353  C   ALA A  24     -15.652   2.700  25.320  1.00 43.90           C  
ATOM    354  CB  ALA A  24     -16.967   3.801  27.186  1.00 43.90           C  
ATOM    355  HB1 ALA A  24     -16.423   3.194  27.910  1.00 43.90           H  
ATOM    356  HB2 ALA A  24     -17.878   3.277  26.900  1.00 43.90           H  
ATOM    357  HB3 ALA A  24     -17.223   4.757  27.643  1.00 43.90           H  
ATOM    358  O   ALA A  24     -14.523   2.251  25.515  1.00 43.90           O  
ATOM    359  N   GLU A  25     -16.517   2.099  24.504  1.00 47.30           N  
ATOM    360  H   GLU A  25     -17.442   2.481  24.373  1.00 47.30           H  
ATOM    361  CA  GLU A  25     -16.154   0.949  23.680  1.00 47.30           C  
ATOM    362  HA  GLU A  25     -15.611   0.224  24.287  1.00 47.30           H  
ATOM    363  C   GLU A  25     -15.237   1.351  22.533  1.00 47.30           C  
ATOM    364  CB  GLU A  25     -17.402   0.263  23.131  1.00 47.30           C  
ATOM    365  HB2 GLU A  25     -17.119  -0.494  22.399  1.00 47.30           H  
ATOM    366  HB3 GLU A  25     -18.005   1.022  22.633  1.00 47.30           H  
ATOM    367  O   GLU A  25     -14.548   0.499  22.024  1.00 47.30           O  
ATOM    368  CG  GLU A  25     -18.161  -0.441  24.260  1.00 47.30           C  
ATOM    369  HG2 GLU A  25     -17.676  -1.398  24.453  1.00 47.30           H  
ATOM    370  HG3 GLU A  25     -18.096   0.146  25.177  1.00 47.30           H  
ATOM    371  CD  GLU A  25     -19.637  -0.644  23.947  1.00 47.30           C  
ATOM    372  OE1 GLU A  25     -20.180  -1.588  24.556  1.00 47.30           O  
ATOM    373  OE2 GLU A  25     -20.188   0.264  23.280  1.00 47.30           O  
ATOM    374  N   LEU A  26     -15.133   2.617  22.139  1.00 50.39           N  
ATOM    375  H   LEU A  26     -15.819   3.270  22.489  1.00 50.39           H  
ATOM    376  CA  LEU A  26     -14.179   3.061  21.121  1.00 50.39           C  
ATOM    377  HA  LEU A  26     -14.209   2.361  20.286  1.00 50.39           H  
ATOM    378  C   LEU A  26     -12.755   2.992  21.669  1.00 50.39           C  
ATOM    379  CB  LEU A  26     -14.582   4.463  20.623  1.00 50.39           C  
ATOM    380  HB2 LEU A  26     -13.783   5.177  20.822  1.00 50.39           H  
ATOM    381  HB3 LEU A  26     -15.446   4.796  21.199  1.00 50.39           H  
ATOM    382  O   LEU A  26     -11.857   2.570  20.951  1.00 50.39           O  
ATOM    383  CG  LEU A  26     -14.961   4.503  19.130  1.00 50.39           C  
ATOM    384  HG  LEU A  26     -15.372   3.543  18.817  1.00 50.39           H  
ATOM    385  CD1 LEU A  26     -16.033   5.564  18.883  1.00 50.39           C  
ATOM    386 HD11 LEU A  26     -16.935   5.296  19.433  1.00 50.39           H  
ATOM    387 HD12 LEU A  26     -16.281   5.595  17.822  1.00 50.39           H  
ATOM    388 HD13 LEU A  26     -15.679   6.542  19.210  1.00 50.39           H  
ATOM    389  CD2 LEU A  26     -13.744   4.822  18.261  1.00 50.39           C  
ATOM    390 HD21 LEU A  26     -12.974   4.070  18.436  1.00 50.39           H  
ATOM    391 HD22 LEU A  26     -13.347   5.805  18.515  1.00 50.39           H  
ATOM    392 HD23 LEU A  26     -14.028   4.799  17.209  1.00 50.39           H  
ATOM    393  N   GLU A  27     -12.559   3.311  22.953  1.00 51.92           N  
ATOM    394  H   GLU A  27     -13.344   3.668  23.479  1.00 51.92           H  
ATOM    395  CA  GLU A  27     -11.290   3.082  23.655  1.00 51.92           C  
ATOM    396  HA  GLU A  27     -10.464   3.413  23.026  1.00 51.92           H  
ATOM    397  C   GLU A  27     -11.038   1.601  23.976  1.00 51.92           C  
ATOM    398  CB  GLU A  27     -11.243   3.867  24.975  1.00 51.92           C  
ATOM    399  HB2 GLU A  27     -10.449   3.436  25.585  1.00 51.92           H  
ATOM    400  HB3 GLU A  27     -12.184   3.744  25.510  1.00 51.92           H  
ATOM    401  O   GLU A  27      -9.884   1.178  24.050  1.00 51.92           O  
ATOM    402  CG  GLU A  27     -10.931   5.362  24.810  1.00 51.92           C  
ATOM    403  HG2 GLU A  27     -10.076   5.466  24.142  1.00 51.92           H  
ATOM    404  HG3 GLU A  27     -11.786   5.856  24.350  1.00 51.92           H  
ATOM    405  CD  GLU A  27     -10.598   6.043  26.154  1.00 51.92           C  
ATOM    406  OE1 GLU A  27     -10.065   7.176  26.112  1.00 51.92           O  
ATOM    407  OE2 GLU A  27     -10.839   5.434  27.225  1.00 51.92           O  
ATOM    408  N   GLU A  28     -12.081   0.793  24.197  1.00 49.40           N  
ATOM    409  H   GLU A  28     -13.007   1.196  24.196  1.00 49.40           H  
ATOM    410  CA  GLU A  28     -11.915  -0.624  24.542  1.00 49.40           C  
ATOM    411  HA  GLU A  28     -10.944  -0.722  25.029  1.00 49.40           H  
ATOM    412  C   GLU A  28     -11.852  -1.552  23.319  1.00 49.40           C  
ATOM    413  CB  GLU A  28     -12.973  -1.074  25.562  1.00 49.40           C  
ATOM    414  HB2 GLU A  28     -13.292  -0.231  26.174  1.00 49.40           H  
ATOM    415  HB3 GLU A  28     -13.836  -1.483  25.037  1.00 49.40           H  
ATOM    416  O   GLU A  28     -11.012  -2.439  23.286  1.00 49.40           O  
ATOM    417  CG  GLU A  28     -12.344  -2.126  26.490  1.00 49.40           C  
ATOM    418  HG2 GLU A  28     -11.828  -2.869  25.882  1.00 49.40           H  
ATOM    419  HG3 GLU A  28     -11.594  -1.638  27.112  1.00 49.40           H  
ATOM    420  CD  GLU A  28     -13.335  -2.870  27.388  1.00 49.40           C  
ATOM    421  OE1 GLU A  28     -12.876  -3.820  28.062  1.00 49.40           O  
ATOM    422  OE2 GLU A  28     -14.562  -2.699  27.273  1.00 49.40           O  
ATOM    423  N   ALA A  29     -12.659  -1.314  22.290  1.00 53.53           N  
ATOM    424  H   ALA A  29     -13.342  -0.578  22.401  1.00 53.53           H  
ATOM    425  CA  ALA A  29     -12.572  -1.898  20.949  1.00 53.53           C  
ATOM    426  HA  ALA A  29     -12.463  -2.978  21.051  1.00 53.53           H  
ATOM    427  C   ALA A  29     -11.355  -1.376  20.176  1.00 53.53           C  
ATOM    428  CB  ALA A  29     -13.857  -1.608  20.157  1.00 53.53           C  
ATOM    429  HB1 ALA A  29     -14.735  -1.901  20.732  1.00 53.53           H  
ATOM    430  HB2 ALA A  29     -13.916  -0.552  19.894  1.00 53.53           H  
ATOM    431  HB3 ALA A  29     -13.839  -2.180  19.229  1.00 53.53           H  
ATOM    432  O   ALA A  29     -10.942  -1.975  19.188  1.00 53.53           O  
ATOM    433  N   ALA A  30     -10.733  -0.286  20.630  1.00 60.52           N  
ATOM    434  H   ALA A  30     -11.182   0.274  21.341  1.00 60.52           H  
ATOM    435  CA  ALA A  30      -9.387   0.072  20.206  1.00 60.52           C  
ATOM    436  HA  ALA A  30      -9.354   0.045  19.117  1.00 60.52           H  
ATOM    437  C   ALA A  30      -8.330  -0.926  20.709  1.00 60.52           C  
ATOM    438  CB  ALA A  30      -9.086   1.500  20.678  1.00 60.52           C  
ATOM    439  HB1 ALA A  30      -9.543   2.220  20.000  1.00 60.52           H  
ATOM    440  HB2 ALA A  30      -9.478   1.659  21.682  1.00 60.52           H  
ATOM    441  HB3 ALA A  30      -8.012   1.678  20.731  1.00 60.52           H  
ATOM    442  O   ALA A  30      -7.325  -1.145  20.024  1.00 60.52           O  
ATOM    443  N   LYS A  31      -8.553  -1.564  21.869  1.00 68.27           N  
ATOM    444  H   LYS A  31      -9.451  -1.444  22.316  1.00 68.27           H  
ATOM    445  CA  LYS A  31      -7.655  -2.596  22.401  1.00 68.27           C  
ATOM    446  HA  LYS A  31      -6.631  -2.235  22.306  1.00 68.27           H  
ATOM    447  C   LYS A  31      -7.800  -3.843  21.539  1.00 68.27           C  
ATOM    448  CB  LYS A  31      -7.905  -2.892  23.889  1.00 68.27           C  
ATOM    449  HB2 LYS A  31      -7.176  -3.630  24.222  1.00 68.27           H  
ATOM    450  HB3 LYS A  31      -8.893  -3.332  24.019  1.00 68.27           H  
ATOM    451  O   LYS A  31      -8.903  -4.317  21.318  1.00 68.27           O  
ATOM    452  CG  LYS A  31      -7.761  -1.631  24.752  1.00 68.27           C  
ATOM    453  HG2 LYS A  31      -8.406  -0.847  24.353  1.00 68.27           H  
ATOM    454  HG3 LYS A  31      -6.729  -1.283  24.717  1.00 68.27           H  
ATOM    455  CD  LYS A  31      -8.172  -1.892  26.202  1.00 68.27           C  
ATOM    456  HD2 LYS A  31      -9.185  -2.294  26.205  1.00 68.27           H  
ATOM    457  HD3 LYS A  31      -7.493  -2.614  26.656  1.00 68.27           H  
ATOM    458  CE  LYS A  31      -8.138  -0.562  26.958  1.00 68.27           C  
ATOM    459  HE2 LYS A  31      -7.105  -0.229  27.056  1.00 68.27           H  
ATOM    460  HE3 LYS A  31      -8.664   0.177  26.352  1.00 68.27           H  
ATOM    461  NZ  LYS A  31      -8.797  -0.678  28.278  1.00 68.27           N  
ATOM    462  HZ1 LYS A  31      -8.832   0.226  28.726  1.00 68.27           H  
ATOM    463  HZ2 LYS A  31      -8.328  -1.354  28.864  1.00 68.27           H  
ATOM    464  HZ3 LYS A  31      -9.751  -0.978  28.137  1.00 68.27           H  
ATOM    465  N   ASP A  32      -6.684  -4.363  21.042  1.00 78.84           N  
ATOM    466  H   ASP A  32      -5.804  -3.959  21.332  1.00 78.84           H  
ATOM    467  CA  ASP A  32      -6.632  -5.512  20.127  1.00 78.84           C  
ATOM    468  HA  ASP A  32      -5.570  -5.726  20.002  1.00 78.84           H  
ATOM    469  C   ASP A  32      -7.144  -5.266  18.699  1.00 78.84           C  
ATOM    470  CB  ASP A  32      -7.238  -6.777  20.762  1.00 78.84           C  
ATOM    471  HB2 ASP A  32      -8.324  -6.697  20.812  1.00 78.84           H  
ATOM    472  HB3 ASP A  32      -7.006  -7.633  20.128  1.00 78.84           H  
ATOM    473  O   ASP A  32      -7.455  -6.222  17.980  1.00 78.84           O  
ATOM    474  CG  ASP A  32      -6.670  -7.063  22.149  1.00 78.84           C  
ATOM    475  OD1 ASP A  32      -5.422  -7.031  22.265  1.00 78.84           O  
ATOM    476  OD2 ASP A  32      -7.461  -7.390  23.061  1.00 78.84           O  
ATOM    477  N   ALA A  33      -7.156  -4.014  18.236  1.00 84.98           N  
ATOM    478  H   ALA A  33      -6.875  -3.261  18.848  1.00 84.98           H  
ATOM    479  CA  ALA A  33      -7.353  -3.728  16.823  1.00 84.98           C  
ATOM    480  HA  ALA A  33      -8.323  -4.128  16.528  1.00 84.98           H  
ATOM    481  C   ALA A  33      -6.276  -4.422  15.976  1.00 84.98           C  
ATOM    482  CB  ALA A  33      -7.385  -2.215  16.612  1.00 84.98           C  
ATOM    483  HB1 ALA A  33      -6.427  -1.775  16.889  1.00 84.98           H  
ATOM    484  HB2 ALA A  33      -8.167  -1.804  17.251  1.00 84.98           H  
ATOM    485  HB3 ALA A  33      -7.617  -1.984  15.572  1.00 84.98           H  
ATOM    486  O   ALA A  33      -5.082  -4.404  16.298  1.00 84.98           O  
ATOM    487  N   LYS A  34      -6.695  -5.017  14.861  1.00 90.66           N  
ATOM    488  H   LYS A  34      -7.687  -5.009  14.672  1.00 90.66           H  
ATOM    489  CA  LYS A  34      -5.833  -5.732  13.922  1.00 90.66           C  
ATOM    490  HA  LYS A  34      -4.803  -5.655  14.272  1.00 90.66           H  
ATOM    491  C   LYS A  34      -5.891  -5.110  12.538  1.00 90.66           C  
ATOM    492  CB  LYS A  34      -6.207  -7.218  13.871  1.00 90.66           C  
ATOM    493  HB2 LYS A  34      -5.658  -7.704  13.064  1.00 90.66           H  
ATOM    494  HB3 LYS A  34      -7.274  -7.300  13.666  1.00 90.66           H  
ATOM    495  O   LYS A  34      -6.935  -4.667  12.070  1.00 90.66           O  
ATOM    496  CG  LYS A  34      -5.891  -7.938  15.185  1.00 90.66           C  
ATOM    497  HG2 LYS A  34      -4.812  -7.971  15.337  1.00 90.66           H  
ATOM    498  HG3 LYS A  34      -6.348  -7.395  16.013  1.00 90.66           H  
ATOM    499  CD  LYS A  34      -6.459  -9.358  15.161  1.00 90.66           C  
ATOM    500  HD2 LYS A  34      -7.510  -9.304  14.875  1.00 90.66           H  
ATOM    501  HD3 LYS A  34      -5.917  -9.965  14.437  1.00 90.66           H  
ATOM    502  CE  LYS A  34      -6.350  -9.955  16.564  1.00 90.66           C  
ATOM    503  HE2 LYS A  34      -5.305 -10.166  16.791  1.00 90.66           H  
ATOM    504  HE3 LYS A  34      -6.699  -9.201  17.270  1.00 90.66           H  
ATOM    505  NZ  LYS A  34      -7.193 -11.165  16.686  1.00 90.66           N  
ATOM    506  HZ1 LYS A  34      -8.137 -10.927  16.418  1.00 90.66           H  
ATOM    507  HZ2 LYS A  34      -7.227 -11.470  17.649  1.00 90.66           H  
ATOM    508  HZ3 LYS A  34      -6.866 -11.912  16.090  1.00 90.66           H  
ATOM    509  N   MET A  35      -4.759  -5.157  11.851  1.00 92.64           N  
ATOM    510  H   MET A  35      -3.942  -5.507  12.330  1.00 92.64           H  
ATOM    511  CA  MET A  35      -4.673  -4.922  10.417  1.00 92.64           C  
ATOM    512  HA  MET A  35      -5.673  -4.784  10.008  1.00 92.64           H  
ATOM    513  C   MET A  35      -4.048  -6.155   9.768  1.00 92.64           C  
ATOM    514  CB  MET A  35      -3.879  -3.641  10.144  1.00 92.64           C  
ATOM    515  HB2 MET A  35      -2.854  -3.771  10.489  1.00 92.64           H  
ATOM    516  HB3 MET A  35      -4.326  -2.810  10.691  1.00 92.64           H  
ATOM    517  O   MET A  35      -2.886  -6.475  10.030  1.00 92.64           O  
ATOM    518  CG  MET A  35      -3.893  -3.307   8.649  1.00 92.64           C  
ATOM    519  HG2 MET A  35      -4.909  -3.030   8.369  1.00 92.64           H  
ATOM    520  HG3 MET A  35      -3.627  -4.195   8.075  1.00 92.64           H  
ATOM    521  SD  MET A  35      -2.774  -1.974   8.152  1.00 92.64           S  
ATOM    522  CE  MET A  35      -1.222  -2.833   8.439  1.00 92.64           C  
ATOM    523  HE1 MET A  35      -0.446  -2.375   7.826  1.00 92.64           H  
ATOM    524  HE2 MET A  35      -0.979  -2.779   9.500  1.00 92.64           H  
ATOM    525  HE3 MET A  35      -1.322  -3.881   8.155  1.00 92.64           H  
ATOM    526  N   ARG A  36      -4.811  -6.846   8.920  1.00 95.59           N  
ATOM    527  H   ARG A  36      -5.744  -6.503   8.744  1.00 95.59           H  
ATOM    528  CA  ARG A  36      -4.315  -7.943   8.083  1.00 95.59           C  
ATOM    529  HA  ARG A  36      -3.411  -8.363   8.525  1.00 95.59           H  
ATOM    530  C   ARG A  36      -3.949  -7.406   6.711  1.00 95.59           C  
ATOM    531  CB  ARG A  36      -5.349  -9.069   7.966  1.00 95.59           C  
ATOM    532  HB2 ARG A  36      -6.284  -8.667   7.574  1.00 95.59           H  
ATOM    533  HB3 ARG A  36      -4.973  -9.811   7.262  1.00 95.59           H  
ATOM    534  O   ARG A  36      -4.738  -6.708   6.084  1.00 95.59           O  
ATOM    535  CG  ARG A  36      -5.624  -9.761   9.303  1.00 95.59           C  
ATOM    536  HG2 ARG A  36      -4.682 -10.100   9.733  1.00 95.59           H  
ATOM    537  HG3 ARG A  36      -6.105  -9.065   9.990  1.00 95.59           H  
ATOM    538  CD  ARG A  36      -6.538 -10.968   9.075  1.00 95.59           C  
ATOM    539  HD2 ARG A  36      -6.072 -11.647   8.362  1.00 95.59           H  
ATOM    540  HD3 ARG A  36      -7.475 -10.609   8.647  1.00 95.59           H  
ATOM    541  NE  ARG A  36      -6.770 -11.687  10.338  1.00 95.59           N  
ATOM    542  HE  ARG A  36      -5.950 -11.863  10.899  1.00 95.59           H  
ATOM    543  NH1 ARG A  36      -9.018 -12.074  10.082  1.00 95.59           N  
ATOM    544 HH11 ARG A  36      -9.911 -12.054  10.554  1.00 95.59           H  
ATOM    545 HH12 ARG A  36      -8.943 -11.823   9.106  1.00 95.59           H  
ATOM    546  NH2 ARG A  36      -8.104 -12.236  12.088  1.00 95.59           N  
ATOM    547 HH21 ARG A  36      -8.946 -11.788  12.420  1.00 95.59           H  
ATOM    548 HH22 ARG A  36      -7.287 -12.102  12.667  1.00 95.59           H  
ATOM    549  CZ  ARG A  36      -7.950 -12.022  10.819  1.00 95.59           C  
ATOM    550  N   VAL A  37      -2.762  -7.749   6.237  1.00 98.08           N  
ATOM    551  H   VAL A  37      -2.157  -8.294   6.835  1.00 98.08           H  
ATOM    552  CA  VAL A  37      -2.270  -7.416   4.902  1.00 98.08           C  
ATOM    553  HA  VAL A  37      -3.023  -6.837   4.367  1.00 98.08           H  
ATOM    554  C   VAL A  37      -2.039  -8.722   4.163  1.00 98.08           C  
ATOM    555  CB  VAL A  37      -0.987  -6.570   4.954  1.00 98.08           C  
ATOM    556  HB  VAL A  37      -0.174  -7.159   5.380  1.00 98.08           H  
ATOM    557  O   VAL A  37      -1.106  -9.454   4.479  1.00 98.08           O  
ATOM    558  CG1 VAL A  37      -0.592  -6.132   3.539  1.00 98.08           C  
ATOM    559 HG11 VAL A  37       0.333  -5.556   3.568  1.00 98.08           H  
ATOM    560 HG12 VAL A  37      -1.383  -5.523   3.101  1.00 98.08           H  
ATOM    561 HG13 VAL A  37      -0.424  -7.005   2.909  1.00 98.08           H  
ATOM    562  CG2 VAL A  37      -1.169  -5.320   5.821  1.00 98.08           C  
ATOM    563 HG21 VAL A  37      -1.982  -4.705   5.433  1.00 98.08           H  
ATOM    564 HG22 VAL A  37      -0.244  -4.743   5.837  1.00 98.08           H  
ATOM    565 HG23 VAL A  37      -1.398  -5.619   6.843  1.00 98.08           H  
ATOM    566  N   ARG A  38      -2.895  -9.018   3.189  1.00 98.49           N  
ATOM    567  H   ARG A  38      -3.609  -8.336   2.975  1.00 98.49           H  
ATOM    568  CA  ARG A  38      -2.748 -10.159   2.287  1.00 98.49           C  
ATOM    569  HA  ARG A  38      -2.110 -10.909   2.754  1.00 98.49           H  
ATOM    570  C   ARG A  38      -2.043  -9.711   1.018  1.00 98.49           C  
ATOM    571  CB  ARG A  38      -4.105 -10.817   2.012  1.00 98.49           C  
ATOM    572  HB2 ARG A  38      -3.982 -11.554   1.218  1.00 98.49           H  
ATOM    573  HB3 ARG A  38      -4.829 -10.067   1.692  1.00 98.49           H  
ATOM    574  O   ARG A  38      -2.477  -8.768   0.358  1.00 98.49           O  
ATOM    575  CG  ARG A  38      -4.630 -11.525   3.265  1.00 98.49           C  
ATOM    576  HG2 ARG A  38      -3.876 -12.245   3.583  1.00 98.49           H  
ATOM    577  HG3 ARG A  38      -4.780 -10.811   4.076  1.00 98.49           H  
ATOM    578  CD  ARG A  38      -5.924 -12.296   2.989  1.00 98.49           C  
ATOM    579  HD2 ARG A  38      -6.051 -12.431   1.915  1.00 98.49           H  
ATOM    580  HD3 ARG A  38      -5.804 -13.282   3.440  1.00 98.49           H  
ATOM    581  NE  ARG A  38      -7.116 -11.659   3.589  1.00 98.49           N  
ATOM    582  HE  ARG A  38      -6.950 -10.935   4.273  1.00 98.49           H  
ATOM    583  NH1 ARG A  38      -8.584 -13.241   2.849  1.00 98.49           N  
ATOM    584 HH11 ARG A  38      -9.476 -13.709   2.921  1.00 98.49           H  
ATOM    585 HH12 ARG A  38      -7.796 -13.688   2.404  1.00 98.49           H  
ATOM    586  NH2 ARG A  38      -9.310 -11.674   4.254  1.00 98.49           N  
ATOM    587 HH21 ARG A  38      -9.173 -10.888   4.874  1.00 98.49           H  
ATOM    588 HH22 ARG A  38     -10.198 -12.151   4.325  1.00 98.49           H  
ATOM    589  CZ  ARG A  38      -8.327 -12.181   3.567  1.00 98.49           C  
ATOM    590  N   LEU A  39      -0.948 -10.383   0.709  1.00 98.74           N  
ATOM    591  H   LEU A  39      -0.690 -11.156   1.305  1.00 98.74           H  
ATOM    592  CA  LEU A  39      -0.080 -10.127  -0.426  1.00 98.74           C  
ATOM    593  HA  LEU A  39      -0.384  -9.213  -0.936  1.00 98.74           H  
ATOM    594  C   LEU A  39      -0.179 -11.305  -1.382  1.00 98.74           C  
ATOM    595  CB  LEU A  39       1.371  -9.977   0.054  1.00 98.74           C  
ATOM    596  HB2 LEU A  39       1.989  -9.752  -0.815  1.00 98.74           H  
ATOM    597  HB3 LEU A  39       1.697 -10.935   0.460  1.00 98.74           H  
ATOM    598  O   LEU A  39      -0.019 -12.438  -0.946  1.00 98.74           O  
ATOM    599  CG  LEU A  39       1.617  -8.903   1.123  1.00 98.74           C  
ATOM    600  HG  LEU A  39       0.991  -9.082   1.997  1.00 98.74           H  
ATOM    601  CD1 LEU A  39       3.079  -8.988   1.558  1.00 98.74           C  
ATOM    602 HD11 LEU A  39       3.736  -8.907   0.692  1.00 98.74           H  
ATOM    603 HD12 LEU A  39       3.314  -8.187   2.260  1.00 98.74           H  
ATOM    604 HD13 LEU A  39       3.255  -9.947   2.045  1.00 98.74           H  
ATOM    605  CD2 LEU A  39       1.328  -7.503   0.584  1.00 98.74           C  
ATOM    606 HD21 LEU A  39       0.271  -7.422   0.331  1.00 98.74           H  
ATOM    607 HD22 LEU A  39       1.565  -6.758   1.344  1.00 98.74           H  
ATOM    608 HD23 LEU A  39       1.929  -7.320  -0.307  1.00 98.74           H  
ATOM    609  N   ARG A  40      -0.381 -11.053  -2.672  1.00 98.67           N  
ATOM    610  H   ARG A  40      -0.532 -10.094  -2.950  1.00 98.67           H  
ATOM    611  CA  ARG A  40      -0.348 -12.093  -3.704  1.00 98.67           C  
ATOM    612  HA  ARG A  40       0.088 -13.003  -3.292  1.00 98.67           H  
ATOM    613  C   ARG A  40       0.538 -11.657  -4.858  1.00 98.67           C  
ATOM    614  CB  ARG A  40      -1.781 -12.420  -4.132  1.00 98.67           C  
ATOM    615  HB2 ARG A  40      -2.323 -12.817  -3.273  1.00 98.67           H  
ATOM    616  HB3 ARG A  40      -2.277 -11.508  -4.465  1.00 98.67           H  
ATOM    617  O   ARG A  40       0.360 -10.559  -5.383  1.00 98.67           O  
ATOM    618  CG  ARG A  40      -1.819 -13.444  -5.266  1.00 98.67           C  
ATOM    619  HG2 ARG A  40      -1.300 -14.354  -4.968  1.00 98.67           H  
ATOM    620  HG3 ARG A  40      -1.338 -13.027  -6.151  1.00 98.67           H  
ATOM    621  CD  ARG A  40      -3.268 -13.769  -5.604  1.00 98.67           C  
ATOM    622  HD2 ARG A  40      -3.690 -14.364  -4.794  1.00 98.67           H  
ATOM    623  HD3 ARG A  40      -3.830 -12.841  -5.706  1.00 98.67           H  
ATOM    624  NE  ARG A  40      -3.309 -14.490  -6.875  1.00 98.67           N  
ATOM    625  HE  ARG A  40      -2.592 -14.257  -7.547  1.00 98.67           H  
ATOM    626  NH1 ARG A  40      -5.256 -15.653  -6.593  1.00 98.67           N  
ATOM    627 HH11 ARG A  40      -5.847 -16.417  -6.887  1.00 98.67           H  
ATOM    628 HH12 ARG A  40      -5.253 -15.328  -5.637  1.00 98.67           H  
ATOM    629  NH2 ARG A  40      -4.011 -15.877  -8.464  1.00 98.67           N  
ATOM    630 HH21 ARG A  40      -4.631 -16.563  -8.871  1.00 98.67           H  
ATOM    631 HH22 ARG A  40      -3.185 -15.543  -8.940  1.00 98.67           H  
ATOM    632  CZ  ARG A  40      -4.205 -15.339  -7.301  1.00 98.67           C  
ATOM    633  N   ASN A  41       1.477 -12.512  -5.251  1.00 98.52           N  
ATOM    634  H   ASN A  41       1.541 -13.404  -4.783  1.00 98.52           H  
ATOM    635  CA  ASN A  41       2.386 -12.249  -6.362  1.00 98.52           C  
ATOM    636  HA  ASN A  41       2.327 -11.200  -6.655  1.00 98.52           H  
ATOM    637  C   ASN A  41       1.994 -13.091  -7.584  1.00 98.52           C  
ATOM    638  CB  ASN A  41       3.822 -12.512  -5.889  1.00 98.52           C  
ATOM    639  HB2 ASN A  41       3.895 -13.549  -5.562  1.00 98.52           H  
ATOM    640  HB3 ASN A  41       4.058 -11.860  -5.048  1.00 98.52           H  
ATOM    641  O   ASN A  41       2.274 -14.285  -7.639  1.00 98.52           O  
ATOM    642  CG  ASN A  41       4.858 -12.276  -6.969  1.00 98.52           C  
ATOM    643  ND2 ASN A  41       6.075 -12.697  -6.748  1.00 98.52           N  
ATOM    644 HD21 ASN A  41       6.781 -12.530  -7.451  1.00 98.52           H  
ATOM    645 HD22 ASN A  41       6.310 -13.072  -5.840  1.00 98.52           H  
ATOM    646  OD1 ASN A  41       4.600 -11.689  -8.008  1.00 98.52           O  
ATOM    647  N   ASP A  42       1.386 -12.457  -8.585  1.00 98.14           N  
ATOM    648  H   ASP A  42       1.256 -11.459  -8.508  1.00 98.14           H  
ATOM    649  CA  ASP A  42       1.053 -13.074  -9.876  1.00 98.14           C  
ATOM    650  HA  ASP A  42       1.032 -14.157  -9.754  1.00 98.14           H  
ATOM    651  C   ASP A  42       2.132 -12.778 -10.947  1.00 98.14           C  
ATOM    652  CB  ASP A  42      -0.356 -12.645 -10.327  1.00 98.14           C  
ATOM    653  HB2 ASP A  42      -0.377 -11.559 -10.411  1.00 98.14           H  
ATOM    654  HB3 ASP A  42      -0.550 -13.056 -11.318  1.00 98.14           H  
ATOM    655  O   ASP A  42       1.887 -12.896 -12.148  1.00 98.14           O  
ATOM    656  CG  ASP A  42      -1.506 -13.103  -9.416  1.00 98.14           C  
ATOM    657  OD1 ASP A  42      -1.660 -14.322  -9.148  1.00 98.14           O  
ATOM    658  OD2 ASP A  42      -2.325 -12.239  -9.032  1.00 98.14           O  
ATOM    659  N   SER A  43       3.336 -12.354 -10.544  1.00 96.12           N  
ATOM    660  H   SER A  43       3.496 -12.267  -9.551  1.00 96.12           H  
ATOM    661  CA  SER A  43       4.487 -12.189 -11.440  1.00 96.12           C  
ATOM    662  HA  SER A  43       4.109 -12.000 -12.445  1.00 96.12           H  
ATOM    663  C   SER A  43       5.344 -13.460 -11.529  1.00 96.12           C  
ATOM    664  CB  SER A  43       5.313 -10.960 -11.045  1.00 96.12           C  
ATOM    665  HB2 SER A  43       4.652 -10.158 -10.717  1.00 96.12           H  
ATOM    666  HB3 SER A  43       5.869 -10.618 -11.918  1.00 96.12           H  
ATOM    667  O   SER A  43       5.189 -14.401 -10.756  1.00 96.12           O  
ATOM    668  OG  SER A  43       6.237 -11.250 -10.031  1.00 96.12           O  
ATOM    669  HG  SER A  43       5.738 -11.407  -9.226  1.00 96.12           H  
ATOM    670  N   SER A  44       6.281 -13.489 -12.481  1.00 95.50           N  
ATOM    671  H   SER A  44       6.376 -12.702 -13.105  1.00 95.50           H  
ATOM    672  CA  SER A  44       7.206 -14.611 -12.692  1.00 95.50           C  
ATOM    673  HA  SER A  44       6.696 -15.538 -12.430  1.00 95.50           H  
ATOM    674  C   SER A  44       8.478 -14.548 -11.837  1.00 95.50           C  
ATOM    675  CB  SER A  44       7.568 -14.681 -14.177  1.00 95.50           C  
ATOM    676  HB2 SER A  44       6.659 -14.844 -14.755  1.00 95.50           H  
ATOM    677  HB3 SER A  44       8.250 -15.513 -14.358  1.00 95.50           H  
ATOM    678  O   SER A  44       9.341 -15.415 -11.969  1.00 95.50           O  
ATOM    679  OG  SER A  44       8.166 -13.465 -14.591  1.00 95.50           O  
ATOM    680  HG  SER A  44       9.097 -13.485 -14.356  1.00 95.50           H  
ATOM    681  N   THR A  45       8.636 -13.527 -10.991  1.00 95.64           N  
ATOM    682  H   THR A  45       7.876 -12.872 -10.876  1.00 95.64           H  
ATOM    683  CA  THR A  45       9.811 -13.336 -10.125  1.00 95.64           C  
ATOM    684  HA  THR A  45      10.413 -14.245 -10.140  1.00 95.64           H  
ATOM    685  C   THR A  45       9.384 -13.065  -8.685  1.00 95.64           C  
ATOM    686  CB  THR A  45      10.697 -12.176 -10.603  1.00 95.64           C  
ATOM    687  HB  THR A  45      11.494 -12.020  -9.876  1.00 95.64           H  
ATOM    688  O   THR A  45       8.305 -12.515  -8.481  1.00 95.64           O  
ATOM    689  CG2 THR A  45      11.335 -12.471 -11.961  1.00 95.64           C  
ATOM    690 HG21 THR A  45      10.565 -12.542 -12.729  1.00 95.64           H  
ATOM    691 HG22 THR A  45      11.891 -13.407 -11.914  1.00 95.64           H  
ATOM    692 HG23 THR A  45      12.018 -11.661 -12.219  1.00 95.64           H  
ATOM    693  OG1 THR A  45       9.956 -10.983 -10.728  1.00 95.64           O  
ATOM    694  HG1 THR A  45       9.398 -10.890  -9.953  1.00 95.64           H  
ATOM    695  N   PRO A  46      10.201 -13.401  -7.672  1.00 97.76           N  
ATOM    696  CA  PRO A  46       9.927 -12.984  -6.301  1.00 97.76           C  
ATOM    697  HA  PRO A  46       9.007 -13.464  -5.969  1.00 97.76           H  
ATOM    698  C   PRO A  46       9.775 -11.463  -6.186  1.00 97.76           C  
ATOM    699  CB  PRO A  46      11.096 -13.502  -5.459  1.00 97.76           C  
ATOM    700  HB2 PRO A  46      11.866 -12.736  -5.371  1.00 97.76           H  
ATOM    701  HB3 PRO A  46      10.766 -13.827  -4.472  1.00 97.76           H  
ATOM    702  O   PRO A  46      10.435 -10.706  -6.903  1.00 97.76           O  
ATOM    703  CG  PRO A  46      11.636 -14.668  -6.285  1.00 97.76           C  
ATOM    704  HG2 PRO A  46      12.691 -14.853  -6.082  1.00 97.76           H  
ATOM    705  HG3 PRO A  46      11.045 -15.562  -6.084  1.00 97.76           H  
ATOM    706  CD  PRO A  46      11.408 -14.210  -7.724  1.00 97.76           C  
ATOM    707  HD2 PRO A  46      12.244 -13.594  -8.055  1.00 97.76           H  
ATOM    708  HD3 PRO A  46      11.288 -15.079  -8.372  1.00 97.76           H  
ATOM    709  N   VAL A  47       8.904 -11.041  -5.275  1.00 98.38           N  
ATOM    710  H   VAL A  47       8.396 -11.732  -4.742  1.00 98.38           H  
ATOM    711  CA  VAL A  47       8.646  -9.638  -4.939  1.00 98.38           C  
ATOM    712  HA  VAL A  47       9.315  -8.982  -5.495  1.00 98.38           H  
ATOM    713  C   VAL A  47       8.923  -9.459  -3.455  1.00 98.38           C  
ATOM    714  CB  VAL A  47       7.195  -9.263  -5.282  1.00 98.38           C  
ATOM    715  HB  VAL A  47       6.530  -9.994  -4.822  1.00 98.38           H  
ATOM    716  O   VAL A  47       8.465 -10.261  -2.644  1.00 98.38           O  
ATOM    717  CG1 VAL A  47       6.807  -7.872  -4.760  1.00 98.38           C  
ATOM    718 HG11 VAL A  47       5.733  -7.722  -4.870  1.00 98.38           H  
ATOM    719 HG12 VAL A  47       7.352  -7.098  -5.300  1.00 98.38           H  
ATOM    720 HG13 VAL A  47       7.020  -7.775  -3.696  1.00 98.38           H  
ATOM    721  CG2 VAL A  47       6.989  -9.306  -6.804  1.00 98.38           C  
ATOM    722 HG21 VAL A  47       7.496  -8.466  -7.278  1.00 98.38           H  
ATOM    723 HG22 VAL A  47       5.924  -9.279  -7.036  1.00 98.38           H  
ATOM    724 HG23 VAL A  47       7.383 -10.232  -7.225  1.00 98.38           H  
ATOM    725  N   GLU A  48       9.650  -8.413  -3.090  1.00 98.47           N  
ATOM    726  H   GLU A  48       9.922  -7.746  -3.797  1.00 98.47           H  
ATOM    727  CA  GLU A  48       9.845  -8.010  -1.702  1.00 98.47           C  
ATOM    728  HA  GLU A  48       9.616  -8.855  -1.053  1.00 98.47           H  
ATOM    729  C   GLU A  48       8.872  -6.880  -1.349  1.00 98.47           C  
ATOM    730  CB  GLU A  48      11.321  -7.659  -1.465  1.00 98.47           C  
ATOM    731  HB2 GLU A  48      11.926  -8.504  -1.795  1.00 98.47           H  
ATOM    732  HB3 GLU A  48      11.600  -6.783  -2.050  1.00 98.47           H  
ATOM    733  O   GLU A  48       8.737  -5.898  -2.075  1.00 98.47           O  
ATOM    734  CG  GLU A  48      11.606  -7.405   0.019  1.00 98.47           C  
ATOM    735  HG2 GLU A  48      11.068  -8.144   0.612  1.00 98.47           H  
ATOM    736  HG3 GLU A  48      11.220  -6.425   0.299  1.00 98.47           H  
ATOM    737  CD  GLU A  48      13.104  -7.514   0.343  1.00 98.47           C  
ATOM    738  OE1 GLU A  48      13.791  -6.478   0.430  1.00 98.47           O  
ATOM    739  OE2 GLU A  48      13.545  -8.658   0.596  1.00 98.47           O  
ATOM    740  N   VAL A  49       8.150  -7.031  -0.241  1.00 98.67           N  
ATOM    741  H   VAL A  49       8.259  -7.888   0.282  1.00 98.67           H  
ATOM    742  CA  VAL A  49       7.192  -6.041   0.255  1.00 98.67           C  
ATOM    743  HA  VAL A  49       7.213  -5.173  -0.404  1.00 98.67           H  
ATOM    744  C   VAL A  49       7.618  -5.590   1.644  1.00 98.67           C  
ATOM    745  CB  VAL A  49       5.747  -6.574   0.246  1.00 98.67           C  
ATOM    746  HB  VAL A  49       5.657  -7.395   0.958  1.00 98.67           H  
ATOM    747  O   VAL A  49       7.622  -6.374   2.596  1.00 98.67           O  
ATOM    748  CG1 VAL A  49       4.767  -5.461   0.648  1.00 98.67           C  
ATOM    749 HG11 VAL A  49       4.867  -4.615  -0.032  1.00 98.67           H  
ATOM    750 HG12 VAL A  49       4.973  -5.128   1.665  1.00 98.67           H  
ATOM    751 HG13 VAL A  49       3.744  -5.836   0.608  1.00 98.67           H  
ATOM    752  CG2 VAL A  49       5.335  -7.085  -1.142  1.00 98.67           C  
ATOM    753 HG21 VAL A  49       5.504  -6.308  -1.888  1.00 98.67           H  
ATOM    754 HG22 VAL A  49       5.927  -7.962  -1.403  1.00 98.67           H  
ATOM    755 HG23 VAL A  49       4.283  -7.369  -1.147  1.00 98.67           H  
ATOM    756  N   HIS A  50       7.933  -4.305   1.778  1.00 98.58           N  
ATOM    757  H   HIS A  50       7.943  -3.738   0.942  1.00 98.58           H  
ATOM    758  CA  HIS A  50       8.170  -3.656   3.062  1.00 98.58           C  
ATOM    759  HA  HIS A  50       8.442  -4.416   3.794  1.00 98.58           H  
ATOM    760  C   HIS A  50       6.899  -2.953   3.524  1.00 98.58           C  
ATOM    761  CB  HIS A  50       9.331  -2.667   2.990  1.00 98.58           C  
ATOM    762  HB2 HIS A  50       9.018  -1.777   2.444  1.00 98.58           H  
ATOM    763  HB3 HIS A  50       9.585  -2.355   4.003  1.00 98.58           H  
ATOM    764  O   HIS A  50       6.429  -2.009   2.893  1.00 98.58           O  
ATOM    765  CG  HIS A  50      10.560  -3.225   2.339  1.00 98.58           C  
ATOM    766  CD2 HIS A  50      10.932  -3.047   1.035  1.00 98.58           C  
ATOM    767  HD2 HIS A  50      10.403  -2.495   0.272  1.00 98.58           H  
ATOM    768  ND1 HIS A  50      11.510  -4.017   2.941  1.00 98.58           N  
ATOM    769  HD1 HIS A  50      11.438  -4.464   3.844  1.00 98.58           H  
ATOM    770  CE1 HIS A  50      12.449  -4.295   2.018  1.00 98.58           C  
ATOM    771  HE1 HIS A  50      13.308  -4.934   2.153  1.00 98.58           H  
ATOM    772  NE2 HIS A  50      12.140  -3.702   0.862  1.00 98.58           N  
ATOM    773  N   ILE A  51       6.360  -3.390   4.653  1.00 98.58           N  
ATOM    774  H   ILE A  51       6.820  -4.156   5.124  1.00 98.58           H  
ATOM    775  CA  ILE A  51       5.147  -2.850   5.255  1.00 98.58           C  
ATOM    776  HA  ILE A  51       4.659  -2.183   4.544  1.00 98.58           H  
ATOM    777  C   ILE A  51       5.546  -2.056   6.494  1.00 98.58           C  
ATOM    778  CB  ILE A  51       4.153  -3.976   5.601  1.00 98.58           C  
ATOM    779  HB  ILE A  51       4.558  -4.536   6.445  1.00 98.58           H  
ATOM    780  O   ILE A  51       6.182  -2.603   7.397  1.00 98.58           O  
ATOM    781  CG1 ILE A  51       3.944  -4.981   4.445  1.00 98.58           C  
ATOM    782 HG12 ILE A  51       4.906  -5.368   4.111  1.00 98.58           H  
ATOM    783 HG13 ILE A  51       3.465  -4.486   3.600  1.00 98.58           H  
ATOM    784  CG2 ILE A  51       2.826  -3.320   6.024  1.00 98.58           C  
ATOM    785 HG21 ILE A  51       2.979  -2.694   6.903  1.00 98.58           H  
ATOM    786 HG22 ILE A  51       2.444  -2.696   5.216  1.00 98.58           H  
ATOM    787 HG23 ILE A  51       2.077  -4.069   6.282  1.00 98.58           H  
ATOM    788  CD1 ILE A  51       3.117  -6.201   4.859  1.00 98.58           C  
ATOM    789 HD11 ILE A  51       3.576  -6.676   5.726  1.00 98.58           H  
ATOM    790 HD12 ILE A  51       2.093  -5.916   5.100  1.00 98.58           H  
ATOM    791 HD13 ILE A  51       3.089  -6.916   4.036  1.00 98.58           H  
ATOM    792  N   LYS A  52       5.165  -0.780   6.561  1.00 98.32           N  
ATOM    793  H   LYS A  52       4.640  -0.413   5.780  1.00 98.32           H  
ATOM    794  CA  LYS A  52       5.354   0.081   7.734  1.00 98.32           C  
ATOM    795  HA  LYS A  52       5.842  -0.498   8.518  1.00 98.32           H  
ATOM    796  C   LYS A  52       4.004   0.531   8.283  1.00 98.32           C  
ATOM    797  CB  LYS A  52       6.272   1.257   7.381  1.00 98.32           C  
ATOM    798  HB2 LYS A  52       5.816   1.834   6.577  1.00 98.32           H  
ATOM    799  HB3 LYS A  52       7.228   0.870   7.027  1.00 98.32           H  
ATOM    800  O   LYS A  52       3.164   1.021   7.532  1.00 98.32           O  
ATOM    801  CG  LYS A  52       6.511   2.169   8.593  1.00 98.32           C  
ATOM    802  HG2 LYS A  52       7.055   1.620   9.362  1.00 98.32           H  
ATOM    803  HG3 LYS A  52       5.555   2.491   9.006  1.00 98.32           H  
ATOM    804  CD  LYS A  52       7.290   3.426   8.205  1.00 98.32           C  
ATOM    805  HD2 LYS A  52       6.735   3.957   7.432  1.00 98.32           H  
ATOM    806  HD3 LYS A  52       8.275   3.156   7.823  1.00 98.32           H  
ATOM    807  CE  LYS A  52       7.413   4.301   9.457  1.00 98.32           C  
ATOM    808  HE2 LYS A  52       8.066   3.815  10.182  1.00 98.32           H  
ATOM    809  HE3 LYS A  52       6.430   4.364   9.924  1.00 98.32           H  
ATOM    810  NZ  LYS A  52       7.890   5.664   9.127  1.00 98.32           N  
ATOM    811  HZ1 LYS A  52       7.236   6.096   8.491  1.00 98.32           H  
ATOM    812  HZ2 LYS A  52       8.800   5.650   8.691  1.00 98.32           H  
ATOM    813  HZ3 LYS A  52       7.915   6.224   9.968  1.00 98.32           H  
ATOM    814  N   VAL A  53       3.821   0.389   9.594  1.00 94.07           N  
ATOM    815  H   VAL A  53       4.576  -0.013  10.131  1.00 94.07           H  
ATOM    816  CA  VAL A  53       2.568   0.677  10.306  1.00 94.07           C  
ATOM    817  HA  VAL A  53       1.968   1.380   9.727  1.00 94.07           H  
ATOM    818  C   VAL A  53       2.899   1.296  11.660  1.00 94.07           C  
ATOM    819  CB  VAL A  53       1.754  -0.609  10.508  1.00 94.07           C  
ATOM    820  HB  VAL A  53       2.270  -1.261  11.212  1.00 94.07           H  
ATOM    821  O   VAL A  53       3.368   0.612  12.574  1.00 94.07           O  
ATOM    822  CG1 VAL A  53       0.371  -0.284  11.062  1.00 94.07           C  
ATOM    823 HG11 VAL A  53      -0.170   0.364  10.373  1.00 94.07           H  
ATOM    824 HG12 VAL A  53       0.458   0.208  12.031  1.00 94.07           H  
ATOM    825 HG13 VAL A  53      -0.183  -1.214  11.190  1.00 94.07           H  
ATOM    826  CG2 VAL A  53       1.573  -1.392   9.212  1.00 94.07           C  
ATOM    827 HG21 VAL A  53       1.002  -0.815   8.485  1.00 94.07           H  
ATOM    828 HG22 VAL A  53       1.092  -2.341   9.451  1.00 94.07           H  
ATOM    829 HG23 VAL A  53       2.543  -1.663   8.795  1.00 94.07           H  
ATOM    830  N   GLY A  54       2.710   2.610  11.783  1.00 91.09           N  
ATOM    831  H   GLY A  54       2.273   3.116  11.026  1.00 91.09           H  
ATOM    832  CA  GLY A  54       3.299   3.373  12.885  1.00 91.09           C  
ATOM    833  HA2 GLY A  54       2.860   3.049  13.828  1.00 91.09           H  
ATOM    834  HA3 GLY A  54       3.093   4.436  12.756  1.00 91.09           H  
ATOM    835  C   GLY A  54       4.819   3.170  12.925  1.00 91.09           C  
ATOM    836  O   GLY A  54       5.509   3.390  11.923  1.00 91.09           O  
ATOM    837  N   ASP A  55       5.325   2.695  14.063  1.00 92.66           N  
ATOM    838  H   ASP A  55       4.723   2.643  14.873  1.00 92.66           H  
ATOM    839  CA  ASP A  55       6.749   2.391  14.267  1.00 92.66           C  
ATOM    840  HA  ASP A  55       7.345   3.072  13.660  1.00 92.66           H  
ATOM    841  C   ASP A  55       7.148   0.965  13.858  1.00 92.66           C  
ATOM    842  CB  ASP A  55       7.107   2.649  15.735  1.00 92.66           C  
ATOM    843  HB2 ASP A  55       8.161   2.422  15.893  1.00 92.66           H  
ATOM    844  HB3 ASP A  55       6.515   1.988  16.368  1.00 92.66           H  
ATOM    845  O   ASP A  55       8.334   0.640  13.784  1.00 92.66           O  
ATOM    846  CG  ASP A  55       6.862   4.106  16.124  1.00 92.66           C  
ATOM    847  OD1 ASP A  55       7.205   4.987  15.301  1.00 92.66           O  
ATOM    848  OD2 ASP A  55       6.307   4.308  17.222  1.00 92.66           O  
ATOM    849  N   GLU A  56       6.176   0.098  13.571  1.00 96.21           N  
ATOM    850  H   GLU A  56       5.229   0.439  13.494  1.00 96.21           H  
ATOM    851  CA  GLU A  56       6.441  -1.293  13.218  1.00 96.21           C  
ATOM    852  HA  GLU A  56       7.313  -1.619  13.784  1.00 96.21           H  
ATOM    853  C   GLU A  56       6.763  -1.435  11.730  1.00 96.21           C  
ATOM    854  CB  GLU A  56       5.263  -2.169  13.650  1.00 96.21           C  
ATOM    855  HB2 GLU A  56       5.001  -1.890  14.671  1.00 96.21           H  
ATOM    856  HB3 GLU A  56       4.406  -1.978  13.004  1.00 96.21           H  
ATOM    857  O   GLU A  56       6.141  -0.797  10.876  1.00 96.21           O  
ATOM    858  CG  GLU A  56       5.610  -3.666  13.621  1.00 96.21           C  
ATOM    859  HG2 GLU A  56       5.809  -3.970  12.593  1.00 96.21           H  
ATOM    860  HG3 GLU A  56       6.519  -3.826  14.200  1.00 96.21           H  
ATOM    861  CD  GLU A  56       4.491  -4.539  14.202  1.00 96.21           C  
ATOM    862  OE1 GLU A  56       4.606  -5.781  14.034  1.00 96.21           O  
ATOM    863  OE2 GLU A  56       3.555  -3.962  14.817  1.00 96.21           O  
ATOM    864  N   LYS A  57       7.733  -2.298  11.415  1.00 97.93           N  
ATOM    865  H   LYS A  57       8.173  -2.814  12.164  1.00 97.93           H  
ATOM    866  CA  LYS A  57       8.118  -2.644  10.046  1.00 97.93           C  
ATOM    867  HA  LYS A  57       7.361  -2.257   9.363  1.00 97.93           H  
ATOM    868  C   LYS A  57       8.168  -4.156   9.876  1.00 97.93           C  
ATOM    869  CB  LYS A  57       9.467  -2.018   9.672  1.00 97.93           C  
ATOM    870  HB2 LYS A  57       9.738  -2.355   8.672  1.00 97.93           H  
ATOM    871  HB3 LYS A  57      10.227  -2.370  10.370  1.00 97.93           H  
ATOM    872  O   LYS A  57       8.695  -4.860  10.736  1.00 97.93           O  
ATOM    873  CG  LYS A  57       9.438  -0.483   9.680  1.00 97.93           C  
ATOM    874  HG2 LYS A  57       8.688  -0.131   8.972  1.00 97.93           H  
ATOM    875  HG3 LYS A  57       9.189  -0.123  10.679  1.00 97.93           H  
ATOM    876  CD  LYS A  57      10.814   0.057   9.282  1.00 97.93           C  
ATOM    877  HD2 LYS A  57      11.566  -0.379   9.940  1.00 97.93           H  
ATOM    878  HD3 LYS A  57      11.028  -0.237   8.254  1.00 97.93           H  
ATOM    879  CE  LYS A  57      10.851   1.580   9.409  1.00 97.93           C  
ATOM    880  HE2 LYS A  57      10.105   2.001   8.735  1.00 97.93           H  
ATOM    881  HE3 LYS A  57      10.577   1.842  10.431  1.00 97.93           H  
ATOM    882  NZ  LYS A  57      12.204   2.096   9.087  1.00 97.93           N  
ATOM    883  HZ1 LYS A  57      12.459   1.850   8.141  1.00 97.93           H  
ATOM    884  HZ2 LYS A  57      12.885   1.682   9.708  1.00 97.93           H  
ATOM    885  HZ3 LYS A  57      12.251   3.100   9.191  1.00 97.93           H  
ATOM    886  N   ARG A  58       7.670  -4.645   8.745  1.00 98.21           N  
ATOM    887  H   ARG A  58       7.239  -3.993   8.106  1.00 98.21           H  
ATOM    888  CA  ARG A  58       7.805  -6.037   8.301  1.00 98.21           C  
ATOM    889  HA  ARG A  58       8.544  -6.550   8.917  1.00 98.21           H  
ATOM    890  C   ARG A  58       8.327  -6.043   6.872  1.00 98.21           C  
ATOM    891  CB  ARG A  58       6.454  -6.771   8.405  1.00 98.21           C  
ATOM    892  HB2 ARG A  58       5.735  -6.265   7.761  1.00 98.21           H  
ATOM    893  HB3 ARG A  58       6.569  -7.787   8.027  1.00 98.21           H  
ATOM    894  O   ARG A  58       7.891  -5.227   6.070  1.00 98.21           O  
ATOM    895  CG  ARG A  58       5.869  -6.836   9.826  1.00 98.21           C  
ATOM    896  HG2 ARG A  58       5.795  -5.831  10.241  1.00 98.21           H  
ATOM    897  HG3 ARG A  58       4.861  -7.248   9.768  1.00 98.21           H  
ATOM    898  CD  ARG A  58       6.692  -7.711  10.773  1.00 98.21           C  
ATOM    899  HD2 ARG A  58       7.711  -7.327  10.819  1.00 98.21           H  
ATOM    900  HD3 ARG A  58       6.708  -8.730  10.388  1.00 98.21           H  
ATOM    901  NE  ARG A  58       6.114  -7.699  12.127  1.00 98.21           N  
ATOM    902  HE  ARG A  58       5.303  -7.122  12.296  1.00 98.21           H  
ATOM    903  NH1 ARG A  58       7.698  -8.990  13.172  1.00 98.21           N  
ATOM    904 HH11 ARG A  58       8.035  -9.436  14.014  1.00 98.21           H  
ATOM    905 HH12 ARG A  58       8.172  -9.100  12.287  1.00 98.21           H  
ATOM    906  NH2 ARG A  58       5.977  -8.140  14.327  1.00 98.21           N  
ATOM    907 HH21 ARG A  58       6.297  -8.563  15.187  1.00 98.21           H  
ATOM    908 HH22 ARG A  58       5.265  -7.424  14.354  1.00 98.21           H  
ATOM    909  CZ  ARG A  58       6.600  -8.285  13.199  1.00 98.21           C  
ATOM    910  N   THR A  59       9.233  -6.960   6.567  1.00 98.48           N  
ATOM    911  H   THR A  59       9.518  -7.623   7.274  1.00 98.48           H  
ATOM    912  CA  THR A  59       9.672  -7.247   5.197  1.00 98.48           C  
ATOM    913  HA  THR A  59       9.194  -6.568   4.492  1.00 98.48           H  
ATOM    914  C   THR A  59       9.244  -8.667   4.874  1.00 98.48           C  
ATOM    915  CB  THR A  59      11.189  -7.100   5.033  1.00 98.48           C  
ATOM    916  HB  THR A  59      11.695  -7.799   5.699  1.00 98.48           H  
ATOM    917  O   THR A  59       9.478  -9.566   5.683  1.00 98.48           O  
ATOM    918  CG2 THR A  59      11.641  -7.367   3.600  1.00 98.48           C  
ATOM    919 HG21 THR A  59      11.523  -8.422   3.355  1.00 98.48           H  
ATOM    920 HG22 THR A  59      11.050  -6.779   2.898  1.00 98.48           H  
ATOM    921 HG23 THR A  59      12.695  -7.119   3.476  1.00 98.48           H  
ATOM    922  OG1 THR A  59      11.609  -5.789   5.355  1.00 98.48           O  
ATOM    923  HG1 THR A  59      12.557  -5.792   5.205  1.00 98.48           H  
ATOM    924  N   VAL A  60       8.603  -8.860   3.726  1.00 98.30           N  
ATOM    925  H   VAL A  60       8.412  -8.063   3.135  1.00 98.30           H  
ATOM    926  CA  VAL A  60       8.111 -10.161   3.271  1.00 98.30           C  
ATOM    927  HA  VAL A  60       8.559 -10.955   3.868  1.00 98.30           H  
ATOM    928  C   VAL A  60       8.515 -10.374   1.825  1.00 98.30           C  
ATOM    929  CB  VAL A  60       6.582 -10.251   3.422  1.00 98.30           C  
ATOM    930  HB  VAL A  60       6.106  -9.452   2.854  1.00 98.30           H  
ATOM    931  O   VAL A  60       8.203  -9.552   0.971  1.00 98.30           O  
ATOM    932  CG1 VAL A  60       6.029 -11.592   2.928  1.00 98.30           C  
ATOM    933 HG11 VAL A  60       4.945 -11.600   3.043  1.00 98.30           H  
ATOM    934 HG12 VAL A  60       6.242 -11.728   1.868  1.00 98.30           H  
ATOM    935 HG13 VAL A  60       6.465 -12.418   3.489  1.00 98.30           H  
ATOM    936  CG2 VAL A  60       6.196 -10.102   4.898  1.00 98.30           C  
ATOM    937 HG21 VAL A  60       5.172 -10.448   5.030  1.00 98.30           H  
ATOM    938 HG22 VAL A  60       6.274  -9.058   5.201  1.00 98.30           H  
ATOM    939 HG23 VAL A  60       6.846 -10.718   5.519  1.00 98.30           H  
ATOM    940  N   THR A  61       9.169 -11.496   1.544  1.00 98.38           N  
ATOM    941  H   THR A  61       9.422 -12.125   2.292  1.00 98.38           H  
ATOM    942  CA  THR A  61       9.355 -11.977   0.174  1.00 98.38           C  
ATOM    943  HA  THR A  61       9.409 -11.128  -0.507  1.00 98.38           H  
ATOM    944  C   THR A  61       8.157 -12.844  -0.203  1.00 98.38           C  
ATOM    945  CB  THR A  61      10.654 -12.779   0.033  1.00 98.38           C  
ATOM    946  HB  THR A  61      10.549 -13.719   0.574  1.00 98.38           H  
ATOM    947  O   THR A  61       7.841 -13.788   0.514  1.00 98.38           O  
ATOM    948  CG2 THR A  61      10.983 -13.092  -1.426  1.00 98.38           C  
ATOM    949 HG21 THR A  61      10.232 -13.765  -1.840  1.00 98.38           H  
ATOM    950 HG22 THR A  61      11.955 -13.583  -1.482  1.00 98.38           H  
ATOM    951 HG23 THR A  61      11.009 -12.173  -2.011  1.00 98.38           H  
ATOM    952  OG1 THR A  61      11.749 -12.082   0.589  1.00 98.38           O  
ATOM    953  HG1 THR A  61      11.918 -11.273   0.100  1.00 98.38           H  
ATOM    954  N   VAL A  62       7.502 -12.528  -1.317  1.00 98.55           N  
ATOM    955  H   VAL A  62       7.811 -11.714  -1.829  1.00 98.55           H  
ATOM    956  CA  VAL A  62       6.374 -13.283  -1.877  1.00 98.55           C  
ATOM    957  HA  VAL A  62       6.100 -14.089  -1.196  1.00 98.55           H  
ATOM    958  C   VAL A  62       6.836 -13.900  -3.194  1.00 98.55           C  
ATOM    959  CB  VAL A  62       5.135 -12.384  -2.073  1.00 98.55           C  
ATOM    960  HB  VAL A  62       5.315 -11.691  -2.895  1.00 98.55           H  
ATOM    961  O   VAL A  62       7.120 -13.189  -4.163  1.00 98.55           O  
ATOM    962  CG1 VAL A  62       3.898 -13.229  -2.400  1.00 98.55           C  
ATOM    963 HG11 VAL A  62       3.036 -12.586  -2.575  1.00 98.55           H  
ATOM    964 HG12 VAL A  62       3.674 -13.903  -1.573  1.00 98.55           H  
ATOM    965 HG13 VAL A  62       4.073 -13.831  -3.292  1.00 98.55           H  
ATOM    966  CG2 VAL A  62       4.803 -11.556  -0.825  1.00 98.55           C  
ATOM    967 HG21 VAL A  62       3.895 -10.979  -1.005  1.00 98.55           H  
ATOM    968 HG22 VAL A  62       4.649 -12.217   0.027  1.00 98.55           H  
ATOM    969 HG23 VAL A  62       5.611 -10.857  -0.606  1.00 98.55           H  
ATOM    970  N   ASN A  63       6.965 -15.222  -3.236  1.00 98.37           N  
ATOM    971  H   ASN A  63       6.685 -15.764  -2.431  1.00 98.37           H  
ATOM    972  CA  ASN A  63       7.416 -15.948  -4.421  1.00 98.37           C  
ATOM    973  HA  ASN A  63       8.296 -15.435  -4.808  1.00 98.37           H  
ATOM    974  C   ASN A  63       6.342 -15.958  -5.526  1.00 98.37           C  
ATOM    975  CB  ASN A  63       7.837 -17.367  -4.013  1.00 98.37           C  
ATOM    976  HB2 ASN A  63       8.119 -17.951  -4.889  1.00 98.37           H  
ATOM    977  HB3 ASN A  63       6.997 -17.875  -3.538  1.00 98.37           H  
ATOM    978  O   ASN A  63       5.171 -15.689  -5.255  1.00 98.37           O  
ATOM    979  CG  ASN A  63       9.025 -17.344  -3.078  1.00 98.37           C  
ATOM    980  ND2 ASN A  63       8.830 -17.717  -1.839  1.00 98.37           N  
ATOM    981 HD21 ASN A  63       7.875 -17.736  -1.510  1.00 98.37           H  
ATOM    982 HD22 ASN A  63       9.587 -17.583  -1.184  1.00 98.37           H  
ATOM    983  OD1 ASN A  63      10.123 -16.962  -3.456  1.00 98.37           O  
ATOM    984  N   PRO A  64       6.708 -16.261  -6.785  1.00 98.37           N  
ATOM    985  CA  PRO A  64       5.744 -16.403  -7.876  1.00 98.37           C  
ATOM    986  HA  PRO A  64       5.342 -15.420  -8.122  1.00 98.37           H  
ATOM    987  C   PRO A  64       4.595 -17.361  -7.534  1.00 98.37           C  
ATOM    988  CB  PRO A  64       6.564 -16.928  -9.059  1.00 98.37           C  
ATOM    989  HB2 PRO A  64       6.649 -18.014  -9.017  1.00 98.37           H  
ATOM    990  HB3 PRO A  64       6.147 -16.622 -10.019  1.00 98.37           H  
ATOM    991  O   PRO A  64       4.832 -18.516  -7.181  1.00 98.37           O  
ATOM    992  CG  PRO A  64       7.932 -16.311  -8.803  1.00 98.37           C  
ATOM    993  HG2 PRO A  64       8.729 -16.836  -9.329  1.00 98.37           H  
ATOM    994  HG3 PRO A  64       7.895 -15.258  -9.084  1.00 98.37           H  
ATOM    995  CD  PRO A  64       8.064 -16.426  -7.290  1.00 98.37           C  
ATOM    996  HD2 PRO A  64       8.733 -15.653  -6.912  1.00 98.37           H  
ATOM    997  HD3 PRO A  64       8.437 -17.417  -7.031  1.00 98.37           H  
ATOM    998  N   GLY A  65       3.353 -16.889  -7.657  1.00 98.22           N  
ATOM    999  H   GLY A  65       3.229 -15.910  -7.872  1.00 98.22           H  
ATOM   1000  CA  GLY A  65       2.138 -17.649  -7.348  1.00 98.22           C  
ATOM   1001  HA2 GLY A  65       2.223 -18.647  -7.778  1.00 98.22           H  
ATOM   1002  HA3 GLY A  65       1.289 -17.142  -7.807  1.00 98.22           H  
ATOM   1003  C   GLY A  65       1.829 -17.806  -5.855  1.00 98.22           C  
ATOM   1004  O   GLY A  65       0.849 -18.467  -5.515  1.00 98.22           O  
ATOM   1005  N   GLU A  66       2.639 -17.228  -4.966  1.00 98.48           N  
ATOM   1006  H   GLU A  66       3.417 -16.677  -5.300  1.00 98.48           H  
ATOM   1007  CA  GLU A  66       2.446 -17.295  -3.518  1.00 98.48           C  
ATOM   1008  HA  GLU A  66       2.023 -18.271  -3.279  1.00 98.48           H  
ATOM   1009  C   GLU A  66       1.456 -16.227  -3.028  1.00 98.48           C  
ATOM   1010  CB  GLU A  66       3.811 -17.198  -2.812  1.00 98.48           C  
ATOM   1011  HB2 GLU A  66       4.196 -16.184  -2.930  1.00 98.48           H  
ATOM   1012  HB3 GLU A  66       4.498 -17.891  -3.298  1.00 98.48           H  
ATOM   1013  O   GLU A  66       1.374 -15.115  -3.566  1.00 98.48           O  
ATOM   1014  CG  GLU A  66       3.771 -17.532  -1.313  1.00 98.48           C  
ATOM   1015  HG2 GLU A  66       3.139 -16.805  -0.804  1.00 98.48           H  
ATOM   1016  HG3 GLU A  66       3.319 -18.516  -1.192  1.00 98.48           H  
ATOM   1017  CD  GLU A  66       5.163 -17.526  -0.652  1.00 98.48           C  
ATOM   1018  OE1 GLU A  66       5.276 -18.061   0.470  1.00 98.48           O  
ATOM   1019  OE2 GLU A  66       6.135 -17.026  -1.272  1.00 98.48           O  
ATOM   1020  N   GLU A  67       0.725 -16.569  -1.966  1.00 98.49           N  
ATOM   1021  H   GLU A  67       0.879 -17.476  -1.550  1.00 98.49           H  
ATOM   1022  CA  GLU A  67      -0.071 -15.639  -1.170  1.00 98.49           C  
ATOM   1023  HA  GLU A  67       0.101 -14.635  -1.559  1.00 98.49           H  
ATOM   1024  C   GLU A  67       0.418 -15.684   0.285  1.00 98.49           C  
ATOM   1025  CB  GLU A  67      -1.574 -15.943  -1.326  1.00 98.49           C  
ATOM   1026  HB2 GLU A  67      -1.791 -16.930  -0.917  1.00 98.49           H  
ATOM   1027  HB3 GLU A  67      -1.800 -15.954  -2.393  1.00 98.49           H  
ATOM   1028  O   GLU A  67       0.547 -16.761   0.867  1.00 98.49           O  
ATOM   1029  CG  GLU A  67      -2.480 -14.898  -0.643  1.00 98.49           C  
ATOM   1030  HG2 GLU A  67      -2.174 -13.906  -0.975  1.00 98.49           H  
ATOM   1031  HG3 GLU A  67      -2.326 -14.950   0.434  1.00 98.49           H  
ATOM   1032  CD  GLU A  67      -3.987 -15.051  -0.950  1.00 98.49           C  
ATOM   1033  OE1 GLU A  67      -4.796 -14.357  -0.281  1.00 98.49           O  
ATOM   1034  OE2 GLU A  67      -4.357 -15.792  -1.892  1.00 98.49           O  
ATOM   1035  N   VAL A  68       0.699 -14.519   0.870  1.00 98.35           N  
ATOM   1036  H   VAL A  68       0.532 -13.677   0.337  1.00 98.35           H  
ATOM   1037  CA  VAL A  68       1.195 -14.370   2.247  1.00 98.35           C  
ATOM   1038  HA  VAL A  68       1.133 -15.335   2.750  1.00 98.35           H  
ATOM   1039  C   VAL A  68       0.313 -13.386   3.005  1.00 98.35           C  
ATOM   1040  CB  VAL A  68       2.671 -13.916   2.285  1.00 98.35           C  
ATOM   1041  HB  VAL A  68       2.762 -12.938   1.812  1.00 98.35           H  
ATOM   1042  O   VAL A  68      -0.038 -12.332   2.481  1.00 98.35           O  
ATOM   1043  CG1 VAL A  68       3.174 -13.807   3.733  1.00 98.35           C  
ATOM   1044 HG11 VAL A  68       4.256 -13.672   3.746  1.00 98.35           H  
ATOM   1045 HG12 VAL A  68       2.941 -14.722   4.277  1.00 98.35           H  
ATOM   1046 HG13 VAL A  68       2.713 -12.955   4.233  1.00 98.35           H  
ATOM   1047  CG2 VAL A  68       3.592 -14.893   1.547  1.00 98.35           C  
ATOM   1048 HG21 VAL A  68       3.501 -15.896   1.965  1.00 98.35           H  
ATOM   1049 HG22 VAL A  68       4.631 -14.570   1.616  1.00 98.35           H  
ATOM   1050 HG23 VAL A  68       3.323 -14.929   0.491  1.00 98.35           H  
ATOM   1051  N   GLU A  69      -0.013 -13.689   4.261  1.00 98.41           N  
ATOM   1052  H   GLU A  69       0.328 -14.554   4.656  1.00 98.41           H  
ATOM   1053  CA  GLU A  69      -0.714 -12.768   5.158  1.00 98.41           C  
ATOM   1054  HA  GLU A  69      -1.041 -11.901   4.585  1.00 98.41           H  
ATOM   1055  C   GLU A  69       0.218 -12.259   6.266  1.00 98.41           C  
ATOM   1056  CB  GLU A  69      -1.986 -13.420   5.721  1.00 98.41           C  
ATOM   1057  HB2 GLU A  69      -2.581 -13.805   4.893  1.00 98.41           H  
ATOM   1058  HB3 GLU A  69      -1.716 -14.253   6.371  1.00 98.41           H  
ATOM   1059  O   GLU A  69       0.905 -13.032   6.933  1.00 98.41           O  
ATOM   1060  CG  GLU A  69      -2.828 -12.405   6.508  1.00 98.41           C  
ATOM   1061  HG2 GLU A  69      -2.270 -12.069   7.382  1.00 98.41           H  
ATOM   1062  HG3 GLU A  69      -3.010 -11.530   5.883  1.00 98.41           H  
ATOM   1063  CD  GLU A  69      -4.168 -12.995   6.960  1.00 98.41           C  
ATOM   1064  OE1 GLU A  69      -4.234 -13.461   8.119  1.00 98.41           O  
ATOM   1065  OE2 GLU A  69      -5.142 -12.901   6.175  1.00 98.41           O  
ATOM   1066  N   VAL A  70       0.208 -10.946   6.491  1.00 98.10           N  
ATOM   1067  H   VAL A  70      -0.345 -10.371   5.872  1.00 98.10           H  
ATOM   1068  CA  VAL A  70       0.920 -10.274   7.582  1.00 98.10           C  
ATOM   1069  HA  VAL A  70       1.471 -11.015   8.161  1.00 98.10           H  
ATOM   1070  C   VAL A  70      -0.099  -9.600   8.483  1.00 98.10           C  
ATOM   1071  CB  VAL A  70       1.924  -9.237   7.052  1.00 98.10           C  
ATOM   1072  HB  VAL A  70       1.387  -8.396   6.614  1.00 98.10           H  
ATOM   1073  O   VAL A  70      -0.899  -8.794   8.016  1.00 98.10           O  
ATOM   1074  CG1 VAL A  70       2.814  -8.710   8.187  1.00 98.10           C  
ATOM   1075 HG11 VAL A  70       3.372  -9.531   8.636  1.00 98.10           H  
ATOM   1076 HG12 VAL A  70       2.207  -8.225   8.952  1.00 98.10           H  
ATOM   1077 HG13 VAL A  70       3.514  -7.975   7.790  1.00 98.10           H  
ATOM   1078  CG2 VAL A  70       2.833  -9.831   5.979  1.00 98.10           C  
ATOM   1079 HG21 VAL A  70       2.251 -10.105   5.099  1.00 98.10           H  
ATOM   1080 HG22 VAL A  70       3.565  -9.083   5.673  1.00 98.10           H  
ATOM   1081 HG23 VAL A  70       3.332 -10.719   6.366  1.00 98.10           H  
ATOM   1082  N   THR A  71      -0.067  -9.895   9.781  1.00 96.58           N  
ATOM   1083  H   THR A  71       0.639 -10.533  10.120  1.00 96.58           H  
ATOM   1084  CA  THR A  71      -0.966  -9.268  10.759  1.00 96.58           C  
ATOM   1085  HA  THR A  71      -1.729  -8.693  10.236  1.00 96.58           H  
ATOM   1086  C   THR A  71      -0.199  -8.305  11.656  1.00 96.58           C  
ATOM   1087  CB  THR A  71      -1.716 -10.317  11.589  1.00 96.58           C  
ATOM   1088  HB  THR A  71      -1.004 -10.948  12.121  1.00 96.58           H  
ATOM   1089  O   THR A  71       0.852  -8.650  12.195  1.00 96.58           O  
ATOM   1090  CG2 THR A  71      -2.692  -9.693  12.589  1.00 96.58           C  
ATOM   1091 HG21 THR A  71      -3.282 -10.479  13.059  1.00 96.58           H  
ATOM   1092 HG22 THR A  71      -2.148  -9.160  13.369  1.00 96.58           H  
ATOM   1093 HG23 THR A  71      -3.360  -9.001  12.077  1.00 96.58           H  
ATOM   1094  OG1 THR A  71      -2.514 -11.119  10.749  1.00 96.58           O  
ATOM   1095  HG1 THR A  71      -1.967 -11.555  10.092  1.00 96.58           H  
ATOM   1096  N   PHE A  72      -0.763  -7.117  11.844  1.00 94.17           N  
ATOM   1097  H   PHE A  72      -1.611  -6.913  11.336  1.00 94.17           H  
ATOM   1098  CA  PHE A  72      -0.342  -6.127  12.829  1.00 94.17           C  
ATOM   1099  HA  PHE A  72       0.584  -6.446  13.308  1.00 94.17           H  
ATOM   1100  C   PHE A  72      -1.427  -5.993  13.889  1.00 94.17           C  
ATOM   1101  CB  PHE A  72      -0.101  -4.777  12.147  1.00 94.17           C  
ATOM   1102  HB2 PHE A  72       0.138  -4.038  12.912  1.00 94.17           H  
ATOM   1103  HB3 PHE A  72      -1.021  -4.454  11.660  1.00 94.17           H  
ATOM   1104  O   PHE A  72      -2.609  -6.004  13.550  1.00 94.17           O  
ATOM   1105  CG  PHE A  72       1.012  -4.798  11.124  1.00 94.17           C  
ATOM   1106  CD1 PHE A  72       2.290  -4.331  11.474  1.00 94.17           C  
ATOM   1107  HD1 PHE A  72       2.468  -3.947  12.467  1.00 94.17           H  
ATOM   1108  CD2 PHE A  72       0.775  -5.295   9.828  1.00 94.17           C  
ATOM   1109  HD2 PHE A  72      -0.204  -5.662   9.558  1.00 94.17           H  
ATOM   1110  CE1 PHE A  72       3.329  -4.352  10.530  1.00 94.17           C  
ATOM   1111  HE1 PHE A  72       4.304  -3.969  10.792  1.00 94.17           H  
ATOM   1112  CE2 PHE A  72       1.818  -5.333   8.890  1.00 94.17           C  
ATOM   1113  HE2 PHE A  72       1.636  -5.732   7.903  1.00 94.17           H  
ATOM   1114  CZ  PHE A  72       3.093  -4.858   9.241  1.00 94.17           C  
ATOM   1115  HZ  PHE A  72       3.895  -4.875   8.518  1.00 94.17           H  
ATOM   1116  N   SER A  73      -1.024  -5.805  15.142  1.00 91.85           N  
ATOM   1117  H   SER A  73      -0.034  -5.789  15.340  1.00 91.85           H  
ATOM   1118  CA  SER A  73      -1.939  -5.518  16.248  1.00 91.85           C  
ATOM   1119  HA  SER A  73      -2.956  -5.442  15.863  1.00 91.85           H  
ATOM   1120  C   SER A  73      -1.585  -4.182  16.895  1.00 91.85           C  
ATOM   1121  CB  SER A  73      -1.949  -6.638  17.292  1.00 91.85           C  
ATOM   1122  HB2 SER A  73      -0.966  -6.708  17.758  1.00 91.85           H  
ATOM   1123  HB3 SER A  73      -2.685  -6.395  18.059  1.00 91.85           H  
ATOM   1124  O   SER A  73      -0.413  -3.785  16.951  1.00 91.85           O  
ATOM   1125  OG  SER A  73      -2.283  -7.887  16.713  1.00 91.85           O  
ATOM   1126  HG  SER A  73      -2.526  -8.476  17.430  1.00 91.85           H  
ATOM   1127  N   ALA A  74      -2.598  -3.480  17.385  1.00 86.77           N  
ATOM   1128  H   ALA A  74      -3.541  -3.821  17.262  1.00 86.77           H  
ATOM   1129  CA  ALA A  74      -2.450  -2.231  18.109  1.00 86.77           C  
ATOM   1130  HA  ALA A  74      -1.466  -2.201  18.577  1.00 86.77           H  
ATOM   1131  C   ALA A  74      -3.509  -2.134  19.208  1.00 86.77           C  
ATOM   1132  CB  ALA A  74      -2.567  -1.067  17.121  1.00 86.77           C  
ATOM   1133  HB1 ALA A  74      -1.939  -1.250  16.249  1.00 86.77           H  
ATOM   1134  HB2 ALA A  74      -2.269  -0.136  17.602  1.00 86.77           H  
ATOM   1135  HB3 ALA A  74      -3.599  -0.974  16.783  1.00 86.77           H  
ATOM   1136  O   ALA A  74      -4.633  -2.584  19.027  1.00 86.77           O  
ATOM   1137  N   ASN A  75      -3.146  -1.504  20.326  1.00 84.23           N  
ATOM   1138  H   ASN A  75      -2.193  -1.181  20.423  1.00 84.23           H  
ATOM   1139  CA  ASN A  75      -4.117  -1.098  21.348  1.00 84.23           C  
ATOM   1140  HA  ASN A  75      -4.931  -1.822  21.358  1.00 84.23           H  
ATOM   1141  C   ASN A  75      -4.756   0.264  21.044  1.00 84.23           C  
ATOM   1142  CB  ASN A  75      -3.433  -1.084  22.723  1.00 84.23           C  
ATOM   1143  HB2 ASN A  75      -4.138  -0.706  23.464  1.00 84.23           H  
ATOM   1144  HB3 ASN A  75      -2.575  -0.412  22.697  1.00 84.23           H  
ATOM   1145  O   ASN A  75      -5.639   0.706  21.767  1.00 84.23           O  
ATOM   1146  CG  ASN A  75      -3.001  -2.461  23.177  1.00 84.23           C  
ATOM   1147  ND2 ASN A  75      -1.965  -2.552  23.977  1.00 84.23           N  
ATOM   1148 HD21 ASN A  75      -1.757  -3.491  24.285  1.00 84.23           H  
ATOM   1149 HD22 ASN A  75      -1.516  -1.721  24.336  1.00 84.23           H  
ATOM   1150  OD1 ASN A  75      -3.569  -3.473  22.827  1.00 84.23           O  
ATOM   1151  N   ASP A  76      -4.247   0.937  20.013  1.00 82.54           N  
ATOM   1152  H   ASP A  76      -3.553   0.471  19.446  1.00 82.54           H  
ATOM   1153  CA  ASP A  76      -4.751   2.193  19.485  1.00 82.54           C  
ATOM   1154  HA  ASP A  76      -5.730   2.410  19.912  1.00 82.54           H  
ATOM   1155  C   ASP A  76      -4.852   2.059  17.949  1.00 82.54           C  
ATOM   1156  CB  ASP A  76      -3.823   3.341  19.912  1.00 82.54           C  
ATOM   1157  HB2 ASP A  76      -2.806   3.123  19.586  1.00 82.54           H  
ATOM   1158  HB3 ASP A  76      -3.825   3.412  21.000  1.00 82.54           H  
ATOM   1159  O   ASP A  76      -3.814   2.008  17.271  1.00 82.54           O  
ATOM   1160  CG  ASP A  76      -4.254   4.690  19.327  1.00 82.54           C  
ATOM   1161  OD1 ASP A  76      -5.302   4.734  18.644  1.00 82.54           O  
ATOM   1162  OD2 ASP A  76      -3.483   5.659  19.496  1.00 82.54           O  
ATOM   1163  N   PRO A  77      -6.072   1.988  17.380  1.00 80.31           N  
ATOM   1164  CA  PRO A  77      -6.322   1.928  15.946  1.00 80.31           C  
ATOM   1165  HA  PRO A  77      -5.932   0.987  15.559  1.00 80.31           H  
ATOM   1166  C   PRO A  77      -5.702   3.088  15.174  1.00 80.31           C  
ATOM   1167  CB  PRO A  77      -7.845   1.961  15.778  1.00 80.31           C  
ATOM   1168  HB2 PRO A  77      -8.188   2.987  15.652  1.00 80.31           H  
ATOM   1169  HB3 PRO A  77      -8.170   1.348  14.938  1.00 80.31           H  
ATOM   1170  O   PRO A  77      -5.408   2.926  13.991  1.00 80.31           O  
ATOM   1171  CG  PRO A  77      -8.375   1.428  17.098  1.00 80.31           C  
ATOM   1172  HG2 PRO A  77      -9.355   1.841  17.338  1.00 80.31           H  
ATOM   1173  HG3 PRO A  77      -8.421   0.340  17.055  1.00 80.31           H  
ATOM   1174  CD  PRO A  77      -7.317   1.864  18.103  1.00 80.31           C  
ATOM   1175  HD2 PRO A  77      -7.585   2.826  18.539  1.00 80.31           H  
ATOM   1176  HD3 PRO A  77      -7.207   1.095  18.866  1.00 80.31           H  
ATOM   1177  N   HIS A  78      -5.431   4.236  15.805  1.00 82.73           N  
ATOM   1178  H   HIS A  78      -5.643   4.335  16.788  1.00 82.73           H  
ATOM   1179  CA  HIS A  78      -4.769   5.355  15.135  1.00 82.73           C  
ATOM   1180  HA  HIS A  78      -5.357   5.614  14.255  1.00 82.73           H  
ATOM   1181  C   HIS A  78      -3.362   4.996  14.635  1.00 82.73           C  
ATOM   1182  CB  HIS A  78      -4.729   6.575  16.060  1.00 82.73           C  
ATOM   1183  HB2 HIS A  78      -4.205   7.383  15.549  1.00 82.73           H  
ATOM   1184  HB3 HIS A  78      -4.159   6.335  16.958  1.00 82.73           H  
ATOM   1185  O   HIS A  78      -2.890   5.597  13.664  1.00 82.73           O  
ATOM   1186  CG  HIS A  78      -6.092   7.089  16.449  1.00 82.73           C  
ATOM   1187  CD2 HIS A  78      -6.532   7.378  17.714  1.00 82.73           C  
ATOM   1188  HD2 HIS A  78      -5.967   7.250  18.625  1.00 82.73           H  
ATOM   1189  ND1 HIS A  78      -7.127   7.368  15.585  1.00 82.73           N  
ATOM   1190  HD1 HIS A  78      -7.182   7.063  14.624  1.00 82.73           H  
ATOM   1191  CE1 HIS A  78      -8.157   7.835  16.309  1.00 82.73           C  
ATOM   1192  HE1 HIS A  78      -9.134   8.080  15.921  1.00 82.73           H  
ATOM   1193  NE2 HIS A  78      -7.836   7.877  17.607  1.00 82.73           N  
ATOM   1194  N   LYS A  79      -2.715   3.955  15.192  1.00 86.96           N  
ATOM   1195  H   LYS A  79      -3.158   3.502  15.978  1.00 86.96           H  
ATOM   1196  CA  LYS A  79      -1.466   3.379  14.648  1.00 86.96           C  
ATOM   1197  HA  LYS A  79      -0.699   4.153  14.661  1.00 86.96           H  
ATOM   1198  C   LYS A  79      -1.628   2.928  13.188  1.00 86.96           C  
ATOM   1199  CB  LYS A  79      -1.018   2.206  15.547  1.00 86.96           C  
ATOM   1200  HB2 LYS A  79      -1.738   1.394  15.446  1.00 86.96           H  
ATOM   1201  HB3 LYS A  79      -1.024   2.537  16.586  1.00 86.96           H  
ATOM   1202  O   LYS A  79      -0.657   2.921  12.429  1.00 86.96           O  
ATOM   1203  CG  LYS A  79       0.395   1.682  15.209  1.00 86.96           C  
ATOM   1204  HG2 LYS A  79       0.428   1.379  14.163  1.00 86.96           H  
ATOM   1205  HG3 LYS A  79       1.121   2.480  15.364  1.00 86.96           H  
ATOM   1206  CD  LYS A  79       0.790   0.465  16.064  1.00 86.96           C  
ATOM   1207  HD2 LYS A  79       0.888   0.765  17.108  1.00 86.96           H  
ATOM   1208  HD3 LYS A  79      -0.009  -0.272  15.984  1.00 86.96           H  
ATOM   1209  CE  LYS A  79       2.095  -0.191  15.570  1.00 86.96           C  
ATOM   1210  HE2 LYS A  79       2.032  -0.284  14.486  1.00 86.96           H  
ATOM   1211  HE3 LYS A  79       2.939   0.463  15.792  1.00 86.96           H  
ATOM   1212  NZ  LYS A  79       2.306  -1.547  16.160  1.00 86.96           N  
ATOM   1213  HZ1 LYS A  79       1.457  -2.094  16.131  1.00 86.96           H  
ATOM   1214  HZ2 LYS A  79       2.968  -2.102  15.637  1.00 86.96           H  
ATOM   1215  HZ3 LYS A  79       2.608  -1.502  17.123  1.00 86.96           H  
ATOM   1216  N   PHE A  80      -2.846   2.578  12.784  1.00 89.76           N  
ATOM   1217  H   PHE A  80      -3.603   2.629  13.451  1.00 89.76           H  
ATOM   1218  CA  PHE A  80      -3.193   2.115  11.445  1.00 89.76           C  
ATOM   1219  HA  PHE A  80      -2.319   1.650  10.990  1.00 89.76           H  
ATOM   1220  C   PHE A  80      -3.603   3.236  10.483  1.00 89.76           C  
ATOM   1221  CB  PHE A  80      -4.290   1.050  11.558  1.00 89.76           C  
ATOM   1222  HB2 PHE A  80      -4.487   0.667  10.556  1.00 89.76           H  
ATOM   1223  HB3 PHE A  80      -5.210   1.526  11.895  1.00 89.76           H  
ATOM   1224  O   PHE A  80      -3.869   2.948   9.323  1.00 89.76           O  
ATOM   1225  CG  PHE A  80      -3.998  -0.150  12.441  1.00 89.76           C  
ATOM   1226  CD1 PHE A  80      -2.685  -0.621  12.628  1.00 89.76           C  
ATOM   1227  HD1 PHE A  80      -1.862  -0.087  12.177  1.00 89.76           H  
ATOM   1228  CD2 PHE A  80      -5.063  -0.828  13.053  1.00 89.76           C  
ATOM   1229  HD2 PHE A  80      -6.077  -0.479  12.921  1.00 89.76           H  
ATOM   1230  CE1 PHE A  80      -2.431  -1.766  13.401  1.00 89.76           C  
ATOM   1231  HE1 PHE A  80      -1.421  -2.126  13.533  1.00 89.76           H  
ATOM   1232  CE2 PHE A  80      -4.813  -1.968  13.831  1.00 89.76           C  
ATOM   1233  HE2 PHE A  80      -5.643  -2.484  14.291  1.00 89.76           H  
ATOM   1234  CZ  PHE A  80      -3.503  -2.446  13.999  1.00 89.76           C  
ATOM   1235  HZ  PHE A  80      -3.331  -3.335  14.588  1.00 89.76           H  
ATOM   1236  N   ASN A  81      -3.595   4.509  10.902  1.00 89.71           N  
ATOM   1237  H   ASN A  81      -3.432   4.694  11.882  1.00 89.71           H  
ATOM   1238  CA  ASN A  81      -4.010   5.627  10.044  1.00 89.71           C  
ATOM   1239  HA  ASN A  81      -4.973   5.375   9.599  1.00 89.71           H  
ATOM   1240  C   ASN A  81      -3.044   5.914   8.885  1.00 89.71           C  
ATOM   1241  CB  ASN A  81      -4.190   6.901  10.888  1.00 89.71           C  
ATOM   1242  HB2 ASN A  81      -3.342   7.035  11.560  1.00 89.71           H  
ATOM   1243  HB3 ASN A  81      -4.237   7.762  10.223  1.00 89.71           H  
ATOM   1244  O   ASN A  81      -3.414   6.618   7.948  1.00 89.71           O  
ATOM   1245  CG  ASN A  81      -5.478   6.922  11.686  1.00 89.71           C  
ATOM   1246  ND2 ASN A  81      -5.681   7.943  12.484  1.00 89.71           N  
ATOM   1247 HD21 ASN A  81      -6.615   8.027  12.858  1.00 89.71           H  
ATOM   1248 HD22 ASN A  81      -4.999   8.685  12.557  1.00 89.71           H  
ATOM   1249  OD1 ASN A  81      -6.330   6.061  11.594  1.00 89.71           O  
ATOM   1250  N   ARG A  82      -1.794   5.437   8.959  1.00 94.04           N  
ATOM   1251  H   ARG A  82      -1.574   4.847   9.749  1.00 94.04           H  
ATOM   1252  CA  ARG A  82      -0.744   5.743   7.972  1.00 94.04           C  
ATOM   1253  HA  ARG A  82      -1.230   6.095   7.063  1.00 94.04           H  
ATOM   1254  C   ARG A  82       0.058   4.508   7.544  1.00 94.04           C  
ATOM   1255  CB  ARG A  82       0.159   6.881   8.482  1.00 94.04           C  
ATOM   1256  HB2 ARG A  82       0.941   7.065   7.746  1.00 94.04           H  
ATOM   1257  HB3 ARG A  82       0.627   6.570   9.416  1.00 94.04           H  
ATOM   1258  O   ARG A  82       1.275   4.485   7.755  1.00 94.04           O  
ATOM   1259  CG  ARG A  82      -0.599   8.195   8.708  1.00 94.04           C  
ATOM   1260  HG2 ARG A  82      -1.029   8.533   7.765  1.00 94.04           H  
ATOM   1261  HG3 ARG A  82      -1.401   8.041   9.429  1.00 94.04           H  
ATOM   1262  CD  ARG A  82       0.345   9.263   9.268  1.00 94.04           C  
ATOM   1263  HD2 ARG A  82       1.138   9.470   8.550  1.00 94.04           H  
ATOM   1264  HD3 ARG A  82       0.806   8.879  10.178  1.00 94.04           H  
ATOM   1265  NE  ARG A  82      -0.399  10.493   9.599  1.00 94.04           N  
ATOM   1266  HE  ARG A  82      -0.797  10.556  10.525  1.00 94.04           H  
ATOM   1267  NH1 ARG A  82      -0.271  11.477   7.541  1.00 94.04           N  
ATOM   1268 HH11 ARG A  82      -0.708  12.130   6.907  1.00 94.04           H  
ATOM   1269 HH12 ARG A  82       0.235  10.684   7.174  1.00 94.04           H  
ATOM   1270  NH2 ARG A  82      -1.561  12.391   9.087  1.00 94.04           N  
ATOM   1271 HH21 ARG A  82      -1.969  12.892   8.310  1.00 94.04           H  
ATOM   1272 HH22 ARG A  82      -2.057  12.389   9.966  1.00 94.04           H  
ATOM   1273  CZ  ARG A  82      -0.733  11.449   8.754  1.00 94.04           C  
ATOM   1274  N   PRO A  83      -0.580   3.453   7.006  1.00 96.48           N  
ATOM   1275  CA  PRO A  83       0.154   2.301   6.531  1.00 96.48           C  
ATOM   1276  HA  PRO A  83       0.881   1.990   7.282  1.00 96.48           H  
ATOM   1277  C   PRO A  83       0.887   2.667   5.239  1.00 96.48           C  
ATOM   1278  CB  PRO A  83      -0.877   1.189   6.360  1.00 96.48           C  
ATOM   1279  HB2 PRO A  83      -1.031   0.689   7.317  1.00 96.48           H  
ATOM   1280  HB3 PRO A  83      -0.584   0.469   5.597  1.00 96.48           H  
ATOM   1281  O   PRO A  83       0.399   3.421   4.392  1.00 96.48           O  
ATOM   1282  CG  PRO A  83      -2.145   1.947   5.977  1.00 96.48           C  
ATOM   1283  HG2 PRO A  83      -3.034   1.438   6.348  1.00 96.48           H  
ATOM   1284  HG3 PRO A  83      -2.186   2.030   4.891  1.00 96.48           H  
ATOM   1285  CD  PRO A  83      -1.980   3.331   6.626  1.00 96.48           C  
ATOM   1286  HD2 PRO A  83      -2.610   3.395   7.513  1.00 96.48           H  
ATOM   1287  HD3 PRO A  83      -2.264   4.123   5.932  1.00 96.48           H  
ATOM   1288  N   GLN A  84       2.084   2.122   5.099  1.00 98.39           N  
ATOM   1289  H   GLN A  84       2.436   1.543   5.848  1.00 98.39           H  
ATOM   1290  CA  GLN A  84       2.929   2.307   3.936  1.00 98.39           C  
ATOM   1291  HA  GLN A  84       2.353   2.777   3.138  1.00 98.39           H  
ATOM   1292  C   GLN A  84       3.396   0.946   3.433  1.00 98.39           C  
ATOM   1293  CB  GLN A  84       4.081   3.248   4.308  1.00 98.39           C  
ATOM   1294  HB2 GLN A  84       3.678   4.247   4.478  1.00 98.39           H  
ATOM   1295  HB3 GLN A  84       4.535   2.902   5.237  1.00 98.39           H  
ATOM   1296  O   GLN A  84       3.826   0.102   4.218  1.00 98.39           O  
ATOM   1297  CG  GLN A  84       5.161   3.315   3.223  1.00 98.39           C  
ATOM   1298  HG2 GLN A  84       5.534   2.312   3.016  1.00 98.39           H  
ATOM   1299  HG3 GLN A  84       4.733   3.712   2.303  1.00 98.39           H  
ATOM   1300  CD  GLN A  84       6.362   4.160   3.617  1.00 98.39           C  
ATOM   1301  NE2 GLN A  84       7.453   3.957   2.922  1.00 98.39           N  
ATOM   1302 HE21 GLN A  84       7.395   3.262   2.192  1.00 98.39           H  
ATOM   1303 HE22 GLN A  84       7.882   4.820   2.619  1.00 98.39           H  
ATOM   1304  OE1 GLN A  84       6.352   4.975   4.533  1.00 98.39           O  
ATOM   1305  N   PHE A  85       3.364   0.777   2.117  1.00 98.59           N  
ATOM   1306  H   PHE A  85       2.988   1.522   1.548  1.00 98.59           H  
ATOM   1307  CA  PHE A  85       3.824  -0.412   1.419  1.00 98.59           C  
ATOM   1308  HA  PHE A  85       4.272  -1.109   2.127  1.00 98.59           H  
ATOM   1309  C   PHE A  85       4.876   0.009   0.399  1.00 98.59           C  
ATOM   1310  CB  PHE A  85       2.633  -1.117   0.751  1.00 98.59           C  
ATOM   1311  HB2 PHE A  85       2.324  -0.552  -0.128  1.00 98.59           H  
ATOM   1312  HB3 PHE A  85       2.957  -2.098   0.405  1.00 98.59           H  
ATOM   1313  O   PHE A  85       4.597   0.829  -0.470  1.00 98.59           O  
ATOM   1314  CG  PHE A  85       1.432  -1.282   1.663  1.00 98.59           C  
ATOM   1315  CD1 PHE A  85       1.374  -2.368   2.550  1.00 98.59           C  
ATOM   1316  HD1 PHE A  85       2.158  -3.110   2.537  1.00 98.59           H  
ATOM   1317  CD2 PHE A  85       0.403  -0.319   1.669  1.00 98.59           C  
ATOM   1318  HD2 PHE A  85       0.448   0.526   0.997  1.00 98.59           H  
ATOM   1319  CE1 PHE A  85       0.304  -2.484   3.453  1.00 98.59           C  
ATOM   1320  HE1 PHE A  85       0.268  -3.312   4.145  1.00 98.59           H  
ATOM   1321  CE2 PHE A  85      -0.669  -0.436   2.571  1.00 98.59           C  
ATOM   1322  HE2 PHE A  85      -1.448   0.311   2.583  1.00 98.59           H  
ATOM   1323  CZ  PHE A  85      -0.712  -1.515   3.471  1.00 98.59           C  
ATOM   1324  HZ  PHE A  85      -1.519  -1.597   4.183  1.00 98.59           H  
ATOM   1325  N   THR A  86       6.077  -0.540   0.496  1.00 98.59           N  
ATOM   1326  H   THR A  86       6.257  -1.175   1.260  1.00 98.59           H  
ATOM   1327  CA  THR A  86       7.095  -0.431  -0.551  1.00 98.59           C  
ATOM   1328  HA  THR A  86       6.799   0.305  -1.299  1.00 98.59           H  
ATOM   1329  C   THR A  86       7.199  -1.793  -1.215  1.00 98.59           C  
ATOM   1330  CB  THR A  86       8.449   0.001   0.018  1.00 98.59           C  
ATOM   1331  HB  THR A  86       8.843  -0.803   0.639  1.00 98.59           H  
ATOM   1332  O   THR A  86       7.499  -2.770  -0.535  1.00 98.59           O  
ATOM   1333  CG2 THR A  86       9.467   0.299  -1.078  1.00 98.59           C  
ATOM   1334 HG21 THR A  86      10.437   0.517  -0.630  1.00 98.59           H  
ATOM   1335 HG22 THR A  86       9.134   1.142  -1.683  1.00 98.59           H  
ATOM   1336 HG23 THR A  86       9.591  -0.572  -1.722  1.00 98.59           H  
ATOM   1337  OG1 THR A  86       8.339   1.172   0.808  1.00 98.59           O  
ATOM   1338  HG1 THR A  86       9.204   1.297   1.204  1.00 98.59           H  
ATOM   1339  N   ILE A  87       6.908  -1.863  -2.508  1.00 98.42           N  
ATOM   1340  H   ILE A  87       6.707  -1.004  -3.000  1.00 98.42           H  
ATOM   1341  CA  ILE A  87       6.910  -3.087  -3.305  1.00 98.42           C  
ATOM   1342  HA  ILE A  87       7.029  -3.951  -2.653  1.00 98.42           H  
ATOM   1343  C   ILE A  87       8.112  -3.026  -4.240  1.00 98.42           C  
ATOM   1344  CB  ILE A  87       5.584  -3.250  -4.087  1.00 98.42           C  
ATOM   1345  HB  ILE A  87       5.486  -2.434  -4.803  1.00 98.42           H  
ATOM   1346  O   ILE A  87       8.221  -2.094  -5.039  1.00 98.42           O  
ATOM   1347  CG1 ILE A  87       4.333  -3.268  -3.173  1.00 98.42           C  
ATOM   1348 HG12 ILE A  87       3.549  -3.861  -3.645  1.00 98.42           H  
ATOM   1349 HG13 ILE A  87       4.577  -3.746  -2.224  1.00 98.42           H  
ATOM   1350  CG2 ILE A  87       5.607  -4.568  -4.878  1.00 98.42           C  
ATOM   1351 HG21 ILE A  87       6.448  -4.588  -5.572  1.00 98.42           H  
ATOM   1352 HG22 ILE A  87       4.693  -4.673  -5.462  1.00 98.42           H  
ATOM   1353 HG23 ILE A  87       5.694  -5.406  -4.186  1.00 98.42           H  
ATOM   1354  CD1 ILE A  87       3.725  -1.883  -2.909  1.00 98.42           C  
ATOM   1355 HD11 ILE A  87       4.409  -1.253  -2.340  1.00 98.42           H  
ATOM   1356 HD12 ILE A  87       3.492  -1.396  -3.856  1.00 98.42           H  
ATOM   1357 HD13 ILE A  87       2.804  -1.998  -2.338  1.00 98.42           H  
ATOM   1358  N   GLU A  88       8.994  -4.013  -4.141  1.00 98.13           N  
ATOM   1359  H   GLU A  88       8.848  -4.726  -3.441  1.00 98.13           H  
ATOM   1360  CA  GLU A  88      10.231  -4.116  -4.909  1.00 98.13           C  
ATOM   1361  HA  GLU A  88      10.254  -3.312  -5.644  1.00 98.13           H  
ATOM   1362  C   GLU A  88      10.262  -5.444  -5.673  1.00 98.13           C  
ATOM   1363  CB  GLU A  88      11.462  -3.934  -3.996  1.00 98.13           C  
ATOM   1364  HB2 GLU A  88      12.355  -3.965  -4.620  1.00 98.13           H  
ATOM   1365  HB3 GLU A  88      11.507  -4.747  -3.271  1.00 98.13           H  
ATOM   1366  O   GLU A  88       9.908  -6.497  -5.143  1.00 98.13           O  
ATOM   1367  CG  GLU A  88      11.407  -2.586  -3.249  1.00 98.13           C  
ATOM   1368  HG2 GLU A  88      11.168  -1.818  -3.985  1.00 98.13           H  
ATOM   1369  HG3 GLU A  88      10.593  -2.615  -2.525  1.00 98.13           H  
ATOM   1370  CD  GLU A  88      12.691  -2.156  -2.517  1.00 98.13           C  
ATOM   1371  OE1 GLU A  88      12.675  -0.999  -2.005  1.00 98.13           O  
ATOM   1372  OE2 GLU A  88      13.691  -2.901  -2.549  1.00 98.13           O  
ATOM   1373  N   TRP A  89      10.666  -5.412  -6.940  1.00 95.77           N  
ATOM   1374  H   TRP A  89      10.959  -4.527  -7.329  1.00 95.77           H  
ATOM   1375  CA  TRP A  89      10.759  -6.601  -7.788  1.00 95.77           C  
ATOM   1376  HA  TRP A  89      10.766  -7.486  -7.151  1.00 95.77           H  
ATOM   1377  C   TRP A  89      12.068  -6.634  -8.577  1.00 95.77           C  
ATOM   1378  CB  TRP A  89       9.523  -6.705  -8.694  1.00 95.77           C  
ATOM   1379  HB2 TRP A  89       9.550  -7.655  -9.230  1.00 95.77           H  
ATOM   1380  HB3 TRP A  89       8.639  -6.721  -8.056  1.00 95.77           H  
ATOM   1381  O   TRP A  89      12.825  -5.660  -8.649  1.00 95.77           O  
ATOM   1382  CG  TRP A  89       9.335  -5.601  -9.685  1.00 95.77           C  
ATOM   1383  CD1 TRP A  89       9.814  -5.569 -10.948  1.00 95.77           C  
ATOM   1384  HD1 TRP A  89      10.408  -6.347 -11.404  1.00 95.77           H  
ATOM   1385  CD2 TRP A  89       8.613  -4.349  -9.498  1.00 95.77           C  
ATOM   1386  CE2 TRP A  89       8.665  -3.613 -10.718  1.00 95.77           C  
ATOM   1387  CE3 TRP A  89       7.938  -3.755  -8.412  1.00 95.77           C  
ATOM   1388  HE3 TRP A  89       7.894  -4.280  -7.469  1.00 95.77           H  
ATOM   1389  NE1 TRP A  89       9.419  -4.398 -11.563  1.00 95.77           N  
ATOM   1390  HE1 TRP A  89       9.648  -4.164 -12.519  1.00 95.77           H  
ATOM   1391  CH2 TRP A  89       7.432  -1.778  -9.748  1.00 95.77           C  
ATOM   1392  HH2 TRP A  89       6.980  -0.801  -9.834  1.00 95.77           H  
ATOM   1393  CZ2 TRP A  89       8.092  -2.341 -10.852  1.00 95.77           C  
ATOM   1394  HZ2 TRP A  89       8.156  -1.803 -11.786  1.00 95.77           H  
ATOM   1395  CZ3 TRP A  89       7.352  -2.482  -8.534  1.00 95.77           C  
ATOM   1396  HZ3 TRP A  89       6.848  -2.042  -7.686  1.00 95.77           H  
ATOM   1397  N   GLY A  90      12.353  -7.795  -9.173  1.00 90.63           N  
ATOM   1398  H   GLY A  90      11.694  -8.554  -9.071  1.00 90.63           H  
ATOM   1399  CA  GLY A  90      13.561  -8.012  -9.966  1.00 90.63           C  
ATOM   1400  HA2 GLY A  90      14.421  -7.985  -9.298  1.00 90.63           H  
ATOM   1401  HA3 GLY A  90      13.516  -8.996 -10.434  1.00 90.63           H  
ATOM   1402  C   GLY A  90      13.752  -6.962 -11.069  1.00 90.63           C  
ATOM   1403  O   GLY A  90      12.794  -6.481 -11.666  1.00 90.63           O  
ATOM   1404  N   GLY A  91      15.007  -6.608 -11.353  1.00 85.74           N  
ATOM   1405  H   GLY A  91      15.759  -7.036 -10.832  1.00 85.74           H  
ATOM   1406  CA  GLY A  91      15.338  -5.568 -12.336  1.00 85.74           C  
ATOM   1407  HA2 GLY A  91      14.629  -5.607 -13.164  1.00 85.74           H  
ATOM   1408  HA3 GLY A  91      16.333  -5.765 -12.736  1.00 85.74           H  
ATOM   1409  C   GLY A  91      15.334  -4.137 -11.784  1.00 85.74           C  
ATOM   1410  O   GLY A  91      15.469  -3.199 -12.564  1.00 85.74           O  
ATOM   1411  N   GLY A  92      15.222  -3.960 -10.462  1.00 87.76           N  
ATOM   1412  H   GLY A  92      15.009  -4.760  -9.883  1.00 87.76           H  
ATOM   1413  CA  GLY A  92      15.288  -2.648  -9.806  1.00 87.76           C  
ATOM   1414  HA2 GLY A  92      15.570  -2.790  -8.763  1.00 87.76           H  
ATOM   1415  HA3 GLY A  92      16.044  -2.029 -10.289  1.00 87.76           H  
ATOM   1416  C   GLY A  92      13.966  -1.883  -9.823  1.00 87.76           C  
ATOM   1417  O   GLY A  92      13.959  -0.661  -9.693  1.00 87.76           O  
ATOM   1418  N   GLY A  93      12.848  -2.581 -10.020  1.00 94.26           N  
ATOM   1419  H   GLY A  93      12.892  -3.590 -10.025  1.00 94.26           H  
ATOM   1420  CA  GLY A  93      11.540  -1.955  -9.968  1.00 94.26           C  
ATOM   1421  HA2 GLY A  93      11.596  -0.988 -10.469  1.00 94.26           H  
ATOM   1422  HA3 GLY A  93      10.826  -2.579 -10.505  1.00 94.26           H  
ATOM   1423  C   GLY A  93      11.071  -1.751  -8.533  1.00 94.26           C  
ATOM   1424  O   GLY A  93      11.181  -2.659  -7.712  1.00 94.26           O  
ATOM   1425  N   ARG A  94      10.583  -0.544  -8.234  1.00 97.66           N  
ATOM   1426  H   ARG A  94      10.560   0.156  -8.962  1.00 97.66           H  
ATOM   1427  CA  ARG A  94      10.176  -0.121  -6.895  1.00 97.66           C  
ATOM   1428  HA  ARG A  94       9.871  -0.997  -6.324  1.00 97.66           H  
ATOM   1429  C   ARG A  94       9.004   0.848  -6.966  1.00 97.66           C  
ATOM   1430  CB  ARG A  94      11.393   0.507  -6.203  1.00 97.66           C  
ATOM   1431  HB2 ARG A  94      12.162  -0.261  -6.117  1.00 97.66           H  
ATOM   1432  HB3 ARG A  94      11.786   1.313  -6.822  1.00 97.66           H  
ATOM   1433  O   ARG A  94       9.094   1.876  -7.637  1.00 97.66           O  
ATOM   1434  CG  ARG A  94      11.085   1.058  -4.805  1.00 97.66           C  
ATOM   1435  HG2 ARG A  94      10.422   1.920  -4.873  1.00 97.66           H  
ATOM   1436  HG3 ARG A  94      10.606   0.290  -4.198  1.00 97.66           H  
ATOM   1437  CD  ARG A  94      12.404   1.484  -4.159  1.00 97.66           C  
ATOM   1438  HD2 ARG A  94      12.818   2.340  -4.694  1.00 97.66           H  
ATOM   1439  HD3 ARG A  94      13.112   0.660  -4.242  1.00 97.66           H  
ATOM   1440  NE  ARG A  94      12.234   1.772  -2.734  1.00 97.66           N  
ATOM   1441  HE  ARG A  94      12.305   0.946  -2.158  1.00 97.66           H  
ATOM   1442  NH1 ARG A  94      12.079   4.077  -2.844  1.00 97.66           N  
ATOM   1443 HH11 ARG A  94      11.772   4.945  -2.429  1.00 97.66           H  
ATOM   1444 HH12 ARG A  94      11.974   4.076  -3.848  1.00 97.66           H  
ATOM   1445  NH2 ARG A  94      11.927   3.051  -0.888  1.00 97.66           N  
ATOM   1446 HH21 ARG A  94      11.738   3.952  -0.474  1.00 97.66           H  
ATOM   1447 HH22 ARG A  94      11.958   2.187  -0.365  1.00 97.66           H  
ATOM   1448  CZ  ARG A  94      12.086   2.959  -2.175  1.00 97.66           C  
ATOM   1449  N   VAL A  95       7.939   0.552  -6.228  1.00 98.32           N  
ATOM   1450  H   VAL A  95       7.952  -0.318  -5.716  1.00 98.32           H  
ATOM   1451  CA  VAL A  95       6.796   1.454  -6.029  1.00 98.32           C  
ATOM   1452  HA  VAL A  95       7.080   2.450  -6.368  1.00 98.32           H  
ATOM   1453  C   VAL A  95       6.471   1.577  -4.555  1.00 98.32           C  
ATOM   1454  CB  VAL A  95       5.570   1.017  -6.850  1.00 98.32           C  
ATOM   1455  HB  VAL A  95       5.476  -0.069  -6.818  1.00 98.32           H  
ATOM   1456  O   VAL A  95       6.466   0.599  -3.812  1.00 98.32           O  
ATOM   1457  CG1 VAL A  95       4.234   1.631  -6.400  1.00 98.32           C  
ATOM   1458 HG11 VAL A  95       4.304   2.718  -6.380  1.00 98.32           H  
ATOM   1459 HG12 VAL A  95       3.442   1.337  -7.090  1.00 98.32           H  
ATOM   1460 HG13 VAL A  95       3.967   1.265  -5.409  1.00 98.32           H  
ATOM   1461  CG2 VAL A  95       5.787   1.466  -8.293  1.00 98.32           C  
ATOM   1462 HG21 VAL A  95       4.960   1.109  -8.907  1.00 98.32           H  
ATOM   1463 HG22 VAL A  95       5.796   2.555  -8.347  1.00 98.32           H  
ATOM   1464 HG23 VAL A  95       6.728   1.081  -8.684  1.00 98.32           H  
ATOM   1465  N   GLU A  96       6.166   2.796  -4.137  1.00 98.60           N  
ATOM   1466  H   GLU A  96       6.185   3.549  -4.809  1.00 98.60           H  
ATOM   1467  CA  GLU A  96       5.727   3.109  -2.788  1.00 98.60           C  
ATOM   1468  HA  GLU A  96       5.829   2.226  -2.157  1.00 98.60           H  
ATOM   1469  C   GLU A  96       4.254   3.527  -2.796  1.00 98.60           C  
ATOM   1470  CB  GLU A  96       6.652   4.187  -2.223  1.00 98.60           C  
ATOM   1471  HB2 GLU A  96       7.686   3.879  -2.380  1.00 98.60           H  
ATOM   1472  HB3 GLU A  96       6.476   5.116  -2.764  1.00 98.60           H  
ATOM   1473  O   GLU A  96       3.848   4.409  -3.551  1.00 98.60           O  
ATOM   1474  CG  GLU A  96       6.447   4.431  -0.728  1.00 98.60           C  
ATOM   1475  HG2 GLU A  96       5.414   4.727  -0.549  1.00 98.60           H  
ATOM   1476  HG3 GLU A  96       6.632   3.504  -0.186  1.00 98.60           H  
ATOM   1477  CD  GLU A  96       7.384   5.523  -0.198  1.00 98.60           C  
ATOM   1478  OE1 GLU A  96       7.382   5.783   1.025  1.00 98.60           O  
ATOM   1479  OE2 GLU A  96       8.102   6.204  -0.953  1.00 98.60           O  
ATOM   1480  N   VAL A  97       3.463   2.904  -1.926  1.00 98.65           N  
ATOM   1481  H   VAL A  97       3.875   2.162  -1.379  1.00 98.65           H  
ATOM   1482  CA  VAL A  97       2.061   3.220  -1.653  1.00 98.65           C  
ATOM   1483  HA  VAL A  97       1.726   4.011  -2.325  1.00 98.65           H  
ATOM   1484  C   VAL A  97       1.975   3.718  -0.215  1.00 98.65           C  
ATOM   1485  CB  VAL A  97       1.156   1.987  -1.865  1.00 98.65           C  
ATOM   1486  HB  VAL A  97       1.414   1.226  -1.129  1.00 98.65           H  
ATOM   1487  O   VAL A  97       2.162   2.950   0.728  1.00 98.65           O  
ATOM   1488  CG1 VAL A  97      -0.324   2.346  -1.675  1.00 98.65           C  
ATOM   1489 HG11 VAL A  97      -0.623   3.104  -2.398  1.00 98.65           H  
ATOM   1490 HG12 VAL A  97      -0.938   1.457  -1.818  1.00 98.65           H  
ATOM   1491 HG13 VAL A  97      -0.499   2.718  -0.665  1.00 98.65           H  
ATOM   1492  CG2 VAL A  97       1.334   1.362  -3.254  1.00 98.65           C  
ATOM   1493 HG21 VAL A  97       2.341   0.956  -3.352  1.00 98.65           H  
ATOM   1494 HG22 VAL A  97       0.625   0.546  -3.391  1.00 98.65           H  
ATOM   1495 HG23 VAL A  97       1.180   2.113  -4.029  1.00 98.65           H  
ATOM   1496  N   ARG A  98       1.695   5.007  -0.025  1.00 98.48           N  
ATOM   1497  H   ARG A  98       1.568   5.579  -0.848  1.00 98.48           H  
ATOM   1498  CA  ARG A  98       1.451   5.612   1.292  1.00 98.48           C  
ATOM   1499  HA  ARG A  98       1.718   4.912   2.083  1.00 98.48           H  
ATOM   1500  C   ARG A  98      -0.029   5.921   1.423  1.00 98.48           C  
ATOM   1501  CB  ARG A  98       2.271   6.895   1.476  1.00 98.48           C  
ATOM   1502  HB2 ARG A  98       1.963   7.609   0.712  1.00 98.48           H  
ATOM   1503  HB3 ARG A  98       2.034   7.319   2.452  1.00 98.48           H  
ATOM   1504  O   ARG A  98      -0.556   6.716   0.647  1.00 98.48           O  
ATOM   1505  CG  ARG A  98       3.788   6.709   1.375  1.00 98.48           C  
ATOM   1506  HG2 ARG A  98       4.038   6.276   0.407  1.00 98.48           H  
ATOM   1507  HG3 ARG A  98       4.139   6.055   2.173  1.00 98.48           H  
ATOM   1508  CD  ARG A  98       4.457   8.084   1.490  1.00 98.48           C  
ATOM   1509  HD2 ARG A  98       4.256   8.500   2.478  1.00 98.48           H  
ATOM   1510  HD3 ARG A  98       4.021   8.739   0.735  1.00 98.48           H  
ATOM   1511  NE  ARG A  98       5.907   7.997   1.286  1.00 98.48           N  
ATOM   1512  HE  ARG A  98       6.349   7.109   1.477  1.00 98.48           H  
ATOM   1513  NH1 ARG A  98       6.299  10.019   0.258  1.00 98.48           N  
ATOM   1514 HH11 ARG A  98       6.854  10.532  -0.412  1.00 98.48           H  
ATOM   1515 HH12 ARG A  98       5.311  10.226   0.284  1.00 98.48           H  
ATOM   1516  NH2 ARG A  98       7.943   8.533   0.458  1.00 98.48           N  
ATOM   1517 HH21 ARG A  98       8.108   7.538   0.410  1.00 98.48           H  
ATOM   1518 HH22 ARG A  98       8.494   9.097  -0.173  1.00 98.48           H  
ATOM   1519  CZ  ARG A  98       6.707   8.854   0.681  1.00 98.48           C  
ATOM   1520  N   VAL A  99      -0.682   5.334   2.415  1.00 96.64           N  
ATOM   1521  H   VAL A  99      -0.185   4.716   3.042  1.00 96.64           H  
ATOM   1522  CA  VAL A  99      -2.092   5.596   2.705  1.00 96.64           C  
ATOM   1523  HA  VAL A  99      -2.543   6.114   1.858  1.00 96.64           H  
ATOM   1524  C   VAL A  99      -2.189   6.509   3.920  1.00 96.64           C  
ATOM   1525  CB  VAL A  99      -2.876   4.289   2.894  1.00 96.64           C  
ATOM   1526  HB  VAL A  99      -2.550   3.826   3.825  1.00 96.64           H  
ATOM   1527  O   VAL A  99      -1.371   6.428   4.832  1.00 96.64           O  
ATOM   1528  CG1 VAL A  99      -4.385   4.536   2.978  1.00 96.64           C  
ATOM   1529 HG11 VAL A  99      -4.629   5.109   3.873  1.00 96.64           H  
ATOM   1530 HG12 VAL A  99      -4.728   5.080   2.098  1.00 96.64           H  
ATOM   1531 HG13 VAL A  99      -4.916   3.586   3.038  1.00 96.64           H  
ATOM   1532  CG2 VAL A  99      -2.622   3.292   1.754  1.00 96.64           C  
ATOM   1533 HG21 VAL A  99      -3.209   2.390   1.925  1.00 96.64           H  
ATOM   1534 HG22 VAL A  99      -2.898   3.735   0.797  1.00 96.64           H  
ATOM   1535 HG23 VAL A  99      -1.572   2.999   1.731  1.00 96.64           H  
ATOM   1536  N   GLU A 100      -3.172   7.396   3.928  1.00 93.65           N  
ATOM   1537  H   GLU A 100      -3.743   7.484   3.099  1.00 93.65           H  
ATOM   1538  CA  GLU A 100      -3.492   8.271   5.048  1.00 93.65           C  
ATOM   1539  HA  GLU A 100      -3.057   7.867   5.962  1.00 93.65           H  
ATOM   1540  C   GLU A 100      -5.007   8.343   5.228  1.00 93.65           C  
ATOM   1541  CB  GLU A 100      -2.857   9.644   4.800  1.00 93.65           C  
ATOM   1542  HB2 GLU A 100      -1.776   9.507   4.805  1.00 93.65           H  
ATOM   1543  HB3 GLU A 100      -3.151  10.010   3.816  1.00 93.65           H  
ATOM   1544  O   GLU A 100      -5.719   8.779   4.323  1.00 93.65           O  
ATOM   1545  CG  GLU A 100      -3.233  10.698   5.850  1.00 93.65           C  
ATOM   1546  HG2 GLU A 100      -4.291  10.943   5.756  1.00 93.65           H  
ATOM   1547  HG3 GLU A 100      -3.062  10.277   6.841  1.00 93.65           H  
ATOM   1548  CD  GLU A 100      -2.404  11.982   5.706  1.00 93.65           C  
ATOM   1549  OE1 GLU A 100      -2.508  12.850   6.600  1.00 93.65           O  
ATOM   1550  OE2 GLU A 100      -1.447  12.035   4.898  1.00 93.65           O  
ATOM   1551  N   PHE A 101      -5.484   7.922   6.397  1.00 89.36           N  
ATOM   1552  H   PHE A 101      -4.836   7.541   7.071  1.00 89.36           H  
ATOM   1553  CA  PHE A 101      -6.878   8.046   6.813  1.00 89.36           C  
ATOM   1554  HA  PHE A 101      -7.508   8.167   5.932  1.00 89.36           H  
ATOM   1555  C   PHE A 101      -7.041   9.288   7.694  1.00 89.36           C  
ATOM   1556  CB  PHE A 101      -7.329   6.764   7.526  1.00 89.36           C  
ATOM   1557  HB2 PHE A 101      -8.373   6.877   7.819  1.00 89.36           H  
ATOM   1558  HB3 PHE A 101      -6.748   6.638   8.440  1.00 89.36           H  
ATOM   1559  O   PHE A 101      -6.357   9.436   8.710  1.00 89.36           O  
ATOM   1560  CG  PHE A 101      -7.198   5.512   6.677  1.00 89.36           C  
ATOM   1561  CD1 PHE A 101      -8.194   5.181   5.740  1.00 89.36           C  
ATOM   1562  HD1 PHE A 101      -9.066   5.809   5.631  1.00 89.36           H  
ATOM   1563  CD2 PHE A 101      -6.067   4.685   6.805  1.00 89.36           C  
ATOM   1564  HD2 PHE A 101      -5.297   4.923   7.524  1.00 89.36           H  
ATOM   1565  CE1 PHE A 101      -8.049   4.032   4.942  1.00 89.36           C  
ATOM   1566  HE1 PHE A 101      -8.797   3.785   4.204  1.00 89.36           H  
ATOM   1567  CE2 PHE A 101      -5.928   3.535   6.014  1.00 89.36           C  
ATOM   1568  HE2 PHE A 101      -5.060   2.904   6.137  1.00 89.36           H  
ATOM   1569  CZ  PHE A 101      -6.922   3.208   5.081  1.00 89.36           C  
ATOM   1570  HZ  PHE A 101      -6.819   2.324   4.468  1.00 89.36           H  
ATOM   1571  N   GLU A 102      -7.937  10.189   7.297  1.00 84.87           N  
ATOM   1572  H   GLU A 102      -8.466   9.997   6.459  1.00 84.87           H  
ATOM   1573  CA  GLU A 102      -8.224  11.444   7.994  1.00 84.87           C  
ATOM   1574  HA  GLU A 102      -7.931  11.353   9.040  1.00 84.87           H  
ATOM   1575  C   GLU A 102      -9.734  11.714   7.938  1.00 84.87           C  
ATOM   1576  CB  GLU A 102      -7.396  12.588   7.368  1.00 84.87           C  
ATOM   1577  HB2 GLU A 102      -6.344  12.304   7.365  1.00 84.87           H  
ATOM   1578  HB3 GLU A 102      -7.712  12.739   6.335  1.00 84.87           H  
ATOM   1579  O   GLU A 102     -10.258  12.173   6.923  1.00 84.87           O  
ATOM   1580  CG  GLU A 102      -7.541  13.904   8.152  1.00 84.87           C  
ATOM   1581  HG2 GLU A 102      -7.187  13.734   9.169  1.00 84.87           H  
ATOM   1582  HG3 GLU A 102      -8.597  14.168   8.209  1.00 84.87           H  
ATOM   1583  CD  GLU A 102      -6.779  15.102   7.543  1.00 84.87           C  
ATOM   1584  OE1 GLU A 102      -6.631  16.104   8.272  1.00 84.87           O  
ATOM   1585  OE2 GLU A 102      -6.386  15.080   6.342  1.00 84.87           O  
ATOM   1586  N   GLY A 103     -10.444  11.405   9.028  1.00 80.31           N  
ATOM   1587  H   GLY A 103      -9.977  10.951   9.800  1.00 80.31           H  
ATOM   1588  CA  GLY A 103     -11.896  11.574   9.106  1.00 80.31           C  
ATOM   1589  HA2 GLY A 103     -12.143  12.625   8.959  1.00 80.31           H  
ATOM   1590  HA3 GLY A 103     -12.247  11.273  10.093  1.00 80.31           H  
ATOM   1591  C   GLY A 103     -12.635  10.733   8.062  1.00 80.31           C  
ATOM   1592  O   GLY A 103     -12.551   9.509   8.066  1.00 80.31           O  
ATOM   1593  N   ASP A 104     -13.348  11.402   7.160  1.00 83.63           N  
ATOM   1594  H   ASP A 104     -13.299  12.411   7.151  1.00 83.63           H  
ATOM   1595  CA  ASP A 104     -14.122  10.817   6.062  1.00 83.63           C  
ATOM   1596  HA  ASP A 104     -14.481   9.836   6.372  1.00 83.63           H  
ATOM   1597  C   ASP A 104     -13.297  10.610   4.775  1.00 83.63           C  
ATOM   1598  CB  ASP A 104     -15.351  11.710   5.815  1.00 83.63           C  
ATOM   1599  HB2 ASP A 104     -16.027  11.196   5.131  1.00 83.63           H  
ATOM   1600  HB3 ASP A 104     -15.883  11.856   6.755  1.00 83.63           H  
ATOM   1601  O   ASP A 104     -13.853  10.295   3.717  1.00 83.63           O  
ATOM   1602  CG  ASP A 104     -15.017  13.082   5.210  1.00 83.63           C  
ATOM   1603  OD1 ASP A 104     -13.959  13.662   5.555  1.00 83.63           O  
ATOM   1604  OD2 ASP A 104     -15.811  13.573   4.380  1.00 83.63           O  
ATOM   1605  N   LYS A 105     -11.971  10.800   4.836  1.00 89.14           N  
ATOM   1606  H   LYS A 105     -11.579  11.079   5.724  1.00 89.14           H  
ATOM   1607  CA  LYS A 105     -11.077  10.753   3.673  1.00 89.14           C  
ATOM   1608  HA  LYS A 105     -11.669  10.490   2.797  1.00 89.14           H  
ATOM   1609  C   LYS A 105      -9.993   9.695   3.805  1.00 89.14           C  
ATOM   1610  CB  LYS A 105     -10.452  12.132   3.422  1.00 89.14           C  
ATOM   1611  HB2 LYS A 105      -9.718  12.056   2.620  1.00 89.14           H  
ATOM   1612  HB3 LYS A 105      -9.945  12.467   4.327  1.00 89.14           H  
ATOM   1613  O   LYS A 105      -9.385   9.521   4.858  1.00 89.14           O  
ATOM   1614  CG  LYS A 105     -11.521  13.149   3.014  1.00 89.14           C  
ATOM   1615  HG2 LYS A 105     -11.943  12.860   2.051  1.00 89.14           H  
ATOM   1616  HG3 LYS A 105     -12.319  13.149   3.756  1.00 89.14           H  
ATOM   1617  CD  LYS A 105     -10.950  14.562   2.921  1.00 89.14           C  
ATOM   1618  HD2 LYS A 105     -10.434  14.795   3.852  1.00 89.14           H  
ATOM   1619  HD3 LYS A 105     -10.259  14.627   2.081  1.00 89.14           H  
ATOM   1620  CE  LYS A 105     -12.134  15.511   2.735  1.00 89.14           C  
ATOM   1621  HE2 LYS A 105     -12.843  15.315   3.539  1.00 89.14           H  
ATOM   1622  HE3 LYS A 105     -12.637  15.276   1.797  1.00 89.14           H  
ATOM   1623  NZ  LYS A 105     -11.706  16.926   2.771  1.00 89.14           N  
ATOM   1624  HZ1 LYS A 105     -11.258  17.105   3.658  1.00 89.14           H  
ATOM   1625  HZ2 LYS A 105     -11.074  17.131   2.010  1.00 89.14           H  
ATOM   1626  HZ3 LYS A 105     -12.522  17.517   2.713  1.00 89.14           H  
ATOM   1627  N   MET A 106      -9.681   9.079   2.669  1.00 91.61           N  
ATOM   1628  H   MET A 106     -10.248   9.290   1.861  1.00 91.61           H  
ATOM   1629  CA  MET A 106      -8.487   8.263   2.472  1.00 91.61           C  
ATOM   1630  HA  MET A 106      -7.890   8.267   3.384  1.00 91.61           H  
ATOM   1631  C   MET A 106      -7.655   8.864   1.335  1.00 91.61           C  
ATOM   1632  CB  MET A 106      -8.892   6.810   2.193  1.00 91.61           C  
ATOM   1633  HB2 MET A 106      -9.457   6.767   1.261  1.00 91.61           H  
ATOM   1634  HB3 MET A 106      -9.528   6.449   3.000  1.00 91.61           H  
ATOM   1635  O   MET A 106      -8.105   8.897   0.187  1.00 91.61           O  
ATOM   1636  CG  MET A 106      -7.662   5.901   2.096  1.00 91.61           C  
ATOM   1637  HG2 MET A 106      -6.919   6.357   1.441  1.00 91.61           H  
ATOM   1638  HG3 MET A 106      -7.214   5.824   3.086  1.00 91.61           H  
ATOM   1639  SD  MET A 106      -7.991   4.229   1.476  1.00 91.61           S  
ATOM   1640  CE  MET A 106      -8.320   4.660  -0.240  1.00 91.61           C  
ATOM   1641  HE1 MET A 106      -7.662   5.472  -0.548  1.00 91.61           H  
ATOM   1642  HE2 MET A 106      -9.352   4.999  -0.328  1.00 91.61           H  
ATOM   1643  HE3 MET A 106      -8.128   3.794  -0.873  1.00 91.61           H  
ATOM   1644  N   ARG A 107      -6.439   9.325   1.639  1.00 95.80           N  
ATOM   1645  H   ARG A 107      -6.135   9.240   2.599  1.00 95.80           H  
ATOM   1646  CA  ARG A 107      -5.453   9.761   0.639  1.00 95.80           C  
ATOM   1647  HA  ARG A 107      -5.963   9.989  -0.297  1.00 95.80           H  
ATOM   1648  C   ARG A 107      -4.471   8.630   0.360  1.00 95.80           C  
ATOM   1649  CB  ARG A 107      -4.707  11.032   1.081  1.00 95.80           C  
ATOM   1650  HB2 ARG A 107      -3.996  11.297   0.299  1.00 95.80           H  
ATOM   1651  HB3 ARG A 107      -4.145  10.820   1.991  1.00 95.80           H  
ATOM   1652  O   ARG A 107      -3.945   8.021   1.287  1.00 95.80           O  
ATOM   1653  CG  ARG A 107      -5.621  12.238   1.335  1.00 95.80           C  
ATOM   1654  HG2 ARG A 107      -6.237  12.045   2.213  1.00 95.80           H  
ATOM   1655  HG3 ARG A 107      -6.269  12.395   0.472  1.00 95.80           H  
ATOM   1656  CD  ARG A 107      -4.776  13.501   1.571  1.00 95.80           C  
ATOM   1657  HD2 ARG A 107      -4.023  13.283   2.329  1.00 95.80           H  
ATOM   1658  HD3 ARG A 107      -4.252  13.749   0.648  1.00 95.80           H  
ATOM   1659  NE  ARG A 107      -5.615  14.650   1.975  1.00 95.80           N  
ATOM   1660  HE  ARG A 107      -6.265  14.978   1.275  1.00 95.80           H  
ATOM   1661  NH1 ARG A 107      -4.730  15.027   4.077  1.00 95.80           N  
ATOM   1662 HH11 ARG A 107      -3.972  14.381   3.910  1.00 95.80           H  
ATOM   1663 HH12 ARG A 107      -5.023  15.181   5.031  1.00 95.80           H  
ATOM   1664  NH2 ARG A 107      -6.565  16.060   3.510  1.00 95.80           N  
ATOM   1665 HH21 ARG A 107      -7.349  16.228   2.896  1.00 95.80           H  
ATOM   1666 HH22 ARG A 107      -6.622  16.206   4.507  1.00 95.80           H  
ATOM   1667  CZ  ARG A 107      -5.617  15.246   3.157  1.00 95.80           C  
ATOM   1668  N   VAL A 108      -4.208   8.361  -0.911  1.00 98.02           N  
ATOM   1669  H   VAL A 108      -4.708   8.886  -1.615  1.00 98.02           H  
ATOM   1670  CA  VAL A 108      -3.241   7.364  -1.378  1.00 98.02           C  
ATOM   1671  HA  VAL A 108      -2.740   6.906  -0.525  1.00 98.02           H  
ATOM   1672  C   VAL A 108      -2.208   8.087  -2.224  1.00 98.02           C  
ATOM   1673  CB  VAL A 108      -3.919   6.240  -2.184  1.00 98.02           C  
ATOM   1674  HB  VAL A 108      -4.356   6.651  -3.094  1.00 98.02           H  
ATOM   1675  O   VAL A 108      -2.524   8.548  -3.318  1.00 98.02           O  
ATOM   1676  CG1 VAL A 108      -2.897   5.163  -2.569  1.00 98.02           C  
ATOM   1677 HG11 VAL A 108      -2.129   5.590  -3.214  1.00 98.02           H  
ATOM   1678 HG12 VAL A 108      -2.425   4.757  -1.674  1.00 98.02           H  
ATOM   1679 HG13 VAL A 108      -3.387   4.356  -3.113  1.00 98.02           H  
ATOM   1680  CG2 VAL A 108      -5.041   5.574  -1.382  1.00 98.02           C  
ATOM   1681 HG21 VAL A 108      -5.528   4.810  -1.988  1.00 98.02           H  
ATOM   1682 HG22 VAL A 108      -5.788   6.322  -1.116  1.00 98.02           H  
ATOM   1683 HG23 VAL A 108      -4.642   5.127  -0.471  1.00 98.02           H  
ATOM   1684  N   ARG A 109      -0.978   8.190  -1.724  1.00 98.54           N  
ATOM   1685  H   ARG A 109      -0.800   7.749  -0.833  1.00 98.54           H  
ATOM   1686  CA  ARG A 109       0.168   8.692  -2.485  1.00 98.54           C  
ATOM   1687  HA  ARG A 109      -0.185   9.288  -3.327  1.00 98.54           H  
ATOM   1688  C   ARG A 109       0.938   7.520  -3.064  1.00 98.54           C  
ATOM   1689  CB  ARG A 109       1.062   9.589  -1.625  1.00 98.54           C  
ATOM   1690  HB2 ARG A 109       1.297   9.078  -0.691  1.00 98.54           H  
ATOM   1691  HB3 ARG A 109       1.991   9.780  -2.163  1.00 98.54           H  
ATOM   1692  O   ARG A 109       1.314   6.603  -2.334  1.00 98.54           O  
ATOM   1693  CG  ARG A 109       0.386  10.931  -1.329  1.00 98.54           C  
ATOM   1694  HG2 ARG A 109      -0.560  10.777  -0.811  1.00 98.54           H  
ATOM   1695  HG3 ARG A 109       0.185  11.434  -2.275  1.00 98.54           H  
ATOM   1696  CD  ARG A 109       1.287  11.836  -0.487  1.00 98.54           C  
ATOM   1697  HD2 ARG A 109       2.276  11.892  -0.943  1.00 98.54           H  
ATOM   1698  HD3 ARG A 109       0.843  12.831  -0.508  1.00 98.54           H  
ATOM   1699  NE  ARG A 109       1.380  11.359   0.910  1.00 98.54           N  
ATOM   1700  HE  ARG A 109       1.006  10.438   1.089  1.00 98.54           H  
ATOM   1701  NH1 ARG A 109       2.037  13.353   1.817  1.00 98.54           N  
ATOM   1702 HH11 ARG A 109       2.119  13.971   2.612  1.00 98.54           H  
ATOM   1703 HH12 ARG A 109       2.107  13.711   0.875  1.00 98.54           H  
ATOM   1704  NH2 ARG A 109       1.411  11.682   3.162  1.00 98.54           N  
ATOM   1705 HH21 ARG A 109       1.302  12.366   3.897  1.00 98.54           H  
ATOM   1706 HH22 ARG A 109       0.853  10.846   3.269  1.00 98.54           H  
ATOM   1707  CZ  ARG A 109       1.621  12.126   1.955  1.00 98.54           C  
ATOM   1708  N   LEU A 110       1.160   7.567  -4.366  1.00 98.73           N  
ATOM   1709  H   LEU A 110       0.818   8.372  -4.872  1.00 98.73           H  
ATOM   1710  CA  LEU A 110       1.865   6.567  -5.148  1.00 98.73           C  
ATOM   1711  HA  LEU A 110       2.112   5.703  -4.532  1.00 98.73           H  
ATOM   1712  C   LEU A 110       3.143   7.194  -5.683  1.00 98.73           C  
ATOM   1713  CB  LEU A 110       0.981   6.119  -6.321  1.00 98.73           C  
ATOM   1714  HB2 LEU A 110       0.831   6.973  -6.982  1.00 98.73           H  
ATOM   1715  HB3 LEU A 110       1.525   5.356  -6.876  1.00 98.73           H  
ATOM   1716  O   LEU A 110       3.068   8.233  -6.328  1.00 98.73           O  
ATOM   1717  CG  LEU A 110      -0.399   5.564  -5.943  1.00 98.73           C  
ATOM   1718  HG  LEU A 110      -0.952   6.291  -5.347  1.00 98.73           H  
ATOM   1719  CD1 LEU A 110      -1.183   5.311  -7.227  1.00 98.73           C  
ATOM   1720 HD11 LEU A 110      -2.126   4.811  -7.005  1.00 98.73           H  
ATOM   1721 HD12 LEU A 110      -0.600   4.689  -7.907  1.00 98.73           H  
ATOM   1722 HD13 LEU A 110      -1.391   6.263  -7.715  1.00 98.73           H  
ATOM   1723  CD2 LEU A 110      -0.279   4.264  -5.152  1.00 98.73           C  
ATOM   1724 HD21 LEU A 110      -1.272   3.865  -4.943  1.00 98.73           H  
ATOM   1725 HD22 LEU A 110       0.295   3.535  -5.724  1.00 98.73           H  
ATOM   1726 HD23 LEU A 110       0.226   4.460  -4.206  1.00 98.73           H  
ATOM   1727  N   ARG A 111       4.293   6.566  -5.459  1.00 98.66           N  
ATOM   1728  H   ARG A 111       4.274   5.725  -4.900  1.00 98.66           H  
ATOM   1729  CA  ARG A 111       5.576   7.005  -6.016  1.00 98.66           C  
ATOM   1730  HA  ARG A 111       5.412   7.812  -6.729  1.00 98.66           H  
ATOM   1731  C   ARG A 111       6.226   5.858  -6.771  1.00 98.66           C  
ATOM   1732  CB  ARG A 111       6.452   7.544  -4.881  1.00 98.66           C  
ATOM   1733  HB2 ARG A 111       5.941   8.378  -4.400  1.00 98.66           H  
ATOM   1734  HB3 ARG A 111       6.603   6.757  -4.143  1.00 98.66           H  
ATOM   1735  O   ARG A 111       6.373   4.771  -6.214  1.00 98.66           O  
ATOM   1736  CG  ARG A 111       7.817   8.015  -5.380  1.00 98.66           C  
ATOM   1737  HG2 ARG A 111       7.686   8.842  -6.078  1.00 98.66           H  
ATOM   1738  HG3 ARG A 111       8.330   7.197  -5.887  1.00 98.66           H  
ATOM   1739  CD  ARG A 111       8.675   8.458  -4.198  1.00 98.66           C  
ATOM   1740  HD2 ARG A 111       8.208   9.308  -3.699  1.00 98.66           H  
ATOM   1741  HD3 ARG A 111       8.749   7.635  -3.487  1.00 98.66           H  
ATOM   1742  NE  ARG A 111      10.015   8.782  -4.688  1.00 98.66           N  
ATOM   1743  HE  ARG A 111      10.562   7.991  -4.997  1.00 98.66           H  
ATOM   1744  NH1 ARG A 111       9.743  11.054  -4.943  1.00 98.66           N  
ATOM   1745 HH11 ARG A 111       8.831  10.982  -4.517  1.00 98.66           H  
ATOM   1746 HH12 ARG A 111      10.001  11.902  -5.428  1.00 98.66           H  
ATOM   1747  NH2 ARG A 111      11.511   9.965  -5.837  1.00 98.66           N  
ATOM   1748 HH21 ARG A 111      11.811   9.048  -6.134  1.00 98.66           H  
ATOM   1749 HH22 ARG A 111      11.761  10.778  -6.382  1.00 98.66           H  
ATOM   1750  CZ  ARG A 111      10.418   9.948  -5.137  1.00 98.66           C  
ATOM   1751  N   ASN A 112       6.621   6.100  -8.016  1.00 98.45           N  
ATOM   1752  H   ASN A 112       6.488   7.027  -8.395  1.00 98.45           H  
ATOM   1753  CA  ASN A 112       7.302   5.110  -8.843  1.00 98.45           C  
ATOM   1754  HA  ASN A 112       7.242   4.127  -8.376  1.00 98.45           H  
ATOM   1755  C   ASN A 112       8.791   5.450  -8.960  1.00 98.45           C  
ATOM   1756  CB  ASN A 112       6.586   5.027 -10.198  1.00 98.45           C  
ATOM   1757  HB2 ASN A 112       6.633   6.004 -10.679  1.00 98.45           H  
ATOM   1758  HB3 ASN A 112       5.541   4.756 -10.046  1.00 98.45           H  
ATOM   1759  O   ASN A 112       9.164   6.393  -9.650  1.00 98.45           O  
ATOM   1760  CG  ASN A 112       7.200   4.007 -11.133  1.00 98.45           C  
ATOM   1761  ND2 ASN A 112       6.818   4.020 -12.383  1.00 98.45           N  
ATOM   1762 HD21 ASN A 112       7.219   3.344 -13.017  1.00 98.45           H  
ATOM   1763 HD22 ASN A 112       6.074   4.640 -12.670  1.00 98.45           H  
ATOM   1764  OD1 ASN A 112       8.008   3.177 -10.750  1.00 98.45           O  
ATOM   1765  N   ASP A 113       9.641   4.660  -8.308  1.00 97.78           N  
ATOM   1766  H   ASP A 113       9.276   3.848  -7.831  1.00 97.78           H  
ATOM   1767  CA  ASP A 113      11.101   4.777  -8.401  1.00 97.78           C  
ATOM   1768  HA  ASP A 113      11.354   5.750  -8.823  1.00 97.78           H  
ATOM   1769  C   ASP A 113      11.703   3.729  -9.367  1.00 97.78           C  
ATOM   1770  CB  ASP A 113      11.733   4.723  -6.998  1.00 97.78           C  
ATOM   1771  HB2 ASP A 113      12.819   4.727  -7.098  1.00 97.78           H  
ATOM   1772  HB3 ASP A 113      11.452   3.782  -6.526  1.00 97.78           H  
ATOM   1773  O   ASP A 113      12.913   3.508  -9.370  1.00 97.78           O  
ATOM   1774  CG  ASP A 113      11.367   5.887  -6.062  1.00 97.78           C  
ATOM   1775  OD1 ASP A 113      11.479   7.085  -6.428  1.00 97.78           O  
ATOM   1776  OD2 ASP A 113      11.068   5.593  -4.883  1.00 97.78           O  
ATOM   1777  N   SER A 114      10.877   3.070 -10.191  1.00 95.59           N  
ATOM   1778  H   SER A 114       9.893   3.293 -10.153  1.00 95.59           H  
ATOM   1779  CA  SER A 114      11.338   2.185 -11.268  1.00 95.59           C  
ATOM   1780  HA  SER A 114      12.269   1.718 -10.946  1.00 95.59           H  
ATOM   1781  C   SER A 114      11.643   2.949 -12.565  1.00 95.59           C  
ATOM   1782  CB  SER A 114      10.337   1.051 -11.514  1.00 95.59           C  
ATOM   1783  HB2 SER A 114       9.971   0.664 -10.564  1.00 95.59           H  
ATOM   1784  HB3 SER A 114      10.845   0.248 -12.050  1.00 95.59           H  
ATOM   1785  O   SER A 114      11.332   4.130 -12.713  1.00 95.59           O  
ATOM   1786  OG  SER A 114       9.249   1.461 -12.297  1.00 95.59           O  
ATOM   1787  HG  SER A 114       8.738   2.087 -11.778  1.00 95.59           H  
ATOM   1788  N   SER A 115      12.246   2.260 -13.538  1.00 95.22           N  
ATOM   1789  H   SER A 115      12.471   1.288 -13.382  1.00 95.22           H  
ATOM   1790  CA  SER A 115      12.575   2.809 -14.862  1.00 95.22           C  
ATOM   1791  HA  SER A 115      12.826   3.864 -14.748  1.00 95.22           H  
ATOM   1792  C   SER A 115      11.431   2.736 -15.882  1.00 95.22           C  
ATOM   1793  CB  SER A 115      13.810   2.089 -15.406  1.00 95.22           C  
ATOM   1794  HB2 SER A 115      14.654   2.285 -14.745  1.00 95.22           H  
ATOM   1795  HB3 SER A 115      14.047   2.462 -16.403  1.00 95.22           H  
ATOM   1796  O   SER A 115      11.577   3.247 -16.993  1.00 95.22           O  
ATOM   1797  OG  SER A 115      13.569   0.695 -15.457  1.00 95.22           O  
ATOM   1798  HG  SER A 115      14.378   0.237 -15.698  1.00 95.22           H  
ATOM   1799  N   THR A 116      10.295   2.127 -15.532  1.00 95.24           N  
ATOM   1800  H   THR A 116      10.208   1.770 -14.591  1.00 95.24           H  
ATOM   1801  CA  THR A 116       9.133   1.950 -16.419  1.00 95.24           C  
ATOM   1802  HA  THR A 116       9.301   2.516 -17.335  1.00 95.24           H  
ATOM   1803  C   THR A 116       7.851   2.462 -15.766  1.00 95.24           C  
ATOM   1804  CB  THR A 116       8.938   0.478 -16.810  1.00 95.24           C  
ATOM   1805  HB  THR A 116       8.027   0.389 -17.402  1.00 95.24           H  
ATOM   1806  O   THR A 116       7.752   2.443 -14.541  1.00 95.24           O  
ATOM   1807  CG2 THR A 116      10.109  -0.046 -17.641  1.00 95.24           C  
ATOM   1808 HG21 THR A 116       9.892  -1.065 -17.961  1.00 95.24           H  
ATOM   1809 HG22 THR A 116      11.022  -0.050 -17.045  1.00 95.24           H  
ATOM   1810 HG23 THR A 116      10.251   0.583 -18.519  1.00 95.24           H  
ATOM   1811  OG1 THR A 116       8.818  -0.339 -15.667  1.00 95.24           O  
ATOM   1812  HG1 THR A 116       8.181   0.062 -15.071  1.00 95.24           H  
ATOM   1813  N   PRO A 117       6.840   2.902 -16.534  1.00 97.29           N  
ATOM   1814  CA  PRO A 117       5.534   3.218 -15.966  1.00 97.29           C  
ATOM   1815  HA  PRO A 117       5.646   4.062 -15.285  1.00 97.29           H  
ATOM   1816  C   PRO A 117       4.939   2.028 -15.204  1.00 97.29           C  
ATOM   1817  CB  PRO A 117       4.649   3.632 -17.144  1.00 97.29           C  
ATOM   1818  HB2 PRO A 117       4.094   2.772 -17.518  1.00 97.29           H  
ATOM   1819  HB3 PRO A 117       3.966   4.436 -16.870  1.00 97.29           H  
ATOM   1820  O   PRO A 117       5.144   0.873 -15.584  1.00 97.29           O  
ATOM   1821  CG  PRO A 117       5.653   4.082 -18.204  1.00 97.29           C  
ATOM   1822  HG2 PRO A 117       5.944   5.116 -18.019  1.00 97.29           H  
ATOM   1823  HG3 PRO A 117       5.253   3.972 -19.212  1.00 97.29           H  
ATOM   1824  CD  PRO A 117       6.847   3.158 -17.965  1.00 97.29           C  
ATOM   1825  HD2 PRO A 117       7.763   3.651 -18.289  1.00 97.29           H  
ATOM   1826  HD3 PRO A 117       6.703   2.221 -18.504  1.00 97.29           H  
ATOM   1827  N   VAL A 118       4.193   2.327 -14.144  1.00 98.08           N  
ATOM   1828  H   VAL A 118       4.085   3.297 -13.887  1.00 98.08           H  
ATOM   1829  CA  VAL A 118       3.461   1.341 -13.341  1.00 98.08           C  
ATOM   1830  HA  VAL A 118       3.531   0.358 -13.807  1.00 98.08           H  
ATOM   1831  C   VAL A 118       1.992   1.732 -13.310  1.00 98.08           C  
ATOM   1832  CB  VAL A 118       4.049   1.232 -11.923  1.00 98.08           C  
ATOM   1833  HB  VAL A 118       4.044   2.213 -11.448  1.00 98.08           H  
ATOM   1834  O   VAL A 118       1.665   2.902 -13.117  1.00 98.08           O  
ATOM   1835  CG1 VAL A 118       3.229   0.263 -11.065  1.00 98.08           C  
ATOM   1836 HG11 VAL A 118       3.100  -0.684 -11.590  1.00 98.08           H  
ATOM   1837 HG12 VAL A 118       2.252   0.686 -10.834  1.00 98.08           H  
ATOM   1838 HG13 VAL A 118       3.748   0.035 -10.134  1.00 98.08           H  
ATOM   1839  CG2 VAL A 118       5.494   0.719 -11.979  1.00 98.08           C  
ATOM   1840 HG21 VAL A 118       6.103   1.352 -12.624  1.00 98.08           H  
ATOM   1841 HG22 VAL A 118       5.517  -0.299 -12.368  1.00 98.08           H  
ATOM   1842 HG23 VAL A 118       5.936   0.747 -10.983  1.00 98.08           H  
ATOM   1843  N   GLU A 119       1.105   0.763 -13.494  1.00 98.44           N  
ATOM   1844  H   GLU A 119       1.433  -0.187 -13.587  1.00 98.44           H  
ATOM   1845  CA  GLU A 119      -0.333   0.940 -13.334  1.00 98.44           C  
ATOM   1846  HA  GLU A 119      -0.566   2.003 -13.402  1.00 98.44           H  
ATOM   1847  C   GLU A 119      -0.763   0.458 -11.944  1.00 98.44           C  
ATOM   1848  CB  GLU A 119      -1.075   0.251 -14.488  1.00 98.44           C  
ATOM   1849  HB2 GLU A 119      -0.653   0.612 -15.427  1.00 98.44           H  
ATOM   1850  HB3 GLU A 119      -0.935  -0.829 -14.435  1.00 98.44           H  
ATOM   1851  O   GLU A 119      -0.396  -0.626 -11.493  1.00 98.44           O  
ATOM   1852  CG  GLU A 119      -2.571   0.584 -14.466  1.00 98.44           C  
ATOM   1853  HG2 GLU A 119      -3.052   0.029 -13.660  1.00 98.44           H  
ATOM   1854  HG3 GLU A 119      -2.691   1.644 -14.244  1.00 98.44           H  
ATOM   1855  CD  GLU A 119      -3.247   0.279 -15.810  1.00 98.44           C  
ATOM   1856  OE1 GLU A 119      -3.746  -0.848 -15.999  1.00 98.44           O  
ATOM   1857  OE2 GLU A 119      -3.326   1.221 -16.630  1.00 98.44           O  
ATOM   1858  N   VAL A 120      -1.521   1.287 -11.230  1.00 98.55           N  
ATOM   1859  H   VAL A 120      -1.742   2.187 -11.631  1.00 98.55           H  
ATOM   1860  CA  VAL A 120      -2.043   0.978  -9.899  1.00 98.55           C  
ATOM   1861  HA  VAL A 120      -1.752  -0.038  -9.635  1.00 98.55           H  
ATOM   1862  C   VAL A 120      -3.562   1.038  -9.937  1.00 98.55           C  
ATOM   1863  CB  VAL A 120      -1.462   1.904  -8.815  1.00 98.55           C  
ATOM   1864  HB  VAL A 120      -1.797   2.926  -8.995  1.00 98.55           H  
ATOM   1865  O   VAL A 120      -4.157   2.103 -10.128  1.00 98.55           O  
ATOM   1866  CG1 VAL A 120      -1.945   1.462  -7.425  1.00 98.55           C  
ATOM   1867 HG11 VAL A 120      -1.500   2.097  -6.659  1.00 98.55           H  
ATOM   1868 HG12 VAL A 120      -1.658   0.426  -7.244  1.00 98.55           H  
ATOM   1869 HG13 VAL A 120      -3.030   1.551  -7.357  1.00 98.55           H  
ATOM   1870  CG2 VAL A 120       0.073   1.886  -8.811  1.00 98.55           C  
ATOM   1871 HG21 VAL A 120       0.450   2.316  -9.739  1.00 98.55           H  
ATOM   1872 HG22 VAL A 120       0.459   2.476  -7.980  1.00 98.55           H  
ATOM   1873 HG23 VAL A 120       0.433   0.861  -8.726  1.00 98.55           H  
ATOM   1874  N   HIS A 121      -4.200  -0.103  -9.699  1.00 98.44           N  
ATOM   1875  H   HIS A 121      -3.642  -0.939  -9.595  1.00 98.44           H  
ATOM   1876  CA  HIS A 121      -5.638  -0.196  -9.489  1.00 98.44           C  
ATOM   1877  HA  HIS A 121      -6.117   0.655  -9.973  1.00 98.44           H  
ATOM   1878  C   HIS A 121      -5.939  -0.153  -7.995  1.00 98.44           C  
ATOM   1879  CB  HIS A 121      -6.224  -1.456 -10.124  1.00 98.44           C  
ATOM   1880  HB2 HIS A 121      -7.311  -1.374 -10.126  1.00 98.44           H  
ATOM   1881  HB3 HIS A 121      -5.960  -2.322  -9.516  1.00 98.44           H  
ATOM   1882  O   HIS A 121      -5.478  -0.994  -7.225  1.00 98.44           O  
ATOM   1883  CG  HIS A 121      -5.756  -1.700 -11.527  1.00 98.44           C  
ATOM   1884  CD2 HIS A 121      -4.730  -2.530 -11.888  1.00 98.44           C  
ATOM   1885  HD2 HIS A 121      -4.105  -3.114 -11.229  1.00 98.44           H  
ATOM   1886  ND1 HIS A 121      -6.264  -1.138 -12.680  1.00 98.44           N  
ATOM   1887  HD1 HIS A 121      -6.903  -0.360 -12.758  1.00 98.44           H  
ATOM   1888  CE1 HIS A 121      -5.564  -1.639 -13.713  1.00 98.44           C  
ATOM   1889  HE1 HIS A 121      -5.681  -1.364 -14.751  1.00 98.44           H  
ATOM   1890  NE2 HIS A 121      -4.643  -2.502 -13.270  1.00 98.44           N  
ATOM   1891  N   ILE A 122      -6.745   0.817  -7.584  1.00 98.17           N  
ATOM   1892  H   ILE A 122      -7.095   1.459  -8.281  1.00 98.17           H  
ATOM   1893  CA  ILE A 122      -7.151   1.025  -6.199  1.00 98.17           C  
ATOM   1894  HA  ILE A 122      -6.601   0.340  -5.554  1.00 98.17           H  
ATOM   1895  C   ILE A 122      -8.641   0.716  -6.094  1.00 98.17           C  
ATOM   1896  CB  ILE A 122      -6.835   2.463  -5.737  1.00 98.17           C  
ATOM   1897  HB  ILE A 122      -7.515   3.137  -6.258  1.00 98.17           H  
ATOM   1898  O   ILE A 122      -9.443   1.306  -6.823  1.00 98.17           O  
ATOM   1899  CG1 ILE A 122      -5.395   2.914  -6.080  1.00 98.17           C  
ATOM   1900 HG12 ILE A 122      -4.674   2.307  -5.533  1.00 98.17           H  
ATOM   1901 HG13 ILE A 122      -5.210   2.777  -7.145  1.00 98.17           H  
ATOM   1902  CG2 ILE A 122      -7.109   2.548  -4.224  1.00 98.17           C  
ATOM   1903 HG21 ILE A 122      -6.501   1.816  -3.692  1.00 98.17           H  
ATOM   1904 HG22 ILE A 122      -8.160   2.344  -4.021  1.00 98.17           H  
ATOM   1905 HG23 ILE A 122      -6.890   3.543  -3.836  1.00 98.17           H  
ATOM   1906  CD1 ILE A 122      -5.141   4.397  -5.790  1.00 98.17           C  
ATOM   1907 HD11 ILE A 122      -5.886   5.008  -6.300  1.00 98.17           H  
ATOM   1908 HD12 ILE A 122      -4.152   4.674  -6.156  1.00 98.17           H  
ATOM   1909 HD13 ILE A 122      -5.176   4.598  -4.719  1.00 98.17           H  
ATOM   1910  N   LYS A 123      -9.023  -0.181  -5.184  1.00 96.54           N  
ATOM   1911  H   LYS A 123      -8.300  -0.614  -4.628  1.00 96.54           H  
ATOM   1912  CA  LYS A 123     -10.421  -0.502  -4.872  1.00 96.54           C  
ATOM   1913  HA  LYS A 123     -11.068   0.144  -5.466  1.00 96.54           H  
ATOM   1914  C   LYS A 123     -10.719  -0.213  -3.404  1.00 96.54           C  
ATOM   1915  CB  LYS A 123     -10.727  -1.953  -5.261  1.00 96.54           C  
ATOM   1916  HB2 LYS A 123     -10.518  -2.092  -6.322  1.00 96.54           H  
ATOM   1917  HB3 LYS A 123     -10.076  -2.618  -4.693  1.00 96.54           H  
ATOM   1918  O   LYS A 123      -9.983  -0.654  -2.525  1.00 96.54           O  
ATOM   1919  CG  LYS A 123     -12.194  -2.315  -4.984  1.00 96.54           C  
ATOM   1920  HG2 LYS A 123     -12.440  -2.091  -3.946  1.00 96.54           H  
ATOM   1921  HG3 LYS A 123     -12.843  -1.724  -5.630  1.00 96.54           H  
ATOM   1922  CD  LYS A 123     -12.458  -3.804  -5.208  1.00 96.54           C  
ATOM   1923  HD2 LYS A 123     -12.278  -4.065  -6.251  1.00 96.54           H  
ATOM   1924  HD3 LYS A 123     -11.786  -4.378  -4.570  1.00 96.54           H  
ATOM   1925  CE  LYS A 123     -13.913  -4.085  -4.820  1.00 96.54           C  
ATOM   1926  HE2 LYS A 123     -14.582  -3.604  -5.534  1.00 96.54           H  
ATOM   1927  HE3 LYS A 123     -14.105  -3.613  -3.857  1.00 96.54           H  
ATOM   1928  NZ  LYS A 123     -14.184  -5.538  -4.719  1.00 96.54           N  
ATOM   1929  HZ1 LYS A 123     -14.013  -6.014  -5.593  1.00 96.54           H  
ATOM   1930  HZ2 LYS A 123     -13.582  -5.936  -4.013  1.00 96.54           H  
ATOM   1931  HZ3 LYS A 123     -15.139  -5.682  -4.424  1.00 96.54           H  
ATOM   1932  N   VAL A 124     -11.815   0.501  -3.155  1.00 90.73           N  
ATOM   1933  H   VAL A 124     -12.361   0.810  -3.946  1.00 90.73           H  
ATOM   1934  CA  VAL A 124     -12.247   0.953  -1.825  1.00 90.73           C  
ATOM   1935  HA  VAL A 124     -11.802   0.328  -1.051  1.00 90.73           H  
ATOM   1936  C   VAL A 124     -13.768   0.852  -1.742  1.00 90.73           C  
ATOM   1937  CB  VAL A 124     -11.815   2.407  -1.594  1.00 90.73           C  
ATOM   1938  HB  VAL A 124     -12.330   3.054  -2.304  1.00 90.73           H  
ATOM   1939  O   VAL A 124     -14.486   1.670  -2.323  1.00 90.73           O  
ATOM   1940  CG1 VAL A 124     -12.161   2.855  -0.180  1.00 90.73           C  
ATOM   1941 HG11 VAL A 124     -11.662   2.216   0.549  1.00 90.73           H  
ATOM   1942 HG12 VAL A 124     -13.238   2.821  -0.014  1.00 90.73           H  
ATOM   1943 HG13 VAL A 124     -11.829   3.887  -0.066  1.00 90.73           H  
ATOM   1944  CG2 VAL A 124     -10.317   2.621  -1.793  1.00 90.73           C  
ATOM   1945 HG21 VAL A 124      -9.745   2.121  -1.011  1.00 90.73           H  
ATOM   1946 HG22 VAL A 124     -10.139   3.696  -1.800  1.00 90.73           H  
ATOM   1947 HG23 VAL A 124      -9.997   2.263  -2.772  1.00 90.73           H  
ATOM   1948  N   GLY A 125     -14.270  -0.187  -1.075  1.00 87.12           N  
ATOM   1949  H   GLY A 125     -13.644  -0.795  -0.567  1.00 87.12           H  
ATOM   1950  CA  GLY A 125     -15.679  -0.569  -1.189  1.00 87.12           C  
ATOM   1951  HA2 GLY A 125     -16.305   0.223  -0.778  1.00 87.12           H  
ATOM   1952  HA3 GLY A 125     -15.865  -1.483  -0.624  1.00 87.12           H  
ATOM   1953  C   GLY A 125     -16.052  -0.816  -2.657  1.00 87.12           C  
ATOM   1954  O   GLY A 125     -15.437  -1.653  -3.327  1.00 87.12           O  
ATOM   1955  N   ASP A 126     -17.016  -0.044  -3.162  1.00 89.06           N  
ATOM   1956  H   ASP A 126     -17.533   0.551  -2.530  1.00 89.06           H  
ATOM   1957  CA  ASP A 126     -17.474  -0.097  -4.558  1.00 89.06           C  
ATOM   1958  HA  ASP A 126     -17.342  -1.112  -4.935  1.00 89.06           H  
ATOM   1959  C   ASP A 126     -16.703   0.833  -5.505  1.00 89.06           C  
ATOM   1960  CB  ASP A 126     -18.972   0.224  -4.606  1.00 89.06           C  
ATOM   1961  HB2 ASP A 126     -19.136   1.222  -4.201  1.00 89.06           H  
ATOM   1962  HB3 ASP A 126     -19.307   0.216  -5.643  1.00 89.06           H  
ATOM   1963  O   ASP A 126     -16.803   0.702  -6.728  1.00 89.06           O  
ATOM   1964  CG  ASP A 126     -19.798  -0.799  -3.827  1.00 89.06           C  
ATOM   1965  OD1 ASP A 126     -19.454  -2.002  -3.910  1.00 89.06           O  
ATOM   1966  OD2 ASP A 126     -20.747  -0.353  -3.152  1.00 89.06           O  
ATOM   1967  N   GLU A 127     -15.908   1.765  -4.973  1.00 92.92           N  
ATOM   1968  H   GLU A 127     -15.733   1.747  -3.979  1.00 92.92           H  
ATOM   1969  CA  GLU A 127     -15.128   2.678  -5.804  1.00 92.92           C  
ATOM   1970  HA  GLU A 127     -15.736   2.942  -6.669  1.00 92.92           H  
ATOM   1971  C   GLU A 127     -13.864   2.014  -6.340  1.00 92.92           C  
ATOM   1972  CB  GLU A 127     -14.785   3.981  -5.075  1.00 92.92           C  
ATOM   1973  HB2 GLU A 127     -14.008   4.487  -5.647  1.00 92.92           H  
ATOM   1974  HB3 GLU A 127     -14.399   3.774  -4.077  1.00 92.92           H  
ATOM   1975  O   GLU A 127     -13.160   1.288  -5.634  1.00 92.92           O  
ATOM   1976  CG  GLU A 127     -16.010   4.895  -4.994  1.00 92.92           C  
ATOM   1977  HG2 GLU A 127     -16.730   4.465  -4.299  1.00 92.92           H  
ATOM   1978  HG3 GLU A 127     -16.480   4.953  -5.976  1.00 92.92           H  
ATOM   1979  CD  GLU A 127     -15.631   6.313  -4.560  1.00 92.92           C  
ATOM   1980  OE1 GLU A 127     -16.303   6.804  -3.629  1.00 92.92           O  
ATOM   1981  OE2 GLU A 127     -14.702   6.903  -5.159  1.00 92.92           O  
ATOM   1982  N   LYS A 128     -13.557   2.312  -7.605  1.00 96.25           N  
ATOM   1983  H   LYS A 128     -14.174   2.934  -8.107  1.00 96.25           H  
ATOM   1984  CA  LYS A 128     -12.343   1.872  -8.290  1.00 96.25           C  
ATOM   1985  HA  LYS A 128     -11.650   1.470  -7.551  1.00 96.25           H  
ATOM   1986  C   LYS A 128     -11.675   3.058  -8.971  1.00 96.25           C  
ATOM   1987  CB  LYS A 128     -12.657   0.765  -9.305  1.00 96.25           C  
ATOM   1988  HB2 LYS A 128     -11.738   0.503  -9.828  1.00 96.25           H  
ATOM   1989  HB3 LYS A 128     -13.371   1.147 -10.034  1.00 96.25           H  
ATOM   1990  O   LYS A 128     -12.339   3.839  -9.652  1.00 96.25           O  
ATOM   1991  CG  LYS A 128     -13.226  -0.500  -8.646  1.00 96.25           C  
ATOM   1992  HG2 LYS A 128     -14.148  -0.260  -8.117  1.00 96.25           H  
ATOM   1993  HG3 LYS A 128     -12.501  -0.899  -7.938  1.00 96.25           H  
ATOM   1994  CD  LYS A 128     -13.531  -1.548  -9.719  1.00 96.25           C  
ATOM   1995  HD2 LYS A 128     -12.601  -1.856 -10.196  1.00 96.25           H  
ATOM   1996  HD3 LYS A 128     -14.188  -1.103 -10.467  1.00 96.25           H  
ATOM   1997  CE  LYS A 128     -14.226  -2.758  -9.091  1.00 96.25           C  
ATOM   1998  HE2 LYS A 128     -13.547  -3.211  -8.368  1.00 96.25           H  
ATOM   1999  HE3 LYS A 128     -15.105  -2.402  -8.554  1.00 96.25           H  
ATOM   2000  NZ  LYS A 128     -14.621  -3.737 -10.133  1.00 96.25           N  
ATOM   2001  HZ1 LYS A 128     -15.109  -4.523  -9.728  1.00 96.25           H  
ATOM   2002  HZ2 LYS A 128     -15.239  -3.295 -10.798  1.00 96.25           H  
ATOM   2003  HZ3 LYS A 128     -13.809  -4.070 -10.633  1.00 96.25           H  
ATOM   2004  N   ARG A 129     -10.358   3.168  -8.828  1.00 97.78           N  
ATOM   2005  H   ARG A 129      -9.896   2.488  -8.241  1.00 97.78           H  
ATOM   2006  CA  ARG A 129      -9.513   4.115  -9.567  1.00 97.78           C  
ATOM   2007  HA  ARG A 129     -10.086   4.561 -10.380  1.00 97.78           H  
ATOM   2008  C   ARG A 129      -8.363   3.350 -10.202  1.00 97.78           C  
ATOM   2009  CB  ARG A 129      -8.996   5.231  -8.640  1.00 97.78           C  
ATOM   2010  HB2 ARG A 129      -8.407   4.776  -7.843  1.00 97.78           H  
ATOM   2011  HB3 ARG A 129      -8.329   5.884  -9.203  1.00 97.78           H  
ATOM   2012  O   ARG A 129      -7.854   2.413  -9.601  1.00 97.78           O  
ATOM   2013  CG  ARG A 129     -10.103   6.087  -8.004  1.00 97.78           C  
ATOM   2014  HG2 ARG A 129      -9.647   6.751  -7.270  1.00 97.78           H  
ATOM   2015  HG3 ARG A 129     -10.809   5.442  -7.481  1.00 97.78           H  
ATOM   2016  CD  ARG A 129     -10.865   6.941  -9.020  1.00 97.78           C  
ATOM   2017  HD2 ARG A 129     -10.166   7.620  -9.509  1.00 97.78           H  
ATOM   2018  HD3 ARG A 129     -11.319   6.289  -9.766  1.00 97.78           H  
ATOM   2019  NE  ARG A 129     -11.922   7.715  -8.351  1.00 97.78           N  
ATOM   2020  HE  ARG A 129     -11.965   7.657  -7.343  1.00 97.78           H  
ATOM   2021  NH1 ARG A 129     -12.931   8.573 -10.228  1.00 97.78           N  
ATOM   2022 HH11 ARG A 129     -12.218   8.136 -10.794  1.00 97.78           H  
ATOM   2023 HH12 ARG A 129     -13.668   9.123 -10.645  1.00 97.78           H  
ATOM   2024  NH2 ARG A 129     -13.792   8.981  -8.200  1.00 97.78           N  
ATOM   2025 HH21 ARG A 129     -14.535   9.524  -8.616  1.00 97.78           H  
ATOM   2026 HH22 ARG A 129     -13.849   8.748  -7.219  1.00 97.78           H  
ATOM   2027  CZ  ARG A 129     -12.871   8.422  -8.931  1.00 97.78           C  
ATOM   2028  N   THR A 130      -7.972   3.755 -11.402  1.00 98.31           N  
ATOM   2029  H   THR A 130      -8.387   4.585 -11.798  1.00 98.31           H  
ATOM   2030  CA  THR A 130      -6.756   3.270 -12.062  1.00 98.31           C  
ATOM   2031  HA  THR A 130      -6.224   2.574 -11.414  1.00 98.31           H  
ATOM   2032  C   THR A 130      -5.863   4.475 -12.295  1.00 98.31           C  
ATOM   2033  CB  THR A 130      -7.065   2.530 -13.369  1.00 98.31           C  
ATOM   2034  HB  THR A 130      -7.586   3.196 -14.057  1.00 98.31           H  
ATOM   2035  O   THR A 130      -6.350   5.512 -12.748  1.00 98.31           O  
ATOM   2036  CG2 THR A 130      -5.809   1.997 -14.046  1.00 98.31           C  
ATOM   2037 HG21 THR A 130      -6.079   1.359 -14.887  1.00 98.31           H  
ATOM   2038 HG22 THR A 130      -5.213   1.419 -13.340  1.00 98.31           H  
ATOM   2039 HG23 THR A 130      -5.204   2.818 -14.432  1.00 98.31           H  
ATOM   2040  OG1 THR A 130      -7.901   1.426 -13.074  1.00 98.31           O  
ATOM   2041  HG1 THR A 130      -8.795   1.767 -13.004  1.00 98.31           H  
ATOM   2042  N   VAL A 131      -4.594   4.353 -11.926  1.00 98.10           N  
ATOM   2043  H   VAL A 131      -4.288   3.478 -11.524  1.00 98.10           H  
ATOM   2044  CA  VAL A 131      -3.601   5.422 -12.007  1.00 98.10           C  
ATOM   2045  HA  VAL A 131      -3.990   6.258 -12.587  1.00 98.10           H  
ATOM   2046  C   VAL A 131      -2.365   4.870 -12.687  1.00 98.10           C  
ATOM   2047  CB  VAL A 131      -3.199   5.925 -10.611  1.00 98.10           C  
ATOM   2048  HB  VAL A 131      -2.655   5.140 -10.087  1.00 98.10           H  
ATOM   2049  O   VAL A 131      -1.804   3.884 -12.222  1.00 98.10           O  
ATOM   2050  CG1 VAL A 131      -2.300   7.163 -10.703  1.00 98.10           C  
ATOM   2051 HG11 VAL A 131      -1.374   6.923 -11.227  1.00 98.10           H  
ATOM   2052 HG12 VAL A 131      -2.812   7.964 -11.237  1.00 98.10           H  
ATOM   2053 HG13 VAL A 131      -2.036   7.504  -9.703  1.00 98.10           H  
ATOM   2054  CG2 VAL A 131      -4.399   6.296  -9.745  1.00 98.10           C  
ATOM   2055 HG21 VAL A 131      -3.987   6.571  -8.775  1.00 98.10           H  
ATOM   2056 HG22 VAL A 131      -5.053   5.436  -9.602  1.00 98.10           H  
ATOM   2057 HG23 VAL A 131      -4.951   7.126 -10.186  1.00 98.10           H  
ATOM   2058  N   THR A 132      -1.909   5.523 -13.745  1.00 98.35           N  
ATOM   2059  H   THR A 132      -2.418   6.320 -14.101  1.00 98.35           H  
ATOM   2060  CA  THR A 132      -0.571   5.285 -14.287  1.00 98.35           C  
ATOM   2061  HA  THR A 132      -0.265   4.259 -14.080  1.00 98.35           H  
ATOM   2062  C   THR A 132       0.401   6.237 -13.600  1.00 98.35           C  
ATOM   2063  CB  THR A 132      -0.547   5.484 -15.805  1.00 98.35           C  
ATOM   2064  HB  THR A 132      -0.706   6.540 -16.026  1.00 98.35           H  
ATOM   2065  O   THR A 132       0.151   7.438 -13.564  1.00 98.35           O  
ATOM   2066  CG2 THR A 132       0.783   5.051 -16.418  1.00 98.35           C  
ATOM   2067 HG21 THR A 132       1.006   4.020 -16.144  1.00 98.35           H  
ATOM   2068 HG22 THR A 132       0.724   5.132 -17.503  1.00 98.35           H  
ATOM   2069 HG23 THR A 132       1.584   5.701 -16.067  1.00 98.35           H  
ATOM   2070  OG1 THR A 132      -1.582   4.751 -16.425  1.00 98.35           O  
ATOM   2071  HG1 THR A 132      -1.472   3.812 -16.261  1.00 98.35           H  
ATOM   2072  N   VAL A 133       1.495   5.708 -13.054  1.00 98.46           N  
ATOM   2073  H   VAL A 133       1.606   4.705 -13.093  1.00 98.46           H  
ATOM   2074  CA  VAL A 133       2.558   6.476 -12.395  1.00 98.46           C  
ATOM   2075  HA  VAL A 133       2.297   7.534 -12.395  1.00 98.46           H  
ATOM   2076  C   VAL A 133       3.835   6.298 -13.208  1.00 98.46           C  
ATOM   2077  CB  VAL A 133       2.750   6.035 -10.930  1.00 98.46           C  
ATOM   2078  HB  VAL A 133       3.204   5.045 -10.904  1.00 98.46           H  
ATOM   2079  O   VAL A 133       4.390   5.196 -13.286  1.00 98.46           O  
ATOM   2080  CG1 VAL A 133       3.661   7.018 -10.184  1.00 98.46           C  
ATOM   2081 HG11 VAL A 133       4.620   7.109 -10.693  1.00 98.46           H  
ATOM   2082 HG12 VAL A 133       3.201   8.005 -10.146  1.00 98.46           H  
ATOM   2083 HG13 VAL A 133       3.836   6.670  -9.165  1.00 98.46           H  
ATOM   2084  CG2 VAL A 133       1.424   5.963 -10.159  1.00 98.46           C  
ATOM   2085 HG21 VAL A 133       0.922   6.930 -10.195  1.00 98.46           H  
ATOM   2086 HG22 VAL A 133       0.777   5.199 -10.589  1.00 98.46           H  
ATOM   2087 HG23 VAL A 133       1.623   5.694  -9.122  1.00 98.46           H  
ATOM   2088  N   ASN A 134       4.295   7.361 -13.860  1.00 98.26           N  
ATOM   2089  H   ASN A 134       3.825   8.247 -13.740  1.00 98.26           H  
ATOM   2090  CA  ASN A 134       5.493   7.331 -14.696  1.00 98.26           C  
ATOM   2091  HA  ASN A 134       5.436   6.445 -15.328  1.00 98.26           H  
ATOM   2092  C   ASN A 134       6.778   7.231 -13.850  1.00 98.26           C  
ATOM   2093  CB  ASN A 134       5.498   8.566 -15.606  1.00 98.26           C  
ATOM   2094  HB2 ASN A 134       5.469   9.469 -14.998  1.00 98.26           H  
ATOM   2095  HB3 ASN A 134       6.410   8.600 -16.202  1.00 98.26           H  
ATOM   2096  O   ASN A 134       6.751   7.513 -12.652  1.00 98.26           O  
ATOM   2097  CG  ASN A 134       4.328   8.551 -16.565  1.00 98.26           C  
ATOM   2098  ND2 ASN A 134       3.383   9.439 -16.388  1.00 98.26           N  
ATOM   2099 HD21 ASN A 134       3.344   9.901 -15.491  1.00 98.26           H  
ATOM   2100 HD22 ASN A 134       2.549   9.352 -16.950  1.00 98.26           H  
ATOM   2101  OD1 ASN A 134       4.250   7.722 -17.459  1.00 98.26           O  
ATOM   2102  N   PRO A 135       7.922   6.846 -14.446  1.00 98.03           N  
ATOM   2103  CA  PRO A 135       9.210   6.833 -13.752  1.00 98.03           C  
ATOM   2104  HA  PRO A 135       9.204   6.031 -13.014  1.00 98.03           H  
ATOM   2105  C   PRO A 135       9.524   8.169 -13.064  1.00 98.03           C  
ATOM   2106  CB  PRO A 135      10.243   6.514 -14.838  1.00 98.03           C  
ATOM   2107  HB2 PRO A 135      11.110   5.987 -14.440  1.00 98.03           H  
ATOM   2108  HB3 PRO A 135      10.558   7.423 -15.349  1.00 98.03           H  
ATOM   2109  O   PRO A 135       9.526   9.219 -13.706  1.00 98.03           O  
ATOM   2110  CG  PRO A 135       9.443   5.650 -15.804  1.00 98.03           C  
ATOM   2111  HG2 PRO A 135       9.886   5.622 -16.799  1.00 98.03           H  
ATOM   2112  HG3 PRO A 135       9.351   4.650 -15.381  1.00 98.03           H  
ATOM   2113  CD  PRO A 135       8.078   6.329 -15.799  1.00 98.03           C  
ATOM   2114  HD2 PRO A 135       8.080   7.152 -16.514  1.00 98.03           H  
ATOM   2115  HD3 PRO A 135       7.301   5.606 -16.049  1.00 98.03           H  
ATOM   2116  N   GLY A 136       9.799   8.129 -11.759  1.00 98.03           N  
ATOM   2117  H   GLY A 136       9.701   7.249 -11.274  1.00 98.03           H  
ATOM   2118  CA  GLY A 136      10.095   9.300 -10.928  1.00 98.03           C  
ATOM   2119  HA2 GLY A 136      10.799   9.942 -11.458  1.00 98.03           H  
ATOM   2120  HA3 GLY A 136      10.563   8.955 -10.006  1.00 98.03           H  
ATOM   2121  C   GLY A 136       8.881  10.152 -10.539  1.00 98.03           C  
ATOM   2122  O   GLY A 136       9.051  11.140  -9.821  1.00 98.03           O  
ATOM   2123  N   GLU A 137       7.676   9.799 -10.991  1.00 98.37           N  
ATOM   2124  H   GLU A 137       7.589   8.956 -11.539  1.00 98.37           H  
ATOM   2125  CA  GLU A 137       6.444  10.523 -10.684  1.00 98.37           C  
ATOM   2126  HA  GLU A 137       6.675  11.589 -10.673  1.00 98.37           H  
ATOM   2127  C   GLU A 137       5.900  10.150  -9.297  1.00 98.37           C  
ATOM   2128  CB  GLU A 137       5.411  10.288 -11.801  1.00 98.37           C  
ATOM   2129  HB2 GLU A 137       5.067   9.255 -11.748  1.00 98.37           H  
ATOM   2130  HB3 GLU A 137       5.903  10.446 -12.761  1.00 98.37           H  
ATOM   2131  O   GLU A 137       6.042   9.018  -8.819  1.00 98.37           O  
ATOM   2132  CG  GLU A 137       4.188  11.216 -11.728  1.00 98.37           C  
ATOM   2133  HG2 GLU A 137       3.648  11.022 -10.800  1.00 98.37           H  
ATOM   2134  HG3 GLU A 137       4.540  12.247 -11.705  1.00 98.37           H  
ATOM   2135  CD  GLU A 137       3.219  11.032 -12.909  1.00 98.37           C  
ATOM   2136  OE1 GLU A 137       2.383  11.935 -13.118  1.00 98.37           O  
ATOM   2137  OE2 GLU A 137       3.327  10.011 -13.633  1.00 98.37           O  
ATOM   2138  N   GLU A 138       5.242  11.120  -8.661  1.00 98.52           N  
ATOM   2139  H   GLU A 138       5.115  12.003  -9.134  1.00 98.52           H  
ATOM   2140  CA  GLU A 138       4.416  10.914  -7.477  1.00 98.52           C  
ATOM   2141  HA  GLU A 138       4.370   9.843  -7.282  1.00 98.52           H  
ATOM   2142  C   GLU A 138       2.993  11.414  -7.769  1.00 98.52           C  
ATOM   2143  CB  GLU A 138       5.062  11.580  -6.247  1.00 98.52           C  
ATOM   2144  HB2 GLU A 138       5.071  12.663  -6.378  1.00 98.52           H  
ATOM   2145  HB3 GLU A 138       6.094  11.236  -6.176  1.00 98.52           H  
ATOM   2146  O   GLU A 138       2.812  12.552  -8.203  1.00 98.52           O  
ATOM   2147  CG  GLU A 138       4.342  11.230  -4.934  1.00 98.52           C  
ATOM   2148  HG2 GLU A 138       3.335  11.646  -4.958  1.00 98.52           H  
ATOM   2149  HG3 GLU A 138       4.249  10.146  -4.861  1.00 98.52           H  
ATOM   2150  CD  GLU A 138       5.090  11.735  -3.686  1.00 98.52           C  
ATOM   2151  OE1 GLU A 138       4.511  12.553  -2.933  1.00 98.52           O  
ATOM   2152  OE2 GLU A 138       6.222  11.250  -3.419  1.00 98.52           O  
ATOM   2153  N   VAL A 139       1.988  10.567  -7.540  1.00 98.42           N  
ATOM   2154  H   VAL A 139       2.220   9.660  -7.160  1.00 98.42           H  
ATOM   2155  CA  VAL A 139       0.567  10.865  -7.778  1.00 98.42           C  
ATOM   2156  HA  VAL A 139       0.470  11.913  -8.064  1.00 98.42           H  
ATOM   2157  C   VAL A 139      -0.223  10.652  -6.493  1.00 98.42           C  
ATOM   2158  CB  VAL A 139      -0.020  10.013  -8.925  1.00 98.42           C  
ATOM   2159  HB  VAL A 139       0.030   8.959  -8.653  1.00 98.42           H  
ATOM   2160  O   VAL A 139      -0.045   9.647  -5.807  1.00 98.42           O  
ATOM   2161  CG1 VAL A 139      -1.488  10.383  -9.187  1.00 98.42           C  
ATOM   2162 HG11 VAL A 139      -2.116  10.066  -8.355  1.00 98.42           H  
ATOM   2163 HG12 VAL A 139      -1.840   9.889 -10.093  1.00 98.42           H  
ATOM   2164 HG13 VAL A 139      -1.580  11.460  -9.328  1.00 98.42           H  
ATOM   2165  CG2 VAL A 139       0.750  10.208 -10.236  1.00 98.42           C  
ATOM   2166 HG21 VAL A 139       0.296   9.627 -11.038  1.00 98.42           H  
ATOM   2167 HG22 VAL A 139       1.778   9.866 -10.117  1.00 98.42           H  
ATOM   2168 HG23 VAL A 139       0.762  11.261 -10.521  1.00 98.42           H  
ATOM   2169  N   GLU A 140      -1.137  11.568  -6.177  1.00 98.41           N  
ATOM   2170  H   GLU A 140      -1.263  12.359  -6.791  1.00 98.41           H  
ATOM   2171  CA  GLU A 140      -2.073  11.425  -5.060  1.00 98.41           C  
ATOM   2172  HA  GLU A 140      -1.774  10.565  -4.460  1.00 98.41           H  
ATOM   2173  C   GLU A 140      -3.498  11.162  -5.563  1.00 98.41           C  
ATOM   2174  CB  GLU A 140      -1.999  12.650  -4.133  1.00 98.41           C  
ATOM   2175  HB2 GLU A 140      -2.368  13.531  -4.657  1.00 98.41           H  
ATOM   2176  HB3 GLU A 140      -0.958  12.821  -3.858  1.00 98.41           H  
ATOM   2177  O   GLU A 140      -4.014  11.875  -6.424  1.00 98.41           O  
ATOM   2178  CG  GLU A 140      -2.820  12.431  -2.854  1.00 98.41           C  
ATOM   2179  HG2 GLU A 140      -2.502  11.502  -2.379  1.00 98.41           H  
ATOM   2180  HG3 GLU A 140      -3.873  12.319  -3.113  1.00 98.41           H  
ATOM   2181  CD  GLU A 140      -2.662  13.589  -1.862  1.00 98.41           C  
ATOM   2182  OE1 GLU A 140      -3.554  14.467  -1.850  1.00 98.41           O  
ATOM   2183  OE2 GLU A 140      -1.689  13.549  -1.072  1.00 98.41           O  
ATOM   2184  N   VAL A 141      -4.159  10.159  -4.985  1.00 97.64           N  
ATOM   2185  H   VAL A 141      -3.657   9.594  -4.315  1.00 97.64           H  
ATOM   2186  CA  VAL A 141      -5.586   9.877  -5.177  1.00 97.64           C  
ATOM   2187  HA  VAL A 141      -6.003  10.603  -5.876  1.00 97.64           H  
ATOM   2188  C   VAL A 141      -6.305  10.017  -3.849  1.00 97.64           C  
ATOM   2189  CB  VAL A 141      -5.822   8.475  -5.754  1.00 97.64           C  
ATOM   2190  HB  VAL A 141      -5.470   7.720  -5.052  1.00 97.64           H  
ATOM   2191  O   VAL A 141      -5.903   9.421  -2.854  1.00 97.64           O  
ATOM   2192  CG1 VAL A 141      -7.310   8.220  -6.043  1.00 97.64           C  
ATOM   2193 HG11 VAL A 141      -7.895   8.289  -5.126  1.00 97.64           H  
ATOM   2194 HG12 VAL A 141      -7.683   8.947  -6.764  1.00 97.64           H  
ATOM   2195 HG13 VAL A 141      -7.436   7.214  -6.442  1.00 97.64           H  
ATOM   2196  CG2 VAL A 141      -5.083   8.299  -7.074  1.00 97.64           C  
ATOM   2197 HG21 VAL A 141      -5.436   7.373  -7.529  1.00 97.64           H  
ATOM   2198 HG22 VAL A 141      -5.289   9.135  -7.743  1.00 97.64           H  
ATOM   2199 HG23 VAL A 141      -4.010   8.235  -6.899  1.00 97.64           H  
ATOM   2200  N   THR A 142      -7.404  10.766  -3.835  1.00 96.13           N  
ATOM   2201  H   THR A 142      -7.711  11.194  -4.697  1.00 96.13           H  
ATOM   2202  CA  THR A 142      -8.256  10.909  -2.651  1.00 96.13           C  
ATOM   2203  HA  THR A 142      -7.772  10.442  -1.794  1.00 96.13           H  
ATOM   2204  C   THR A 142      -9.590  10.205  -2.863  1.00 96.13           C  
ATOM   2205  CB  THR A 142      -8.454  12.384  -2.285  1.00 96.13           C  
ATOM   2206  HB  THR A 142      -8.905  12.917  -3.123  1.00 96.13           H  
ATOM   2207  O   THR A 142     -10.224  10.353  -3.908  1.00 96.13           O  
ATOM   2208  CG2 THR A 142      -9.316  12.575  -1.036  1.00 96.13           C  
ATOM   2209 HG21 THR A 142      -9.315  13.627  -0.751  1.00 96.13           H  
ATOM   2210 HG22 THR A 142     -10.345  12.274  -1.236  1.00 96.13           H  
ATOM   2211 HG23 THR A 142      -8.919  11.980  -0.214  1.00 96.13           H  
ATOM   2212  OG1 THR A 142      -7.214  12.973  -1.969  1.00 96.13           O  
ATOM   2213  HG1 THR A 142      -6.611  12.896  -2.713  1.00 96.13           H  
ATOM   2214  N   PHE A 143     -10.026   9.477  -1.841  1.00 92.11           N  
ATOM   2215  H   PHE A 143      -9.425   9.389  -1.035  1.00 92.11           H  
ATOM   2216  CA  PHE A 143     -11.359   8.905  -1.719  1.00 92.11           C  
ATOM   2217  HA  PHE A 143     -11.932   9.095  -2.627  1.00 92.11           H  
ATOM   2218  C   PHE A 143     -12.079   9.563  -0.544  1.00 92.11           C  
ATOM   2219  CB  PHE A 143     -11.264   7.391  -1.513  1.00 92.11           C  
ATOM   2220  HB2 PHE A 143     -12.269   6.999  -1.357  1.00 92.11           H  
ATOM   2221  HB3 PHE A 143     -10.691   7.195  -0.607  1.00 92.11           H  
ATOM   2222  O   PHE A 143     -11.457   9.853   0.479  1.00 92.11           O  
ATOM   2223  CG  PHE A 143     -10.623   6.640  -2.660  1.00 92.11           C  
ATOM   2224  CD1 PHE A 143     -11.430   5.975  -3.601  1.00 92.11           C  
ATOM   2225  HD1 PHE A 143     -12.506   6.016  -3.522  1.00 92.11           H  
ATOM   2226  CD2 PHE A 143      -9.221   6.593  -2.778  1.00 92.11           C  
ATOM   2227  HD2 PHE A 143      -8.598   7.111  -2.063  1.00 92.11           H  
ATOM   2228  CE1 PHE A 143     -10.835   5.242  -4.640  1.00 92.11           C  
ATOM   2229  HE1 PHE A 143     -11.458   4.702  -5.338  1.00 92.11           H  
ATOM   2230  CE2 PHE A 143      -8.626   5.877  -3.829  1.00 92.11           C  
ATOM   2231  HE2 PHE A 143      -7.550   5.850  -3.920  1.00 92.11           H  
ATOM   2232  CZ  PHE A 143      -9.435   5.196  -4.755  1.00 92.11           C  
ATOM   2233  HZ  PHE A 143      -8.980   4.627  -5.553  1.00 92.11           H  
ATOM   2234  N   SER A 144     -13.389   9.748  -0.680  1.00 90.01           N  
ATOM   2235  H   SER A 144     -13.835   9.456  -1.538  1.00 90.01           H  
ATOM   2236  CA  SER A 144     -14.267  10.205   0.396  1.00 90.01           C  
ATOM   2237  HA  SER A 144     -13.691  10.323   1.314  1.00 90.01           H  
ATOM   2238  C   SER A 144     -15.349   9.165   0.654  1.00 90.01           C  
ATOM   2239  CB  SER A 144     -14.894  11.563   0.072  1.00 90.01           C  
ATOM   2240  HB2 SER A 144     -15.648  11.801   0.823  1.00 90.01           H  
ATOM   2241  HB3 SER A 144     -15.375  11.520  -0.905  1.00 90.01           H  
ATOM   2242  O   SER A 144     -15.864   8.533  -0.276  1.00 90.01           O  
ATOM   2243  OG  SER A 144     -13.903  12.574   0.083  1.00 90.01           O  
ATOM   2244  HG  SER A 144     -13.721  12.747   1.009  1.00 90.01           H  
ATOM   2245  N   ALA A 145     -15.705   8.982   1.918  1.00 75.00           N  
ATOM   2246  H   ALA A 145     -15.233   9.494   2.649  1.00 75.00           H  
ATOM   2247  CA  ALA A 145     -16.781   8.097   2.313  1.00 75.00           C  
ATOM   2248  HA  ALA A 145     -17.412   7.877   1.451  1.00 75.00           H  
ATOM   2249  C   ALA A 145     -17.646   8.767   3.374  1.00 75.00           C  
ATOM   2250  CB  ALA A 145     -16.191   6.783   2.822  1.00 75.00           C  
ATOM   2251  HB1 ALA A 145     -15.431   6.413   2.135  1.00 75.00           H  
ATOM   2252  HB2 ALA A 145     -16.993   6.051   2.922  1.00 75.00           H  
ATOM   2253  HB3 ALA A 145     -15.730   6.932   3.799  1.00 75.00           H  
ATOM   2254  O   ALA A 145     -17.155   9.135   4.431  1.00 75.00           O  
ATOM   2255  N   ASN A 146     -18.953   8.837   3.121  1.00 72.77           N  
ATOM   2256  H   ASN A 146     -19.300   8.571   2.211  1.00 72.77           H  
ATOM   2257  CA  ASN A 146     -19.921   9.203   4.161  1.00 72.77           C  
ATOM   2258  HA  ASN A 146     -19.571  10.099   4.675  1.00 72.77           H  
ATOM   2259  C   ASN A 146     -20.065   8.098   5.228  1.00 72.77           C  
ATOM   2260  CB  ASN A 146     -21.276   9.500   3.501  1.00 72.77           C  
ATOM   2261  HB2 ASN A 146     -21.636   8.600   3.004  1.00 72.77           H  
ATOM   2262  HB3 ASN A 146     -21.993   9.761   4.280  1.00 72.77           H  
ATOM   2263  O   ASN A 146     -20.722   8.309   6.240  1.00 72.77           O  
ATOM   2264  CG  ASN A 146     -21.243  10.649   2.510  1.00 72.77           C  
ATOM   2265  ND2 ASN A 146     -22.133  10.645   1.547  1.00 72.77           N  
ATOM   2266 HD21 ASN A 146     -22.857   9.941   1.526  1.00 72.77           H  
ATOM   2267 HD22 ASN A 146     -22.106  11.446   0.931  1.00 72.77           H  
ATOM   2268  OD1 ASN A 146     -20.431  11.552   2.551  1.00 72.77           O  
ATOM   2269  N   ASP A 147     -19.480   6.925   4.973  1.00 70.22           N  
ATOM   2270  H   ASP A 147     -18.909   6.857   4.143  1.00 70.22           H  
ATOM   2271  CA  ASP A 147     -19.438   5.768   5.856  1.00 70.22           C  
ATOM   2272  HA  ASP A 147     -19.859   6.021   6.829  1.00 70.22           H  
ATOM   2273  C   ASP A 147     -17.972   5.306   6.010  1.00 70.22           C  
ATOM   2274  CB  ASP A 147     -20.324   4.659   5.271  1.00 70.22           C  
ATOM   2275  HB2 ASP A 147     -21.352   5.019   5.224  1.00 70.22           H  
ATOM   2276  HB3 ASP A 147     -19.997   4.435   4.255  1.00 70.22           H  
ATOM   2277  O   ASP A 147     -17.394   4.797   5.041  1.00 70.22           O  
ATOM   2278  CG  ASP A 147     -20.289   3.370   6.097  1.00 70.22           C  
ATOM   2279  OD1 ASP A 147     -19.592   3.348   7.137  1.00 70.22           O  
ATOM   2280  OD2 ASP A 147     -20.915   2.394   5.639  1.00 70.22           O  
ATOM   2281  N   PRO A 148     -17.357   5.462   7.198  1.00 63.60           N  
ATOM   2282  CA  PRO A 148     -15.993   5.011   7.467  1.00 63.60           C  
ATOM   2283  HA  PRO A 148     -15.307   5.594   6.852  1.00 63.60           H  
ATOM   2284  C   PRO A 148     -15.766   3.519   7.187  1.00 63.60           C  
ATOM   2285  CB  PRO A 148     -15.744   5.330   8.945  1.00 63.60           C  
ATOM   2286  HB2 PRO A 148     -14.709   5.624   9.123  1.00 63.60           H  
ATOM   2287  HB3 PRO A 148     -16.005   4.472   9.564  1.00 63.60           H  
ATOM   2288  O   PRO A 148     -14.667   3.144   6.774  1.00 63.60           O  
ATOM   2289  CG  PRO A 148     -16.713   6.470   9.243  1.00 63.60           C  
ATOM   2290  HG2 PRO A 148     -16.277   7.416   8.921  1.00 63.60           H  
ATOM   2291  HG3 PRO A 148     -16.985   6.508  10.298  1.00 63.60           H  
ATOM   2292  CD  PRO A 148     -17.910   6.135   8.362  1.00 63.60           C  
ATOM   2293  HD2 PRO A 148     -18.433   7.052   8.091  1.00 63.60           H  
ATOM   2294  HD3 PRO A 148     -18.581   5.455   8.887  1.00 63.60           H  
ATOM   2295  N   HIS A 149     -16.791   2.665   7.320  1.00 70.60           N  
ATOM   2296  H   HIS A 149     -17.704   3.017   7.568  1.00 70.60           H  
ATOM   2297  CA  HIS A 149     -16.674   1.226   7.053  1.00 70.60           C  
ATOM   2298  HA  HIS A 149     -15.871   0.830   7.675  1.00 70.60           H  
ATOM   2299  C   HIS A 149     -16.307   0.921   5.595  1.00 70.60           C  
ATOM   2300  CB  HIS A 149     -17.977   0.510   7.427  1.00 70.60           C  
ATOM   2301  HB2 HIS A 149     -17.885  -0.545   7.168  1.00 70.60           H  
ATOM   2302  HB3 HIS A 149     -18.804   0.918   6.847  1.00 70.60           H  
ATOM   2303  O   HIS A 149     -15.736  -0.134   5.301  1.00 70.60           O  
ATOM   2304  CG  HIS A 149     -18.300   0.594   8.895  1.00 70.60           C  
ATOM   2305  CD2 HIS A 149     -19.364   1.234   9.470  1.00 70.60           C  
ATOM   2306  HD2 HIS A 149     -20.141   1.777   8.951  1.00 70.60           H  
ATOM   2307  ND1 HIS A 149     -17.565   0.030   9.912  1.00 70.60           N  
ATOM   2308  HD1 HIS A 149     -16.705  -0.489   9.807  1.00 70.60           H  
ATOM   2309  CE1 HIS A 149     -18.170   0.322  11.076  1.00 70.60           C  
ATOM   2310  HE1 HIS A 149     -17.828   0.025  12.056  1.00 70.60           H  
ATOM   2311  NE2 HIS A 149     -19.266   1.055  10.854  1.00 70.60           N  
ATOM   2312  N   LYS A 150     -16.543   1.865   4.675  1.00 74.23           N  
ATOM   2313  H   LYS A 150     -17.004   2.708   4.986  1.00 74.23           H  
ATOM   2314  CA  LYS A 150     -16.115   1.769   3.272  1.00 74.23           C  
ATOM   2315  HA  LYS A 150     -16.564   0.876   2.836  1.00 74.23           H  
ATOM   2316  C   LYS A 150     -14.594   1.641   3.126  1.00 74.23           C  
ATOM   2317  CB  LYS A 150     -16.635   3.011   2.545  1.00 74.23           C  
ATOM   2318  HB2 LYS A 150     -17.682   3.159   2.808  1.00 74.23           H  
ATOM   2319  HB3 LYS A 150     -16.065   3.873   2.891  1.00 74.23           H  
ATOM   2320  O   LYS A 150     -14.119   1.062   2.147  1.00 74.23           O  
ATOM   2321  CG  LYS A 150     -16.527   2.906   1.018  1.00 74.23           C  
ATOM   2322  HG2 LYS A 150     -17.106   2.054   0.662  1.00 74.23           H  
ATOM   2323  HG3 LYS A 150     -15.485   2.789   0.720  1.00 74.23           H  
ATOM   2324  CD  LYS A 150     -17.076   4.195   0.413  1.00 74.23           C  
ATOM   2325  HD2 LYS A 150     -18.128   4.301   0.681  1.00 74.23           H  
ATOM   2326  HD3 LYS A 150     -16.517   5.028   0.839  1.00 74.23           H  
ATOM   2327  CE  LYS A 150     -16.918   4.270  -1.100  1.00 74.23           C  
ATOM   2328  HE2 LYS A 150     -15.876   4.079  -1.357  1.00 74.23           H  
ATOM   2329  HE3 LYS A 150     -17.536   3.507  -1.573  1.00 74.23           H  
ATOM   2330  NZ  LYS A 150     -17.313   5.624  -1.547  1.00 74.23           N  
ATOM   2331  HZ1 LYS A 150     -16.775   6.345  -1.088  1.00 74.23           H  
ATOM   2332  HZ2 LYS A 150     -17.090   5.790  -2.518  1.00 74.23           H  
ATOM   2333  HZ3 LYS A 150     -18.297   5.809  -1.412  1.00 74.23           H  
ATOM   2334  N   PHE A 151     -13.832   2.147   4.095  1.00 81.24           N  
ATOM   2335  H   PHE A 151     -14.289   2.587   4.882  1.00 81.24           H  
ATOM   2336  CA  PHE A 151     -12.373   2.098   4.113  1.00 81.24           C  
ATOM   2337  HA  PHE A 151     -12.012   2.055   3.086  1.00 81.24           H  
ATOM   2338  C   PHE A 151     -11.796   0.846   4.788  1.00 81.24           C  
ATOM   2339  CB  PHE A 151     -11.836   3.389   4.750  1.00 81.24           C  
ATOM   2340  HB2 PHE A 151     -10.751   3.313   4.829  1.00 81.24           H  
ATOM   2341  HB3 PHE A 151     -12.215   3.455   5.769  1.00 81.24           H  
ATOM   2342  O   PHE A 151     -10.579   0.703   4.813  1.00 81.24           O  
ATOM   2343  CG  PHE A 151     -12.164   4.675   4.008  1.00 81.24           C  
ATOM   2344  CD1 PHE A 151     -12.008   4.758   2.614  1.00 81.24           C  
ATOM   2345  HD1 PHE A 151     -11.596   3.910   2.087  1.00 81.24           H  
ATOM   2346  CD2 PHE A 151     -12.602   5.806   4.715  1.00 81.24           C  
ATOM   2347  HD2 PHE A 151     -12.720   5.763   5.788  1.00 81.24           H  
ATOM   2348  CE1 PHE A 151     -12.336   5.937   1.919  1.00 81.24           C  
ATOM   2349  HE1 PHE A 151     -12.218   5.990   0.847  1.00 81.24           H  
ATOM   2350  CE2 PHE A 151     -12.890   6.999   4.031  1.00 81.24           C  
ATOM   2351  HE2 PHE A 151     -13.226   7.861   4.589  1.00 81.24           H  
ATOM   2352  CZ  PHE A 151     -12.766   7.066   2.634  1.00 81.24           C  
ATOM   2353  HZ  PHE A 151     -12.990   7.990   2.121  1.00 81.24           H  
ATOM   2354  N   ASN A 152     -12.620  -0.093   5.276  1.00 84.32           N  
ATOM   2355  H   ASN A 152     -13.612   0.095   5.286  1.00 84.32           H  
ATOM   2356  CA  ASN A 152     -12.129  -1.248   6.043  1.00 84.32           C  
ATOM   2357  HA  ASN A 152     -11.429  -0.878   6.793  1.00 84.32           H  
ATOM   2358  C   ASN A 152     -11.358  -2.285   5.215  1.00 84.32           C  
ATOM   2359  CB  ASN A 152     -13.299  -1.915   6.792  1.00 84.32           C  
ATOM   2360  HB2 ASN A 152     -14.159  -2.035   6.134  1.00 84.32           H  
ATOM   2361  HB3 ASN A 152     -12.985  -2.902   7.133  1.00 84.32           H  
ATOM   2362  O   ASN A 152     -10.637  -3.106   5.782  1.00 84.32           O  
ATOM   2363  CG  ASN A 152     -13.708  -1.144   8.033  1.00 84.32           C  
ATOM   2364  ND2 ASN A 152     -14.673  -1.621   8.781  1.00 84.32           N  
ATOM   2365 HD21 ASN A 152     -15.100  -2.512   8.570  1.00 84.32           H  
ATOM   2366 HD22 ASN A 152     -14.721  -1.192   9.694  1.00 84.32           H  
ATOM   2367  OD1 ASN A 152     -13.146  -0.127   8.384  1.00 84.32           O  
ATOM   2368  N   ARG A 153     -11.527  -2.292   3.886  1.00 90.52           N  
ATOM   2369  H   ARG A 153     -12.113  -1.569   3.495  1.00 90.52           H  
ATOM   2370  CA  ARG A 153     -10.916  -3.290   2.991  1.00 90.52           C  
ATOM   2371  HA  ARG A 153     -10.079  -3.743   3.523  1.00 90.52           H  
ATOM   2372  C   ARG A 153     -10.310  -2.675   1.721  1.00 90.52           C  
ATOM   2373  CB  ARG A 153     -11.916  -4.414   2.670  1.00 90.52           C  
ATOM   2374  HB2 ARG A 153     -12.791  -3.979   2.186  1.00 90.52           H  
ATOM   2375  HB3 ARG A 153     -11.446  -5.108   1.974  1.00 90.52           H  
ATOM   2376  O   ARG A 153     -10.770  -3.006   0.623  1.00 90.52           O  
ATOM   2377  CG  ARG A 153     -12.365  -5.214   3.900  1.00 90.52           C  
ATOM   2378  HG2 ARG A 153     -12.843  -4.552   4.622  1.00 90.52           H  
ATOM   2379  HG3 ARG A 153     -11.500  -5.687   4.365  1.00 90.52           H  
ATOM   2380  CD  ARG A 153     -13.379  -6.280   3.468  1.00 90.52           C  
ATOM   2381  HD2 ARG A 153     -12.917  -6.955   2.748  1.00 90.52           H  
ATOM   2382  HD3 ARG A 153     -14.215  -5.784   2.975  1.00 90.52           H  
ATOM   2383  NE  ARG A 153     -13.897  -7.031   4.625  1.00 90.52           N  
ATOM   2384  HE  ARG A 153     -14.677  -6.625   5.121  1.00 90.52           H  
ATOM   2385  NH1 ARG A 153     -12.344  -8.724   4.643  1.00 90.52           N  
ATOM   2386 HH11 ARG A 153     -11.850  -8.294   3.874  1.00 90.52           H  
ATOM   2387 HH12 ARG A 153     -11.846  -9.346   5.265  1.00 90.52           H  
ATOM   2388  NH2 ARG A 153     -13.818  -8.574   6.290  1.00 90.52           N  
ATOM   2389 HH21 ARG A 153     -14.535  -8.089   6.810  1.00 90.52           H  
ATOM   2390 HH22 ARG A 153     -13.154  -9.121   6.819  1.00 90.52           H  
ATOM   2391  CZ  ARG A 153     -13.363  -8.108   5.168  1.00 90.52           C  
ATOM   2392  N   PRO A 154      -9.345  -1.743   1.819  1.00 94.06           N  
ATOM   2393  CA  PRO A 154      -8.736  -1.175   0.635  1.00 94.06           C  
ATOM   2394  HA  PRO A 154      -9.512  -0.873  -0.069  1.00 94.06           H  
ATOM   2395  C   PRO A 154      -7.837  -2.222  -0.026  1.00 94.06           C  
ATOM   2396  CB  PRO A 154      -7.990   0.072   1.101  1.00 94.06           C  
ATOM   2397  HB2 PRO A 154      -8.678   0.918   1.118  1.00 94.06           H  
ATOM   2398  HB3 PRO A 154      -7.128   0.297   0.473  1.00 94.06           H  
ATOM   2399  O   PRO A 154      -7.143  -3.003   0.629  1.00 94.06           O  
ATOM   2400  CG  PRO A 154      -7.584  -0.276   2.528  1.00 94.06           C  
ATOM   2401  HG2 PRO A 154      -6.590  -0.722   2.506  1.00 94.06           H  
ATOM   2402  HG3 PRO A 154      -7.580   0.613   3.159  1.00 94.06           H  
ATOM   2403  CD  PRO A 154      -8.634  -1.290   3.006  1.00 94.06           C  
ATOM   2404  HD2 PRO A 154      -8.158  -2.126   3.518  1.00 94.06           H  
ATOM   2405  HD3 PRO A 154      -9.329  -0.807   3.692  1.00 94.06           H  
ATOM   2406  N   GLN A 155      -7.860  -2.231  -1.349  1.00 97.79           N  
ATOM   2407  H   GLN A 155      -8.471  -1.578  -1.819  1.00 97.79           H  
ATOM   2408  CA  GLN A 155      -7.059  -3.121  -2.171  1.00 97.79           C  
ATOM   2409  HA  GLN A 155      -6.345  -3.658  -1.546  1.00 97.79           H  
ATOM   2410  C   GLN A 155      -6.268  -2.295  -3.178  1.00 97.79           C  
ATOM   2411  CB  GLN A 155      -7.981  -4.155  -2.829  1.00 97.79           C  
ATOM   2412  HB2 GLN A 155      -8.835  -3.636  -3.264  1.00 97.79           H  
ATOM   2413  HB3 GLN A 155      -8.354  -4.831  -2.060  1.00 97.79           H  
ATOM   2414  O   GLN A 155      -6.822  -1.430  -3.857  1.00 97.79           O  
ATOM   2415  CG  GLN A 155      -7.291  -4.970  -3.931  1.00 97.79           C  
ATOM   2416  HG2 GLN A 155      -6.859  -4.298  -4.672  1.00 97.79           H  
ATOM   2417  HG3 GLN A 155      -6.484  -5.566  -3.503  1.00 97.79           H  
ATOM   2418  CD  GLN A 155      -8.251  -5.892  -4.669  1.00 97.79           C  
ATOM   2419  NE2 GLN A 155      -7.941  -6.214  -5.904  1.00 97.79           N  
ATOM   2420 HE21 GLN A 155      -8.145  -7.187  -6.083  1.00 97.79           H  
ATOM   2421 HE22 GLN A 155      -7.077  -5.862  -6.290  1.00 97.79           H  
ATOM   2422  OE1 GLN A 155      -9.285  -6.325  -4.172  1.00 97.79           O  
ATOM   2423  N   PHE A 156      -4.991  -2.630  -3.313  1.00 98.43           N  
ATOM   2424  H   PHE A 156      -4.618  -3.341  -2.701  1.00 98.43           H  
ATOM   2425  CA  PHE A 156      -4.081  -2.074  -4.300  1.00 98.43           C  
ATOM   2426  HA  PHE A 156      -4.607  -1.347  -4.918  1.00 98.43           H  
ATOM   2427  C   PHE A 156      -3.590  -3.213  -5.187  1.00 98.43           C  
ATOM   2428  CB  PHE A 156      -2.927  -1.349  -3.594  1.00 98.43           C  
ATOM   2429  HB2 PHE A 156      -2.247  -2.087  -3.168  1.00 98.43           H  
ATOM   2430  HB3 PHE A 156      -2.364  -0.780  -4.334  1.00 98.43           H  
ATOM   2431  O   PHE A 156      -3.122  -4.237  -4.697  1.00 98.43           O  
ATOM   2432  CG  PHE A 156      -3.388  -0.416  -2.490  1.00 98.43           C  
ATOM   2433  CD1 PHE A 156      -3.868   0.864  -2.811  1.00 98.43           C  
ATOM   2434  HD1 PHE A 156      -3.851   1.199  -3.838  1.00 98.43           H  
ATOM   2435  CD2 PHE A 156      -3.408  -0.852  -1.150  1.00 98.43           C  
ATOM   2436  HD2 PHE A 156      -3.055  -1.841  -0.897  1.00 98.43           H  
ATOM   2437  CE1 PHE A 156      -4.381   1.699  -1.804  1.00 98.43           C  
ATOM   2438  HE1 PHE A 156      -4.762   2.678  -2.056  1.00 98.43           H  
ATOM   2439  CE2 PHE A 156      -3.919  -0.016  -0.142  1.00 98.43           C  
ATOM   2440  HE2 PHE A 156      -3.947  -0.361   0.881  1.00 98.43           H  
ATOM   2441  CZ  PHE A 156      -4.415   1.257  -0.471  1.00 98.43           C  
ATOM   2442  HZ  PHE A 156      -4.831   1.894   0.296  1.00 98.43           H  
ATOM   2443  N   THR A 157      -3.710  -3.067  -6.496  1.00 98.53           N  
ATOM   2444  H   THR A 157      -4.156  -2.233  -6.852  1.00 98.53           H  
ATOM   2445  CA  THR A 157      -3.132  -3.993  -7.469  1.00 98.53           C  
ATOM   2446  HA  THR A 157      -2.581  -4.783  -6.959  1.00 98.53           H  
ATOM   2447  C   THR A 157      -2.137  -3.208  -8.300  1.00 98.53           C  
ATOM   2448  CB  THR A 157      -4.218  -4.661  -8.317  1.00 98.53           C  
ATOM   2449  HB  THR A 157      -4.750  -3.908  -8.899  1.00 98.53           H  
ATOM   2450  O   THR A 157      -2.518  -2.243  -8.953  1.00 98.53           O  
ATOM   2451  CG2 THR A 157      -3.640  -5.703  -9.267  1.00 98.53           C  
ATOM   2452 HG21 THR A 157      -3.123  -6.483  -8.708  1.00 98.53           H  
ATOM   2453 HG22 THR A 157      -2.943  -5.236  -9.962  1.00 98.53           H  
ATOM   2454 HG23 THR A 157      -4.452  -6.139  -9.850  1.00 98.53           H  
ATOM   2455  OG1 THR A 157      -5.130  -5.322  -7.454  1.00 98.53           O  
ATOM   2456  HG1 THR A 157      -4.622  -5.535  -6.668  1.00 98.53           H  
ATOM   2457  N   ILE A 158      -0.869  -3.587  -8.201  1.00 98.28           N  
ATOM   2458  H   ILE A 158      -0.660  -4.427  -7.681  1.00 98.28           H  
ATOM   2459  CA  ILE A 158       0.261  -2.924  -8.836  1.00 98.28           C  
ATOM   2460  HA  ILE A 158      -0.049  -1.953  -9.221  1.00 98.28           H  
ATOM   2461  C   ILE A 158       0.684  -3.796 -10.013  1.00 98.28           C  
ATOM   2462  CB  ILE A 158       1.413  -2.704  -7.825  1.00 98.28           C  
ATOM   2463  HB  ILE A 158       1.787  -3.670  -7.484  1.00 98.28           H  
ATOM   2464  O   ILE A 158       1.067  -4.952  -9.818  1.00 98.28           O  
ATOM   2465  CG1 ILE A 158       1.004  -1.857  -6.592  1.00 98.28           C  
ATOM   2466 HG12 ILE A 158       0.311  -1.073  -6.900  1.00 98.28           H  
ATOM   2467 HG13 ILE A 158       1.889  -1.369  -6.185  1.00 98.28           H  
ATOM   2468  CG2 ILE A 158       2.568  -1.969  -8.520  1.00 98.28           C  
ATOM   2469 HG21 ILE A 158       2.912  -2.519  -9.396  1.00 98.28           H  
ATOM   2470 HG22 ILE A 158       3.414  -1.864  -7.840  1.00 98.28           H  
ATOM   2471 HG23 ILE A 158       2.225  -0.981  -8.825  1.00 98.28           H  
ATOM   2472  CD1 ILE A 158       0.389  -2.658  -5.436  1.00 98.28           C  
ATOM   2473 HD11 ILE A 158      -0.587  -3.062  -5.706  1.00 98.28           H  
ATOM   2474 HD12 ILE A 158       1.054  -3.475  -5.156  1.00 98.28           H  
ATOM   2475 HD13 ILE A 158       0.259  -2.001  -4.575  1.00 98.28           H  
ATOM   2476  N   GLU A 159       0.607  -3.245 -11.218  1.00 97.88           N  
ATOM   2477  H   GLU A 159       0.263  -2.299 -11.303  1.00 97.88           H  
ATOM   2478  CA  GLU A 159       0.963  -3.909 -12.466  1.00 97.88           C  
ATOM   2479  HA  GLU A 159       1.350  -4.902 -12.236  1.00 97.88           H  
ATOM   2480  C   GLU A 159       2.079  -3.136 -13.173  1.00 97.88           C  
ATOM   2481  CB  GLU A 159      -0.266  -4.113 -13.374  1.00 97.88           C  
ATOM   2482  HB2 GLU A 159      -0.682  -3.147 -13.659  1.00 97.88           H  
ATOM   2483  HB3 GLU A 159       0.073  -4.631 -14.272  1.00 97.88           H  
ATOM   2484  O   GLU A 159       2.016  -1.923 -13.362  1.00 97.88           O  
ATOM   2485  CG  GLU A 159      -1.354  -4.958 -12.681  1.00 97.88           C  
ATOM   2486  HG2 GLU A 159      -1.832  -4.353 -11.911  1.00 97.88           H  
ATOM   2487  HG3 GLU A 159      -0.859  -5.791 -12.183  1.00 97.88           H  
ATOM   2488  CD  GLU A 159      -2.439  -5.543 -13.608  1.00 97.88           C  
ATOM   2489  OE1 GLU A 159      -3.260  -6.348 -13.082  1.00 97.88           O  
ATOM   2490  OE2 GLU A 159      -2.392  -5.314 -14.833  1.00 97.88           O  
ATOM   2491  N   TRP A 160       3.128  -3.848 -13.560  1.00 94.92           N  
ATOM   2492  H   TRP A 160       3.095  -4.846 -13.409  1.00 94.92           H  
ATOM   2493  CA  TRP A 160       4.254  -3.313 -14.320  1.00 94.92           C  
ATOM   2494  HA  TRP A 160       4.024  -2.298 -14.645  1.00 94.92           H  
ATOM   2495  C   TRP A 160       4.475  -4.140 -15.587  1.00 94.92           C  
ATOM   2496  CB  TRP A 160       5.495  -3.244 -13.420  1.00 94.92           C  
ATOM   2497  HB2 TRP A 160       6.296  -2.742 -13.963  1.00 94.92           H  
ATOM   2498  HB3 TRP A 160       5.256  -2.621 -12.558  1.00 94.92           H  
ATOM   2499  O   TRP A 160       3.895  -5.221 -15.736  1.00 94.92           O  
ATOM   2500  CG  TRP A 160       6.010  -4.555 -12.909  1.00 94.92           C  
ATOM   2501  CD1 TRP A 160       6.987  -5.292 -13.479  1.00 94.92           C  
ATOM   2502  HD1 TRP A 160       7.512  -5.015 -14.382  1.00 94.92           H  
ATOM   2503  CD2 TRP A 160       5.620  -5.277 -11.704  1.00 94.92           C  
ATOM   2504  CE2 TRP A 160       6.416  -6.458 -11.612  1.00 94.92           C  
ATOM   2505  CE3 TRP A 160       4.674  -5.056 -10.681  1.00 94.92           C  
ATOM   2506  HE3 TRP A 160       4.054  -4.172 -10.719  1.00 94.92           H  
ATOM   2507  NE1 TRP A 160       7.221  -6.425 -12.728  1.00 94.92           N  
ATOM   2508  HE1 TRP A 160       8.005  -7.038 -12.902  1.00 94.92           H  
ATOM   2509  CH2 TRP A 160       5.355  -7.108  -9.550  1.00 94.92           C  
ATOM   2510  HH2 TRP A 160       5.285  -7.786  -8.712  1.00 94.92           H  
ATOM   2511  CZ2 TRP A 160       6.294  -7.368 -10.557  1.00 94.92           C  
ATOM   2512  HZ2 TRP A 160       6.938  -8.233 -10.493  1.00 94.92           H  
ATOM   2513  CZ3 TRP A 160       4.539  -5.964  -9.615  1.00 94.92           C  
ATOM   2514  HZ3 TRP A 160       3.817  -5.767  -8.835  1.00 94.92           H  
ATOM   2515  N   GLY A 161       5.323  -3.628 -16.482  1.00 87.35           N  
ATOM   2516  H   GLY A 161       5.754  -2.739 -16.271  1.00 87.35           H  
ATOM   2517  CA  GLY A 161       5.739  -4.317 -17.711  1.00 87.35           C  
ATOM   2518  HA2 GLY A 161       6.465  -3.710 -18.250  1.00 87.35           H  
ATOM   2519  HA3 GLY A 161       4.869  -4.467 -18.351  1.00 87.35           H  
ATOM   2520  C   GLY A 161       6.373  -5.690 -17.501  1.00 87.35           C  
ATOM   2521  O   GLY A 161       6.738  -6.047 -16.354  1.00 87.35           O  
ATOM   2522  OXT GLY A 161       6.454  -6.392 -18.524  1.00 87.35           O  
TER    2523      GLY A 161                                                       
END   
