# Supplementary material for: Single-chain dimers from de novo immunoglobulins as robust scaffolds for multiple binding loops
Source: Nat Commun. 2023 Sep 23;14:5939. doi: 10.1038/s41467-023-41717-5 (PMC10517939; doi:10.1038/s41467-023-41717-5)
Supplement: Supplementary file 3 — Supplementary Data 1 [file 41467_2023_41717_MOESM3_ESM.zip › design_models/scIg+EF/scIg12+EF1c/ranked_5.pdb]

ATOM      1  N   GLY A   1     -16.543  -2.687   4.385  1.00 92.29           N  
ATOM      2  H   GLY A   1     -17.305  -2.460   5.007  1.00 92.29           H  
ATOM      3  H2  GLY A   1     -15.736  -2.894   4.956  1.00 92.29           H  
ATOM      4  H3  GLY A   1     -16.763  -3.549   3.906  1.00 92.29           H  
ATOM      5  CA  GLY A   1     -16.231  -1.600   3.422  1.00 92.29           C  
ATOM      6  HA2 GLY A   1     -17.135  -1.336   2.874  1.00 92.29           H  
ATOM      7  HA3 GLY A   1     -15.861  -0.734   3.970  1.00 92.29           H  
ATOM      8  C   GLY A   1     -15.168  -2.027   2.415  1.00 92.29           C  
ATOM      9  O   GLY A   1     -14.690  -3.147   2.512  1.00 92.29           O  
ATOM     10  N   ARG A   2     -14.817  -1.176   1.438  1.00 96.43           N  
ATOM     11  H   ARG A   2     -15.243  -0.261   1.392  1.00 96.43           H  
ATOM     12  CA  ARG A   2     -13.827  -1.481   0.386  1.00 96.43           C  
ATOM     13  HA  ARG A   2     -13.173  -2.283   0.728  1.00 96.43           H  
ATOM     14  C   ARG A   2     -12.952  -0.269   0.079  1.00 96.43           C  
ATOM     15  CB  ARG A   2     -14.563  -1.973  -0.874  1.00 96.43           C  
ATOM     16  HB2 ARG A   2     -15.363  -1.270  -1.107  1.00 96.43           H  
ATOM     17  HB3 ARG A   2     -15.021  -2.936  -0.649  1.00 96.43           H  
ATOM     18  O   ARG A   2     -13.481   0.812  -0.174  1.00 96.43           O  
ATOM     19  CG  ARG A   2     -13.670  -2.128  -2.120  1.00 96.43           C  
ATOM     20  HG2 ARG A   2     -13.244  -1.163  -2.397  1.00 96.43           H  
ATOM     21  HG3 ARG A   2     -12.863  -2.831  -1.917  1.00 96.43           H  
ATOM     22  CD  ARG A   2     -14.520  -2.633  -3.287  1.00 96.43           C  
ATOM     23  HD2 ARG A   2     -14.925  -3.605  -3.006  1.00 96.43           H  
ATOM     24  HD3 ARG A   2     -15.351  -1.945  -3.442  1.00 96.43           H  
ATOM     25  NE  ARG A   2     -13.741  -2.720  -4.536  1.00 96.43           N  
ATOM     26  HE  ARG A   2     -13.194  -1.906  -4.778  1.00 96.43           H  
ATOM     27  NH1 ARG A   2     -14.524  -4.762  -5.234  1.00 96.43           N  
ATOM     28 HH11 ARG A   2     -15.348  -4.552  -4.689  1.00 96.43           H  
ATOM     29 HH12 ARG A   2     -14.110  -5.493  -4.673  1.00 96.43           H  
ATOM     30  NH2 ARG A   2     -12.895  -3.803  -6.358  1.00 96.43           N  
ATOM     31 HH21 ARG A   2     -12.210  -3.072  -6.487  1.00 96.43           H  
ATOM     32 HH22 ARG A   2     -12.920  -4.652  -6.905  1.00 96.43           H  
ATOM     33  CZ  ARG A   2     -13.723  -3.750  -5.359  1.00 96.43           C  
ATOM     34  N   VAL A   3     -11.637  -0.469   0.036  1.00 96.45           N  
ATOM     35  H   VAL A   3     -11.292  -1.388   0.275  1.00 96.45           H  
ATOM     36  CA  VAL A   3     -10.665   0.525  -0.441  1.00 96.45           C  
ATOM     37  HA  VAL A   3     -11.207   1.307  -0.973  1.00 96.45           H  
ATOM     38  C   VAL A   3      -9.718  -0.092  -1.448  1.00 96.45           C  
ATOM     39  CB  VAL A   3      -9.905   1.193   0.720  1.00 96.45           C  
ATOM     40  HB  VAL A   3      -9.679   0.450   1.484  1.00 96.45           H  
ATOM     41  O   VAL A   3      -9.259  -1.222  -1.297  1.00 96.45           O  
ATOM     42  CG1 VAL A   3      -8.595   1.901   0.333  1.00 96.45           C  
ATOM     43 HG11 VAL A   3      -7.860   1.173  -0.009  1.00 96.45           H  
ATOM     44 HG12 VAL A   3      -8.180   2.410   1.203  1.00 96.45           H  
ATOM     45 HG13 VAL A   3      -8.775   2.633  -0.454  1.00 96.45           H  
ATOM     46  CG2 VAL A   3     -10.816   2.268   1.305  1.00 96.45           C  
ATOM     47 HG21 VAL A   3     -10.981   3.055   0.568  1.00 96.45           H  
ATOM     48 HG22 VAL A   3     -11.779   1.851   1.601  1.00 96.45           H  
ATOM     49 HG23 VAL A   3     -10.329   2.723   2.167  1.00 96.45           H  
ATOM     50  N   GLU A   4      -9.406   0.678  -2.478  1.00 97.43           N  
ATOM     51  H   GLU A   4      -9.815   1.601  -2.526  1.00 97.43           H  
ATOM     52  CA  GLU A   4      -8.450   0.312  -3.505  1.00 97.43           C  
ATOM     53  HA  GLU A   4      -8.104  -0.706  -3.326  1.00 97.43           H  
ATOM     54  C   GLU A   4      -7.225   1.228  -3.465  1.00 97.43           C  
ATOM     55  CB  GLU A   4      -9.168   0.324  -4.853  1.00 97.43           C  
ATOM     56  HB2 GLU A   4      -9.495   1.339  -5.080  1.00 97.43           H  
ATOM     57  HB3 GLU A   4     -10.039  -0.329  -4.796  1.00 97.43           H  
ATOM     58  O   GLU A   4      -7.350   2.449  -3.407  1.00 97.43           O  
ATOM     59  CG  GLU A   4      -8.254  -0.172  -5.965  1.00 97.43           C  
ATOM     60  HG2 GLU A   4      -7.401   0.500  -6.058  1.00 97.43           H  
ATOM     61  HG3 GLU A   4      -7.882  -1.161  -5.699  1.00 97.43           H  
ATOM     62  CD  GLU A   4      -8.962  -0.251  -7.314  1.00 97.43           C  
ATOM     63  OE1 GLU A   4      -8.338  -0.793  -8.241  1.00 97.43           O  
ATOM     64  OE2 GLU A   4     -10.101   0.209  -7.522  1.00 97.43           O  
ATOM     65  N   VAL A   5      -6.043   0.617  -3.539  1.00 96.97           N  
ATOM     66  H   VAL A   5      -6.044  -0.393  -3.546  1.00 96.97           H  
ATOM     67  CA  VAL A   5      -4.739   1.263  -3.686  1.00 96.97           C  
ATOM     68  HA  VAL A   5      -4.869   2.345  -3.732  1.00 96.97           H  
ATOM     69  C   VAL A   5      -4.130   0.775  -4.998  1.00 96.97           C  
ATOM     70  CB  VAL A   5      -3.814   0.933  -2.494  1.00 96.97           C  
ATOM     71  HB  VAL A   5      -3.589  -0.134  -2.498  1.00 96.97           H  
ATOM     72  O   VAL A   5      -3.755  -0.391  -5.116  1.00 96.97           O  
ATOM     73  CG1 VAL A   5      -2.490   1.700  -2.601  1.00 96.97           C  
ATOM     74 HG11 VAL A   5      -2.680   2.773  -2.584  1.00 96.97           H  
ATOM     75 HG12 VAL A   5      -1.968   1.437  -3.522  1.00 96.97           H  
ATOM     76 HG13 VAL A   5      -1.845   1.439  -1.762  1.00 96.97           H  
ATOM     77  CG2 VAL A   5      -4.461   1.263  -1.142  1.00 96.97           C  
ATOM     78 HG21 VAL A   5      -3.747   1.102  -0.335  1.00 96.97           H  
ATOM     79 HG22 VAL A   5      -5.320   0.614  -0.971  1.00 96.97           H  
ATOM     80 HG23 VAL A   5      -4.796   2.300  -1.129  1.00 96.97           H  
ATOM     81  N   ARG A   6      -4.021   1.652  -5.996  1.00 96.01           N  
ATOM     82  H   ARG A   6      -4.361   2.589  -5.830  1.00 96.01           H  
ATOM     83  CA  ARG A   6      -3.278   1.393  -7.238  1.00 96.01           C  
ATOM     84  HA  ARG A   6      -3.028   0.335  -7.316  1.00 96.01           H  
ATOM     85  C   ARG A   6      -1.979   2.173  -7.205  1.00 96.01           C  
ATOM     86  CB  ARG A   6      -4.084   1.793  -8.477  1.00 96.01           C  
ATOM     87  HB2 ARG A   6      -4.351   2.847  -8.398  1.00 96.01           H  
ATOM     88  HB3 ARG A   6      -3.449   1.667  -9.354  1.00 96.01           H  
ATOM     89  O   ARG A   6      -2.003   3.390  -7.037  1.00 96.01           O  
ATOM     90  CG  ARG A   6      -5.359   0.977  -8.680  1.00 96.01           C  
ATOM     91  HG2 ARG A   6      -6.019   1.107  -7.822  1.00 96.01           H  
ATOM     92  HG3 ARG A   6      -5.100  -0.076  -8.787  1.00 96.01           H  
ATOM     93  CD  ARG A   6      -6.077   1.457  -9.948  1.00 96.01           C  
ATOM     94  HD2 ARG A   6      -6.269   2.526  -9.849  1.00 96.01           H  
ATOM     95  HD3 ARG A   6      -5.433   1.284 -10.810  1.00 96.01           H  
ATOM     96  NE  ARG A   6      -7.341   0.734 -10.116  1.00 96.01           N  
ATOM     97  HE  ARG A   6      -7.461  -0.074  -9.521  1.00 96.01           H  
ATOM     98  NH1 ARG A   6      -8.564   2.206 -11.368  1.00 96.01           N  
ATOM     99 HH11 ARG A   6      -7.723   2.749 -11.503  1.00 96.01           H  
ATOM    100 HH12 ARG A   6      -9.473   2.578 -11.602  1.00 96.01           H  
ATOM    101  NH2 ARG A   6      -9.578   0.511 -10.335  1.00 96.01           N  
ATOM    102 HH21 ARG A   6     -10.475   0.953 -10.482  1.00 96.01           H  
ATOM    103 HH22 ARG A   6      -9.512  -0.064  -9.507  1.00 96.01           H  
ATOM    104  CZ  ARG A   6      -8.483   1.147 -10.618  1.00 96.01           C  
ATOM    105  N   VAL A   7      -0.865   1.490  -7.401  1.00 91.37           N  
ATOM    106  H   VAL A   7      -0.915   0.496  -7.572  1.00 91.37           H  
ATOM    107  CA  VAL A   7       0.441   2.132  -7.534  1.00 91.37           C  
ATOM    108  HA  VAL A   7       0.381   3.167  -7.198  1.00 91.37           H  
ATOM    109  C   VAL A   7       0.820   2.133  -9.004  1.00 91.37           C  
ATOM    110  CB  VAL A   7       1.496   1.431  -6.670  1.00 91.37           C  
ATOM    111  HB  VAL A   7       1.654   0.428  -7.064  1.00 91.37           H  
ATOM    112  O   VAL A   7       0.565   1.162  -9.708  1.00 91.37           O  
ATOM    113  CG1 VAL A   7       2.835   2.171  -6.693  1.00 91.37           C  
ATOM    114 HG11 VAL A   7       2.695   3.205  -6.378  1.00 91.37           H  
ATOM    115 HG12 VAL A   7       3.542   1.685  -6.021  1.00 91.37           H  
ATOM    116 HG13 VAL A   7       3.263   2.154  -7.695  1.00 91.37           H  
ATOM    117  CG2 VAL A   7       1.042   1.308  -5.209  1.00 91.37           C  
ATOM    118 HG21 VAL A   7       1.824   0.815  -4.632  1.00 91.37           H  
ATOM    119 HG22 VAL A   7       0.144   0.694  -5.140  1.00 91.37           H  
ATOM    120 HG23 VAL A   7       0.840   2.295  -4.793  1.00 91.37           H  
ATOM    121  N   GLU A   8       1.416   3.215  -9.472  1.00 87.77           N  
ATOM    122  H   GLU A   8       1.503   4.019  -8.867  1.00 87.77           H  
ATOM    123  CA  GLU A   8       1.997   3.321 -10.801  1.00 87.77           C  
ATOM    124  HA  GLU A   8       2.110   2.326 -11.230  1.00 87.77           H  
ATOM    125  C   GLU A   8       3.385   3.944 -10.681  1.00 87.77           C  
ATOM    126  CB  GLU A   8       1.055   4.125 -11.709  1.00 87.77           C  
ATOM    127  HB2 GLU A   8       0.106   3.593 -11.767  1.00 87.77           H  
ATOM    128  HB3 GLU A   8       0.877   5.109 -11.275  1.00 87.77           H  
ATOM    129  O   GLU A   8       3.541   5.029 -10.116  1.00 87.77           O  
ATOM    130  CG  GLU A   8       1.621   4.289 -13.125  1.00 87.77           C  
ATOM    131  HG2 GLU A   8       1.934   3.310 -13.486  1.00 87.77           H  
ATOM    132  HG3 GLU A   8       2.499   4.934 -13.087  1.00 87.77           H  
ATOM    133  CD  GLU A   8       0.612   4.878 -14.120  1.00 87.77           C  
ATOM    134  OE1 GLU A   8       0.881   4.731 -15.336  1.00 87.77           O  
ATOM    135  OE2 GLU A   8      -0.458   5.387 -13.714  1.00 87.77           O  
ATOM    136  N   PHE A   9       4.390   3.249 -11.207  1.00 81.58           N  
ATOM    137  H   PHE A   9       4.198   2.352 -11.631  1.00 81.58           H  
ATOM    138  CA  PHE A   9       5.746   3.774 -11.308  1.00 81.58           C  
ATOM    139  HA  PHE A   9       5.884   4.560 -10.566  1.00 81.58           H  
ATOM    140  C   PHE A   9       5.949   4.388 -12.689  1.00 81.58           C  
ATOM    141  CB  PHE A   9       6.777   2.685 -11.003  1.00 81.58           C  
ATOM    142  HB2 PHE A   9       7.773   3.128 -11.035  1.00 81.58           H  
ATOM    143  HB3 PHE A   9       6.732   1.922 -11.780  1.00 81.58           H  
ATOM    144  O   PHE A   9       5.729   3.742 -13.713  1.00 81.58           O  
ATOM    145  CG  PHE A   9       6.577   2.031  -9.651  1.00 81.58           C  
ATOM    146  CD1 PHE A   9       7.048   2.645  -8.477  1.00 81.58           C  
ATOM    147  HD1 PHE A   9       7.571   3.588  -8.527  1.00 81.58           H  
ATOM    148  CD2 PHE A   9       5.876   0.816  -9.561  1.00 81.58           C  
ATOM    149  HD2 PHE A   9       5.494   0.352 -10.459  1.00 81.58           H  
ATOM    150  CE1 PHE A   9       6.811   2.031  -7.234  1.00 81.58           C  
ATOM    151  HE1 PHE A   9       7.130   2.504  -6.317  1.00 81.58           H  
ATOM    152  CE2 PHE A   9       5.662   0.194  -8.323  1.00 81.58           C  
ATOM    153  HE2 PHE A   9       5.144  -0.753  -8.277  1.00 81.58           H  
ATOM    154  CZ  PHE A   9       6.132   0.807  -7.155  1.00 81.58           C  
ATOM    155  HZ  PHE A   9       5.964   0.347  -6.192  1.00 81.58           H  
ATOM    156  N   GLU A  10       6.387   5.638 -12.704  1.00 73.72           N  
ATOM    157  H   GLU A  10       6.570   6.092 -11.821  1.00 73.72           H  
ATOM    158  CA  GLU A  10       6.794   6.354 -13.901  1.00 73.72           C  
ATOM    159  HA  GLU A  10       6.584   5.760 -14.791  1.00 73.72           H  
ATOM    160  C   GLU A  10       8.305   6.563 -13.807  1.00 73.72           C  
ATOM    161  CB  GLU A  10       5.971   7.646 -14.006  1.00 73.72           C  
ATOM    162  HB2 GLU A  10       6.120   8.219 -13.090  1.00 73.72           H  
ATOM    163  HB3 GLU A  10       4.917   7.375 -14.057  1.00 73.72           H  
ATOM    164  O   GLU A  10       8.798   7.403 -13.052  1.00 73.72           O  
ATOM    165  CG  GLU A  10       6.299   8.535 -15.217  1.00 73.72           C  
ATOM    166  HG2 GLU A  10       6.099   7.968 -16.127  1.00 73.72           H  
ATOM    167  HG3 GLU A  10       7.358   8.789 -15.198  1.00 73.72           H  
ATOM    168  CD  GLU A  10       5.474   9.841 -15.230  1.00 73.72           C  
ATOM    169  OE1 GLU A  10       5.500  10.571 -16.242  1.00 73.72           O  
ATOM    170  OE2 GLU A  10       4.788  10.176 -14.226  1.00 73.72           O  
ATOM    171  N   THR A  11       9.047   5.752 -14.556  1.00 63.61           N  
ATOM    172  H   THR A  11       8.594   5.040 -15.111  1.00 63.61           H  
ATOM    173  CA  THR A  11      10.433   6.055 -14.907  1.00 63.61           C  
ATOM    174  HA  THR A  11      10.897   6.613 -14.094  1.00 63.61           H  
ATOM    175  C   THR A  11      10.413   6.911 -16.173  1.00 63.61           C  
ATOM    176  CB  THR A  11      11.259   4.779 -15.128  1.00 63.61           C  
ATOM    177  HB  THR A  11      12.253   5.052 -15.481  1.00 63.61           H  
ATOM    178  O   THR A  11       9.609   6.620 -17.067  1.00 63.61           O  
ATOM    179  CG2 THR A  11      11.397   3.982 -13.829  1.00 63.61           C  
ATOM    180 HG21 THR A  11      10.420   3.643 -13.485  1.00 63.61           H  
ATOM    181 HG22 THR A  11      11.858   4.605 -13.062  1.00 63.61           H  
ATOM    182 HG23 THR A  11      12.033   3.115 -14.008  1.00 63.61           H  
ATOM    183  OG1 THR A  11      10.641   3.934 -16.075  1.00 63.61           O  
ATOM    184  HG1 THR A  11      10.686   4.386 -16.922  1.00 63.61           H  
ATOM    185  N   PRO A  12      11.261   7.946 -16.293  1.00 53.93           N  
ATOM    186  CA  PRO A  12      11.456   8.643 -17.554  1.00 53.93           C  
ATOM    187  HA  PRO A  12      10.554   9.218 -17.767  1.00 53.93           H  
ATOM    188  C   PRO A  12      11.705   7.639 -18.677  1.00 53.93           C  
ATOM    189  CB  PRO A  12      12.624   9.609 -17.345  1.00 53.93           C  
ATOM    190  HB2 PRO A  12      13.572   9.125 -17.584  1.00 53.93           H  
ATOM    191  HB3 PRO A  12      12.504  10.523 -17.926  1.00 53.93           H  
ATOM    192  O   PRO A  12      12.420   6.651 -18.502  1.00 53.93           O  
ATOM    193  CG  PRO A  12      12.538   9.875 -15.846  1.00 53.93           C  
ATOM    194  HG2 PRO A  12      13.477  10.261 -15.450  1.00 53.93           H  
ATOM    195  HG3 PRO A  12      11.744  10.597 -15.653  1.00 53.93           H  
ATOM    196  CD  PRO A  12      12.121   8.514 -15.280  1.00 53.93           C  
ATOM    197  HD2 PRO A  12      11.605   8.649 -14.329  1.00 53.93           H  
ATOM    198  HD3 PRO A  12      12.977   7.848 -15.169  1.00 53.93           H  
ATOM    199  N   GLN A  13      11.020   7.864 -19.795  1.00 52.84           N  
ATOM    200  H   GLN A  13      10.482   8.715 -19.869  1.00 52.84           H  
ATOM    201  CA  GLN A  13      11.146   7.033 -20.982  1.00 52.84           C  
ATOM    202  HA  GLN A  13      10.967   5.994 -20.704  1.00 52.84           H  
ATOM    203  C   GLN A  13      12.567   7.125 -21.534  1.00 52.84           C  
ATOM    204  CB  GLN A  13      10.105   7.456 -22.034  1.00 52.84           C  
ATOM    205  HB2 GLN A  13      10.213   8.518 -22.254  1.00 52.84           H  
ATOM    206  HB3 GLN A  13      10.286   6.896 -22.952  1.00 52.84           H  
ATOM    207  O   GLN A  13      13.249   8.134 -21.341  1.00 52.84           O  
ATOM    208  CG  GLN A  13       8.673   7.161 -21.557  1.00 52.84           C  
ATOM    209  HG2 GLN A  13       8.615   6.112 -21.264  1.00 52.84           H  
ATOM    210  HG3 GLN A  13       8.439   7.768 -20.683  1.00 52.84           H  
ATOM    211  CD  GLN A  13       7.618   7.436 -22.624  1.00 52.84           C  
ATOM    212  NE2 GLN A  13       6.616   6.593 -22.746  1.00 52.84           N  
ATOM    213 HE21 GLN A  13       6.585   5.756 -22.182  1.00 52.84           H  
ATOM    214 HE22 GLN A  13       5.975   6.799 -23.499  1.00 52.84           H  
ATOM    215  OE1 GLN A  13       7.637   8.412 -23.352  1.00 52.84           O  
ATOM    216  N   ASP A  14      12.968   6.072 -22.245  1.00 47.70           N  
ATOM    217  H   ASP A  14      12.350   5.278 -22.331  1.00 47.70           H  
ATOM    218  CA  ASP A  14      14.066   6.131 -23.200  1.00 47.70           C  
ATOM    219  HA  ASP A  14      15.023   6.125 -22.678  1.00 47.70           H  
ATOM    220  C   ASP A  14      13.950   7.424 -24.025  1.00 47.70           C  
ATOM    221  CB  ASP A  14      13.976   4.884 -24.092  1.00 47.70           C  
ATOM    222  HB2 ASP A  14      14.122   3.987 -23.490  1.00 47.70           H  
ATOM    223  HB3 ASP A  14      12.975   4.830 -24.520  1.00 47.70           H  
ATOM    224  O   ASP A  14      12.975   7.633 -24.752  1.00 47.70           O  
ATOM    225  CG  ASP A  14      14.987   4.893 -25.232  1.00 47.70           C  
ATOM    226  OD1 ASP A  14      15.886   5.760 -25.203  1.00 47.70           O  
ATOM    227  OD2 ASP A  14      14.747   4.109 -26.172  1.00 47.70           O  
ATOM    228  N   LYS A  15      14.915   8.323 -23.833  1.00 51.78           N  
ATOM    229  H   LYS A  15      15.707   8.029 -23.279  1.00 51.78           H  
ATOM    230  CA  LYS A  15      14.978   9.626 -24.501  1.00 51.78           C  
ATOM    231  HA  LYS A  15      13.961  10.004 -24.608  1.00 51.78           H  
ATOM    232  C   LYS A  15      15.500   9.510 -25.934  1.00 51.78           C  
ATOM    233  CB  LYS A  15      15.773  10.631 -23.644  1.00 51.78           C  
ATOM    234  HB2 LYS A  15      16.019  11.500 -24.255  1.00 51.78           H  
ATOM    235  HB3 LYS A  15      15.126  10.963 -22.831  1.00 51.78           H  
ATOM    236  O   LYS A  15      15.244  10.417 -26.727  1.00 51.78           O  
ATOM    237  CG  LYS A  15      17.061  10.057 -23.026  1.00 51.78           C  
ATOM    238  HG2 LYS A  15      16.812   9.239 -22.349  1.00 51.78           H  
ATOM    239  HG3 LYS A  15      17.696   9.671 -23.823  1.00 51.78           H  
ATOM    240  CD  LYS A  15      17.829  11.115 -22.221  1.00 51.78           C  
ATOM    241  HD2 LYS A  15      18.182  11.894 -22.897  1.00 51.78           H  
ATOM    242  HD3 LYS A  15      17.155  11.563 -21.491  1.00 51.78           H  
ATOM    243  CE  LYS A  15      19.019  10.502 -21.469  1.00 51.78           C  
ATOM    244  HE2 LYS A  15      19.500  11.279 -20.875  1.00 51.78           H  
ATOM    245  HE3 LYS A  15      18.655   9.737 -20.783  1.00 51.78           H  
ATOM    246  NZ  LYS A  15      20.016   9.903 -22.393  1.00 51.78           N  
ATOM    247  HZ1 LYS A  15      20.205  10.471 -23.206  1.00 51.78           H  
ATOM    248  HZ2 LYS A  15      20.878   9.667 -21.921  1.00 51.78           H  
ATOM    249  HZ3 LYS A  15      19.709   9.024 -22.785  1.00 51.78           H  
ATOM    250  N   ASP A  16      16.144   8.396 -26.271  1.00 54.79           N  
ATOM    251  H   ASP A  16      16.240   7.648 -25.600  1.00 54.79           H  
ATOM    252  CA  ASP A  16      16.757   8.165 -27.576  1.00 54.79           C  
ATOM    253  HA  ASP A  16      16.889   9.124 -28.078  1.00 54.79           H  
ATOM    254  C   ASP A  16      15.839   7.331 -28.494  1.00 54.79           C  
ATOM    255  CB  ASP A  16      18.169   7.588 -27.359  1.00 54.79           C  
ATOM    256  HB2 ASP A  16      18.099   6.677 -26.764  1.00 54.79           H  
ATOM    257  HB3 ASP A  16      18.583   7.322 -28.332  1.00 54.79           H  
ATOM    258  O   ASP A  16      16.006   7.328 -29.715  1.00 54.79           O  
ATOM    259  CG  ASP A  16      19.145   8.576 -26.675  1.00 54.79           C  
ATOM    260  OD1 ASP A  16      18.768   9.743 -26.390  1.00 54.79           O  
ATOM    261  OD2 ASP A  16      20.329   8.217 -26.502  1.00 54.79           O  
ATOM    262  N   GLY A  17      14.780   6.732 -27.934  1.00 51.27           N  
ATOM    263  H   GLY A  17      14.803   6.635 -26.929  1.00 51.27           H  
ATOM    264  CA  GLY A  17      13.660   6.140 -28.669  1.00 51.27           C  
ATOM    265  HA2 GLY A  17      13.262   6.877 -29.366  1.00 51.27           H  
ATOM    266  HA3 GLY A  17      12.886   5.872 -27.950  1.00 51.27           H  
ATOM    267  C   GLY A  17      14.018   4.878 -29.455  1.00 51.27           C  
ATOM    268  O   GLY A  17      13.255   4.476 -30.339  1.00 51.27           O  
ATOM    269  N   ASP A  18      15.160   4.261 -29.158  1.00 55.39           N  
ATOM    270  H   ASP A  18      15.673   4.577 -28.347  1.00 55.39           H  
ATOM    271  CA  ASP A  18      15.613   3.020 -29.785  1.00 55.39           C  
ATOM    272  HA  ASP A  18      15.169   2.975 -30.779  1.00 55.39           H  
ATOM    273  C   ASP A  18      15.108   1.764 -29.050  1.00 55.39           C  
ATOM    274  CB  ASP A  18      17.135   3.065 -30.006  1.00 55.39           C  
ATOM    275  HB2 ASP A  18      17.387   2.289 -30.729  1.00 55.39           H  
ATOM    276  HB3 ASP A  18      17.400   4.023 -30.454  1.00 55.39           H  
ATOM    277  O   ASP A  18      15.274   0.641 -29.535  1.00 55.39           O  
ATOM    278  CG  ASP A  18      17.994   2.843 -28.758  1.00 55.39           C  
ATOM    279  OD1 ASP A  18      17.414   2.695 -27.662  1.00 55.39           O  
ATOM    280  OD2 ASP A  18      19.225   2.728 -28.956  1.00 55.39           O  
ATOM    281  N   GLY A  19      14.406   1.954 -27.930  1.00 48.14           N  
ATOM    282  H   GLY A  19      14.479   2.869 -27.510  1.00 48.14           H  
ATOM    283  CA  GLY A  19      13.819   0.894 -27.121  1.00 48.14           C  
ATOM    284  HA2 GLY A  19      13.009   1.321 -26.531  1.00 48.14           H  
ATOM    285  HA3 GLY A  19      13.420   0.118 -27.774  1.00 48.14           H  
ATOM    286  C   GLY A  19      14.811   0.246 -26.157  1.00 48.14           C  
ATOM    287  O   GLY A  19      14.442  -0.726 -25.491  1.00 48.14           O  
ATOM    288  N   TYR A  20      16.036   0.768 -26.057  1.00 40.60           N  
ATOM    289  H   TYR A  20      16.277   1.569 -26.623  1.00 40.60           H  
ATOM    290  CA  TYR A  20      17.089   0.271 -25.185  1.00 40.60           C  
ATOM    291  HA  TYR A  20      16.691  -0.500 -24.525  1.00 40.60           H  
ATOM    292  C   TYR A  20      17.637   1.398 -24.310  1.00 40.60           C  
ATOM    293  CB  TYR A  20      18.208  -0.361 -26.025  1.00 40.60           C  
ATOM    294  HB2 TYR A  20      18.548   0.359 -26.769  1.00 40.60           H  
ATOM    295  HB3 TYR A  20      19.056  -0.569 -25.372  1.00 40.60           H  
ATOM    296  O   TYR A  20      18.533   2.135 -24.694  1.00 40.60           O  
ATOM    297  CG  TYR A  20      17.820  -1.652 -26.715  1.00 40.60           C  
ATOM    298  CD1 TYR A  20      17.832  -2.862 -25.996  1.00 40.60           C  
ATOM    299  HD1 TYR A  20      18.104  -2.852 -24.950  1.00 40.60           H  
ATOM    300  CD2 TYR A  20      17.446  -1.639 -28.071  1.00 40.60           C  
ATOM    301  HD2 TYR A  20      17.412  -0.699 -28.602  1.00 40.60           H  
ATOM    302  CE1 TYR A  20      17.475  -4.065 -26.633  1.00 40.60           C  
ATOM    303  HE1 TYR A  20      17.475  -4.988 -26.072  1.00 40.60           H  
ATOM    304  CE2 TYR A  20      17.093  -2.840 -28.716  1.00 40.60           C  
ATOM    305  HE2 TYR A  20      16.790  -2.826 -29.752  1.00 40.60           H  
ATOM    306  OH  TYR A  20      16.766  -5.218 -28.609  1.00 40.60           O  
ATOM    307  HH  TYR A  20      16.770  -5.938 -27.974  1.00 40.60           H  
ATOM    308  CZ  TYR A  20      17.108  -4.052 -27.997  1.00 40.60           C  
ATOM    309  N   ILE A  21      17.195   1.454 -23.053  1.00 50.03           N  
ATOM    310  H   ILE A  21      16.449   0.839 -22.763  1.00 50.03           H  
ATOM    311  CA  ILE A  21      17.909   2.256 -22.055  1.00 50.03           C  
ATOM    312  HA  ILE A  21      18.177   3.206 -22.519  1.00 50.03           H  
ATOM    313  C   ILE A  21      19.225   1.564 -21.694  1.00 50.03           C  
ATOM    314  CB  ILE A  21      17.034   2.596 -20.830  1.00 50.03           C  
ATOM    315  HB  ILE A  21      17.658   3.136 -20.118  1.00 50.03           H  
ATOM    316  O   ILE A  21      19.247   0.416 -21.238  1.00 50.03           O  
ATOM    317  CG1 ILE A  21      16.453   1.350 -20.122  1.00 50.03           C  
ATOM    318 HG12 ILE A  21      17.274   0.741 -19.746  1.00 50.03           H  
ATOM    319 HG13 ILE A  21      15.883   0.750 -20.831  1.00 50.03           H  
ATOM    320  CG2 ILE A  21      15.911   3.544 -21.277  1.00 50.03           C  
ATOM    321 HG21 ILE A  21      15.449   4.027 -20.416  1.00 50.03           H  
ATOM    322 HG22 ILE A  21      15.157   2.984 -21.830  1.00 50.03           H  
ATOM    323 HG23 ILE A  21      16.320   4.323 -21.920  1.00 50.03           H  
ATOM    324  CD1 ILE A  21      15.539   1.686 -18.938  1.00 50.03           C  
ATOM    325 HD11 ILE A  21      15.277   0.770 -18.409  1.00 50.03           H  
ATOM    326 HD12 ILE A  21      16.046   2.372 -18.260  1.00 50.03           H  
ATOM    327 HD13 ILE A  21      14.616   2.147 -19.290  1.00 50.03           H  
ATOM    328  N   SER A  22      20.348   2.251 -21.886  1.00 49.29           N  
ATOM    329  H   SER A  22      20.299   3.147 -22.351  1.00 49.29           H  
ATOM    330  CA  SER A  22      21.621   1.796 -21.327  1.00 49.29           C  
ATOM    331  HA  SER A  22      21.759   0.752 -21.610  1.00 49.29           H  
ATOM    332  C   SER A  22      21.593   1.873 -19.790  1.00 49.29           C  
ATOM    333  CB  SER A  22      22.774   2.598 -21.930  1.00 49.29           C  
ATOM    334  HB2 SER A  22      22.715   2.562 -23.018  1.00 49.29           H  
ATOM    335  HB3 SER A  22      23.720   2.159 -21.615  1.00 49.29           H  
ATOM    336  O   SER A  22      20.829   2.639 -19.209  1.00 49.29           O  
ATOM    337  OG  SER A  22      22.721   3.938 -21.503  1.00 49.29           O  
ATOM    338  HG  SER A  22      22.071   4.376 -22.057  1.00 49.29           H  
ATOM    339  N   ALA A  23      22.437   1.108 -19.086  1.00 48.81           N  
ATOM    340  H   ALA A  23      23.023   0.448 -19.577  1.00 48.81           H  
ATOM    341  CA  ALA A  23      22.482   1.146 -17.615  1.00 48.81           C  
ATOM    342  HA  ALA A  23      21.502   0.862 -17.232  1.00 48.81           H  
ATOM    343  C   ALA A  23      22.793   2.555 -17.058  1.00 48.81           C  
ATOM    344  CB  ALA A  23      23.511   0.116 -17.131  1.00 48.81           C  
ATOM    345  HB1 ALA A  23      23.236  -0.877 -17.486  1.00 48.81           H  
ATOM    346  HB2 ALA A  23      24.505   0.374 -17.498  1.00 48.81           H  
ATOM    347  HB3 ALA A  23      23.527   0.109 -16.041  1.00 48.81           H  
ATOM    348  O   ALA A  23      22.252   2.942 -16.027  1.00 48.81           O  
ATOM    349  N   ALA A  24      23.610   3.338 -17.772  1.00 48.13           N  
ATOM    350  H   ALA A  24      23.962   2.987 -18.651  1.00 48.13           H  
ATOM    351  CA  ALA A  24      23.912   4.728 -17.427  1.00 48.13           C  
ATOM    352  HA  ALA A  24      24.185   4.785 -16.373  1.00 48.13           H  
ATOM    353  C   ALA A  24      22.707   5.660 -17.642  1.00 48.13           C  
ATOM    354  CB  ALA A  24      25.111   5.172 -18.274  1.00 48.13           C  
ATOM    355  HB1 ALA A  24      24.859   5.130 -19.334  1.00 48.13           H  
ATOM    356  HB2 ALA A  24      25.374   6.197 -18.013  1.00 48.13           H  
ATOM    357  HB3 ALA A  24      25.966   4.526 -18.073  1.00 48.13           H  
ATOM    358  O   ALA A  24      22.487   6.587 -16.868  1.00 48.13           O  
ATOM    359  N   GLU A  25      21.887   5.399 -18.659  1.00 50.74           N  
ATOM    360  H   GLU A  25      22.098   4.646 -19.298  1.00 50.74           H  
ATOM    361  CA  GLU A  25      20.632   6.124 -18.860  1.00 50.74           C  
ATOM    362  HA  GLU A  25      20.789   7.189 -18.689  1.00 50.74           H  
ATOM    363  C   GLU A  25      19.540   5.674 -17.911  1.00 50.74           C  
ATOM    364  CB  GLU A  25      20.132   5.930 -20.276  1.00 50.74           C  
ATOM    365  HB2 GLU A  25      20.098   4.865 -20.508  1.00 50.74           H  
ATOM    366  HB3 GLU A  25      19.127   6.342 -20.371  1.00 50.74           H  
ATOM    367  O   GLU A  25      18.681   6.474 -17.582  1.00 50.74           O  
ATOM    368  CG  GLU A  25      21.056   6.675 -21.225  1.00 50.74           C  
ATOM    369  HG2 GLU A  25      20.985   7.745 -21.028  1.00 50.74           H  
ATOM    370  HG3 GLU A  25      22.096   6.383 -21.082  1.00 50.74           H  
ATOM    371  CD  GLU A  25      20.622   6.341 -22.630  1.00 50.74           C  
ATOM    372  OE1 GLU A  25      20.130   7.307 -23.251  1.00 50.74           O  
ATOM    373  OE2 GLU A  25      20.789   5.142 -22.966  1.00 50.74           O  
ATOM    374  N   LEU A  26      19.584   4.440 -17.418  1.00 53.82           N  
ATOM    375  H   LEU A  26      20.260   3.799 -17.809  1.00 53.82           H  
ATOM    376  CA  LEU A  26      18.716   3.982 -16.342  1.00 53.82           C  
ATOM    377  HA  LEU A  26      17.694   4.250 -16.611  1.00 53.82           H  
ATOM    378  C   LEU A  26      19.057   4.721 -15.035  1.00 53.82           C  
ATOM    379  CB  LEU A  26      18.825   2.448 -16.271  1.00 53.82           C  
ATOM    380  HB2 LEU A  26      18.994   2.090 -17.286  1.00 53.82           H  
ATOM    381  HB3 LEU A  26      19.693   2.158 -15.679  1.00 53.82           H  
ATOM    382  O   LEU A  26      18.144   5.122 -14.321  1.00 53.82           O  
ATOM    383  CG  LEU A  26      17.556   1.753 -15.742  1.00 53.82           C  
ATOM    384  HG  LEU A  26      16.677   2.353 -15.976  1.00 53.82           H  
ATOM    385  CD1 LEU A  26      17.391   0.383 -16.401  1.00 53.82           C  
ATOM    386 HD11 LEU A  26      18.185  -0.287 -16.073  1.00 53.82           H  
ATOM    387 HD12 LEU A  26      17.454   0.470 -17.486  1.00 53.82           H  
ATOM    388 HD13 LEU A  26      16.423  -0.040 -16.134  1.00 53.82           H  
ATOM    389  CD2 LEU A  26      17.611   1.508 -14.235  1.00 53.82           C  
ATOM    390 HD21 LEU A  26      16.698   1.010 -13.907  1.00 53.82           H  
ATOM    391 HD22 LEU A  26      18.476   0.895 -13.981  1.00 53.82           H  
ATOM    392 HD23 LEU A  26      17.691   2.464 -13.717  1.00 53.82           H  
ATOM    393  N   GLU A  27      20.342   4.997 -14.771  1.00 55.38           N  
ATOM    394  H   GLU A  27      21.046   4.585 -15.366  1.00 55.38           H  
ATOM    395  CA  GLU A  27      20.795   5.874 -13.674  1.00 55.38           C  
ATOM    396  HA  GLU A  27      20.307   5.568 -12.748  1.00 55.38           H  
ATOM    397  C   GLU A  27      20.458   7.360 -13.889  1.00 55.38           C  
ATOM    398  CB  GLU A  27      22.316   5.766 -13.475  1.00 55.38           C  
ATOM    399  HB2 GLU A  27      22.819   5.849 -14.438  1.00 55.38           H  
ATOM    400  HB3 GLU A  27      22.632   6.606 -12.856  1.00 55.38           H  
ATOM    401  O   GLU A  27      20.247   8.094 -12.923  1.00 55.38           O  
ATOM    402  CG  GLU A  27      22.770   4.481 -12.771  1.00 55.38           C  
ATOM    403  HG2 GLU A  27      22.207   4.380 -11.843  1.00 55.38           H  
ATOM    404  HG3 GLU A  27      22.536   3.624 -13.401  1.00 55.38           H  
ATOM    405  CD  GLU A  27      24.277   4.485 -12.445  1.00 55.38           C  
ATOM    406  OE1 GLU A  27      24.715   3.547 -11.740  1.00 55.38           O  
ATOM    407  OE2 GLU A  27      24.997   5.419 -12.875  1.00 55.38           O  
ATOM    408  N   GLU A  28      20.404   7.840 -15.132  1.00 56.99           N  
ATOM    409  H   GLU A  28      20.699   7.241 -15.891  1.00 56.99           H  
ATOM    410  CA  GLU A  28      20.041   9.230 -15.415  1.00 56.99           C  
ATOM    411  HA  GLU A  28      20.397   9.833 -14.579  1.00 56.99           H  
ATOM    412  C   GLU A  28      18.521   9.445 -15.467  1.00 56.99           C  
ATOM    413  CB  GLU A  28      20.768   9.729 -16.671  1.00 56.99           C  
ATOM    414  HB2 GLU A  28      21.791   9.352 -16.665  1.00 56.99           H  
ATOM    415  HB3 GLU A  28      20.259   9.375 -17.567  1.00 56.99           H  
ATOM    416  O   GLU A  28      18.022  10.398 -14.879  1.00 56.99           O  
ATOM    417  CG  GLU A  28      20.822  11.259 -16.645  1.00 56.99           C  
ATOM    418  HG2 GLU A  28      21.209  11.566 -15.673  1.00 56.99           H  
ATOM    419  HG3 GLU A  28      19.812  11.659 -16.742  1.00 56.99           H  
ATOM    420  CD  GLU A  28      21.712  11.871 -17.726  1.00 56.99           C  
ATOM    421  OE1 GLU A  28      22.369  12.875 -17.358  1.00 56.99           O  
ATOM    422  OE2 GLU A  28      21.731  11.355 -18.866  1.00 56.99           O  
ATOM    423  N   ALA A  29      17.769   8.524 -16.068  1.00 56.93           N  
ATOM    424  H   ALA A  29      18.240   7.765 -16.539  1.00 56.93           H  
ATOM    425  CA  ALA A  29      16.310   8.458 -16.010  1.00 56.93           C  
ATOM    426  HA  ALA A  29      15.896   9.404 -16.361  1.00 56.93           H  
ATOM    427  C   ALA A  29      15.830   8.239 -14.568  1.00 56.93           C  
ATOM    428  CB  ALA A  29      15.828   7.328 -16.932  1.00 56.93           C  
ATOM    429  HB1 ALA A  29      14.741   7.257 -16.902  1.00 56.93           H  
ATOM    430  HB2 ALA A  29      16.140   7.526 -17.958  1.00 56.93           H  
ATOM    431  HB3 ALA A  29      16.244   6.375 -16.607  1.00 56.93           H  
ATOM    432  O   ALA A  29      14.820   8.789 -14.144  1.00 56.93           O  
ATOM    433  N   ALA A  30      16.592   7.525 -13.746  1.00 62.28           N  
ATOM    434  H   ALA A  30      17.377   7.014 -14.123  1.00 62.28           H  
ATOM    435  CA  ALA A  30      16.348   7.445 -12.310  1.00 62.28           C  
ATOM    436  HA  ALA A  30      15.392   6.951 -12.139  1.00 62.28           H  
ATOM    437  C   ALA A  30      16.276   8.820 -11.607  1.00 62.28           C  
ATOM    438  CB  ALA A  30      17.458   6.574 -11.718  1.00 62.28           C  
ATOM    439  HB1 ALA A  30      17.617   6.802 -10.664  1.00 62.28           H  
ATOM    440  HB2 ALA A  30      17.230   5.518 -11.864  1.00 62.28           H  
ATOM    441  HB3 ALA A  30      18.404   6.782 -12.218  1.00 62.28           H  
ATOM    442  O   ALA A  30      15.644   8.912 -10.553  1.00 62.28           O  
ATOM    443  N   LYS A  31      16.855   9.890 -12.183  1.00 66.90           N  
ATOM    444  H   LYS A  31      17.300   9.767 -13.081  1.00 66.90           H  
ATOM    445  CA  LYS A  31      16.942  11.219 -11.551  1.00 66.90           C  
ATOM    446  HA  LYS A  31      17.268  11.059 -10.523  1.00 66.90           H  
ATOM    447  C   LYS A  31      15.616  11.972 -11.422  1.00 66.90           C  
ATOM    448  CB  LYS A  31      17.998  12.105 -12.233  1.00 66.90           C  
ATOM    449  HB2 LYS A  31      17.980  13.092 -11.772  1.00 66.90           H  
ATOM    450  HB3 LYS A  31      17.743  12.236 -13.285  1.00 66.90           H  
ATOM    451  O   LYS A  31      15.602  12.973 -10.722  1.00 66.90           O  
ATOM    452  CG  LYS A  31      19.414  11.536 -12.072  1.00 66.90           C  
ATOM    453  HG2 LYS A  31      19.450  10.529 -12.487  1.00 66.90           H  
ATOM    454  HG3 LYS A  31      19.668  11.488 -11.013  1.00 66.90           H  
ATOM    455  CD  LYS A  31      20.430  12.414 -12.806  1.00 66.90           C  
ATOM    456  HD2 LYS A  31      20.126  12.484 -13.850  1.00 66.90           H  
ATOM    457  HD3 LYS A  31      20.436  13.414 -12.371  1.00 66.90           H  
ATOM    458  CE  LYS A  31      21.824  11.786 -12.711  1.00 66.90           C  
ATOM    459  HE2 LYS A  31      22.180  11.860 -11.684  1.00 66.90           H  
ATOM    460  HE3 LYS A  31      21.729  10.727 -12.951  1.00 66.90           H  
ATOM    461  NZ  LYS A  31      22.767  12.430 -13.661  1.00 66.90           N  
ATOM    462  HZ1 LYS A  31      23.662  11.961 -13.652  1.00 66.90           H  
ATOM    463  HZ2 LYS A  31      22.878  13.415 -13.470  1.00 66.90           H  
ATOM    464  HZ3 LYS A  31      22.416  12.349 -14.605  1.00 66.90           H  
ATOM    465  N   ASP A  32      14.518  11.477 -11.987  1.00 76.78           N  
ATOM    466  H   ASP A  32      14.625  10.660 -12.570  1.00 76.78           H  
ATOM    467  CA  ASP A  32      13.178  12.067 -11.841  1.00 76.78           C  
ATOM    468  HA  ASP A  32      13.137  12.620 -10.903  1.00 76.78           H  
ATOM    469  C   ASP A  32      12.089  10.985 -11.740  1.00 76.78           C  
ATOM    470  CB  ASP A  32      12.913  13.061 -12.984  1.00 76.78           C  
ATOM    471  HB2 ASP A  32      13.189  12.605 -13.935  1.00 76.78           H  
ATOM    472  HB3 ASP A  32      11.851  13.300 -13.026  1.00 76.78           H  
ATOM    473  O   ASP A  32      10.980  11.123 -12.269  1.00 76.78           O  
ATOM    474  CG  ASP A  32      13.643  14.391 -12.796  1.00 76.78           C  
ATOM    475  OD1 ASP A  32      13.374  15.050 -11.764  1.00 76.78           O  
ATOM    476  OD2 ASP A  32      14.362  14.797 -13.735  1.00 76.78           O  
ATOM    477  N   ALA A  33      12.400   9.873 -11.072  1.00 83.07           N  
ATOM    478  H   ALA A  33      13.294   9.818 -10.605  1.00 83.07           H  
ATOM    479  CA  ALA A  33      11.450   8.787 -10.896  1.00 83.07           C  
ATOM    480  HA  ALA A  33      11.112   8.471 -11.883  1.00 83.07           H  
ATOM    481  C   ALA A  33      10.225   9.266 -10.101  1.00 83.07           C  
ATOM    482  CB  ALA A  33      12.159   7.600 -10.233  1.00 83.07           C  
ATOM    483  HB1 ALA A  33      11.489   6.742 -10.196  1.00 83.07           H  
ATOM    484  HB2 ALA A  33      13.042   7.334 -10.815  1.00 83.07           H  
ATOM    485  HB3 ALA A  33      12.471   7.868  -9.224  1.00 83.07           H  
ATOM    486  O   ALA A  33      10.349   9.928  -9.063  1.00 83.07           O  
ATOM    487  N   LYS A  34       9.028   8.878 -10.552  1.00 89.31           N  
ATOM    488  H   LYS A  34       8.990   8.352 -11.413  1.00 89.31           H  
ATOM    489  CA  LYS A  34       7.770   9.161  -9.853  1.00 89.31           C  
ATOM    490  HA  LYS A  34       8.000   9.683  -8.924  1.00 89.31           H  
ATOM    491  C   LYS A  34       7.046   7.881  -9.474  1.00 89.31           C  
ATOM    492  CB  LYS A  34       6.867  10.078 -10.684  1.00 89.31           C  
ATOM    493  HB2 LYS A  34       5.913  10.201 -10.170  1.00 89.31           H  
ATOM    494  HB3 LYS A  34       6.683   9.606 -11.649  1.00 89.31           H  
ATOM    495  O   LYS A  34       7.012   6.913 -10.229  1.00 89.31           O  
ATOM    496  CG  LYS A  34       7.482  11.459 -10.921  1.00 89.31           C  
ATOM    497  HG2 LYS A  34       7.596  11.979  -9.970  1.00 89.31           H  
ATOM    498  HG3 LYS A  34       8.460  11.348 -11.390  1.00 89.31           H  
ATOM    499  CD  LYS A  34       6.578  12.263 -11.856  1.00 89.31           C  
ATOM    500  HD2 LYS A  34       6.397  11.671 -12.753  1.00 89.31           H  
ATOM    501  HD3 LYS A  34       5.628  12.473 -11.364  1.00 89.31           H  
ATOM    502  CE  LYS A  34       7.281  13.560 -12.246  1.00 89.31           C  
ATOM    503  HE2 LYS A  34       7.337  14.218 -11.379  1.00 89.31           H  
ATOM    504  HE3 LYS A  34       8.300  13.311 -12.542  1.00 89.31           H  
ATOM    505  NZ  LYS A  34       6.577  14.206 -13.376  1.00 89.31           N  
ATOM    506  HZ1 LYS A  34       7.100  15.007 -13.700  1.00 89.31           H  
ATOM    507  HZ2 LYS A  34       6.523  13.545 -14.137  1.00 89.31           H  
ATOM    508  HZ3 LYS A  34       5.638  14.471 -13.115  1.00 89.31           H  
ATOM    509  N   MET A  35       6.396   7.918  -8.320  1.00 90.81           N  
ATOM    510  H   MET A  35       6.495   8.751  -7.757  1.00 90.81           H  
ATOM    511  CA  MET A  35       5.418   6.919  -7.912  1.00 90.81           C  
ATOM    512  HA  MET A  35       5.282   6.194  -8.714  1.00 90.81           H  
ATOM    513  C   MET A  35       4.083   7.614  -7.664  1.00 90.81           C  
ATOM    514  CB  MET A  35       5.921   6.157  -6.683  1.00 90.81           C  
ATOM    515  HB2 MET A  35       5.986   6.837  -5.833  1.00 90.81           H  
ATOM    516  HB3 MET A  35       6.913   5.754  -6.886  1.00 90.81           H  
ATOM    517  O   MET A  35       3.980   8.480  -6.793  1.00 90.81           O  
ATOM    518  CG  MET A  35       4.977   4.996  -6.359  1.00 90.81           C  
ATOM    519  HG2 MET A  35       3.956   5.368  -6.272  1.00 90.81           H  
ATOM    520  HG3 MET A  35       5.002   4.294  -7.193  1.00 90.81           H  
ATOM    521  SD  MET A  35       5.371   4.090  -4.844  1.00 90.81           S  
ATOM    522  CE  MET A  35       4.917   5.358  -3.659  1.00 90.81           C  
ATOM    523  HE1 MET A  35       5.697   6.118  -3.630  1.00 90.81           H  
ATOM    524  HE2 MET A  35       4.787   4.883  -2.687  1.00 90.81           H  
ATOM    525  HE3 MET A  35       3.975   5.822  -3.953  1.00 90.81           H  
ATOM    526  N   ARG A  36       3.058   7.229  -8.421  1.00 94.44           N  
ATOM    527  H   ARG A  36       3.219   6.495  -9.096  1.00 94.44           H  
ATOM    528  CA  ARG A  36       1.684   7.703  -8.245  1.00 94.44           C  
ATOM    529  HA  ARG A  36       1.685   8.607  -7.637  1.00 94.44           H  
ATOM    530  C   ARG A  36       0.886   6.644  -7.502  1.00 94.44           C  
ATOM    531  CB  ARG A  36       1.042   8.054  -9.595  1.00 94.44           C  
ATOM    532  HB2 ARG A  36       0.928   7.146 -10.188  1.00 94.44           H  
ATOM    533  HB3 ARG A  36       0.052   8.470  -9.409  1.00 94.44           H  
ATOM    534  O   ARG A  36       0.863   5.484  -7.898  1.00 94.44           O  
ATOM    535  CG  ARG A  36       1.871   9.069 -10.394  1.00 94.44           C  
ATOM    536  HG2 ARG A  36       2.807   8.606 -10.707  1.00 94.44           H  
ATOM    537  HG3 ARG A  36       2.093   9.940  -9.778  1.00 94.44           H  
ATOM    538  CD  ARG A  36       1.097   9.512 -11.635  1.00 94.44           C  
ATOM    539  HD2 ARG A  36       0.713   8.628 -12.143  1.00 94.44           H  
ATOM    540  HD3 ARG A  36       0.257  10.128 -11.314  1.00 94.44           H  
ATOM    541  NE  ARG A  36       1.953  10.265 -12.572  1.00 94.44           N  
ATOM    542  HE  ARG A  36       2.954  10.157 -12.496  1.00 94.44           H  
ATOM    543  NH1 ARG A  36       0.273  10.959 -13.953  1.00 94.44           N  
ATOM    544 HH11 ARG A  36      -0.376  10.654 -13.242  1.00 94.44           H  
ATOM    545 HH12 ARG A  36      -0.033  11.469 -14.770  1.00 94.44           H  
ATOM    546  NH2 ARG A  36       2.392  11.416 -14.476  1.00 94.44           N  
ATOM    547 HH21 ARG A  36       2.107  11.729 -15.393  1.00 94.44           H  
ATOM    548 HH22 ARG A  36       3.348  11.098 -14.395  1.00 94.44           H  
ATOM    549  CZ  ARG A  36       1.538  10.880 -13.658  1.00 94.44           C  
ATOM    550  N   VAL A  37       0.229   7.043  -6.423  1.00 97.18           N  
ATOM    551  H   VAL A  37       0.342   8.004  -6.133  1.00 97.18           H  
ATOM    552  CA  VAL A  37      -0.652   6.193  -5.623  1.00 97.18           C  
ATOM    553  HA  VAL A  37      -0.616   5.169  -5.995  1.00 97.18           H  
ATOM    554  C   VAL A  37      -2.065   6.722  -5.781  1.00 97.18           C  
ATOM    555  CB  VAL A  37      -0.227   6.165  -4.144  1.00 97.18           C  
ATOM    556  HB  VAL A  37      -0.337   7.159  -3.712  1.00 97.18           H  
ATOM    557  O   VAL A  37      -2.375   7.808  -5.299  1.00 97.18           O  
ATOM    558  CG1 VAL A  37      -1.101   5.184  -3.356  1.00 97.18           C  
ATOM    559 HG11 VAL A  37      -0.803   5.176  -2.308  1.00 97.18           H  
ATOM    560 HG12 VAL A  37      -0.999   4.180  -3.767  1.00 97.18           H  
ATOM    561 HG13 VAL A  37      -2.147   5.487  -3.406  1.00 97.18           H  
ATOM    562  CG2 VAL A  37       1.239   5.740  -3.991  1.00 97.18           C  
ATOM    563 HG21 VAL A  37       1.394   4.753  -4.426  1.00 97.18           H  
ATOM    564 HG22 VAL A  37       1.885   6.460  -4.492  1.00 97.18           H  
ATOM    565 HG23 VAL A  37       1.510   5.724  -2.935  1.00 97.18           H  
ATOM    566  N   ARG A  38      -2.920   5.968  -6.468  1.00 98.06           N  
ATOM    567  H   ARG A  38      -2.589   5.074  -6.802  1.00 98.06           H  
ATOM    568  CA  ARG A  38      -4.348   6.263  -6.585  1.00 98.06           C  
ATOM    569  HA  ARG A  38      -4.519   7.321  -6.389  1.00 98.06           H  
ATOM    570  C   ARG A  38      -5.110   5.481  -5.538  1.00 98.06           C  
ATOM    571  CB  ARG A  38      -4.872   5.955  -7.985  1.00 98.06           C  
ATOM    572  HB2 ARG A  38      -4.631   4.925  -8.247  1.00 98.06           H  
ATOM    573  HB3 ARG A  38      -5.955   6.077  -7.992  1.00 98.06           H  
ATOM    574  O   ARG A  38      -4.980   4.261  -5.448  1.00 98.06           O  
ATOM    575  CG  ARG A  38      -4.261   6.896  -9.017  1.00 98.06           C  
ATOM    576  HG2 ARG A  38      -3.176   6.793  -9.027  1.00 98.06           H  
ATOM    577  HG3 ARG A  38      -4.521   7.923  -8.759  1.00 98.06           H  
ATOM    578  CD  ARG A  38      -4.809   6.568 -10.402  1.00 98.06           C  
ATOM    579  HD2 ARG A  38      -5.896   6.634 -10.384  1.00 98.06           H  
ATOM    580  HD3 ARG A  38      -4.498   5.562 -10.683  1.00 98.06           H  
ATOM    581  NE  ARG A  38      -4.272   7.541 -11.345  1.00 98.06           N  
ATOM    582  HE  ARG A  38      -3.754   8.308 -10.942  1.00 98.06           H  
ATOM    583  NH1 ARG A  38      -5.135   6.780 -13.326  1.00 98.06           N  
ATOM    584 HH11 ARG A  38      -5.599   6.043 -12.814  1.00 98.06           H  
ATOM    585 HH12 ARG A  38      -5.198   6.874 -14.330  1.00 98.06           H  
ATOM    586  NH2 ARG A  38      -3.820   8.612 -13.232  1.00 98.06           N  
ATOM    587 HH21 ARG A  38      -3.365   9.264 -12.608  1.00 98.06           H  
ATOM    588 HH22 ARG A  38      -3.828   8.736 -14.234  1.00 98.06           H  
ATOM    589  CZ  ARG A  38      -4.415   7.624 -12.641  1.00 98.06           C  
ATOM    590  N   LEU A  39      -5.906   6.201  -4.774  1.00 98.55           N  
ATOM    591  H   LEU A  39      -5.957   7.195  -4.950  1.00 98.55           H  
ATOM    592  CA  LEU A  39      -6.747   5.694  -3.712  1.00 98.55           C  
ATOM    593  HA  LEU A  39      -6.545   4.636  -3.550  1.00 98.55           H  
ATOM    594  C   LEU A  39      -8.200   5.870  -4.122  1.00 98.55           C  
ATOM    595  CB  LEU A  39      -6.454   6.460  -2.416  1.00 98.55           C  
ATOM    596  HB2 LEU A  39      -7.066   6.027  -1.625  1.00 98.55           H  
ATOM    597  HB3 LEU A  39      -6.764   7.497  -2.553  1.00 98.55           H  
ATOM    598  O   LEU A  39      -8.562   6.919  -4.648  1.00 98.55           O  
ATOM    599  CG  LEU A  39      -4.984   6.449  -1.968  1.00 98.55           C  
ATOM    600  HG  LEU A  39      -4.342   6.852  -2.751  1.00 98.55           H  
ATOM    601  CD1 LEU A  39      -4.845   7.344  -0.740  1.00 98.55           C  
ATOM    602 HD11 LEU A  39      -3.827   7.299  -0.353  1.00 98.55           H  
ATOM    603 HD12 LEU A  39      -5.535   7.021   0.039  1.00 98.55           H  
ATOM    604 HD13 LEU A  39      -5.077   8.374  -1.010  1.00 98.55           H  
ATOM    605  CD2 LEU A  39      -4.514   5.038  -1.620  1.00 98.55           C  
ATOM    606 HD21 LEU A  39      -3.489   5.070  -1.251  1.00 98.55           H  
ATOM    607 HD22 LEU A  39      -4.543   4.411  -2.511  1.00 98.55           H  
ATOM    608 HD23 LEU A  39      -5.165   4.612  -0.857  1.00 98.55           H  
ATOM    609  N   ARG A  40      -9.030   4.870  -3.850  1.00 98.43           N  
ATOM    610  H   ARG A  40      -8.639   4.018  -3.473  1.00 98.43           H  
ATOM    611  CA  ARG A  40     -10.479   4.952  -4.029  1.00 98.43           C  
ATOM    612  HA  ARG A  40     -10.788   5.996  -4.092  1.00 98.43           H  
ATOM    613  C   ARG A  40     -11.174   4.329  -2.833  1.00 98.43           C  
ATOM    614  CB  ARG A  40     -10.854   4.259  -5.340  1.00 98.43           C  
ATOM    615  HB2 ARG A  40     -10.486   3.233  -5.315  1.00 98.43           H  
ATOM    616  HB3 ARG A  40     -10.372   4.773  -6.172  1.00 98.43           H  
ATOM    617  O   ARG A  40     -10.821   3.217  -2.437  1.00 98.43           O  
ATOM    618  CG  ARG A  40     -12.366   4.227  -5.563  1.00 98.43           C  
ATOM    619  HG2 ARG A  40     -12.770   5.238  -5.623  1.00 98.43           H  
ATOM    620  HG3 ARG A  40     -12.854   3.697  -4.746  1.00 98.43           H  
ATOM    621  CD  ARG A  40     -12.646   3.471  -6.851  1.00 98.43           C  
ATOM    622  HD2 ARG A  40     -12.176   2.489  -6.796  1.00 98.43           H  
ATOM    623  HD3 ARG A  40     -12.216   4.012  -7.694  1.00 98.43           H  
ATOM    624  NE  ARG A  40     -14.086   3.283  -6.986  1.00 98.43           N  
ATOM    625  HE  ARG A  40     -14.562   2.917  -6.174  1.00 98.43           H  
ATOM    626  NH1 ARG A  40     -14.356   3.885  -9.171  1.00 98.43           N  
ATOM    627 HH11 ARG A  40     -13.513   4.434  -9.086  1.00 98.43           H  
ATOM    628 HH12 ARG A  40     -14.994   4.167  -9.902  1.00 98.43           H  
ATOM    629  NH2 ARG A  40     -16.100   3.197  -7.909  1.00 98.43           N  
ATOM    630 HH21 ARG A  40     -16.771   3.381  -8.642  1.00 98.43           H  
ATOM    631 HH22 ARG A  40     -16.372   2.944  -6.970  1.00 98.43           H  
ATOM    632  CZ  ARG A  40     -14.834   3.453  -8.039  1.00 98.43           C  
ATOM    633  N   ASN A  41     -12.161   5.026  -2.281  1.00 98.36           N  
ATOM    634  H   ASN A  41     -12.391   5.930  -2.669  1.00 98.36           H  
ATOM    635  CA  ASN A  41     -12.960   4.530  -1.167  1.00 98.36           C  
ATOM    636  HA  ASN A  41     -12.542   3.595  -0.795  1.00 98.36           H  
ATOM    637  C   ASN A  41     -14.390   4.214  -1.619  1.00 98.36           C  
ATOM    638  CB  ASN A  41     -12.891   5.555  -0.028  1.00 98.36           C  
ATOM    639  HB2 ASN A  41     -13.289   6.503  -0.389  1.00 98.36           H  
ATOM    640  HB3 ASN A  41     -11.854   5.701   0.273  1.00 98.36           H  
ATOM    641  O   ASN A  41     -15.202   5.113  -1.818  1.00 98.36           O  
ATOM    642  CG  ASN A  41     -13.683   5.144   1.195  1.00 98.36           C  
ATOM    643  ND2 ASN A  41     -13.873   6.044   2.123  1.00 98.36           N  
ATOM    644 HD21 ASN A  41     -13.415   6.940   2.042  1.00 98.36           H  
ATOM    645 HD22 ASN A  41     -14.395   5.789   2.950  1.00 98.36           H  
ATOM    646  OD1 ASN A  41     -14.117   4.013   1.349  1.00 98.36           O  
ATOM    647  N   ASP A  42     -14.707   2.925  -1.723  1.00 97.83           N  
ATOM    648  H   ASP A  42     -14.011   2.240  -1.465  1.00 97.83           H  
ATOM    649  CA  ASP A  42     -16.054   2.421  -2.016  1.00 97.83           C  
ATOM    650  HA  ASP A  42     -16.638   3.218  -2.476  1.00 97.83           H  
ATOM    651  C   ASP A  42     -16.809   2.013  -0.729  1.00 97.83           C  
ATOM    652  CB  ASP A  42     -15.979   1.269  -3.035  1.00 97.83           C  
ATOM    653  HB2 ASP A  42     -16.976   0.850  -3.173  1.00 97.83           H  
ATOM    654  HB3 ASP A  42     -15.344   0.483  -2.625  1.00 97.83           H  
ATOM    655  O   ASP A  42     -17.798   1.282  -0.777  1.00 97.83           O  
ATOM    656  CG  ASP A  42     -15.458   1.667  -4.422  1.00 97.83           C  
ATOM    657  OD1 ASP A  42     -15.985   2.619  -5.048  1.00 97.83           O  
ATOM    658  OD2 ASP A  42     -14.561   0.962  -4.932  1.00 97.83           O  
ATOM    659  N   SER A  43     -16.346   2.443   0.450  1.00 95.80           N  
ATOM    660  H   SER A  43     -15.536   3.047   0.447  1.00 95.80           H  
ATOM    661  CA  SER A  43     -17.057   2.257   1.719  1.00 95.80           C  
ATOM    662  HA  SER A  43     -17.689   1.374   1.625  1.00 95.80           H  
ATOM    663  C   SER A  43     -17.990   3.432   2.036  1.00 95.80           C  
ATOM    664  CB  SER A  43     -16.075   1.967   2.859  1.00 95.80           C  
ATOM    665  HB2 SER A  43     -15.267   1.329   2.501  1.00 95.80           H  
ATOM    666  HB3 SER A  43     -16.606   1.445   3.655  1.00 95.80           H  
ATOM    667  O   SER A  43     -17.920   4.500   1.433  1.00 95.80           O  
ATOM    668  OG  SER A  43     -15.533   3.140   3.399  1.00 95.80           O  
ATOM    669  HG  SER A  43     -14.978   3.536   2.723  1.00 95.80           H  
ATOM    670  N   SER A  44     -18.877   3.246   3.015  1.00 95.34           N  
ATOM    671  H   SER A  44     -18.913   2.355   3.490  1.00 95.34           H  
ATOM    672  CA  SER A  44     -19.822   4.273   3.471  1.00 95.34           C  
ATOM    673  HA  SER A  44     -20.152   4.855   2.611  1.00 95.34           H  
ATOM    674  C   SER A  44     -19.232   5.264   4.479  1.00 95.34           C  
ATOM    675  CB  SER A  44     -21.047   3.582   4.073  1.00 95.34           C  
ATOM    676  HB2 SER A  44     -21.527   2.979   3.303  1.00 95.34           H  
ATOM    677  HB3 SER A  44     -21.762   4.325   4.428  1.00 95.34           H  
ATOM    678  O   SER A  44     -19.941   6.158   4.937  1.00 95.34           O  
ATOM    679  OG  SER A  44     -20.654   2.737   5.141  1.00 95.34           O  
ATOM    680  HG  SER A  44     -20.550   3.270   5.933  1.00 95.34           H  
ATOM    681  N   THR A  45     -17.966   5.104   4.869  1.00 95.30           N  
ATOM    682  H   THR A  45     -17.405   4.395   4.420  1.00 95.30           H  
ATOM    683  CA  THR A  45     -17.291   5.957   5.859  1.00 95.30           C  
ATOM    684  HA  THR A  45     -17.920   6.823   6.066  1.00 95.30           H  
ATOM    685  C   THR A  45     -15.954   6.457   5.324  1.00 95.30           C  
ATOM    686  CB  THR A  45     -17.054   5.221   7.186  1.00 95.30           C  
ATOM    687  HB  THR A  45     -16.457   5.856   7.840  1.00 95.30           H  
ATOM    688  O   THR A  45     -15.337   5.760   4.522  1.00 95.30           O  
ATOM    689  CG2 THR A  45     -18.371   4.899   7.893  1.00 95.30           C  
ATOM    690 HG21 THR A  45     -18.950   4.190   7.301  1.00 95.30           H  
ATOM    691 HG22 THR A  45     -18.949   5.812   8.036  1.00 95.30           H  
ATOM    692 HG23 THR A  45     -18.156   4.454   8.865  1.00 95.30           H  
ATOM    693  OG1 THR A  45     -16.376   4.000   6.984  1.00 95.30           O  
ATOM    694  HG1 THR A  45     -15.632   4.161   6.400  1.00 95.30           H  
ATOM    695  N   PRO A  46     -15.462   7.630   5.757  1.00 97.52           N  
ATOM    696  CA  PRO A  46     -14.106   8.053   5.429  1.00 97.52           C  
ATOM    697  HA  PRO A  46     -14.040   8.200   4.350  1.00 97.52           H  
ATOM    698  C   PRO A  46     -13.067   7.014   5.865  1.00 97.52           C  
ATOM    699  CB  PRO A  46     -13.898   9.398   6.132  1.00 97.52           C  
ATOM    700  HB2 PRO A  46     -13.427   9.248   7.103  1.00 97.52           H  
ATOM    701  HB3 PRO A  46     -13.305  10.080   5.523  1.00 97.52           H  
ATOM    702  O   PRO A  46     -13.245   6.335   6.880  1.00 97.52           O  
ATOM    703  CG  PRO A  46     -15.319   9.919   6.334  1.00 97.52           C  
ATOM    704  HG2 PRO A  46     -15.657  10.419   5.426  1.00 97.52           H  
ATOM    705  HG3 PRO A  46     -15.385  10.595   7.186  1.00 97.52           H  
ATOM    706  CD  PRO A  46     -16.131   8.644   6.555  1.00 97.52           C  
ATOM    707  HD2 PRO A  46     -17.160   8.806   6.231  1.00 97.52           H  
ATOM    708  HD3 PRO A  46     -16.099   8.361   7.607  1.00 97.52           H  
ATOM    709  N   VAL A  47     -11.990   6.911   5.092  1.00 98.18           N  
ATOM    710  H   VAL A  47     -11.933   7.490   4.266  1.00 98.18           H  
ATOM    711  CA  VAL A  47     -10.844   6.041   5.372  1.00 98.18           C  
ATOM    712  HA  VAL A  47     -10.948   5.596   6.361  1.00 98.18           H  
ATOM    713  C   VAL A  47      -9.583   6.891   5.376  1.00 98.18           C  
ATOM    714  CB  VAL A  47     -10.754   4.901   4.343  1.00 98.18           C  
ATOM    715  HB  VAL A  47     -10.705   5.319   3.337  1.00 98.18           H  
ATOM    716  O   VAL A  47      -9.402   7.733   4.500  1.00 98.18           O  
ATOM    717  CG1 VAL A  47      -9.507   4.043   4.577  1.00 98.18           C  
ATOM    718 HG11 VAL A  47      -9.442   3.748   5.624  1.00 98.18           H  
ATOM    719 HG12 VAL A  47      -8.608   4.593   4.297  1.00 98.18           H  
ATOM    720 HG13 VAL A  47      -9.557   3.120   4.000  1.00 98.18           H  
ATOM    721  CG2 VAL A  47     -11.993   4.000   4.435  1.00 98.18           C  
ATOM    722 HG21 VAL A  47     -12.902   4.581   4.281  1.00 98.18           H  
ATOM    723 HG22 VAL A  47     -11.962   3.231   3.663  1.00 98.18           H  
ATOM    724 HG23 VAL A  47     -12.043   3.532   5.419  1.00 98.18           H  
ATOM    725  N   GLU A  48      -8.712   6.681   6.353  1.00 98.34           N  
ATOM    726  H   GLU A  48      -8.887   5.933   7.009  1.00 98.34           H  
ATOM    727  CA  GLU A  48      -7.399   7.309   6.412  1.00 98.34           C  
ATOM    728  HA  GLU A  48      -7.406   8.205   5.792  1.00 98.34           H  
ATOM    729  C   GLU A  48      -6.346   6.359   5.836  1.00 98.34           C  
ATOM    730  CB  GLU A  48      -7.107   7.767   7.848  1.00 98.34           C  
ATOM    731  HB2 GLU A  48      -7.936   8.395   8.175  1.00 98.34           H  
ATOM    732  HB3 GLU A  48      -7.039   6.907   8.514  1.00 98.34           H  
ATOM    733  O   GLU A  48      -6.283   5.182   6.185  1.00 98.34           O  
ATOM    734  CG  GLU A  48      -5.815   8.585   7.922  1.00 98.34           C  
ATOM    735  HG2 GLU A  48      -4.959   7.913   7.863  1.00 98.34           H  
ATOM    736  HG3 GLU A  48      -5.770   9.246   7.056  1.00 98.34           H  
ATOM    737  CD  GLU A  48      -5.750   9.442   9.194  1.00 98.34           C  
ATOM    738  OE1 GLU A  48      -5.040   9.070  10.149  1.00 98.34           O  
ATOM    739  OE2 GLU A  48      -6.351  10.540   9.169  1.00 98.34           O  
ATOM    740  N   VAL A  49      -5.528   6.858   4.912  1.00 98.63           N  
ATOM    741  H   VAL A  49      -5.665   7.816   4.622  1.00 98.63           H  
ATOM    742  CA  VAL A  49      -4.441   6.100   4.295  1.00 98.63           C  
ATOM    743  HA  VAL A  49      -4.414   5.103   4.736  1.00 98.63           H  
ATOM    744  C   VAL A  49      -3.121   6.786   4.610  1.00 98.63           C  
ATOM    745  CB  VAL A  49      -4.648   5.905   2.782  1.00 98.63           C  
ATOM    746  HB  VAL A  49      -4.594   6.871   2.278  1.00 98.63           H  
ATOM    747  O   VAL A  49      -2.856   7.900   4.154  1.00 98.63           O  
ATOM    748  CG1 VAL A  49      -3.555   4.985   2.217  1.00 98.63           C  
ATOM    749 HG11 VAL A  49      -2.576   5.449   2.332  1.00 98.63           H  
ATOM    750 HG12 VAL A  49      -3.562   4.031   2.745  1.00 98.63           H  
ATOM    751 HG13 VAL A  49      -3.730   4.807   1.156  1.00 98.63           H  
ATOM    752  CG2 VAL A  49      -6.010   5.266   2.471  1.00 98.63           C  
ATOM    753 HG21 VAL A  49      -6.813   5.948   2.751  1.00 98.63           H  
ATOM    754 HG22 VAL A  49      -6.121   4.339   3.034  1.00 98.63           H  
ATOM    755 HG23 VAL A  49      -6.097   5.054   1.406  1.00 98.63           H  
ATOM    756  N   HIS A  50      -2.269   6.100   5.366  1.00 98.55           N  
ATOM    757  H   HIS A  50      -2.582   5.211   5.729  1.00 98.55           H  
ATOM    758  CA  HIS A  50      -0.888   6.497   5.602  1.00 98.55           C  
ATOM    759  HA  HIS A  50      -0.804   7.578   5.487  1.00 98.55           H  
ATOM    760  C   HIS A  50       0.018   5.813   4.589  1.00 98.55           C  
ATOM    761  CB  HIS A  50      -0.437   6.150   7.018  1.00 98.55           C  
ATOM    762  HB2 HIS A  50      -0.309   5.071   7.102  1.00 98.55           H  
ATOM    763  HB3 HIS A  50       0.535   6.610   7.198  1.00 98.55           H  
ATOM    764  O   HIS A  50       0.120   4.588   4.551  1.00 98.55           O  
ATOM    765  CG  HIS A  50      -1.386   6.607   8.082  1.00 98.55           C  
ATOM    766  CD2 HIS A  50      -2.327   5.838   8.709  1.00 98.55           C  
ATOM    767  HD2 HIS A  50      -2.548   4.797   8.523  1.00 98.55           H  
ATOM    768  ND1 HIS A  50      -1.466   7.876   8.603  1.00 98.55           N  
ATOM    769  HD1 HIS A  50      -1.041   8.709   8.223  1.00 98.55           H  
ATOM    770  CE1 HIS A  50      -2.420   7.863   9.549  1.00 98.55           C  
ATOM    771  HE1 HIS A  50      -2.754   8.714  10.124  1.00 98.55           H  
ATOM    772  NE2 HIS A  50      -2.945   6.638   9.655  1.00 98.55           N  
ATOM    773  N   ILE A  51       0.709   6.609   3.790  1.00 98.47           N  
ATOM    774  H   ILE A  51       0.574   7.605   3.890  1.00 98.47           H  
ATOM    775  CA  ILE A  51       1.628   6.155   2.758  1.00 98.47           C  
ATOM    776  HA  ILE A  51       1.540   5.074   2.645  1.00 98.47           H  
ATOM    777  C   ILE A  51       3.042   6.494   3.213  1.00 98.47           C  
ATOM    778  CB  ILE A  51       1.299   6.807   1.401  1.00 98.47           C  
ATOM    779  HB  ILE A  51       1.571   7.861   1.457  1.00 98.47           H  
ATOM    780  O   ILE A  51       3.334   7.651   3.518  1.00 98.47           O  
ATOM    781  CG1 ILE A  51      -0.203   6.732   1.039  1.00 98.47           C  
ATOM    782 HG12 ILE A  51      -0.807   7.113   1.863  1.00 98.47           H  
ATOM    783 HG13 ILE A  51      -0.494   5.697   0.855  1.00 98.47           H  
ATOM    784  CG2 ILE A  51       2.162   6.122   0.327  1.00 98.47           C  
ATOM    785 HG21 ILE A  51       1.962   6.534  -0.663  1.00 98.47           H  
ATOM    786 HG22 ILE A  51       1.968   5.050   0.316  1.00 98.47           H  
ATOM    787 HG23 ILE A  51       3.219   6.279   0.542  1.00 98.47           H  
ATOM    788  CD1 ILE A  51      -0.564   7.588  -0.177  1.00 98.47           C  
ATOM    789 HD11 ILE A  51      -0.243   8.615  -0.008  1.00 98.47           H  
ATOM    790 HD12 ILE A  51      -1.645   7.576  -0.319  1.00 98.47           H  
ATOM    791 HD13 ILE A  51      -0.096   7.201  -1.082  1.00 98.47           H  
ATOM    792  N   LYS A  52       3.928   5.502   3.239  1.00 97.99           N  
ATOM    793  H   LYS A  52       3.602   4.581   2.983  1.00 97.99           H  
ATOM    794  CA  LYS A  52       5.358   5.684   3.492  1.00 97.99           C  
ATOM    795  HA  LYS A  52       5.568   6.748   3.602  1.00 97.99           H  
ATOM    796  C   LYS A  52       6.161   5.188   2.298  1.00 97.99           C  
ATOM    797  CB  LYS A  52       5.749   4.990   4.800  1.00 97.99           C  
ATOM    798  HB2 LYS A  52       5.177   5.422   5.621  1.00 97.99           H  
ATOM    799  HB3 LYS A  52       5.497   3.932   4.726  1.00 97.99           H  
ATOM    800  O   LYS A  52       5.950   4.072   1.828  1.00 97.99           O  
ATOM    801  CG  LYS A  52       7.249   5.142   5.088  1.00 97.99           C  
ATOM    802  HG2 LYS A  52       7.827   4.805   4.228  1.00 97.99           H  
ATOM    803  HG3 LYS A  52       7.483   6.190   5.274  1.00 97.99           H  
ATOM    804  CD  LYS A  52       7.674   4.293   6.283  1.00 97.99           C  
ATOM    805  HD2 LYS A  52       7.413   3.254   6.084  1.00 97.99           H  
ATOM    806  HD3 LYS A  52       7.166   4.629   7.187  1.00 97.99           H  
ATOM    807  CE  LYS A  52       9.193   4.430   6.427  1.00 97.99           C  
ATOM    808  HE2 LYS A  52       9.640   4.316   5.439  1.00 97.99           H  
ATOM    809  HE3 LYS A  52       9.442   5.437   6.761  1.00 97.99           H  
ATOM    810  NZ  LYS A  52       9.745   3.403   7.339  1.00 97.99           N  
ATOM    811  HZ1 LYS A  52       9.523   2.488   6.973  1.00 97.99           H  
ATOM    812  HZ2 LYS A  52       9.358   3.480   8.268  1.00 97.99           H  
ATOM    813  HZ3 LYS A  52      10.751   3.488   7.370  1.00 97.99           H  
ATOM    814  N   VAL A  53       7.101   6.012   1.845  1.00 93.62           N  
ATOM    815  H   VAL A  53       7.212   6.904   2.307  1.00 93.62           H  
ATOM    816  CA  VAL A  53       7.929   5.769   0.661  1.00 93.62           C  
ATOM    817  HA  VAL A  53       7.967   4.701   0.447  1.00 93.62           H  
ATOM    818  C   VAL A  53       9.335   6.277   0.945  1.00 93.62           C  
ATOM    819  CB  VAL A  53       7.353   6.501  -0.560  1.00 93.62           C  
ATOM    820  HB  VAL A  53       7.500   7.575  -0.453  1.00 93.62           H  
ATOM    821  O   VAL A  53       9.545   7.481   1.085  1.00 93.62           O  
ATOM    822  CG1 VAL A  53       8.070   6.033  -1.818  1.00 93.62           C  
ATOM    823 HG11 VAL A  53       7.900   4.969  -1.982  1.00 93.62           H  
ATOM    824 HG12 VAL A  53       7.693   6.598  -2.670  1.00 93.62           H  
ATOM    825 HG13 VAL A  53       9.139   6.226  -1.722  1.00 93.62           H  
ATOM    826  CG2 VAL A  53       5.854   6.260  -0.715  1.00 93.62           C  
ATOM    827 HG21 VAL A  53       5.494   6.797  -1.593  1.00 93.62           H  
ATOM    828 HG22 VAL A  53       5.639   5.193  -0.766  1.00 93.62           H  
ATOM    829 HG23 VAL A  53       5.329   6.705   0.130  1.00 93.62           H  
ATOM    830  N   GLY A  54      10.299   5.366   1.090  1.00 90.92           N  
ATOM    831  H   GLY A  54      10.097   4.397   0.889  1.00 90.92           H  
ATOM    832  CA  GLY A  54      11.604   5.710   1.654  1.00 90.92           C  
ATOM    833  HA2 GLY A  54      12.197   4.806   1.798  1.00 90.92           H  
ATOM    834  HA3 GLY A  54      12.134   6.366   0.963  1.00 90.92           H  
ATOM    835  C   GLY A  54      11.440   6.409   3.011  1.00 90.92           C  
ATOM    836  O   GLY A  54      10.857   5.845   3.945  1.00 90.92           O  
ATOM    837  N   ASP A  55      11.908   7.654   3.087  1.00 92.10           N  
ATOM    838  H   ASP A  55      12.389   8.034   2.284  1.00 92.10           H  
ATOM    839  CA  ASP A  55      11.801   8.511   4.275  1.00 92.10           C  
ATOM    840  HA  ASP A  55      11.731   7.880   5.161  1.00 92.10           H  
ATOM    841  C   ASP A  55      10.562   9.423   4.269  1.00 92.10           C  
ATOM    842  CB  ASP A  55      13.082   9.344   4.405  1.00 92.10           C  
ATOM    843  HB2 ASP A  55      13.159  10.013   3.549  1.00 92.10           H  
ATOM    844  HB3 ASP A  55      13.023   9.952   5.308  1.00 92.10           H  
ATOM    845  O   ASP A  55      10.218  10.006   5.300  1.00 92.10           O  
ATOM    846  CG  ASP A  55      14.331   8.466   4.492  1.00 92.10           C  
ATOM    847  OD1 ASP A  55      14.301   7.494   5.282  1.00 92.10           O  
ATOM    848  OD2 ASP A  55      15.284   8.769   3.740  1.00 92.10           O  
ATOM    849  N   GLU A  56       9.867   9.548   3.135  1.00 95.70           N  
ATOM    850  H   GLU A  56      10.087   8.942   2.357  1.00 95.70           H  
ATOM    851  CA  GLU A  56       8.684  10.398   3.013  1.00 95.70           C  
ATOM    852  HA  GLU A  56       8.857  11.284   3.624  1.00 95.70           H  
ATOM    853  C   GLU A  56       7.441   9.687   3.559  1.00 95.70           C  
ATOM    854  CB  GLU A  56       8.498  10.882   1.563  1.00 95.70           C  
ATOM    855  HB2 GLU A  56       8.152  10.056   0.942  1.00 95.70           H  
ATOM    856  HB3 GLU A  56       9.462  11.226   1.189  1.00 95.70           H  
ATOM    857  O   GLU A  56       7.242   8.483   3.370  1.00 95.70           O  
ATOM    858  CG  GLU A  56       7.495  12.050   1.488  1.00 95.70           C  
ATOM    859  HG2 GLU A  56       6.524  11.705   1.844  1.00 95.70           H  
ATOM    860  HG3 GLU A  56       7.830  12.839   2.160  1.00 95.70           H  
ATOM    861  CD  GLU A  56       7.314  12.645   0.082  1.00 95.70           C  
ATOM    862  OE1 GLU A  56       6.291  13.347  -0.117  1.00 95.70           O  
ATOM    863  OE2 GLU A  56       8.155  12.400  -0.805  1.00 95.70           O  
ATOM    864  N   LYS A  57       6.579  10.449   4.239  1.00 97.67           N  
ATOM    865  H   LYS A  57       6.779  11.436   4.314  1.00 97.67           H  
ATOM    866  CA  LYS A  57       5.282   9.990   4.737  1.00 97.67           C  
ATOM    867  HA  LYS A  57       5.047   9.028   4.280  1.00 97.67           H  
ATOM    868  C   LYS A  57       4.199  10.980   4.340  1.00 97.67           C  
ATOM    869  CB  LYS A  57       5.299   9.822   6.260  1.00 97.67           C  
ATOM    870  HB2 LYS A  57       5.552  10.780   6.715  1.00 97.67           H  
ATOM    871  HB3 LYS A  57       4.298   9.541   6.588  1.00 97.67           H  
ATOM    872  O   LYS A  57       4.394  12.185   4.482  1.00 97.67           O  
ATOM    873  CG  LYS A  57       6.290   8.754   6.737  1.00 97.67           C  
ATOM    874  HG2 LYS A  57       7.299   9.015   6.418  1.00 97.67           H  
ATOM    875  HG3 LYS A  57       6.015   7.788   6.314  1.00 97.67           H  
ATOM    876  CD  LYS A  57       6.252   8.679   8.265  1.00 97.67           C  
ATOM    877  HD2 LYS A  57       5.266   8.342   8.584  1.00 97.67           H  
ATOM    878  HD3 LYS A  57       6.437   9.675   8.669  1.00 97.67           H  
ATOM    879  CE  LYS A  57       7.326   7.719   8.775  1.00 97.67           C  
ATOM    880  HE2 LYS A  57       7.109   6.722   8.392  1.00 97.67           H  
ATOM    881  HE3 LYS A  57       8.286   8.039   8.371  1.00 97.67           H  
ATOM    882  NZ  LYS A  57       7.362   7.721  10.258  1.00 97.67           N  
ATOM    883  HZ1 LYS A  57       6.471   7.428  10.632  1.00 97.67           H  
ATOM    884  HZ2 LYS A  57       8.088   7.112  10.608  1.00 97.67           H  
ATOM    885  HZ3 LYS A  57       7.547   8.657  10.591  1.00 97.67           H  
ATOM    886  N   ARG A  58       3.045  10.477   3.910  1.00 98.02           N  
ATOM    887  H   ARG A  58       2.975   9.474   3.816  1.00 98.02           H  
ATOM    888  CA  ARG A  58       1.835  11.275   3.683  1.00 98.02           C  
ATOM    889  HA  ARG A  58       1.932  12.229   4.202  1.00 98.02           H  
ATOM    890  C   ARG A  58       0.629  10.565   4.273  1.00 98.02           C  
ATOM    891  CB  ARG A  58       1.637  11.558   2.188  1.00 98.02           C  
ATOM    892  HB2 ARG A  58       0.687  12.076   2.056  1.00 98.02           H  
ATOM    893  HB3 ARG A  58       1.594  10.617   1.638  1.00 98.02           H  
ATOM    894  O   ARG A  58       0.531   9.349   4.176  1.00 98.02           O  
ATOM    895  CG  ARG A  58       2.762  12.440   1.626  1.00 98.02           C  
ATOM    896  HG2 ARG A  58       2.868  13.337   2.237  1.00 98.02           H  
ATOM    897  HG3 ARG A  58       3.703  11.889   1.636  1.00 98.02           H  
ATOM    898  CD  ARG A  58       2.440  12.848   0.193  1.00 98.02           C  
ATOM    899  HD2 ARG A  58       2.291  11.938  -0.387  1.00 98.02           H  
ATOM    900  HD3 ARG A  58       1.529  13.446   0.183  1.00 98.02           H  
ATOM    901  NE  ARG A  58       3.546  13.601  -0.409  1.00 98.02           N  
ATOM    902  HE  ARG A  58       4.452  13.552   0.034  1.00 98.02           H  
ATOM    903  NH1 ARG A  58       2.575  14.038  -2.442  1.00 98.02           N  
ATOM    904 HH11 ARG A  58       1.688  13.719  -2.080  1.00 98.02           H  
ATOM    905 HH12 ARG A  58       2.777  14.053  -3.432  1.00 98.02           H  
ATOM    906  NH2 ARG A  58       4.753  14.396  -2.125  1.00 98.02           N  
ATOM    907 HH21 ARG A  58       4.876  14.493  -3.122  1.00 98.02           H  
ATOM    908 HH22 ARG A  58       5.548  14.183  -1.539  1.00 98.02           H  
ATOM    909  CZ  ARG A  58       3.607  14.027  -1.649  1.00 98.02           C  
ATOM    910  N   THR A  59      -0.279  11.334   4.851  1.00 98.20           N  
ATOM    911  H   THR A  59      -0.145  12.335   4.851  1.00 98.20           H  
ATOM    912  CA  THR A  59      -1.577  10.847   5.322  1.00 98.20           C  
ATOM    913  HA  THR A  59      -1.649   9.768   5.191  1.00 98.20           H  
ATOM    914  C   THR A  59      -2.655  11.512   4.486  1.00 98.20           C  
ATOM    915  CB  THR A  59      -1.793  11.155   6.808  1.00 98.20           C  
ATOM    916  HB  THR A  59      -1.785  12.234   6.959  1.00 98.20           H  
ATOM    917  O   THR A  59      -2.591  12.721   4.260  1.00 98.20           O  
ATOM    918  CG2 THR A  59      -3.112  10.592   7.322  1.00 98.20           C  
ATOM    919 HG21 THR A  59      -3.191   9.533   7.076  1.00 98.20           H  
ATOM    920 HG22 THR A  59      -3.183  10.715   8.403  1.00 98.20           H  
ATOM    921 HG23 THR A  59      -3.953  11.123   6.877  1.00 98.20           H  
ATOM    922  OG1 THR A  59      -0.775  10.582   7.602  1.00 98.20           O  
ATOM    923  HG1 THR A  59      -0.981  10.861   8.497  1.00 98.20           H  
ATOM    924  N   VAL A  60      -3.623  10.731   4.019  1.00 97.97           N  
ATOM    925  H   VAL A  60      -3.585   9.739   4.209  1.00 97.97           H  
ATOM    926  CA  VAL A  60      -4.745  11.219   3.216  1.00 97.97           C  
ATOM    927  HA  VAL A  60      -4.810  12.304   3.292  1.00 97.97           H  
ATOM    928  C   VAL A  60      -6.034  10.623   3.751  1.00 97.97           C  
ATOM    929  CB  VAL A  60      -4.562  10.848   1.735  1.00 97.97           C  
ATOM    930  HB  VAL A  60      -4.579   9.764   1.627  1.00 97.97           H  
ATOM    931  O   VAL A  60      -6.141   9.407   3.885  1.00 97.97           O  
ATOM    932  CG1 VAL A  60      -5.672  11.436   0.861  1.00 97.97           C  
ATOM    933 HG11 VAL A  60      -5.626  12.525   0.861  1.00 97.97           H  
ATOM    934 HG12 VAL A  60      -5.550  11.055  -0.153  1.00 97.97           H  
ATOM    935 HG13 VAL A  60      -6.655  11.116   1.207  1.00 97.97           H  
ATOM    936  CG2 VAL A  60      -3.224  11.367   1.192  1.00 97.97           C  
ATOM    937 HG21 VAL A  60      -2.409  10.748   1.567  1.00 97.97           H  
ATOM    938 HG22 VAL A  60      -3.072  12.403   1.495  1.00 97.97           H  
ATOM    939 HG23 VAL A  60      -3.240  11.319   0.104  1.00 97.97           H  
ATOM    940  N   THR A  61      -7.025  11.467   4.015  1.00 98.21           N  
ATOM    941  H   THR A  61      -6.874  12.461   3.914  1.00 98.21           H  
ATOM    942  CA  THR A  61      -8.401  11.017   4.230  1.00 98.21           C  
ATOM    943  HA  THR A  61      -8.395  10.036   4.704  1.00 98.21           H  
ATOM    944  C   THR A  61      -9.093  10.910   2.876  1.00 98.21           C  
ATOM    945  CB  THR A  61      -9.169  11.979   5.143  1.00 98.21           C  
ATOM    946  HB  THR A  61      -9.324  12.921   4.617  1.00 98.21           H  
ATOM    947  O   THR A  61      -9.100  11.874   2.116  1.00 98.21           O  
ATOM    948  CG2 THR A  61     -10.531  11.419   5.551  1.00 98.21           C  
ATOM    949 HG21 THR A  61     -10.410  10.449   6.033  1.00 98.21           H  
ATOM    950 HG22 THR A  61     -11.169  11.312   4.674  1.00 98.21           H  
ATOM    951 HG23 THR A  61     -11.010  12.109   6.246  1.00 98.21           H  
ATOM    952  OG1 THR A  61      -8.439  12.255   6.319  1.00 98.21           O  
ATOM    953  HG1 THR A  61      -8.271  11.447   6.808  1.00 98.21           H  
ATOM    954  N   VAL A  62      -9.675   9.751   2.582  1.00 98.49           N  
ATOM    955  H   VAL A  62      -9.584   8.996   3.246  1.00 98.49           H  
ATOM    956  CA  VAL A  62     -10.457   9.488   1.370  1.00 98.49           C  
ATOM    957  HA  VAL A  62     -10.397  10.346   0.702  1.00 98.49           H  
ATOM    958  C   VAL A  62     -11.912   9.304   1.787  1.00 98.49           C  
ATOM    959  CB  VAL A  62      -9.914   8.259   0.613  1.00 98.49           C  
ATOM    960  HB  VAL A  62     -10.143   7.354   1.176  1.00 98.49           H  
ATOM    961  O   VAL A  62     -12.262   8.338   2.473  1.00 98.49           O  
ATOM    962  CG1 VAL A  62     -10.556   8.154  -0.775  1.00 98.49           C  
ATOM    963 HG11 VAL A  62     -11.641   8.107  -0.689  1.00 98.49           H  
ATOM    964 HG12 VAL A  62     -10.207   7.257  -1.286  1.00 98.49           H  
ATOM    965 HG13 VAL A  62     -10.299   9.027  -1.375  1.00 98.49           H  
ATOM    966  CG2 VAL A  62      -8.393   8.318   0.414  1.00 98.49           C  
ATOM    967 HG21 VAL A  62      -7.882   8.278   1.376  1.00 98.49           H  
ATOM    968 HG22 VAL A  62      -8.071   7.460  -0.176  1.00 98.49           H  
ATOM    969 HG23 VAL A  62      -8.121   9.239  -0.102  1.00 98.49           H  
ATOM    970  N   ASN A  63     -12.771  10.251   1.424  1.00 98.23           N  
ATOM    971  H   ASN A  63     -12.437  11.003   0.839  1.00 98.23           H  
ATOM    972  CA  ASN A  63     -14.192  10.233   1.758  1.00 98.23           C  
ATOM    973  HA  ASN A  63     -14.281   9.986   2.816  1.00 98.23           H  
ATOM    974  C   ASN A  63     -14.954   9.163   0.952  1.00 98.23           C  
ATOM    975  CB  ASN A  63     -14.776  11.638   1.549  1.00 98.23           C  
ATOM    976  HB2 ASN A  63     -14.617  11.953   0.518  1.00 98.23           H  
ATOM    977  HB3 ASN A  63     -15.852  11.638   1.728  1.00 98.23           H  
ATOM    978  O   ASN A  63     -14.451   8.671  -0.058  1.00 98.23           O  
ATOM    979  CG  ASN A  63     -14.158  12.641   2.497  1.00 98.23           C  
ATOM    980  ND2 ASN A  63     -13.370  13.554   1.990  1.00 98.23           N  
ATOM    981 HD21 ASN A  63     -12.861  14.142   2.634  1.00 98.23           H  
ATOM    982 HD22 ASN A  63     -13.006  13.388   1.062  1.00 98.23           H  
ATOM    983  OD1 ASN A  63     -14.365  12.586   3.700  1.00 98.23           O  
ATOM    984  N   PRO A  64     -16.173   8.778   1.373  1.00 98.34           N  
ATOM    985  CA  PRO A  64     -17.012   7.848   0.617  1.00 98.34           C  
ATOM    986  HA  PRO A  64     -16.559   6.857   0.652  1.00 98.34           H  
ATOM    987  C   PRO A  64     -17.205   8.278  -0.842  1.00 98.34           C  
ATOM    988  CB  PRO A  64     -18.348   7.822   1.366  1.00 98.34           C  
ATOM    989  HB2 PRO A  64     -18.994   8.632   1.028  1.00 98.34           H  
ATOM    990  HB3 PRO A  64     -18.861   6.865   1.263  1.00 98.34           H  
ATOM    991  O   PRO A  64     -17.647   9.396  -1.108  1.00 98.34           O  
ATOM    992  CG  PRO A  64     -17.920   8.092   2.802  1.00 98.34           C  
ATOM    993  HG2 PRO A  64     -17.491   7.180   3.216  1.00 98.34           H  
ATOM    994  HG3 PRO A  64     -18.742   8.459   3.418  1.00 98.34           H  
ATOM    995  CD  PRO A  64     -16.823   9.134   2.626  1.00 98.34           C  
ATOM    996  HD2 PRO A  64     -16.131   9.094   3.467  1.00 98.34           H  
ATOM    997  HD3 PRO A  64     -17.271  10.124   2.542  1.00 98.34           H  
ATOM    998  N   GLY A  65     -16.891   7.387  -1.783  1.00 97.46           N  
ATOM    999  H   GLY A  65     -16.457   6.519  -1.502  1.00 97.46           H  
ATOM   1000  CA  GLY A  65     -16.976   7.637  -3.224  1.00 97.46           C  
ATOM   1001  HA2 GLY A  65     -17.936   8.100  -3.452  1.00 97.46           H  
ATOM   1002  HA3 GLY A  65     -16.916   6.681  -3.744  1.00 97.46           H  
ATOM   1003  C   GLY A  65     -15.873   8.538  -3.790  1.00 97.46           C  
ATOM   1004  O   GLY A  65     -15.901   8.840  -4.982  1.00 97.46           O  
ATOM   1005  N   GLU A  66     -14.917   8.976  -2.967  1.00 97.86           N  
ATOM   1006  H   GLU A  66     -14.926   8.679  -2.002  1.00 97.86           H  
ATOM   1007  CA  GLU A  66     -13.803   9.819  -3.394  1.00 97.86           C  
ATOM   1008  HA  GLU A  66     -14.173  10.498  -4.163  1.00 97.86           H  
ATOM   1009  C   GLU A  66     -12.672   8.986  -4.012  1.00 97.86           C  
ATOM   1010  CB  GLU A  66     -13.319  10.681  -2.215  1.00 97.86           C  
ATOM   1011  HB2 GLU A  66     -14.189  11.143  -1.748  1.00 97.86           H  
ATOM   1012  HB3 GLU A  66     -12.826  10.038  -1.486  1.00 97.86           H  
ATOM   1013  O   GLU A  66     -12.369   7.868  -3.576  1.00 97.86           O  
ATOM   1014  CG  GLU A  66     -12.341  11.795  -2.623  1.00 97.86           C  
ATOM   1015  HG2 GLU A  66     -12.804  12.386  -3.413  1.00 97.86           H  
ATOM   1016  HG3 GLU A  66     -11.435  11.341  -3.026  1.00 97.86           H  
ATOM   1017  CD  GLU A  66     -11.954  12.721  -1.455  1.00 97.86           C  
ATOM   1018  OE1 GLU A  66     -11.437  13.823  -1.729  1.00 97.86           O  
ATOM   1019  OE2 GLU A  66     -12.206  12.361  -0.280  1.00 97.86           O  
ATOM   1020  N   GLU A  67     -12.019   9.573  -5.014  1.00 97.88           N  
ATOM   1021  H   GLU A  67     -12.298  10.506  -5.285  1.00 97.88           H  
ATOM   1022  CA  GLU A  67     -10.744   9.113  -5.553  1.00 97.88           C  
ATOM   1023  HA  GLU A  67     -10.445   8.215  -5.013  1.00 97.88           H  
ATOM   1024  C   GLU A  67      -9.681  10.191  -5.309  1.00 97.88           C  
ATOM   1025  CB  GLU A  67     -10.850   8.751  -7.048  1.00 97.88           C  
ATOM   1026  HB2 GLU A  67     -11.221   9.610  -7.608  1.00 97.88           H  
ATOM   1027  HB3 GLU A  67      -9.848   8.511  -7.403  1.00 97.88           H  
ATOM   1028  O   GLU A  67      -9.896  11.363  -5.623  1.00 97.88           O  
ATOM   1029  CG  GLU A  67     -11.763   7.536  -7.306  1.00 97.88           C  
ATOM   1030  HG2 GLU A  67     -11.431   6.737  -6.643  1.00 97.88           H  
ATOM   1031  HG3 GLU A  67     -12.787   7.794  -7.037  1.00 97.88           H  
ATOM   1032  CD  GLU A  67     -11.745   6.998  -8.755  1.00 97.88           C  
ATOM   1033  OE1 GLU A  67     -12.428   5.968  -9.013  1.00 97.88           O  
ATOM   1034  OE2 GLU A  67     -11.029   7.563  -9.613  1.00 97.88           O  
ATOM   1035  N   VAL A  68      -8.525   9.803  -4.767  1.00 97.89           N  
ATOM   1036  H   VAL A  68      -8.402   8.818  -4.579  1.00 97.89           H  
ATOM   1037  CA  VAL A  68      -7.397  10.710  -4.499  1.00 97.89           C  
ATOM   1038  HA  VAL A  68      -7.605  11.671  -4.969  1.00 97.89           H  
ATOM   1039  C   VAL A  68      -6.125  10.157  -5.129  1.00 97.89           C  
ATOM   1040  CB  VAL A  68      -7.197  10.973  -2.990  1.00 97.89           C  
ATOM   1041  HB  VAL A  68      -6.937  10.041  -2.488  1.00 97.89           H  
ATOM   1042  O   VAL A  68      -5.846   8.965  -5.032  1.00 97.89           O  
ATOM   1043  CG1 VAL A  68      -6.056  11.983  -2.781  1.00 97.89           C  
ATOM   1044 HG11 VAL A  68      -6.166  12.816  -3.476  1.00 97.89           H  
ATOM   1045 HG12 VAL A  68      -5.091  11.500  -2.938  1.00 97.89           H  
ATOM   1046 HG13 VAL A  68      -6.089  12.395  -1.773  1.00 97.89           H  
ATOM   1047  CG2 VAL A  68      -8.456  11.542  -2.328  1.00 97.89           C  
ATOM   1048 HG21 VAL A  68      -8.760  12.468  -2.816  1.00 97.89           H  
ATOM   1049 HG22 VAL A  68      -9.273  10.825  -2.403  1.00 97.89           H  
ATOM   1050 HG23 VAL A  68      -8.278  11.738  -1.270  1.00 97.89           H  
ATOM   1051  N   GLU A  69      -5.316  11.016  -5.749  1.00 97.84           N  
ATOM   1052  H   GLU A  69      -5.575  11.991  -5.772  1.00 97.84           H  
ATOM   1053  CA  GLU A  69      -3.986  10.658  -6.252  1.00 97.84           C  
ATOM   1054  HA  GLU A  69      -3.847   9.582  -6.145  1.00 97.84           H  
ATOM   1055  C   GLU A  69      -2.894  11.343  -5.422  1.00 97.84           C  
ATOM   1056  CB  GLU A  69      -3.870  10.965  -7.758  1.00 97.84           C  
ATOM   1057  HB2 GLU A  69      -4.713  10.506  -8.274  1.00 97.84           H  
ATOM   1058  HB3 GLU A  69      -3.915  12.043  -7.915  1.00 97.84           H  
ATOM   1059  O   GLU A  69      -2.930  12.550  -5.182  1.00 97.84           O  
ATOM   1060  CG  GLU A  69      -2.568  10.414  -8.367  1.00 97.84           C  
ATOM   1061  HG2 GLU A  69      -1.716  10.879  -7.873  1.00 97.84           H  
ATOM   1062  HG3 GLU A  69      -2.513   9.343  -8.170  1.00 97.84           H  
ATOM   1063  CD  GLU A  69      -2.465  10.654  -9.886  1.00 97.84           C  
ATOM   1064  OE1 GLU A  69      -1.726  11.572 -10.296  1.00 97.84           O  
ATOM   1065  OE2 GLU A  69      -3.053   9.868 -10.673  1.00 97.84           O  
ATOM   1066  N   VAL A  70      -1.892  10.571  -5.005  1.00 97.48           N  
ATOM   1067  H   VAL A  70      -1.955   9.581  -5.191  1.00 97.48           H  
ATOM   1068  CA  VAL A  70      -0.717  11.050  -4.275  1.00 97.48           C  
ATOM   1069  HA  VAL A  70      -0.788  12.131  -4.153  1.00 97.48           H  
ATOM   1070  C   VAL A  70       0.528  10.724  -5.084  1.00 97.48           C  
ATOM   1071  CB  VAL A  70      -0.627  10.418  -2.875  1.00 97.48           C  
ATOM   1072  HB  VAL A  70      -0.386   9.359  -2.962  1.00 97.48           H  
ATOM   1073  O   VAL A  70       0.803   9.559  -5.353  1.00 97.48           O  
ATOM   1074  CG1 VAL A  70       0.470  11.106  -2.055  1.00 97.48           C  
ATOM   1075 HG11 VAL A  70       0.539  10.624  -1.080  1.00 97.48           H  
ATOM   1076 HG12 VAL A  70       0.221  12.158  -1.919  1.00 97.48           H  
ATOM   1077 HG13 VAL A  70       1.435  11.009  -2.553  1.00 97.48           H  
ATOM   1078  CG2 VAL A  70      -1.936  10.547  -2.096  1.00 97.48           C  
ATOM   1079 HG21 VAL A  70      -2.725   9.978  -2.589  1.00 97.48           H  
ATOM   1080 HG22 VAL A  70      -2.239  11.592  -2.034  1.00 97.48           H  
ATOM   1081 HG23 VAL A  70      -1.805  10.132  -1.097  1.00 97.48           H  
ATOM   1082  N   THR A  71       1.302  11.742  -5.455  1.00 95.90           N  
ATOM   1083  H   THR A  71       1.005  12.682  -5.234  1.00 95.90           H  
ATOM   1084  CA  THR A  71       2.553  11.557  -6.208  1.00 95.90           C  
ATOM   1085  HA  THR A  71       2.605  10.530  -6.568  1.00 95.90           H  
ATOM   1086  C   THR A  71       3.772  11.796  -5.325  1.00 95.90           C  
ATOM   1087  CB  THR A  71       2.595  12.443  -7.458  1.00 95.90           C  
ATOM   1088  HB  THR A  71       2.511  13.492  -7.174  1.00 95.90           H  
ATOM   1089  O   THR A  71       3.865  12.832  -4.660  1.00 95.90           O  
ATOM   1090  CG2 THR A  71       3.869  12.239  -8.280  1.00 95.90           C  
ATOM   1091 HG21 THR A  71       4.738  12.615  -7.740  1.00 95.90           H  
ATOM   1092 HG22 THR A  71       3.786  12.785  -9.220  1.00 95.90           H  
ATOM   1093 HG23 THR A  71       4.011  11.180  -8.495  1.00 95.90           H  
ATOM   1094  OG1 THR A  71       1.532  12.103  -8.315  1.00 95.90           O  
ATOM   1095  HG1 THR A  71       0.688  12.334  -7.918  1.00 95.90           H  
ATOM   1096  N   PHE A  72       4.709  10.853  -5.371  1.00 92.98           N  
ATOM   1097  H   PHE A  72       4.527  10.044  -5.948  1.00 92.98           H  
ATOM   1098  CA  PHE A  72       6.047  10.928  -4.793  1.00 92.98           C  
ATOM   1099  HA  PHE A  72       6.130  11.802  -4.146  1.00 92.98           H  
ATOM   1100  C   PHE A  72       7.070  11.051  -5.919  1.00 92.98           C  
ATOM   1101  CB  PHE A  72       6.324   9.674  -3.955  1.00 92.98           C  
ATOM   1102  HB2 PHE A  72       7.350   9.718  -3.588  1.00 92.98           H  
ATOM   1103  HB3 PHE A  72       6.242   8.793  -4.590  1.00 92.98           H  
ATOM   1104  O   PHE A  72       6.907  10.413  -6.960  1.00 92.98           O  
ATOM   1105  CG  PHE A  72       5.390   9.516  -2.774  1.00 92.98           C  
ATOM   1106  CD1 PHE A  72       5.797   9.947  -1.500  1.00 92.98           C  
ATOM   1107  HD1 PHE A  72       6.784  10.362  -1.364  1.00 92.98           H  
ATOM   1108  CD2 PHE A  72       4.109   8.961  -2.951  1.00 92.98           C  
ATOM   1109  HD2 PHE A  72       3.792   8.627  -3.928  1.00 92.98           H  
ATOM   1110  CE1 PHE A  72       4.924   9.833  -0.405  1.00 92.98           C  
ATOM   1111  HE1 PHE A  72       5.246  10.157   0.574  1.00 92.98           H  
ATOM   1112  CE2 PHE A  72       3.232   8.856  -1.858  1.00 92.98           C  
ATOM   1113  HE2 PHE A  72       2.245   8.442  -2.003  1.00 92.98           H  
ATOM   1114  CZ  PHE A  72       3.640   9.292  -0.585  1.00 92.98           C  
ATOM   1115  HZ  PHE A  72       2.972   9.204   0.258  1.00 92.98           H  
ATOM   1116  N   SER A  73       8.127  11.826  -5.692  1.00 91.44           N  
ATOM   1117  H   SER A  73       8.232  12.260  -4.786  1.00 91.44           H  
ATOM   1118  CA  SER A  73       9.247  11.967  -6.623  1.00 91.44           C  
ATOM   1119  HA  SER A  73       9.133  11.266  -7.449  1.00 91.44           H  
ATOM   1120  C   SER A  73      10.549  11.656  -5.902  1.00 91.44           C  
ATOM   1121  CB  SER A  73       9.331  13.373  -7.221  1.00 91.44           C  
ATOM   1122  HB2 SER A  73       9.512  14.094  -6.423  1.00 91.44           H  
ATOM   1123  HB3 SER A  73      10.169  13.407  -7.917  1.00 91.44           H  
ATOM   1124  O   SER A  73      10.729  12.036  -4.744  1.00 91.44           O  
ATOM   1125  OG  SER A  73       8.146  13.730  -7.911  1.00 91.44           O  
ATOM   1126  HG  SER A  73       8.358  14.507  -8.433  1.00 91.44           H  
ATOM   1127  N   ALA A  74      11.465  10.985  -6.585  1.00 85.56           N  
ATOM   1128  H   ALA A  74      11.264  10.686  -7.528  1.00 85.56           H  
ATOM   1129  CA  ALA A  74      12.779  10.677  -6.058  1.00 85.56           C  
ATOM   1130  HA  ALA A  74      13.051  11.415  -5.304  1.00 85.56           H  
ATOM   1131  C   ALA A  74      13.821  10.730  -7.174  1.00 85.56           C  
ATOM   1132  CB  ALA A  74      12.737   9.291  -5.405  1.00 85.56           C  
ATOM   1133  HB1 ALA A  74      12.402   8.551  -6.132  1.00 85.56           H  
ATOM   1134  HB2 ALA A  74      12.053   9.295  -4.556  1.00 85.56           H  
ATOM   1135  HB3 ALA A  74      13.738   9.012  -5.076  1.00 85.56           H  
ATOM   1136  O   ALA A  74      13.589  10.227  -8.265  1.00 85.56           O  
ATOM   1137  N   ASN A  75      15.001  11.256  -6.848  1.00 82.82           N  
ATOM   1138  H   ASN A  75      15.080  11.784  -5.990  1.00 82.82           H  
ATOM   1139  CA  ASN A  75      16.167  11.199  -7.738  1.00 82.82           C  
ATOM   1140  HA  ASN A  75      15.827  11.354  -8.761  1.00 82.82           H  
ATOM   1141  C   ASN A  75      16.867   9.828  -7.697  1.00 82.82           C  
ATOM   1142  CB  ASN A  75      17.159  12.316  -7.367  1.00 82.82           C  
ATOM   1143  HB2 ASN A  75      17.584  12.107  -6.385  1.00 82.82           H  
ATOM   1144  HB3 ASN A  75      17.970  12.305  -8.096  1.00 82.82           H  
ATOM   1145  O   ASN A  75      17.886   9.630  -8.348  1.00 82.82           O  
ATOM   1146  CG  ASN A  75      16.578  13.718  -7.360  1.00 82.82           C  
ATOM   1147  ND2 ASN A  75      17.312  14.678  -6.856  1.00 82.82           N  
ATOM   1148 HD21 ASN A  75      18.291  14.515  -6.669  1.00 82.82           H  
ATOM   1149 HD22 ASN A  75      16.906  15.595  -6.972  1.00 82.82           H  
ATOM   1150  OD1 ASN A  75      15.449  13.991  -7.702  1.00 82.82           O  
ATOM   1151  N   ASP A  76      16.365   8.927  -6.850  1.00 80.37           N  
ATOM   1152  H   ASP A  76      15.470   9.147  -6.437  1.00 80.37           H  
ATOM   1153  CA  ASP A  76      16.821   7.554  -6.690  1.00 80.37           C  
ATOM   1154  HA  ASP A  76      17.456   7.285  -7.533  1.00 80.37           H  
ATOM   1155  C   ASP A  76      15.578   6.643  -6.631  1.00 80.37           C  
ATOM   1156  CB  ASP A  76      17.680   7.433  -5.422  1.00 80.37           C  
ATOM   1157  HB2 ASP A  76      17.135   7.862  -4.580  1.00 80.37           H  
ATOM   1158  HB3 ASP A  76      18.595   8.008  -5.560  1.00 80.37           H  
ATOM   1159  O   ASP A  76      14.851   6.671  -5.627  1.00 80.37           O  
ATOM   1160  CG  ASP A  76      18.046   5.982  -5.087  1.00 80.37           C  
ATOM   1161  OD1 ASP A  76      17.826   5.095  -5.942  1.00 80.37           O  
ATOM   1162  OD2 ASP A  76      18.476   5.767  -3.934  1.00 80.37           O  
ATOM   1163  N   PRO A  77      15.299   5.841  -7.675  1.00 78.35           N  
ATOM   1164  CA  PRO A  77      14.140   4.961  -7.732  1.00 78.35           C  
ATOM   1165  HA  PRO A  77      13.230   5.539  -7.569  1.00 78.35           H  
ATOM   1166  C   PRO A  77      14.200   3.849  -6.684  1.00 78.35           C  
ATOM   1167  CB  PRO A  77      14.130   4.386  -9.152  1.00 78.35           C  
ATOM   1168  HB2 PRO A  77      13.565   5.045  -9.811  1.00 78.35           H  
ATOM   1169  HB3 PRO A  77      13.722   3.376  -9.190  1.00 78.35           H  
ATOM   1170  O   PRO A  77      13.153   3.314  -6.328  1.00 78.35           O  
ATOM   1171  CG  PRO A  77      15.599   4.414  -9.550  1.00 78.35           C  
ATOM   1172  HG2 PRO A  77      16.118   3.555  -9.124  1.00 78.35           H  
ATOM   1173  HG3 PRO A  77      15.716   4.436 -10.634  1.00 78.35           H  
ATOM   1174  CD  PRO A  77      16.081   5.698  -8.885  1.00 78.35           C  
ATOM   1175  HD2 PRO A  77      17.149   5.620  -8.681  1.00 78.35           H  
ATOM   1176  HD3 PRO A  77      15.854   6.551  -9.524  1.00 78.35           H  
ATOM   1177  N   HIS A  78      15.367   3.531  -6.107  1.00 80.29           N  
ATOM   1178  H   HIS A  78      16.212   4.021  -6.366  1.00 80.29           H  
ATOM   1179  CA  HIS A  78      15.448   2.560  -5.014  1.00 80.29           C  
ATOM   1180  HA  HIS A  78      14.980   1.635  -5.351  1.00 80.29           H  
ATOM   1181  C   HIS A  78      14.680   3.014  -3.766  1.00 80.29           C  
ATOM   1182  CB  HIS A  78      16.910   2.260  -4.671  1.00 80.29           C  
ATOM   1183  HB2 HIS A  78      17.412   3.176  -4.358  1.00 80.29           H  
ATOM   1184  HB3 HIS A  78      16.937   1.570  -3.828  1.00 80.29           H  
ATOM   1185  O   HIS A  78      14.258   2.172  -2.967  1.00 80.29           O  
ATOM   1186  CG  HIS A  78      17.666   1.626  -5.807  1.00 80.29           C  
ATOM   1187  CD2 HIS A  78      18.804   2.093  -6.408  1.00 80.29           C  
ATOM   1188  HD2 HIS A  78      19.323   3.007  -6.162  1.00 80.29           H  
ATOM   1189  ND1 HIS A  78      17.321   0.453  -6.439  1.00 80.29           N  
ATOM   1190  HD1 HIS A  78      16.458  -0.052  -6.301  1.00 80.29           H  
ATOM   1191  CE1 HIS A  78      18.239   0.208  -7.388  1.00 80.29           C  
ATOM   1192  HE1 HIS A  78      18.220  -0.623  -8.078  1.00 80.29           H  
ATOM   1193  NE2 HIS A  78      19.168   1.171  -7.397  1.00 80.29           N  
ATOM   1194  N   LYS A  79      14.388   4.317  -3.624  1.00 84.89           N  
ATOM   1195  H   LYS A  79      14.759   4.960  -4.309  1.00 84.89           H  
ATOM   1196  CA  LYS A  79      13.471   4.827  -2.587  1.00 84.89           C  
ATOM   1197  HA  LYS A  79      13.847   4.524  -1.610  1.00 84.89           H  
ATOM   1198  C   LYS A  79      12.060   4.248  -2.701  1.00 84.89           C  
ATOM   1199  CB  LYS A  79      13.399   6.357  -2.647  1.00 84.89           C  
ATOM   1200  HB2 LYS A  79      13.105   6.679  -3.646  1.00 84.89           H  
ATOM   1201  HB3 LYS A  79      12.635   6.689  -1.945  1.00 84.89           H  
ATOM   1202  O   LYS A  79      11.338   4.188  -1.705  1.00 84.89           O  
ATOM   1203  CG  LYS A  79      14.737   6.998  -2.259  1.00 84.89           C  
ATOM   1204  HG2 LYS A  79      15.472   6.837  -3.048  1.00 84.89           H  
ATOM   1205  HG3 LYS A  79      15.102   6.537  -1.341  1.00 84.89           H  
ATOM   1206  CD  LYS A  79      14.554   8.496  -2.015  1.00 84.89           C  
ATOM   1207  HD2 LYS A  79      13.828   8.636  -1.214  1.00 84.89           H  
ATOM   1208  HD3 LYS A  79      14.186   8.978  -2.920  1.00 84.89           H  
ATOM   1209  CE  LYS A  79      15.894   9.108  -1.609  1.00 84.89           C  
ATOM   1210  HE2 LYS A  79      16.321   8.504  -0.808  1.00 84.89           H  
ATOM   1211  HE3 LYS A  79      16.573   9.052  -2.459  1.00 84.89           H  
ATOM   1212  NZ  LYS A  79      15.721  10.506  -1.152  1.00 84.89           N  
ATOM   1213  HZ1 LYS A  79      16.617  10.900  -0.903  1.00 84.89           H  
ATOM   1214  HZ2 LYS A  79      15.127  10.530  -0.335  1.00 84.89           H  
ATOM   1215  HZ3 LYS A  79      15.300  11.064  -1.881  1.00 84.89           H  
ATOM   1216  N   PHE A  80      11.676   3.796  -3.890  1.00 87.58           N  
ATOM   1217  H   PHE A  80      12.321   3.870  -4.665  1.00 87.58           H  
ATOM   1218  CA  PHE A  80      10.384   3.186  -4.171  1.00 87.58           C  
ATOM   1219  HA  PHE A  80       9.646   3.565  -3.464  1.00 87.58           H  
ATOM   1220  C   PHE A  80      10.369   1.664  -3.991  1.00 87.58           C  
ATOM   1221  CB  PHE A  80       9.939   3.598  -5.578  1.00 87.58           C  
ATOM   1222  HB2 PHE A  80      10.604   3.137  -6.308  1.00 87.58           H  
ATOM   1223  HB3 PHE A  80       8.947   3.176  -5.742  1.00 87.58           H  
ATOM   1224  O   PHE A  80       9.313   1.062  -4.143  1.00 87.58           O  
ATOM   1225  CG  PHE A  80       9.839   5.086  -5.863  1.00 87.58           C  
ATOM   1226  CD1 PHE A  80       9.560   6.013  -4.843  1.00 87.58           C  
ATOM   1227  HD1 PHE A  80       9.485   5.667  -3.823  1.00 87.58           H  
ATOM   1228  CD2 PHE A  80       9.990   5.547  -7.179  1.00 87.58           C  
ATOM   1229  HD2 PHE A  80      10.209   4.852  -7.977  1.00 87.58           H  
ATOM   1230  CE1 PHE A  80       9.410   7.381  -5.122  1.00 87.58           C  
ATOM   1231  HE1 PHE A  80       9.203   8.084  -4.328  1.00 87.58           H  
ATOM   1232  CE2 PHE A  80       9.847   6.914  -7.462  1.00 87.58           C  
ATOM   1233  HE2 PHE A  80       9.956   7.254  -8.481  1.00 87.58           H  
ATOM   1234  CZ  PHE A  80       9.550   7.833  -6.443  1.00 87.58           C  
ATOM   1235  HZ  PHE A  80       9.440   8.880  -6.680  1.00 87.58           H  
ATOM   1236  N   ASN A  81      11.486   1.030  -3.604  1.00 88.42           N  
ATOM   1237  H   ASN A  81      12.347   1.555  -3.548  1.00 88.42           H  
ATOM   1238  CA  ASN A  81      11.547  -0.429  -3.446  1.00 88.42           C  
ATOM   1239  HA  ASN A  81      11.114  -0.882  -4.338  1.00 88.42           H  
ATOM   1240  C   ASN A  81      10.747  -0.959  -2.248  1.00 88.42           C  
ATOM   1241  CB  ASN A  81      13.011  -0.895  -3.344  1.00 88.42           C  
ATOM   1242  HB2 ASN A  81      13.028  -1.915  -2.959  1.00 88.42           H  
ATOM   1243  HB3 ASN A  81      13.570  -0.263  -2.653  1.00 88.42           H  
ATOM   1244  O   ASN A  81      10.497  -2.160  -2.173  1.00 88.42           O  
ATOM   1245  CG  ASN A  81      13.722  -0.943  -4.682  1.00 88.42           C  
ATOM   1246  ND2 ASN A  81      14.956  -1.386  -4.709  1.00 88.42           N  
ATOM   1247 HD21 ASN A  81      15.386  -1.731  -3.863  1.00 88.42           H  
ATOM   1248 HD22 ASN A  81      15.285  -1.643  -5.629  1.00 88.42           H  
ATOM   1249  OD1 ASN A  81      13.188  -0.632  -5.728  1.00 88.42           O  
ATOM   1250  N   ARG A  82      10.388  -0.103  -1.282  1.00 92.45           N  
ATOM   1251  H   ARG A  82      10.605   0.873  -1.427  1.00 92.45           H  
ATOM   1252  CA  ARG A  82       9.723  -0.515  -0.035  1.00 92.45           C  
ATOM   1253  HA  ARG A  82       9.298  -1.506  -0.194  1.00 92.45           H  
ATOM   1254  C   ARG A  82       8.533   0.378   0.343  1.00 92.45           C  
ATOM   1255  CB  ARG A  82      10.749  -0.637   1.106  1.00 92.45           C  
ATOM   1256  HB2 ARG A  82      10.222  -0.913   2.019  1.00 92.45           H  
ATOM   1257  HB3 ARG A  82      11.216   0.336   1.260  1.00 92.45           H  
ATOM   1258  O   ARG A  82       8.567   0.986   1.418  1.00 92.45           O  
ATOM   1259  CG  ARG A  82      11.841  -1.686   0.857  1.00 92.45           C  
ATOM   1260  HG2 ARG A  82      11.388  -2.673   0.764  1.00 92.45           H  
ATOM   1261  HG3 ARG A  82      12.382  -1.453  -0.060  1.00 92.45           H  
ATOM   1262  CD  ARG A  82      12.836  -1.672   2.025  1.00 92.45           C  
ATOM   1263  HD2 ARG A  82      13.231  -0.661   2.132  1.00 92.45           H  
ATOM   1264  HD3 ARG A  82      12.317  -1.926   2.949  1.00 92.45           H  
ATOM   1265  NE  ARG A  82      13.965  -2.591   1.790  1.00 92.45           N  
ATOM   1266  HE  ARG A  82      14.726  -2.243   1.224  1.00 92.45           H  
ATOM   1267  NH1 ARG A  82      13.101  -4.452   2.825  1.00 92.45           N  
ATOM   1268 HH11 ARG A  82      13.076  -5.453   2.694  1.00 92.45           H  
ATOM   1269 HH12 ARG A  82      12.251  -3.955   3.051  1.00 92.45           H  
ATOM   1270  NH2 ARG A  82      14.970  -4.632   1.674  1.00 92.45           N  
ATOM   1271 HH21 ARG A  82      14.712  -5.608   1.623  1.00 92.45           H  
ATOM   1272 HH22 ARG A  82      15.664  -4.296   1.022  1.00 92.45           H  
ATOM   1273  CZ  ARG A  82      14.016  -3.869   2.111  1.00 92.45           C  
ATOM   1274  N   PRO A  83       7.510   0.539  -0.517  1.00 95.79           N  
ATOM   1275  CA  PRO A  83       6.359   1.342  -0.162  1.00 95.79           C  
ATOM   1276  HA  PRO A  83       6.688   2.292   0.260  1.00 95.79           H  
ATOM   1277  C   PRO A  83       5.514   0.598   0.873  1.00 95.79           C  
ATOM   1278  CB  PRO A  83       5.620   1.619  -1.468  1.00 95.79           C  
ATOM   1279  HB2 PRO A  83       6.069   2.481  -1.961  1.00 95.79           H  
ATOM   1280  HB3 PRO A  83       4.554   1.780  -1.313  1.00 95.79           H  
ATOM   1281  O   PRO A  83       5.378  -0.630   0.857  1.00 95.79           O  
ATOM   1282  CG  PRO A  83       5.898   0.364  -2.289  1.00 95.79           C  
ATOM   1283  HG2 PRO A  83       5.121  -0.370  -2.074  1.00 95.79           H  
ATOM   1284  HG3 PRO A  83       5.918   0.590  -3.355  1.00 95.79           H  
ATOM   1285  CD  PRO A  83       7.267  -0.127  -1.789  1.00 95.79           C  
ATOM   1286  HD2 PRO A  83       7.274  -1.210  -1.672  1.00 95.79           H  
ATOM   1287  HD3 PRO A  83       8.037   0.161  -2.505  1.00 95.79           H  
ATOM   1288  N   GLN A  84       4.940   1.366   1.785  1.00 98.02           N  
ATOM   1289  H   GLN A  84       5.108   2.361   1.746  1.00 98.02           H  
ATOM   1290  CA  GLN A  84       4.062   0.870   2.827  1.00 98.02           C  
ATOM   1291  HA  GLN A  84       3.788  -0.163   2.609  1.00 98.02           H  
ATOM   1292  C   GLN A  84       2.779   1.694   2.840  1.00 98.02           C  
ATOM   1293  CB  GLN A  84       4.818   0.885   4.162  1.00 98.02           C  
ATOM   1294  HB2 GLN A  84       5.297   1.856   4.289  1.00 98.02           H  
ATOM   1295  HB3 GLN A  84       5.597   0.124   4.132  1.00 98.02           H  
ATOM   1296  O   GLN A  84       2.821   2.924   2.789  1.00 98.02           O  
ATOM   1297  CG  GLN A  84       3.901   0.624   5.361  1.00 98.02           C  
ATOM   1298  HG2 GLN A  84       3.457  -0.368   5.277  1.00 98.02           H  
ATOM   1299  HG3 GLN A  84       3.093   1.355   5.369  1.00 98.02           H  
ATOM   1300  CD  GLN A  84       4.611   0.736   6.700  1.00 98.02           C  
ATOM   1301  NE2 GLN A  84       3.834   0.905   7.741  1.00 98.02           N  
ATOM   1302 HE21 GLN A  84       4.081   0.284   8.498  1.00 98.02           H  
ATOM   1303 HE22 GLN A  84       2.841   0.931   7.559  1.00 98.02           H  
ATOM   1304  OE1 GLN A  84       5.830   0.693   6.833  1.00 98.02           O  
ATOM   1305  N   PHE A  85       1.655   1.001   2.969  1.00 98.48           N  
ATOM   1306  H   PHE A  85       1.715  -0.007   2.995  1.00 98.48           H  
ATOM   1307  CA  PHE A  85       0.327   1.580   3.084  1.00 98.48           C  
ATOM   1308  HA  PHE A  85       0.402   2.666   3.123  1.00 98.48           H  
ATOM   1309  C   PHE A  85      -0.311   1.076   4.374  1.00 98.48           C  
ATOM   1310  CB  PHE A  85      -0.513   1.210   1.852  1.00 98.48           C  
ATOM   1311  HB2 PHE A  85      -1.422   1.811   1.854  1.00 98.48           H  
ATOM   1312  HB3 PHE A  85      -0.817   0.166   1.924  1.00 98.48           H  
ATOM   1313  O   PHE A  85      -0.398  -0.129   4.587  1.00 98.48           O  
ATOM   1314  CG  PHE A  85       0.215   1.411   0.537  1.00 98.48           C  
ATOM   1315  CD1 PHE A  85       0.296   2.695  -0.028  1.00 98.48           C  
ATOM   1316  HD1 PHE A  85      -0.203   3.523   0.452  1.00 98.48           H  
ATOM   1317  CD2 PHE A  85       0.868   0.330  -0.087  1.00 98.48           C  
ATOM   1318  HD2 PHE A  85       0.823  -0.656   0.352  1.00 98.48           H  
ATOM   1319  CE1 PHE A  85       1.034   2.900  -1.206  1.00 98.48           C  
ATOM   1320  HE1 PHE A  85       1.103   3.888  -1.636  1.00 98.48           H  
ATOM   1321  CE2 PHE A  85       1.608   0.536  -1.264  1.00 98.48           C  
ATOM   1322  HE2 PHE A  85       2.120  -0.293  -1.731  1.00 98.48           H  
ATOM   1323  CZ  PHE A  85       1.698   1.825  -1.818  1.00 98.48           C  
ATOM   1324  HZ  PHE A  85       2.287   1.994  -2.707  1.00 98.48           H  
ATOM   1325  N   THR A  86      -0.765   1.982   5.229  1.00 98.48           N  
ATOM   1326  H   THR A  86      -0.624   2.959   5.016  1.00 98.48           H  
ATOM   1327  CA  THR A  86      -1.612   1.649   6.377  1.00 98.48           C  
ATOM   1328  HA  THR A  86      -1.724   0.568   6.460  1.00 98.48           H  
ATOM   1329  C   THR A  86      -2.979   2.259   6.128  1.00 98.48           C  
ATOM   1330  CB  THR A  86      -1.025   2.153   7.698  1.00 98.48           C  
ATOM   1331  HB  THR A  86      -1.048   3.243   7.707  1.00 98.48           H  
ATOM   1332  O   THR A  86      -3.077   3.469   5.947  1.00 98.48           O  
ATOM   1333  CG2 THR A  86      -1.818   1.650   8.901  1.00 98.48           C  
ATOM   1334 HG21 THR A  86      -2.831   2.050   8.871  1.00 98.48           H  
ATOM   1335 HG22 THR A  86      -1.353   1.991   9.826  1.00 98.48           H  
ATOM   1336 HG23 THR A  86      -1.868   0.561   8.890  1.00 98.48           H  
ATOM   1337  OG1 THR A  86       0.314   1.732   7.878  1.00 98.48           O  
ATOM   1338  HG1 THR A  86       0.601   2.141   8.698  1.00 98.48           H  
ATOM   1339  N   ILE A  87      -4.010   1.424   6.080  1.00 98.30           N  
ATOM   1340  H   ILE A  87      -3.842   0.449   6.280  1.00 98.30           H  
ATOM   1341  CA  ILE A  87      -5.392   1.808   5.812  1.00 98.30           C  
ATOM   1342  HA  ILE A  87      -5.431   2.845   5.479  1.00 98.30           H  
ATOM   1343  C   ILE A  87      -6.160   1.695   7.126  1.00 98.30           C  
ATOM   1344  CB  ILE A  87      -6.000   0.917   4.701  1.00 98.30           C  
ATOM   1345  HB  ILE A  87      -6.039  -0.116   5.047  1.00 98.30           H  
ATOM   1346  O   ILE A  87      -6.216   0.609   7.703  1.00 98.30           O  
ATOM   1347  CG1 ILE A  87      -5.222   0.972   3.362  1.00 98.30           C  
ATOM   1348 HG12 ILE A  87      -4.853   1.984   3.193  1.00 98.30           H  
ATOM   1349 HG13 ILE A  87      -5.901   0.731   2.544  1.00 98.30           H  
ATOM   1350  CG2 ILE A  87      -7.436   1.372   4.408  1.00 98.30           C  
ATOM   1351 HG21 ILE A  87      -7.901   0.707   3.680  1.00 98.30           H  
ATOM   1352 HG22 ILE A  87      -7.410   2.385   4.008  1.00 98.30           H  
ATOM   1353 HG23 ILE A  87      -8.043   1.353   5.312  1.00 98.30           H  
ATOM   1354  CD1 ILE A  87      -4.055  -0.021   3.252  1.00 98.30           C  
ATOM   1355 HD11 ILE A  87      -3.666  -0.004   2.235  1.00 98.30           H  
ATOM   1356 HD12 ILE A  87      -4.404  -1.029   3.477  1.00 98.30           H  
ATOM   1357 HD13 ILE A  87      -3.245   0.242   3.932  1.00 98.30           H  
ATOM   1358  N   GLU A  88      -6.739   2.800   7.589  1.00 97.95           N  
ATOM   1359  H   GLU A  88      -6.624   3.660   7.071  1.00 97.95           H  
ATOM   1360  CA  GLU A  88      -7.481   2.897   8.846  1.00 97.95           C  
ATOM   1361  HA  GLU A  88      -7.537   1.901   9.284  1.00 97.95           H  
ATOM   1362  C   GLU A  88      -8.916   3.384   8.609  1.00 97.95           C  
ATOM   1363  CB  GLU A  88      -6.754   3.798   9.864  1.00 97.95           C  
ATOM   1364  HB2 GLU A  88      -6.699   4.816   9.480  1.00 97.95           H  
ATOM   1365  HB3 GLU A  88      -7.344   3.802  10.781  1.00 97.95           H  
ATOM   1366  O   GLU A  88      -9.151   4.362   7.901  1.00 97.95           O  
ATOM   1367  CG  GLU A  88      -5.332   3.301  10.185  1.00 97.95           C  
ATOM   1368  HG2 GLU A  88      -4.699   3.454   9.312  1.00 97.95           H  
ATOM   1369  HG3 GLU A  88      -5.386   2.229  10.371  1.00 97.95           H  
ATOM   1370  CD  GLU A  88      -4.664   3.963  11.407  1.00 97.95           C  
ATOM   1371  OE1 GLU A  88      -3.526   3.524  11.740  1.00 97.95           O  
ATOM   1372  OE2 GLU A  88      -5.304   4.782  12.098  1.00 97.95           O  
ATOM   1373  N   TRP A  89      -9.900   2.718   9.209  1.00 95.58           N  
ATOM   1374  H   TRP A  89      -9.651   1.957   9.824  1.00 95.58           H  
ATOM   1375  CA  TRP A  89     -11.314   3.086   9.111  1.00 95.58           C  
ATOM   1376  HA  TRP A  89     -11.384   4.114   8.756  1.00 95.58           H  
ATOM   1377  C   TRP A  89     -12.004   3.056  10.478  1.00 95.58           C  
ATOM   1378  CB  TRP A  89     -12.020   2.197   8.077  1.00 95.58           C  
ATOM   1379  HB2 TRP A  89     -11.480   2.289   7.136  1.00 95.58           H  
ATOM   1380  HB3 TRP A  89     -13.030   2.572   7.908  1.00 95.58           H  
ATOM   1381  O   TRP A  89     -11.449   2.618  11.489  1.00 95.58           O  
ATOM   1382  CG  TRP A  89     -12.096   0.740   8.402  1.00 95.58           C  
ATOM   1383  CD1 TRP A  89     -13.083   0.117   9.085  1.00 95.58           C  
ATOM   1384  HD1 TRP A  89     -13.949   0.604   9.507  1.00 95.58           H  
ATOM   1385  CD2 TRP A  89     -11.122  -0.292   8.071  1.00 95.58           C  
ATOM   1386  CE2 TRP A  89     -11.610  -1.541   8.556  1.00 95.58           C  
ATOM   1387  CE3 TRP A  89      -9.863  -0.289   7.434  1.00 95.58           C  
ATOM   1388  HE3 TRP A  89      -9.458   0.645   7.074  1.00 95.58           H  
ATOM   1389  NE1 TRP A  89     -12.805  -1.233   9.171  1.00 95.58           N  
ATOM   1390  HE1 TRP A  89     -13.403  -1.902   9.634  1.00 95.58           H  
ATOM   1391  CH2 TRP A  89      -9.648  -2.692   7.766  1.00 95.58           C  
ATOM   1392  HH2 TRP A  89      -9.099  -3.612   7.628  1.00 95.58           H  
ATOM   1393  CZ2 TRP A  89     -10.888  -2.731   8.421  1.00 95.58           C  
ATOM   1394  HZ2 TRP A  89     -11.282  -3.662   8.799  1.00 95.58           H  
ATOM   1395  CZ3 TRP A  89      -9.130  -1.478   7.282  1.00 95.58           C  
ATOM   1396  HZ3 TRP A  89      -8.168  -1.457   6.793  1.00 95.58           H  
ATOM   1397  N   GLY A  90     -13.242   3.557  10.518  1.00 91.59           N  
ATOM   1398  H   GLY A  90     -13.640   3.900   9.655  1.00 91.59           H  
ATOM   1399  CA  GLY A  90     -14.032   3.644  11.745  1.00 91.59           C  
ATOM   1400  HA2 GLY A  90     -13.569   4.384  12.398  1.00 91.59           H  
ATOM   1401  HA3 GLY A  90     -15.040   3.982  11.504  1.00 91.59           H  
ATOM   1402  C   GLY A  90     -14.139   2.313  12.505  1.00 91.59           C  
ATOM   1403  O   GLY A  90     -14.123   1.235  11.918  1.00 91.59           O  
ATOM   1404  N   GLY A  91     -14.265   2.392  13.832  1.00 87.43           N  
ATOM   1405  H   GLY A  91     -14.273   3.305  14.264  1.00 87.43           H  
ATOM   1406  CA  GLY A  91     -14.360   1.207  14.696  1.00 87.43           C  
ATOM   1407  HA2 GLY A  91     -14.989   0.458  14.215  1.00 87.43           H  
ATOM   1408  HA3 GLY A  91     -14.832   1.492  15.636  1.00 87.43           H  
ATOM   1409  C   GLY A  91     -13.019   0.541  15.031  1.00 87.43           C  
ATOM   1410  O   GLY A  91     -13.021  -0.553  15.585  1.00 87.43           O  
ATOM   1411  N   GLY A  92     -11.888   1.191  14.729  1.00 90.45           N  
ATOM   1412  H   GLY A  92     -11.951   2.048  14.198  1.00 90.45           H  
ATOM   1413  CA  GLY A  92     -10.547   0.656  14.998  1.00 90.45           C  
ATOM   1414  HA2 GLY A  92      -9.840   1.484  15.047  1.00 90.45           H  
ATOM   1415  HA3 GLY A  92     -10.539   0.134  15.955  1.00 90.45           H  
ATOM   1416  C   GLY A  92     -10.050  -0.311  13.924  1.00 90.45           C  
ATOM   1417  O   GLY A  92      -9.161  -1.118  14.182  1.00 90.45           O  
ATOM   1418  N   GLY A  93     -10.638  -0.259  12.729  1.00 94.53           N  
ATOM   1419  H   GLY A  93     -11.299   0.481  12.539  1.00 94.53           H  
ATOM   1420  CA  GLY A  93     -10.186  -1.058  11.607  1.00 94.53           C  
ATOM   1421  HA2 GLY A  93     -10.925  -0.966  10.811  1.00 94.53           H  
ATOM   1422  HA3 GLY A  93     -10.109  -2.102  11.910  1.00 94.53           H  
ATOM   1423  C   GLY A  93      -8.847  -0.564  11.080  1.00 94.53           C  
ATOM   1424  O   GLY A  93      -8.714   0.620  10.789  1.00 94.53           O  
ATOM   1425  N   ARG A  94      -7.858  -1.456  10.979  1.00 97.91           N  
ATOM   1426  H   ARG A  94      -8.029  -2.401  11.290  1.00 97.91           H  
ATOM   1427  CA  ARG A  94      -6.504  -1.131  10.529  1.00 97.91           C  
ATOM   1428  HA  ARG A  94      -6.552  -0.280   9.850  1.00 97.91           H  
ATOM   1429  C   ARG A  94      -5.882  -2.308   9.791  1.00 97.91           C  
ATOM   1430  CB  ARG A  94      -5.676  -0.718  11.751  1.00 97.91           C  
ATOM   1431  HB2 ARG A  94      -5.735  -1.506  12.502  1.00 97.91           H  
ATOM   1432  HB3 ARG A  94      -6.113   0.186  12.173  1.00 97.91           H  
ATOM   1433  O   ARG A  94      -5.781  -3.402  10.342  1.00 97.91           O  
ATOM   1434  CG  ARG A  94      -4.202  -0.450  11.420  1.00 97.91           C  
ATOM   1435  HG2 ARG A  94      -4.122   0.325  10.659  1.00 97.91           H  
ATOM   1436  HG3 ARG A  94      -3.726  -1.362  11.059  1.00 97.91           H  
ATOM   1437  CD  ARG A  94      -3.502   0.001  12.699  1.00 97.91           C  
ATOM   1438  HD2 ARG A  94      -3.976   0.925  13.029  1.00 97.91           H  
ATOM   1439  HD3 ARG A  94      -3.650  -0.757  13.468  1.00 97.91           H  
ATOM   1440  NE  ARG A  94      -2.058   0.182  12.485  1.00 97.91           N  
ATOM   1441  HE  ARG A  94      -1.572  -0.608  12.084  1.00 97.91           H  
ATOM   1442  NH1 ARG A  94      -1.881   2.259  13.443  1.00 97.91           N  
ATOM   1443 HH11 ARG A  94      -2.191   2.994  12.824  1.00 97.91           H  
ATOM   1444 HH12 ARG A  94      -2.724   2.030  13.949  1.00 97.91           H  
ATOM   1445  NH2 ARG A  94      -0.132   1.399  12.418  1.00 97.91           N  
ATOM   1446 HH21 ARG A  94       0.321   0.655  11.907  1.00 97.91           H  
ATOM   1447 HH22 ARG A  94       0.313   2.266  12.685  1.00 97.91           H  
ATOM   1448  CZ  ARG A  94      -1.374   1.269  12.776  1.00 97.91           C  
ATOM   1449  N   VAL A  95      -5.414  -2.063   8.571  1.00 98.26           N  
ATOM   1450  H   VAL A  95      -5.557  -1.137   8.193  1.00 98.26           H  
ATOM   1451  CA  VAL A  95      -4.648  -3.027   7.768  1.00 98.26           C  
ATOM   1452  HA  VAL A  95      -4.353  -3.862   8.402  1.00 98.26           H  
ATOM   1453  C   VAL A  95      -3.379  -2.373   7.258  1.00 98.26           C  
ATOM   1454  CB  VAL A  95      -5.485  -3.595   6.609  1.00 98.26           C  
ATOM   1455  HB  VAL A  95      -5.977  -2.774   6.087  1.00 98.26           H  
ATOM   1456  O   VAL A  95      -3.393  -1.239   6.785  1.00 98.26           O  
ATOM   1457  CG1 VAL A  95      -4.674  -4.406   5.585  1.00 98.26           C  
ATOM   1458 HG11 VAL A  95      -4.113  -5.193   6.088  1.00 98.26           H  
ATOM   1459 HG12 VAL A  95      -3.983  -3.755   5.050  1.00 98.26           H  
ATOM   1460 HG13 VAL A  95      -5.346  -4.856   4.855  1.00 98.26           H  
ATOM   1461  CG2 VAL A  95      -6.548  -4.538   7.167  1.00 98.26           C  
ATOM   1462 HG21 VAL A  95      -7.261  -4.768   6.375  1.00 98.26           H  
ATOM   1463 HG22 VAL A  95      -7.072  -4.074   8.003  1.00 98.26           H  
ATOM   1464 HG23 VAL A  95      -6.084  -5.454   7.533  1.00 98.26           H  
ATOM   1465  N   GLU A  96      -2.279  -3.106   7.327  1.00 98.57           N  
ATOM   1466  H   GLU A  96      -2.347  -4.034   7.721  1.00 98.57           H  
ATOM   1467  CA  GLU A  96      -0.988  -2.689   6.804  1.00 98.57           C  
ATOM   1468  HA  GLU A  96      -1.048  -1.653   6.472  1.00 98.57           H  
ATOM   1469  C   GLU A  96      -0.599  -3.554   5.601  1.00 98.57           C  
ATOM   1470  CB  GLU A  96       0.037  -2.748   7.938  1.00 98.57           C  
ATOM   1471  HB2 GLU A  96      -0.354  -2.201   8.796  1.00 98.57           H  
ATOM   1472  HB3 GLU A  96       0.184  -3.790   8.222  1.00 98.57           H  
ATOM   1473  O   GLU A  96      -0.633  -4.782   5.664  1.00 98.57           O  
ATOM   1474  CG  GLU A  96       1.386  -2.136   7.553  1.00 98.57           C  
ATOM   1475  HG2 GLU A  96       1.237  -1.094   7.271  1.00 98.57           H  
ATOM   1476  HG3 GLU A  96       1.789  -2.666   6.690  1.00 98.57           H  
ATOM   1477  CD  GLU A  96       2.398  -2.210   8.702  1.00 98.57           C  
ATOM   1478  OE1 GLU A  96       3.455  -1.546   8.625  1.00 98.57           O  
ATOM   1479  OE2 GLU A  96       2.242  -2.971   9.675  1.00 98.57           O  
ATOM   1480  N   VAL A  97      -0.199  -2.900   4.512  1.00 98.61           N  
ATOM   1481  H   VAL A  97      -0.241  -1.891   4.540  1.00 98.61           H  
ATOM   1482  CA  VAL A  97       0.363  -3.500   3.301  1.00 98.61           C  
ATOM   1483  HA  VAL A  97       0.372  -4.585   3.403  1.00 98.61           H  
ATOM   1484  C   VAL A  97       1.797  -3.001   3.161  1.00 98.61           C  
ATOM   1485  CB  VAL A  97      -0.469  -3.141   2.051  1.00 98.61           C  
ATOM   1486  HB  VAL A  97      -0.408  -2.066   1.878  1.00 98.61           H  
ATOM   1487  O   VAL A  97       2.027  -1.820   2.898  1.00 98.61           O  
ATOM   1488  CG1 VAL A  97       0.071  -3.856   0.805  1.00 98.61           C  
ATOM   1489 HG11 VAL A  97       0.020  -4.936   0.942  1.00 98.61           H  
ATOM   1490 HG12 VAL A  97      -0.524  -3.580  -0.066  1.00 98.61           H  
ATOM   1491 HG13 VAL A  97       1.104  -3.564   0.615  1.00 98.61           H  
ATOM   1492  CG2 VAL A  97      -1.953  -3.497   2.214  1.00 98.61           C  
ATOM   1493 HG21 VAL A  97      -2.489  -3.302   1.285  1.00 98.61           H  
ATOM   1494 HG22 VAL A  97      -2.398  -2.887   2.999  1.00 98.61           H  
ATOM   1495 HG23 VAL A  97      -2.060  -4.548   2.483  1.00 98.61           H  
ATOM   1496  N   ARG A  98       2.778  -3.886   3.333  1.00 98.25           N  
ATOM   1497  H   ARG A  98       2.512  -4.836   3.553  1.00 98.25           H  
ATOM   1498  CA  ARG A  98       4.196  -3.599   3.075  1.00 98.25           C  
ATOM   1499  HA  ARG A  98       4.340  -2.530   2.914  1.00 98.25           H  
ATOM   1500  C   ARG A  98       4.619  -4.316   1.808  1.00 98.25           C  
ATOM   1501  CB  ARG A  98       5.082  -4.038   4.245  1.00 98.25           C  
ATOM   1502  HB2 ARG A  98       4.980  -5.116   4.369  1.00 98.25           H  
ATOM   1503  HB3 ARG A  98       6.120  -3.824   3.991  1.00 98.25           H  
ATOM   1504  O   ARG A  98       4.470  -5.532   1.718  1.00 98.25           O  
ATOM   1505  CG  ARG A  98       4.751  -3.354   5.574  1.00 98.25           C  
ATOM   1506  HG2 ARG A  98       4.911  -2.280   5.487  1.00 98.25           H  
ATOM   1507  HG3 ARG A  98       3.712  -3.550   5.839  1.00 98.25           H  
ATOM   1508  CD  ARG A  98       5.657  -3.928   6.667  1.00 98.25           C  
ATOM   1509  HD2 ARG A  98       6.696  -3.699   6.428  1.00 98.25           H  
ATOM   1510  HD3 ARG A  98       5.526  -5.010   6.685  1.00 98.25           H  
ATOM   1511  NE  ARG A  98       5.326  -3.367   7.983  1.00 98.25           N  
ATOM   1512  HE  ARG A  98       4.800  -2.504   8.000  1.00 98.25           H  
ATOM   1513  NH1 ARG A  98       5.945  -5.119   9.329  1.00 98.25           N  
ATOM   1514 HH11 ARG A  98       5.771  -5.620  10.188  1.00 98.25           H  
ATOM   1515 HH12 ARG A  98       6.157  -5.653   8.499  1.00 98.25           H  
ATOM   1516  NH2 ARG A  98       4.914  -3.349  10.204  1.00 98.25           N  
ATOM   1517 HH21 ARG A  98       4.191  -2.686   9.964  1.00 98.25           H  
ATOM   1518 HH22 ARG A  98       4.736  -3.883  11.043  1.00 98.25           H  
ATOM   1519  CZ  ARG A  98       5.410  -3.942   9.164  1.00 98.25           C  
ATOM   1520  N   VAL A  99       5.170  -3.578   0.857  1.00 95.75           N  
ATOM   1521  H   VAL A  99       5.282  -2.584   0.999  1.00 95.75           H  
ATOM   1522  CA  VAL A  99       5.686  -4.144  -0.389  1.00 95.75           C  
ATOM   1523  HA  VAL A  99       5.401  -5.194  -0.455  1.00 95.75           H  
ATOM   1524  C   VAL A  99       7.207  -4.070  -0.367  1.00 95.75           C  
ATOM   1525  CB  VAL A  99       5.080  -3.439  -1.612  1.00 95.75           C  
ATOM   1526  HB  VAL A  99       5.473  -2.424  -1.655  1.00 95.75           H  
ATOM   1527  O   VAL A  99       7.775  -3.110   0.143  1.00 95.75           O  
ATOM   1528  CG1 VAL A  99       5.447  -4.154  -2.916  1.00 95.75           C  
ATOM   1529 HG11 VAL A  99       4.949  -3.675  -3.759  1.00 95.75           H  
ATOM   1530 HG12 VAL A  99       6.522  -4.098  -3.090  1.00 95.75           H  
ATOM   1531 HG13 VAL A  99       5.143  -5.200  -2.870  1.00 95.75           H  
ATOM   1532  CG2 VAL A  99       3.548  -3.354  -1.530  1.00 95.75           C  
ATOM   1533 HG21 VAL A  99       3.247  -2.746  -0.678  1.00 95.75           H  
ATOM   1534 HG22 VAL A  99       3.120  -4.352  -1.433  1.00 95.75           H  
ATOM   1535 HG23 VAL A  99       3.162  -2.875  -2.430  1.00 95.75           H  
ATOM   1536  N   GLU A 100       7.869  -5.086  -0.903  1.00 92.11           N  
ATOM   1537  H   GLU A 100       7.339  -5.887  -1.215  1.00 92.11           H  
ATOM   1538  CA  GLU A 100       9.312  -5.119  -1.121  1.00 92.11           C  
ATOM   1539  HA  GLU A 100       9.723  -4.115  -1.012  1.00 92.11           H  
ATOM   1540  C   GLU A 100       9.588  -5.605  -2.546  1.00 92.11           C  
ATOM   1541  CB  GLU A 100       9.974  -6.014  -0.059  1.00 92.11           C  
ATOM   1542  HB2 GLU A 100       9.543  -7.013  -0.130  1.00 92.11           H  
ATOM   1543  HB3 GLU A 100       9.746  -5.612   0.928  1.00 92.11           H  
ATOM   1544  O   GLU A 100       9.226  -6.729  -2.899  1.00 92.11           O  
ATOM   1545  CG  GLU A 100      11.502  -6.115  -0.204  1.00 92.11           C  
ATOM   1546  HG2 GLU A 100      11.922  -5.112  -0.136  1.00 92.11           H  
ATOM   1547  HG3 GLU A 100      11.748  -6.520  -1.186  1.00 92.11           H  
ATOM   1548  CD  GLU A 100      12.138  -7.016   0.872  1.00 92.11           C  
ATOM   1549  OE1 GLU A 100      13.257  -6.684   1.330  1.00 92.11           O  
ATOM   1550  OE2 GLU A 100      11.514  -8.010   1.306  1.00 92.11           O  
ATOM   1551  N   PHE A 101      10.230  -4.761  -3.352  1.00 87.99           N  
ATOM   1552  H   PHE A 101      10.456  -3.842  -3.000  1.00 87.99           H  
ATOM   1553  CA  PHE A 101      10.739  -5.108  -4.678  1.00 87.99           C  
ATOM   1554  HA  PHE A 101      10.190  -5.966  -5.065  1.00 87.99           H  
ATOM   1555  C   PHE A 101      12.218  -5.493  -4.568  1.00 87.99           C  
ATOM   1556  CB  PHE A 101      10.522  -3.940  -5.650  1.00 87.99           C  
ATOM   1557  HB2 PHE A 101      10.895  -4.232  -6.632  1.00 87.99           H  
ATOM   1558  HB3 PHE A 101      11.116  -3.087  -5.321  1.00 87.99           H  
ATOM   1559  O   PHE A 101      13.045  -4.700  -4.109  1.00 87.99           O  
ATOM   1560  CG  PHE A 101       9.074  -3.506  -5.795  1.00 87.99           C  
ATOM   1561  CD1 PHE A 101       8.205  -4.194  -6.662  1.00 87.99           C  
ATOM   1562  HD1 PHE A 101       8.565  -5.037  -7.233  1.00 87.99           H  
ATOM   1563  CD2 PHE A 101       8.588  -2.411  -5.057  1.00 87.99           C  
ATOM   1564  HD2 PHE A 101       9.241  -1.871  -4.388  1.00 87.99           H  
ATOM   1565  CE1 PHE A 101       6.867  -3.777  -6.787  1.00 87.99           C  
ATOM   1566  HE1 PHE A 101       6.190  -4.302  -7.445  1.00 87.99           H  
ATOM   1567  CE2 PHE A 101       7.256  -1.996  -5.184  1.00 87.99           C  
ATOM   1568  HE2 PHE A 101       6.905  -1.143  -4.622  1.00 87.99           H  
ATOM   1569  CZ  PHE A 101       6.394  -2.679  -6.054  1.00 87.99           C  
ATOM   1570  HZ  PHE A 101       5.368  -2.357  -6.159  1.00 87.99           H  
ATOM   1571  N   GLU A 102      12.553  -6.713  -4.982  1.00 83.13           N  
ATOM   1572  H   GLU A 102      11.826  -7.310  -5.350  1.00 83.13           H  
ATOM   1573  CA  GLU A 102      13.905  -7.269  -4.929  1.00 83.13           C  
ATOM   1574  HA  GLU A 102      14.630  -6.457  -4.882  1.00 83.13           H  
ATOM   1575  C   GLU A 102      14.173  -8.077  -6.208  1.00 83.13           C  
ATOM   1576  CB  GLU A 102      14.069  -8.121  -3.652  1.00 83.13           C  
ATOM   1577  HB2 GLU A 102      13.768  -7.528  -2.789  1.00 83.13           H  
ATOM   1578  HB3 GLU A 102      13.417  -8.993  -3.712  1.00 83.13           H  
ATOM   1579  O   GLU A 102      13.770  -9.233  -6.326  1.00 83.13           O  
ATOM   1580  CG  GLU A 102      15.525  -8.572  -3.446  1.00 83.13           C  
ATOM   1581  HG2 GLU A 102      16.143  -7.683  -3.324  1.00 83.13           H  
ATOM   1582  HG3 GLU A 102      15.866  -9.089  -4.343  1.00 83.13           H  
ATOM   1583  CD  GLU A 102      15.742  -9.511  -2.239  1.00 83.13           C  
ATOM   1584  OE1 GLU A 102      16.922  -9.822  -1.973  1.00 83.13           O  
ATOM   1585  OE2 GLU A 102      14.763  -9.974  -1.591  1.00 83.13           O  
ATOM   1586  N   GLY A 103      14.845  -7.457  -7.183  1.00 79.32           N  
ATOM   1587  H   GLY A 103      15.086  -6.484  -7.064  1.00 79.32           H  
ATOM   1588  CA  GLY A 103      15.169  -8.097  -8.460  1.00 79.32           C  
ATOM   1589  HA2 GLY A 103      15.737  -7.405  -9.082  1.00 79.32           H  
ATOM   1590  HA3 GLY A 103      15.785  -8.976  -8.272  1.00 79.32           H  
ATOM   1591  C   GLY A 103      13.920  -8.519  -9.238  1.00 79.32           C  
ATOM   1592  O   GLY A 103      13.122  -7.682  -9.652  1.00 79.32           O  
ATOM   1593  N   ASP A 104      13.758  -9.825  -9.430  1.00 83.07           N  
ATOM   1594  H   ASP A 104      14.396 -10.467  -8.982  1.00 83.07           H  
ATOM   1595  CA  ASP A 104      12.634 -10.459 -10.123  1.00 83.07           C  
ATOM   1596  HA  ASP A 104      12.256  -9.769 -10.877  1.00 83.07           H  
ATOM   1597  C   ASP A 104      11.452 -10.792  -9.193  1.00 83.07           C  
ATOM   1598  CB  ASP A 104      13.153 -11.707 -10.860  1.00 83.07           C  
ATOM   1599  HB2 ASP A 104      13.988 -11.420 -11.500  1.00 83.07           H  
ATOM   1600  HB3 ASP A 104      12.362 -12.088 -11.506  1.00 83.07           H  
ATOM   1601  O   ASP A 104      10.491 -11.442  -9.616  1.00 83.07           O  
ATOM   1602  CG  ASP A 104      13.603 -12.851  -9.939  1.00 83.07           C  
ATOM   1603  OD1 ASP A 104      14.065 -12.579  -8.805  1.00 83.07           O  
ATOM   1604  OD2 ASP A 104      13.494 -14.022 -10.362  1.00 83.07           O  
ATOM   1605  N   LYS A 105      11.501 -10.360  -7.924  1.00 88.31           N  
ATOM   1606  H   LYS A 105      12.326  -9.854  -7.633  1.00 88.31           H  
ATOM   1607  CA  LYS A 105      10.494 -10.672  -6.904  1.00 88.31           C  
ATOM   1608  HA  LYS A 105       9.704 -11.258  -7.373  1.00 88.31           H  
ATOM   1609  C   LYS A 105       9.831  -9.431  -6.332  1.00 88.31           C  
ATOM   1610  CB  LYS A 105      11.108 -11.519  -5.780  1.00 88.31           C  
ATOM   1611  HB2 LYS A 105      11.963 -10.994  -5.354  1.00 88.31           H  
ATOM   1612  HB3 LYS A 105      10.366 -11.675  -4.997  1.00 88.31           H  
ATOM   1613  O   LYS A 105      10.470  -8.417  -6.063  1.00 88.31           O  
ATOM   1614  CG  LYS A 105      11.547 -12.879  -6.323  1.00 88.31           C  
ATOM   1615  HG2 LYS A 105      10.680 -13.402  -6.725  1.00 88.31           H  
ATOM   1616  HG3 LYS A 105      12.263 -12.725  -7.130  1.00 88.31           H  
ATOM   1617  CD  LYS A 105      12.212 -13.743  -5.255  1.00 88.31           C  
ATOM   1618  HD2 LYS A 105      13.036 -13.185  -4.811  1.00 88.31           H  
ATOM   1619  HD3 LYS A 105      11.483 -14.017  -4.493  1.00 88.31           H  
ATOM   1620  CE  LYS A 105      12.742 -14.980  -5.979  1.00 88.31           C  
ATOM   1621  HE2 LYS A 105      13.359 -14.638  -6.810  1.00 88.31           H  
ATOM   1622  HE3 LYS A 105      11.902 -15.526  -6.410  1.00 88.31           H  
ATOM   1623  NZ  LYS A 105      13.536 -15.841  -5.077  1.00 88.31           N  
ATOM   1624  HZ1 LYS A 105      14.310 -15.303  -4.715  1.00 88.31           H  
ATOM   1625  HZ2 LYS A 105      13.913 -16.611  -5.611  1.00 88.31           H  
ATOM   1626  HZ3 LYS A 105      12.963 -16.191  -4.322  1.00 88.31           H  
ATOM   1627  N   MET A 106       8.542  -9.583  -6.042  1.00 89.99           N  
ATOM   1628  H   MET A 106       8.106 -10.454  -6.307  1.00 89.99           H  
ATOM   1629  CA  MET A 106       7.777  -8.658  -5.216  1.00 89.99           C  
ATOM   1630  HA  MET A 106       8.440  -7.880  -4.836  1.00 89.99           H  
ATOM   1631  C   MET A 106       7.186  -9.424  -4.031  1.00 89.99           C  
ATOM   1632  CB  MET A 106       6.704  -7.970  -6.067  1.00 89.99           C  
ATOM   1633  HB2 MET A 106       5.988  -8.715  -6.414  1.00 89.99           H  
ATOM   1634  HB3 MET A 106       7.170  -7.508  -6.938  1.00 89.99           H  
ATOM   1635  O   MET A 106       6.367 -10.327  -4.223  1.00 89.99           O  
ATOM   1636  CG  MET A 106       5.978  -6.882  -5.268  1.00 89.99           C  
ATOM   1637  HG2 MET A 106       6.677  -6.066  -5.085  1.00 89.99           H  
ATOM   1638  HG3 MET A 106       5.678  -7.278  -4.297  1.00 89.99           H  
ATOM   1639  SD  MET A 106       4.502  -6.207  -6.071  1.00 89.99           S  
ATOM   1640  CE  MET A 106       3.448  -7.658  -5.929  1.00 89.99           C  
ATOM   1641  HE1 MET A 106       3.658  -8.334  -6.759  1.00 89.99           H  
ATOM   1642  HE2 MET A 106       3.658  -8.176  -4.993  1.00 89.99           H  
ATOM   1643  HE3 MET A 106       2.406  -7.340  -5.928  1.00 89.99           H  
ATOM   1644  N   ARG A 107       7.584  -9.069  -2.807  1.00 95.32           N  
ATOM   1645  H   ARG A 107       8.238  -8.303  -2.731  1.00 95.32           H  
ATOM   1646  CA  ARG A 107       6.973  -9.585  -1.574  1.00 95.32           C  
ATOM   1647  HA  ARG A 107       6.444 -10.513  -1.791  1.00 95.32           H  
ATOM   1648  C   ARG A 107       5.947  -8.588  -1.058  1.00 95.32           C  
ATOM   1649  CB  ARG A 107       8.020  -9.892  -0.491  1.00 95.32           C  
ATOM   1650  HB2 ARG A 107       7.498 -10.288   0.380  1.00 95.32           H  
ATOM   1651  HB3 ARG A 107       8.512  -8.966  -0.191  1.00 95.32           H  
ATOM   1652  O   ARG A 107       6.223  -7.395  -0.982  1.00 95.32           O  
ATOM   1653  CG  ARG A 107       9.088 -10.905  -0.922  1.00 95.32           C  
ATOM   1654  HG2 ARG A 107       9.725 -10.456  -1.684  1.00 95.32           H  
ATOM   1655  HG3 ARG A 107       8.610 -11.794  -1.332  1.00 95.32           H  
ATOM   1656  CD  ARG A 107       9.939 -11.298   0.296  1.00 95.32           C  
ATOM   1657  HD2 ARG A 107      10.282 -10.390   0.792  1.00 95.32           H  
ATOM   1658  HD3 ARG A 107       9.311 -11.841   1.002  1.00 95.32           H  
ATOM   1659  NE  ARG A 107      11.084 -12.149  -0.083  1.00 95.32           N  
ATOM   1660  HE  ARG A 107      10.862 -13.102  -0.336  1.00 95.32           H  
ATOM   1661  NH1 ARG A 107      12.774 -10.603   0.260  1.00 95.32           N  
ATOM   1662 HH11 ARG A 107      12.155  -9.913   0.660  1.00 95.32           H  
ATOM   1663 HH12 ARG A 107      13.622 -10.249  -0.160  1.00 95.32           H  
ATOM   1664  NH2 ARG A 107      13.257 -12.512  -0.699  1.00 95.32           N  
ATOM   1665 HH21 ARG A 107      14.114 -12.023  -0.916  1.00 95.32           H  
ATOM   1666 HH22 ARG A 107      13.022 -13.405  -1.110  1.00 95.32           H  
ATOM   1667  CZ  ARG A 107      12.348 -11.759  -0.153  1.00 95.32           C  
ATOM   1668  N   VAL A 108       4.773  -9.080  -0.686  1.00 97.69           N  
ATOM   1669  H   VAL A 108       4.609 -10.066  -0.826  1.00 97.69           H  
ATOM   1670  CA  VAL A 108       3.689  -8.299  -0.086  1.00 97.69           C  
ATOM   1671  HA  VAL A 108       4.004  -7.264   0.043  1.00 97.69           H  
ATOM   1672  C   VAL A 108       3.394  -8.900   1.277  1.00 97.69           C  
ATOM   1673  CB  VAL A 108       2.428  -8.300  -0.971  1.00 97.69           C  
ATOM   1674  HB  VAL A 108       2.036  -9.314  -1.047  1.00 97.69           H  
ATOM   1675  O   VAL A 108       2.925 -10.033   1.355  1.00 97.69           O  
ATOM   1676  CG1 VAL A 108       1.344  -7.398  -0.369  1.00 97.69           C  
ATOM   1677 HG11 VAL A 108       1.712  -6.375  -0.285  1.00 97.69           H  
ATOM   1678 HG12 VAL A 108       0.454  -7.408  -0.999  1.00 97.69           H  
ATOM   1679 HG13 VAL A 108       1.059  -7.757   0.620  1.00 97.69           H  
ATOM   1680  CG2 VAL A 108       2.736  -7.808  -2.390  1.00 97.69           C  
ATOM   1681 HG21 VAL A 108       3.116  -6.787  -2.362  1.00 97.69           H  
ATOM   1682 HG22 VAL A 108       1.835  -7.852  -3.000  1.00 97.69           H  
ATOM   1683 HG23 VAL A 108       3.483  -8.458  -2.847  1.00 97.69           H  
ATOM   1684  N   ARG A 109       3.668  -8.157   2.347  1.00 98.48           N  
ATOM   1685  H   ARG A 109       4.028  -7.227   2.191  1.00 98.48           H  
ATOM   1686  CA  ARG A 109       3.257  -8.517   3.708  1.00 98.48           C  
ATOM   1687  HA  ARG A 109       3.021  -9.581   3.749  1.00 98.48           H  
ATOM   1688  C   ARG A 109       1.993  -7.764   4.064  1.00 98.48           C  
ATOM   1689  CB  ARG A 109       4.358  -8.248   4.733  1.00 98.48           C  
ATOM   1690  HB2 ARG A 109       3.970  -8.462   5.729  1.00 98.48           H  
ATOM   1691  HB3 ARG A 109       4.651  -7.199   4.692  1.00 98.48           H  
ATOM   1692  O   ARG A 109       1.938  -6.543   3.931  1.00 98.48           O  
ATOM   1693  CG  ARG A 109       5.575  -9.130   4.478  1.00 98.48           C  
ATOM   1694  HG2 ARG A 109       5.272 -10.177   4.512  1.00 98.48           H  
ATOM   1695  HG3 ARG A 109       5.995  -8.910   3.497  1.00 98.48           H  
ATOM   1696  CD  ARG A 109       6.635  -8.885   5.546  1.00 98.48           C  
ATOM   1697  HD2 ARG A 109       6.227  -9.149   6.521  1.00 98.48           H  
ATOM   1698  HD3 ARG A 109       6.923  -7.833   5.535  1.00 98.48           H  
ATOM   1699  NE  ARG A 109       7.792  -9.723   5.247  1.00 98.48           N  
ATOM   1700  HE  ARG A 109       7.665 -10.417   4.525  1.00 98.48           H  
ATOM   1701  NH1 ARG A 109       9.202  -9.114   6.942  1.00 98.48           N  
ATOM   1702 HH11 ARG A 109       8.415  -8.650   7.373  1.00 98.48           H  
ATOM   1703 HH12 ARG A 109      10.060  -9.281   7.446  1.00 98.48           H  
ATOM   1704  NH2 ARG A 109       9.809 -10.646   5.395  1.00 98.48           N  
ATOM   1705 HH21 ARG A 109       9.469 -11.237   4.650  1.00 98.48           H  
ATOM   1706 HH22 ARG A 109      10.724 -10.781   5.801  1.00 98.48           H  
ATOM   1707  CZ  ARG A 109       8.938  -9.809   5.869  1.00 98.48           C  
ATOM   1708  N   LEU A 110       1.002  -8.510   4.515  1.00 98.70           N  
ATOM   1709  H   LEU A 110       1.161  -9.504   4.603  1.00 98.70           H  
ATOM   1710  CA  LEU A 110      -0.299  -8.029   4.932  1.00 98.70           C  
ATOM   1711  HA  LEU A 110      -0.398  -6.962   4.734  1.00 98.70           H  
ATOM   1712  C   LEU A 110      -0.437  -8.283   6.421  1.00 98.70           C  
ATOM   1713  CB  LEU A 110      -1.389  -8.794   4.171  1.00 98.70           C  
ATOM   1714  HB2 LEU A 110      -2.357  -8.409   4.494  1.00 98.70           H  
ATOM   1715  HB3 LEU A 110      -1.334  -9.845   4.453  1.00 98.70           H  
ATOM   1716  O   LEU A 110      -0.234  -9.412   6.853  1.00 98.70           O  
ATOM   1717  CG  LEU A 110      -1.307  -8.704   2.641  1.00 98.70           C  
ATOM   1718  HG  LEU A 110      -0.335  -9.050   2.289  1.00 98.70           H  
ATOM   1719  CD1 LEU A 110      -2.376  -9.619   2.051  1.00 98.70           C  
ATOM   1720 HD11 LEU A 110      -3.343  -9.407   2.506  1.00 98.70           H  
ATOM   1721 HD12 LEU A 110      -2.449  -9.469   0.974  1.00 98.70           H  
ATOM   1722 HD13 LEU A 110      -2.116 -10.659   2.253  1.00 98.70           H  
ATOM   1723  CD2 LEU A 110      -1.529  -7.274   2.156  1.00 98.70           C  
ATOM   1724 HD21 LEU A 110      -0.719  -6.639   2.514  1.00 98.70           H  
ATOM   1725 HD22 LEU A 110      -1.536  -7.248   1.067  1.00 98.70           H  
ATOM   1726 HD23 LEU A 110      -2.478  -6.898   2.540  1.00 98.70           H  
ATOM   1727  N   ARG A 111      -0.811  -7.271   7.193  1.00 98.61           N  
ATOM   1728  H   ARG A 111      -0.928  -6.362   6.768  1.00 98.61           H  
ATOM   1729  CA  ARG A 111      -1.102  -7.419   8.619  1.00 98.61           C  
ATOM   1730  HA  ARG A 111      -1.160  -8.477   8.877  1.00 98.61           H  
ATOM   1731  C   ARG A 111      -2.456  -6.808   8.930  1.00 98.61           C  
ATOM   1732  CB  ARG A 111       0.042  -6.804   9.426  1.00 98.61           C  
ATOM   1733  HB2 ARG A 111       0.958  -7.356   9.219  1.00 98.61           H  
ATOM   1734  HB3 ARG A 111       0.184  -5.768   9.119  1.00 98.61           H  
ATOM   1735  O   ARG A 111      -2.718  -5.672   8.539  1.00 98.61           O  
ATOM   1736  CG  ARG A 111      -0.237  -6.838  10.927  1.00 98.61           C  
ATOM   1737  HG2 ARG A 111      -1.119  -6.238  11.152  1.00 98.61           H  
ATOM   1738  HG3 ARG A 111      -0.403  -7.865  11.255  1.00 98.61           H  
ATOM   1739  CD  ARG A 111       0.958  -6.248  11.663  1.00 98.61           C  
ATOM   1740  HD2 ARG A 111       1.800  -6.934  11.566  1.00 98.61           H  
ATOM   1741  HD3 ARG A 111       1.219  -5.290  11.213  1.00 98.61           H  
ATOM   1742  NE  ARG A 111       0.591  -6.029  13.061  1.00 98.61           N  
ATOM   1743  HE  ARG A 111      -0.350  -5.700  13.226  1.00 98.61           H  
ATOM   1744  NH1 ARG A 111       2.582  -6.520  14.068  1.00 98.61           N  
ATOM   1745 HH11 ARG A 111       3.087  -6.746  14.912  1.00 98.61           H  
ATOM   1746 HH12 ARG A 111       2.912  -6.809  13.158  1.00 98.61           H  
ATOM   1747  NH2 ARG A 111       0.744  -5.982  15.276  1.00 98.61           N  
ATOM   1748 HH21 ARG A 111      -0.232  -5.735  15.205  1.00 98.61           H  
ATOM   1749 HH22 ARG A 111       1.202  -6.129  16.164  1.00 98.61           H  
ATOM   1750  CZ  ARG A 111       1.323  -6.177  14.131  1.00 98.61           C  
ATOM   1751  N   ASN A 112      -3.299  -7.556   9.631  1.00 98.48           N  
ATOM   1752  H   ASN A 112      -3.002  -8.476   9.925  1.00 98.48           H  
ATOM   1753  CA  ASN A 112      -4.619  -7.097  10.041  1.00 98.48           C  
ATOM   1754  HA  ASN A 112      -4.867  -6.163   9.538  1.00 98.48           H  
ATOM   1755  C   ASN A 112      -4.639  -6.825  11.549  1.00 98.48           C  
ATOM   1756  CB  ASN A 112      -5.652  -8.143   9.605  1.00 98.48           C  
ATOM   1757  HB2 ASN A 112      -5.603  -8.279   8.524  1.00 98.48           H  
ATOM   1758  HB3 ASN A 112      -5.417  -9.090  10.091  1.00 98.48           H  
ATOM   1759  O   ASN A 112      -4.662  -7.751  12.355  1.00 98.48           O  
ATOM   1760  CG  ASN A 112      -7.067  -7.755   9.973  1.00 98.48           C  
ATOM   1761  ND2 ASN A 112      -8.000  -8.661   9.843  1.00 98.48           N  
ATOM   1762 HD21 ASN A 112      -8.949  -8.408  10.079  1.00 98.48           H  
ATOM   1763 HD22 ASN A 112      -7.775  -9.551   9.420  1.00 98.48           H  
ATOM   1764  OD1 ASN A 112      -7.357  -6.631  10.351  1.00 98.48           O  
ATOM   1765  N   ASP A 113      -4.664  -5.549  11.925  1.00 98.04           N  
ATOM   1766  H   ASP A 113      -4.734  -4.837  11.213  1.00 98.04           H  
ATOM   1767  CA  ASP A 113      -4.799  -5.112  13.319  1.00 98.04           C  
ATOM   1768  HA  ASP A 113      -4.510  -5.929  13.980  1.00 98.04           H  
ATOM   1769  C   ASP A 113      -6.263  -4.765  13.676  1.00 98.04           C  
ATOM   1770  CB  ASP A 113      -3.839  -3.941  13.599  1.00 98.04           C  
ATOM   1771  HB2 ASP A 113      -4.064  -3.136  12.899  1.00 98.04           H  
ATOM   1772  HB3 ASP A 113      -4.025  -3.563  14.604  1.00 98.04           H  
ATOM   1773  O   ASP A 113      -6.528  -4.230  14.752  1.00 98.04           O  
ATOM   1774  CG  ASP A 113      -2.343  -4.280  13.512  1.00 98.04           C  
ATOM   1775  OD1 ASP A 113      -1.873  -5.272  14.128  1.00 98.04           O  
ATOM   1776  OD2 ASP A 113      -1.604  -3.481  12.895  1.00 98.04           O  
ATOM   1777  N   SER A 114      -7.226  -5.050  12.791  1.00 96.20           N  
ATOM   1778  H   SER A 114      -6.962  -5.515  11.934  1.00 96.20           H  
ATOM   1779  CA  SER A 114      -8.656  -4.894  13.077  1.00 96.20           C  
ATOM   1780  HA  SER A 114      -8.774  -4.012  13.707  1.00 96.20           H  
ATOM   1781  C   SER A 114      -9.233  -6.084  13.853  1.00 96.20           C  
ATOM   1782  CB  SER A 114      -9.456  -4.628  11.797  1.00 96.20           C  
ATOM   1783  HB2 SER A 114     -10.410  -4.179  12.073  1.00 96.20           H  
ATOM   1784  HB3 SER A 114      -8.911  -3.938  11.153  1.00 96.20           H  
ATOM   1785  O   SER A 114      -8.615  -7.140  13.987  1.00 96.20           O  
ATOM   1786  OG  SER A 114      -9.736  -5.802  11.083  1.00 96.20           O  
ATOM   1787  HG  SER A 114      -8.902  -6.156  10.768  1.00 96.20           H  
ATOM   1788  N   SER A 115     -10.458  -5.926  14.354  1.00 95.63           N  
ATOM   1789  H   SER A 115     -10.936  -5.048  14.209  1.00 95.63           H  
ATOM   1790  CA  SER A 115     -11.199  -6.971  15.071  1.00 95.63           C  
ATOM   1791  HA  SER A 115     -10.495  -7.560  15.658  1.00 95.63           H  
ATOM   1792  C   SER A 115     -11.943  -7.954  14.159  1.00 95.63           C  
ATOM   1793  CB  SER A 115     -12.180  -6.307  16.037  1.00 95.63           C  
ATOM   1794  HB2 SER A 115     -11.617  -5.737  16.777  1.00 95.63           H  
ATOM   1795  HB3 SER A 115     -12.768  -7.068  16.551  1.00 95.63           H  
ATOM   1796  O   SER A 115     -12.524  -8.920  14.654  1.00 95.63           O  
ATOM   1797  OG  SER A 115     -13.037  -5.431  15.327  1.00 95.63           O  
ATOM   1798  HG  SER A 115     -13.544  -4.904  15.949  1.00 95.63           H  
ATOM   1799  N   THR A 116     -11.934  -7.737  12.841  1.00 94.90           N  
ATOM   1800  H   THR A 116     -11.399  -6.960  12.482  1.00 94.90           H  
ATOM   1801  CA  THR A 116     -12.643  -8.569  11.859  1.00 94.90           C  
ATOM   1802  HA  THR A 116     -13.084  -9.423  12.372  1.00 94.90           H  
ATOM   1803  C   THR A 116     -11.691  -9.083  10.784  1.00 94.90           C  
ATOM   1804  CB  THR A 116     -13.786  -7.797  11.185  1.00 94.90           C  
ATOM   1805  HB  THR A 116     -14.220  -8.420  10.403  1.00 94.90           H  
ATOM   1806  O   THR A 116     -10.746  -8.378  10.434  1.00 94.90           O  
ATOM   1807  CG2 THR A 116     -14.885  -7.435  12.185  1.00 94.90           C  
ATOM   1808 HG21 THR A 116     -14.499  -6.750  12.940  1.00 94.90           H  
ATOM   1809 HG22 THR A 116     -15.705  -6.950  11.653  1.00 94.90           H  
ATOM   1810 HG23 THR A 116     -15.257  -8.337  12.669  1.00 94.90           H  
ATOM   1811  OG1 THR A 116     -13.313  -6.601  10.607  1.00 94.90           O  
ATOM   1812  HG1 THR A 116     -12.495  -6.794  10.142  1.00 94.90           H  
ATOM   1813  N   PRO A 117     -11.913 -10.278  10.213  1.00 97.33           N  
ATOM   1814  CA  PRO A 117     -11.167 -10.706   9.036  1.00 97.33           C  
ATOM   1815  HA  PRO A 117     -10.117 -10.816   9.307  1.00 97.33           H  
ATOM   1816  C   PRO A 117     -11.296  -9.692   7.895  1.00 97.33           C  
ATOM   1817  CB  PRO A 117     -11.737 -12.072   8.644  1.00 97.33           C  
ATOM   1818  HB2 PRO A 117     -10.956 -12.747   8.291  1.00 97.33           H  
ATOM   1819  HB3 PRO A 117     -12.508 -11.955   7.882  1.00 97.33           H  
ATOM   1820  O   PRO A 117     -12.347  -9.068   7.727  1.00 97.33           O  
ATOM   1821  CG  PRO A 117     -12.378 -12.578   9.935  1.00 97.33           C  
ATOM   1822  HG2 PRO A 117     -13.198 -13.267   9.736  1.00 97.33           H  
ATOM   1823  HG3 PRO A 117     -11.621 -13.058  10.555  1.00 97.33           H  
ATOM   1824  CD  PRO A 117     -12.866 -11.298  10.611  1.00 97.33           C  
ATOM   1825  HD2 PRO A 117     -12.884 -11.437  11.692  1.00 97.33           H  
ATOM   1826  HD3 PRO A 117     -13.856 -11.034  10.240  1.00 97.33           H  
ATOM   1827  N   VAL A 118     -10.232  -9.557   7.111  1.00 97.98           N  
ATOM   1828  H   VAL A 118      -9.404 -10.097   7.317  1.00 97.98           H  
ATOM   1829  CA  VAL A 118     -10.219  -8.750   5.887  1.00 97.98           C  
ATOM   1830  HA  VAL A 118     -11.220  -8.362   5.700  1.00 97.98           H  
ATOM   1831  C   VAL A 118      -9.861  -9.626   4.701  1.00 97.98           C  
ATOM   1832  CB  VAL A 118      -9.280  -7.535   5.991  1.00 97.98           C  
ATOM   1833  HB  VAL A 118      -9.372  -6.950   5.076  1.00 97.98           H  
ATOM   1834  O   VAL A 118      -9.088 -10.575   4.835  1.00 97.98           O  
ATOM   1835  CG1 VAL A 118      -9.704  -6.645   7.165  1.00 97.98           C  
ATOM   1836 HG11 VAL A 118      -9.132  -5.717   7.146  1.00 97.98           H  
ATOM   1837 HG12 VAL A 118      -9.529  -7.148   8.116  1.00 97.98           H  
ATOM   1838 HG13 VAL A 118     -10.765  -6.411   7.082  1.00 97.98           H  
ATOM   1839  CG2 VAL A 118      -7.806  -7.927   6.154  1.00 97.98           C  
ATOM   1840 HG21 VAL A 118      -7.182  -7.034   6.188  1.00 97.98           H  
ATOM   1841 HG22 VAL A 118      -7.479  -8.529   5.306  1.00 97.98           H  
ATOM   1842 HG23 VAL A 118      -7.672  -8.495   7.075  1.00 97.98           H  
ATOM   1843  N   GLU A 119     -10.401  -9.302   3.536  1.00 98.36           N  
ATOM   1844  H   GLU A 119     -10.999  -8.489   3.489  1.00 98.36           H  
ATOM   1845  CA  GLU A 119     -10.011  -9.909   2.271  1.00 98.36           C  
ATOM   1846  HA  GLU A 119      -9.398 -10.788   2.469  1.00 98.36           H  
ATOM   1847  C   GLU A 119      -9.155  -8.919   1.481  1.00 98.36           C  
ATOM   1848  CB  GLU A 119     -11.253 -10.399   1.514  1.00 98.36           C  
ATOM   1849  HB2 GLU A 119     -11.819 -11.055   2.176  1.00 98.36           H  
ATOM   1850  HB3 GLU A 119     -11.884  -9.555   1.236  1.00 98.36           H  
ATOM   1851  O   GLU A 119      -9.512  -7.754   1.314  1.00 98.36           O  
ATOM   1852  CG  GLU A 119     -10.857 -11.188   0.263  1.00 98.36           C  
ATOM   1853  HG2 GLU A 119     -10.016 -11.836   0.510  1.00 98.36           H  
ATOM   1854  HG3 GLU A 119     -10.516 -10.495  -0.507  1.00 98.36           H  
ATOM   1855  CD  GLU A 119     -12.012 -12.051  -0.261  1.00 98.36           C  
ATOM   1856  OE1 GLU A 119     -12.845 -11.547  -1.039  1.00 98.36           O  
ATOM   1857  OE2 GLU A 119     -12.018 -13.255   0.081  1.00 98.36           O  
ATOM   1858  N   VAL A 120      -7.989  -9.369   1.022  1.00 98.50           N  
ATOM   1859  H   VAL A 120      -7.721 -10.316   1.249  1.00 98.50           H  
ATOM   1860  CA  VAL A 120      -7.072  -8.565   0.219  1.00 98.50           C  
ATOM   1861  HA  VAL A 120      -7.504  -7.573   0.084  1.00 98.50           H  
ATOM   1862  C   VAL A 120      -6.924  -9.200  -1.153  1.00 98.50           C  
ATOM   1863  CB  VAL A 120      -5.714  -8.356   0.911  1.00 98.50           C  
ATOM   1864  HB  VAL A 120      -5.193  -9.310   0.992  1.00 98.50           H  
ATOM   1865  O   VAL A 120      -6.353 -10.285  -1.299  1.00 98.50           O  
ATOM   1866  CG1 VAL A 120      -4.856  -7.384   0.085  1.00 98.50           C  
ATOM   1867 HG11 VAL A 120      -5.409  -6.463  -0.098  1.00 98.50           H  
ATOM   1868 HG12 VAL A 120      -4.591  -7.839  -0.869  1.00 98.50           H  
ATOM   1869 HG13 VAL A 120      -3.939  -7.147   0.623  1.00 98.50           H  
ATOM   1870  CG2 VAL A 120      -5.881  -7.764   2.318  1.00 98.50           C  
ATOM   1871 HG21 VAL A 120      -6.388  -8.482   2.963  1.00 98.50           H  
ATOM   1872 HG22 VAL A 120      -6.477  -6.852   2.269  1.00 98.50           H  
ATOM   1873 HG23 VAL A 120      -4.908  -7.539   2.756  1.00 98.50           H  
ATOM   1874  N   HIS A 121      -7.402  -8.501  -2.178  1.00 98.28           N  
ATOM   1875  H   HIS A 121      -7.887  -7.640  -1.970  1.00 98.28           H  
ATOM   1876  CA  HIS A 121      -7.167  -8.850  -3.572  1.00 98.28           C  
ATOM   1877  HA  HIS A 121      -6.997  -9.925  -3.637  1.00 98.28           H  
ATOM   1878  C   HIS A 121      -5.928  -8.119  -4.074  1.00 98.28           C  
ATOM   1879  CB  HIS A 121      -8.376  -8.532  -4.449  1.00 98.28           C  
ATOM   1880  HB2 HIS A 121      -8.229  -8.985  -5.429  1.00 98.28           H  
ATOM   1881  HB3 HIS A 121      -8.441  -7.453  -4.593  1.00 98.28           H  
ATOM   1882  O   HIS A 121      -5.854  -6.891  -4.047  1.00 98.28           O  
ATOM   1883  CG  HIS A 121      -9.678  -9.015  -3.883  1.00 98.28           C  
ATOM   1884  CD2 HIS A 121     -10.562  -8.253  -3.170  1.00 98.28           C  
ATOM   1885  HD2 HIS A 121     -10.452  -7.213  -2.900  1.00 98.28           H  
ATOM   1886  ND1 HIS A 121     -10.206 -10.287  -3.974  1.00 98.28           N  
ATOM   1887  HD1 HIS A 121      -9.752 -11.129  -4.297  1.00 98.28           H  
ATOM   1888  CE1 HIS A 121     -11.392 -10.277  -3.343  1.00 98.28           C  
ATOM   1889  HE1 HIS A 121     -12.041 -11.129  -3.204  1.00 98.28           H  
ATOM   1890  NE2 HIS A 121     -11.648  -9.056  -2.862  1.00 98.28           N  
ATOM   1891  N   ILE A 122      -4.960  -8.881  -4.564  1.00 97.86           N  
ATOM   1892  H   ILE A 122      -5.102  -9.881  -4.568  1.00 97.86           H  
ATOM   1893  CA  ILE A 122      -3.698  -8.375  -5.085  1.00 97.86           C  
ATOM   1894  HA  ILE A 122      -3.649  -7.297  -4.935  1.00 97.86           H  
ATOM   1895  C   ILE A 122      -3.662  -8.669  -6.579  1.00 97.86           C  
ATOM   1896  CB  ILE A 122      -2.496  -9.011  -4.357  1.00 97.86           C  
ATOM   1897  HB  ILE A 122      -2.427 -10.053  -4.670  1.00 97.86           H  
ATOM   1898  O   ILE A 122      -3.826  -9.821  -6.986  1.00 97.86           O  
ATOM   1899  CG1 ILE A 122      -2.640  -9.001  -2.817  1.00 97.86           C  
ATOM   1900 HG12 ILE A 122      -2.650  -7.976  -2.448  1.00 97.86           H  
ATOM   1901 HG13 ILE A 122      -3.580  -9.474  -2.532  1.00 97.86           H  
ATOM   1902  CG2 ILE A 122      -1.224  -8.270  -4.804  1.00 97.86           C  
ATOM   1903 HG21 ILE A 122      -1.313  -7.206  -4.584  1.00 97.86           H  
ATOM   1904 HG22 ILE A 122      -0.337  -8.667  -4.310  1.00 97.86           H  
ATOM   1905 HG23 ILE A 122      -1.083  -8.389  -5.879  1.00 97.86           H  
ATOM   1906  CD1 ILE A 122      -1.533  -9.791  -2.111  1.00 97.86           C  
ATOM   1907 HD11 ILE A 122      -1.779  -9.898  -1.055  1.00 97.86           H  
ATOM   1908 HD12 ILE A 122      -0.576  -9.274  -2.191  1.00 97.86           H  
ATOM   1909 HD13 ILE A 122      -1.450 -10.785  -2.550  1.00 97.86           H  
ATOM   1910  N   LYS A 123      -3.426  -7.644  -7.396  1.00 95.23           N  
ATOM   1911  H   LYS A 123      -3.314  -6.731  -6.978  1.00 95.23           H  
ATOM   1912  CA  LYS A 123      -3.214  -7.773  -8.839  1.00 95.23           C  
ATOM   1913  HA  LYS A 123      -3.218  -8.830  -9.106  1.00 95.23           H  
ATOM   1914  C   LYS A 123      -1.846  -7.219  -9.216  1.00 95.23           C  
ATOM   1915  CB  LYS A 123      -4.358  -7.093  -9.595  1.00 95.23           C  
ATOM   1916  HB2 LYS A 123      -4.399  -6.043  -9.304  1.00 95.23           H  
ATOM   1917  HB3 LYS A 123      -5.302  -7.562  -9.318  1.00 95.23           H  
ATOM   1918  O   LYS A 123      -1.506  -6.100  -8.842  1.00 95.23           O  
ATOM   1919  CG  LYS A 123      -4.167  -7.196 -11.114  1.00 95.23           C  
ATOM   1920  HG2 LYS A 123      -4.242  -8.238 -11.422  1.00 95.23           H  
ATOM   1921  HG3 LYS A 123      -3.182  -6.820 -11.391  1.00 95.23           H  
ATOM   1922  CD  LYS A 123      -5.203  -6.356 -11.860  1.00 95.23           C  
ATOM   1923  HD2 LYS A 123      -6.206  -6.735 -11.664  1.00 95.23           H  
ATOM   1924  HD3 LYS A 123      -5.130  -5.324 -11.516  1.00 95.23           H  
ATOM   1925  CE  LYS A 123      -4.872  -6.433 -13.352  1.00 95.23           C  
ATOM   1926  HE2 LYS A 123      -5.063  -7.441 -13.719  1.00 95.23           H  
ATOM   1927  HE3 LYS A 123      -3.803  -6.259 -13.474  1.00 95.23           H  
ATOM   1928  NZ  LYS A 123      -5.630  -5.422 -14.124  1.00 95.23           N  
ATOM   1929  HZ1 LYS A 123      -5.359  -5.467 -15.095  1.00 95.23           H  
ATOM   1930  HZ2 LYS A 123      -5.396  -4.503 -13.776  1.00 95.23           H  
ATOM   1931  HZ3 LYS A 123      -6.627  -5.555 -14.031  1.00 95.23           H  
ATOM   1932  N   VAL A 124      -1.093  -8.001  -9.984  1.00 90.20           N  
ATOM   1933  H   VAL A 124      -1.463  -8.904 -10.244  1.00 90.20           H  
ATOM   1934  CA  VAL A 124       0.283  -7.705 -10.395  1.00 90.20           C  
ATOM   1935  HA  VAL A 124       0.470  -6.632 -10.338  1.00 90.20           H  
ATOM   1936  C   VAL A 124       0.461  -8.175 -11.833  1.00 90.20           C  
ATOM   1937  CB  VAL A 124       1.279  -8.434  -9.484  1.00 90.20           C  
ATOM   1938  HB  VAL A 124       1.215  -9.509  -9.652  1.00 90.20           H  
ATOM   1939  O   VAL A 124       0.521  -9.376 -12.093  1.00 90.20           O  
ATOM   1940  CG1 VAL A 124       2.699  -7.971  -9.780  1.00 90.20           C  
ATOM   1941 HG11 VAL A 124       2.961  -8.184 -10.817  1.00 90.20           H  
ATOM   1942 HG12 VAL A 124       3.379  -8.525  -9.133  1.00 90.20           H  
ATOM   1943 HG13 VAL A 124       2.794  -6.903  -9.589  1.00 90.20           H  
ATOM   1944  CG2 VAL A 124       1.001  -8.192  -8.002  1.00 90.20           C  
ATOM   1945 HG21 VAL A 124       1.106  -7.136  -7.755  1.00 90.20           H  
ATOM   1946 HG22 VAL A 124       1.677  -8.818  -7.419  1.00 90.20           H  
ATOM   1947 HG23 VAL A 124      -0.002  -8.539  -7.751  1.00 90.20           H  
ATOM   1948  N   GLY A 125       0.471  -7.242 -12.784  1.00 86.13           N  
ATOM   1949  H   GLY A 125       0.469  -6.266 -12.521  1.00 86.13           H  
ATOM   1950  CA  GLY A 125       0.345  -7.588 -14.201  1.00 86.13           C  
ATOM   1951  HA2 GLY A 125       0.291  -6.680 -14.802  1.00 86.13           H  
ATOM   1952  HA3 GLY A 125       1.223  -8.154 -14.511  1.00 86.13           H  
ATOM   1953  C   GLY A 125      -0.923  -8.418 -14.449  1.00 86.13           C  
ATOM   1954  O   GLY A 125      -2.037  -7.965 -14.159  1.00 86.13           O  
ATOM   1955  N   ASP A 126      -0.736  -9.645 -14.939  1.00 87.71           N  
ATOM   1956  H   ASP A 126       0.207  -9.930 -15.163  1.00 87.71           H  
ATOM   1957  CA  ASP A 126      -1.811 -10.613 -15.195  1.00 87.71           C  
ATOM   1958  HA  ASP A 126      -2.730 -10.072 -15.416  1.00 87.71           H  
ATOM   1959  C   ASP A 126      -2.108 -11.538 -14.003  1.00 87.71           C  
ATOM   1960  CB  ASP A 126      -1.453 -11.446 -16.434  1.00 87.71           C  
ATOM   1961  HB2 ASP A 126      -0.527 -11.987 -16.244  1.00 87.71           H  
ATOM   1962  HB3 ASP A 126      -2.242 -12.177 -16.612  1.00 87.71           H  
ATOM   1963  O   ASP A 126      -3.142 -12.210 -13.981  1.00 87.71           O  
ATOM   1964  CG  ASP A 126      -1.306 -10.585 -17.688  1.00 87.71           C  
ATOM   1965  OD1 ASP A 126      -2.157  -9.685 -17.877  1.00 87.71           O  
ATOM   1966  OD2 ASP A 126      -0.332 -10.835 -18.433  1.00 87.71           O  
ATOM   1967  N   GLU A 127      -1.233 -11.576 -12.995  1.00 91.78           N  
ATOM   1968  H   GLU A 127      -0.468 -10.917 -12.980  1.00 91.78           H  
ATOM   1969  CA  GLU A 127      -1.420 -12.428 -11.825  1.00 91.78           C  
ATOM   1970  HA  GLU A 127      -1.867 -13.359 -12.175  1.00 91.78           H  
ATOM   1971  C   GLU A 127      -2.394 -11.782 -10.834  1.00 91.78           C  
ATOM   1972  CB  GLU A 127      -0.071 -12.795 -11.182  1.00 91.78           C  
ATOM   1973  HB2 GLU A 127       0.328 -11.935 -10.645  1.00 91.78           H  
ATOM   1974  HB3 GLU A 127       0.625 -13.076 -11.973  1.00 91.78           H  
ATOM   1975  O   GLU A 127      -2.340 -10.580 -10.553  1.00 91.78           O  
ATOM   1976  CG  GLU A 127      -0.234 -13.986 -10.222  1.00 91.78           C  
ATOM   1977  HG2 GLU A 127      -0.698 -14.810 -10.765  1.00 91.78           H  
ATOM   1978  HG3 GLU A 127      -0.913 -13.699  -9.419  1.00 91.78           H  
ATOM   1979  CD  GLU A 127       1.077 -14.488  -9.599  1.00 91.78           C  
ATOM   1980  OE1 GLU A 127       0.975 -15.248  -8.606  1.00 91.78           O  
ATOM   1981  OE2 GLU A 127       2.174 -14.112 -10.057  1.00 91.78           O  
ATOM   1982  N   LYS A 128      -3.296 -12.599 -10.285  1.00 95.69           N  
ATOM   1983  H   LYS A 128      -3.261 -13.578 -10.533  1.00 95.69           H  
ATOM   1984  CA  LYS A 128      -4.247 -12.203  -9.245  1.00 95.69           C  
ATOM   1985  HA  LYS A 128      -3.971 -11.220  -8.866  1.00 95.69           H  
ATOM   1986  C   LYS A 128      -4.180 -13.192  -8.095  1.00 95.69           C  
ATOM   1987  CB  LYS A 128      -5.674 -12.134  -9.798  1.00 95.69           C  
ATOM   1988  HB2 LYS A 128      -5.942 -13.110 -10.202  1.00 95.69           H  
ATOM   1989  HB3 LYS A 128      -6.354 -11.905  -8.977  1.00 95.69           H  
ATOM   1990  O   LYS A 128      -4.214 -14.399  -8.321  1.00 95.69           O  
ATOM   1991  CG  LYS A 128      -5.842 -11.068 -10.888  1.00 95.69           C  
ATOM   1992  HG2 LYS A 128      -5.168 -11.278 -11.719  1.00 95.69           H  
ATOM   1993  HG3 LYS A 128      -5.612 -10.085 -10.477  1.00 95.69           H  
ATOM   1994  CD  LYS A 128      -7.284 -11.093 -11.398  1.00 95.69           C  
ATOM   1995  HD2 LYS A 128      -7.523 -12.106 -11.723  1.00 95.69           H  
ATOM   1996  HD3 LYS A 128      -7.957 -10.810 -10.589  1.00 95.69           H  
ATOM   1997  CE  LYS A 128      -7.446 -10.133 -12.577  1.00 95.69           C  
ATOM   1998  HE2 LYS A 128      -7.251  -9.119 -12.229  1.00 95.69           H  
ATOM   1999  HE3 LYS A 128      -6.696 -10.387 -13.326  1.00 95.69           H  
ATOM   2000  NZ  LYS A 128      -8.808 -10.245 -13.154  1.00 95.69           N  
ATOM   2001  HZ1 LYS A 128      -9.506 -10.017 -12.460  1.00 95.69           H  
ATOM   2002  HZ2 LYS A 128      -8.969 -11.195 -13.457  1.00 95.69           H  
ATOM   2003  HZ3 LYS A 128      -8.917  -9.638 -13.953  1.00 95.69           H  
ATOM   2004  N   ARG A 129      -4.144 -12.683  -6.867  1.00 97.48           N  
ATOM   2005  H   ARG A 129      -4.120 -11.678  -6.779  1.00 97.48           H  
ATOM   2006  CA  ARG A 129      -4.270 -13.484  -5.645  1.00 97.48           C  
ATOM   2007  HA  ARG A 129      -4.655 -14.471  -5.905  1.00 97.48           H  
ATOM   2008  C   ARG A 129      -5.291 -12.852  -4.718  1.00 97.48           C  
ATOM   2009  CB  ARG A 129      -2.906 -13.672  -4.968  1.00 97.48           C  
ATOM   2010  HB2 ARG A 129      -3.053 -14.208  -4.030  1.00 97.48           H  
ATOM   2011  HB3 ARG A 129      -2.469 -12.699  -4.743  1.00 97.48           H  
ATOM   2012  O   ARG A 129      -5.473 -11.640  -4.719  1.00 97.48           O  
ATOM   2013  CG  ARG A 129      -1.949 -14.482  -5.859  1.00 97.48           C  
ATOM   2014  HG2 ARG A 129      -2.434 -15.405  -6.179  1.00 97.48           H  
ATOM   2015  HG3 ARG A 129      -1.681 -13.898  -6.739  1.00 97.48           H  
ATOM   2016  CD  ARG A 129      -0.682 -14.832  -5.086  1.00 97.48           C  
ATOM   2017  HD2 ARG A 129      -0.939 -15.464  -4.236  1.00 97.48           H  
ATOM   2018  HD3 ARG A 129      -0.247 -13.898  -4.732  1.00 97.48           H  
ATOM   2019  NE  ARG A 129       0.310 -15.503  -5.935  1.00 97.48           N  
ATOM   2020  HE  ARG A 129       0.202 -15.448  -6.938  1.00 97.48           H  
ATOM   2021  NH1 ARG A 129       1.900 -15.910  -4.328  1.00 97.48           N  
ATOM   2022 HH11 ARG A 129       1.232 -15.688  -3.604  1.00 97.48           H  
ATOM   2023 HH12 ARG A 129       2.897 -15.951  -4.167  1.00 97.48           H  
ATOM   2024  NH2 ARG A 129       2.399 -16.140  -6.478  1.00 97.48           N  
ATOM   2025 HH21 ARG A 129       2.109 -15.939  -7.424  1.00 97.48           H  
ATOM   2026 HH22 ARG A 129       3.380 -16.118  -6.239  1.00 97.48           H  
ATOM   2027  CZ  ARG A 129       1.519 -15.865  -5.571  1.00 97.48           C  
ATOM   2028  N   THR A 130      -5.982 -13.677  -3.951  1.00 98.01           N  
ATOM   2029  H   THR A 130      -5.770 -14.664  -3.969  1.00 98.01           H  
ATOM   2030  CA  THR A 130      -6.905 -13.234  -2.905  1.00 98.01           C  
ATOM   2031  HA  THR A 130      -6.815 -12.159  -2.751  1.00 98.01           H  
ATOM   2032  C   THR A 130      -6.491 -13.916  -1.618  1.00 98.01           C  
ATOM   2033  CB  THR A 130      -8.360 -13.522  -3.285  1.00 98.01           C  
ATOM   2034  HB  THR A 130      -8.492 -14.586  -3.481  1.00 98.01           H  
ATOM   2035  O   THR A 130      -6.222 -15.117  -1.620  1.00 98.01           O  
ATOM   2036  CG2 THR A 130      -9.342 -13.072  -2.212  1.00 98.01           C  
ATOM   2037 HG21 THR A 130     -10.364 -13.178  -2.578  1.00 98.01           H  
ATOM   2038 HG22 THR A 130      -9.243 -13.688  -1.319  1.00 98.01           H  
ATOM   2039 HG23 THR A 130      -9.164 -12.029  -1.950  1.00 98.01           H  
ATOM   2040  OG1 THR A 130      -8.629 -12.785  -4.463  1.00 98.01           O  
ATOM   2041  HG1 THR A 130      -7.791 -12.402  -4.733  1.00 98.01           H  
ATOM   2042  N   VAL A 131      -6.357 -13.129  -0.558  1.00 97.79           N  
ATOM   2043  H   VAL A 131      -6.563 -12.144  -0.650  1.00 97.79           H  
ATOM   2044  CA  VAL A 131      -5.884 -13.587   0.745  1.00 97.79           C  
ATOM   2045  HA  VAL A 131      -5.895 -14.676   0.784  1.00 97.79           H  
ATOM   2046  C   VAL A 131      -6.826 -13.065   1.809  1.00 97.79           C  
ATOM   2047  CB  VAL A 131      -4.446 -13.109   1.006  1.00 97.79           C  
ATOM   2048  HB  VAL A 131      -4.407 -12.020   0.968  1.00 97.79           H  
ATOM   2049  O   VAL A 131      -7.031 -11.859   1.917  1.00 97.79           O  
ATOM   2050  CG1 VAL A 131      -3.930 -13.565   2.374  1.00 97.79           C  
ATOM   2051 HG11 VAL A 131      -2.926 -13.169   2.529  1.00 97.79           H  
ATOM   2052 HG12 VAL A 131      -4.559 -13.171   3.172  1.00 97.79           H  
ATOM   2053 HG13 VAL A 131      -3.916 -14.653   2.437  1.00 97.79           H  
ATOM   2054  CG2 VAL A 131      -3.498 -13.669  -0.060  1.00 97.79           C  
ATOM   2055 HG21 VAL A 131      -3.645 -13.144  -1.004  1.00 97.79           H  
ATOM   2056 HG22 VAL A 131      -2.470 -13.536   0.276  1.00 97.79           H  
ATOM   2057 HG23 VAL A 131      -3.680 -14.735  -0.198  1.00 97.79           H  
ATOM   2058  N   THR A 132      -7.371 -13.969   2.611  1.00 98.25           N  
ATOM   2059  H   THR A 132      -7.201 -14.951   2.447  1.00 98.25           H  
ATOM   2060  CA  THR A 132      -8.039 -13.604   3.858  1.00 98.25           C  
ATOM   2061  HA  THR A 132      -8.561 -12.657   3.723  1.00 98.25           H  
ATOM   2062  C   THR A 132      -6.984 -13.446   4.946  1.00 98.25           C  
ATOM   2063  CB  THR A 132      -9.071 -14.660   4.264  1.00 98.25           C  
ATOM   2064  HB  THR A 132      -8.551 -15.573   4.555  1.00 98.25           H  
ATOM   2065  O   THR A 132      -6.149 -14.331   5.116  1.00 98.25           O  
ATOM   2066  CG2 THR A 132      -9.938 -14.197   5.432  1.00 98.25           C  
ATOM   2067 HG21 THR A 132     -10.705 -14.945   5.632  1.00 98.25           H  
ATOM   2068 HG22 THR A 132     -10.415 -13.246   5.193  1.00 98.25           H  
ATOM   2069 HG23 THR A 132      -9.328 -14.080   6.328  1.00 98.25           H  
ATOM   2070  OG1 THR A 132      -9.921 -14.969   3.180  1.00 98.25           O  
ATOM   2071  HG1 THR A 132     -10.374 -14.177   2.883  1.00 98.25           H  
ATOM   2072  N   VAL A 133      -7.022 -12.335   5.677  1.00 98.51           N  
ATOM   2073  H   VAL A 133      -7.728 -11.647   5.457  1.00 98.51           H  
ATOM   2074  CA  VAL A 133      -6.130 -12.061   6.810  1.00 98.51           C  
ATOM   2075  HA  VAL A 133      -5.465 -12.911   6.964  1.00 98.51           H  
ATOM   2076  C   VAL A 133      -6.993 -11.906   8.057  1.00 98.51           C  
ATOM   2077  CB  VAL A 133      -5.250 -10.820   6.559  1.00 98.51           C  
ATOM   2078  HB  VAL A 133      -5.867  -9.923   6.604  1.00 98.51           H  
ATOM   2079  O   VAL A 133      -7.785 -10.965   8.170  1.00 98.51           O  
ATOM   2080  CG1 VAL A 133      -4.152 -10.707   7.623  1.00 98.51           C  
ATOM   2081 HG11 VAL A 133      -3.490 -11.571   7.574  1.00 98.51           H  
ATOM   2082 HG12 VAL A 133      -4.592 -10.669   8.619  1.00 98.51           H  
ATOM   2083 HG13 VAL A 133      -3.566  -9.801   7.466  1.00 98.51           H  
ATOM   2084  CG2 VAL A 133      -4.564 -10.847   5.186  1.00 98.51           C  
ATOM   2085 HG21 VAL A 133      -5.308 -10.822   4.390  1.00 98.51           H  
ATOM   2086 HG22 VAL A 133      -3.925  -9.970   5.083  1.00 98.51           H  
ATOM   2087 HG23 VAL A 133      -3.960 -11.749   5.093  1.00 98.51           H  
ATOM   2088  N   ASN A 134      -6.887 -12.850   8.985  1.00 98.30           N  
ATOM   2089  H   ASN A 134      -6.198 -13.578   8.859  1.00 98.30           H  
ATOM   2090  CA  ASN A 134      -7.661 -12.854  10.223  1.00 98.30           C  
ATOM   2091  HA  ASN A 134      -8.698 -12.633   9.970  1.00 98.30           H  
ATOM   2092  C   ASN A 134      -7.166 -11.777  11.209  1.00 98.30           C  
ATOM   2093  CB  ASN A 134      -7.611 -14.261  10.836  1.00 98.30           C  
ATOM   2094  HB2 ASN A 134      -6.575 -14.542  11.023  1.00 98.30           H  
ATOM   2095  HB3 ASN A 134      -8.136 -14.280  11.791  1.00 98.30           H  
ATOM   2096  O   ASN A 134      -6.049 -11.279  11.067  1.00 98.30           O  
ATOM   2097  CG  ASN A 134      -8.266 -15.283   9.934  1.00 98.30           C  
ATOM   2098  ND2 ASN A 134      -7.493 -16.155   9.337  1.00 98.30           N  
ATOM   2099 HD21 ASN A 134      -6.505 -15.953   9.298  1.00 98.30           H  
ATOM   2100 HD22 ASN A 134      -7.915 -16.760   8.647  1.00 98.30           H  
ATOM   2101  OD1 ASN A 134      -9.473 -15.282   9.743  1.00 98.30           O  
ATOM   2102  N   PRO A 135      -7.966 -11.405  12.225  1.00 98.30           N  
ATOM   2103  CA  PRO A 135      -7.534 -10.481  13.274  1.00 98.30           C  
ATOM   2104  HA  PRO A 135      -7.431  -9.485  12.845  1.00 98.30           H  
ATOM   2105  C   PRO A 135      -6.213 -10.907  13.927  1.00 98.30           C  
ATOM   2106  CB  PRO A 135      -8.677 -10.478  14.295  1.00 98.30           C  
ATOM   2107  HB2 PRO A 135      -8.753  -9.530  14.827  1.00 98.30           H  
ATOM   2108  HB3 PRO A 135      -8.560 -11.297  15.004  1.00 98.30           H  
ATOM   2109  O   PRO A 135      -6.086 -12.033  14.408  1.00 98.30           O  
ATOM   2110  CG  PRO A 135      -9.895 -10.746  13.420  1.00 98.30           C  
ATOM   2111  HG2 PRO A 135     -10.158  -9.829  12.893  1.00 98.30           H  
ATOM   2112  HG3 PRO A 135     -10.739 -11.129  13.993  1.00 98.30           H  
ATOM   2113  CD  PRO A 135      -9.361 -11.771  12.427  1.00 98.30           C  
ATOM   2114  HD2 PRO A 135      -9.929 -11.721  11.498  1.00 98.30           H  
ATOM   2115  HD3 PRO A 135      -9.423 -12.768  12.862  1.00 98.30           H  
ATOM   2116  N   GLY A 136      -5.235 -10.001  13.955  1.00 97.95           N  
ATOM   2117  H   GLY A 136      -5.376  -9.126  13.470  1.00 97.95           H  
ATOM   2118  CA  GLY A 136      -3.897 -10.237  14.504  1.00 97.95           C  
ATOM   2119  HA2 GLY A 136      -3.410  -9.272  14.646  1.00 97.95           H  
ATOM   2120  HA3 GLY A 136      -3.989 -10.729  15.472  1.00 97.95           H  
ATOM   2121  C   GLY A 136      -2.977 -11.093  13.626  1.00 97.95           C  
ATOM   2122  O   GLY A 136      -1.840 -11.351  14.024  1.00 97.95           O  
ATOM   2123  N   GLU A 137      -3.438 -11.539  12.456  1.00 98.28           N  
ATOM   2124  H   GLU A 137      -4.365 -11.270  12.161  1.00 98.28           H  
ATOM   2125  CA  GLU A 137      -2.646 -12.334  11.522  1.00 98.28           C  
ATOM   2126  HA  GLU A 137      -2.002 -12.994  12.105  1.00 98.28           H  
ATOM   2127  C   GLU A 137      -1.740 -11.447  10.655  1.00 98.28           C  
ATOM   2128  CB  GLU A 137      -3.575 -13.227  10.682  1.00 98.28           C  
ATOM   2129  HB2 GLU A 137      -4.271 -13.727  11.355  1.00 98.28           H  
ATOM   2130  HB3 GLU A 137      -4.140 -12.599   9.993  1.00 98.28           H  
ATOM   2131  O   GLU A 137      -2.088 -10.319  10.285  1.00 98.28           O  
ATOM   2132  CG  GLU A 137      -2.836 -14.301   9.868  1.00 98.28           C  
ATOM   2133  HG2 GLU A 137      -2.193 -13.812   9.136  1.00 98.28           H  
ATOM   2134  HG3 GLU A 137      -2.202 -14.871  10.548  1.00 98.28           H  
ATOM   2135  CD  GLU A 137      -3.788 -15.259   9.132  1.00 98.28           C  
ATOM   2136  OE1 GLU A 137      -3.329 -16.359   8.758  1.00 98.28           O  
ATOM   2137  OE2 GLU A 137      -4.988 -14.923   8.970  1.00 98.28           O  
ATOM   2138  N   GLU A 138      -0.573 -11.989  10.305  1.00 98.40           N  
ATOM   2139  H   GLU A 138      -0.377 -12.934  10.604  1.00 98.40           H  
ATOM   2140  CA  GLU A 138       0.308 -11.459   9.269  1.00 98.40           C  
ATOM   2141  HA  GLU A 138      -0.191 -10.607   8.808  1.00 98.40           H  
ATOM   2142  C   GLU A 138       0.514 -12.537   8.195  1.00 98.40           C  
ATOM   2143  CB  GLU A 138       1.629 -10.946   9.881  1.00 98.40           C  
ATOM   2144  HB2 GLU A 138       1.388 -10.241  10.677  1.00 98.40           H  
ATOM   2145  HB3 GLU A 138       2.180 -11.780  10.316  1.00 98.40           H  
ATOM   2146  O   GLU A 138       0.871 -13.672   8.511  1.00 98.40           O  
ATOM   2147  CG  GLU A 138       2.524 -10.228   8.853  1.00 98.40           C  
ATOM   2148  HG2 GLU A 138       2.826 -10.940   8.085  1.00 98.40           H  
ATOM   2149  HG3 GLU A 138       1.942  -9.446   8.365  1.00 98.40           H  
ATOM   2150  CD  GLU A 138       3.776  -9.579   9.478  1.00 98.40           C  
ATOM   2151  OE1 GLU A 138       4.903 -10.045   9.183  1.00 98.40           O  
ATOM   2152  OE2 GLU A 138       3.640  -8.548  10.187  1.00 98.40           O  
ATOM   2153  N   VAL A 139       0.290 -12.186   6.927  1.00 98.32           N  
ATOM   2154  H   VAL A 139       0.028 -11.227   6.749  1.00 98.32           H  
ATOM   2155  CA  VAL A 139       0.441 -13.083   5.773  1.00 98.32           C  
ATOM   2156  HA  VAL A 139       0.862 -14.027   6.118  1.00 98.32           H  
ATOM   2157  C   VAL A 139       1.414 -12.473   4.772  1.00 98.32           C  
ATOM   2158  CB  VAL A 139      -0.913 -13.400   5.102  1.00 98.32           C  
ATOM   2159  HB  VAL A 139      -1.349 -12.481   4.708  1.00 98.32           H  
ATOM   2160  O   VAL A 139       1.320 -11.293   4.441  1.00 98.32           O  
ATOM   2161  CG1 VAL A 139      -0.720 -14.389   3.941  1.00 98.32           C  
ATOM   2162 HG11 VAL A 139      -1.687 -14.755   3.595  1.00 98.32           H  
ATOM   2163 HG12 VAL A 139      -0.211 -13.904   3.108  1.00 98.32           H  
ATOM   2164 HG13 VAL A 139      -0.138 -15.247   4.278  1.00 98.32           H  
ATOM   2165  CG2 VAL A 139      -1.909 -14.024   6.085  1.00 98.32           C  
ATOM   2166 HG21 VAL A 139      -2.844 -14.271   5.581  1.00 98.32           H  
ATOM   2167 HG22 VAL A 139      -1.494 -14.929   6.529  1.00 98.32           H  
ATOM   2168 HG23 VAL A 139      -2.137 -13.317   6.883  1.00 98.32           H  
ATOM   2169  N   GLU A 140       2.333 -13.282   4.243  1.00 98.29           N  
ATOM   2170  H   GLU A 140       2.344 -14.250   4.529  1.00 98.29           H  
ATOM   2171  CA  GLU A 140       3.235 -12.882   3.162  1.00 98.29           C  
ATOM   2172  HA  GLU A 140       3.144 -11.806   3.014  1.00 98.29           H  
ATOM   2173  C   GLU A 140       2.845 -13.560   1.842  1.00 98.29           C  
ATOM   2174  CB  GLU A 140       4.704 -13.142   3.546  1.00 98.29           C  
ATOM   2175  HB2 GLU A 140       4.897 -12.697   4.522  1.00 98.29           H  
ATOM   2176  HB3 GLU A 140       4.877 -14.216   3.613  1.00 98.29           H  
ATOM   2177  O   GLU A 140       2.625 -14.769   1.775  1.00 98.29           O  
ATOM   2178  CG  GLU A 140       5.679 -12.528   2.526  1.00 98.29           C  
ATOM   2179  HG2 GLU A 140       5.485 -11.458   2.447  1.00 98.29           H  
ATOM   2180  HG3 GLU A 140       5.496 -12.963   1.544  1.00 98.29           H  
ATOM   2181  CD  GLU A 140       7.152 -12.754   2.903  1.00 98.29           C  
ATOM   2182  OE1 GLU A 140       7.742 -13.725   2.384  1.00 98.29           O  
ATOM   2183  OE2 GLU A 140       7.726 -11.916   3.645  1.00 98.29           O  
ATOM   2184  N   VAL A 141       2.802 -12.775   0.768  1.00 97.38           N  
ATOM   2185  H   VAL A 141       2.952 -11.786   0.910  1.00 97.38           H  
ATOM   2186  CA  VAL A 141       2.539 -13.227  -0.597  1.00 97.38           C  
ATOM   2187  HA  VAL A 141       2.452 -14.314  -0.606  1.00 97.38           H  
ATOM   2188  C   VAL A 141       3.705 -12.810  -1.478  1.00 97.38           C  
ATOM   2189  CB  VAL A 141       1.228 -12.632  -1.135  1.00 97.38           C  
ATOM   2190  HB  VAL A 141       1.344 -11.558  -1.280  1.00 97.38           H  
ATOM   2191  O   VAL A 141       4.027 -11.629  -1.568  1.00 97.38           O  
ATOM   2192  CG1 VAL A 141       0.857 -13.269  -2.476  1.00 97.38           C  
ATOM   2193 HG11 VAL A 141       0.664 -14.332  -2.331  1.00 97.38           H  
ATOM   2194 HG12 VAL A 141       1.653 -13.120  -3.205  1.00 97.38           H  
ATOM   2195 HG13 VAL A 141      -0.046 -12.786  -2.850  1.00 97.38           H  
ATOM   2196  CG2 VAL A 141       0.048 -12.862  -0.192  1.00 97.38           C  
ATOM   2197 HG21 VAL A 141      -0.094 -13.926  -0.005  1.00 97.38           H  
ATOM   2198 HG22 VAL A 141       0.219 -12.354   0.757  1.00 97.38           H  
ATOM   2199 HG23 VAL A 141      -0.848 -12.429  -0.638  1.00 97.38           H  
ATOM   2200  N   THR A 142       4.329 -13.768  -2.160  1.00 95.96           N  
ATOM   2201  H   THR A 142       4.047 -14.727  -2.015  1.00 95.96           H  
ATOM   2202  CA  THR A 142       5.427 -13.486  -3.098  1.00 95.96           C  
ATOM   2203  HA  THR A 142       5.737 -12.446  -2.991  1.00 95.96           H  
ATOM   2204  C   THR A 142       4.986 -13.685  -4.542  1.00 95.96           C  
ATOM   2205  CB  THR A 142       6.667 -14.329  -2.781  1.00 95.96           C  
ATOM   2206  HB  THR A 142       6.419 -15.390  -2.833  1.00 95.96           H  
ATOM   2207  O   THR A 142       4.442 -14.739  -4.887  1.00 95.96           O  
ATOM   2208  CG2 THR A 142       7.833 -14.033  -3.726  1.00 95.96           C  
ATOM   2209 HG21 THR A 142       8.725 -14.553  -3.375  1.00 95.96           H  
ATOM   2210 HG22 THR A 142       8.031 -12.962  -3.752  1.00 95.96           H  
ATOM   2211 HG23 THR A 142       7.605 -14.384  -4.732  1.00 95.96           H  
ATOM   2212  OG1 THR A 142       7.144 -14.025  -1.492  1.00 95.96           O  
ATOM   2213  HG1 THR A 142       6.484 -14.230  -0.826  1.00 95.96           H  
ATOM   2214  N   PHE A 143       5.278 -12.693  -5.377  1.00 91.48           N  
ATOM   2215  H   PHE A 143       5.724 -11.874  -4.989  1.00 91.48           H  
ATOM   2216  CA  PHE A 143       5.156 -12.719  -6.832  1.00 91.48           C  
ATOM   2217  HA  PHE A 143       4.604 -13.605  -7.145  1.00 91.48           H  
ATOM   2218  C   PHE A 143       6.553 -12.773  -7.453  1.00 91.48           C  
ATOM   2219  CB  PHE A 143       4.384 -11.484  -7.311  1.00 91.48           C  
ATOM   2220  HB2 PHE A 143       4.352 -11.496  -8.401  1.00 91.48           H  
ATOM   2221  HB3 PHE A 143       4.925 -10.587  -7.009  1.00 91.48           H  
ATOM   2222  O   PHE A 143       7.514 -12.245  -6.887  1.00 91.48           O  
ATOM   2223  CG  PHE A 143       2.967 -11.403  -6.784  1.00 91.48           C  
ATOM   2224  CD1 PHE A 143       1.897 -11.818  -7.594  1.00 91.48           C  
ATOM   2225  HD1 PHE A 143       2.089 -12.158  -8.601  1.00 91.48           H  
ATOM   2226  CD2 PHE A 143       2.713 -10.923  -5.485  1.00 91.48           C  
ATOM   2227  HD2 PHE A 143       3.530 -10.598  -4.857  1.00 91.48           H  
ATOM   2228  CE1 PHE A 143       0.580 -11.774  -7.107  1.00 91.48           C  
ATOM   2229  HE1 PHE A 143      -0.237 -12.083  -7.742  1.00 91.48           H  
ATOM   2230  CE2 PHE A 143       1.397 -10.874  -4.997  1.00 91.48           C  
ATOM   2231  HE2 PHE A 143       1.209 -10.508  -3.998  1.00 91.48           H  
ATOM   2232  CZ  PHE A 143       0.332 -11.305  -5.807  1.00 91.48           C  
ATOM   2233  HZ  PHE A 143      -0.682 -11.263  -5.436  1.00 91.48           H  
ATOM   2234  N   SER A 144       6.677 -13.411  -8.614  1.00 89.78           N  
ATOM   2235  H   SER A 144       5.856 -13.787  -9.066  1.00 89.78           H  
ATOM   2236  CA  SER A 144       7.937 -13.483  -9.358  1.00 89.78           C  
ATOM   2237  HA  SER A 144       8.592 -12.680  -9.023  1.00 89.78           H  
ATOM   2238  C   SER A 144       7.675 -13.273 -10.841  1.00 89.78           C  
ATOM   2239  CB  SER A 144       8.670 -14.807  -9.117  1.00 89.78           C  
ATOM   2240  HB2 SER A 144       8.083 -15.635  -9.515  1.00 89.78           H  
ATOM   2241  HB3 SER A 144       9.636 -14.779  -9.621  1.00 89.78           H  
ATOM   2242  O   SER A 144       6.708 -13.807 -11.382  1.00 89.78           O  
ATOM   2243  OG  SER A 144       8.869 -14.989  -7.726  1.00 89.78           O  
ATOM   2244  HG  SER A 144       8.882 -14.109  -7.342  1.00 89.78           H  
ATOM   2245  N   ALA A 145       8.524 -12.492 -11.498  1.00 78.21           N  
ATOM   2246  H   ALA A 145       9.307 -12.087 -11.005  1.00 78.21           H  
ATOM   2247  CA  ALA A 145       8.384 -12.173 -12.907  1.00 78.21           C  
ATOM   2248  HA  ALA A 145       7.791 -12.945 -13.399  1.00 78.21           H  
ATOM   2249  C   ALA A 145       9.757 -12.123 -13.575  1.00 78.21           C  
ATOM   2250  CB  ALA A 145       7.648 -10.835 -13.043  1.00 78.21           C  
ATOM   2251  HB1 ALA A 145       7.577 -10.559 -14.095  1.00 78.21           H  
ATOM   2252  HB2 ALA A 145       6.649 -10.907 -12.612  1.00 78.21           H  
ATOM   2253  HB3 ALA A 145       8.205 -10.051 -12.530  1.00 78.21           H  
ATOM   2254  O   ALA A 145      10.628 -11.379 -13.145  1.00 78.21           O  
ATOM   2255  N   ASN A 146       9.912 -12.844 -14.690  1.00 76.30           N  
ATOM   2256  H   ASN A 146       9.210 -13.534 -14.919  1.00 76.30           H  
ATOM   2257  CA  ASN A 146      11.128 -12.779 -15.516  1.00 76.30           C  
ATOM   2258  HA  ASN A 146      11.991 -13.027 -14.898  1.00 76.30           H  
ATOM   2259  C   ASN A 146      11.378 -11.377 -16.105  1.00 76.30           C  
ATOM   2260  CB  ASN A 146      11.012 -13.796 -16.667  1.00 76.30           C  
ATOM   2261  HB2 ASN A 146      10.145 -13.546 -17.279  1.00 76.30           H  
ATOM   2262  HB3 ASN A 146      11.900 -13.710 -17.294  1.00 76.30           H  
ATOM   2263  O   ASN A 146      12.473 -11.098 -16.578  1.00 76.30           O  
ATOM   2264  CG  ASN A 146      10.915 -15.242 -16.221  1.00 76.30           C  
ATOM   2265  ND2 ASN A 146      10.383 -16.103 -17.055  1.00 76.30           N  
ATOM   2266 HD21 ASN A 146      10.384 -17.060 -16.731  1.00 76.30           H  
ATOM   2267 HD22 ASN A 146      10.168 -15.833 -18.004  1.00 76.30           H  
ATOM   2268  OD1 ASN A 146      11.281 -15.632 -15.132  1.00 76.30           O  
ATOM   2269  N   ASP A 147      10.347 -10.531 -16.116  1.00 71.97           N  
ATOM   2270  H   ASP A 147       9.526 -10.800 -15.593  1.00 71.97           H  
ATOM   2271  CA  ASP A 147      10.397  -9.138 -16.542  1.00 71.97           C  
ATOM   2272  HA  ASP A 147      11.410  -8.865 -16.835  1.00 71.97           H  
ATOM   2273  C   ASP A 147       9.931  -8.248 -15.372  1.00 71.97           C  
ATOM   2274  CB  ASP A 147       9.524  -8.969 -17.791  1.00 71.97           C  
ATOM   2275  HB2 ASP A 147       8.529  -9.366 -17.588  1.00 71.97           H  
ATOM   2276  HB3 ASP A 147       9.957  -9.552 -18.603  1.00 71.97           H  
ATOM   2277  O   ASP A 147       8.735  -8.259 -15.049  1.00 71.97           O  
ATOM   2278  CG  ASP A 147       9.397  -7.512 -18.242  1.00 71.97           C  
ATOM   2279  OD1 ASP A 147      10.093  -6.645 -17.667  1.00 71.97           O  
ATOM   2280  OD2 ASP A 147       8.544  -7.288 -19.125  1.00 71.97           O  
ATOM   2281  N   PRO A 148      10.838  -7.481 -14.736  1.00 67.22           N  
ATOM   2282  CA  PRO A 148      10.503  -6.568 -13.647  1.00 67.22           C  
ATOM   2283  HA  PRO A 148      10.104  -7.153 -12.818  1.00 67.22           H  
ATOM   2284  C   PRO A 148       9.482  -5.489 -14.029  1.00 67.22           C  
ATOM   2285  CB  PRO A 148      11.830  -5.931 -13.221  1.00 67.22           C  
ATOM   2286  HB2 PRO A 148      11.997  -5.004 -13.770  1.00 67.22           H  
ATOM   2287  HB3 PRO A 148      11.861  -5.747 -12.147  1.00 67.22           H  
ATOM   2288  O   PRO A 148       8.753  -5.013 -13.157  1.00 67.22           O  
ATOM   2289  CG  PRO A 148      12.877  -6.957 -13.646  1.00 67.22           C  
ATOM   2290  HG2 PRO A 148      12.951  -7.740 -12.890  1.00 67.22           H  
ATOM   2291  HG3 PRO A 148      13.849  -6.497 -13.823  1.00 67.22           H  
ATOM   2292  CD  PRO A 148      12.280  -7.532 -14.924  1.00 67.22           C  
ATOM   2293  HD2 PRO A 148      12.636  -8.553 -15.065  1.00 67.22           H  
ATOM   2294  HD3 PRO A 148      12.555  -6.912 -15.777  1.00 67.22           H  
ATOM   2295  N   HIS A 149       9.349  -5.130 -15.314  1.00 70.28           N  
ATOM   2296  H   HIS A 149       9.906  -5.582 -16.025  1.00 70.28           H  
ATOM   2297  CA  HIS A 149       8.339  -4.163 -15.756  1.00 70.28           C  
ATOM   2298  HA  HIS A 149       8.458  -3.256 -15.163  1.00 70.28           H  
ATOM   2299  C   HIS A 149       6.907  -4.660 -15.516  1.00 70.28           C  
ATOM   2300  CB  HIS A 149       8.545  -3.791 -17.229  1.00 70.28           C  
ATOM   2301  HB2 HIS A 149       7.739  -3.126 -17.538  1.00 70.28           H  
ATOM   2302  HB3 HIS A 149       8.484  -4.685 -17.851  1.00 70.28           H  
ATOM   2303  O   HIS A 149       5.989  -3.847 -15.415  1.00 70.28           O  
ATOM   2304  CG  HIS A 149       9.848  -3.081 -17.486  1.00 70.28           C  
ATOM   2305  CD2 HIS A 149      10.923  -3.566 -18.182  1.00 70.28           C  
ATOM   2306  HD2 HIS A 149      10.992  -4.537 -18.649  1.00 70.28           H  
ATOM   2307  ND1 HIS A 149      10.175  -1.808 -17.069  1.00 70.28           N  
ATOM   2308  HD1 HIS A 149       9.593  -1.177 -16.537  1.00 70.28           H  
ATOM   2309  CE1 HIS A 149      11.415  -1.533 -17.506  1.00 70.28           C  
ATOM   2310  HE1 HIS A 149      11.945  -0.606 -17.342  1.00 70.28           H  
ATOM   2311  NE2 HIS A 149      11.911  -2.576 -18.184  1.00 70.28           N  
ATOM   2312  N   LYS A 150       6.700  -5.970 -15.315  1.00 72.07           N  
ATOM   2313  H   LYS A 150       7.495  -6.588 -15.396  1.00 72.07           H  
ATOM   2314  CA  LYS A 150       5.401  -6.533 -14.907  1.00 72.07           C  
ATOM   2315  HA  LYS A 150       4.637  -6.175 -15.598  1.00 72.07           H  
ATOM   2316  C   LYS A 150       4.948  -6.079 -13.518  1.00 72.07           C  
ATOM   2317  CB  LYS A 150       5.450  -8.063 -14.967  1.00 72.07           C  
ATOM   2318  HB2 LYS A 150       4.508  -8.456 -14.586  1.00 72.07           H  
ATOM   2319  HB3 LYS A 150       6.256  -8.432 -14.332  1.00 72.07           H  
ATOM   2320  O   LYS A 150       3.761  -6.172 -13.205  1.00 72.07           O  
ATOM   2321  CG  LYS A 150       5.638  -8.550 -16.408  1.00 72.07           C  
ATOM   2322  HG2 LYS A 150       6.606  -8.226 -16.791  1.00 72.07           H  
ATOM   2323  HG3 LYS A 150       4.855  -8.120 -17.032  1.00 72.07           H  
ATOM   2324  CD  LYS A 150       5.546 -10.074 -16.476  1.00 72.07           C  
ATOM   2325  HD2 LYS A 150       6.361 -10.514 -15.901  1.00 72.07           H  
ATOM   2326  HD3 LYS A 150       4.590 -10.393 -16.062  1.00 72.07           H  
ATOM   2327  CE  LYS A 150       5.657 -10.511 -17.935  1.00 72.07           C  
ATOM   2328  HE2 LYS A 150       6.646 -10.240 -18.305  1.00 72.07           H  
ATOM   2329  HE3 LYS A 150       4.928  -9.950 -18.519  1.00 72.07           H  
ATOM   2330  NZ  LYS A 150       5.414 -11.964 -18.073  1.00 72.07           N  
ATOM   2331  HZ1 LYS A 150       5.500 -12.231 -19.043  1.00 72.07           H  
ATOM   2332  HZ2 LYS A 150       6.082 -12.482 -17.519  1.00 72.07           H  
ATOM   2333  HZ3 LYS A 150       4.479 -12.183 -17.761  1.00 72.07           H  
ATOM   2334  N   PHE A 151       5.865  -5.569 -12.698  1.00 77.21           N  
ATOM   2335  H   PHE A 151       6.826  -5.540 -13.007  1.00 77.21           H  
ATOM   2336  CA  PHE A 151       5.568  -5.013 -11.382  1.00 77.21           C  
ATOM   2337  HA  PHE A 151       4.687  -5.514 -10.980  1.00 77.21           H  
ATOM   2338  C   PHE A 151       5.217  -3.520 -11.410  1.00 77.21           C  
ATOM   2339  CB  PHE A 151       6.746  -5.289 -10.436  1.00 77.21           C  
ATOM   2340  HB2 PHE A 151       6.504  -4.878  -9.456  1.00 77.21           H  
ATOM   2341  HB3 PHE A 151       7.622  -4.750 -10.799  1.00 77.21           H  
ATOM   2342  O   PHE A 151       5.006  -2.947 -10.348  1.00 77.21           O  
ATOM   2343  CG  PHE A 151       7.098  -6.750 -10.233  1.00 77.21           C  
ATOM   2344  CD1 PHE A 151       6.093  -7.675  -9.914  1.00 77.21           C  
ATOM   2345  HD1 PHE A 151       5.081  -7.315  -9.804  1.00 77.21           H  
ATOM   2346  CD2 PHE A 151       8.430  -7.184 -10.325  1.00 77.21           C  
ATOM   2347  HD2 PHE A 151       9.216  -6.483 -10.561  1.00 77.21           H  
ATOM   2348  CE1 PHE A 151       6.394  -9.032  -9.713  1.00 77.21           C  
ATOM   2349  HE1 PHE A 151       5.610  -9.737  -9.481  1.00 77.21           H  
ATOM   2350  CE2 PHE A 151       8.743  -8.535 -10.103  1.00 77.21           C  
ATOM   2351  HE2 PHE A 151       9.770  -8.861 -10.178  1.00 77.21           H  
ATOM   2352  CZ  PHE A 151       7.729  -9.459  -9.796  1.00 77.21           C  
ATOM   2353  HZ  PHE A 151       7.983 -10.494  -9.621  1.00 77.21           H  
ATOM   2354  N   ASN A 152       5.134  -2.865 -12.577  1.00 76.39           N  
ATOM   2355  H   ASN A 152       5.304  -3.366 -13.437  1.00 76.39           H  
ATOM   2356  CA  ASN A 152       4.987  -1.404 -12.651  1.00 76.39           C  
ATOM   2357  HA  ASN A 152       5.747  -0.985 -11.991  1.00 76.39           H  
ATOM   2358  C   ASN A 152       3.627  -0.856 -12.171  1.00 76.39           C  
ATOM   2359  CB  ASN A 152       5.326  -0.914 -14.068  1.00 76.39           C  
ATOM   2360  HB2 ASN A 152       6.307  -1.292 -14.355  1.00 76.39           H  
ATOM   2361  HB3 ASN A 152       5.383   0.175 -14.052  1.00 76.39           H  
ATOM   2362  O   ASN A 152       3.496   0.354 -11.965  1.00 76.39           O  
ATOM   2363  CG  ASN A 152       4.327  -1.314 -15.143  1.00 76.39           C  
ATOM   2364  ND2 ASN A 152       4.507  -0.811 -16.341  1.00 76.39           N  
ATOM   2365 HD21 ASN A 152       5.314  -0.232 -16.524  1.00 76.39           H  
ATOM   2366 HD22 ASN A 152       3.921  -1.181 -17.075  1.00 76.39           H  
ATOM   2367  OD1 ASN A 152       3.372  -2.050 -14.940  1.00 76.39           O  
ATOM   2368  N   ARG A 153       2.614  -1.719 -12.019  1.00 87.55           N  
ATOM   2369  H   ARG A 153       2.801  -2.679 -12.271  1.00 87.55           H  
ATOM   2370  CA  ARG A 153       1.244  -1.329 -11.654  1.00 87.55           C  
ATOM   2371  HA  ARG A 153       1.307  -0.377 -11.128  1.00 87.55           H  
ATOM   2372  C   ARG A 153       0.568  -2.298 -10.674  1.00 87.55           C  
ATOM   2373  CB  ARG A 153       0.408  -1.098 -12.923  1.00 87.55           C  
ATOM   2374  HB2 ARG A 153       0.445  -1.990 -13.549  1.00 87.55           H  
ATOM   2375  HB3 ARG A 153      -0.627  -0.916 -12.634  1.00 87.55           H  
ATOM   2376  O   ARG A 153      -0.441  -2.913 -11.037  1.00 87.55           O  
ATOM   2377  CG  ARG A 153       0.890   0.118 -13.723  1.00 87.55           C  
ATOM   2378  HG2 ARG A 153       1.920  -0.021 -14.053  1.00 87.55           H  
ATOM   2379  HG3 ARG A 153       0.832   1.007 -13.095  1.00 87.55           H  
ATOM   2380  CD  ARG A 153       0.022   0.307 -14.959  1.00 87.55           C  
ATOM   2381  HD2 ARG A 153      -1.016   0.408 -14.642  1.00 87.55           H  
ATOM   2382  HD3 ARG A 153       0.126  -0.572 -15.595  1.00 87.55           H  
ATOM   2383  NE  ARG A 153       0.426   1.507 -15.708  1.00 87.55           N  
ATOM   2384  HE  ARG A 153       1.220   2.031 -15.369  1.00 87.55           H  
ATOM   2385  NH1 ARG A 153      -1.273   1.490 -17.239  1.00 87.55           N  
ATOM   2386 HH11 ARG A 153      -1.704   1.897 -18.056  1.00 87.55           H  
ATOM   2387 HH12 ARG A 153      -1.616   0.646 -16.802  1.00 87.55           H  
ATOM   2388  NH2 ARG A 153       0.266   3.091 -17.325  1.00 87.55           N  
ATOM   2389 HH21 ARG A 153      -0.214   3.527 -18.100  1.00 87.55           H  
ATOM   2390 HH22 ARG A 153       0.795   3.709 -16.727  1.00 87.55           H  
ATOM   2391  CZ  ARG A 153      -0.188   2.023 -16.751  1.00 87.55           C  
ATOM   2392  N   PRO A 154       1.107  -2.501  -9.458  1.00 92.28           N  
ATOM   2393  CA  PRO A 154       0.456  -3.352  -8.485  1.00 92.28           C  
ATOM   2394  HA  PRO A 154       0.173  -4.295  -8.953  1.00 92.28           H  
ATOM   2395  C   PRO A 154      -0.798  -2.653  -7.953  1.00 92.28           C  
ATOM   2396  CB  PRO A 154       1.499  -3.636  -7.409  1.00 92.28           C  
ATOM   2397  HB2 PRO A 154       2.124  -4.473  -7.720  1.00 92.28           H  
ATOM   2398  HB3 PRO A 154       1.048  -3.837  -6.437  1.00 92.28           H  
ATOM   2399  O   PRO A 154      -0.834  -1.439  -7.730  1.00 92.28           O  
ATOM   2400  CG  PRO A 154       2.330  -2.357  -7.401  1.00 92.28           C  
ATOM   2401  HG2 PRO A 154       1.877  -1.654  -6.703  1.00 92.28           H  
ATOM   2402  HG3 PRO A 154       3.362  -2.561  -7.117  1.00 92.28           H  
ATOM   2403  CD  PRO A 154       2.242  -1.829  -8.840  1.00 92.28           C  
ATOM   2404  HD2 PRO A 154       3.156  -2.080  -9.377  1.00 92.28           H  
ATOM   2405  HD3 PRO A 154       2.108  -0.747  -8.848  1.00 92.28           H  
ATOM   2406  N   GLN A 155      -1.839  -3.445  -7.747  1.00 96.59           N  
ATOM   2407  H   GLN A 155      -1.739  -4.425  -7.968  1.00 96.59           H  
ATOM   2408  CA  GLN A 155      -3.113  -3.000  -7.209  1.00 96.59           C  
ATOM   2409  HA  GLN A 155      -3.025  -1.971  -6.859  1.00 96.59           H  
ATOM   2410  C   GLN A 155      -3.476  -3.873  -6.013  1.00 96.59           C  
ATOM   2411  CB  GLN A 155      -4.161  -3.030  -8.329  1.00 96.59           C  
ATOM   2412  HB2 GLN A 155      -4.097  -3.992  -8.836  1.00 96.59           H  
ATOM   2413  HB3 GLN A 155      -3.918  -2.255  -9.056  1.00 96.59           H  
ATOM   2414  O   GLN A 155      -3.440  -5.102  -6.096  1.00 96.59           O  
ATOM   2415  CG  GLN A 155      -5.605  -2.831  -7.845  1.00 96.59           C  
ATOM   2416  HG2 GLN A 155      -5.733  -1.830  -7.433  1.00 96.59           H  
ATOM   2417  HG3 GLN A 155      -5.829  -3.549  -7.056  1.00 96.59           H  
ATOM   2418  CD  GLN A 155      -6.623  -3.055  -8.959  1.00 96.59           C  
ATOM   2419  NE2 GLN A 155      -7.826  -3.452  -8.611  1.00 96.59           N  
ATOM   2420 HE21 GLN A 155      -8.062  -3.433  -7.629  1.00 96.59           H  
ATOM   2421 HE22 GLN A 155      -8.547  -3.265  -9.293  1.00 96.59           H  
ATOM   2422  OE1 GLN A 155      -6.362  -2.933 -10.152  1.00 96.59           O  
ATOM   2423  N   PHE A 156      -3.877  -3.221  -4.929  1.00 98.08           N  
ATOM   2424  H   PHE A 156      -3.862  -2.211  -4.948  1.00 98.08           H  
ATOM   2425  CA  PHE A 156      -4.375  -3.843  -3.712  1.00 98.08           C  
ATOM   2426  HA  PHE A 156      -4.370  -4.927  -3.825  1.00 98.08           H  
ATOM   2427  C   PHE A 156      -5.808  -3.374  -3.489  1.00 98.08           C  
ATOM   2428  CB  PHE A 156      -3.464  -3.485  -2.529  1.00 98.08           C  
ATOM   2429  HB2 PHE A 156      -3.623  -2.441  -2.258  1.00 98.08           H  
ATOM   2430  HB3 PHE A 156      -3.750  -4.090  -1.669  1.00 98.08           H  
ATOM   2431  O   PHE A 156      -6.087  -2.178  -3.499  1.00 98.08           O  
ATOM   2432  CG  PHE A 156      -1.989  -3.693  -2.816  1.00 98.08           C  
ATOM   2433  CD1 PHE A 156      -1.439  -4.984  -2.756  1.00 98.08           C  
ATOM   2434  HD1 PHE A 156      -2.059  -5.818  -2.461  1.00 98.08           H  
ATOM   2435  CD2 PHE A 156      -1.181  -2.607  -3.204  1.00 98.08           C  
ATOM   2436  HD2 PHE A 156      -1.601  -1.614  -3.266  1.00 98.08           H  
ATOM   2437  CE1 PHE A 156      -0.090  -5.191  -3.091  1.00 98.08           C  
ATOM   2438  HE1 PHE A 156       0.328  -6.186  -3.054  1.00 98.08           H  
ATOM   2439  CE2 PHE A 156       0.170  -2.814  -3.537  1.00 98.08           C  
ATOM   2440  HE2 PHE A 156       0.782  -1.980  -3.845  1.00 98.08           H  
ATOM   2441  CZ  PHE A 156       0.714  -4.109  -3.486  1.00 98.08           C  
ATOM   2442  HZ  PHE A 156       1.745  -4.276  -3.758  1.00 98.08           H  
ATOM   2443  N   THR A 157      -6.733  -4.301  -3.299  1.00 98.33           N  
ATOM   2444  H   THR A 157      -6.465  -5.273  -3.360  1.00 98.33           H  
ATOM   2445  CA  THR A 157      -8.106  -3.998  -2.893  1.00 98.33           C  
ATOM   2446  HA  THR A 157      -8.227  -2.925  -2.741  1.00 98.33           H  
ATOM   2447  C   THR A 157      -8.352  -4.680  -1.563  1.00 98.33           C  
ATOM   2448  CB  THR A 157      -9.116  -4.433  -3.957  1.00 98.33           C  
ATOM   2449  HB  THR A 157      -9.077  -5.515  -4.083  1.00 98.33           H  
ATOM   2450  O   THR A 157      -8.237  -5.897  -1.478  1.00 98.33           O  
ATOM   2451  CG2 THR A 157     -10.539  -4.032  -3.583  1.00 98.33           C  
ATOM   2452 HG21 THR A 157     -10.816  -4.467  -2.622  1.00 98.33           H  
ATOM   2453 HG22 THR A 157     -11.223  -4.432  -4.331  1.00 98.33           H  
ATOM   2454 HG23 THR A 157     -10.629  -2.947  -3.526  1.00 98.33           H  
ATOM   2455  OG1 THR A 157      -8.806  -3.805  -5.190  1.00 98.33           O  
ATOM   2456  HG1 THR A 157      -8.386  -2.973  -4.958  1.00 98.33           H  
ATOM   2457  N   ILE A 158      -8.635  -3.886  -0.535  1.00 98.06           N  
ATOM   2458  H   ILE A 158      -8.765  -2.900  -0.713  1.00 98.06           H  
ATOM   2459  CA  ILE A 158      -8.884  -4.343   0.826  1.00 98.06           C  
ATOM   2460  HA  ILE A 158      -8.593  -5.389   0.918  1.00 98.06           H  
ATOM   2461  C   ILE A 158     -10.385  -4.241   1.069  1.00 98.06           C  
ATOM   2462  CB  ILE A 158      -8.071  -3.530   1.863  1.00 98.06           C  
ATOM   2463  HB  ILE A 158      -8.416  -2.496   1.857  1.00 98.06           H  
ATOM   2464  O   ILE A 158     -10.959  -3.155   0.959  1.00 98.06           O  
ATOM   2465  CG1 ILE A 158      -6.543  -3.546   1.607  1.00 98.06           C  
ATOM   2466 HG12 ILE A 158      -6.025  -3.355   2.548  1.00 98.06           H  
ATOM   2467 HG13 ILE A 158      -6.239  -4.534   1.262  1.00 98.06           H  
ATOM   2468  CG2 ILE A 158      -8.324  -4.101   3.272  1.00 98.06           C  
ATOM   2469 HG21 ILE A 158      -7.785  -3.516   4.017  1.00 98.06           H  
ATOM   2470 HG22 ILE A 158      -7.998  -5.140   3.323  1.00 98.06           H  
ATOM   2471 HG23 ILE A 158      -9.384  -4.056   3.522  1.00 98.06           H  
ATOM   2472  CD1 ILE A 158      -6.040  -2.482   0.619  1.00 98.06           C  
ATOM   2473 HD11 ILE A 158      -6.372  -2.695  -0.398  1.00 98.06           H  
ATOM   2474 HD12 ILE A 158      -6.398  -1.497   0.919  1.00 98.06           H  
ATOM   2475 HD13 ILE A 158      -4.950  -2.475   0.625  1.00 98.06           H  
ATOM   2476  N   GLU A 159     -11.004  -5.365   1.401  1.00 97.56           N  
ATOM   2477  H   GLU A 159     -10.468  -6.220   1.436  1.00 97.56           H  
ATOM   2478  CA  GLU A 159     -12.420  -5.482   1.723  1.00 97.56           C  
ATOM   2479  HA  GLU A 159     -12.872  -4.492   1.669  1.00 97.56           H  
ATOM   2480  C   GLU A 159     -12.590  -5.979   3.164  1.00 97.56           C  
ATOM   2481  CB  GLU A 159     -13.158  -6.365   0.696  1.00 97.56           C  
ATOM   2482  HB2 GLU A 159     -12.774  -7.384   0.740  1.00 97.56           H  
ATOM   2483  HB3 GLU A 159     -14.214  -6.373   0.965  1.00 97.56           H  
ATOM   2484  O   GLU A 159     -11.861  -6.848   3.644  1.00 97.56           O  
ATOM   2485  CG  GLU A 159     -13.001  -5.819  -0.737  1.00 97.56           C  
ATOM   2486  HG2 GLU A 159     -13.179  -4.744  -0.704  1.00 97.56           H  
ATOM   2487  HG3 GLU A 159     -11.973  -5.970  -1.065  1.00 97.56           H  
ATOM   2488  CD  GLU A 159     -13.951  -6.418  -1.790  1.00 97.56           C  
ATOM   2489  OE1 GLU A 159     -13.844  -5.968  -2.964  1.00 97.56           O  
ATOM   2490  OE2 GLU A 159     -14.877  -7.173  -1.434  1.00 97.56           O  
ATOM   2491  N   TRP A 160     -13.547  -5.398   3.876  1.00 94.91           N  
ATOM   2492  H   TRP A 160     -14.122  -4.711   3.408  1.00 94.91           H  
ATOM   2493  CA  TRP A 160     -13.922  -5.766   5.241  1.00 94.91           C  
ATOM   2494  HA  TRP A 160     -13.561  -6.773   5.450  1.00 94.91           H  
ATOM   2495  C   TRP A 160     -15.445  -5.799   5.378  1.00 94.91           C  
ATOM   2496  CB  TRP A 160     -13.262  -4.810   6.248  1.00 94.91           C  
ATOM   2497  HB2 TRP A 160     -12.181  -4.880   6.120  1.00 94.91           H  
ATOM   2498  HB3 TRP A 160     -13.483  -5.157   7.258  1.00 94.91           H  
ATOM   2499  O   TRP A 160     -16.158  -5.301   4.501  1.00 94.91           O  
ATOM   2500  CG  TRP A 160     -13.632  -3.360   6.150  1.00 94.91           C  
ATOM   2501  CD1 TRP A 160     -14.573  -2.729   6.886  1.00 94.91           C  
ATOM   2502  HD1 TRP A 160     -15.180  -3.210   7.639  1.00 94.91           H  
ATOM   2503  CD2 TRP A 160     -13.015  -2.325   5.329  1.00 94.91           C  
ATOM   2504  CE2 TRP A 160     -13.645  -1.078   5.621  1.00 94.91           C  
ATOM   2505  CE3 TRP A 160     -11.977  -2.317   4.377  1.00 94.91           C  
ATOM   2506  HE3 TRP A 160     -11.481  -3.245   4.134  1.00 94.91           H  
ATOM   2507  NE1 TRP A 160     -14.604  -1.387   6.561  1.00 94.91           N  
ATOM   2508  HE1 TRP A 160     -15.119  -0.709   7.105  1.00 94.91           H  
ATOM   2509  CH2 TRP A 160     -12.201   0.093   4.083  1.00 94.91           C  
ATOM   2510  HH2 TRP A 160     -11.851   1.012   3.637  1.00 94.91           H  
ATOM   2511  CZ2 TRP A 160     -13.256   0.121   5.010  1.00 94.91           C  
ATOM   2512  HZ2 TRP A 160     -13.723   1.057   5.280  1.00 94.91           H  
ATOM   2513  CZ3 TRP A 160     -11.572  -1.121   3.759  1.00 94.91           C  
ATOM   2514  HZ3 TRP A 160     -10.759  -1.137   3.048  1.00 94.91           H  
ATOM   2515  N   GLY A 161     -15.933  -6.378   6.478  1.00 86.71           N  
ATOM   2516  H   GLY A 161     -15.276  -6.744   7.151  1.00 86.71           H  
ATOM   2517  CA  GLY A 161     -17.362  -6.414   6.824  1.00 86.71           C  
ATOM   2518  HA2 GLY A 161     -17.910  -6.944   6.045  1.00 86.71           H  
ATOM   2519  HA3 GLY A 161     -17.503  -6.940   7.768  1.00 86.71           H  
ATOM   2520  C   GLY A 161     -18.017  -5.044   6.974  1.00 86.71           C  
ATOM   2521  O   GLY A 161     -17.300  -4.023   7.099  1.00 86.71           O  
ATOM   2522  OXT GLY A 161     -19.260  -5.040   6.919  1.00 86.71           O  
TER    2523      GLY A 161                                                       
END   
