# Supplementary material for: Single-chain dimers from de novo immunoglobulins as robust scaffolds for multiple binding loops
Source: Nat Commun. 2023 Sep 23;14:5939. doi: 10.1038/s41467-023-41717-5 (PMC10517939; doi:10.1038/s41467-023-41717-5)
Supplement: Supplementary file 3 — Supplementary Data 1 [file 41467_2023_41717_MOESM3_ESM.zip › design_models/scIg+EF/scIg12+EF2e/ranked_2.pdb]

ATOM      1  N   GLY A   1       3.099  -8.464 -14.012  1.00 94.65           N  
ATOM      2  H   GLY A   1       2.341  -8.019 -14.509  1.00 94.65           H  
ATOM      3  H2  GLY A   1       3.707  -8.915 -14.681  1.00 94.65           H  
ATOM      4  H3  GLY A   1       3.615  -7.711 -13.580  1.00 94.65           H  
ATOM      5  CA  GLY A   1       2.588  -9.398 -12.976  1.00 94.65           C  
ATOM      6  HA2 GLY A   1       2.099 -10.244 -13.458  1.00 94.65           H  
ATOM      7  HA3 GLY A   1       3.421  -9.743 -12.363  1.00 94.65           H  
ATOM      8  C   GLY A   1       1.578  -8.704 -12.076  1.00 94.65           C  
ATOM      9  O   GLY A   1       1.344  -7.520 -12.274  1.00 94.65           O  
ATOM     10  N   ARG A   2       0.960  -9.415 -11.121  1.00 97.23           N  
ATOM     11  H   ARG A   2       1.177 -10.394 -10.996  1.00 97.23           H  
ATOM     12  CA  ARG A   2      -0.062  -8.853 -10.219  1.00 97.23           C  
ATOM     13  HA  ARG A   2       0.014  -7.765 -10.225  1.00 97.23           H  
ATOM     14  C   ARG A   2       0.139  -9.312  -8.778  1.00 97.23           C  
ATOM     15  CB  ARG A   2      -1.460  -9.229 -10.743  1.00 97.23           C  
ATOM     16  HB2 ARG A   2      -1.511 -10.310 -10.875  1.00 97.23           H  
ATOM     17  HB3 ARG A   2      -1.605  -8.760 -11.716  1.00 97.23           H  
ATOM     18  O   ARG A   2       0.284 -10.508  -8.535  1.00 97.23           O  
ATOM     19  CG  ARG A   2      -2.596  -8.789  -9.807  1.00 97.23           C  
ATOM     20  HG2 ARG A   2      -2.492  -9.277  -8.839  1.00 97.23           H  
ATOM     21  HG3 ARG A   2      -2.554  -7.709  -9.662  1.00 97.23           H  
ATOM     22  CD  ARG A   2      -3.953  -9.183 -10.390  1.00 97.23           C  
ATOM     23  HD2 ARG A   2      -3.983 -10.268 -10.485  1.00 97.23           H  
ATOM     24  HD3 ARG A   2      -4.066  -8.732 -11.376  1.00 97.23           H  
ATOM     25  NE  ARG A   2      -5.031  -8.712  -9.510  1.00 97.23           N  
ATOM     26  HE  ARG A   2      -4.855  -7.824  -9.064  1.00 97.23           H  
ATOM     27  NH1 ARG A   2      -6.619 -10.264 -10.034  1.00 97.23           N  
ATOM     28 HH11 ARG A   2      -7.519 -10.697  -9.880  1.00 97.23           H  
ATOM     29 HH12 ARG A   2      -5.957 -10.630 -10.703  1.00 97.23           H  
ATOM     30  NH2 ARG A   2      -7.022  -8.747  -8.429  1.00 97.23           N  
ATOM     31 HH21 ARG A   2      -7.865  -9.244  -8.180  1.00 97.23           H  
ATOM     32 HH22 ARG A   2      -6.685  -7.982  -7.863  1.00 97.23           H  
ATOM     33  CZ  ARG A   2      -6.220  -9.241  -9.333  1.00 97.23           C  
ATOM     34  N   VAL A   3       0.066  -8.374  -7.836  1.00 98.17           N  
ATOM     35  H   VAL A   3      -0.040  -7.416  -8.137  1.00 98.17           H  
ATOM     36  CA  VAL A   3      -0.002  -8.644  -6.391  1.00 98.17           C  
ATOM     37  HA  VAL A   3      -0.143  -9.713  -6.237  1.00 98.17           H  
ATOM     38  C   VAL A   3      -1.196  -7.942  -5.784  1.00 98.17           C  
ATOM     39  CB  VAL A   3       1.292  -8.235  -5.670  1.00 98.17           C  
ATOM     40  HB  VAL A   3       1.621  -7.273  -6.063  1.00 98.17           H  
ATOM     41  O   VAL A   3      -1.499  -6.794  -6.104  1.00 98.17           O  
ATOM     42  CG1 VAL A   3       1.193  -8.117  -4.140  1.00 98.17           C  
ATOM     43 HG11 VAL A   3       2.181  -7.932  -3.720  1.00 98.17           H  
ATOM     44 HG12 VAL A   3       0.550  -7.280  -3.867  1.00 98.17           H  
ATOM     45 HG13 VAL A   3       0.791  -9.037  -3.714  1.00 98.17           H  
ATOM     46  CG2 VAL A   3       2.357  -9.283  -5.961  1.00 98.17           C  
ATOM     47 HG21 VAL A   3       3.326  -8.789  -5.885  1.00 98.17           H  
ATOM     48 HG22 VAL A   3       2.293 -10.112  -5.256  1.00 98.17           H  
ATOM     49 HG23 VAL A   3       2.252  -9.688  -6.967  1.00 98.17           H  
ATOM     50  N   GLU A   4      -1.857  -8.633  -4.871  1.00 98.47           N  
ATOM     51  H   GLU A   4      -1.549  -9.573  -4.667  1.00 98.47           H  
ATOM     52  CA  GLU A   4      -2.958  -8.102  -4.094  1.00 98.47           C  
ATOM     53  HA  GLU A   4      -3.180  -7.086  -4.420  1.00 98.47           H  
ATOM     54  C   GLU A   4      -2.593  -8.049  -2.608  1.00 98.47           C  
ATOM     55  CB  GLU A   4      -4.188  -8.957  -4.384  1.00 98.47           C  
ATOM     56  HB2 GLU A   4      -4.383  -8.947  -5.456  1.00 98.47           H  
ATOM     57  HB3 GLU A   4      -3.998  -9.982  -4.065  1.00 98.47           H  
ATOM     58  O   GLU A   4      -2.134  -9.035  -2.037  1.00 98.47           O  
ATOM     59  CG  GLU A   4      -5.413  -8.422  -3.658  1.00 98.47           C  
ATOM     60  HG2 GLU A   4      -5.562  -7.378  -3.930  1.00 98.47           H  
ATOM     61  HG3 GLU A   4      -5.245  -8.475  -2.582  1.00 98.47           H  
ATOM     62  CD  GLU A   4      -6.669  -9.214  -3.997  1.00 98.47           C  
ATOM     63  OE1 GLU A   4      -7.762  -8.697  -3.703  1.00 98.47           O  
ATOM     64  OE2 GLU A   4      -6.653 -10.358  -4.489  1.00 98.47           O  
ATOM     65  N   VAL A   5      -2.841  -6.898  -1.984  1.00 98.50           N  
ATOM     66  H   VAL A   5      -3.184  -6.132  -2.546  1.00 98.50           H  
ATOM     67  CA  VAL A   5      -2.708  -6.643  -0.549  1.00 98.50           C  
ATOM     68  HA  VAL A   5      -2.340  -7.540  -0.049  1.00 98.50           H  
ATOM     69  C   VAL A   5      -4.092  -6.304  -0.007  1.00 98.50           C  
ATOM     70  CB  VAL A   5      -1.718  -5.491  -0.275  1.00 98.50           C  
ATOM     71  HB  VAL A   5      -2.127  -4.565  -0.681  1.00 98.50           H  
ATOM     72  O   VAL A   5      -4.648  -5.252  -0.319  1.00 98.50           O  
ATOM     73  CG1 VAL A   5      -1.500  -5.291   1.230  1.00 98.50           C  
ATOM     74 HG11 VAL A   5      -0.822  -4.453   1.394  1.00 98.50           H  
ATOM     75 HG12 VAL A   5      -2.443  -5.063   1.727  1.00 98.50           H  
ATOM     76 HG13 VAL A   5      -1.065  -6.190   1.667  1.00 98.50           H  
ATOM     77  CG2 VAL A   5      -0.356  -5.722  -0.941  1.00 98.50           C  
ATOM     78 HG21 VAL A   5      -0.457  -5.671  -2.025  1.00 98.50           H  
ATOM     79 HG22 VAL A   5       0.349  -4.952  -0.627  1.00 98.50           H  
ATOM     80 HG23 VAL A   5       0.036  -6.703  -0.670  1.00 98.50           H  
ATOM     81  N   ARG A   6      -4.670  -7.188   0.804  1.00 98.31           N  
ATOM     82  H   ARG A   6      -4.164  -8.040   0.997  1.00 98.31           H  
ATOM     83  CA  ARG A   6      -5.933  -6.954   1.517  1.00 98.31           C  
ATOM     84  HA  ARG A   6      -6.424  -6.056   1.143  1.00 98.31           H  
ATOM     85  C   ARG A   6      -5.637  -6.743   2.988  1.00 98.31           C  
ATOM     86  CB  ARG A   6      -6.880  -8.145   1.356  1.00 98.31           C  
ATOM     87  HB2 ARG A   6      -7.738  -8.005   2.013  1.00 98.31           H  
ATOM     88  HB3 ARG A   6      -6.350  -9.046   1.665  1.00 98.31           H  
ATOM     89  O   ARG A   6      -5.112  -7.645   3.635  1.00 98.31           O  
ATOM     90  CG  ARG A   6      -7.385  -8.344  -0.072  1.00 98.31           C  
ATOM     91  HG2 ARG A   6      -6.537  -8.433  -0.750  1.00 98.31           H  
ATOM     92  HG3 ARG A   6      -8.004  -7.494  -0.361  1.00 98.31           H  
ATOM     93  CD  ARG A   6      -8.216  -9.628  -0.127  1.00 98.31           C  
ATOM     94  HD2 ARG A   6      -9.102  -9.511   0.497  1.00 98.31           H  
ATOM     95  HD3 ARG A   6      -7.609 -10.446   0.263  1.00 98.31           H  
ATOM     96  NE  ARG A   6      -8.616  -9.932  -1.503  1.00 98.31           N  
ATOM     97  HE  ARG A   6      -8.436  -9.222  -2.199  1.00 98.31           H  
ATOM     98  NH1 ARG A   6      -9.080 -12.166  -1.291  1.00 98.31           N  
ATOM     99 HH11 ARG A   6      -8.808 -12.109  -0.320  1.00 98.31           H  
ATOM    100 HH12 ARG A   6      -9.106 -13.078  -1.725  1.00 98.31           H  
ATOM    101  NH2 ARG A   6      -9.002 -11.223  -3.314  1.00 98.31           N  
ATOM    102 HH21 ARG A   6      -8.977 -12.147  -3.721  1.00 98.31           H  
ATOM    103 HH22 ARG A   6      -8.489 -10.516  -3.820  1.00 98.31           H  
ATOM    104  CZ  ARG A   6      -8.911 -11.102  -2.025  1.00 98.31           C  
ATOM    105  N   VAL A   7      -6.012  -5.591   3.517  1.00 97.57           N  
ATOM    106  H   VAL A   7      -6.474  -4.904   2.938  1.00 97.57           H  
ATOM    107  CA  VAL A   7      -5.855  -5.280   4.937  1.00 97.57           C  
ATOM    108  HA  VAL A   7      -5.179  -6.004   5.390  1.00 97.57           H  
ATOM    109  C   VAL A   7      -7.210  -5.405   5.622  1.00 97.57           C  
ATOM    110  CB  VAL A   7      -5.224  -3.895   5.138  1.00 97.57           C  
ATOM    111  HB  VAL A   7      -5.958  -3.140   4.859  1.00 97.57           H  
ATOM    112  O   VAL A   7      -8.243  -5.105   5.030  1.00 97.57           O  
ATOM    113  CG1 VAL A   7      -4.826  -3.665   6.597  1.00 97.57           C  
ATOM    114 HG11 VAL A   7      -4.308  -2.710   6.697  1.00 97.57           H  
ATOM    115 HG12 VAL A   7      -4.165  -4.462   6.937  1.00 97.57           H  
ATOM    116 HG13 VAL A   7      -5.710  -3.630   7.233  1.00 97.57           H  
ATOM    117  CG2 VAL A   7      -3.977  -3.693   4.265  1.00 97.57           C  
ATOM    118 HG21 VAL A   7      -4.235  -3.745   3.207  1.00 97.57           H  
ATOM    119 HG22 VAL A   7      -3.227  -4.450   4.496  1.00 97.57           H  
ATOM    120 HG23 VAL A   7      -3.566  -2.701   4.450  1.00 97.57           H  
ATOM    121  N   GLU A   8      -7.216  -5.872   6.861  1.00 95.92           N  
ATOM    122  H   GLU A   8      -6.345  -6.204   7.248  1.00 95.92           H  
ATOM    123  CA  GLU A   8      -8.392  -5.941   7.718  1.00 95.92           C  
ATOM    124  HA  GLU A   8      -9.165  -5.277   7.330  1.00 95.92           H  
ATOM    125  C   GLU A   8      -8.022  -5.480   9.127  1.00 95.92           C  
ATOM    126  CB  GLU A   8      -8.946  -7.370   7.682  1.00 95.92           C  
ATOM    127  HB2 GLU A   8      -8.160  -8.074   7.956  1.00 95.92           H  
ATOM    128  HB3 GLU A   8      -9.243  -7.572   6.653  1.00 95.92           H  
ATOM    129  O   GLU A   8      -7.182  -6.103   9.779  1.00 95.92           O  
ATOM    130  CG  GLU A   8     -10.155  -7.596   8.601  1.00 95.92           C  
ATOM    131  HG2 GLU A   8      -9.837  -7.536   9.642  1.00 95.92           H  
ATOM    132  HG3 GLU A   8     -10.884  -6.807   8.416  1.00 95.92           H  
ATOM    133  CD  GLU A   8     -10.823  -8.957   8.348  1.00 95.92           C  
ATOM    134  OE1 GLU A   8     -11.890  -9.214   8.945  1.00 95.92           O  
ATOM    135  OE2 GLU A   8     -10.479  -9.663   7.367  1.00 95.92           O  
ATOM    136  N   PHE A   9      -8.651  -4.398   9.584  1.00 92.18           N  
ATOM    137  H   PHE A   9      -9.299  -3.923   8.972  1.00 92.18           H  
ATOM    138  CA  PHE A   9      -8.531  -3.895  10.950  1.00 92.18           C  
ATOM    139  HA  PHE A   9      -7.600  -4.258  11.387  1.00 92.18           H  
ATOM    140  C   PHE A   9      -9.696  -4.429  11.790  1.00 92.18           C  
ATOM    141  CB  PHE A   9      -8.468  -2.361  10.952  1.00 92.18           C  
ATOM    142  HB2 PHE A   9      -8.316  -2.021  11.977  1.00 92.18           H  
ATOM    143  HB3 PHE A   9      -9.427  -1.966  10.619  1.00 92.18           H  
ATOM    144  O   PHE A   9     -10.866  -4.201  11.469  1.00 92.18           O  
ATOM    145  CG  PHE A   9      -7.367  -1.780  10.081  1.00 92.18           C  
ATOM    146  CD1 PHE A   9      -6.046  -1.675  10.556  1.00 92.18           C  
ATOM    147  HD1 PHE A   9      -5.798  -2.000  11.556  1.00 92.18           H  
ATOM    148  CD2 PHE A   9      -7.665  -1.351   8.775  1.00 92.18           C  
ATOM    149  HD2 PHE A   9      -8.673  -1.428   8.394  1.00 92.18           H  
ATOM    150  CE1 PHE A   9      -5.047  -1.143   9.717  1.00 92.18           C  
ATOM    151  HE1 PHE A   9      -4.020  -1.071  10.043  1.00 92.18           H  
ATOM    152  CE2 PHE A   9      -6.673  -0.803   7.954  1.00 92.18           C  
ATOM    153  HE2 PHE A   9      -6.929  -0.449   6.966  1.00 92.18           H  
ATOM    154  CZ  PHE A   9      -5.361  -0.697   8.427  1.00 92.18           C  
ATOM    155  HZ  PHE A   9      -4.595  -0.270   7.797  1.00 92.18           H  
ATOM    156  N   GLU A  10      -9.380  -5.157  12.859  1.00 90.30           N  
ATOM    157  H   GLU A  10      -8.401  -5.288  13.072  1.00 90.30           H  
ATOM    158  CA  GLU A  10     -10.350  -5.781  13.761  1.00 90.30           C  
ATOM    159  HA  GLU A  10     -11.310  -5.273  13.666  1.00 90.30           H  
ATOM    160  C   GLU A  10      -9.867  -5.621  15.209  1.00 90.30           C  
ATOM    161  CB  GLU A  10     -10.561  -7.260  13.365  1.00 90.30           C  
ATOM    162  HB2 GLU A  10      -9.631  -7.810  13.508  1.00 90.30           H  
ATOM    163  HB3 GLU A  10     -10.827  -7.308  12.309  1.00 90.30           H  
ATOM    164  O   GLU A  10      -9.036  -6.391  15.688  1.00 90.30           O  
ATOM    165  CG  GLU A  10     -11.688  -7.923  14.178  1.00 90.30           C  
ATOM    166  HG2 GLU A  10     -11.462  -7.827  15.240  1.00 90.30           H  
ATOM    167  HG3 GLU A  10     -12.610  -7.375  13.987  1.00 90.30           H  
ATOM    168  CD  GLU A  10     -11.916  -9.420  13.871  1.00 90.30           C  
ATOM    169  OE1 GLU A  10     -12.975  -9.926  14.300  1.00 90.30           O  
ATOM    170  OE2 GLU A  10     -11.040 -10.105  13.275  1.00 90.30           O  
ATOM    171  N   GLY A  11     -10.379  -4.603  15.909  1.00 84.88           N  
ATOM    172  H   GLY A  11     -10.980  -3.944  15.436  1.00 84.88           H  
ATOM    173  CA  GLY A  11     -10.014  -4.329  17.301  1.00 84.88           C  
ATOM    174  HA2 GLY A  11     -10.268  -5.192  17.915  1.00 84.88           H  
ATOM    175  HA3 GLY A  11     -10.577  -3.469  17.664  1.00 84.88           H  
ATOM    176  C   GLY A  11      -8.525  -4.019  17.465  1.00 84.88           C  
ATOM    177  O   GLY A  11      -8.031  -3.026  16.942  1.00 84.88           O  
ATOM    178  N   ASP A  12      -7.821  -4.882  18.193  1.00 87.21           N  
ATOM    179  H   ASP A  12      -8.262  -5.739  18.493  1.00 87.21           H  
ATOM    180  CA  ASP A  12      -6.388  -4.799  18.487  1.00 87.21           C  
ATOM    181  HA  ASP A  12      -6.101  -3.748  18.536  1.00 87.21           H  
ATOM    182  C   ASP A  12      -5.508  -5.451  17.406  1.00 87.21           C  
ATOM    183  CB  ASP A  12      -6.144  -5.414  19.879  1.00 87.21           C  
ATOM    184  HB2 ASP A  12      -5.115  -5.218  20.180  1.00 87.21           H  
ATOM    185  HB3 ASP A  12      -6.795  -4.921  20.602  1.00 87.21           H  
ATOM    186  O   ASP A  12      -4.303  -5.626  17.607  1.00 87.21           O  
ATOM    187  CG  ASP A  12      -6.372  -6.932  19.963  1.00 87.21           C  
ATOM    188  OD1 ASP A  12      -7.229  -7.469  19.220  1.00 87.21           O  
ATOM    189  OD2 ASP A  12      -5.704  -7.584  20.794  1.00 87.21           O  
ATOM    190  N   LYS A  13      -6.086  -5.836  16.259  1.00 92.39           N  
ATOM    191  H   LYS A  13      -7.082  -5.692  16.167  1.00 92.39           H  
ATOM    192  CA  LYS A  13      -5.399  -6.587  15.201  1.00 92.39           C  
ATOM    193  HA  LYS A  13      -4.340  -6.639  15.451  1.00 92.39           H  
ATOM    194  C   LYS A  13      -5.491  -5.919  13.840  1.00 92.39           C  
ATOM    195  CB  LYS A  13      -5.948  -8.018  15.122  1.00 92.39           C  
ATOM    196  HB2 LYS A  13      -7.030  -7.984  14.992  1.00 92.39           H  
ATOM    197  HB3 LYS A  13      -5.508  -8.533  14.268  1.00 92.39           H  
ATOM    198  O   LYS A  13      -6.535  -5.409  13.439  1.00 92.39           O  
ATOM    199  CG  LYS A  13      -5.598  -8.791  16.393  1.00 92.39           C  
ATOM    200  HG2 LYS A  13      -5.917  -8.220  17.265  1.00 92.39           H  
ATOM    201  HG3 LYS A  13      -4.515  -8.911  16.440  1.00 92.39           H  
ATOM    202  CD  LYS A  13      -6.263 -10.161  16.446  1.00 92.39           C  
ATOM    203  HD2 LYS A  13      -7.335 -10.042  16.288  1.00 92.39           H  
ATOM    204  HD3 LYS A  13      -5.832 -10.812  15.685  1.00 92.39           H  
ATOM    205  CE  LYS A  13      -6.000 -10.703  17.850  1.00 92.39           C  
ATOM    206  HE2 LYS A  13      -4.925 -10.805  17.995  1.00 92.39           H  
ATOM    207  HE3 LYS A  13      -6.348  -9.956  18.563  1.00 92.39           H  
ATOM    208  NZ  LYS A  13      -6.697 -11.986  18.078  1.00 92.39           N  
ATOM    209  HZ1 LYS A  13      -6.360 -12.695  17.443  1.00 92.39           H  
ATOM    210  HZ2 LYS A  13      -6.537 -12.272  19.034  1.00 92.39           H  
ATOM    211  HZ3 LYS A  13      -7.690 -11.840  17.960  1.00 92.39           H  
ATOM    212  N   MET A  14      -4.407  -6.067  13.085  1.00 94.55           N  
ATOM    213  H   MET A  14      -3.602  -6.504  13.510  1.00 94.55           H  
ATOM    214  CA  MET A  14      -4.378  -5.841  11.646  1.00 94.55           C  
ATOM    215  HA  MET A  14      -5.372  -5.557  11.301  1.00 94.55           H  
ATOM    216  C   MET A  14      -3.967  -7.144  10.954  1.00 94.55           C  
ATOM    217  CB  MET A  14      -3.428  -4.683  11.324  1.00 94.55           C  
ATOM    218  HB2 MET A  14      -3.709  -3.804  11.903  1.00 94.55           H  
ATOM    219  HB3 MET A  14      -2.412  -4.967  11.600  1.00 94.55           H  
ATOM    220  O   MET A  14      -2.865  -7.648  11.185  1.00 94.55           O  
ATOM    221  CG  MET A  14      -3.488  -4.328   9.834  1.00 94.55           C  
ATOM    222  HG2 MET A  14      -4.440  -3.835   9.637  1.00 94.55           H  
ATOM    223  HG3 MET A  14      -3.466  -5.240   9.238  1.00 94.55           H  
ATOM    224  SD  MET A  14      -2.148  -3.265   9.245  1.00 94.55           S  
ATOM    225  CE  MET A  14      -0.794  -4.455   9.408  1.00 94.55           C  
ATOM    226  HE1 MET A  14       0.015  -4.195   8.725  1.00 94.55           H  
ATOM    227  HE2 MET A  14      -0.432  -4.466  10.437  1.00 94.55           H  
ATOM    228  HE3 MET A  14      -1.157  -5.456   9.179  1.00 94.55           H  
ATOM    229  N   ARG A  15      -4.839  -7.692  10.103  1.00 96.75           N  
ATOM    230  H   ARG A  15      -5.716  -7.213   9.961  1.00 96.75           H  
ATOM    231  CA  ARG A  15      -4.520  -8.829   9.225  1.00 96.75           C  
ATOM    232  HA  ARG A  15      -3.621  -9.327   9.589  1.00 96.75           H  
ATOM    233  C   ARG A  15      -4.220  -8.321   7.822  1.00 96.75           C  
ATOM    234  CB  ARG A  15      -5.646  -9.874   9.194  1.00 96.75           C  
ATOM    235  HB2 ARG A  15      -6.545  -9.425   8.772  1.00 96.75           H  
ATOM    236  HB3 ARG A  15      -5.334 -10.689   8.542  1.00 96.75           H  
ATOM    237  O   ARG A  15      -4.978  -7.523   7.279  1.00 96.75           O  
ATOM    238  CG  ARG A  15      -5.985 -10.456  10.573  1.00 96.75           C  
ATOM    239  HG2 ARG A  15      -5.071 -10.777  11.073  1.00 96.75           H  
ATOM    240  HG3 ARG A  15      -6.466  -9.686  11.175  1.00 96.75           H  
ATOM    241  CD  ARG A  15      -6.932 -11.657  10.429  1.00 96.75           C  
ATOM    242  HD2 ARG A  15      -6.389 -12.483   9.970  1.00 96.75           H  
ATOM    243  HD3 ARG A  15      -7.747 -11.379   9.761  1.00 96.75           H  
ATOM    244  NE  ARG A  15      -7.448 -12.081  11.747  1.00 96.75           N  
ATOM    245  HE  ARG A  15      -6.746 -12.326  12.430  1.00 96.75           H  
ATOM    246  NH1 ARG A  15      -9.712 -11.935  11.319  1.00 96.75           N  
ATOM    247 HH11 ARG A  15      -9.537 -11.854  10.328  1.00 96.75           H  
ATOM    248 HH12 ARG A  15     -10.561 -11.551  11.709  1.00 96.75           H  
ATOM    249  NH2 ARG A  15      -9.027 -12.059  13.394  1.00 96.75           N  
ATOM    250 HH21 ARG A  15      -8.291 -11.943  14.076  1.00 96.75           H  
ATOM    251 HH22 ARG A  15      -9.914 -11.610  13.573  1.00 96.75           H  
ATOM    252  CZ  ARG A  15      -8.712 -12.055  12.136  1.00 96.75           C  
ATOM    253  N   VAL A  16      -3.137  -8.801   7.227  1.00 98.11           N  
ATOM    254  H   VAL A  16      -2.554  -9.435   7.754  1.00 98.11           H  
ATOM    255  CA  VAL A  16      -2.725  -8.486   5.858  1.00 98.11           C  
ATOM    256  HA  VAL A  16      -3.459  -7.825   5.398  1.00 98.11           H  
ATOM    257  C   VAL A  16      -2.675  -9.786   5.080  1.00 98.11           C  
ATOM    258  CB  VAL A  16      -1.363  -7.774   5.805  1.00 98.11           C  
ATOM    259  HB  VAL A  16      -0.581  -8.453   6.146  1.00 98.11           H  
ATOM    260  O   VAL A  16      -1.831 -10.635   5.348  1.00 98.11           O  
ATOM    261  CG1 VAL A  16      -1.046  -7.329   4.373  1.00 98.11           C  
ATOM    262 HG11 VAL A  16      -1.012  -8.194   3.710  1.00 98.11           H  
ATOM    263 HG12 VAL A  16      -0.072  -6.841   4.338  1.00 98.11           H  
ATOM    264 HG13 VAL A  16      -1.809  -6.636   4.019  1.00 98.11           H  
ATOM    265  CG2 VAL A  16      -1.349  -6.543   6.710  1.00 98.11           C  
ATOM    266 HG21 VAL A  16      -2.122  -5.837   6.408  1.00 98.11           H  
ATOM    267 HG22 VAL A  16      -1.528  -6.864   7.736  1.00 98.11           H  
ATOM    268 HG23 VAL A  16      -0.372  -6.060   6.672  1.00 98.11           H  
ATOM    269  N   ARG A  17      -3.578  -9.943   4.117  1.00 98.43           N  
ATOM    270  H   ARG A  17      -4.212  -9.175   3.945  1.00 98.43           H  
ATOM    271  CA  ARG A  17      -3.575 -11.057   3.169  1.00 98.43           C  
ATOM    272  HA  ARG A  17      -2.981 -11.878   3.570  1.00 98.43           H  
ATOM    273  C   ARG A  17      -2.904 -10.613   1.881  1.00 98.43           C  
ATOM    274  CB  ARG A  17      -4.996 -11.580   2.945  1.00 98.43           C  
ATOM    275  HB2 ARG A  17      -5.668 -10.747   2.737  1.00 98.43           H  
ATOM    276  HB3 ARG A  17      -4.996 -12.256   2.090  1.00 98.43           H  
ATOM    277  O   ARG A  17      -3.301  -9.611   1.287  1.00 98.43           O  
ATOM    278  CG  ARG A  17      -5.496 -12.346   4.174  1.00 98.43           C  
ATOM    279  HG2 ARG A  17      -4.857 -13.218   4.317  1.00 98.43           H  
ATOM    280  HG3 ARG A  17      -5.436 -11.727   5.069  1.00 98.43           H  
ATOM    281  CD  ARG A  17      -6.933 -12.830   3.980  1.00 98.43           C  
ATOM    282  HD2 ARG A  17      -7.038 -13.244   2.977  1.00 98.43           H  
ATOM    283  HD3 ARG A  17      -7.099 -13.631   4.700  1.00 98.43           H  
ATOM    284  NE  ARG A  17      -7.923 -11.757   4.225  1.00 98.43           N  
ATOM    285  HE  ARG A  17      -7.565 -10.898   4.619  1.00 98.43           H  
ATOM    286  NH1 ARG A  17      -9.760 -13.043   3.809  1.00 98.43           N  
ATOM    287 HH11 ARG A  17      -9.116 -13.765   3.517  1.00 98.43           H  
ATOM    288 HH12 ARG A  17     -10.743 -13.238   3.929  1.00 98.43           H  
ATOM    289  NH2 ARG A  17     -10.032 -11.031   4.744  1.00 98.43           N  
ATOM    290 HH21 ARG A  17      -9.658 -10.357   5.397  1.00 98.43           H  
ATOM    291 HH22 ARG A  17     -11.001 -11.266   4.904  1.00 98.43           H  
ATOM    292  CZ  ARG A  17      -9.229 -11.935   4.252  1.00 98.43           C  
ATOM    293  N   LEU A  18      -1.885 -11.355   1.481  1.00 98.66           N  
ATOM    294  H   LEU A  18      -1.652 -12.168   2.033  1.00 98.66           H  
ATOM    295  CA  LEU A  18      -1.065 -11.114   0.306  1.00 98.66           C  
ATOM    296  HA  LEU A  18      -1.329 -10.160  -0.150  1.00 98.66           H  
ATOM    297  C   LEU A  18      -1.305 -12.238  -0.689  1.00 98.66           C  
ATOM    298  CB  LEU A  18       0.416 -11.089   0.706  1.00 98.66           C  
ATOM    299  HB2 LEU A  18       1.002 -10.891  -0.191  1.00 98.66           H  
ATOM    300  HB3 LEU A  18       0.687 -12.080   1.073  1.00 98.66           H  
ATOM    301  O   LEU A  18      -1.188 -13.399  -0.314  1.00 98.66           O  
ATOM    302  CG  LEU A  18       0.802 -10.064   1.782  1.00 98.66           C  
ATOM    303  HG  LEU A  18       0.201 -10.210   2.679  1.00 98.66           H  
ATOM    304  CD1 LEU A  18       2.268 -10.282   2.151  1.00 98.66           C  
ATOM    305 HD11 LEU A  18       2.889 -10.248   1.255  1.00 98.66           H  
ATOM    306 HD12 LEU A  18       2.603  -9.514   2.848  1.00 98.66           H  
ATOM    307 HD13 LEU A  18       2.383 -11.259   2.619  1.00 98.66           H  
ATOM    308  CD2 LEU A  18       0.611  -8.634   1.283  1.00 98.66           C  
ATOM    309 HD21 LEU A  18      -0.445  -8.459   1.076  1.00 98.66           H  
ATOM    310 HD22 LEU A  18       1.190  -8.480   0.373  1.00 98.66           H  
ATOM    311 HD23 LEU A  18       0.940  -7.930   2.048  1.00 98.66           H  
ATOM    312  N   ARG A  19      -1.587 -11.912  -1.947  1.00 98.61           N  
ATOM    313  H   ARG A  19      -1.688 -10.933  -2.172  1.00 98.61           H  
ATOM    314  CA  ARG A  19      -1.718 -12.899  -3.023  1.00 98.61           C  
ATOM    315  HA  ARG A  19      -1.363 -13.869  -2.674  1.00 98.61           H  
ATOM    316  C   ARG A  19      -0.844 -12.503  -4.203  1.00 98.61           C  
ATOM    317  CB  ARG A  19      -3.199 -13.048  -3.380  1.00 98.61           C  
ATOM    318  HB2 ARG A  19      -3.611 -12.069  -3.624  1.00 98.61           H  
ATOM    319  HB3 ARG A  19      -3.731 -13.440  -2.514  1.00 98.61           H  
ATOM    320  O   ARG A  19      -0.921 -11.365  -4.663  1.00 98.61           O  
ATOM    321  CG  ARG A  19      -3.419 -13.984  -4.569  1.00 98.61           C  
ATOM    322  HG2 ARG A  19      -2.938 -13.569  -5.455  1.00 98.61           H  
ATOM    323  HG3 ARG A  19      -3.000 -14.967  -4.355  1.00 98.61           H  
ATOM    324  CD  ARG A  19      -4.915 -14.107  -4.835  1.00 98.61           C  
ATOM    325  HD2 ARG A  19      -5.353 -13.110  -4.883  1.00 98.61           H  
ATOM    326  HD3 ARG A  19      -5.369 -14.661  -4.013  1.00 98.61           H  
ATOM    327  NE  ARG A  19      -5.120 -14.775  -6.120  1.00 98.61           N  
ATOM    328  HE  ARG A  19      -4.482 -14.519  -6.860  1.00 98.61           H  
ATOM    329  NH1 ARG A  19      -7.004 -15.976  -5.637  1.00 98.61           N  
ATOM    330 HH11 ARG A  19      -7.610 -16.750  -5.868  1.00 98.61           H  
ATOM    331 HH12 ARG A  19      -6.895 -15.670  -4.680  1.00 98.61           H  
ATOM    332  NH2 ARG A  19      -5.946 -16.189  -7.624  1.00 98.61           N  
ATOM    333 HH21 ARG A  19      -6.543 -16.942  -7.934  1.00 98.61           H  
ATOM    334 HH22 ARG A  19      -5.126 -15.908  -8.143  1.00 98.61           H  
ATOM    335  CZ  ARG A  19      -6.038 -15.643  -6.450  1.00 98.61           C  
ATOM    336  N   ASN A  20      -0.031 -13.437  -4.688  1.00 98.50           N  
ATOM    337  H   ASN A  20      -0.045 -14.353  -4.262  1.00 98.50           H  
ATOM    338  CA  ASN A  20       0.847 -13.227  -5.836  1.00 98.50           C  
ATOM    339  HA  ASN A  20       0.872 -12.169  -6.099  1.00 98.50           H  
ATOM    340  C   ASN A  20       0.320 -13.990  -7.059  1.00 98.50           C  
ATOM    341  CB  ASN A  20       2.274 -13.635  -5.440  1.00 98.50           C  
ATOM    342  HB2 ASN A  20       2.607 -13.033  -4.594  1.00 98.50           H  
ATOM    343  HB3 ASN A  20       2.269 -14.684  -5.147  1.00 98.50           H  
ATOM    344  O   ASN A  20       0.502 -15.199  -7.174  1.00 98.50           O  
ATOM    345  CG  ASN A  20       3.275 -13.463  -6.563  1.00 98.50           C  
ATOM    346  ND2 ASN A  20       4.466 -13.972  -6.400  1.00 98.50           N  
ATOM    347 HD21 ASN A  20       5.148 -13.849  -7.135  1.00 98.50           H  
ATOM    348 HD22 ASN A  20       4.719 -14.371  -5.507  1.00 98.50           H  
ATOM    349  OD1 ASN A  20       3.014 -12.854  -7.589  1.00 98.50           O  
ATOM    350  N   ASP A  21      -0.295 -13.271  -7.997  1.00 98.03           N  
ATOM    351  H   ASP A  21      -0.339 -12.270  -7.876  1.00 98.03           H  
ATOM    352  CA  ASP A  21      -0.742 -13.799  -9.292  1.00 98.03           C  
ATOM    353  HA  ASP A  21      -0.814 -14.885  -9.225  1.00 98.03           H  
ATOM    354  C   ASP A  21       0.288 -13.502 -10.413  1.00 98.03           C  
ATOM    355  CB  ASP A  21      -2.154 -13.274  -9.625  1.00 98.03           C  
ATOM    356  HB2 ASP A  21      -2.125 -12.185  -9.632  1.00 98.03           H  
ATOM    357  HB3 ASP A  21      -2.426 -13.603 -10.628  1.00 98.03           H  
ATOM    358  O   ASP A  21      -0.050 -13.464 -11.597  1.00 98.03           O  
ATOM    359  CG  ASP A  21      -3.275 -13.740  -8.680  1.00 98.03           C  
ATOM    360  OD1 ASP A  21      -3.483 -14.961  -8.472  1.00 98.03           O  
ATOM    361  OD2 ASP A  21      -4.050 -12.879  -8.212  1.00 98.03           O  
ATOM    362  N   SER A  22       1.555 -13.242 -10.067  1.00 96.17           N  
ATOM    363  H   SER A  22       1.790 -13.269  -9.085  1.00 96.17           H  
ATOM    364  CA  SER A  22       2.659 -13.103 -11.026  1.00 96.17           C  
ATOM    365  HA  SER A  22       2.240 -12.806 -11.987  1.00 96.17           H  
ATOM    366  C   SER A  22       3.397 -14.429 -11.264  1.00 96.17           C  
ATOM    367  CB  SER A  22       3.607 -11.977 -10.595  1.00 96.17           C  
ATOM    368  HB2 SER A  22       3.041 -11.160 -10.149  1.00 96.17           H  
ATOM    369  HB3 SER A  22       4.126 -11.601 -11.477  1.00 96.17           H  
ATOM    370  O   SER A  22       3.127 -15.441 -10.623  1.00 96.17           O  
ATOM    371  OG  SER A  22       4.573 -12.431  -9.689  1.00 96.17           O  
ATOM    372  HG  SER A  22       4.133 -12.597  -8.852  1.00 96.17           H  
ATOM    373  N   SER A  23       4.343 -14.438 -12.207  1.00 95.11           N  
ATOM    374  H   SER A  23       4.543 -13.587 -12.712  1.00 95.11           H  
ATOM    375  CA  SER A  23       5.159 -15.613 -12.546  1.00 95.11           C  
ATOM    376  HA  SER A  23       4.581 -16.514 -12.341  1.00 95.11           H  
ATOM    377  C   SER A  23       6.457 -15.729 -11.738  1.00 95.11           C  
ATOM    378  CB  SER A  23       5.467 -15.590 -14.044  1.00 95.11           C  
ATOM    379  HB2 SER A  23       4.530 -15.625 -14.599  1.00 95.11           H  
ATOM    380  HB3 SER A  23       6.065 -16.460 -14.317  1.00 95.11           H  
ATOM    381  O   SER A  23       7.224 -16.664 -11.959  1.00 95.11           O  
ATOM    382  OG  SER A  23       6.160 -14.402 -14.383  1.00 95.11           O  
ATOM    383  HG  SER A  23       7.085 -14.510 -14.147  1.00 95.11           H  
ATOM    384  N   THR A  24       6.745 -14.782 -10.843  1.00 95.58           N  
ATOM    385  H   THR A  24       6.069 -14.054 -10.658  1.00 95.58           H  
ATOM    386  CA  THR A  24       7.964 -14.751 -10.021  1.00 95.58           C  
ATOM    387  HA  THR A  24       8.460 -15.719 -10.096  1.00 95.58           H  
ATOM    388  C   THR A  24       7.623 -14.512  -8.550  1.00 95.58           C  
ATOM    389  CB  THR A  24       8.953 -13.678 -10.505  1.00 95.58           C  
ATOM    390  HB  THR A  24       9.780 -13.611  -9.797  1.00 95.58           H  
ATOM    391  O   THR A  24       6.561 -13.970  -8.250  1.00 95.58           O  
ATOM    392  CG2 THR A  24       9.518 -14.005 -11.887  1.00 95.58           C  
ATOM    393 HG21 THR A  24       9.961 -15.001 -11.875  1.00 95.58           H  
ATOM    394 HG22 THR A  24       8.723 -13.974 -12.632  1.00 95.58           H  
ATOM    395 HG23 THR A  24      10.285 -13.277 -12.151  1.00 95.58           H  
ATOM    396  OG1 THR A  24       8.334 -12.418 -10.611  1.00 95.58           O  
ATOM    397  HG1 THR A  24       9.014 -11.742 -10.650  1.00 95.58           H  
ATOM    398  N   PRO A  25       8.481 -14.920  -7.599  1.00 97.55           N  
ATOM    399  CA  PRO A  25       8.293 -14.556  -6.200  1.00 97.55           C  
ATOM    400  HA  PRO A  25       7.351 -14.980  -5.853  1.00 97.55           H  
ATOM    401  C   PRO A  25       8.263 -13.036  -6.008  1.00 97.55           C  
ATOM    402  CB  PRO A  25       9.445 -15.207  -5.431  1.00 97.55           C  
ATOM    403  HB2 PRO A  25       9.125 -15.557  -4.450  1.00 97.55           H  
ATOM    404  HB3 PRO A  25      10.278 -14.510  -5.337  1.00 97.55           H  
ATOM    405  O   PRO A  25       8.966 -12.297  -6.704  1.00 97.55           O  
ATOM    406  CG  PRO A  25       9.855 -16.368  -6.336  1.00 97.55           C  
ATOM    407  HG2 PRO A  25      10.895 -16.656  -6.180  1.00 97.55           H  
ATOM    408  HG3 PRO A  25       9.192 -17.217  -6.164  1.00 97.55           H  
ATOM    409  CD  PRO A  25       9.623 -15.810  -7.739  1.00 97.55           C  
ATOM    410  HD2 PRO A  25       9.422 -16.628  -8.430  1.00 97.55           H  
ATOM    411  HD3 PRO A  25      10.493 -15.238  -8.059  1.00 97.55           H  
ATOM    412  N   VAL A  26       7.458 -12.597  -5.046  1.00 98.27           N  
ATOM    413  H   VAL A  26       6.916 -13.275  -4.530  1.00 98.27           H  
ATOM    414  CA  VAL A  26       7.328 -11.198  -4.628  1.00 98.27           C  
ATOM    415  HA  VAL A  26       8.006 -10.565  -5.200  1.00 98.27           H  
ATOM    416  C   VAL A  26       7.716 -11.116  -3.161  1.00 98.27           C  
ATOM    417  CB  VAL A  26       5.890 -10.703  -4.855  1.00 98.27           C  
ATOM    418  HB  VAL A  26       5.205 -11.407  -4.383  1.00 98.27           H  
ATOM    419  O   VAL A  26       7.230 -11.905  -2.355  1.00 98.27           O  
ATOM    420  CG1 VAL A  26       5.644  -9.314  -4.244  1.00 98.27           C  
ATOM    421 HG11 VAL A  26       5.959  -9.278  -3.202  1.00 98.27           H  
ATOM    422 HG12 VAL A  26       4.577  -9.090  -4.244  1.00 98.27           H  
ATOM    423 HG13 VAL A  26       6.190  -8.552  -4.800  1.00 98.27           H  
ATOM    424  CG2 VAL A  26       5.581 -10.660  -6.361  1.00 98.27           C  
ATOM    425 HG21 VAL A  26       4.505 -10.601  -6.522  1.00 98.27           H  
ATOM    426 HG22 VAL A  26       5.925 -11.566  -6.860  1.00 98.27           H  
ATOM    427 HG23 VAL A  26       6.073  -9.804  -6.824  1.00 98.27           H  
ATOM    428  N   GLU A  27       8.567 -10.164  -2.804  1.00 98.25           N  
ATOM    429  H   GLU A  27       8.854  -9.491  -3.499  1.00 98.25           H  
ATOM    430  CA  GLU A  27       8.886  -9.847  -1.416  1.00 98.25           C  
ATOM    431  HA  GLU A  27       8.612 -10.694  -0.787  1.00 98.25           H  
ATOM    432  C   GLU A  27       8.053  -8.645  -0.961  1.00 98.25           C  
ATOM    433  CB  GLU A  27      10.400  -9.650  -1.255  1.00 98.25           C  
ATOM    434  HB2 GLU A  27      10.730  -8.776  -1.816  1.00 98.25           H  
ATOM    435  HB3 GLU A  27      10.900 -10.531  -1.658  1.00 98.25           H  
ATOM    436  O   GLU A  27       8.013  -7.607  -1.618  1.00 98.25           O  
ATOM    437  CG  GLU A  27      10.789  -9.497   0.220  1.00 98.25           C  
ATOM    438  HG2 GLU A  27      10.213 -10.211   0.810  1.00 98.25           H  
ATOM    439  HG3 GLU A  27      10.514  -8.500   0.565  1.00 98.25           H  
ATOM    440  CD  GLU A  27      12.283  -9.767   0.453  1.00 98.25           C  
ATOM    441  OE1 GLU A  27      13.066  -8.812   0.621  1.00 98.25           O  
ATOM    442  OE2 GLU A  27      12.626 -10.967   0.553  1.00 98.25           O  
ATOM    443  N   VAL A  28       7.342  -8.793   0.156  1.00 98.34           N  
ATOM    444  H   VAL A  28       7.374  -9.686   0.625  1.00 98.34           H  
ATOM    445  CA  VAL A  28       6.524  -7.733   0.744  1.00 98.34           C  
ATOM    446  HA  VAL A  28       6.608  -6.840   0.124  1.00 98.34           H  
ATOM    447  C   VAL A  28       7.064  -7.397   2.125  1.00 98.34           C  
ATOM    448  CB  VAL A  28       5.030  -8.100   0.789  1.00 98.34           C  
ATOM    449  HB  VAL A  28       4.880  -8.929   1.480  1.00 98.34           H  
ATOM    450  O   VAL A  28       7.035  -8.225   3.038  1.00 98.34           O  
ATOM    451  CG1 VAL A  28       4.200  -6.897   1.267  1.00 98.34           C  
ATOM    452 HG11 VAL A  28       4.495  -6.615   2.278  1.00 98.34           H  
ATOM    453 HG12 VAL A  28       3.142  -7.157   1.276  1.00 98.34           H  
ATOM    454 HG13 VAL A  28       4.357  -6.050   0.600  1.00 98.34           H  
ATOM    455  CG2 VAL A  28       4.505  -8.514  -0.594  1.00 98.34           C  
ATOM    456 HG21 VAL A  28       4.736  -7.739  -1.325  1.00 98.34           H  
ATOM    457 HG22 VAL A  28       4.979  -9.446  -0.902  1.00 98.34           H  
ATOM    458 HG23 VAL A  28       3.427  -8.673  -0.561  1.00 98.34           H  
ATOM    459  N   HIS A  29       7.514  -6.157   2.292  1.00 97.70           N  
ATOM    460  H   HIS A  29       7.531  -5.556   1.481  1.00 97.70           H  
ATOM    461  CA  HIS A  29       7.877  -5.584   3.581  1.00 97.70           C  
ATOM    462  HA  HIS A  29       8.115  -6.391   4.275  1.00 97.70           H  
ATOM    463  C   HIS A  29       6.698  -4.788   4.124  1.00 97.70           C  
ATOM    464  CB  HIS A  29       9.121  -4.703   3.472  1.00 97.70           C  
ATOM    465  HB2 HIS A  29       8.871  -3.782   2.947  1.00 97.70           H  
ATOM    466  HB3 HIS A  29       9.443  -4.429   4.477  1.00 97.70           H  
ATOM    467  O   HIS A  29       6.322  -3.750   3.578  1.00 97.70           O  
ATOM    468  CG  HIS A  29      10.264  -5.363   2.763  1.00 97.70           C  
ATOM    469  CD2 HIS A  29      10.564  -5.244   1.435  1.00 97.70           C  
ATOM    470  HD2 HIS A  29      10.029  -4.667   0.695  1.00 97.70           H  
ATOM    471  ND1 HIS A  29      11.192  -6.208   3.327  1.00 97.70           N  
ATOM    472  HD1 HIS A  29      11.136  -6.629   4.244  1.00 97.70           H  
ATOM    473  CE1 HIS A  29      12.045  -6.577   2.356  1.00 97.70           C  
ATOM    474  HE1 HIS A  29      12.858  -7.282   2.453  1.00 97.70           H  
ATOM    475  NE2 HIS A  29      11.704  -5.997   1.203  1.00 97.70           N  
ATOM    476  N   ILE A  30       6.122  -5.272   5.215  1.00 96.76           N  
ATOM    477  H   ILE A  30       6.507  -6.118   5.611  1.00 96.76           H  
ATOM    478  CA  ILE A  30       5.032  -4.625   5.930  1.00 96.76           C  
ATOM    479  HA  ILE A  30       4.580  -3.868   5.290  1.00 96.76           H  
ATOM    480  C   ILE A  30       5.620  -3.953   7.160  1.00 96.76           C  
ATOM    481  CB  ILE A  30       3.934  -5.629   6.327  1.00 96.76           C  
ATOM    482  HB  ILE A  30       4.344  -6.291   7.091  1.00 96.76           H  
ATOM    483  O   ILE A  30       6.289  -4.598   7.969  1.00 96.76           O  
ATOM    484  CG1 ILE A  30       3.492  -6.522   5.146  1.00 96.76           C  
ATOM    485 HG12 ILE A  30       4.363  -6.985   4.681  1.00 96.76           H  
ATOM    486 HG13 ILE A  30       2.987  -5.918   4.392  1.00 96.76           H  
ATOM    487  CG2 ILE A  30       2.752  -4.837   6.925  1.00 96.76           C  
ATOM    488 HG21 ILE A  30       1.927  -5.497   7.189  1.00 96.76           H  
ATOM    489 HG22 ILE A  30       2.395  -4.097   6.208  1.00 96.76           H  
ATOM    490 HG23 ILE A  30       3.058  -4.323   7.836  1.00 96.76           H  
ATOM    491  CD1 ILE A  30       2.580  -7.675   5.573  1.00 96.76           C  
ATOM    492 HD11 ILE A  30       3.086  -8.282   6.322  1.00 96.76           H  
ATOM    493 HD12 ILE A  30       2.350  -8.296   4.707  1.00 96.76           H  
ATOM    494 HD13 ILE A  30       1.642  -7.300   5.983  1.00 96.76           H  
ATOM    495  N   LYS A  31       5.340  -2.667   7.321  1.00 92.97           N  
ATOM    496  H   LYS A  31       4.800  -2.208   6.602  1.00 92.97           H  
ATOM    497  CA  LYS A  31       5.681  -1.896   8.509  1.00 92.97           C  
ATOM    498  HA  LYS A  31       6.105  -2.553   9.268  1.00 92.97           H  
ATOM    499  C   LYS A  31       4.413  -1.280   9.081  1.00 92.97           C  
ATOM    500  CB  LYS A  31       6.732  -0.860   8.122  1.00 92.97           C  
ATOM    501  HB2 LYS A  31       7.625  -1.374   7.764  1.00 92.97           H  
ATOM    502  HB3 LYS A  31       6.337  -0.257   7.305  1.00 92.97           H  
ATOM    503  O   LYS A  31       3.663  -0.636   8.353  1.00 92.97           O  
ATOM    504  CG  LYS A  31       7.109   0.049   9.296  1.00 92.97           C  
ATOM    505  HG2 LYS A  31       6.215   0.516   9.709  1.00 92.97           H  
ATOM    506  HG3 LYS A  31       7.611  -0.527  10.073  1.00 92.97           H  
ATOM    507  CD  LYS A  31       8.025   1.141   8.767  1.00 92.97           C  
ATOM    508  HD2 LYS A  31       8.988   0.724   8.473  1.00 92.97           H  
ATOM    509  HD3 LYS A  31       7.553   1.578   7.887  1.00 92.97           H  
ATOM    510  CE  LYS A  31       8.206   2.240   9.800  1.00 92.97           C  
ATOM    511  HE2 LYS A  31       7.227   2.547  10.169  1.00 92.97           H  
ATOM    512  HE3 LYS A  31       8.800   1.882  10.641  1.00 92.97           H  
ATOM    513  NZ  LYS A  31       8.870   3.372   9.143  1.00 92.97           N  
ATOM    514  HZ1 LYS A  31       8.395   3.674   8.304  1.00 92.97           H  
ATOM    515  HZ2 LYS A  31       9.840   3.156   8.966  1.00 92.97           H  
ATOM    516  HZ3 LYS A  31       9.000   4.146   9.779  1.00 92.97           H  
ATOM    517  N   VAL A  32       4.204  -1.455  10.379  1.00 88.81           N  
ATOM    518  H   VAL A  32       4.874  -1.995  10.906  1.00 88.81           H  
ATOM    519  CA  VAL A  32       3.113  -0.823  11.129  1.00 88.81           C  
ATOM    520  HA  VAL A  32       2.682  -0.020  10.530  1.00 88.81           H  
ATOM    521  C   VAL A  32       3.621  -0.181  12.399  1.00 88.81           C  
ATOM    522  CB  VAL A  32       1.993  -1.802  11.477  1.00 88.81           C  
ATOM    523  HB  VAL A  32       1.251  -1.255  12.059  1.00 88.81           H  
ATOM    524  O   VAL A  32       4.642  -0.593  12.945  1.00 88.81           O  
ATOM    525  CG1 VAL A  32       1.308  -2.269  10.204  1.00 88.81           C  
ATOM    526 HG11 VAL A  32       0.261  -2.432  10.463  1.00 88.81           H  
ATOM    527 HG12 VAL A  32       1.337  -1.492   9.440  1.00 88.81           H  
ATOM    528 HG13 VAL A  32       1.780  -3.172   9.818  1.00 88.81           H  
ATOM    529  CG2 VAL A  32       2.447  -3.008  12.302  1.00 88.81           C  
ATOM    530 HG21 VAL A  32       2.826  -2.680  13.270  1.00 88.81           H  
ATOM    531 HG22 VAL A  32       3.233  -3.550  11.777  1.00 88.81           H  
ATOM    532 HG23 VAL A  32       1.596  -3.667  12.472  1.00 88.81           H  
ATOM    533  N   GLY A  33       2.901   0.820  12.885  1.00 74.72           N  
ATOM    534  H   GLY A  33       2.031   1.085  12.445  1.00 74.72           H  
ATOM    535  CA  GLY A  33       3.339   1.624  14.010  1.00 74.72           C  
ATOM    536  HA2 GLY A  33       3.878   0.998  14.722  1.00 74.72           H  
ATOM    537  HA3 GLY A  33       2.484   2.052  14.534  1.00 74.72           H  
ATOM    538  C   GLY A  33       4.234   2.774  13.586  1.00 74.72           C  
ATOM    539  O   GLY A  33       4.316   3.167  12.421  1.00 74.72           O  
ATOM    540  N   GLY A  34       4.897   3.326  14.591  1.00 61.71           N  
ATOM    541  H   GLY A  34       4.819   2.916  15.510  1.00 61.71           H  
ATOM    542  CA  GLY A  34       5.544   4.617  14.471  1.00 61.71           C  
ATOM    543  HA2 GLY A  34       6.200   4.728  15.334  1.00 61.71           H  
ATOM    544  HA3 GLY A  34       6.119   4.683  13.548  1.00 61.71           H  
ATOM    545  C   GLY A  34       4.564   5.772  14.552  1.00 61.71           C  
ATOM    546  O   GLY A  34       4.770   6.772  13.887  1.00 61.71           O  
ATOM    547  N   ASP A  35       3.531   5.614  15.367  1.00 60.28           N  
ATOM    548  H   ASP A  35       3.385   4.718  15.810  1.00 60.28           H  
ATOM    549  CA  ASP A  35       2.794   6.702  15.985  1.00 60.28           C  
ATOM    550  HA  ASP A  35       3.332   7.639  15.838  1.00 60.28           H  
ATOM    551  C   ASP A  35       2.756   6.381  17.481  1.00 60.28           C  
ATOM    552  CB  ASP A  35       1.410   6.799  15.340  1.00 60.28           C  
ATOM    553  HB2 ASP A  35       0.808   5.934  15.620  1.00 60.28           H  
ATOM    554  HB3 ASP A  35       1.520   6.804  14.256  1.00 60.28           H  
ATOM    555  O   ASP A  35       2.304   5.299  17.868  1.00 60.28           O  
ATOM    556  CG  ASP A  35       0.715   8.084  15.749  1.00 60.28           C  
ATOM    557  OD1 ASP A  35       1.467   9.061  15.892  1.00 60.28           O  
ATOM    558  OD2 ASP A  35      -0.530   8.041  15.817  1.00 60.28           O  
ATOM    559  N   LYS A  36       3.446   7.182  18.297  1.00 51.73           N  
ATOM    560  H   LYS A  36       3.604   8.128  17.979  1.00 51.73           H  
ATOM    561  CA  LYS A  36       3.794   6.803  19.683  1.00 51.73           C  
ATOM    562  HA  LYS A  36       4.014   5.736  19.725  1.00 51.73           H  
ATOM    563  C   LYS A  36       2.635   7.018  20.646  1.00 51.73           C  
ATOM    564  CB  LYS A  36       5.001   7.619  20.168  1.00 51.73           C  
ATOM    565  HB2 LYS A  36       4.794   8.008  21.165  1.00 51.73           H  
ATOM    566  HB3 LYS A  36       5.156   8.478  19.516  1.00 51.73           H  
ATOM    567  O   LYS A  36       2.476   6.255  21.595  1.00 51.73           O  
ATOM    568  CG  LYS A  36       6.279   6.785  20.241  1.00 51.73           C  
ATOM    569  HG2 LYS A  36       6.526   6.408  19.248  1.00 51.73           H  
ATOM    570  HG3 LYS A  36       6.124   5.949  20.923  1.00 51.73           H  
ATOM    571  CD  LYS A  36       7.409   7.679  20.770  1.00 51.73           C  
ATOM    572  HD2 LYS A  36       7.648   8.427  20.015  1.00 51.73           H  
ATOM    573  HD3 LYS A  36       7.067   8.208  21.660  1.00 51.73           H  
ATOM    574  CE  LYS A  36       8.672   6.911  21.142  1.00 51.73           C  
ATOM    575  HE2 LYS A  36       8.477   6.322  22.038  1.00 51.73           H  
ATOM    576  HE3 LYS A  36       9.452   7.639  21.365  1.00 51.73           H  
ATOM    577  NZ  LYS A  36       9.090   6.019  20.055  1.00 51.73           N  
ATOM    578  HZ1 LYS A  36      10.029   5.664  20.167  1.00 51.73           H  
ATOM    579  HZ2 LYS A  36       9.010   6.444  19.142  1.00 51.73           H  
ATOM    580  HZ3 LYS A  36       8.506   5.195  20.057  1.00 51.73           H  
ATOM    581  N   ASP A  37       1.919   8.100  20.425  1.00 55.86           N  
ATOM    582  H   ASP A  37       2.083   8.632  19.582  1.00 55.86           H  
ATOM    583  CA  ASP A  37       0.764   8.575  21.172  1.00 55.86           C  
ATOM    584  HA  ASP A  37       0.835   8.244  22.208  1.00 55.86           H  
ATOM    585  C   ASP A  37      -0.552   8.028  20.622  1.00 55.86           C  
ATOM    586  CB  ASP A  37       0.771  10.112  21.153  1.00 55.86           C  
ATOM    587  HB2 ASP A  37      -0.144  10.479  21.618  1.00 55.86           H  
ATOM    588  HB3 ASP A  37       1.607  10.448  21.767  1.00 55.86           H  
ATOM    589  O   ASP A  37      -1.553   8.052  21.337  1.00 55.86           O  
ATOM    590  CG  ASP A  37       0.916  10.738  19.761  1.00 55.86           C  
ATOM    591  OD1 ASP A  37       1.009   9.953  18.788  1.00 55.86           O  
ATOM    592  OD2 ASP A  37       1.058  11.973  19.766  1.00 55.86           O  
ATOM    593  N   GLY A  38      -0.533   7.494  19.399  1.00 54.55           N  
ATOM    594  H   GLY A  38       0.231   7.764  18.797  1.00 54.55           H  
ATOM    595  CA  GLY A  38      -1.718   6.916  18.797  1.00 54.55           C  
ATOM    596  HA2 GLY A  38      -2.148   6.194  19.491  1.00 54.55           H  
ATOM    597  HA3 GLY A  38      -1.434   6.423  17.867  1.00 54.55           H  
ATOM    598  C   GLY A  38      -2.765   7.982  18.481  1.00 54.55           C  
ATOM    599  O   GLY A  38      -3.956   7.695  18.428  1.00 54.55           O  
ATOM    600  N   ASP A  39      -2.379   9.237  18.296  1.00 57.37           N  
ATOM    601  H   ASP A  39      -1.398   9.476  18.267  1.00 57.37           H  
ATOM    602  CA  ASP A  39      -3.341  10.274  17.926  1.00 57.37           C  
ATOM    603  HA  ASP A  39      -4.316  10.004  18.331  1.00 57.37           H  
ATOM    604  C   ASP A  39      -3.543  10.363  16.397  1.00 57.37           C  
ATOM    605  CB  ASP A  39      -2.974  11.584  18.632  1.00 57.37           C  
ATOM    606  HB2 ASP A  39      -2.744  11.380  19.678  1.00 57.37           H  
ATOM    607  HB3 ASP A  39      -3.851  12.231  18.609  1.00 57.37           H  
ATOM    608  O   ASP A  39      -4.454  11.042  15.920  1.00 57.37           O  
ATOM    609  CG  ASP A  39      -1.811  12.334  17.995  1.00 57.37           C  
ATOM    610  OD1 ASP A  39      -1.155  11.724  17.132  1.00 57.37           O  
ATOM    611  OD2 ASP A  39      -1.722  13.552  18.275  1.00 57.37           O  
ATOM    612  N   GLY A  40      -2.765   9.597  15.625  1.00 52.78           N  
ATOM    613  H   GLY A  40      -1.983   9.150  16.083  1.00 52.78           H  
ATOM    614  CA  GLY A  40      -2.711   9.624  14.168  1.00 52.78           C  
ATOM    615  HA2 GLY A  40      -2.459   8.625  13.812  1.00 52.78           H  
ATOM    616  HA3 GLY A  40      -3.683   9.913  13.767  1.00 52.78           H  
ATOM    617  C   GLY A  40      -1.660  10.586  13.607  1.00 52.78           C  
ATOM    618  O   GLY A  40      -1.493  10.630  12.385  1.00 52.78           O  
ATOM    619  N   TYR A  41      -0.938  11.327  14.448  1.00 51.20           N  
ATOM    620  H   TYR A  41      -1.057  11.201  15.443  1.00 51.20           H  
ATOM    621  CA  TYR A  41       0.016  12.360  14.073  1.00 51.20           C  
ATOM    622  HA  TYR A  41       0.079  12.414  12.986  1.00 51.20           H  
ATOM    623  C   TYR A  41       1.414  12.072  14.618  1.00 51.20           C  
ATOM    624  CB  TYR A  41      -0.446  13.737  14.576  1.00 51.20           C  
ATOM    625  HB2 TYR A  41      -0.592  13.705  15.656  1.00 51.20           H  
ATOM    626  HB3 TYR A  41       0.354  14.455  14.396  1.00 51.20           H  
ATOM    627  O   TYR A  41       1.738  12.336  15.765  1.00 51.20           O  
ATOM    628  CG  TYR A  41      -1.699  14.273  13.922  1.00 51.20           C  
ATOM    629  CD1 TYR A  41      -1.613  14.927  12.678  1.00 51.20           C  
ATOM    630  HD1 TYR A  41      -0.655  15.013  12.187  1.00 51.20           H  
ATOM    631  CD2 TYR A  41      -2.942  14.129  14.563  1.00 51.20           C  
ATOM    632  HD2 TYR A  41      -2.991  13.612  15.510  1.00 51.20           H  
ATOM    633  CE1 TYR A  41      -2.775  15.439  12.070  1.00 51.20           C  
ATOM    634  HE1 TYR A  41      -2.727  15.918  11.103  1.00 51.20           H  
ATOM    635  CE2 TYR A  41      -4.104  14.655  13.967  1.00 51.20           C  
ATOM    636  HE2 TYR A  41      -5.061  14.534  14.453  1.00 51.20           H  
ATOM    637  OH  TYR A  41      -5.146  15.805  12.141  1.00 51.20           O  
ATOM    638  HH  TYR A  41      -5.008  15.933  11.200  1.00 51.20           H  
ATOM    639  CZ  TYR A  41      -4.021  15.310  12.721  1.00 51.20           C  
ATOM    640  N   ILE A  42       2.343  11.766  13.710  1.00 54.83           N  
ATOM    641  H   ILE A  42       2.044  11.554  12.769  1.00 54.83           H  
ATOM    642  CA  ILE A  42       3.758  11.989  14.009  1.00 54.83           C  
ATOM    643  HA  ILE A  42       3.895  11.979  15.090  1.00 54.83           H  
ATOM    644  C   ILE A  42       4.190  13.374  13.565  1.00 54.83           C  
ATOM    645  CB  ILE A  42       4.675  10.891  13.466  1.00 54.83           C  
ATOM    646  HB  ILE A  42       5.696  11.260  13.561  1.00 54.83           H  
ATOM    647  O   ILE A  42       4.330  13.657  12.369  1.00 54.83           O  
ATOM    648  CG1 ILE A  42       4.424  10.514  11.988  1.00 54.83           C  
ATOM    649 HG12 ILE A  42       4.349  11.417  11.381  1.00 54.83           H  
ATOM    650 HG13 ILE A  42       3.486   9.967  11.895  1.00 54.83           H  
ATOM    651  CG2 ILE A  42       4.550   9.676  14.378  1.00 54.83           C  
ATOM    652 HG21 ILE A  42       4.549   9.973  15.427  1.00 54.83           H  
ATOM    653 HG22 ILE A  42       5.410   9.028  14.207  1.00 54.83           H  
ATOM    654 HG23 ILE A  42       3.613   9.155  14.179  1.00 54.83           H  
ATOM    655  CD1 ILE A  42       5.564   9.670  11.412  1.00 54.83           C  
ATOM    656 HD11 ILE A  42       5.544   8.666  11.836  1.00 54.83           H  
ATOM    657 HD12 ILE A  42       6.522  10.139  11.640  1.00 54.83           H  
ATOM    658 HD13 ILE A  42       5.466   9.619  10.328  1.00 54.83           H  
ATOM    659  N   SER A  43       4.516  14.238  14.524  1.00 54.69           N  
ATOM    660  H   SER A  43       4.353  13.991  15.490  1.00 54.69           H  
ATOM    661  CA  SER A  43       5.354  15.383  14.199  1.00 54.69           C  
ATOM    662  HA  SER A  43       4.847  15.953  13.421  1.00 54.69           H  
ATOM    663  C   SER A  43       6.700  14.892  13.644  1.00 54.69           C  
ATOM    664  CB  SER A  43       5.526  16.305  15.408  1.00 54.69           C  
ATOM    665  HB2 SER A  43       5.955  17.251  15.079  1.00 54.69           H  
ATOM    666  HB3 SER A  43       4.555  16.499  15.864  1.00 54.69           H  
ATOM    667  O   SER A  43       7.175  13.788  13.926  1.00 54.69           O  
ATOM    668  OG  SER A  43       6.386  15.716  16.352  1.00 54.69           O  
ATOM    669  HG  SER A  43       5.820  15.102  16.826  1.00 54.69           H  
ATOM    670  N   ALA A  44       7.383  15.727  12.858  1.00 54.96           N  
ATOM    671  H   ALA A  44       6.953  16.601  12.590  1.00 54.96           H  
ATOM    672  CA  ALA A  44       8.728  15.399  12.376  1.00 54.96           C  
ATOM    673  HA  ALA A  44       8.665  14.498  11.766  1.00 54.96           H  
ATOM    674  C   ALA A  44       9.722  15.109  13.525  1.00 54.96           C  
ATOM    675  CB  ALA A  44       9.215  16.557  11.499  1.00 54.96           C  
ATOM    676  HB1 ALA A  44       8.523  16.709  10.670  1.00 54.96           H  
ATOM    677  HB2 ALA A  44       9.281  17.471  12.089  1.00 54.96           H  
ATOM    678  HB3 ALA A  44      10.200  16.319  11.096  1.00 54.96           H  
ATOM    679  O   ALA A  44      10.718  14.415  13.312  1.00 54.96           O  
ATOM    680  N   ALA A  45       9.456  15.632  14.730  1.00 52.36           N  
ATOM    681  H   ALA A  45       8.570  16.096  14.864  1.00 52.36           H  
ATOM    682  CA  ALA A  45      10.229  15.336  15.932  1.00 52.36           C  
ATOM    683  HA  ALA A  45      11.291  15.412  15.699  1.00 52.36           H  
ATOM    684  C   ALA A  45       9.975  13.904  16.425  1.00 52.36           C  
ATOM    685  CB  ALA A  45       9.893  16.384  17.000  1.00 52.36           C  
ATOM    686  HB1 ALA A  45      10.122  17.384  16.631  1.00 52.36           H  
ATOM    687  HB2 ALA A  45       8.837  16.330  17.265  1.00 52.36           H  
ATOM    688  HB3 ALA A  45      10.483  16.190  17.896  1.00 52.36           H  
ATOM    689  O   ALA A  45      10.930  13.188  16.724  1.00 52.36           O  
ATOM    690  N   GLU A  46       8.719  13.458  16.420  1.00 57.09           N  
ATOM    691  H   GLU A  46       7.967  14.087  16.176  1.00 57.09           H  
ATOM    692  CA  GLU A  46       8.342  12.097  16.809  1.00 57.09           C  
ATOM    693  HA  GLU A  46       8.860  11.829  17.730  1.00 57.09           H  
ATOM    694  C   GLU A  46       8.733  11.057  15.769  1.00 57.09           C  
ATOM    695  CB  GLU A  46       6.836  12.027  17.069  1.00 57.09           C  
ATOM    696  HB2 GLU A  46       6.324  12.510  16.236  1.00 57.09           H  
ATOM    697  HB3 GLU A  46       6.515  10.986  17.104  1.00 57.09           H  
ATOM    698  O   GLU A  46       9.053   9.940  16.153  1.00 57.09           O  
ATOM    699  CG  GLU A  46       6.527  12.676  18.427  1.00 57.09           C  
ATOM    700  HG2 GLU A  46       7.337  13.349  18.707  1.00 57.09           H  
ATOM    701  HG3 GLU A  46       6.504  11.887  19.180  1.00 57.09           H  
ATOM    702  CD  GLU A  46       5.234  13.483  18.474  1.00 57.09           C  
ATOM    703  OE1 GLU A  46       4.863  13.806  19.619  1.00 57.09           O  
ATOM    704  OE2 GLU A  46       4.828  13.978  17.395  1.00 57.09           O  
ATOM    705  N   ALA A  47       8.802  11.410  14.480  1.00 53.45           N  
ATOM    706  H   ALA A  47       8.436  12.321  14.245  1.00 53.45           H  
ATOM    707  CA  ALA A  47       9.103  10.479  13.389  1.00 53.45           C  
ATOM    708  HA  ALA A  47       8.261   9.794  13.287  1.00 53.45           H  
ATOM    709  C   ALA A  47      10.375   9.632  13.618  1.00 53.45           C  
ATOM    710  CB  ALA A  47       9.213  11.287  12.091  1.00 53.45           C  
ATOM    711  HB1 ALA A  47       8.294  11.851  11.931  1.00 53.45           H  
ATOM    712  HB2 ALA A  47       9.364  10.609  11.251  1.00 53.45           H  
ATOM    713  HB3 ALA A  47      10.051  11.981  12.152  1.00 53.45           H  
ATOM    714  O   ALA A  47      10.406   8.451  13.267  1.00 53.45           O  
ATOM    715  N   LYS A  48      11.423  10.207  14.232  1.00 55.66           N  
ATOM    716  H   LYS A  48      11.300  11.151  14.569  1.00 55.66           H  
ATOM    717  CA  LYS A  48      12.662   9.469  14.548  1.00 55.66           C  
ATOM    718  HA  LYS A  48      12.993   8.927  13.663  1.00 55.66           H  
ATOM    719  C   LYS A  48      12.451   8.408  15.620  1.00 55.66           C  
ATOM    720  CB  LYS A  48      13.766  10.421  15.018  1.00 55.66           C  
ATOM    721  HB2 LYS A  48      13.367  11.107  15.766  1.00 55.66           H  
ATOM    722  HB3 LYS A  48      14.551   9.829  15.488  1.00 55.66           H  
ATOM    723  O   LYS A  48      12.963   7.299  15.490  1.00 55.66           O  
ATOM    724  CG  LYS A  48      14.383  11.206  13.860  1.00 55.66           C  
ATOM    725  HG2 LYS A  48      13.643  11.890  13.444  1.00 55.66           H  
ATOM    726  HG3 LYS A  48      14.710  10.514  13.084  1.00 55.66           H  
ATOM    727  CD  LYS A  48      15.589  11.996  14.375  1.00 55.66           C  
ATOM    728  HD2 LYS A  48      16.317  11.304  14.798  1.00 55.66           H  
ATOM    729  HD3 LYS A  48      15.254  12.683  15.152  1.00 55.66           H  
ATOM    730  CE  LYS A  48      16.222  12.778  13.225  1.00 55.66           C  
ATOM    731  HE2 LYS A  48      16.527  12.075  12.450  1.00 55.66           H  
ATOM    732  HE3 LYS A  48      15.463  13.436  12.802  1.00 55.66           H  
ATOM    733  NZ  LYS A  48      17.380  13.568  13.703  1.00 55.66           N  
ATOM    734  HZ1 LYS A  48      17.781  14.102  12.945  1.00 55.66           H  
ATOM    735  HZ2 LYS A  48      17.076  14.207  14.425  1.00 55.66           H  
ATOM    736  HZ3 LYS A  48      18.083  12.956  14.093  1.00 55.66           H  
ATOM    737  N   ASP A  49      11.716   8.750  16.670  1.00 52.10           N  
ATOM    738  H   ASP A  49      11.270   9.656  16.684  1.00 52.10           H  
ATOM    739  CA  ASP A  49      11.457   7.832  17.769  1.00 52.10           C  
ATOM    740  HA  ASP A  49      12.360   7.258  17.977  1.00 52.10           H  
ATOM    741  C   ASP A  49      10.367   6.827  17.386  1.00 52.10           C  
ATOM    742  CB  ASP A  49      11.096   8.630  19.030  1.00 52.10           C  
ATOM    743  HB2 ASP A  49      10.760   7.926  19.791  1.00 52.10           H  
ATOM    744  HB3 ASP A  49      10.283   9.322  18.812  1.00 52.10           H  
ATOM    745  O   ASP A  49      10.454   5.657  17.746  1.00 52.10           O  
ATOM    746  CG  ASP A  49      12.287   9.370  19.641  1.00 52.10           C  
ATOM    747  OD1 ASP A  49      13.410   8.819  19.567  1.00 52.10           O  
ATOM    748  OD2 ASP A  49      12.053  10.432  20.249  1.00 52.10           O  
ATOM    749  N   ALA A  50       9.349   7.257  16.649  1.00 56.96           N  
ATOM    750  H   ALA A  50       9.320   8.242  16.430  1.00 56.96           H  
ATOM    751  CA  ALA A  50       8.314   6.438  16.033  1.00 56.96           C  
ATOM    752  HA  ALA A  50       7.656   6.021  16.797  1.00 56.96           H  
ATOM    753  C   ALA A  50       8.896   5.273  15.217  1.00 56.96           C  
ATOM    754  CB  ALA A  50       7.509   7.370  15.132  1.00 56.96           C  
ATOM    755  HB1 ALA A  50       8.156   8.123  14.681  1.00 56.96           H  
ATOM    756  HB2 ALA A  50       6.722   7.861  15.705  1.00 56.96           H  
ATOM    757  HB3 ALA A  50       7.096   6.806  14.295  1.00 56.96           H  
ATOM    758  O   ALA A  50       8.453   4.136  15.363  1.00 56.96           O  
ATOM    759  N   GLU A  51       9.946   5.518  14.427  1.00 62.58           N  
ATOM    760  H   GLU A  51      10.237   6.476  14.294  1.00 62.58           H  
ATOM    761  CA  GLU A  51      10.617   4.469  13.647  1.00 62.58           C  
ATOM    762  HA  GLU A  51       9.906   4.080  12.918  1.00 62.58           H  
ATOM    763  C   GLU A  51      11.099   3.293  14.511  1.00 62.58           C  
ATOM    764  CB  GLU A  51      11.823   5.080  12.911  1.00 62.58           C  
ATOM    765  HB2 GLU A  51      11.520   6.008  12.425  1.00 62.58           H  
ATOM    766  HB3 GLU A  51      12.592   5.331  13.642  1.00 62.58           H  
ATOM    767  O   GLU A  51      11.140   2.156  14.038  1.00 62.58           O  
ATOM    768  CG  GLU A  51      12.449   4.145  11.855  1.00 62.58           C  
ATOM    769  HG2 GLU A  51      12.812   3.232  12.328  1.00 62.58           H  
ATOM    770  HG3 GLU A  51      13.314   4.647  11.423  1.00 62.58           H  
ATOM    771  CD  GLU A  51      11.472   3.803  10.728  1.00 62.58           C  
ATOM    772  OE1 GLU A  51      11.502   2.670  10.169  1.00 62.58           O  
ATOM    773  OE2 GLU A  51      10.647   4.678  10.394  1.00 62.58           O  
ATOM    774  N   LYS A  52      11.455   3.559  15.774  1.00 64.71           N  
ATOM    775  H   LYS A  52      11.316   4.501  16.110  1.00 64.71           H  
ATOM    776  CA  LYS A  52      11.994   2.560  16.703  1.00 64.71           C  
ATOM    777  HA  LYS A  52      12.764   1.988  16.185  1.00 64.71           H  
ATOM    778  C   LYS A  52      10.947   1.548  17.170  1.00 64.71           C  
ATOM    779  CB  LYS A  52      12.618   3.294  17.896  1.00 64.71           C  
ATOM    780  HB2 LYS A  52      13.254   4.100  17.529  1.00 64.71           H  
ATOM    781  HB3 LYS A  52      11.821   3.722  18.504  1.00 64.71           H  
ATOM    782  O   LYS A  52      11.304   0.399  17.413  1.00 64.71           O  
ATOM    783  CG  LYS A  52      13.452   2.363  18.780  1.00 64.71           C  
ATOM    784  HG2 LYS A  52      14.269   1.936  18.198  1.00 64.71           H  
ATOM    785  HG3 LYS A  52      12.826   1.559  19.167  1.00 64.71           H  
ATOM    786  CD  LYS A  52      14.013   3.153  19.960  1.00 64.71           C  
ATOM    787  HD2 LYS A  52      14.683   3.931  19.593  1.00 64.71           H  
ATOM    788  HD3 LYS A  52      13.184   3.616  20.496  1.00 64.71           H  
ATOM    789  CE  LYS A  52      14.759   2.202  20.893  1.00 64.71           C  
ATOM    790  HE2 LYS A  52      15.601   1.770  20.353  1.00 64.71           H  
ATOM    791  HE3 LYS A  52      14.080   1.394  21.166  1.00 64.71           H  
ATOM    792  NZ  LYS A  52      15.216   2.921  22.103  1.00 64.71           N  
ATOM    793  HZ1 LYS A  52      15.819   3.689  21.847  1.00 64.71           H  
ATOM    794  HZ2 LYS A  52      15.702   2.295  22.730  1.00 64.71           H  
ATOM    795  HZ3 LYS A  52      14.414   3.302  22.585  1.00 64.71           H  
ATOM    796  N   ASP A  53       9.687   1.965  17.280  1.00 69.61           N  
ATOM    797  H   ASP A  53       9.469   2.908  16.991  1.00 69.61           H  
ATOM    798  CA  ASP A  53       8.596   1.122  17.789  1.00 69.61           C  
ATOM    799  HA  ASP A  53       9.020   0.297  18.361  1.00 69.61           H  
ATOM    800  C   ASP A  53       7.772   0.482  16.665  1.00 69.61           C  
ATOM    801  CB  ASP A  53       7.705   1.928  18.746  1.00 69.61           C  
ATOM    802  HB2 ASP A  53       6.889   1.296  19.097  1.00 69.61           H  
ATOM    803  HB3 ASP A  53       7.270   2.766  18.201  1.00 69.61           H  
ATOM    804  O   ASP A  53       6.803  -0.229  16.932  1.00 69.61           O  
ATOM    805  CG  ASP A  53       8.452   2.456  19.973  1.00 69.61           C  
ATOM    806  OD1 ASP A  53       9.401   1.799  20.457  1.00 69.61           O  
ATOM    807  OD2 ASP A  53       8.097   3.571  20.418  1.00 69.61           O  
ATOM    808  N   ALA A  54       8.135   0.734  15.406  1.00 79.32           N  
ATOM    809  H   ALA A  54       8.941   1.319  15.235  1.00 79.32           H  
ATOM    810  CA  ALA A  54       7.452   0.141  14.273  1.00 79.32           C  
ATOM    811  HA  ALA A  54       6.382   0.291  14.416  1.00 79.32           H  
ATOM    812  C   ALA A  54       7.722  -1.373  14.205  1.00 79.32           C  
ATOM    813  CB  ALA A  54       7.869   0.880  13.000  1.00 79.32           C  
ATOM    814  HB1 ALA A  54       7.659   1.944  13.113  1.00 79.32           H  
ATOM    815  HB2 ALA A  54       7.288   0.491  12.164  1.00 79.32           H  
ATOM    816  HB3 ALA A  54       8.934   0.735  12.819  1.00 79.32           H  
ATOM    817  O   ALA A  54       8.875  -1.809  14.127  1.00 79.32           O  
ATOM    818  N   GLU A  55       6.662  -2.181  14.177  1.00 88.49           N  
ATOM    819  H   GLU A  55       5.747  -1.758  14.129  1.00 88.49           H  
ATOM    820  CA  GLU A  55       6.782  -3.609  13.895  1.00 88.49           C  
ATOM    821  HA  GLU A  55       7.684  -3.966  14.392  1.00 88.49           H  
ATOM    822  C   GLU A  55       6.956  -3.802  12.387  1.00 88.49           C  
ATOM    823  CB  GLU A  55       5.603  -4.423  14.464  1.00 88.49           C  
ATOM    824  HB2 GLU A  55       5.437  -4.124  15.499  1.00 88.49           H  
ATOM    825  HB3 GLU A  55       4.702  -4.218  13.885  1.00 88.49           H  
ATOM    826  O   GLU A  55       6.243  -3.207  11.574  1.00 88.49           O  
ATOM    827  CG  GLU A  55       5.923  -5.935  14.424  1.00 88.49           C  
ATOM    828  HG2 GLU A  55       6.115  -6.224  13.391  1.00 88.49           H  
ATOM    829  HG3 GLU A  55       6.843  -6.106  14.983  1.00 88.49           H  
ATOM    830  CD  GLU A  55       4.831  -6.867  14.985  1.00 88.49           C  
ATOM    831  OE1 GLU A  55       4.959  -8.102  14.745  1.00 88.49           O  
ATOM    832  OE2 GLU A  55       3.873  -6.366  15.610  1.00 88.49           O  
ATOM    833  N   LYS A  56       7.923  -4.639  12.005  1.00 92.07           N  
ATOM    834  H   LYS A  56       8.444  -5.121  12.724  1.00 92.07           H  
ATOM    835  CA  LYS A  56       8.246  -4.939  10.609  1.00 92.07           C  
ATOM    836  HA  LYS A  56       7.513  -4.451   9.967  1.00 92.07           H  
ATOM    837  C   LYS A  56       8.135  -6.437  10.367  1.00 92.07           C  
ATOM    838  CB  LYS A  56       9.638  -4.394  10.238  1.00 92.07           C  
ATOM    839  HB2 LYS A  56      10.384  -4.839  10.896  1.00 92.07           H  
ATOM    840  HB3 LYS A  56       9.866  -4.677   9.211  1.00 92.07           H  
ATOM    841  O   LYS A  56       8.630  -7.235  11.161  1.00 92.07           O  
ATOM    842  CG  LYS A  56       9.699  -2.862  10.356  1.00 92.07           C  
ATOM    843  HG2 LYS A  56       8.967  -2.433   9.672  1.00 92.07           H  
ATOM    844  HG3 LYS A  56       9.432  -2.571  11.372  1.00 92.07           H  
ATOM    845  CD  LYS A  56      11.082  -2.271  10.041  1.00 92.07           C  
ATOM    846  HD2 LYS A  56      11.833  -2.737  10.680  1.00 92.07           H  
ATOM    847  HD3 LYS A  56      11.325  -2.445   8.993  1.00 92.07           H  
ATOM    848  CE  LYS A  56      11.003  -0.765  10.337  1.00 92.07           C  
ATOM    849  HE2 LYS A  56      10.191  -0.348   9.742  1.00 92.07           H  
ATOM    850  HE3 LYS A  56      10.728  -0.633  11.384  1.00 92.07           H  
ATOM    851  NZ  LYS A  56      12.252  -0.014  10.058  1.00 92.07           N  
ATOM    852  HZ1 LYS A  56      12.568  -0.153   9.109  1.00 92.07           H  
ATOM    853  HZ2 LYS A  56      12.975  -0.255  10.720  1.00 92.07           H  
ATOM    854  HZ3 LYS A  56      12.065   0.973  10.169  1.00 92.07           H  
ATOM    855  N   ARG A  57       7.527  -6.821   9.249  1.00 96.06           N  
ATOM    856  H   ARG A  57       7.134  -6.098   8.663  1.00 96.06           H  
ATOM    857  CA  ARG A  57       7.513  -8.196   8.739  1.00 96.06           C  
ATOM    858  HA  ARG A  57       8.252  -8.792   9.276  1.00 96.06           H  
ATOM    859  C   ARG A  57       7.921  -8.182   7.276  1.00 96.06           C  
ATOM    860  CB  ARG A  57       6.124  -8.835   8.909  1.00 96.06           C  
ATOM    861  HB2 ARG A  57       6.132  -9.829   8.463  1.00 96.06           H  
ATOM    862  HB3 ARG A  57       5.397  -8.238   8.359  1.00 96.06           H  
ATOM    863  O   ARG A  57       7.444  -7.345   6.520  1.00 96.06           O  
ATOM    864  CG  ARG A  57       5.660  -8.954  10.368  1.00 96.06           C  
ATOM    865  HG2 ARG A  57       4.624  -9.293  10.374  1.00 96.06           H  
ATOM    866  HG3 ARG A  57       5.697  -7.975  10.848  1.00 96.06           H  
ATOM    867  CD  ARG A  57       6.497  -9.932  11.193  1.00 96.06           C  
ATOM    868  HD2 ARG A  57       6.516 -10.897  10.687  1.00 96.06           H  
ATOM    869  HD3 ARG A  57       7.519  -9.561  11.269  1.00 96.06           H  
ATOM    870  NE  ARG A  57       5.936 -10.049  12.548  1.00 96.06           N  
ATOM    871  HE  ARG A  57       5.828  -9.198  13.081  1.00 96.06           H  
ATOM    872  NH1 ARG A  57       5.447 -12.303  12.591  1.00 96.06           N  
ATOM    873 HH11 ARG A  57       5.837 -12.404  11.665  1.00 96.06           H  
ATOM    874 HH12 ARG A  57       5.034 -13.084  13.080  1.00 96.06           H  
ATOM    875  NH2 ARG A  57       4.896 -10.944  14.305  1.00 96.06           N  
ATOM    876 HH21 ARG A  57       4.376 -11.672  14.774  1.00 96.06           H  
ATOM    877 HH22 ARG A  57       4.826  -9.993  14.636  1.00 96.06           H  
ATOM    878  CZ  ARG A  57       5.434 -11.112  13.135  1.00 96.06           C  
ATOM    879  N   THR A  58       8.766  -9.126   6.889  1.00 97.67           N  
ATOM    880  H   THR A  58       9.093  -9.799   7.568  1.00 97.67           H  
ATOM    881  CA  THR A  58       9.097  -9.395   5.487  1.00 97.67           C  
ATOM    882  HA  THR A  58       8.634  -8.651   4.839  1.00 97.67           H  
ATOM    883  C   THR A  58       8.544 -10.764   5.136  1.00 97.67           C  
ATOM    884  CB  THR A  58      10.608  -9.352   5.238  1.00 97.67           C  
ATOM    885  HB  THR A  58      11.094 -10.125   5.834  1.00 97.67           H  
ATOM    886  O   THR A  58       8.745 -11.714   5.895  1.00 97.67           O  
ATOM    887  CG2 THR A  58      10.950  -9.573   3.768  1.00 97.67           C  
ATOM    888 HG21 THR A  58      10.725 -10.598   3.474  1.00 97.67           H  
ATOM    889 HG22 THR A  58      10.374  -8.895   3.138  1.00 97.67           H  
ATOM    890 HG23 THR A  58      12.013  -9.408   3.592  1.00 97.67           H  
ATOM    891  OG1 THR A  58      11.146  -8.099   5.605  1.00 97.67           O  
ATOM    892  HG1 THR A  58      12.087  -8.171   5.433  1.00 97.67           H  
ATOM    893  N   VAL A  59       7.841 -10.860   4.013  1.00 97.59           N  
ATOM    894  H   VAL A  59       7.683 -10.027   3.465  1.00 97.59           H  
ATOM    895  CA  VAL A  59       7.250 -12.107   3.526  1.00 97.59           C  
ATOM    896  HA  VAL A  59       7.691 -12.955   4.050  1.00 97.59           H  
ATOM    897  C   VAL A  59       7.548 -12.266   2.048  1.00 97.59           C  
ATOM    898  CB  VAL A  59       5.732 -12.129   3.776  1.00 97.59           C  
ATOM    899  HB  VAL A  59       5.265 -11.271   3.292  1.00 97.59           H  
ATOM    900  O   VAL A  59       7.238 -11.382   1.256  1.00 97.59           O  
ATOM    901  CG1 VAL A  59       5.071 -13.403   3.241  1.00 97.59           C  
ATOM    902 HG11 VAL A  59       3.997 -13.348   3.418  1.00 97.59           H  
ATOM    903 HG12 VAL A  59       5.215 -13.490   2.164  1.00 97.59           H  
ATOM    904 HG13 VAL A  59       5.484 -14.286   3.729  1.00 97.59           H  
ATOM    905  CG2 VAL A  59       5.449 -12.060   5.280  1.00 97.59           C  
ATOM    906 HG21 VAL A  59       4.410 -12.337   5.458  1.00 97.59           H  
ATOM    907 HG22 VAL A  59       6.087 -12.765   5.813  1.00 97.59           H  
ATOM    908 HG23 VAL A  59       5.628 -11.049   5.648  1.00 97.59           H  
ATOM    909  N   THR A  60       8.102 -13.412   1.673  1.00 98.10           N  
ATOM    910  H   THR A  60       8.370 -14.088   2.374  1.00 98.10           H  
ATOM    911  CA  THR A  60       8.154 -13.842   0.276  1.00 98.10           C  
ATOM    912  HA  THR A  60       8.237 -12.969  -0.370  1.00 98.10           H  
ATOM    913  C   THR A  60       6.863 -14.587  -0.054  1.00 98.10           C  
ATOM    914  CB  THR A  60       9.367 -14.741   0.016  1.00 98.10           C  
ATOM    915  HB  THR A  60       9.218 -15.693   0.524  1.00 98.10           H  
ATOM    916  O   THR A  60       6.514 -15.539   0.637  1.00 98.10           O  
ATOM    917  CG2 THR A  60       9.567 -15.011  -1.473  1.00 98.10           C  
ATOM    918 HG21 THR A  60       8.725 -15.583  -1.864  1.00 98.10           H  
ATOM    919 HG22 THR A  60      10.477 -15.593  -1.617  1.00 98.10           H  
ATOM    920 HG23 THR A  60       9.650 -14.070  -2.017  1.00 98.10           H  
ATOM    921  OG1 THR A  60      10.551 -14.164   0.527  1.00 98.10           O  
ATOM    922  HG1 THR A  60      10.703 -13.298   0.143  1.00 98.10           H  
ATOM    923  N   VAL A  61       6.165 -14.161  -1.105  1.00 98.39           N  
ATOM    924  H   VAL A  61       6.507 -13.347  -1.595  1.00 98.39           H  
ATOM    925  CA  VAL A  61       4.945 -14.793  -1.620  1.00 98.39           C  
ATOM    926  HA  VAL A  61       4.641 -15.599  -0.953  1.00 98.39           H  
ATOM    927  C   VAL A  61       5.272 -15.390  -2.984  1.00 98.39           C  
ATOM    928  CB  VAL A  61       3.783 -13.782  -1.712  1.00 98.39           C  
ATOM    929  HB  VAL A  61       3.982 -13.076  -2.518  1.00 98.39           H  
ATOM    930  O   VAL A  61       5.595 -14.662  -3.929  1.00 98.39           O  
ATOM    931  CG1 VAL A  61       2.457 -14.497  -1.998  1.00 98.39           C  
ATOM    932 HG11 VAL A  61       2.533 -15.090  -2.910  1.00 98.39           H  
ATOM    933 HG12 VAL A  61       1.655 -13.768  -2.119  1.00 98.39           H  
ATOM    934 HG13 VAL A  61       2.204 -15.166  -1.176  1.00 98.39           H  
ATOM    935  CG2 VAL A  61       3.598 -12.976  -0.420  1.00 98.39           C  
ATOM    936 HG21 VAL A  61       3.424 -13.651   0.418  1.00 98.39           H  
ATOM    937 HG22 VAL A  61       2.745 -12.307  -0.531  1.00 98.39           H  
ATOM    938 HG23 VAL A  61       4.481 -12.368  -0.221  1.00 98.39           H  
ATOM    939  N   ASN A  62       5.237 -16.714  -3.103  1.00 98.28           N  
ATOM    940  H   ASN A  62       4.931 -17.269  -2.317  1.00 98.28           H  
ATOM    941  CA  ASN A  62       5.547 -17.407  -4.353  1.00 98.28           C  
ATOM    942  HA  ASN A  62       6.429 -16.934  -4.783  1.00 98.28           H  
ATOM    943  C   ASN A  62       4.393 -17.288  -5.368  1.00 98.28           C  
ATOM    944  CB  ASN A  62       5.904 -18.869  -4.053  1.00 98.28           C  
ATOM    945  HB2 ASN A  62       6.095 -19.411  -4.979  1.00 98.28           H  
ATOM    946  HB3 ASN A  62       5.067 -19.354  -3.551  1.00 98.28           H  
ATOM    947  O   ASN A  62       3.260 -16.995  -4.986  1.00 98.28           O  
ATOM    948  CG  ASN A  62       7.148 -18.963  -3.199  1.00 98.28           C  
ATOM    949  ND2 ASN A  62       6.999 -19.355  -1.959  1.00 98.28           N  
ATOM    950 HD21 ASN A  62       7.804 -19.290  -1.352  1.00 98.28           H  
ATOM    951 HD22 ASN A  62       6.067 -19.333  -1.572  1.00 98.28           H  
ATOM    952  OD1 ASN A  62       8.247 -18.654  -3.637  1.00 98.28           O  
ATOM    953  N   PRO A  63       4.646 -17.514  -6.670  1.00 98.21           N  
ATOM    954  CA  PRO A  63       3.595 -17.549  -7.688  1.00 98.21           C  
ATOM    955  HA  PRO A  63       3.231 -16.535  -7.855  1.00 98.21           H  
ATOM    956  C   PRO A  63       2.421 -18.463  -7.312  1.00 98.21           C  
ATOM    957  CB  PRO A  63       4.301 -18.050  -8.952  1.00 98.21           C  
ATOM    958  HB2 PRO A  63       4.361 -19.139  -8.952  1.00 98.21           H  
ATOM    959  HB3 PRO A  63       3.818 -17.705  -9.866  1.00 98.21           H  
ATOM    960  O   PRO A  63       2.617 -19.644  -7.029  1.00 98.21           O  
ATOM    961  CG  PRO A  63       5.701 -17.475  -8.783  1.00 98.21           C  
ATOM    962  HG2 PRO A  63       5.670 -16.409  -9.008  1.00 98.21           H  
ATOM    963  HG3 PRO A  63       6.437 -17.993  -9.397  1.00 98.21           H  
ATOM    964  CD  PRO A  63       5.952 -17.675  -7.292  1.00 98.21           C  
ATOM    965  HD2 PRO A  63       6.324 -18.684  -7.117  1.00 98.21           H  
ATOM    966  HD3 PRO A  63       6.666 -16.934  -6.932  1.00 98.21           H  
ATOM    967  N   GLY A  64       1.201 -17.922  -7.335  1.00 98.02           N  
ATOM    968  H   GLY A  64       1.125 -16.928  -7.494  1.00 98.02           H  
ATOM    969  CA  GLY A  64      -0.037 -18.626  -6.987  1.00 98.02           C  
ATOM    970  HA2 GLY A  64      -0.877 -18.070  -7.402  1.00 98.02           H  
ATOM    971  HA3 GLY A  64      -0.021 -19.620  -7.435  1.00 98.02           H  
ATOM    972  C   GLY A  64      -0.290 -18.794  -5.483  1.00 98.02           C  
ATOM    973  O   GLY A  64      -1.298 -19.393  -5.109  1.00 98.02           O  
ATOM    974  N   GLU A  65       0.598 -18.287  -4.626  1.00 98.38           N  
ATOM    975  H   GLU A  65       1.398 -17.790  -4.989  1.00 98.38           H  
ATOM    976  CA  GLU A  65       0.481 -18.376  -3.171  1.00 98.38           C  
ATOM    977  HA  GLU A  65      -0.016 -19.315  -2.929  1.00 98.38           H  
ATOM    978  C   GLU A  65      -0.374 -17.235  -2.595  1.00 98.38           C  
ATOM    979  CB  GLU A  65       1.890 -18.429  -2.552  1.00 98.38           C  
ATOM    980  HB2 GLU A  65       2.480 -19.161  -3.104  1.00 98.38           H  
ATOM    981  HB3 GLU A  65       2.358 -17.450  -2.655  1.00 98.38           H  
ATOM    982  O   GLU A  65      -0.386 -16.107  -3.103  1.00 98.38           O  
ATOM    983  CG  GLU A  65       1.911 -18.821  -1.068  1.00 98.38           C  
ATOM    984  HG2 GLU A  65       1.371 -18.066  -0.496  1.00 98.38           H  
ATOM    985  HG3 GLU A  65       1.386 -19.769  -0.954  1.00 98.38           H  
ATOM    986  CD  GLU A  65       3.336 -18.953  -0.494  1.00 98.38           C  
ATOM    987  OE1 GLU A  65       3.451 -19.477   0.634  1.00 98.38           O  
ATOM    988  OE2 GLU A  65       4.319 -18.572  -1.181  1.00 98.38           O  
ATOM    989  N   GLU A  66      -1.068 -17.539  -1.496  1.00 98.33           N  
ATOM    990  H   GLU A  66      -0.969 -18.468  -1.112  1.00 98.33           H  
ATOM    991  CA  GLU A  66      -1.705 -16.561  -0.618  1.00 98.33           C  
ATOM    992  HA  GLU A  66      -1.444 -15.567  -0.981  1.00 98.33           H  
ATOM    993  C   GLU A  66      -1.136 -16.725   0.800  1.00 98.33           C  
ATOM    994  CB  GLU A  66      -3.243 -16.686  -0.685  1.00 98.33           C  
ATOM    995  HB2 GLU A  66      -3.549 -17.659  -0.301  1.00 98.33           H  
ATOM    996  HB3 GLU A  66      -3.534 -16.622  -1.733  1.00 98.33           H  
ATOM    997  O   GLU A  66      -1.127 -17.831   1.341  1.00 98.33           O  
ATOM    998  CG  GLU A  66      -3.975 -15.575   0.097  1.00 98.33           C  
ATOM    999  HG2 GLU A  66      -3.753 -15.690   1.158  1.00 98.33           H  
ATOM   1000  HG3 GLU A  66      -3.580 -14.610  -0.222  1.00 98.33           H  
ATOM   1001  CD  GLU A  66      -5.508 -15.549  -0.104  1.00 98.33           C  
ATOM   1002  OE1 GLU A  66      -6.210 -14.982   0.773  1.00 98.33           O  
ATOM   1003  OE2 GLU A  66      -6.004 -16.000  -1.166  1.00 98.33           O  
ATOM   1004  N   VAL A  67      -0.656 -15.632   1.398  1.00 98.22           N  
ATOM   1005  H   VAL A  67      -0.735 -14.757   0.901  1.00 98.22           H  
ATOM   1006  CA  VAL A  67      -0.069 -15.603   2.748  1.00 98.22           C  
ATOM   1007  HA  VAL A  67      -0.196 -16.583   3.208  1.00 98.22           H  
ATOM   1008  C   VAL A  67      -0.812 -14.583   3.602  1.00 98.22           C  
ATOM   1009  CB  VAL A  67       1.444 -15.291   2.721  1.00 98.22           C  
ATOM   1010  HB  VAL A  67       1.598 -14.298   2.297  1.00 98.22           H  
ATOM   1011  O   VAL A  67      -1.113 -13.483   3.142  1.00 98.22           O  
ATOM   1012  CG1 VAL A  67       2.036 -15.314   4.141  1.00 98.22           C  
ATOM   1013 HG11 VAL A  67       1.733 -16.226   4.655  1.00 98.22           H  
ATOM   1014 HG12 VAL A  67       3.125 -15.303   4.096  1.00 98.22           H  
ATOM   1015 HG13 VAL A  67       1.701 -14.446   4.709  1.00 98.22           H  
ATOM   1016  CG2 VAL A  67       2.237 -16.298   1.882  1.00 98.22           C  
ATOM   1017 HG21 VAL A  67       3.287 -16.009   1.831  1.00 98.22           H  
ATOM   1018 HG22 VAL A  67       2.164 -17.299   2.309  1.00 98.22           H  
ATOM   1019 HG23 VAL A  67       1.850 -16.324   0.863  1.00 98.22           H  
ATOM   1020  N   GLU A  68      -1.076 -14.913   4.866  1.00 98.24           N  
ATOM   1021  H   GLU A  68      -0.784 -15.821   5.200  1.00 98.24           H  
ATOM   1022  CA  GLU A  68      -1.632 -13.980   5.848  1.00 98.24           C  
ATOM   1023  HA  GLU A  68      -1.924 -13.064   5.333  1.00 98.24           H  
ATOM   1024  C   GLU A  68      -0.587 -13.599   6.904  1.00 98.24           C  
ATOM   1025  CB  GLU A  68      -2.915 -14.551   6.474  1.00 98.24           C  
ATOM   1026  HB2 GLU A  68      -2.676 -15.434   7.066  1.00 98.24           H  
ATOM   1027  HB3 GLU A  68      -3.596 -14.843   5.674  1.00 98.24           H  
ATOM   1028  O   GLU A  68       0.053 -14.457   7.513  1.00 98.24           O  
ATOM   1029  CG  GLU A  68      -3.615 -13.510   7.362  1.00 98.24           C  
ATOM   1030  HG2 GLU A  68      -2.976 -13.268   8.211  1.00 98.24           H  
ATOM   1031  HG3 GLU A  68      -3.759 -12.593   6.791  1.00 98.24           H  
ATOM   1032  CD  GLU A  68      -4.973 -14.009   7.871  1.00 98.24           C  
ATOM   1033  OE1 GLU A  68      -5.016 -14.510   9.017  1.00 98.24           O  
ATOM   1034  OE2 GLU A  68      -5.975 -13.818   7.140  1.00 98.24           O  
ATOM   1035  N   VAL A  69      -0.444 -12.298   7.153  1.00 97.46           N  
ATOM   1036  H   VAL A  69      -0.981 -11.656   6.588  1.00 97.46           H  
ATOM   1037  CA  VAL A  69       0.385 -11.727   8.218  1.00 97.46           C  
ATOM   1038  HA  VAL A  69       0.912 -12.532   8.731  1.00 97.46           H  
ATOM   1039  C   VAL A  69      -0.524 -11.021   9.208  1.00 97.46           C  
ATOM   1040  CB  VAL A  69       1.433 -10.746   7.666  1.00 97.46           C  
ATOM   1041  HB  VAL A  69       0.939  -9.854   7.281  1.00 97.46           H  
ATOM   1042  O   VAL A  69      -1.310 -10.160   8.824  1.00 97.46           O  
ATOM   1043  CG1 VAL A  69       2.418 -10.327   8.766  1.00 97.46           C  
ATOM   1044 HG11 VAL A  69       1.892  -9.826   9.579  1.00 97.46           H  
ATOM   1045 HG12 VAL A  69       3.147  -9.629   8.355  1.00 97.46           H  
ATOM   1046 HG13 VAL A  69       2.939 -11.201   9.157  1.00 97.46           H  
ATOM   1047  CG2 VAL A  69       2.238 -11.377   6.531  1.00 97.46           C  
ATOM   1048 HG21 VAL A  69       1.595 -11.556   5.669  1.00 97.46           H  
ATOM   1049 HG22 VAL A  69       2.658 -12.326   6.865  1.00 97.46           H  
ATOM   1050 HG23 VAL A  69       3.031 -10.697   6.222  1.00 97.46           H  
ATOM   1051  N   THR A  70      -0.413 -11.359  10.489  1.00 96.28           N  
ATOM   1052  H   THR A  70       0.280 -12.044  10.756  1.00 96.28           H  
ATOM   1053  CA  THR A  70      -1.181 -10.701  11.552  1.00 96.28           C  
ATOM   1054  HA  THR A  70      -1.895 -10.004  11.113  1.00 96.28           H  
ATOM   1055  C   THR A  70      -0.258  -9.900  12.457  1.00 96.28           C  
ATOM   1056  CB  THR A  70      -2.005 -11.713  12.357  1.00 96.28           C  
ATOM   1057  HB  THR A  70      -1.348 -12.470  12.786  1.00 96.28           H  
ATOM   1058  O   THR A  70       0.758 -10.413  12.926  1.00 96.28           O  
ATOM   1059  CG2 THR A  70      -2.822 -11.057  13.472  1.00 96.28           C  
ATOM   1060 HG21 THR A  70      -2.158 -10.682  14.252  1.00 96.28           H  
ATOM   1061 HG22 THR A  70      -3.491 -11.794  13.915  1.00 96.28           H  
ATOM   1062 HG23 THR A  70      -3.408 -10.231  13.070  1.00 96.28           H  
ATOM   1063  OG1 THR A  70      -2.955 -12.337  11.524  1.00 96.28           O  
ATOM   1064  HG1 THR A  70      -2.513 -12.792  10.803  1.00 96.28           H  
ATOM   1065  N   PHE A  71      -0.659  -8.663  12.730  1.00 93.46           N  
ATOM   1066  H   PHE A  71      -1.497  -8.329  12.277  1.00 93.46           H  
ATOM   1067  CA  PHE A  71      -0.080  -7.784  13.739  1.00 93.46           C  
ATOM   1068  HA  PHE A  71       0.835  -8.222  14.137  1.00 93.46           H  
ATOM   1069  C   PHE A  71      -1.073  -7.612  14.886  1.00 93.46           C  
ATOM   1070  CB  PHE A  71       0.271  -6.436  13.111  1.00 93.46           C  
ATOM   1071  HB2 PHE A  71      -0.632  -5.979  12.705  1.00 93.46           H  
ATOM   1072  HB3 PHE A  71       0.648  -5.781  13.896  1.00 93.46           H  
ATOM   1073  O   PHE A  71      -2.289  -7.706  14.687  1.00 93.46           O  
ATOM   1074  CG  PHE A  71       1.313  -6.528  12.018  1.00 93.46           C  
ATOM   1075  CD1 PHE A  71       2.653  -6.236  12.315  1.00 93.46           C  
ATOM   1076  HD1 PHE A  71       2.927  -5.944  13.318  1.00 93.46           H  
ATOM   1077  CD2 PHE A  71       0.950  -6.898  10.710  1.00 93.46           C  
ATOM   1078  HD2 PHE A  71      -0.077  -7.143  10.482  1.00 93.46           H  
ATOM   1079  CE1 PHE A  71       3.622  -6.259  11.300  1.00 93.46           C  
ATOM   1080  HE1 PHE A  71       4.640  -5.977  11.524  1.00 93.46           H  
ATOM   1081  CE2 PHE A  71       1.922  -6.946   9.698  1.00 93.46           C  
ATOM   1082  HE2 PHE A  71       1.640  -7.231   8.695  1.00 93.46           H  
ATOM   1083  CZ  PHE A  71       3.254  -6.609   9.992  1.00 93.46           C  
ATOM   1084  HZ  PHE A  71       4.002  -6.606   9.213  1.00 93.46           H  
ATOM   1085  N   SER A  72      -0.570  -7.370  16.092  1.00 91.16           N  
ATOM   1086  H   SER A  72       0.428  -7.256  16.202  1.00 91.16           H  
ATOM   1087  CA  SER A  72      -1.408  -7.112  17.265  1.00 91.16           C  
ATOM   1088  HA  SER A  72      -2.384  -6.765  16.927  1.00 91.16           H  
ATOM   1089  C   SER A  72      -0.799  -6.008  18.113  1.00 91.16           C  
ATOM   1090  CB  SER A  72      -1.632  -8.378  18.097  1.00 91.16           C  
ATOM   1091  HB2 SER A  72      -2.316  -8.154  18.916  1.00 91.16           H  
ATOM   1092  HB3 SER A  72      -0.683  -8.728  18.505  1.00 91.16           H  
ATOM   1093  O   SER A  72       0.406  -5.998  18.356  1.00 91.16           O  
ATOM   1094  OG  SER A  72      -2.196  -9.386  17.277  1.00 91.16           O  
ATOM   1095  HG  SER A  72      -2.507  -8.936  16.488  1.00 91.16           H  
ATOM   1096  N   ALA A  73      -1.630  -5.075  18.556  1.00 83.62           N  
ATOM   1097  H   ALA A  73      -2.614  -5.148  18.337  1.00 83.62           H  
ATOM   1098  CA  ALA A  73      -1.212  -3.922  19.329  1.00 83.62           C  
ATOM   1099  HA  ALA A  73      -0.266  -4.134  19.827  1.00 83.62           H  
ATOM   1100  C   ALA A  73      -2.262  -3.602  20.389  1.00 83.62           C  
ATOM   1101  CB  ALA A  73      -1.012  -2.738  18.377  1.00 83.62           C  
ATOM   1102  HB1 ALA A  73      -0.814  -1.837  18.958  1.00 83.62           H  
ATOM   1103  HB2 ALA A  73      -1.924  -2.562  17.807  1.00 83.62           H  
ATOM   1104  HB3 ALA A  73      -0.188  -2.933  17.692  1.00 83.62           H  
ATOM   1105  O   ALA A  73      -3.435  -3.452  20.073  1.00 83.62           O  
ATOM   1106  N   ASN A  74      -1.824  -3.414  21.638  1.00 80.89           N  
ATOM   1107  H   ASN A  74      -0.867  -3.653  21.854  1.00 80.89           H  
ATOM   1108  CA  ASN A  74      -2.709  -2.984  22.734  1.00 80.89           C  
ATOM   1109  HA  ASN A  74      -3.504  -3.717  22.863  1.00 80.89           H  
ATOM   1110  C   ASN A  74      -3.382  -1.628  22.465  1.00 80.89           C  
ATOM   1111  CB  ASN A  74      -1.887  -2.875  24.029  1.00 80.89           C  
ATOM   1112  HB2 ASN A  74      -1.066  -2.174  23.877  1.00 80.89           H  
ATOM   1113  HB3 ASN A  74      -2.527  -2.475  24.815  1.00 80.89           H  
ATOM   1114  O   ASN A  74      -4.378  -1.300  23.100  1.00 80.89           O  
ATOM   1115  CG  ASN A  74      -1.342  -4.198  24.526  1.00 80.89           C  
ATOM   1116  ND2 ASN A  74      -0.291  -4.168  25.310  1.00 80.89           N  
ATOM   1117 HD21 ASN A  74       0.022  -5.069  25.641  1.00 80.89           H  
ATOM   1118 HD22 ASN A  74       0.081  -3.287  25.636  1.00 80.89           H  
ATOM   1119  OD1 ASN A  74      -1.821  -5.273  24.228  1.00 80.89           O  
ATOM   1120  N   ASP A  75      -2.802  -0.847  21.559  1.00 76.58           N  
ATOM   1121  H   ASP A  75      -2.059  -1.245  21.002  1.00 76.58           H  
ATOM   1122  CA  ASP A  75      -3.329   0.419  21.087  1.00 76.58           C  
ATOM   1123  HA  ASP A  75      -4.253   0.668  21.608  1.00 76.58           H  
ATOM   1124  C   ASP A  75      -3.585   0.312  19.570  1.00 76.58           C  
ATOM   1125  CB  ASP A  75      -2.328   1.516  21.446  1.00 76.58           C  
ATOM   1126  HB2 ASP A  75      -2.218   1.552  22.530  1.00 76.58           H  
ATOM   1127  HB3 ASP A  75      -1.356   1.273  21.016  1.00 76.58           H  
ATOM   1128  O   ASP A  75      -2.617   0.221  18.803  1.00 76.58           O  
ATOM   1129  CG  ASP A  75      -2.773   2.886  20.949  1.00 76.58           C  
ATOM   1130  OD1 ASP A  75      -3.883   2.972  20.375  1.00 76.58           O  
ATOM   1131  OD2 ASP A  75      -1.956   3.803  21.137  1.00 76.58           O  
ATOM   1132  N   PRO A  76      -4.858   0.295  19.127  1.00 71.81           N  
ATOM   1133  CA  PRO A  76      -5.226   0.222  17.714  1.00 71.81           C  
ATOM   1134  HA  PRO A  76      -4.866  -0.722  17.304  1.00 71.81           H  
ATOM   1135  C   PRO A  76      -4.679   1.374  16.874  1.00 71.81           C  
ATOM   1136  CB  PRO A  76      -6.758   0.243  17.687  1.00 71.81           C  
ATOM   1137  HB2 PRO A  76      -7.153  -0.369  16.876  1.00 71.81           H  
ATOM   1138  HB3 PRO A  76      -7.121   1.267  17.598  1.00 71.81           H  
ATOM   1139  O   PRO A  76      -4.444   1.194  15.679  1.00 71.81           O  
ATOM   1140  CG  PRO A  76      -7.150  -0.306  19.054  1.00 71.81           C  
ATOM   1141  HG2 PRO A  76      -8.137   0.039  19.363  1.00 71.81           H  
ATOM   1142  HG3 PRO A  76      -7.107  -1.395  19.040  1.00 71.81           H  
ATOM   1143  CD  PRO A  76      -6.051   0.236  19.958  1.00 71.81           C  
ATOM   1144  HD2 PRO A  76      -5.920  -0.432  20.810  1.00 71.81           H  
ATOM   1145  HD3 PRO A  76      -6.304   1.241  20.296  1.00 71.81           H  
ATOM   1146  N   HIS A  77      -4.430   2.539  17.476  1.00 74.21           N  
ATOM   1147  H   HIS A  77      -4.555   2.634  18.474  1.00 74.21           H  
ATOM   1148  CA  HIS A  77      -3.927   3.699  16.753  1.00 74.21           C  
ATOM   1149  HA  HIS A  77      -4.570   3.888  15.893  1.00 74.21           H  
ATOM   1150  C   HIS A  77      -2.501   3.501  16.221  1.00 74.21           C  
ATOM   1151  CB  HIS A  77      -3.997   4.904  17.667  1.00 74.21           C  
ATOM   1152  HB2 HIS A  77      -3.533   5.718  17.111  1.00 74.21           H  
ATOM   1153  HB3 HIS A  77      -3.418   4.713  18.570  1.00 74.21           H  
ATOM   1154  O   HIS A  77      -2.093   4.144  15.254  1.00 74.21           O  
ATOM   1155  CG  HIS A  77      -5.398   5.324  18.041  1.00 74.21           C  
ATOM   1156  CD2 HIS A  77      -6.042   5.112  19.231  1.00 74.21           C  
ATOM   1157  HD2 HIS A  77      -5.651   4.558  20.071  1.00 74.21           H  
ATOM   1158  ND1 HIS A  77      -6.170   6.201  17.317  1.00 74.21           N  
ATOM   1159  HD1 HIS A  77      -5.767   6.869  16.676  1.00 74.21           H  
ATOM   1160  CE1 HIS A  77      -7.272   6.465  18.032  1.00 74.21           C  
ATOM   1161  HE1 HIS A  77      -8.012   7.206  17.765  1.00 74.21           H  
ATOM   1162  NE2 HIS A  77      -7.263   5.802  19.196  1.00 74.21           N  
ATOM   1163  N   LYS A  78      -1.772   2.498  16.729  1.00 78.42           N  
ATOM   1164  H   LYS A  78      -2.152   1.998  17.520  1.00 78.42           H  
ATOM   1165  CA  LYS A  78      -0.511   2.043  16.122  1.00 78.42           C  
ATOM   1166  HA  LYS A  78       0.168   2.895  16.078  1.00 78.42           H  
ATOM   1167  C   LYS A  78      -0.685   1.556  14.682  1.00 78.42           C  
ATOM   1168  CB  LYS A  78       0.114   0.939  16.978  1.00 78.42           C  
ATOM   1169  HB2 LYS A  78      -0.583   0.106  17.079  1.00 78.42           H  
ATOM   1170  HB3 LYS A  78       1.014   0.580  16.479  1.00 78.42           H  
ATOM   1171  O   LYS A  78       0.287   1.479  13.936  1.00 78.42           O  
ATOM   1172  CG  LYS A  78       0.495   1.483  18.357  1.00 78.42           C  
ATOM   1173  HG2 LYS A  78       1.081   2.394  18.232  1.00 78.42           H  
ATOM   1174  HG3 LYS A  78      -0.405   1.726  18.923  1.00 78.42           H  
ATOM   1175  CD  LYS A  78       1.331   0.464  19.125  1.00 78.42           C  
ATOM   1176  HD2 LYS A  78       2.252   0.275  18.573  1.00 78.42           H  
ATOM   1177  HD3 LYS A  78       0.776  -0.467  19.241  1.00 78.42           H  
ATOM   1178  CE  LYS A  78       1.652   1.053  20.494  1.00 78.42           C  
ATOM   1179  HE2 LYS A  78       2.089   2.040  20.348  1.00 78.42           H  
ATOM   1180  HE3 LYS A  78       0.721   1.199  21.042  1.00 78.42           H  
ATOM   1181  NZ  LYS A  78       2.584   0.179  21.238  1.00 78.42           N  
ATOM   1182  HZ1 LYS A  78       2.782   0.602  22.134  1.00 78.42           H  
ATOM   1183  HZ2 LYS A  78       3.447   0.098  20.720  1.00 78.42           H  
ATOM   1184  HZ3 LYS A  78       2.176  -0.736  21.366  1.00 78.42           H  
ATOM   1185  N   PHE A  79      -1.901   1.234  14.259  1.00 85.15           N  
ATOM   1186  H   PHE A  79      -2.676   1.303  14.903  1.00 85.15           H  
ATOM   1187  CA  PHE A  79      -2.193   0.835  12.889  1.00 85.15           C  
ATOM   1188  HA  PHE A  79      -1.280   0.450  12.434  1.00 85.15           H  
ATOM   1189  C   PHE A  79      -2.622   1.997  11.985  1.00 85.15           C  
ATOM   1190  CB  PHE A  79      -3.200  -0.313  12.902  1.00 85.15           C  
ATOM   1191  HB2 PHE A  79      -4.168   0.067  13.229  1.00 85.15           H  
ATOM   1192  HB3 PHE A  79      -3.307  -0.672  11.878  1.00 85.15           H  
ATOM   1193  O   PHE A  79      -3.016   1.743  10.851  1.00 85.15           O  
ATOM   1194  CG  PHE A  79      -2.806  -1.513  13.733  1.00 85.15           C  
ATOM   1195  CD1 PHE A  79      -1.530  -2.095  13.594  1.00 85.15           C  
ATOM   1196  HD1 PHE A  79      -0.817  -1.675  12.900  1.00 85.15           H  
ATOM   1197  CD2 PHE A  79      -3.731  -2.065  14.633  1.00 85.15           C  
ATOM   1198  HD2 PHE A  79      -4.704  -1.613  14.756  1.00 85.15           H  
ATOM   1199  CE1 PHE A  79      -1.178  -3.218  14.360  1.00 85.15           C  
ATOM   1200  HE1 PHE A  79      -0.190  -3.645  14.270  1.00 85.15           H  
ATOM   1201  CE2 PHE A  79      -3.384  -3.195  15.386  1.00 85.15           C  
ATOM   1202  HE2 PHE A  79      -4.095  -3.596  16.094  1.00 85.15           H  
ATOM   1203  CZ  PHE A  79      -2.113  -3.776  15.245  1.00 85.15           C  
ATOM   1204  HZ  PHE A  79      -1.851  -4.642  15.836  1.00 85.15           H  
ATOM   1205  N   ASN A  80      -2.501   3.256  12.429  1.00 84.67           N  
ATOM   1206  H   ASN A  80      -2.250   3.417  13.394  1.00 84.67           H  
ATOM   1207  CA  ASN A  80      -2.937   4.416  11.647  1.00 84.67           C  
ATOM   1208  HA  ASN A  80      -3.939   4.191  11.283  1.00 84.67           H  
ATOM   1209  C   ASN A  80      -2.066   4.716  10.416  1.00 84.67           C  
ATOM   1210  CB  ASN A  80      -3.052   5.652  12.557  1.00 84.67           C  
ATOM   1211  HB2 ASN A  80      -3.121   6.551  11.945  1.00 84.67           H  
ATOM   1212  HB3 ASN A  80      -2.170   5.749  13.189  1.00 84.67           H  
ATOM   1213  O   ASN A  80      -2.488   5.467   9.536  1.00 84.67           O  
ATOM   1214  CG  ASN A  80      -4.298   5.624  13.421  1.00 84.67           C  
ATOM   1215  ND2 ASN A  80      -4.410   6.518  14.369  1.00 84.67           N  
ATOM   1216 HD21 ASN A  80      -3.657   7.158  14.581  1.00 84.67           H  
ATOM   1217 HD22 ASN A  80      -5.285   6.518  14.874  1.00 84.67           H  
ATOM   1218  OD1 ASN A  80      -5.204   4.823  13.244  1.00 84.67           O  
ATOM   1219  N   ARG A  81      -0.848   4.157  10.344  1.00 87.08           N  
ATOM   1220  H   ARG A  81      -0.563   3.578  11.121  1.00 87.08           H  
ATOM   1221  CA  ARG A  81       0.122   4.461   9.277  1.00 87.08           C  
ATOM   1222  HA  ARG A  81      -0.441   4.890   8.448  1.00 87.08           H  
ATOM   1223  C   ARG A  81       0.820   3.224   8.691  1.00 87.08           C  
ATOM   1224  CB  ARG A  81       1.101   5.557   9.742  1.00 87.08           C  
ATOM   1225  HB2 ARG A  81       1.682   5.191  10.589  1.00 87.08           H  
ATOM   1226  HB3 ARG A  81       1.779   5.782   8.919  1.00 87.08           H  
ATOM   1227  O   ARG A  81       2.050   3.146   8.735  1.00 87.08           O  
ATOM   1228  CG  ARG A  81       0.369   6.852  10.145  1.00 87.08           C  
ATOM   1229  HG2 ARG A  81      -0.281   6.648  10.996  1.00 87.08           H  
ATOM   1230  HG3 ARG A  81      -0.251   7.194   9.317  1.00 87.08           H  
ATOM   1231  CD  ARG A  81       1.294   7.990  10.580  1.00 87.08           C  
ATOM   1232  HD2 ARG A  81       0.673   8.762  11.036  1.00 87.08           H  
ATOM   1233  HD3 ARG A  81       1.979   7.640  11.351  1.00 87.08           H  
ATOM   1234  NE  ARG A  81       1.999   8.596   9.438  1.00 87.08           N  
ATOM   1235  HE  ARG A  81       1.481   9.318   8.958  1.00 87.08           H  
ATOM   1236  NH1 ARG A  81       3.997   7.486   9.688  1.00 87.08           N  
ATOM   1237 HH11 ARG A  81       3.614   7.058  10.518  1.00 87.08           H  
ATOM   1238 HH12 ARG A  81       4.968   7.353   9.443  1.00 87.08           H  
ATOM   1239  NH2 ARG A  81       3.730   9.003   8.052  1.00 87.08           N  
ATOM   1240 HH21 ARG A  81       4.692   8.879   7.770  1.00 87.08           H  
ATOM   1241 HH22 ARG A  81       3.119   9.696   7.645  1.00 87.08           H  
ATOM   1242  CZ  ARG A  81       3.238   8.352   9.067  1.00 87.08           C  
ATOM   1243  N   PRO A  82       0.087   2.212   8.189  1.00 93.09           N  
ATOM   1244  CA  PRO A  82       0.717   1.024   7.648  1.00 93.09           C  
ATOM   1245  HA  PRO A  82       1.464   0.656   8.352  1.00 93.09           H  
ATOM   1246  C   PRO A  82       1.406   1.350   6.318  1.00 93.09           C  
ATOM   1247  CB  PRO A  82      -0.394  -0.015   7.521  1.00 93.09           C  
ATOM   1248  HB2 PRO A  82      -0.541  -0.514   8.479  1.00 93.09           H  
ATOM   1249  HB3 PRO A  82      -0.193  -0.742   6.735  1.00 93.09           H  
ATOM   1250  O   PRO A  82       0.907   2.109   5.483  1.00 93.09           O  
ATOM   1251  CG  PRO A  82      -1.617   0.840   7.218  1.00 93.09           C  
ATOM   1252  HG2 PRO A  82      -1.662   0.998   6.141  1.00 93.09           H  
ATOM   1253  HG3 PRO A  82      -2.529   0.361   7.573  1.00 93.09           H  
ATOM   1254  CD  PRO A  82      -1.350   2.153   7.967  1.00 93.09           C  
ATOM   1255  HD2 PRO A  82      -1.861   2.130   8.929  1.00 93.09           H  
ATOM   1256  HD3 PRO A  82      -1.699   3.013   7.394  1.00 93.09           H  
ATOM   1257  N   GLN A  83       2.568   0.745   6.123  1.00 94.88           N  
ATOM   1258  H   GLN A  83       2.920   0.155   6.864  1.00 94.88           H  
ATOM   1259  CA  GLN A  83       3.402   0.899   4.943  1.00 94.88           C  
ATOM   1260  HA  GLN A  83       2.867   1.474   4.187  1.00 94.88           H  
ATOM   1261  C   GLN A  83       3.708  -0.482   4.368  1.00 94.88           C  
ATOM   1262  CB  GLN A  83       4.656   1.690   5.343  1.00 94.88           C  
ATOM   1263  HB2 GLN A  83       5.105   1.200   6.207  1.00 94.88           H  
ATOM   1264  HB3 GLN A  83       4.348   2.689   5.653  1.00 94.88           H  
ATOM   1265  O   GLN A  83       4.134  -1.389   5.083  1.00 94.88           O  
ATOM   1266  CG  GLN A  83       5.727   1.826   4.249  1.00 94.88           C  
ATOM   1267  HG2 GLN A  83       5.342   2.404   3.409  1.00 94.88           H  
ATOM   1268  HG3 GLN A  83       5.996   0.837   3.878  1.00 94.88           H  
ATOM   1269  CD  GLN A  83       7.005   2.478   4.784  1.00 94.88           C  
ATOM   1270  NE2 GLN A  83       8.084   2.450   4.050  1.00 94.88           N  
ATOM   1271 HE21 GLN A  83       8.873   2.960   4.419  1.00 94.88           H  
ATOM   1272 HE22 GLN A  83       7.944   2.455   3.050  1.00 94.88           H  
ATOM   1273  OE1 GLN A  83       7.103   2.993   5.890  1.00 94.88           O  
ATOM   1274  N   PHE A  84       3.523  -0.620   3.060  1.00 97.83           N  
ATOM   1275  H   PHE A  84       3.146   0.167   2.551  1.00 97.83           H  
ATOM   1276  CA  PHE A  84       3.796  -1.826   2.294  1.00 97.83           C  
ATOM   1277  HA  PHE A  84       4.202  -2.599   2.947  1.00 97.83           H  
ATOM   1278  C   PHE A  84       4.828  -1.484   1.225  1.00 97.83           C  
ATOM   1279  CB  PHE A  84       2.497  -2.363   1.672  1.00 97.83           C  
ATOM   1280  HB2 PHE A  84       2.189  -1.705   0.859  1.00 97.83           H  
ATOM   1281  HB3 PHE A  84       2.697  -3.340   1.233  1.00 97.83           H  
ATOM   1282  O   PHE A  84       4.582  -0.630   0.381  1.00 97.83           O  
ATOM   1283  CG  PHE A  84       1.348  -2.484   2.653  1.00 97.83           C  
ATOM   1284  CD1 PHE A  84       1.213  -3.648   3.426  1.00 97.83           C  
ATOM   1285  HD1 PHE A  84       1.896  -4.470   3.271  1.00 97.83           H  
ATOM   1286  CD2 PHE A  84       0.447  -1.417   2.834  1.00 97.83           C  
ATOM   1287  HD2 PHE A  84       0.552  -0.514   2.250  1.00 97.83           H  
ATOM   1288  CE1 PHE A  84       0.202  -3.736   4.398  1.00 97.83           C  
ATOM   1289  HE1 PHE A  84       0.115  -4.623   5.008  1.00 97.83           H  
ATOM   1290  CE2 PHE A  84      -0.568  -1.507   3.802  1.00 97.83           C  
ATOM   1291  HE2 PHE A  84      -1.240  -0.675   3.956  1.00 97.83           H  
ATOM   1292  CZ  PHE A  84      -0.681  -2.663   4.594  1.00 97.83           C  
ATOM   1293  HZ  PHE A  84      -1.435  -2.720   5.365  1.00 97.83           H  
ATOM   1294  N   THR A  85       5.988  -2.130   1.257  1.00 97.86           N  
ATOM   1295  H   THR A  85       6.129  -2.822   1.979  1.00 97.86           H  
ATOM   1296  CA  THR A  85       6.950  -2.097   0.148  1.00 97.86           C  
ATOM   1297  HA  THR A  85       6.679  -1.322  -0.569  1.00 97.86           H  
ATOM   1298  C   THR A  85       6.883  -3.439  -0.553  1.00 97.86           C  
ATOM   1299  CB  THR A  85       8.370  -1.796   0.630  1.00 97.86           C  
ATOM   1300  HB  THR A  85       8.738  -2.630   1.228  1.00 97.86           H  
ATOM   1301  O   THR A  85       7.064  -4.467   0.092  1.00 97.86           O  
ATOM   1302  CG2 THR A  85       9.338  -1.549  -0.521  1.00 97.86           C  
ATOM   1303 HG21 THR A  85      10.333  -1.357  -0.119  1.00 97.86           H  
ATOM   1304 HG22 THR A  85       9.397  -2.429  -1.161  1.00 97.86           H  
ATOM   1305 HG23 THR A  85       9.007  -0.694  -1.111  1.00 97.86           H  
ATOM   1306  OG1 THR A  85       8.338  -0.631   1.426  1.00 97.86           O  
ATOM   1307  HG1 THR A  85       7.543  -0.708   1.959  1.00 97.86           H  
ATOM   1308  N   ILE A  86       6.563  -3.427  -1.840  1.00 98.08           N  
ATOM   1309  H   ILE A  86       6.463  -2.535  -2.302  1.00 98.08           H  
ATOM   1310  CA  ILE A  86       6.345  -4.616  -2.659  1.00 98.08           C  
ATOM   1311  HA  ILE A  86       6.417  -5.518  -2.051  1.00 98.08           H  
ATOM   1312  C   ILE A  86       7.453  -4.639  -3.701  1.00 98.08           C  
ATOM   1313  CB  ILE A  86       4.943  -4.565  -3.302  1.00 98.08           C  
ATOM   1314  HB  ILE A  86       4.898  -3.670  -3.922  1.00 98.08           H  
ATOM   1315  O   ILE A  86       7.542  -3.731  -4.529  1.00 98.08           O  
ATOM   1316  CG1 ILE A  86       3.818  -4.491  -2.238  1.00 98.08           C  
ATOM   1317 HG12 ILE A  86       4.177  -4.050  -1.308  1.00 98.08           H  
ATOM   1318 HG13 ILE A  86       3.457  -5.492  -2.001  1.00 98.08           H  
ATOM   1319  CG2 ILE A  86       4.706  -5.788  -4.207  1.00 98.08           C  
ATOM   1320 HG21 ILE A  86       4.818  -6.703  -3.626  1.00 98.08           H  
ATOM   1321 HG22 ILE A  86       3.703  -5.751  -4.634  1.00 98.08           H  
ATOM   1322 HG23 ILE A  86       5.423  -5.797  -5.027  1.00 98.08           H  
ATOM   1323  CD1 ILE A  86       2.651  -3.628  -2.721  1.00 98.08           C  
ATOM   1324 HD11 ILE A  86       2.254  -4.038  -3.650  1.00 98.08           H  
ATOM   1325 HD12 ILE A  86       2.992  -2.607  -2.892  1.00 98.08           H  
ATOM   1326 HD13 ILE A  86       1.866  -3.615  -1.965  1.00 98.08           H  
ATOM   1327  N   GLU A  87       8.294  -5.662  -3.641  1.00 97.82           N  
ATOM   1328  H   GLU A  87       8.164  -6.357  -2.920  1.00 97.82           H  
ATOM   1329  CA  GLU A  87       9.442  -5.855  -4.518  1.00 97.82           C  
ATOM   1330  HA  GLU A  87       9.492  -5.028  -5.226  1.00 97.82           H  
ATOM   1331  C   GLU A  87       9.263  -7.146  -5.324  1.00 97.82           C  
ATOM   1332  CB  GLU A  87      10.758  -5.846  -3.714  1.00 97.82           C  
ATOM   1333  HB2 GLU A  87      11.578  -5.931  -4.426  1.00 97.82           H  
ATOM   1334  HB3 GLU A  87      10.783  -6.708  -3.047  1.00 97.82           H  
ATOM   1335  O   GLU A  87       8.831  -8.176  -4.802  1.00 97.82           O  
ATOM   1336  CG  GLU A  87      10.940  -4.557  -2.883  1.00 97.82           C  
ATOM   1337  HG2 GLU A  87      10.694  -3.713  -3.527  1.00 97.82           H  
ATOM   1338  HG3 GLU A  87      10.227  -4.562  -2.058  1.00 97.82           H  
ATOM   1339  CD  GLU A  87      12.358  -4.332  -2.318  1.00 97.82           C  
ATOM   1340  OE1 GLU A  87      12.609  -3.196  -1.824  1.00 97.82           O  
ATOM   1341  OE2 GLU A  87      13.221  -5.221  -2.474  1.00 97.82           O  
ATOM   1342  N   TRP A  88       9.578  -7.110  -6.615  1.00 95.31           N  
ATOM   1343  H   TRP A  88       9.936  -6.246  -6.998  1.00 95.31           H  
ATOM   1344  CA  TRP A  88       9.492  -8.270  -7.501  1.00 95.31           C  
ATOM   1345  HA  TRP A  88       9.442  -9.173  -6.893  1.00 95.31           H  
ATOM   1346  C   TRP A  88      10.742  -8.408  -8.372  1.00 95.31           C  
ATOM   1347  CB  TRP A  88       8.200  -8.212  -8.331  1.00 95.31           C  
ATOM   1348  HB2 TRP A  88       8.098  -9.135  -8.902  1.00 95.31           H  
ATOM   1349  HB3 TRP A  88       7.360  -8.170  -7.638  1.00 95.31           H  
ATOM   1350  O   TRP A  88      11.590  -7.515  -8.468  1.00 95.31           O  
ATOM   1351  CG  TRP A  88       8.066  -7.051  -9.264  1.00 95.31           C  
ATOM   1352  CD1 TRP A  88       8.471  -7.004 -10.553  1.00 95.31           C  
ATOM   1353  HD1 TRP A  88       8.956  -7.813 -11.079  1.00 95.31           H  
ATOM   1354  CD2 TRP A  88       7.482  -5.746  -8.981  1.00 95.31           C  
ATOM   1355  CE2 TRP A  88       7.553  -4.956 -10.166  1.00 95.31           C  
ATOM   1356  CE3 TRP A  88       6.919  -5.147  -7.835  1.00 95.31           C  
ATOM   1357  HE3 TRP A  88       6.867  -5.713  -6.917  1.00 95.31           H  
ATOM   1358  NE1 TRP A  88       8.161  -5.772 -11.093  1.00 95.31           N  
ATOM   1359  HE1 TRP A  88       8.348  -5.517 -12.052  1.00 95.31           H  
ATOM   1360  CH2 TRP A  88       6.555  -3.067  -9.053  1.00 95.31           C  
ATOM   1361  HH2 TRP A  88       6.203  -2.046  -9.077  1.00 95.31           H  
ATOM   1362  CZ2 TRP A  88       7.104  -3.631 -10.213  1.00 95.31           C  
ATOM   1363  HZ2 TRP A  88       7.175  -3.055 -11.123  1.00 95.31           H  
ATOM   1364  CZ3 TRP A  88       6.459  -3.819  -7.869  1.00 95.31           C  
ATOM   1365  HZ3 TRP A  88       6.044  -3.374  -6.976  1.00 95.31           H  
ATOM   1366  N   GLY A  89      10.869  -9.569  -9.018  1.00 89.00           N  
ATOM   1367  H   GLY A  89      10.172 -10.278  -8.841  1.00 89.00           H  
ATOM   1368  CA  GLY A  89      11.999  -9.866  -9.901  1.00 89.00           C  
ATOM   1369  HA2 GLY A  89      11.836 -10.825 -10.393  1.00 89.00           H  
ATOM   1370  HA3 GLY A  89      12.898  -9.942  -9.289  1.00 89.00           H  
ATOM   1371  C   GLY A  89      12.224  -8.797 -10.981  1.00 89.00           C  
ATOM   1372  O   GLY A  89      11.279  -8.223 -11.513  1.00 89.00           O  
ATOM   1373  N   GLY A  90      13.489  -8.544 -11.327  1.00 84.58           N  
ATOM   1374  H   GLY A  90      14.226  -9.047 -10.853  1.00 84.58           H  
ATOM   1375  CA  GLY A  90      13.869  -7.506 -12.297  1.00 84.58           C  
ATOM   1376  HA2 GLY A  90      13.091  -7.409 -13.055  1.00 84.58           H  
ATOM   1377  HA3 GLY A  90      14.789  -7.809 -12.797  1.00 84.58           H  
ATOM   1378  C   GLY A  90      14.105  -6.115 -11.693  1.00 84.58           C  
ATOM   1379  O   GLY A  90      14.335  -5.172 -12.443  1.00 84.58           O  
ATOM   1380  N   GLY A  91      14.087  -5.989 -10.360  1.00 86.81           N  
ATOM   1381  H   GLY A  91      13.796  -6.780  -9.804  1.00 86.81           H  
ATOM   1382  CA  GLY A  91      14.339  -4.727  -9.651  1.00 86.81           C  
ATOM   1383  HA2 GLY A  91      14.669  -4.953  -8.637  1.00 86.81           H  
ATOM   1384  HA3 GLY A  91      15.128  -4.169 -10.156  1.00 86.81           H  
ATOM   1385  C   GLY A  91      13.111  -3.823  -9.544  1.00 86.81           C  
ATOM   1386  O   GLY A  91      13.250  -2.631  -9.288  1.00 86.81           O  
ATOM   1387  N   GLY A  92      11.915  -4.367  -9.773  1.00 94.34           N  
ATOM   1388  H   GLY A  92      11.842  -5.370  -9.869  1.00 94.34           H  
ATOM   1389  CA  GLY A  92      10.688  -3.605  -9.629  1.00 94.34           C  
ATOM   1390  HA2 GLY A  92       9.883  -4.098 -10.175  1.00 94.34           H  
ATOM   1391  HA3 GLY A  92      10.843  -2.616 -10.060  1.00 94.34           H  
ATOM   1392  C   GLY A  92      10.296  -3.452  -8.165  1.00 94.34           C  
ATOM   1393  O   GLY A  92      10.329  -4.419  -7.406  1.00 94.34           O  
ATOM   1394  N   ARG A  93       9.954  -2.223  -7.774  1.00 97.22           N  
ATOM   1395  H   ARG A  93       9.999  -1.473  -8.448  1.00 97.22           H  
ATOM   1396  CA  ARG A  93       9.601  -1.860  -6.406  1.00 97.22           C  
ATOM   1397  HA  ARG A  93       9.206  -2.739  -5.896  1.00 97.22           H  
ATOM   1398  C   ARG A  93       8.531  -0.778  -6.395  1.00 97.22           C  
ATOM   1399  CB  ARG A  93      10.875  -1.414  -5.682  1.00 97.22           C  
ATOM   1400  HB2 ARG A  93      11.542  -2.271  -5.589  1.00 97.22           H  
ATOM   1401  HB3 ARG A  93      11.376  -0.649  -6.276  1.00 97.22           H  
ATOM   1402  O   ARG A  93       8.689   0.259  -7.039  1.00 97.22           O  
ATOM   1403  CG  ARG A  93      10.586  -0.846  -4.290  1.00 97.22           C  
ATOM   1404  HG2 ARG A  93       9.997   0.067  -4.380  1.00 97.22           H  
ATOM   1405  HG3 ARG A  93      10.034  -1.567  -3.687  1.00 97.22           H  
ATOM   1406  CD  ARG A  93      11.905  -0.503  -3.616  1.00 97.22           C  
ATOM   1407  HD2 ARG A  93      12.446  -1.430  -3.423  1.00 97.22           H  
ATOM   1408  HD3 ARG A  93      12.501   0.110  -4.292  1.00 97.22           H  
ATOM   1409  NE  ARG A  93      11.670   0.253  -2.379  1.00 97.22           N  
ATOM   1410  HE  ARG A  93      10.819   0.795  -2.338  1.00 97.22           H  
ATOM   1411  NH1 ARG A  93      13.670  -0.241  -1.411  1.00 97.22           N  
ATOM   1412 HH11 ARG A  93      14.276  -0.224  -0.603  1.00 97.22           H  
ATOM   1413 HH12 ARG A  93      13.650  -1.093  -1.952  1.00 97.22           H  
ATOM   1414  NH2 ARG A  93      12.270   1.191  -0.405  1.00 97.22           N  
ATOM   1415 HH21 ARG A  93      11.387   1.680  -0.407  1.00 97.22           H  
ATOM   1416 HH22 ARG A  93      12.932   1.293   0.351  1.00 97.22           H  
ATOM   1417  CZ  ARG A  93      12.539   0.400  -1.406  1.00 97.22           C  
ATOM   1418  N   VAL A  94       7.480  -0.997  -5.612  1.00 98.02           N  
ATOM   1419  H   VAL A  94       7.437  -1.883  -5.130  1.00 98.02           H  
ATOM   1420  CA  VAL A  94       6.439  -0.005  -5.318  1.00 98.02           C  
ATOM   1421  HA  VAL A  94       6.777   0.976  -5.654  1.00 98.02           H  
ATOM   1422  C   VAL A  94       6.226   0.082  -3.822  1.00 98.02           C  
ATOM   1423  CB  VAL A  94       5.125  -0.326  -6.049  1.00 98.02           C  
ATOM   1424  HB  VAL A  94       4.929  -1.395  -5.968  1.00 98.02           H  
ATOM   1425  O   VAL A  94       6.226  -0.920  -3.109  1.00 98.02           O  
ATOM   1426  CG1 VAL A  94       3.887   0.426  -5.531  1.00 98.02           C  
ATOM   1427 HG11 VAL A  94       4.069   1.501  -5.527  1.00 98.02           H  
ATOM   1428 HG12 VAL A  94       3.642   0.098  -4.521  1.00 98.02           H  
ATOM   1429 HG13 VAL A  94       3.030   0.212  -6.171  1.00 98.02           H  
ATOM   1430  CG2 VAL A  94       5.266   0.041  -7.524  1.00 98.02           C  
ATOM   1431 HG21 VAL A  94       4.478  -0.471  -8.076  1.00 98.02           H  
ATOM   1432 HG22 VAL A  94       6.236  -0.267  -7.914  1.00 98.02           H  
ATOM   1433 HG23 VAL A  94       5.181   1.120  -7.656  1.00 98.02           H  
ATOM   1434  N   GLU A  95       6.007   1.296  -3.350  1.00 98.15           N  
ATOM   1435  H   GLU A  95       6.032   2.073  -3.995  1.00 98.15           H  
ATOM   1436  CA  GLU A  95       5.644   1.575  -1.977  1.00 98.15           C  
ATOM   1437  HA  GLU A  95       5.709   0.660  -1.388  1.00 98.15           H  
ATOM   1438  C   GLU A  95       4.205   2.093  -1.894  1.00 98.15           C  
ATOM   1439  CB  GLU A  95       6.667   2.555  -1.414  1.00 98.15           C  
ATOM   1440  HB2 GLU A  95       6.605   3.492  -1.969  1.00 98.15           H  
ATOM   1441  HB3 GLU A  95       7.666   2.135  -1.528  1.00 98.15           H  
ATOM   1442  O   GLU A  95       3.809   2.978  -2.650  1.00 98.15           O  
ATOM   1443  CG  GLU A  95       6.409   2.826   0.059  1.00 98.15           C  
ATOM   1444  HG2 GLU A  95       6.410   1.880   0.600  1.00 98.15           H  
ATOM   1445  HG3 GLU A  95       5.428   3.287   0.179  1.00 98.15           H  
ATOM   1446  CD  GLU A  95       7.456   3.753   0.659  1.00 98.15           C  
ATOM   1447  OE1 GLU A  95       7.514   3.800   1.901  1.00 98.15           O  
ATOM   1448  OE2 GLU A  95       8.188   4.497  -0.019  1.00 98.15           O  
ATOM   1449  N   VAL A  96       3.442   1.556  -0.942  1.00 98.05           N  
ATOM   1450  H   VAL A  96       3.844   0.808  -0.396  1.00 98.05           H  
ATOM   1451  CA  VAL A  96       2.096   1.994  -0.567  1.00 98.05           C  
ATOM   1452  HA  VAL A  96       1.808   2.849  -1.178  1.00 98.05           H  
ATOM   1453  C   VAL A  96       2.136   2.420   0.897  1.00 98.05           C  
ATOM   1454  CB  VAL A  96       1.055   0.875  -0.779  1.00 98.05           C  
ATOM   1455  HB  VAL A  96       1.258   0.059  -0.084  1.00 98.05           H  
ATOM   1456  O   VAL A  96       2.323   1.587   1.783  1.00 98.05           O  
ATOM   1457  CG1 VAL A  96      -0.365   1.385  -0.500  1.00 98.05           C  
ATOM   1458 HG11 VAL A  96      -1.080   0.573  -0.633  1.00 98.05           H  
ATOM   1459 HG12 VAL A  96      -0.447   1.742   0.526  1.00 98.05           H  
ATOM   1460 HG13 VAL A  96      -0.611   2.195  -1.187  1.00 98.05           H  
ATOM   1461  CG2 VAL A  96       1.100   0.291  -2.197  1.00 98.05           C  
ATOM   1462 HG21 VAL A  96       0.289  -0.425  -2.333  1.00 98.05           H  
ATOM   1463 HG22 VAL A  96       2.045  -0.229  -2.353  1.00 98.05           H  
ATOM   1464 HG23 VAL A  96       1.012   1.087  -2.936  1.00 98.05           H  
ATOM   1465  N   ARG A  97       1.955   3.711   1.172  1.00 96.15           N  
ATOM   1466  H   ARG A  97       1.818   4.338   0.392  1.00 96.15           H  
ATOM   1467  CA  ARG A  97       1.789   4.248   2.531  1.00 96.15           C  
ATOM   1468  HA  ARG A  97       2.021   3.485   3.274  1.00 96.15           H  
ATOM   1469  C   ARG A  97       0.342   4.652   2.725  1.00 96.15           C  
ATOM   1470  CB  ARG A  97       2.702   5.457   2.765  1.00 96.15           C  
ATOM   1471  HB2 ARG A  97       2.475   5.882   3.742  1.00 96.15           H  
ATOM   1472  HB3 ARG A  97       2.483   6.208   2.006  1.00 96.15           H  
ATOM   1473  O   ARG A  97      -0.178   5.430   1.931  1.00 96.15           O  
ATOM   1474  CG  ARG A  97       4.191   5.115   2.713  1.00 96.15           C  
ATOM   1475  HG2 ARG A  97       4.429   4.434   3.530  1.00 96.15           H  
ATOM   1476  HG3 ARG A  97       4.428   4.644   1.758  1.00 96.15           H  
ATOM   1477  CD  ARG A  97       5.021   6.393   2.859  1.00 96.15           C  
ATOM   1478  HD2 ARG A  97       4.836   6.831   3.840  1.00 96.15           H  
ATOM   1479  HD3 ARG A  97       4.708   7.096   2.087  1.00 96.15           H  
ATOM   1480  NE  ARG A  97       6.450   6.101   2.707  1.00 96.15           N  
ATOM   1481  HE  ARG A  97       6.716   5.127   2.681  1.00 96.15           H  
ATOM   1482  NH1 ARG A  97       7.243   8.188   2.194  1.00 96.15           N  
ATOM   1483 HH11 ARG A  97       6.300   8.540   2.283  1.00 96.15           H  
ATOM   1484 HH12 ARG A  97       7.943   8.745   1.725  1.00 96.15           H  
ATOM   1485  NH2 ARG A  97       8.574   6.404   2.006  1.00 96.15           N  
ATOM   1486 HH21 ARG A  97       8.526   5.428   1.750  1.00 96.15           H  
ATOM   1487 HH22 ARG A  97       9.244   6.957   1.491  1.00 96.15           H  
ATOM   1488  CZ  ARG A  97       7.417   6.903   2.317  1.00 96.15           C  
ATOM   1489  N   VAL A  98      -0.288   4.151   3.775  1.00 94.35           N  
ATOM   1490  H   VAL A  98       0.213   3.541   4.405  1.00 94.35           H  
ATOM   1491  CA  VAL A  98      -1.645   4.543   4.159  1.00 94.35           C  
ATOM   1492  HA  VAL A  98      -2.094   5.134   3.360  1.00 94.35           H  
ATOM   1493  C   VAL A  98      -1.557   5.410   5.406  1.00 94.35           C  
ATOM   1494  CB  VAL A  98      -2.541   3.318   4.383  1.00 94.35           C  
ATOM   1495  HB  VAL A  98      -2.215   2.820   5.296  1.00 94.35           H  
ATOM   1496  O   VAL A  98      -0.711   5.164   6.256  1.00 94.35           O  
ATOM   1497  CG1 VAL A  98      -4.011   3.706   4.560  1.00 94.35           C  
ATOM   1498 HG11 VAL A  98      -4.138   4.304   5.462  1.00 94.35           H  
ATOM   1499 HG12 VAL A  98      -4.353   4.278   3.697  1.00 94.35           H  
ATOM   1500 HG13 VAL A  98      -4.625   2.811   4.667  1.00 94.35           H  
ATOM   1501  CG2 VAL A  98      -2.448   2.310   3.228  1.00 94.35           C  
ATOM   1502 HG21 VAL A  98      -2.741   2.786   2.292  1.00 94.35           H  
ATOM   1503 HG22 VAL A  98      -1.432   1.927   3.138  1.00 94.35           H  
ATOM   1504 HG23 VAL A  98      -3.100   1.463   3.440  1.00 94.35           H  
ATOM   1505  N   GLU A  99      -2.409   6.420   5.507  1.00 91.43           N  
ATOM   1506  H   GLU A  99      -3.010   6.621   4.721  1.00 91.43           H  
ATOM   1507  CA  GLU A  99      -2.535   7.293   6.671  1.00 91.43           C  
ATOM   1508  HA  GLU A  99      -2.106   6.807   7.548  1.00 91.43           H  
ATOM   1509  C   GLU A  99      -4.019   7.554   6.941  1.00 91.43           C  
ATOM   1510  CB  GLU A  99      -1.737   8.578   6.407  1.00 91.43           C  
ATOM   1511  HB2 GLU A  99      -2.104   9.046   5.493  1.00 91.43           H  
ATOM   1512  HB3 GLU A  99      -0.698   8.294   6.243  1.00 91.43           H  
ATOM   1513  O   GLU A  99      -4.748   7.977   6.039  1.00 91.43           O  
ATOM   1514  CG  GLU A  99      -1.778   9.608   7.543  1.00 91.43           C  
ATOM   1515  HG2 GLU A  99      -1.579   9.102   8.488  1.00 91.43           H  
ATOM   1516  HG3 GLU A  99      -2.769  10.059   7.589  1.00 91.43           H  
ATOM   1517  CD  GLU A  99      -0.714  10.689   7.294  1.00 91.43           C  
ATOM   1518  OE1 GLU A  99       0.279  10.721   8.060  1.00 91.43           O  
ATOM   1519  OE2 GLU A  99      -0.797  11.394   6.256  1.00 91.43           O  
ATOM   1520  N   PHE A 100      -4.468   7.276   8.164  1.00 87.83           N  
ATOM   1521  H   PHE A 100      -3.820   6.904   8.844  1.00 87.83           H  
ATOM   1522  CA  PHE A 100      -5.828   7.557   8.622  1.00 87.83           C  
ATOM   1523  HA  PHE A 100      -6.473   7.732   7.761  1.00 87.83           H  
ATOM   1524  C   PHE A 100      -5.829   8.828   9.478  1.00 87.83           C  
ATOM   1525  CB  PHE A 100      -6.396   6.349   9.383  1.00 87.83           C  
ATOM   1526  HB2 PHE A 100      -7.411   6.586   9.701  1.00 87.83           H  
ATOM   1527  HB3 PHE A 100      -5.804   6.187  10.284  1.00 87.83           H  
ATOM   1528  O   PHE A 100      -5.148   8.889  10.496  1.00 87.83           O  
ATOM   1529  CG  PHE A 100      -6.430   5.064   8.575  1.00 87.83           C  
ATOM   1530  CD1 PHE A 100      -7.445   4.832   7.632  1.00 87.83           C  
ATOM   1531  HD1 PHE A 100      -8.217   5.572   7.475  1.00 87.83           H  
ATOM   1532  CD2 PHE A 100      -5.418   4.104   8.735  1.00 87.83           C  
ATOM   1533  HD2 PHE A 100      -4.620   4.288   9.440  1.00 87.83           H  
ATOM   1534  CE1 PHE A 100      -7.417   3.654   6.864  1.00 87.83           C  
ATOM   1535  HE1 PHE A 100      -8.133   3.501   6.070  1.00 87.83           H  
ATOM   1536  CE2 PHE A 100      -5.414   2.912   8.000  1.00 87.83           C  
ATOM   1537  HE2 PHE A 100      -4.633   2.184   8.165  1.00 87.83           H  
ATOM   1538  CZ  PHE A 100      -6.422   2.686   7.056  1.00 87.83           C  
ATOM   1539  HZ  PHE A 100      -6.420   1.786   6.460  1.00 87.83           H  
ATOM   1540  N   GLU A 101      -6.600   9.836   9.068  1.00 84.06           N  
ATOM   1541  H   GLU A 101      -7.168   9.696   8.245  1.00 84.06           H  
ATOM   1542  CA  GLU A 101      -6.703  11.131   9.751  1.00 84.06           C  
ATOM   1543  HA  GLU A 101      -6.318  11.041  10.766  1.00 84.06           H  
ATOM   1544  C   GLU A 101      -8.182  11.536   9.820  1.00 84.06           C  
ATOM   1545  CB  GLU A 101      -5.841  12.180   9.015  1.00 84.06           C  
ATOM   1546  HB2 GLU A 101      -4.831  11.790   8.894  1.00 84.06           H  
ATOM   1547  HB3 GLU A 101      -6.259  12.349   8.023  1.00 84.06           H  
ATOM   1548  O   GLU A 101      -8.767  11.989   8.832  1.00 84.06           O  
ATOM   1549  CG  GLU A 101      -5.758  13.516   9.777  1.00 84.06           C  
ATOM   1550  HG2 GLU A 101      -5.232  13.341  10.716  1.00 84.06           H  
ATOM   1551  HG3 GLU A 101      -6.768  13.849  10.017  1.00 84.06           H  
ATOM   1552  CD  GLU A 101      -5.054  14.651   8.999  1.00 84.06           C  
ATOM   1553  OE1 GLU A 101      -4.915  15.762   9.560  1.00 84.06           O  
ATOM   1554  OE2 GLU A 101      -4.730  14.507   7.790  1.00 84.06           O  
ATOM   1555  N   GLY A 102      -8.811  11.341  10.983  1.00 83.46           N  
ATOM   1556  H   GLY A 102      -8.292  10.930  11.745  1.00 83.46           H  
ATOM   1557  CA  GLY A 102     -10.231  11.636  11.184  1.00 83.46           C  
ATOM   1558  HA2 GLY A 102     -10.509  11.395  12.210  1.00 83.46           H  
ATOM   1559  HA3 GLY A 102     -10.396  12.702  11.025  1.00 83.46           H  
ATOM   1560  C   GLY A 102     -11.144  10.840  10.244  1.00 83.46           C  
ATOM   1561  O   GLY A 102     -11.212   9.615  10.308  1.00 83.46           O  
ATOM   1562  N   ASP A 103     -11.862  11.546   9.372  1.00 88.55           N  
ATOM   1563  H   ASP A 103     -11.703  12.541   9.303  1.00 88.55           H  
ATOM   1564  CA  ASP A 103     -12.782  10.991   8.374  1.00 88.55           C  
ATOM   1565  HA  ASP A 103     -13.162  10.039   8.747  1.00 88.55           H  
ATOM   1566  C   ASP A 103     -12.106  10.691   7.021  1.00 88.55           C  
ATOM   1567  CB  ASP A 103     -13.987  11.938   8.232  1.00 88.55           C  
ATOM   1568  HB2 ASP A 103     -14.756  11.443   7.639  1.00 88.55           H  
ATOM   1569  HB3 ASP A 103     -14.409  12.126   9.219  1.00 88.55           H  
ATOM   1570  O   ASP A 103     -12.786  10.406   6.028  1.00 88.55           O  
ATOM   1571  CG  ASP A 103     -13.664  13.285   7.567  1.00 88.55           C  
ATOM   1572  OD1 ASP A 103     -12.529  13.793   7.731  1.00 88.55           O  
ATOM   1573  OD2 ASP A 103     -14.566  13.832   6.896  1.00 88.55           O  
ATOM   1574  N   LYS A 104     -10.767  10.747   6.958  1.00 92.07           N  
ATOM   1575  H   LYS A 104     -10.268  11.003   7.799  1.00 92.07           H  
ATOM   1576  CA  LYS A 104      -9.984  10.574   5.728  1.00 92.07           C  
ATOM   1577  HA  LYS A 104     -10.673  10.351   4.914  1.00 92.07           H  
ATOM   1578  C   LYS A 104      -9.005   9.412   5.807  1.00 92.07           C  
ATOM   1579  CB  LYS A 104      -9.236  11.868   5.381  1.00 92.07           C  
ATOM   1580  HB2 LYS A 104      -8.570  12.131   6.202  1.00 92.07           H  
ATOM   1581  HB3 LYS A 104      -8.635  11.707   4.486  1.00 92.07           H  
ATOM   1582  O   LYS A 104      -8.376   9.169   6.832  1.00 92.07           O  
ATOM   1583  CG  LYS A 104     -10.214  13.015   5.120  1.00 92.07           C  
ATOM   1584  HG2 LYS A 104     -10.839  12.769   4.261  1.00 92.07           H  
ATOM   1585  HG3 LYS A 104     -10.853  13.150   5.993  1.00 92.07           H  
ATOM   1586  CD  LYS A 104      -9.478  14.325   4.865  1.00 92.07           C  
ATOM   1587  HD2 LYS A 104      -8.897  14.255   3.945  1.00 92.07           H  
ATOM   1588  HD3 LYS A 104      -8.816  14.523   5.708  1.00 92.07           H  
ATOM   1589  CE  LYS A 104     -10.532  15.426   4.763  1.00 92.07           C  
ATOM   1590  HE2 LYS A 104     -11.184  15.343   5.633  1.00 92.07           H  
ATOM   1591  HE3 LYS A 104     -11.144  15.253   3.878  1.00 92.07           H  
ATOM   1592  NZ  LYS A 104      -9.893  16.758   4.729  1.00 92.07           N  
ATOM   1593  HZ1 LYS A 104     -10.604  17.475   4.718  1.00 92.07           H  
ATOM   1594  HZ2 LYS A 104      -9.345  16.869   5.570  1.00 92.07           H  
ATOM   1595  HZ3 LYS A 104      -9.289  16.842   3.924  1.00 92.07           H  
ATOM   1596  N   MET A 105      -8.812   8.766   4.660  1.00 94.06           N  
ATOM   1597  H   MET A 105      -9.380   9.045   3.873  1.00 94.06           H  
ATOM   1598  CA  MET A 105      -7.700   7.852   4.410  1.00 94.06           C  
ATOM   1599  HA  MET A 105      -7.055   7.816   5.288  1.00 94.06           H  
ATOM   1600  C   MET A 105      -6.887   8.378   3.225  1.00 94.06           C  
ATOM   1601  CB  MET A 105      -8.227   6.433   4.161  1.00 94.06           C  
ATOM   1602  HB2 MET A 105      -8.842   6.431   3.261  1.00 94.06           H  
ATOM   1603  HB3 MET A 105      -8.847   6.121   5.003  1.00 94.06           H  
ATOM   1604  O   MET A 105      -7.414   8.489   2.114  1.00 94.06           O  
ATOM   1605  CG  MET A 105      -7.072   5.436   4.004  1.00 94.06           C  
ATOM   1606  HG2 MET A 105      -6.577   5.330   4.970  1.00 94.06           H  
ATOM   1607  HG3 MET A 105      -6.333   5.837   3.311  1.00 94.06           H  
ATOM   1608  SD  MET A 105      -7.548   3.790   3.404  1.00 94.06           S  
ATOM   1609  CE  MET A 105      -7.895   4.244   1.702  1.00 94.06           C  
ATOM   1610  HE1 MET A 105      -7.820   3.360   1.069  1.00 94.06           H  
ATOM   1611  HE2 MET A 105      -8.888   4.691   1.652  1.00 94.06           H  
ATOM   1612  HE3 MET A 105      -7.170   4.985   1.366  1.00 94.06           H  
ATOM   1613  N   ARG A 106      -5.608   8.687   3.443  1.00 95.03           N  
ATOM   1614  H   ARG A 106      -5.244   8.544   4.374  1.00 95.03           H  
ATOM   1615  CA  ARG A 106      -4.655   9.050   2.385  1.00 95.03           C  
ATOM   1616  HA  ARG A 106      -5.200   9.349   1.489  1.00 95.03           H  
ATOM   1617  C   ARG A 106      -3.807   7.840   2.023  1.00 95.03           C  
ATOM   1618  CB  ARG A 106      -3.768  10.230   2.808  1.00 95.03           C  
ATOM   1619  HB2 ARG A 106      -3.192   9.952   3.690  1.00 95.03           H  
ATOM   1620  HB3 ARG A 106      -3.069  10.443   1.999  1.00 95.03           H  
ATOM   1621  O   ARG A 106      -3.293   7.155   2.899  1.00 95.03           O  
ATOM   1622  CG  ARG A 106      -4.568  11.502   3.114  1.00 95.03           C  
ATOM   1623  HG2 ARG A 106      -5.175  11.342   4.005  1.00 95.03           H  
ATOM   1624  HG3 ARG A 106      -5.219  11.741   2.273  1.00 95.03           H  
ATOM   1625  CD  ARG A 106      -3.606  12.668   3.361  1.00 95.03           C  
ATOM   1626  HD2 ARG A 106      -3.062  12.884   2.441  1.00 95.03           H  
ATOM   1627  HD3 ARG A 106      -2.885  12.356   4.117  1.00 95.03           H  
ATOM   1628  NE  ARG A 106      -4.327  13.879   3.794  1.00 95.03           N  
ATOM   1629  HE  ARG A 106      -5.157  14.136   3.278  1.00 95.03           H  
ATOM   1630  NH1 ARG A 106      -2.972  14.471   5.567  1.00 95.03           N  
ATOM   1631 HH11 ARG A 106      -3.128  14.663   6.547  1.00 95.03           H  
ATOM   1632 HH12 ARG A 106      -2.380  13.671   5.393  1.00 95.03           H  
ATOM   1633  NH2 ARG A 106      -4.851  15.537   5.263  1.00 95.03           N  
ATOM   1634 HH21 ARG A 106      -4.342  16.352   5.574  1.00 95.03           H  
ATOM   1635 HH22 ARG A 106      -5.212  15.187   6.140  1.00 95.03           H  
ATOM   1636  CZ  ARG A 106      -4.031  14.629   4.836  1.00 95.03           C  
ATOM   1637  N   VAL A 107      -3.651   7.586   0.731  1.00 97.15           N  
ATOM   1638  H   VAL A 107      -4.149   8.170   0.074  1.00 97.15           H  
ATOM   1639  CA  VAL A 107      -2.792   6.533   0.184  1.00 97.15           C  
ATOM   1640  HA  VAL A 107      -2.301   6.004   1.001  1.00 97.15           H  
ATOM   1641  C   VAL A 107      -1.737   7.197  -0.682  1.00 97.15           C  
ATOM   1642  CB  VAL A 107      -3.586   5.496  -0.630  1.00 97.15           C  
ATOM   1643  HB  VAL A 107      -4.014   5.972  -1.513  1.00 97.15           H  
ATOM   1644  O   VAL A 107      -2.067   7.749  -1.728  1.00 97.15           O  
ATOM   1645  CG1 VAL A 107      -2.670   4.352  -1.082  1.00 97.15           C  
ATOM   1646 HG11 VAL A 107      -3.236   3.613  -1.649  1.00 97.15           H  
ATOM   1647 HG12 VAL A 107      -2.221   3.871  -0.212  1.00 97.15           H  
ATOM   1648 HG13 VAL A 107      -1.877   4.735  -1.725  1.00 97.15           H  
ATOM   1649  CG2 VAL A 107      -4.737   4.909   0.190  1.00 97.15           C  
ATOM   1650 HG21 VAL A 107      -5.298   4.193  -0.412  1.00 97.15           H  
ATOM   1651 HG22 VAL A 107      -4.354   4.425   1.088  1.00 97.15           H  
ATOM   1652 HG23 VAL A 107      -5.415   5.715   0.473  1.00 97.15           H  
ATOM   1653  N   ARG A 108      -0.475   7.142  -0.262  1.00 97.91           N  
ATOM   1654  H   ARG A 108      -0.290   6.642   0.596  1.00 97.91           H  
ATOM   1655  CA  ARG A 108       0.665   7.576  -1.073  1.00 97.91           C  
ATOM   1656  HA  ARG A 108       0.314   8.244  -1.860  1.00 97.91           H  
ATOM   1657  C   ARG A 108       1.293   6.377  -1.753  1.00 97.91           C  
ATOM   1658  CB  ARG A 108       1.695   8.349  -0.249  1.00 97.91           C  
ATOM   1659  HB2 ARG A 108       2.554   8.574  -0.881  1.00 97.91           H  
ATOM   1660  HB3 ARG A 108       2.031   7.741   0.592  1.00 97.91           H  
ATOM   1661  O   ARG A 108       1.628   5.390  -1.099  1.00 97.91           O  
ATOM   1662  CG  ARG A 108       1.110   9.661   0.270  1.00 97.91           C  
ATOM   1663  HG2 ARG A 108       0.271   9.457   0.935  1.00 97.91           H  
ATOM   1664  HG3 ARG A 108       0.761  10.257  -0.574  1.00 97.91           H  
ATOM   1665  CD  ARG A 108       2.175  10.447   1.029  1.00 97.91           C  
ATOM   1666  HD2 ARG A 108       2.548   9.837   1.851  1.00 97.91           H  
ATOM   1667  HD3 ARG A 108       2.993  10.692   0.351  1.00 97.91           H  
ATOM   1668  NE  ARG A 108       1.572  11.675   1.545  1.00 97.91           N  
ATOM   1669  HE  ARG A 108       0.704  11.966   1.120  1.00 97.91           H  
ATOM   1670  NH1 ARG A 108       3.125  12.275   3.116  1.00 97.91           N  
ATOM   1671 HH11 ARG A 108       3.761  11.613   2.695  1.00 97.91           H  
ATOM   1672 HH12 ARG A 108       3.383  12.881   3.882  1.00 97.91           H  
ATOM   1673  NH2 ARG A 108       1.168  13.378   2.919  1.00 97.91           N  
ATOM   1674 HH21 ARG A 108       1.287  13.856   3.801  1.00 97.91           H  
ATOM   1675 HH22 ARG A 108       0.314  13.461   2.386  1.00 97.91           H  
ATOM   1676  CZ  ARG A 108       1.969  12.435   2.533  1.00 97.91           C  
ATOM   1677  N   LEU A 109       1.446   6.484  -3.061  1.00 98.45           N  
ATOM   1678  H   LEU A 109       1.153   7.346  -3.498  1.00 98.45           H  
ATOM   1679  CA  LEU A 109       2.049   5.490  -3.928  1.00 98.45           C  
ATOM   1680  HA  LEU A 109       2.249   4.574  -3.370  1.00 98.45           H  
ATOM   1681  C   LEU A 109       3.357   6.051  -4.461  1.00 98.45           C  
ATOM   1682  CB  LEU A 109       1.096   5.176  -5.089  1.00 98.45           C  
ATOM   1683  HB2 LEU A 109       0.978   6.080  -5.687  1.00 98.45           H  
ATOM   1684  HB3 LEU A 109       1.565   4.418  -5.717  1.00 98.45           H  
ATOM   1685  O   LEU A 109       3.359   7.159  -4.990  1.00 98.45           O  
ATOM   1686  CG  LEU A 109      -0.301   4.688  -4.679  1.00 98.45           C  
ATOM   1687  HG  LEU A 109      -0.777   5.410  -4.017  1.00 98.45           H  
ATOM   1688  CD1 LEU A 109      -1.161   4.561  -5.935  1.00 98.45           C  
ATOM   1689 HD11 LEU A 109      -1.308   5.548  -6.374  1.00 98.45           H  
ATOM   1690 HD12 LEU A 109      -0.663   3.924  -6.666  1.00 98.45           H  
ATOM   1691 HD13 LEU A 109      -2.133   4.135  -5.688  1.00 98.45           H  
ATOM   1692  CD2 LEU A 109      -0.238   3.336  -3.971  1.00 98.45           C  
ATOM   1693 HD21 LEU A 109      -1.245   3.000  -3.725  1.00 98.45           H  
ATOM   1694 HD22 LEU A 109       0.250   2.604  -4.614  1.00 98.45           H  
ATOM   1695 HD23 LEU A 109       0.329   3.439  -3.045  1.00 98.45           H  
ATOM   1696  N   ARG A 110       4.443   5.289  -4.371  1.00 98.44           N  
ATOM   1697  H   ARG A 110       4.362   4.404  -3.891  1.00 98.44           H  
ATOM   1698  CA  ARG A 110       5.724   5.637  -4.990  1.00 98.44           C  
ATOM   1699  HA  ARG A 110       5.592   6.491  -5.653  1.00 98.44           H  
ATOM   1700  C   ARG A 110       6.208   4.471  -5.836  1.00 98.44           C  
ATOM   1701  CB  ARG A 110       6.715   6.041  -3.894  1.00 98.44           C  
ATOM   1702  HB2 ARG A 110       6.847   5.208  -3.203  1.00 98.44           H  
ATOM   1703  HB3 ARG A 110       6.307   6.886  -3.340  1.00 98.44           H  
ATOM   1704  O   ARG A 110       6.288   3.348  -5.339  1.00 98.44           O  
ATOM   1705  CG  ARG A 110       8.078   6.429  -4.462  1.00 98.44           C  
ATOM   1706  HG2 ARG A 110       7.973   7.303  -5.104  1.00 98.44           H  
ATOM   1707  HG3 ARG A 110       8.493   5.604  -5.042  1.00 98.44           H  
ATOM   1708  CD  ARG A 110       9.030   6.740  -3.311  1.00 98.44           C  
ATOM   1709  HD2 ARG A 110       8.635   7.566  -2.719  1.00 98.44           H  
ATOM   1710  HD3 ARG A 110       9.108   5.861  -2.671  1.00 98.44           H  
ATOM   1711  NE  ARG A 110      10.353   7.045  -3.854  1.00 98.44           N  
ATOM   1712  HE  ARG A 110      10.815   6.266  -4.301  1.00 98.44           H  
ATOM   1713  NH1 ARG A 110      10.327   9.339  -3.599  1.00 98.44           N  
ATOM   1714 HH11 ARG A 110      10.687  10.240  -3.879  1.00 98.44           H  
ATOM   1715 HH12 ARG A 110       9.394   9.295  -3.213  1.00 98.44           H  
ATOM   1716  NH2 ARG A 110      11.981   8.295  -4.724  1.00 98.44           N  
ATOM   1717 HH21 ARG A 110      12.241   7.424  -5.164  1.00 98.44           H  
ATOM   1718 HH22 ARG A 110      12.341   9.179  -5.053  1.00 98.44           H  
ATOM   1719  CZ  ARG A 110      10.877   8.233  -4.040  1.00 98.44           C  
ATOM   1720  N   ASN A 111       6.516   4.729  -7.102  1.00 98.36           N  
ATOM   1721  H   ASN A 111       6.450   5.681  -7.433  1.00 98.36           H  
ATOM   1722  CA  ASN A 111       7.044   3.714  -8.008  1.00 98.36           C  
ATOM   1723  HA  ASN A 111       6.899   2.720  -7.585  1.00 98.36           H  
ATOM   1724  C   ASN A 111       8.553   3.911  -8.192  1.00 98.36           C  
ATOM   1725  CB  ASN A 111       6.261   3.770  -9.328  1.00 98.36           C  
ATOM   1726  HB2 ASN A 111       6.372   4.767  -9.754  1.00 98.36           H  
ATOM   1727  HB3 ASN A 111       5.205   3.582  -9.136  1.00 98.36           H  
ATOM   1728  O   ASN A 111       8.980   4.814  -8.904  1.00 98.36           O  
ATOM   1729  CG  ASN A 111       6.750   2.757 -10.342  1.00 98.36           C  
ATOM   1730  ND2 ASN A 111       6.323   2.862 -11.574  1.00 98.36           N  
ATOM   1731 HD21 ASN A 111       6.647   2.186 -12.251  1.00 98.36           H  
ATOM   1732 HD22 ASN A 111       5.609   3.540 -11.798  1.00 98.36           H  
ATOM   1733  OD1 ASN A 111       7.498   1.843 -10.039  1.00 98.36           O  
ATOM   1734  N   ASP A 112       9.355   3.044  -7.578  1.00 97.81           N  
ATOM   1735  H   ASP A 112       8.941   2.274  -7.072  1.00 97.81           H  
ATOM   1736  CA  ASP A 112      10.815   3.033  -7.726  1.00 97.81           C  
ATOM   1737  HA  ASP A 112      11.138   4.001  -8.110  1.00 97.81           H  
ATOM   1738  C   ASP A 112      11.281   1.988  -8.770  1.00 97.81           C  
ATOM   1739  CB  ASP A 112      11.490   2.859  -6.351  1.00 97.81           C  
ATOM   1740  HB2 ASP A 112      12.567   2.779  -6.494  1.00 97.81           H  
ATOM   1741  HB3 ASP A 112      11.148   1.922  -5.910  1.00 97.81           H  
ATOM   1742  O   ASP A 112      12.472   1.696  -8.872  1.00 97.81           O  
ATOM   1743  CG  ASP A 112      11.246   4.012  -5.357  1.00 97.81           C  
ATOM   1744  OD1 ASP A 112      11.544   5.197  -5.663  1.00 97.81           O  
ATOM   1745  OD2 ASP A 112      10.827   3.714  -4.216  1.00 97.81           O  
ATOM   1746  N   SER A 113      10.362   1.411  -9.557  1.00 95.81           N  
ATOM   1747  H   SER A 113       9.399   1.694  -9.440  1.00 95.81           H  
ATOM   1748  CA  SER A 113      10.687   0.529 -10.685  1.00 95.81           C  
ATOM   1749  HA  SER A 113      11.575  -0.043 -10.417  1.00 95.81           H  
ATOM   1750  C   SER A 113      11.024   1.309 -11.966  1.00 95.81           C  
ATOM   1751  CB  SER A 113       9.561  -0.484 -10.927  1.00 95.81           C  
ATOM   1752  HB2 SER A 113       9.962  -1.325 -11.493  1.00 95.81           H  
ATOM   1753  HB3 SER A 113       9.179  -0.850  -9.974  1.00 95.81           H  
ATOM   1754  O   SER A 113      10.856   2.524 -12.049  1.00 95.81           O  
ATOM   1755  OG  SER A 113       8.505   0.058 -11.670  1.00 95.81           O  
ATOM   1756  HG  SER A 113       8.078   0.721 -11.122  1.00 95.81           H  
ATOM   1757  N   SER A 114      11.496   0.604 -12.997  1.00 95.62           N  
ATOM   1758  H   SER A 114      11.599  -0.396 -12.900  1.00 95.62           H  
ATOM   1759  CA  SER A 114      11.856   1.180 -14.301  1.00 95.62           C  
ATOM   1760  HA  SER A 114      12.241   2.188 -14.143  1.00 95.62           H  
ATOM   1761  C   SER A 114      10.685   1.309 -15.285  1.00 95.62           C  
ATOM   1762  CB  SER A 114      12.979   0.345 -14.921  1.00 95.62           C  
ATOM   1763  HB2 SER A 114      13.231   0.737 -15.906  1.00 95.62           H  
ATOM   1764  HB3 SER A 114      13.859   0.405 -14.281  1.00 95.62           H  
ATOM   1765  O   SER A 114      10.860   1.880 -16.363  1.00 95.62           O  
ATOM   1766  OG  SER A 114      12.572  -1.007 -15.030  1.00 95.62           O  
ATOM   1767  HG  SER A 114      13.312  -1.542 -15.327  1.00 95.62           H  
ATOM   1768  N   THR A 115       9.495   0.806 -14.940  1.00 95.53           N  
ATOM   1769  H   THR A 115       9.393   0.397 -14.022  1.00 95.53           H  
ATOM   1770  CA  THR A 115       8.293   0.834 -15.792  1.00 95.53           C  
ATOM   1771  HA  THR A 115       8.484   1.485 -16.645  1.00 95.53           H  
ATOM   1772  C   THR A 115       7.082   1.379 -15.034  1.00 95.53           C  
ATOM   1773  CB  THR A 115       7.949  -0.561 -16.335  1.00 95.53           C  
ATOM   1774  HB  THR A 115       7.025  -0.498 -16.909  1.00 95.53           H  
ATOM   1775  O   THR A 115       7.042   1.282 -13.809  1.00 95.53           O  
ATOM   1776  CG2 THR A 115       9.046  -1.107 -17.249  1.00 95.53           C  
ATOM   1777 HG21 THR A 115       9.243  -0.404 -18.058  1.00 95.53           H  
ATOM   1778 HG22 THR A 115       9.959  -1.272 -16.677  1.00 95.53           H  
ATOM   1779 HG23 THR A 115       8.717  -2.056 -17.670  1.00 95.53           H  
ATOM   1780  OG1 THR A 115       7.775  -1.488 -15.288  1.00 95.53           O  
ATOM   1781  HG1 THR A 115       7.161  -1.120 -14.648  1.00 95.53           H  
ATOM   1782  N   PRO A 116       6.066   1.936 -15.713  1.00 97.39           N  
ATOM   1783  CA  PRO A 116       4.820   2.308 -15.049  1.00 97.39           C  
ATOM   1784  HA  PRO A 116       5.041   3.073 -14.305  1.00 97.39           H  
ATOM   1785  C   PRO A 116       4.151   1.113 -14.360  1.00 97.39           C  
ATOM   1786  CB  PRO A 116       3.926   2.909 -16.137  1.00 97.39           C  
ATOM   1787  HB2 PRO A 116       3.334   3.741 -15.755  1.00 97.39           H  
ATOM   1788  HB3 PRO A 116       3.277   2.142 -16.558  1.00 97.39           H  
ATOM   1789  O   PRO A 116       4.245  -0.020 -14.838  1.00 97.39           O  
ATOM   1790  CG  PRO A 116       4.921   3.368 -17.202  1.00 97.39           C  
ATOM   1791  HG2 PRO A 116       4.468   3.396 -18.193  1.00 97.39           H  
ATOM   1792  HG3 PRO A 116       5.317   4.348 -16.934  1.00 97.39           H  
ATOM   1793  CD  PRO A 116       6.031   2.322 -17.114  1.00 97.39           C  
ATOM   1794  HD2 PRO A 116       5.774   1.457 -17.726  1.00 97.39           H  
ATOM   1795  HD3 PRO A 116       6.974   2.759 -17.441  1.00 97.39           H  
ATOM   1796  N   VAL A 117       3.451   1.386 -13.262  1.00 98.09           N  
ATOM   1797  H   VAL A 117       3.436   2.338 -12.926  1.00 98.09           H  
ATOM   1798  CA  VAL A 117       2.590   0.420 -12.565  1.00 98.09           C  
ATOM   1799  HA  VAL A 117       2.569  -0.516 -13.123  1.00 98.09           H  
ATOM   1800  C   VAL A 117       1.160   0.939 -12.521  1.00 98.09           C  
ATOM   1801  CB  VAL A 117       3.100   0.094 -11.151  1.00 98.09           C  
ATOM   1802  HB  VAL A 117       2.430  -0.642 -10.708  1.00 98.09           H  
ATOM   1803  O   VAL A 117       0.943   2.148 -12.428  1.00 98.09           O  
ATOM   1804  CG1 VAL A 117       4.499  -0.527 -11.225  1.00 98.09           C  
ATOM   1805 HG11 VAL A 117       4.496  -1.352 -11.938  1.00 98.09           H  
ATOM   1806 HG12 VAL A 117       4.774  -0.914 -10.244  1.00 98.09           H  
ATOM   1807 HG13 VAL A 117       5.235   0.212 -11.541  1.00 98.09           H  
ATOM   1808  CG2 VAL A 117       3.124   1.326 -10.234  1.00 98.09           C  
ATOM   1809 HG21 VAL A 117       3.417   1.038  -9.224  1.00 98.09           H  
ATOM   1810 HG22 VAL A 117       2.131   1.768 -10.166  1.00 98.09           H  
ATOM   1811 HG23 VAL A 117       3.825   2.067 -10.617  1.00 98.09           H  
ATOM   1812  N   GLU A 118       0.186   0.039 -12.564  1.00 98.35           N  
ATOM   1813  H   GLU A 118       0.432  -0.940 -12.593  1.00 98.35           H  
ATOM   1814  CA  GLU A 118      -1.221   0.358 -12.335  1.00 98.35           C  
ATOM   1815  HA  GLU A 118      -1.353   1.439 -12.365  1.00 98.35           H  
ATOM   1816  C   GLU A 118      -1.623  -0.116 -10.937  1.00 98.35           C  
ATOM   1817  CB  GLU A 118      -2.095  -0.223 -13.458  1.00 98.35           C  
ATOM   1818  HB2 GLU A 118      -1.705   0.134 -14.412  1.00 98.35           H  
ATOM   1819  HB3 GLU A 118      -2.047  -1.312 -13.448  1.00 98.35           H  
ATOM   1820  O   GLU A 118      -1.402  -1.266 -10.560  1.00 98.35           O  
ATOM   1821  CG  GLU A 118      -3.553   0.233 -13.322  1.00 98.35           C  
ATOM   1822  HG2 GLU A 118      -4.016  -0.286 -12.482  1.00 98.35           H  
ATOM   1823  HG3 GLU A 118      -3.568   1.298 -13.089  1.00 98.35           H  
ATOM   1824  CD  GLU A 118      -4.356  -0.002 -14.610  1.00 98.35           C  
ATOM   1825  OE1 GLU A 118      -5.026  -1.047 -14.733  1.00 98.35           O  
ATOM   1826  OE2 GLU A 118      -4.359   0.923 -15.453  1.00 98.35           O  
ATOM   1827  N   VAL A 119      -2.180   0.788 -10.135  1.00 98.48           N  
ATOM   1828  H   VAL A 119      -2.294   1.729 -10.484  1.00 98.48           H  
ATOM   1829  CA  VAL A 119      -2.627   0.502  -8.773  1.00 98.48           C  
ATOM   1830  HA  VAL A 119      -2.405  -0.541  -8.547  1.00 98.48           H  
ATOM   1831  C   VAL A 119      -4.134   0.691  -8.690  1.00 98.48           C  
ATOM   1832  CB  VAL A 119      -1.884   1.346  -7.723  1.00 98.48           C  
ATOM   1833  HB  VAL A 119      -2.145   2.397  -7.849  1.00 98.48           H  
ATOM   1834  O   VAL A 119      -4.648   1.798  -8.867  1.00 98.48           O  
ATOM   1835  CG1 VAL A 119      -2.286   0.900  -6.308  1.00 98.48           C  
ATOM   1836 HG11 VAL A 119      -3.348   1.082  -6.143  1.00 98.48           H  
ATOM   1837 HG12 VAL A 119      -2.077  -0.162  -6.180  1.00 98.48           H  
ATOM   1838 HG13 VAL A 119      -1.721   1.466  -5.568  1.00 98.48           H  
ATOM   1839  CG2 VAL A 119      -0.361   1.199  -7.857  1.00 98.48           C  
ATOM   1840 HG21 VAL A 119      -0.030   1.644  -8.795  1.00 98.48           H  
ATOM   1841 HG22 VAL A 119      -0.087   0.144  -7.854  1.00 98.48           H  
ATOM   1842 HG23 VAL A 119       0.147   1.707  -7.038  1.00 98.48           H  
ATOM   1843  N   HIS A 120      -4.846  -0.383  -8.360  1.00 98.34           N  
ATOM   1844  H   HIS A 120      -4.350  -1.259  -8.269  1.00 98.34           H  
ATOM   1845  CA  HIS A 120      -6.266  -0.347  -8.033  1.00 98.34           C  
ATOM   1846  HA  HIS A 120      -6.694   0.569  -8.441  1.00 98.34           H  
ATOM   1847  C   HIS A 120      -6.445  -0.346  -6.519  1.00 98.34           C  
ATOM   1848  CB  HIS A 120      -7.028  -1.510  -8.666  1.00 98.34           C  
ATOM   1849  HB2 HIS A 120      -8.097  -1.325  -8.562  1.00 98.34           H  
ATOM   1850  HB3 HIS A 120      -6.802  -2.429  -8.126  1.00 98.34           H  
ATOM   1851  O   HIS A 120      -6.057  -1.290  -5.830  1.00 98.34           O  
ATOM   1852  CG  HIS A 120      -6.717  -1.723 -10.117  1.00 98.34           C  
ATOM   1853  CD2 HIS A 120      -5.807  -2.616 -10.611  1.00 98.34           C  
ATOM   1854  HD2 HIS A 120      -5.175  -3.284 -10.044  1.00 98.34           H  
ATOM   1855  ND1 HIS A 120      -7.283  -1.067 -11.190  1.00 98.34           N  
ATOM   1856  HD1 HIS A 120      -7.853  -0.233 -11.173  1.00 98.34           H  
ATOM   1857  CE1 HIS A 120      -6.730  -1.572 -12.306  1.00 98.34           C  
ATOM   1858  HE1 HIS A 120      -6.917  -1.236 -13.315  1.00 98.34           H  
ATOM   1859  NE2 HIS A 120      -5.849  -2.526 -11.991  1.00 98.34           N  
ATOM   1860  N   ILE A 121      -7.074   0.702  -6.004  1.00 98.28           N  
ATOM   1861  H   ILE A 121      -7.381   1.422  -6.642  1.00 98.28           H  
ATOM   1862  CA  ILE A 121      -7.379   0.870  -4.587  1.00 98.28           C  
ATOM   1863  HA  ILE A 121      -6.859   0.102  -4.014  1.00 98.28           H  
ATOM   1864  C   ILE A 121      -8.883   0.693  -4.407  1.00 98.28           C  
ATOM   1865  CB  ILE A 121      -6.904   2.243  -4.070  1.00 98.28           C  
ATOM   1866  HB  ILE A 121      -7.546   3.009  -4.506  1.00 98.28           H  
ATOM   1867  O   ILE A 121      -9.668   1.388  -5.057  1.00 98.28           O  
ATOM   1868  CG1 ILE A 121      -5.450   2.574  -4.484  1.00 98.28           C  
ATOM   1869 HG12 ILE A 121      -5.344   2.483  -5.565  1.00 98.28           H  
ATOM   1870 HG13 ILE A 121      -4.760   1.871  -4.019  1.00 98.28           H  
ATOM   1871  CG2 ILE A 121      -7.079   2.259  -2.539  1.00 98.28           C  
ATOM   1872 HG21 ILE A 121      -8.128   2.126  -2.276  1.00 98.28           H  
ATOM   1873 HG22 ILE A 121      -6.755   3.208  -2.113  1.00 98.28           H  
ATOM   1874 HG23 ILE A 121      -6.502   1.451  -2.089  1.00 98.28           H  
ATOM   1875  CD1 ILE A 121      -5.034   4.006  -4.136  1.00 98.28           C  
ATOM   1876 HD11 ILE A 121      -5.033   4.163  -3.057  1.00 98.28           H  
ATOM   1877 HD12 ILE A 121      -4.027   4.194  -4.508  1.00 98.28           H  
ATOM   1878 HD13 ILE A 121      -5.721   4.711  -4.603  1.00 98.28           H  
ATOM   1879  N   LYS A 122      -9.295  -0.212  -3.520  1.00 97.56           N  
ATOM   1880  H   LYS A 122      -8.586  -0.740  -3.032  1.00 97.56           H  
ATOM   1881  CA  LYS A 122     -10.693  -0.404  -3.126  1.00 97.56           C  
ATOM   1882  HA  LYS A 122     -11.302   0.349  -3.625  1.00 97.56           H  
ATOM   1883  C   LYS A 122     -10.852  -0.186  -1.625  1.00 97.56           C  
ATOM   1884  CB  LYS A 122     -11.185  -1.783  -3.582  1.00 97.56           C  
ATOM   1885  HB2 LYS A 122     -10.579  -2.554  -3.106  1.00 97.56           H  
ATOM   1886  HB3 LYS A 122     -11.061  -1.867  -4.662  1.00 97.56           H  
ATOM   1887  O   LYS A 122     -10.097  -0.747  -0.836  1.00 97.56           O  
ATOM   1888  CG  LYS A 122     -12.662  -2.001  -3.224  1.00 97.56           C  
ATOM   1889  HG2 LYS A 122     -12.808  -1.840  -2.156  1.00 97.56           H  
ATOM   1890  HG3 LYS A 122     -13.281  -1.290  -3.772  1.00 97.56           H  
ATOM   1891  CD  LYS A 122     -13.107  -3.427  -3.543  1.00 97.56           C  
ATOM   1892  HD2 LYS A 122     -12.464  -4.119  -2.998  1.00 97.56           H  
ATOM   1893  HD3 LYS A 122     -13.027  -3.618  -4.613  1.00 97.56           H  
ATOM   1894  CE  LYS A 122     -14.551  -3.585  -3.064  1.00 97.56           C  
ATOM   1895  HE2 LYS A 122     -14.612  -3.180  -2.053  1.00 97.56           H  
ATOM   1896  HE3 LYS A 122     -15.215  -2.978  -3.679  1.00 97.56           H  
ATOM   1897  NZ  LYS A 122     -14.969  -5.004  -3.041  1.00 97.56           N  
ATOM   1898  HZ1 LYS A 122     -14.934  -5.419  -3.961  1.00 97.56           H  
ATOM   1899  HZ2 LYS A 122     -14.349  -5.513  -2.429  1.00 97.56           H  
ATOM   1900  HZ3 LYS A 122     -15.903  -5.068  -2.661  1.00 97.56           H  
ATOM   1901  N   VAL A 123     -11.854   0.601  -1.245  1.00 94.59           N  
ATOM   1902  H   VAL A 123     -12.434   1.010  -1.964  1.00 94.59           H  
ATOM   1903  CA  VAL A 123     -12.143   0.972   0.146  1.00 94.59           C  
ATOM   1904  HA  VAL A 123     -11.698   0.243   0.823  1.00 94.59           H  
ATOM   1905  C   VAL A 123     -13.656   0.970   0.330  1.00 94.59           C  
ATOM   1906  CB  VAL A 123     -11.570   2.359   0.476  1.00 94.59           C  
ATOM   1907  HB  VAL A 123     -12.153   3.128  -0.029  1.00 94.59           H  
ATOM   1908  O   VAL A 123     -14.354   1.841  -0.187  1.00 94.59           O  
ATOM   1909  CG1 VAL A 123     -11.625   2.602   1.981  1.00 94.59           C  
ATOM   1910 HG11 VAL A 123     -11.189   3.579   2.191  1.00 94.59           H  
ATOM   1911 HG12 VAL A 123     -11.056   1.839   2.513  1.00 94.59           H  
ATOM   1912 HG13 VAL A 123     -12.660   2.590   2.321  1.00 94.59           H  
ATOM   1913  CG2 VAL A 123     -10.121   2.525   0.024  1.00 94.59           C  
ATOM   1914 HG21 VAL A 123      -9.461   1.857   0.578  1.00 94.59           H  
ATOM   1915 HG22 VAL A 123     -10.026   2.345  -1.046  1.00 94.59           H  
ATOM   1916 HG23 VAL A 123      -9.848   3.571   0.162  1.00 94.59           H  
ATOM   1917  N   GLY A 124     -14.185  -0.060   0.991  1.00 89.57           N  
ATOM   1918  H   GLY A 124     -13.569  -0.736   1.419  1.00 89.57           H  
ATOM   1919  CA  GLY A 124     -15.626  -0.323   0.974  1.00 89.57           C  
ATOM   1920  HA2 GLY A 124     -15.843  -1.237   1.527  1.00 89.57           H  
ATOM   1921  HA3 GLY A 124     -16.146   0.504   1.457  1.00 89.57           H  
ATOM   1922  C   GLY A 124     -16.142  -0.487  -0.463  1.00 89.57           C  
ATOM   1923  O   GLY A 124     -15.681  -1.369  -1.197  1.00 89.57           O  
ATOM   1924  N   ASP A 125     -17.070   0.382  -0.866  1.00 90.28           N  
ATOM   1925  H   ASP A 125     -17.404   1.068  -0.204  1.00 90.28           H  
ATOM   1926  CA  ASP A 125     -17.655   0.405  -2.214  1.00 90.28           C  
ATOM   1927  HA  ASP A 125     -17.627  -0.603  -2.629  1.00 90.28           H  
ATOM   1928  C   ASP A 125     -16.898   1.311  -3.199  1.00 90.28           C  
ATOM   1929  CB  ASP A 125     -19.129   0.823  -2.119  1.00 90.28           C  
ATOM   1930  HB2 ASP A 125     -19.190   1.815  -1.673  1.00 90.28           H  
ATOM   1931  HB3 ASP A 125     -19.550   0.877  -3.124  1.00 90.28           H  
ATOM   1932  O   ASP A 125     -17.115   1.232  -4.411  1.00 90.28           O  
ATOM   1933  CG  ASP A 125     -19.961  -0.169  -1.305  1.00 90.28           C  
ATOM   1934  OD1 ASP A 125     -19.741  -1.391  -1.475  1.00 90.28           O  
ATOM   1935  OD2 ASP A 125     -20.802   0.313  -0.514  1.00 90.28           O  
ATOM   1936  N   GLU A 126     -15.986   2.156  -2.711  1.00 94.71           N  
ATOM   1937  H   GLU A 126     -15.752   2.115  -1.730  1.00 94.71           H  
ATOM   1938  CA  GLU A 126     -15.218   3.063  -3.558  1.00 94.71           C  
ATOM   1939  HA  GLU A 126     -15.871   3.410  -4.359  1.00 94.71           H  
ATOM   1940  C   GLU A 126     -14.034   2.356  -4.216  1.00 94.71           C  
ATOM   1941  CB  GLU A 126     -14.749   4.303  -2.789  1.00 94.71           C  
ATOM   1942  HB2 GLU A 126     -14.067   4.853  -3.437  1.00 94.71           H  
ATOM   1943  HB3 GLU A 126     -14.211   4.010  -1.888  1.00 94.71           H  
ATOM   1944  O   GLU A 126     -13.355   1.524  -3.610  1.00 94.71           O  
ATOM   1945  CG  GLU A 126     -15.935   5.207  -2.427  1.00 94.71           C  
ATOM   1946  HG2 GLU A 126     -16.558   4.695  -1.693  1.00 94.71           H  
ATOM   1947  HG3 GLU A 126     -16.536   5.372  -3.321  1.00 94.71           H  
ATOM   1948  CD  GLU A 126     -15.494   6.571  -1.882  1.00 94.71           C  
ATOM   1949  OE1 GLU A 126     -16.207   7.071  -0.986  1.00 94.71           O  
ATOM   1950  OE2 GLU A 126     -14.499   7.128  -2.412  1.00 94.71           O  
ATOM   1951  N   LYS A 127     -13.770   2.720  -5.475  1.00 96.79           N  
ATOM   1952  H   LYS A 127     -14.351   3.433  -5.890  1.00 96.79           H  
ATOM   1953  CA  LYS A 127     -12.633   2.233  -6.259  1.00 96.79           C  
ATOM   1954  HA  LYS A 127     -11.929   1.742  -5.587  1.00 96.79           H  
ATOM   1955  C   LYS A 127     -11.913   3.399  -6.923  1.00 96.79           C  
ATOM   1956  CB  LYS A 127     -13.087   1.214  -7.313  1.00 96.79           C  
ATOM   1957  HB2 LYS A 127     -12.221   0.927  -7.909  1.00 96.79           H  
ATOM   1958  HB3 LYS A 127     -13.813   1.691  -7.973  1.00 96.79           H  
ATOM   1959  O   LYS A 127     -12.553   4.277  -7.503  1.00 96.79           O  
ATOM   1960  CG  LYS A 127     -13.705  -0.054  -6.706  1.00 96.79           C  
ATOM   1961  HG2 LYS A 127     -12.972  -0.543  -6.064  1.00 96.79           H  
ATOM   1962  HG3 LYS A 127     -14.584   0.206  -6.115  1.00 96.79           H  
ATOM   1963  CD  LYS A 127     -14.121  -1.007  -7.831  1.00 96.79           C  
ATOM   1964  HD2 LYS A 127     -14.788  -0.477  -8.511  1.00 96.79           H  
ATOM   1965  HD3 LYS A 127     -13.232  -1.321  -8.378  1.00 96.79           H  
ATOM   1966  CE  LYS A 127     -14.842  -2.229  -7.263  1.00 96.79           C  
ATOM   1967  HE2 LYS A 127     -15.692  -1.880  -6.676  1.00 96.79           H  
ATOM   1968  HE3 LYS A 127     -14.157  -2.754  -6.596  1.00 96.79           H  
ATOM   1969  NZ  LYS A 127     -15.296  -3.119  -8.359  1.00 96.79           N  
ATOM   1970  HZ1 LYS A 127     -15.911  -2.611  -8.979  1.00 96.79           H  
ATOM   1971  HZ2 LYS A 127     -14.506  -3.438  -8.902  1.00 96.79           H  
ATOM   1972  HZ3 LYS A 127     -15.798  -3.919  -8.001  1.00 96.79           H  
ATOM   1973  N   ARG A 128     -10.584   3.379  -6.894  1.00 97.91           N  
ATOM   1974  H   ARG A 128     -10.144   2.632  -6.375  1.00 97.91           H  
ATOM   1975  CA  ARG A 128      -9.705   4.290  -7.640  1.00 97.91           C  
ATOM   1976  HA  ARG A 128     -10.287   4.841  -8.378  1.00 97.91           H  
ATOM   1977  C   ARG A 128      -8.678   3.462  -8.401  1.00 97.91           C  
ATOM   1978  CB  ARG A 128      -9.021   5.286  -6.685  1.00 97.91           C  
ATOM   1979  HB2 ARG A 128      -8.417   4.726  -5.972  1.00 97.91           H  
ATOM   1980  HB3 ARG A 128      -8.344   5.922  -7.256  1.00 97.91           H  
ATOM   1981  O   ARG A 128      -8.204   2.462  -7.879  1.00 97.91           O  
ATOM   1982  CG  ARG A 128      -9.991   6.181  -5.896  1.00 97.91           C  
ATOM   1983  HG2 ARG A 128      -9.418   6.748  -5.162  1.00 97.91           H  
ATOM   1984  HG3 ARG A 128     -10.705   5.560  -5.355  1.00 97.91           H  
ATOM   1985  CD  ARG A 128     -10.759   7.172  -6.773  1.00 97.91           C  
ATOM   1986  HD2 ARG A 128     -10.049   7.822  -7.284  1.00 97.91           H  
ATOM   1987  HD3 ARG A 128     -11.335   6.615  -7.513  1.00 97.91           H  
ATOM   1988  NE  ARG A 128     -11.668   7.984  -5.946  1.00 97.91           N  
ATOM   1989  HE  ARG A 128     -11.495   7.989  -4.951  1.00 97.91           H  
ATOM   1990  NH1 ARG A 128     -13.053   8.734  -7.614  1.00 97.91           N  
ATOM   1991 HH11 ARG A 128     -13.874   9.251  -7.897  1.00 97.91           H  
ATOM   1992 HH12 ARG A 128     -12.462   8.268  -8.288  1.00 97.91           H  
ATOM   1993  NH2 ARG A 128     -13.497   9.241  -5.480  1.00 97.91           N  
ATOM   1994 HH21 ARG A 128     -14.334   9.731  -5.760  1.00 97.91           H  
ATOM   1995 HH22 ARG A 128     -13.369   9.045  -4.497  1.00 97.91           H  
ATOM   1996  CZ  ARG A 128     -12.729   8.652  -6.352  1.00 97.91           C  
ATOM   1997  N   THR A 129      -8.361   3.871  -9.623  1.00 98.22           N  
ATOM   1998  H   THR A 129      -8.729   4.751  -9.955  1.00 98.22           H  
ATOM   1999  CA  THR A 129      -7.269   3.294 -10.418  1.00 98.22           C  
ATOM   2000  HA  THR A 129      -6.736   2.541  -9.838  1.00 98.22           H  
ATOM   2001  C   THR A 129      -6.301   4.415 -10.748  1.00 98.22           C  
ATOM   2002  CB  THR A 129      -7.779   2.611 -11.694  1.00 98.22           C  
ATOM   2003  HB  THR A 129      -8.306   3.337 -12.312  1.00 98.22           H  
ATOM   2004  O   THR A 129      -6.744   5.496 -11.140  1.00 98.22           O  
ATOM   2005  CG2 THR A 129      -6.654   1.987 -12.513  1.00 98.22           C  
ATOM   2006 HG21 THR A 129      -7.068   1.386 -13.323  1.00 98.22           H  
ATOM   2007 HG22 THR A 129      -6.031   2.762 -12.960  1.00 98.22           H  
ATOM   2008 HG23 THR A 129      -6.029   1.353 -11.884  1.00 98.22           H  
ATOM   2009  OG1 THR A 129      -8.681   1.585 -11.324  1.00 98.22           O  
ATOM   2010  HG1 THR A 129      -9.456   2.021 -10.962  1.00 98.22           H  
ATOM   2011  N   VAL A 130      -5.012   4.175 -10.534  1.00 97.81           N  
ATOM   2012  H   VAL A 130      -4.738   3.270 -10.180  1.00 97.81           H  
ATOM   2013  CA  VAL A 130      -3.947   5.160 -10.726  1.00 97.81           C  
ATOM   2014  HA  VAL A 130      -4.307   5.981 -11.346  1.00 97.81           H  
ATOM   2015  C   VAL A 130      -2.783   4.494 -11.438  1.00 97.81           C  
ATOM   2016  CB  VAL A 130      -3.483   5.733  -9.374  1.00 97.81           C  
ATOM   2017  HB  VAL A 130      -3.111   4.925  -8.744  1.00 97.81           H  
ATOM   2018  O   VAL A 130      -2.298   3.461 -10.989  1.00 97.81           O  
ATOM   2019  CG1 VAL A 130      -2.367   6.769  -9.535  1.00 97.81           C  
ATOM   2020 HG11 VAL A 130      -2.038   7.091  -8.547  1.00 97.81           H  
ATOM   2021 HG12 VAL A 130      -1.502   6.332 -10.033  1.00 97.81           H  
ATOM   2022 HG13 VAL A 130      -2.716   7.627 -10.110  1.00 97.81           H  
ATOM   2023  CG2 VAL A 130      -4.642   6.422  -8.644  1.00 97.81           C  
ATOM   2024 HG21 VAL A 130      -5.346   5.677  -8.272  1.00 97.81           H  
ATOM   2025 HG22 VAL A 130      -4.243   6.990  -7.804  1.00 97.81           H  
ATOM   2026 HG23 VAL A 130      -5.152   7.109  -9.320  1.00 97.81           H  
ATOM   2027  N   THR A 131      -2.308   5.105 -12.516  1.00 98.27           N  
ATOM   2028  H   THR A 131      -2.763   5.940 -12.856  1.00 98.27           H  
ATOM   2029  CA  THR A 131      -1.013   4.763 -13.109  1.00 98.27           C  
ATOM   2030  HA  THR A 131      -0.808   3.705 -12.947  1.00 98.27           H  
ATOM   2031  C   THR A 131       0.069   5.595 -12.429  1.00 98.27           C  
ATOM   2032  CB  THR A 131      -1.011   5.019 -14.620  1.00 98.27           C  
ATOM   2033  HB  THR A 131      -1.080   6.092 -14.798  1.00 98.27           H  
ATOM   2034  O   THR A 131      -0.061   6.815 -12.369  1.00 98.27           O  
ATOM   2035  CG2 THR A 131       0.251   4.492 -15.298  1.00 98.27           C  
ATOM   2036 HG21 THR A 131       0.169   4.634 -16.376  1.00 98.27           H  
ATOM   2037 HG22 THR A 131       1.123   5.041 -14.943  1.00 98.27           H  
ATOM   2038 HG23 THR A 131       0.379   3.431 -15.082  1.00 98.27           H  
ATOM   2039  OG1 THR A 131      -2.125   4.404 -15.234  1.00 98.27           O  
ATOM   2040  HG1 THR A 131      -2.093   3.456 -15.090  1.00 98.27           H  
ATOM   2041  N   VAL A 132       1.123   4.953 -11.923  1.00 98.30           N  
ATOM   2042  H   VAL A 132       1.150   3.947 -12.010  1.00 98.30           H  
ATOM   2043  CA  VAL A 132       2.272   5.619 -11.289  1.00 98.30           C  
ATOM   2044  HA  VAL A 132       2.100   6.695 -11.263  1.00 98.30           H  
ATOM   2045  C   VAL A 132       3.507   5.363 -12.146  1.00 98.30           C  
ATOM   2046  CB  VAL A 132       2.481   5.146  -9.835  1.00 98.30           C  
ATOM   2047  HB  VAL A 132       2.849   4.120  -9.838  1.00 98.30           H  
ATOM   2048  O   VAL A 132       3.939   4.218 -12.308  1.00 98.30           O  
ATOM   2049  CG1 VAL A 132       3.507   6.028  -9.112  1.00 98.30           C  
ATOM   2050 HG11 VAL A 132       3.681   5.655  -8.103  1.00 98.30           H  
ATOM   2051 HG12 VAL A 132       4.454   6.031  -9.651  1.00 98.30           H  
ATOM   2052 HG13 VAL A 132       3.144   7.054  -9.053  1.00 98.30           H  
ATOM   2053  CG2 VAL A 132       1.187   5.178  -9.010  1.00 98.30           C  
ATOM   2054 HG21 VAL A 132       0.774   6.186  -9.010  1.00 98.30           H  
ATOM   2055 HG22 VAL A 132       0.456   4.483  -9.423  1.00 98.30           H  
ATOM   2056 HG23 VAL A 132       1.403   4.874  -7.986  1.00 98.30           H  
ATOM   2057  N   ASN A 133       4.070   6.414 -12.736  1.00 98.26           N  
ATOM   2058  H   ASN A 133       3.704   7.335 -12.538  1.00 98.26           H  
ATOM   2059  CA  ASN A 133       5.241   6.319 -13.606  1.00 98.26           C  
ATOM   2060  HA  ASN A 133       5.098   5.462 -14.264  1.00 98.26           H  
ATOM   2061  C   ASN A 133       6.535   6.094 -12.800  1.00 98.26           C  
ATOM   2062  CB  ASN A 133       5.326   7.578 -14.479  1.00 98.26           C  
ATOM   2063  HB2 ASN A 133       5.405   8.459 -13.841  1.00 98.26           H  
ATOM   2064  HB3 ASN A 133       6.215   7.547 -15.109  1.00 98.26           H  
ATOM   2065  O   ASN A 133       6.567   6.366 -11.600  1.00 98.26           O  
ATOM   2066  CG  ASN A 133       4.126   7.710 -15.388  1.00 98.26           C  
ATOM   2067  ND2 ASN A 133       3.266   8.661 -15.127  1.00 98.26           N  
ATOM   2068 HD21 ASN A 133       3.298   9.077 -14.208  1.00 98.26           H  
ATOM   2069 HD22 ASN A 133       2.409   8.678 -15.662  1.00 98.26           H  
ATOM   2070  OD1 ASN A 133       3.947   6.941 -16.321  1.00 98.26           O  
ATOM   2071  N   PRO A 134       7.622   5.617 -13.432  1.00 97.92           N  
ATOM   2072  CA  PRO A 134       8.926   5.492 -12.782  1.00 97.92           C  
ATOM   2073  HA  PRO A 134       8.882   4.684 -12.052  1.00 97.92           H  
ATOM   2074  C   PRO A 134       9.375   6.789 -12.098  1.00 97.92           C  
ATOM   2075  CB  PRO A 134       9.893   5.108 -13.906  1.00 97.92           C  
ATOM   2076  HB2 PRO A 134      10.738   4.522 -13.546  1.00 97.92           H  
ATOM   2077  HB3 PRO A 134      10.249   5.997 -14.427  1.00 97.92           H  
ATOM   2078  O   PRO A 134       9.421   7.846 -12.728  1.00 97.92           O  
ATOM   2079  CG  PRO A 134       8.993   4.311 -14.840  1.00 97.92           C  
ATOM   2080  HG2 PRO A 134       8.835   3.325 -14.405  1.00 97.92           H  
ATOM   2081  HG3 PRO A 134       9.399   4.246 -15.849  1.00 97.92           H  
ATOM   2082  CD  PRO A 134       7.693   5.104 -14.792  1.00 97.92           C  
ATOM   2083  HD2 PRO A 134       7.745   5.932 -15.499  1.00 97.92           H  
ATOM   2084  HD3 PRO A 134       6.849   4.453 -15.024  1.00 97.92           H  
ATOM   2085  N   GLY A 135       9.726   6.704 -10.815  1.00 97.58           N  
ATOM   2086  H   GLY A 135       9.584   5.823 -10.342  1.00 97.58           H  
ATOM   2087  CA  GLY A 135      10.158   7.831  -9.985  1.00 97.58           C  
ATOM   2088  HA2 GLY A 135      10.644   7.433  -9.094  1.00 97.58           H  
ATOM   2089  HA3 GLY A 135      10.881   8.427 -10.542  1.00 97.58           H  
ATOM   2090  C   GLY A 135       9.036   8.768  -9.520  1.00 97.58           C  
ATOM   2091  O   GLY A 135       9.322   9.739  -8.819  1.00 97.58           O  
ATOM   2092  N   GLU A 136       7.783   8.504  -9.896  1.00 98.37           N  
ATOM   2093  H   GLU A 136       7.602   7.673 -10.441  1.00 98.37           H  
ATOM   2094  CA  GLU A 136       6.628   9.314  -9.515  1.00 98.37           C  
ATOM   2095  HA  GLU A 136       6.941  10.358  -9.490  1.00 98.37           H  
ATOM   2096  C   GLU A 136       6.117   8.947  -8.114  1.00 98.37           C  
ATOM   2097  CB  GLU A 136       5.530   9.185 -10.585  1.00 98.37           C  
ATOM   2098  HB2 GLU A 136       5.987   9.330 -11.564  1.00 98.37           H  
ATOM   2099  HB3 GLU A 136       5.110   8.181 -10.537  1.00 98.37           H  
ATOM   2100  O   GLU A 136       6.172   7.790  -7.682  1.00 98.37           O  
ATOM   2101  CG  GLU A 136       4.385  10.200 -10.435  1.00 98.37           C  
ATOM   2102  HG2 GLU A 136       3.878  10.028  -9.485  1.00 98.37           H  
ATOM   2103  HG3 GLU A 136       4.814  11.202 -10.414  1.00 98.37           H  
ATOM   2104  CD  GLU A 136       3.348  10.111 -11.569  1.00 98.37           C  
ATOM   2105  OE1 GLU A 136       2.553  11.064 -11.702  1.00 98.37           O  
ATOM   2106  OE2 GLU A 136       3.361   9.115 -12.336  1.00 98.37           O  
ATOM   2107  N   GLU A 137       5.579   9.952  -7.422  1.00 98.18           N  
ATOM   2108  H   GLU A 137       5.515  10.858  -7.863  1.00 98.18           H  
ATOM   2109  CA  GLU A 137       4.810   9.791  -6.193  1.00 98.18           C  
ATOM   2110  HA  GLU A 137       4.705   8.724  -5.997  1.00 98.18           H  
ATOM   2111  C   GLU A 137       3.409  10.387  -6.393  1.00 98.18           C  
ATOM   2112  CB  GLU A 137       5.573  10.405  -5.005  1.00 98.18           C  
ATOM   2113  HB2 GLU A 137       6.577   9.982  -5.005  1.00 98.18           H  
ATOM   2114  HB3 GLU A 137       5.653  11.484  -5.136  1.00 98.18           H  
ATOM   2115  O   GLU A 137       3.276  11.535  -6.819  1.00 98.18           O  
ATOM   2116  CG  GLU A 137       4.909  10.101  -3.649  1.00 98.18           C  
ATOM   2117  HG2 GLU A 137       3.939  10.598  -3.613  1.00 98.18           H  
ATOM   2118  HG3 GLU A 137       4.736   9.027  -3.579  1.00 98.18           H  
ATOM   2119  CD  GLU A 137       5.754  10.530  -2.432  1.00 98.18           C  
ATOM   2120  OE1 GLU A 137       5.150  10.778  -1.359  1.00 98.18           O  
ATOM   2121  OE2 GLU A 137       7.009  10.532  -2.530  1.00 98.18           O  
ATOM   2122  N   VAL A 138       2.366   9.609  -6.094  1.00 98.07           N  
ATOM   2123  H   VAL A 138       2.562   8.691  -5.722  1.00 98.07           H  
ATOM   2124  CA  VAL A 138       0.957  10.006  -6.239  1.00 98.07           C  
ATOM   2125  HA  VAL A 138       0.915  11.065  -6.493  1.00 98.07           H  
ATOM   2126  C   VAL A 138       0.228   9.814  -4.913  1.00 98.07           C  
ATOM   2127  CB  VAL A 138       0.247   9.226  -7.368  1.00 98.07           C  
ATOM   2128  HB  VAL A 138       0.246   8.162  -7.129  1.00 98.07           H  
ATOM   2129  O   VAL A 138       0.366   8.776  -4.271  1.00 98.07           O  
ATOM   2130  CG1 VAL A 138      -1.210   9.693  -7.520  1.00 98.07           C  
ATOM   2131 HG11 VAL A 138      -1.808   9.356  -6.673  1.00 98.07           H  
ATOM   2132 HG12 VAL A 138      -1.642   9.288  -8.436  1.00 98.07           H  
ATOM   2133 HG13 VAL A 138      -1.247  10.780  -7.585  1.00 98.07           H  
ATOM   2134  CG2 VAL A 138       0.940   9.414  -8.722  1.00 98.07           C  
ATOM   2135 HG21 VAL A 138       0.404   8.879  -9.506  1.00 98.07           H  
ATOM   2136 HG22 VAL A 138       1.954   9.015  -8.677  1.00 98.07           H  
ATOM   2137 HG23 VAL A 138       0.994  10.471  -8.983  1.00 98.07           H  
ATOM   2138  N   GLU A 139      -0.593  10.786  -4.516  1.00 97.97           N  
ATOM   2139  H   GLU A 139      -0.688  11.606  -5.098  1.00 97.97           H  
ATOM   2140  CA  GLU A 139      -1.474  10.681  -3.349  1.00 97.97           C  
ATOM   2141  HA  GLU A 139      -1.205   9.787  -2.786  1.00 97.97           H  
ATOM   2142  C   GLU A 139      -2.940  10.534  -3.781  1.00 97.97           C  
ATOM   2143  CB  GLU A 139      -1.258  11.875  -2.400  1.00 97.97           C  
ATOM   2144  HB2 GLU A 139      -0.192  11.971  -2.192  1.00 97.97           H  
ATOM   2145  HB3 GLU A 139      -1.600  12.790  -2.884  1.00 97.97           H  
ATOM   2146  O   GLU A 139      -3.449  11.302  -4.597  1.00 97.97           O  
ATOM   2147  CG  GLU A 139      -2.000  11.691  -1.066  1.00 97.97           C  
ATOM   2148  HG2 GLU A 139      -3.069  11.598  -1.256  1.00 97.97           H  
ATOM   2149  HG3 GLU A 139      -1.670  10.762  -0.600  1.00 97.97           H  
ATOM   2150  CD  GLU A 139      -1.759  12.861  -0.098  1.00 97.97           C  
ATOM   2151  OE1 GLU A 139      -2.616  13.769  -0.062  1.00 97.97           O  
ATOM   2152  OE2 GLU A 139      -0.753  12.822   0.657  1.00 97.97           O  
ATOM   2153  N   VAL A 140      -3.638   9.557  -3.201  1.00 97.65           N  
ATOM   2154  H   VAL A 140      -3.142   8.942  -2.572  1.00 97.65           H  
ATOM   2155  CA  VAL A 140      -5.075   9.327  -3.375  1.00 97.65           C  
ATOM   2156  HA  VAL A 140      -5.478  10.075  -4.058  1.00 97.65           H  
ATOM   2157  C   VAL A 140      -5.759   9.473  -2.025  1.00 97.65           C  
ATOM   2158  CB  VAL A 140      -5.362   7.936  -3.967  1.00 97.65           C  
ATOM   2159  HB  VAL A 140      -5.075   7.165  -3.251  1.00 97.65           H  
ATOM   2160  O   VAL A 140      -5.413   8.775  -1.076  1.00 97.65           O  
ATOM   2161  CG1 VAL A 140      -6.855   7.773  -4.286  1.00 97.65           C  
ATOM   2162 HG11 VAL A 140      -7.029   6.780  -4.699  1.00 97.65           H  
ATOM   2163 HG12 VAL A 140      -7.167   8.528  -5.008  1.00 97.65           H  
ATOM   2164 HG13 VAL A 140      -7.449   7.873  -3.377  1.00 97.65           H  
ATOM   2165  CG2 VAL A 140      -4.580   7.698  -5.259  1.00 97.65           C  
ATOM   2166 HG21 VAL A 140      -4.866   6.737  -5.685  1.00 97.65           H  
ATOM   2167 HG22 VAL A 140      -4.776   8.500  -5.970  1.00 97.65           H  
ATOM   2168 HG23 VAL A 140      -3.511   7.667  -5.047  1.00 97.65           H  
ATOM   2169  N   THR A 141      -6.753  10.353  -1.933  1.00 96.66           N  
ATOM   2170  H   THR A 141      -7.013  10.883  -2.752  1.00 96.66           H  
ATOM   2171  CA  THR A 141      -7.526  10.556  -0.699  1.00 96.66           C  
ATOM   2172  HA  THR A 141      -7.039  10.032   0.123  1.00 96.66           H  
ATOM   2173  C   THR A 141      -8.934   9.987  -0.834  1.00 96.66           C  
ATOM   2174  CB  THR A 141      -7.560  12.036  -0.303  1.00 96.66           C  
ATOM   2175  HB  THR A 141      -8.022  12.621  -1.098  1.00 96.66           H  
ATOM   2176  O   THR A 141      -9.615  10.216  -1.834  1.00 96.66           O  
ATOM   2177  CG2 THR A 141      -8.305  12.284   1.010  1.00 96.66           C  
ATOM   2178 HG21 THR A 141      -7.921  11.622   1.787  1.00 96.66           H  
ATOM   2179 HG22 THR A 141      -8.162  13.319   1.319  1.00 96.66           H  
ATOM   2180 HG23 THR A 141      -9.373  12.107   0.877  1.00 96.66           H  
ATOM   2181  OG1 THR A 141      -6.253  12.506  -0.077  1.00 96.66           O  
ATOM   2182  HG1 THR A 141      -5.705  12.362  -0.852  1.00 96.66           H  
ATOM   2183  N   PHE A 142      -9.375   9.285   0.205  1.00 95.46           N  
ATOM   2184  H   PHE A 142      -8.734   9.131   0.971  1.00 95.46           H  
ATOM   2185  CA  PHE A 142     -10.748   8.835   0.417  1.00 95.46           C  
ATOM   2186  HA  PHE A 142     -11.356   9.077  -0.455  1.00 95.46           H  
ATOM   2187  C   PHE A 142     -11.329   9.565   1.626  1.00 95.46           C  
ATOM   2188  CB  PHE A 142     -10.780   7.317   0.624  1.00 95.46           C  
ATOM   2189  HB2 PHE A 142     -11.805   7.016   0.840  1.00 95.46           H  
ATOM   2190  HB3 PHE A 142     -10.177   7.065   1.497  1.00 95.46           H  
ATOM   2191  O   PHE A 142     -10.600   9.913   2.557  1.00 95.46           O  
ATOM   2192  CG  PHE A 142     -10.278   6.522  -0.563  1.00 95.46           C  
ATOM   2193  CD1 PHE A 142     -11.195   5.955  -1.467  1.00 95.46           C  
ATOM   2194  HD1 PHE A 142     -12.257   6.089  -1.319  1.00 95.46           H  
ATOM   2195  CD2 PHE A 142      -8.895   6.349  -0.765  1.00 95.46           C  
ATOM   2196  HD2 PHE A 142      -8.188   6.789  -0.077  1.00 95.46           H  
ATOM   2197  CE1 PHE A 142     -10.731   5.197  -2.555  1.00 95.46           C  
ATOM   2198  HE1 PHE A 142     -11.441   4.735  -3.224  1.00 95.46           H  
ATOM   2199  CE2 PHE A 142      -8.430   5.610  -1.864  1.00 95.46           C  
ATOM   2200  HE2 PHE A 142      -7.368   5.488  -2.016  1.00 95.46           H  
ATOM   2201  CZ  PHE A 142      -9.349   5.027  -2.754  1.00 95.46           C  
ATOM   2202  HZ  PHE A 142      -8.996   4.439  -3.587  1.00 95.46           H  
ATOM   2203  N   SER A 143     -12.639   9.795   1.625  1.00 94.19           N  
ATOM   2204  H   SER A 143     -13.206   9.450   0.863  1.00 94.19           H  
ATOM   2205  CA  SER A 143     -13.340  10.433   2.741  1.00 94.19           C  
ATOM   2206  HA  SER A 143     -12.723  10.371   3.638  1.00 94.19           H  
ATOM   2207  C   SER A 143     -14.635   9.692   3.022  1.00 94.19           C  
ATOM   2208  CB  SER A 143     -13.611  11.915   2.473  1.00 94.19           C  
ATOM   2209  HB2 SER A 143     -14.298  12.022   1.634  1.00 94.19           H  
ATOM   2210  HB3 SER A 143     -14.058  12.362   3.361  1.00 94.19           H  
ATOM   2211  O   SER A 143     -15.363   9.336   2.098  1.00 94.19           O  
ATOM   2212  OG  SER A 143     -12.393  12.573   2.177  1.00 94.19           O  
ATOM   2213  HG  SER A 143     -11.707  12.097   2.651  1.00 94.19           H  
ATOM   2214  N   ALA A 144     -14.923   9.450   4.294  1.00 87.98           N  
ATOM   2215  H   ALA A 144     -14.294   9.775   5.014  1.00 87.98           H  
ATOM   2216  CA  ALA A 144     -16.100   8.714   4.713  1.00 87.98           C  
ATOM   2217  HA  ALA A 144     -16.875   8.799   3.951  1.00 87.98           H  
ATOM   2218  C   ALA A 144     -16.644   9.278   6.022  1.00 87.98           C  
ATOM   2219  CB  ALA A 144     -15.728   7.236   4.876  1.00 87.98           C  
ATOM   2220  HB1 ALA A 144     -14.876   7.143   5.549  1.00 87.98           H  
ATOM   2221  HB2 ALA A 144     -16.561   6.701   5.333  1.00 87.98           H  
ATOM   2222  HB3 ALA A 144     -15.477   6.800   3.909  1.00 87.98           H  
ATOM   2223  O   ALA A 144     -15.935   9.340   7.016  1.00 87.98           O  
ATOM   2224  N   ASN A 145     -17.947   9.565   6.055  1.00 87.92           N  
ATOM   2225  H   ASN A 145     -18.447   9.632   5.179  1.00 87.92           H  
ATOM   2226  CA  ASN A 145     -18.636   9.955   7.293  1.00 87.92           C  
ATOM   2227  HA  ASN A 145     -18.135  10.824   7.720  1.00 87.92           H  
ATOM   2228  C   ASN A 145     -18.624   8.848   8.365  1.00 87.92           C  
ATOM   2229  CB  ASN A 145     -20.096  10.313   6.963  1.00 87.92           C  
ATOM   2230  HB2 ASN A 145     -20.610  10.561   7.892  1.00 87.92           H  
ATOM   2231  HB3 ASN A 145     -20.588   9.443   6.528  1.00 87.92           H  
ATOM   2232  O   ASN A 145     -18.899   9.118   9.529  1.00 87.92           O  
ATOM   2233  CG  ASN A 145     -20.254  11.499   6.033  1.00 87.92           C  
ATOM   2234  ND2 ASN A 145     -21.382  11.611   5.372  1.00 87.92           N  
ATOM   2235 HD21 ASN A 145     -22.153  10.986   5.559  1.00 87.92           H  
ATOM   2236 HD22 ASN A 145     -21.450  12.437   4.795  1.00 87.92           H  
ATOM   2237  OD1 ASN A 145     -19.391  12.331   5.855  1.00 87.92           O  
ATOM   2238  N   ASP A 146     -18.371   7.604   7.956  1.00 84.89           N  
ATOM   2239  H   ASP A 146     -18.027   7.493   7.013  1.00 84.89           H  
ATOM   2240  CA  ASP A 146     -18.232   6.445   8.831  1.00 84.89           C  
ATOM   2241  HA  ASP A 146     -18.398   6.731   9.869  1.00 84.89           H  
ATOM   2242  C   ASP A 146     -16.810   5.873   8.673  1.00 84.89           C  
ATOM   2243  CB  ASP A 146     -19.316   5.414   8.488  1.00 84.89           C  
ATOM   2244  HB2 ASP A 146     -19.262   5.174   7.426  1.00 84.89           H  
ATOM   2245  HB3 ASP A 146     -20.293   5.858   8.681  1.00 84.89           H  
ATOM   2246  O   ASP A 146     -16.528   5.250   7.640  1.00 84.89           O  
ATOM   2247  CG  ASP A 146     -19.194   4.120   9.301  1.00 84.89           C  
ATOM   2248  OD1 ASP A 146     -18.353   4.063  10.227  1.00 84.89           O  
ATOM   2249  OD2 ASP A 146     -19.939   3.179   8.952  1.00 84.89           O  
ATOM   2250  N   PRO A 147     -15.921   6.063   9.668  1.00 77.38           N  
ATOM   2251  CA  PRO A 147     -14.556   5.543   9.639  1.00 77.38           C  
ATOM   2252  HA  PRO A 147     -14.023   6.013   8.811  1.00 77.38           H  
ATOM   2253  C   PRO A 147     -14.475   4.021   9.475  1.00 77.38           C  
ATOM   2254  CB  PRO A 147     -13.919   5.988  10.960  1.00 77.38           C  
ATOM   2255  HB2 PRO A 147     -14.073   5.229  11.727  1.00 77.38           H  
ATOM   2256  HB3 PRO A 147     -12.856   6.198  10.843  1.00 77.38           H  
ATOM   2257  O   PRO A 147     -13.499   3.522   8.921  1.00 77.38           O  
ATOM   2258  CG  PRO A 147     -14.704   7.243  11.331  1.00 77.38           C  
ATOM   2259  HG2 PRO A 147     -14.310   8.098  10.781  1.00 77.38           H  
ATOM   2260  HG3 PRO A 147     -14.686   7.433  12.404  1.00 77.38           H  
ATOM   2261  CD  PRO A 147     -16.108   6.915  10.835  1.00 77.38           C  
ATOM   2262  HD2 PRO A 147     -16.655   6.365  11.601  1.00 77.38           H  
ATOM   2263  HD3 PRO A 147     -16.629   7.838  10.583  1.00 77.38           H  
ATOM   2264  N   HIS A 148     -15.507   3.257   9.863  1.00 84.43           N  
ATOM   2265  H   HIS A 148     -16.337   3.690  10.242  1.00 84.43           H  
ATOM   2266  CA  HIS A 148     -15.505   1.800   9.693  1.00 84.43           C  
ATOM   2267  HA  HIS A 148     -14.598   1.409  10.154  1.00 84.43           H  
ATOM   2268  C   HIS A 148     -15.470   1.362   8.222  1.00 84.43           C  
ATOM   2269  CB  HIS A 148     -16.713   1.184  10.407  1.00 84.43           C  
ATOM   2270  HB2 HIS A 148     -17.633   1.615  10.013  1.00 84.43           H  
ATOM   2271  HB3 HIS A 148     -16.734   0.115  10.198  1.00 84.43           H  
ATOM   2272  O   HIS A 148     -15.073   0.231   7.925  1.00 84.43           O  
ATOM   2273  CG  HIS A 148     -16.669   1.353  11.902  1.00 84.43           C  
ATOM   2274  CD2 HIS A 148     -17.604   1.965  12.691  1.00 84.43           C  
ATOM   2275  HD2 HIS A 148     -18.511   2.438  12.342  1.00 84.43           H  
ATOM   2276  ND1 HIS A 148     -15.663   0.910  12.728  1.00 84.43           N  
ATOM   2277  HD1 HIS A 148     -14.765   0.565  12.421  1.00 84.43           H  
ATOM   2278  CE1 HIS A 148     -15.991   1.231  13.990  1.00 84.43           C  
ATOM   2279  HE1 HIS A 148     -15.372   1.058  14.858  1.00 84.43           H  
ATOM   2280  NE2 HIS A 148     -17.173   1.864  14.021  1.00 84.43           N  
ATOM   2281  N   LYS A 149     -15.799   2.255   7.274  1.00 87.61           N  
ATOM   2282  H   LYS A 149     -16.097   3.171   7.578  1.00 87.61           H  
ATOM   2283  CA  LYS A 149     -15.613   2.008   5.832  1.00 87.61           C  
ATOM   2284  HA  LYS A 149     -16.144   1.097   5.558  1.00 87.61           H  
ATOM   2285  C   LYS A 149     -14.150   1.778   5.453  1.00 87.61           C  
ATOM   2286  CB  LYS A 149     -16.167   3.183   5.023  1.00 87.61           C  
ATOM   2287  HB2 LYS A 149     -15.894   3.038   3.977  1.00 87.61           H  
ATOM   2288  HB3 LYS A 149     -15.716   4.115   5.365  1.00 87.61           H  
ATOM   2289  O   LYS A 149     -13.874   1.132   4.441  1.00 87.61           O  
ATOM   2290  CG  LYS A 149     -17.694   3.264   5.124  1.00 87.61           C  
ATOM   2291  HG2 LYS A 149     -17.989   3.544   6.135  1.00 87.61           H  
ATOM   2292  HG3 LYS A 149     -18.123   2.290   4.887  1.00 87.61           H  
ATOM   2293  CD  LYS A 149     -18.219   4.292   4.123  1.00 87.61           C  
ATOM   2294  HD2 LYS A 149     -17.789   5.269   4.345  1.00 87.61           H  
ATOM   2295  HD3 LYS A 149     -17.918   3.995   3.118  1.00 87.61           H  
ATOM   2296  CE  LYS A 149     -19.740   4.380   4.199  1.00 87.61           C  
ATOM   2297  HE2 LYS A 149     -20.022   4.697   5.203  1.00 87.61           H  
ATOM   2298  HE3 LYS A 149     -20.153   3.385   4.034  1.00 87.61           H  
ATOM   2299  NZ  LYS A 149     -20.247   5.327   3.178  1.00 87.61           N  
ATOM   2300  HZ1 LYS A 149     -19.853   6.244   3.329  1.00 87.61           H  
ATOM   2301  HZ2 LYS A 149     -21.255   5.379   3.214  1.00 87.61           H  
ATOM   2302  HZ3 LYS A 149     -19.968   5.018   2.257  1.00 87.61           H  
ATOM   2303  N   PHE A 150     -13.225   2.271   6.268  1.00 90.98           N  
ATOM   2304  H   PHE A 150     -13.523   2.793   7.079  1.00 90.98           H  
ATOM   2305  CA  PHE A 150     -11.790   2.142   6.069  1.00 90.98           C  
ATOM   2306  HA  PHE A 150     -11.574   2.079   5.003  1.00 90.98           H  
ATOM   2307  C   PHE A 150     -11.193   0.870   6.681  1.00 90.98           C  
ATOM   2308  CB  PHE A 150     -11.126   3.406   6.613  1.00 90.98           C  
ATOM   2309  HB2 PHE A 150     -10.053   3.294   6.461  1.00 90.98           H  
ATOM   2310  HB3 PHE A 150     -11.281   3.451   7.691  1.00 90.98           H  
ATOM   2311  O   PHE A 150     -10.005   0.627   6.510  1.00 90.98           O  
ATOM   2312  CG  PHE A 150     -11.539   4.731   5.992  1.00 90.98           C  
ATOM   2313  CD1 PHE A 150     -12.037   4.814   4.677  1.00 90.98           C  
ATOM   2314  HD1 PHE A 150     -12.197   3.913   4.104  1.00 90.98           H  
ATOM   2315  CD2 PHE A 150     -11.399   5.907   6.746  1.00 90.98           C  
ATOM   2316  HD2 PHE A 150     -11.030   5.863   7.760  1.00 90.98           H  
ATOM   2317  CE1 PHE A 150     -12.358   6.055   4.103  1.00 90.98           C  
ATOM   2318  HE1 PHE A 150     -12.737   6.108   3.093  1.00 90.98           H  
ATOM   2319  CE2 PHE A 150     -11.738   7.147   6.184  1.00 90.98           C  
ATOM   2320  HE2 PHE A 150     -11.631   8.042   6.779  1.00 90.98           H  
ATOM   2321  CZ  PHE A 150     -12.197   7.226   4.859  1.00 90.98           C  
ATOM   2322  HZ  PHE A 150     -12.436   8.190   4.436  1.00 90.98           H  
ATOM   2323  N   ASN A 151     -11.996   0.007   7.319  1.00 92.11           N  
ATOM   2324  H   ASN A 151     -12.952   0.284   7.493  1.00 92.11           H  
ATOM   2325  CA  ASN A 151     -11.494  -1.199   7.988  1.00 92.11           C  
ATOM   2326  HA  ASN A 151     -10.662  -0.901   8.627  1.00 92.11           H  
ATOM   2327  C   ASN A 151     -10.967  -2.284   7.034  1.00 92.11           C  
ATOM   2328  CB  ASN A 151     -12.590  -1.787   8.894  1.00 92.11           C  
ATOM   2329  HB2 ASN A 151     -12.297  -2.793   9.193  1.00 92.11           H  
ATOM   2330  HB3 ASN A 151     -13.535  -1.852   8.355  1.00 92.11           H  
ATOM   2331  O   ASN A 151     -10.344  -3.240   7.493  1.00 92.11           O  
ATOM   2332  CG  ASN A 151     -12.795  -1.007  10.178  1.00 92.11           C  
ATOM   2333  ND2 ASN A 151     -13.634  -1.496  11.058  1.00 92.11           N  
ATOM   2334 HD21 ASN A 151     -14.053  -2.401  10.897  1.00 92.11           H  
ATOM   2335 HD22 ASN A 151     -13.547  -1.099  11.983  1.00 92.11           H  
ATOM   2336  OD1 ASN A 151     -12.201   0.018  10.441  1.00 92.11           O  
ATOM   2337  N   ARG A 152     -11.258  -2.197   5.728  1.00 95.28           N  
ATOM   2338  H   ARG A 152     -11.740  -1.363   5.422  1.00 95.28           H  
ATOM   2339  CA  ARG A 152     -10.899  -3.225   4.734  1.00 95.28           C  
ATOM   2340  HA  ARG A 152     -10.092  -3.826   5.153  1.00 95.28           H  
ATOM   2341  C   ARG A 152     -10.330  -2.640   3.432  1.00 95.28           C  
ATOM   2342  CB  ARG A 152     -12.090  -4.166   4.473  1.00 95.28           C  
ATOM   2343  HB2 ARG A 152     -12.926  -3.578   4.093  1.00 95.28           H  
ATOM   2344  HB3 ARG A 152     -11.801  -4.886   3.708  1.00 95.28           H  
ATOM   2345  O   ARG A 152     -10.935  -2.852   2.375  1.00 95.28           O  
ATOM   2346  CG  ARG A 152     -12.543  -4.950   5.709  1.00 95.28           C  
ATOM   2347  HG2 ARG A 152     -11.720  -5.565   6.074  1.00 95.28           H  
ATOM   2348  HG3 ARG A 152     -12.850  -4.261   6.496  1.00 95.28           H  
ATOM   2349  CD  ARG A 152     -13.739  -5.838   5.345  1.00 95.28           C  
ATOM   2350  HD2 ARG A 152     -13.449  -6.539   4.562  1.00 95.28           H  
ATOM   2351  HD3 ARG A 152     -14.535  -5.206   4.951  1.00 95.28           H  
ATOM   2352  NE  ARG A 152     -14.252  -6.560   6.525  1.00 95.28           N  
ATOM   2353  HE  ARG A 152     -14.938  -6.082   7.091  1.00 95.28           H  
ATOM   2354  NH1 ARG A 152     -12.903  -8.410   6.376  1.00 95.28           N  
ATOM   2355 HH11 ARG A 152     -12.420  -7.995   5.592  1.00 95.28           H  
ATOM   2356 HH12 ARG A 152     -12.425  -9.113   6.922  1.00 95.28           H  
ATOM   2357  NH2 ARG A 152     -14.210  -8.155   8.147  1.00 95.28           N  
ATOM   2358 HH21 ARG A 152     -13.573  -8.800   8.593  1.00 95.28           H  
ATOM   2359 HH22 ARG A 152     -14.802  -7.604   8.753  1.00 95.28           H  
ATOM   2360  CZ  ARG A 152     -13.800  -7.705   7.002  1.00 95.28           C  
ATOM   2361  N   PRO A 153      -9.229  -1.869   3.465  1.00 96.94           N  
ATOM   2362  CA  PRO A 153      -8.636  -1.362   2.245  1.00 96.94           C  
ATOM   2363  HA  PRO A 153      -9.409  -0.936   1.606  1.00 96.94           H  
ATOM   2364  C   PRO A 153      -7.939  -2.504   1.496  1.00 96.94           C  
ATOM   2365  CB  PRO A 153      -7.694  -0.241   2.675  1.00 96.94           C  
ATOM   2366  HB2 PRO A 153      -6.869  -0.106   1.976  1.00 96.94           H  
ATOM   2367  HB3 PRO A 153      -8.259   0.685   2.781  1.00 96.94           H  
ATOM   2368  O   PRO A 153      -7.346  -3.413   2.082  1.00 96.94           O  
ATOM   2369  CG  PRO A 153      -7.214  -0.698   4.048  1.00 96.94           C  
ATOM   2370  HG2 PRO A 153      -7.008   0.156   4.693  1.00 96.94           H  
ATOM   2371  HG3 PRO A 153      -6.311  -1.295   3.917  1.00 96.94           H  
ATOM   2372  CD  PRO A 153      -8.367  -1.554   4.597  1.00 96.94           C  
ATOM   2373  HD2 PRO A 153      -8.921  -0.982   5.340  1.00 96.94           H  
ATOM   2374  HD3 PRO A 153      -7.989  -2.465   5.062  1.00 96.94           H  
ATOM   2375  N   GLN A 154      -8.030  -2.454   0.176  1.00 98.08           N  
ATOM   2376  H   GLN A 154      -8.570  -1.705  -0.232  1.00 98.08           H  
ATOM   2377  CA  GLN A 154      -7.444  -3.427  -0.731  1.00 98.08           C  
ATOM   2378  HA  GLN A 154      -6.759  -4.074  -0.184  1.00 98.08           H  
ATOM   2379  C   GLN A 154      -6.655  -2.685  -1.804  1.00 98.08           C  
ATOM   2380  CB  GLN A 154      -8.574  -4.293  -1.304  1.00 98.08           C  
ATOM   2381  HB2 GLN A 154      -9.341  -3.624  -1.692  1.00 98.08           H  
ATOM   2382  HB3 GLN A 154      -9.017  -4.870  -0.491  1.00 98.08           H  
ATOM   2383  O   GLN A 154      -7.177  -1.775  -2.448  1.00 98.08           O  
ATOM   2384  CG  GLN A 154      -8.160  -5.260  -2.426  1.00 98.08           C  
ATOM   2385  HG2 GLN A 154      -7.621  -4.715  -3.201  1.00 98.08           H  
ATOM   2386  HG3 GLN A 154      -7.495  -6.031  -2.036  1.00 98.08           H  
ATOM   2387  CD  GLN A 154      -9.376  -5.907  -3.091  1.00 98.08           C  
ATOM   2388  NE2 GLN A 154      -9.206  -6.591  -4.188  1.00 98.08           N  
ATOM   2389 HE21 GLN A 154     -10.027  -7.075  -4.524  1.00 98.08           H  
ATOM   2390 HE22 GLN A 154      -8.319  -7.063  -4.295  1.00 98.08           H  
ATOM   2391  OE1 GLN A 154     -10.525  -5.791  -2.686  1.00 98.08           O  
ATOM   2392  N   PHE A 155      -5.420  -3.117  -2.020  1.00 98.41           N  
ATOM   2393  H   PHE A 155      -5.068  -3.864  -1.438  1.00 98.41           H  
ATOM   2394  CA  PHE A 155      -4.518  -2.597  -3.036  1.00 98.41           C  
ATOM   2395  HA  PHE A 155      -5.005  -1.793  -3.589  1.00 98.41           H  
ATOM   2396  C   PHE A 155      -4.185  -3.729  -3.998  1.00 98.41           C  
ATOM   2397  CB  PHE A 155      -3.258  -2.017  -2.375  1.00 98.41           C  
ATOM   2398  HB2 PHE A 155      -2.689  -1.467  -3.124  1.00 98.41           H  
ATOM   2399  HB3 PHE A 155      -2.626  -2.834  -2.027  1.00 98.41           H  
ATOM   2400  O   PHE A 155      -3.755  -4.799  -3.580  1.00 98.41           O  
ATOM   2401  CG  PHE A 155      -3.560  -1.102  -1.205  1.00 98.41           C  
ATOM   2402  CD1 PHE A 155      -3.940   0.229  -1.442  1.00 98.41           C  
ATOM   2403  HD1 PHE A 155      -3.954   0.609  -2.453  1.00 98.41           H  
ATOM   2404  CD2 PHE A 155      -3.531  -1.596   0.113  1.00 98.41           C  
ATOM   2405  HD2 PHE A 155      -3.248  -2.621   0.303  1.00 98.41           H  
ATOM   2406  CE1 PHE A 155      -4.311   1.057  -0.370  1.00 98.41           C  
ATOM   2407  HE1 PHE A 155      -4.616   2.076  -0.554  1.00 98.41           H  
ATOM   2408  CE2 PHE A 155      -3.897  -0.765   1.186  1.00 98.41           C  
ATOM   2409  HE2 PHE A 155      -3.884  -1.149   2.196  1.00 98.41           H  
ATOM   2410  CZ  PHE A 155      -4.300   0.558   0.941  1.00 98.41           C  
ATOM   2411  HZ  PHE A 155      -4.612   1.192   1.758  1.00 98.41           H  
ATOM   2412  N   THR A 156      -4.407  -3.522  -5.287  1.00 98.35           N  
ATOM   2413  H   THR A 156      -4.790  -2.632  -5.573  1.00 98.35           H  
ATOM   2414  CA  THR A 156      -3.926  -4.419  -6.339  1.00 98.35           C  
ATOM   2415  HA  THR A 156      -3.437  -5.292  -5.907  1.00 98.35           H  
ATOM   2416  C   THR A 156      -2.905  -3.657  -7.159  1.00 98.35           C  
ATOM   2417  CB  THR A 156      -5.081  -4.912  -7.210  1.00 98.35           C  
ATOM   2418  HB  THR A 156      -5.578  -4.058  -7.671  1.00 98.35           H  
ATOM   2419  O   THR A 156      -3.239  -2.606  -7.694  1.00 98.35           O  
ATOM   2420  CG2 THR A 156      -4.611  -5.861  -8.299  1.00 98.35           C  
ATOM   2421 HG21 THR A 156      -5.470  -6.147  -8.906  1.00 98.35           H  
ATOM   2422 HG22 THR A 156      -3.901  -5.359  -8.956  1.00 98.35           H  
ATOM   2423 HG23 THR A 156      -4.126  -6.724  -7.844  1.00 98.35           H  
ATOM   2424  OG1 THR A 156      -6.007  -5.622  -6.413  1.00 98.35           O  
ATOM   2425  HG1 THR A 156      -6.060  -5.128  -5.592  1.00 98.35           H  
ATOM   2426  N   ILE A 157      -1.678  -4.164  -7.217  1.00 98.10           N  
ATOM   2427  H   ILE A 157      -1.505  -5.058  -6.780  1.00 98.10           H  
ATOM   2428  CA  ILE A 157      -0.578  -3.577  -7.974  1.00 98.10           C  
ATOM   2429  HA  ILE A 157      -0.868  -2.593  -8.342  1.00 98.10           H  
ATOM   2430  C   ILE A 157      -0.336  -4.482  -9.176  1.00 98.10           C  
ATOM   2431  CB  ILE A 157       0.695  -3.403  -7.110  1.00 98.10           C  
ATOM   2432  HB  ILE A 157       1.040  -4.384  -6.785  1.00 98.10           H  
ATOM   2433  O   ILE A 157      -0.053  -5.672  -9.013  1.00 98.10           O  
ATOM   2434  CG1 ILE A 157       0.504  -2.509  -5.859  1.00 98.10           C  
ATOM   2435 HG12 ILE A 157       1.489  -2.247  -5.474  1.00 98.10           H  
ATOM   2436 HG13 ILE A 157       0.007  -1.581  -6.143  1.00 98.10           H  
ATOM   2437  CG2 ILE A 157       1.811  -2.764  -7.959  1.00 98.10           C  
ATOM   2438 HG21 ILE A 157       2.723  -2.662  -7.371  1.00 98.10           H  
ATOM   2439 HG22 ILE A 157       2.045  -3.387  -8.823  1.00 98.10           H  
ATOM   2440 HG23 ILE A 157       1.501  -1.781  -8.314  1.00 98.10           H  
ATOM   2441  CD1 ILE A 157      -0.258  -3.150  -4.690  1.00 98.10           C  
ATOM   2442 HD11 ILE A 157      -0.062  -2.583  -3.780  1.00 98.10           H  
ATOM   2443 HD12 ILE A 157       0.064  -4.181  -4.545  1.00 98.10           H  
ATOM   2444 HD13 ILE A 157      -1.333  -3.125  -4.871  1.00 98.10           H  
ATOM   2445  N   GLU A 158      -0.453  -3.912 -10.367  1.00 97.81           N  
ATOM   2446  H   GLU A 158      -0.726  -2.941 -10.418  1.00 97.81           H  
ATOM   2447  CA  GLU A 158      -0.207  -4.573 -11.641  1.00 97.81           C  
ATOM   2448  HA  GLU A 158       0.084  -5.606 -11.448  1.00 97.81           H  
ATOM   2449  C   GLU A 158       0.963  -3.896 -12.359  1.00 97.81           C  
ATOM   2450  CB  GLU A 158      -1.477  -4.621 -12.509  1.00 97.81           C  
ATOM   2451  HB2 GLU A 158      -1.238  -5.176 -13.416  1.00 97.81           H  
ATOM   2452  HB3 GLU A 158      -1.782  -3.610 -12.780  1.00 97.81           H  
ATOM   2453  O   GLU A 158       1.111  -2.673 -12.364  1.00 97.81           O  
ATOM   2454  CG  GLU A 158      -2.629  -5.325 -11.769  1.00 97.81           C  
ATOM   2455  HG2 GLU A 158      -2.222  -6.224 -11.306  1.00 97.81           H  
ATOM   2456  HG3 GLU A 158      -2.985  -4.673 -10.972  1.00 97.81           H  
ATOM   2457  CD  GLU A 158      -3.825  -5.744 -12.639  1.00 97.81           C  
ATOM   2458  OE1 GLU A 158      -4.711  -6.423 -12.057  1.00 97.81           O  
ATOM   2459  OE2 GLU A 158      -3.800  -5.522 -13.868  1.00 97.81           O  
ATOM   2460  N   TRP A 159       1.823  -4.711 -12.955  1.00 95.07           N  
ATOM   2461  H   TRP A 159       1.634  -5.703 -12.917  1.00 95.07           H  
ATOM   2462  CA  TRP A 159       2.966  -4.268 -13.748  1.00 95.07           C  
ATOM   2463  HA  TRP A 159       2.821  -3.225 -14.030  1.00 95.07           H  
ATOM   2464  C   TRP A 159       3.056  -5.070 -15.046  1.00 95.07           C  
ATOM   2465  CB  TRP A 159       4.250  -4.352 -12.911  1.00 95.07           C  
ATOM   2466  HB2 TRP A 159       4.135  -3.700 -12.045  1.00 95.07           H  
ATOM   2467  HB3 TRP A 159       5.078  -3.956 -13.499  1.00 95.07           H  
ATOM   2468  O   TRP A 159       2.451  -6.144 -15.160  1.00 95.07           O  
ATOM   2469  CG  TRP A 159       4.630  -5.712 -12.407  1.00 95.07           C  
ATOM   2470  CD1 TRP A 159       5.497  -6.561 -13.001  1.00 95.07           C  
ATOM   2471  HD1 TRP A 159       6.025  -6.346 -13.919  1.00 95.07           H  
ATOM   2472  CD2 TRP A 159       4.231  -6.360 -11.163  1.00 95.07           C  
ATOM   2473  CE2 TRP A 159       4.902  -7.617 -11.078  1.00 95.07           C  
ATOM   2474  CE3 TRP A 159       3.385  -6.005 -10.094  1.00 95.07           C  
ATOM   2475  HE3 TRP A 159       2.862  -5.060 -10.130  1.00 95.07           H  
ATOM   2476  NE1 TRP A 159       5.646  -7.697 -12.233  1.00 95.07           N  
ATOM   2477  HE1 TRP A 159       6.371  -8.377 -12.408  1.00 95.07           H  
ATOM   2478  CH2 TRP A 159       3.927  -8.075  -8.925  1.00 95.07           C  
ATOM   2479  HH2 TRP A 159       3.856  -8.706  -8.052  1.00 95.07           H  
ATOM   2480  CZ2 TRP A 159       4.755  -8.474  -9.983  1.00 95.07           C  
ATOM   2481  HZ2 TRP A 159       5.310  -9.398  -9.921  1.00 95.07           H  
ATOM   2482  CZ3 TRP A 159       3.234  -6.852  -8.982  1.00 95.07           C  
ATOM   2483  HZ3 TRP A 159       2.601  -6.547  -8.161  1.00 95.07           H  
ATOM   2484  N   GLY A 160       3.812  -4.538 -16.008  1.00 87.78           N  
ATOM   2485  H   GLY A 160       4.286  -3.668 -15.810  1.00 87.78           H  
ATOM   2486  CA  GLY A 160       4.103  -5.195 -17.289  1.00 87.78           C  
ATOM   2487  HA2 GLY A 160       4.706  -4.538 -17.916  1.00 87.78           H  
ATOM   2488  HA3 GLY A 160       3.168  -5.408 -17.808  1.00 87.78           H  
ATOM   2489  C   GLY A 160       4.854  -6.515 -17.171  1.00 87.78           C  
ATOM   2490  O   GLY A 160       5.402  -6.821 -16.086  1.00 87.78           O  
ATOM   2491  OXT GLY A 160       4.835  -7.227 -18.191  1.00 87.78           O  
TER    2492      GLY A 160                                                       
END   
