# Supplementary material for: Single-chain dimers from de novo immunoglobulins as robust scaffolds for multiple binding loops
Source: Nat Commun. 2023 Sep 23;14:5939. doi: 10.1038/s41467-023-41717-5 (PMC10517939; doi:10.1038/s41467-023-41717-5)
Supplement: Supplementary file 3 — Supplementary Data 1 [file 41467_2023_41717_MOESM3_ESM.zip › design_models/scIg+EF/scIg12+EF2e/ranked_3.pdb]

ATOM      1  N   GLY A   1      -4.971  -4.737  15.315  1.00 95.46           N  
ATOM      2  H   GLY A   1      -5.219  -3.888  14.826  1.00 95.46           H  
ATOM      3  H2  GLY A   1      -4.131  -4.514  15.830  1.00 95.46           H  
ATOM      4  H3  GLY A   1      -5.703  -4.924  15.984  1.00 95.46           H  
ATOM      5  CA  GLY A   1      -4.744  -5.845  14.351  1.00 95.46           C  
ATOM      6  HA2 GLY A   1      -4.565  -6.767  14.903  1.00 95.46           H  
ATOM      7  HA3 GLY A   1      -5.627  -5.952  13.721  1.00 95.46           H  
ATOM      8  C   GLY A   1      -3.540  -5.581  13.452  1.00 95.46           C  
ATOM      9  O   GLY A   1      -2.940  -4.521  13.569  1.00 95.46           O  
ATOM     10  N   ARG A   2      -3.162  -6.532  12.580  1.00 97.48           N  
ATOM     11  H   ARG A   2      -3.688  -7.392  12.514  1.00 97.48           H  
ATOM     12  CA  ARG A   2      -1.994  -6.417  11.686  1.00 97.48           C  
ATOM     13  HA  ARG A   2      -1.748  -5.363  11.561  1.00 97.48           H  
ATOM     14  C   ARG A   2      -2.264  -6.990  10.294  1.00 97.48           C  
ATOM     15  CB  ARG A   2      -0.790  -7.113  12.347  1.00 97.48           C  
ATOM     16  HB2 ARG A   2      -0.506  -6.546  13.234  1.00 97.48           H  
ATOM     17  HB3 ARG A   2      -1.096  -8.110  12.666  1.00 97.48           H  
ATOM     18  O   ARG A   2      -2.772  -8.106  10.184  1.00 97.48           O  
ATOM     19  CG  ARG A   2       0.435  -7.252  11.427  1.00 97.48           C  
ATOM     20  HG2 ARG A   2       0.761  -6.269  11.085  1.00 97.48           H  
ATOM     21  HG3 ARG A   2       0.181  -7.869  10.566  1.00 97.48           H  
ATOM     22  CD  ARG A   2       1.561  -7.939  12.191  1.00 97.48           C  
ATOM     23  HD2 ARG A   2       1.925  -7.247  12.950  1.00 97.48           H  
ATOM     24  HD3 ARG A   2       1.161  -8.819  12.695  1.00 97.48           H  
ATOM     25  NE  ARG A   2       2.639  -8.375  11.286  1.00 97.48           N  
ATOM     26  HE  ARG A   2       2.341  -8.769  10.405  1.00 97.48           H  
ATOM     27  NH1 ARG A   2       4.338  -8.119  12.786  1.00 97.48           N  
ATOM     28 HH11 ARG A   2       3.757  -7.453  13.274  1.00 97.48           H  
ATOM     29 HH12 ARG A   2       5.317  -8.135  13.033  1.00 97.48           H  
ATOM     30  NH2 ARG A   2       4.748  -9.038  10.781  1.00 97.48           N  
ATOM     31 HH21 ARG A   2       5.698  -9.221  11.073  1.00 97.48           H  
ATOM     32 HH22 ARG A   2       4.390  -9.402   9.910  1.00 97.48           H  
ATOM     33  CZ  ARG A   2       3.902  -8.510  11.623  1.00 97.48           C  
ATOM     34  N   VAL A   3      -1.826  -6.281   9.253  1.00 97.96           N  
ATOM     35  H   VAL A   3      -1.420  -5.376   9.440  1.00 97.96           H  
ATOM     36  CA  VAL A   3      -1.690  -6.824   7.892  1.00 97.96           C  
ATOM     37  HA  VAL A   3      -1.829  -7.903   7.957  1.00 97.96           H  
ATOM     38  C   VAL A   3      -0.278  -6.590   7.364  1.00 97.96           C  
ATOM     39  CB  VAL A   3      -2.779  -6.299   6.932  1.00 97.96           C  
ATOM     40  HB  VAL A   3      -3.731  -6.296   7.463  1.00 97.96           H  
ATOM     41  O   VAL A   3       0.334  -5.549   7.604  1.00 97.96           O  
ATOM     42  CG1 VAL A   3      -2.516  -4.886   6.416  1.00 97.96           C  
ATOM     43 HG11 VAL A   3      -3.298  -4.622   5.704  1.00 97.96           H  
ATOM     44 HG12 VAL A   3      -2.533  -4.184   7.249  1.00 97.96           H  
ATOM     45 HG13 VAL A   3      -1.560  -4.826   5.895  1.00 97.96           H  
ATOM     46  CG2 VAL A   3      -2.958  -7.203   5.706  1.00 97.96           C  
ATOM     47 HG21 VAL A   3      -3.770  -6.827   5.082  1.00 97.96           H  
ATOM     48 HG22 VAL A   3      -2.045  -7.239   5.113  1.00 97.96           H  
ATOM     49 HG23 VAL A   3      -3.223  -8.209   6.030  1.00 97.96           H  
ATOM     50  N   GLU A   4       0.246  -7.561   6.631  1.00 98.41           N  
ATOM     51  H   GLU A   4      -0.301  -8.400   6.496  1.00 98.41           H  
ATOM     52  CA  GLU A   4       1.514  -7.461   5.921  1.00 98.41           C  
ATOM     53  HA  GLU A   4       1.999  -6.516   6.166  1.00 98.41           H  
ATOM     54  C   GLU A   4       1.267  -7.484   4.410  1.00 98.41           C  
ATOM     55  CB  GLU A   4       2.434  -8.590   6.402  1.00 98.41           C  
ATOM     56  HB2 GLU A   4       2.529  -8.522   7.486  1.00 98.41           H  
ATOM     57  HB3 GLU A   4       1.983  -9.549   6.150  1.00 98.41           H  
ATOM     58  O   GLU A   4       0.567  -8.357   3.905  1.00 98.41           O  
ATOM     59  CG  GLU A   4       3.833  -8.519   5.787  1.00 98.41           C  
ATOM     60  HG2 GLU A   4       4.259  -7.537   5.992  1.00 98.41           H  
ATOM     61  HG3 GLU A   4       3.754  -8.635   4.706  1.00 98.41           H  
ATOM     62  CD  GLU A   4       4.776  -9.598   6.336  1.00 98.41           C  
ATOM     63  OE1 GLU A   4       5.994  -9.520   6.063  1.00 98.41           O  
ATOM     64  OE2 GLU A   4       4.377 -10.558   7.022  1.00 98.41           O  
ATOM     65  N   VAL A   5       1.863  -6.530   3.698  1.00 98.26           N  
ATOM     66  H   VAL A   5       2.386  -5.832   4.208  1.00 98.26           H  
ATOM     67  CA  VAL A   5       1.860  -6.397   2.239  1.00 98.26           C  
ATOM     68  HA  VAL A   5       1.257  -7.192   1.800  1.00 98.26           H  
ATOM     69  C   VAL A   5       3.300  -6.541   1.761  1.00 98.26           C  
ATOM     70  CB  VAL A   5       1.280  -5.035   1.798  1.00 98.26           C  
ATOM     71  HB  VAL A   5       1.954  -4.242   2.123  1.00 98.26           H  
ATOM     72  O   VAL A   5       4.139  -5.682   2.032  1.00 98.26           O  
ATOM     73  CG1 VAL A   5       1.163  -4.953   0.270  1.00 98.26           C  
ATOM     74 HG11 VAL A   5       0.486  -5.725  -0.096  1.00 98.26           H  
ATOM     75 HG12 VAL A   5       0.774  -3.975  -0.016  1.00 98.26           H  
ATOM     76 HG13 VAL A   5       2.140  -5.076  -0.196  1.00 98.26           H  
ATOM     77  CG2 VAL A   5      -0.094  -4.745   2.418  1.00 98.26           C  
ATOM     78 HG21 VAL A   5      -0.785  -5.563   2.213  1.00 98.26           H  
ATOM     79 HG22 VAL A   5       0.003  -4.629   3.498  1.00 98.26           H  
ATOM     80 HG23 VAL A   5      -0.499  -3.818   2.013  1.00 98.26           H  
ATOM     81  N   ARG A   6       3.613  -7.623   1.050  1.00 97.99           N  
ATOM     82  H   ARG A   6       2.880  -8.296   0.879  1.00 97.99           H  
ATOM     83  CA  ARG A   6       4.918  -7.833   0.409  1.00 97.99           C  
ATOM     84  HA  ARG A   6       5.621  -7.060   0.719  1.00 97.99           H  
ATOM     85  C   ARG A   6       4.748  -7.727  -1.091  1.00 97.99           C  
ATOM     86  CB  ARG A   6       5.503  -9.200   0.770  1.00 97.99           C  
ATOM     87  HB2 ARG A   6       6.447  -9.324   0.240  1.00 97.99           H  
ATOM     88  HB3 ARG A   6       4.816  -9.973   0.426  1.00 97.99           H  
ATOM     89  O   ARG A   6       3.981  -8.490  -1.672  1.00 97.99           O  
ATOM     90  CG  ARG A   6       5.749  -9.391   2.267  1.00 97.99           C  
ATOM     91  HG2 ARG A   6       4.817  -9.247   2.814  1.00 97.99           H  
ATOM     92  HG3 ARG A   6       6.493  -8.673   2.612  1.00 97.99           H  
ATOM     93  CD  ARG A   6       6.251 -10.817   2.505  1.00 97.99           C  
ATOM     94  HD2 ARG A   6       7.179 -10.968   1.954  1.00 97.99           H  
ATOM     95  HD3 ARG A   6       5.497 -11.512   2.134  1.00 97.99           H  
ATOM     96  NE  ARG A   6       6.485 -11.056   3.933  1.00 97.99           N  
ATOM     97  HE  ARG A   6       6.482 -10.249   4.539  1.00 97.99           H  
ATOM     98  NH1 ARG A   6       6.418 -13.344   3.964  1.00 97.99           N  
ATOM     99 HH11 ARG A   6       6.187 -13.320   2.981  1.00 97.99           H  
ATOM    100 HH12 ARG A   6       6.234 -14.187   4.489  1.00 97.99           H  
ATOM    101  NH2 ARG A   6       6.531 -12.200   5.879  1.00 97.99           N  
ATOM    102 HH21 ARG A   6       6.292 -13.034   6.396  1.00 97.99           H  
ATOM    103 HH22 ARG A   6       6.277 -11.314   6.293  1.00 97.99           H  
ATOM    104  CZ  ARG A   6       6.491 -12.201   4.582  1.00 97.99           C  
ATOM    105  N   VAL A   7       5.476  -6.813  -1.708  1.00 96.38           N  
ATOM    106  H   VAL A   7       6.109  -6.234  -1.174  1.00 96.38           H  
ATOM    107  CA  VAL A   7       5.459  -6.626  -3.156  1.00 96.38           C  
ATOM    108  HA  VAL A   7       4.615  -7.169  -3.582  1.00 96.38           H  
ATOM    109  C   VAL A   7       6.740  -7.208  -3.736  1.00 96.38           C  
ATOM    110  CB  VAL A   7       5.269  -5.146  -3.516  1.00 96.38           C  
ATOM    111  HB  VAL A   7       6.173  -4.608  -3.235  1.00 96.38           H  
ATOM    112  O   VAL A   7       7.802  -7.114  -3.125  1.00 96.38           O  
ATOM    113  CG1 VAL A   7       5.034  -4.951  -5.016  1.00 96.38           C  
ATOM    114 HG11 VAL A   7       4.171  -5.532  -5.342  1.00 96.38           H  
ATOM    115 HG12 VAL A   7       5.912  -5.262  -5.583  1.00 96.38           H  
ATOM    116 HG13 VAL A   7       4.855  -3.898  -5.233  1.00 96.38           H  
ATOM    117  CG2 VAL A   7       4.097  -4.509  -2.757  1.00 96.38           C  
ATOM    118 HG21 VAL A   7       3.171  -5.038  -2.980  1.00 96.38           H  
ATOM    119 HG22 VAL A   7       4.009  -3.463  -3.050  1.00 96.38           H  
ATOM    120 HG23 VAL A   7       4.279  -4.530  -1.682  1.00 96.38           H  
ATOM    121  N   GLU A   8       6.646  -7.825  -4.903  1.00 94.63           N  
ATOM    122  H   GLU A   8       5.726  -7.954  -5.300  1.00 94.63           H  
ATOM    123  CA  GLU A   8       7.776  -8.329  -5.675  1.00 94.63           C  
ATOM    124  HA  GLU A   8       8.697  -7.871  -5.316  1.00 94.63           H  
ATOM    125  C   GLU A   8       7.592  -7.945  -7.142  1.00 94.63           C  
ATOM    126  CB  GLU A   8       7.890  -9.847  -5.476  1.00 94.63           C  
ATOM    127  HB2 GLU A   8       6.932 -10.317  -5.698  1.00 94.63           H  
ATOM    128  HB3 GLU A   8       8.128 -10.024  -4.427  1.00 94.63           H  
ATOM    129  O   GLU A   8       6.588  -8.310  -7.755  1.00 94.63           O  
ATOM    130  CG  GLU A   8       8.974 -10.498  -6.352  1.00 94.63           C  
ATOM    131  HG2 GLU A   8       8.675 -10.439  -7.399  1.00 94.63           H  
ATOM    132  HG3 GLU A   8       9.899  -9.936  -6.226  1.00 94.63           H  
ATOM    133  CD  GLU A   8       9.236 -11.967  -5.985  1.00 94.63           C  
ATOM    134  OE1 GLU A   8      10.232 -12.532  -6.486  1.00 94.63           O  
ATOM    135  OE2 GLU A   8       8.662 -12.489  -5.003  1.00 94.63           O  
ATOM    136  N   PHE A   9       8.569  -7.229  -7.695  1.00 90.51           N  
ATOM    137  H   PHE A   9       9.342  -6.936  -7.115  1.00 90.51           H  
ATOM    138  CA  PHE A   9       8.645  -6.914  -9.120  1.00 90.51           C  
ATOM    139  HA  PHE A   9       7.661  -7.038  -9.574  1.00 90.51           H  
ATOM    140  C   PHE A   9       9.616  -7.889  -9.798  1.00 90.51           C  
ATOM    141  CB  PHE A   9       9.053  -5.447  -9.317  1.00 90.51           C  
ATOM    142  HB2 PHE A   9      10.075  -5.314  -8.960  1.00 90.51           H  
ATOM    143  HB3 PHE A   9       9.053  -5.228 -10.384  1.00 90.51           H  
ATOM    144  O   PHE A   9      10.788  -7.974  -9.424  1.00 90.51           O  
ATOM    145  CG  PHE A   9       8.155  -4.444  -8.612  1.00 90.51           C  
ATOM    146  CD1 PHE A   9       7.007  -3.929  -9.241  1.00 90.51           C  
ATOM    147  HD1 PHE A   9       6.747  -4.240 -10.242  1.00 90.51           H  
ATOM    148  CD2 PHE A   9       8.483  -4.011  -7.315  1.00 90.51           C  
ATOM    149  HD2 PHE A   9       9.363  -4.398  -6.824  1.00 90.51           H  
ATOM    150  CE1 PHE A   9       6.213  -2.978  -8.570  1.00 90.51           C  
ATOM    151  HE1 PHE A   9       5.346  -2.545  -9.047  1.00 90.51           H  
ATOM    152  CE2 PHE A   9       7.691  -3.067  -6.649  1.00 90.51           C  
ATOM    153  HE2 PHE A   9       7.974  -2.724  -5.665  1.00 90.51           H  
ATOM    154  CZ  PHE A   9       6.555  -2.549  -7.280  1.00 90.51           C  
ATOM    155  HZ  PHE A   9       5.960  -1.802  -6.776  1.00 90.51           H  
ATOM    156  N   GLU A  10       9.127  -8.639 -10.784  1.00 87.22           N  
ATOM    157  H   GLU A  10       8.163  -8.501 -11.052  1.00 87.22           H  
ATOM    158  CA  GLU A  10       9.888  -9.643 -11.532  1.00 87.22           C  
ATOM    159  HA  GLU A  10      10.956  -9.464 -11.401  1.00 87.22           H  
ATOM    160  C   GLU A  10       9.560  -9.512 -13.024  1.00 87.22           C  
ATOM    161  CB  GLU A  10       9.577 -11.058 -10.992  1.00 87.22           C  
ATOM    162  HB2 GLU A  10       8.525 -11.286 -11.166  1.00 87.22           H  
ATOM    163  HB3 GLU A  10       9.756 -11.074  -9.917  1.00 87.22           H  
ATOM    164  O   GLU A  10       8.544 -10.024 -13.492  1.00 87.22           O  
ATOM    165  CG  GLU A  10      10.460 -12.137 -11.650  1.00 87.22           C  
ATOM    166  HG2 GLU A  10      11.497 -11.937 -11.380  1.00 87.22           H  
ATOM    167  HG3 GLU A  10      10.383 -12.049 -12.734  1.00 87.22           H  
ATOM    168  CD  GLU A  10      10.105 -13.592 -11.267  1.00 87.22           C  
ATOM    169  OE1 GLU A  10      10.919 -14.480 -11.605  1.00 87.22           O  
ATOM    170  OE2 GLU A  10       9.008 -13.867 -10.710  1.00 87.22           O  
ATOM    171  N   GLY A  11      10.416  -8.814 -13.777  1.00 83.54           N  
ATOM    172  H   GLY A  11      11.181  -8.335 -13.323  1.00 83.54           H  
ATOM    173  CA  GLY A  11      10.222  -8.605 -15.213  1.00 83.54           C  
ATOM    174  HA2 GLY A  11      11.021  -7.975 -15.605  1.00 83.54           H  
ATOM    175  HA3 GLY A  11      10.256  -9.567 -15.724  1.00 83.54           H  
ATOM    176  C   GLY A  11       8.888  -7.923 -15.517  1.00 83.54           C  
ATOM    177  O   GLY A  11       8.655  -6.796 -15.096  1.00 83.54           O  
ATOM    178  N   ASP A  12       8.014  -8.629 -16.230  1.00 86.41           N  
ATOM    179  H   ASP A  12       8.217  -9.600 -16.418  1.00 86.41           H  
ATOM    180  CA  ASP A  12       6.677  -8.195 -16.645  1.00 86.41           C  
ATOM    181  HA  ASP A  12       6.704  -7.122 -16.838  1.00 86.41           H  
ATOM    182  C   ASP A  12       5.592  -8.424 -15.573  1.00 86.41           C  
ATOM    183  CB  ASP A  12       6.343  -8.902 -17.974  1.00 86.41           C  
ATOM    184  HB2 ASP A  12       7.150  -8.720 -18.685  1.00 86.41           H  
ATOM    185  HB3 ASP A  12       5.434  -8.476 -18.399  1.00 86.41           H  
ATOM    186  O   ASP A  12       4.401  -8.249 -15.843  1.00 86.41           O  
ATOM    187  CG  ASP A  12       6.110 -10.415 -17.866  1.00 86.41           C  
ATOM    188  OD1 ASP A  12       6.699 -11.067 -16.971  1.00 86.41           O  
ATOM    189  OD2 ASP A  12       5.347 -10.950 -18.700  1.00 86.41           O  
ATOM    190  N   LYS A  13       5.968  -8.827 -14.349  1.00 91.58           N  
ATOM    191  H   LYS A  13       6.953  -8.986 -14.192  1.00 91.58           H  
ATOM    192  CA  LYS A  13       5.031  -9.171 -13.269  1.00 91.58           C  
ATOM    193  HA  LYS A  13       4.020  -8.939 -13.604  1.00 91.58           H  
ATOM    194  C   LYS A  13       5.260  -8.369 -12.001  1.00 91.58           C  
ATOM    195  CB  LYS A  13       5.099 -10.672 -12.960  1.00 91.58           C  
ATOM    196  HB2 LYS A  13       4.473 -10.894 -12.095  1.00 91.58           H  
ATOM    197  HB3 LYS A  13       6.128 -10.947 -12.729  1.00 91.58           H  
ATOM    198  O   LYS A  13       6.390  -8.147 -11.572  1.00 91.58           O  
ATOM    199  CG  LYS A  13       4.594 -11.481 -14.153  1.00 91.58           C  
ATOM    200  HG2 LYS A  13       5.149 -11.192 -15.045  1.00 91.58           H  
ATOM    201  HG3 LYS A  13       3.540 -11.254 -14.315  1.00 91.58           H  
ATOM    202  CD  LYS A  13       4.770 -12.981 -13.943  1.00 91.58           C  
ATOM    203  HD2 LYS A  13       5.809 -13.181 -13.682  1.00 91.58           H  
ATOM    204  HD3 LYS A  13       4.102 -13.328 -13.154  1.00 91.58           H  
ATOM    205  CE  LYS A  13       4.434 -13.642 -15.278  1.00 91.58           C  
ATOM    206  HE2 LYS A  13       3.385 -13.459 -15.512  1.00 91.58           H  
ATOM    207  HE3 LYS A  13       5.026 -13.150 -16.049  1.00 91.58           H  
ATOM    208  NZ  LYS A  13       4.737 -15.089 -15.251  1.00 91.58           N  
ATOM    209  HZ1 LYS A  13       4.179 -15.558 -14.552  1.00 91.58           H  
ATOM    210  HZ2 LYS A  13       4.552 -15.476 -16.165  1.00 91.58           H  
ATOM    211  HZ3 LYS A  13       5.721 -15.207 -15.055  1.00 91.58           H  
ATOM    212  N   MET A  14       4.152  -8.062 -11.335  1.00 93.80           N  
ATOM    213  H   MET A  14       3.269  -8.291 -11.770  1.00 93.80           H  
ATOM    214  CA  MET A  14       4.137  -7.645  -9.939  1.00 93.80           C  
ATOM    215  HA  MET A  14       5.159  -7.629  -9.559  1.00 93.80           H  
ATOM    216  C   MET A  14       3.329  -8.660  -9.130  1.00 93.80           C  
ATOM    217  CB  MET A  14       3.585  -6.220  -9.816  1.00 93.80           C  
ATOM    218  HB2 MET A  14       4.138  -5.557 -10.481  1.00 93.80           H  
ATOM    219  HB3 MET A  14       2.535  -6.212 -10.110  1.00 93.80           H  
ATOM    220  O   MET A  14       2.158  -8.905  -9.430  1.00 93.80           O  
ATOM    221  CG  MET A  14       3.732  -5.699  -8.382  1.00 93.80           C  
ATOM    222  HG2 MET A  14       4.794  -5.579  -8.170  1.00 93.80           H  
ATOM    223  HG3 MET A  14       3.336  -6.434  -7.681  1.00 93.80           H  
ATOM    224  SD  MET A  14       2.906  -4.121  -8.055  1.00 93.80           S  
ATOM    225  CE  MET A  14       1.200  -4.689  -8.138  1.00 93.80           C  
ATOM    226  HE1 MET A  14       0.929  -4.844  -9.182  1.00 93.80           H  
ATOM    227  HE2 MET A  14       0.555  -3.945  -7.670  1.00 93.80           H  
ATOM    228  HE3 MET A  14       1.097  -5.632  -7.601  1.00 93.80           H  
ATOM    229  N   ARG A  15       3.937  -9.250  -8.099  1.00 96.17           N  
ATOM    230  H   ARG A  15       4.894  -8.988  -7.910  1.00 96.17           H  
ATOM    231  CA  ARG A  15       3.248 -10.110  -7.126  1.00 96.17           C  
ATOM    232  HA  ARG A  15       2.249 -10.345  -7.494  1.00 96.17           H  
ATOM    233  C   ARG A  15       3.076  -9.365  -5.815  1.00 96.17           C  
ATOM    234  CB  ARG A  15       3.985 -11.439  -6.911  1.00 96.17           C  
ATOM    235  HB2 ARG A  15       4.980 -11.248  -6.511  1.00 96.17           H  
ATOM    236  HB3 ARG A  15       3.427 -12.028  -6.184  1.00 96.17           H  
ATOM    237  O   ARG A  15       4.010  -8.740  -5.325  1.00 96.17           O  
ATOM    238  CG  ARG A  15       4.108 -12.242  -8.209  1.00 96.17           C  
ATOM    239  HG2 ARG A  15       4.807 -11.735  -8.874  1.00 96.17           H  
ATOM    240  HG3 ARG A  15       3.135 -12.305  -8.698  1.00 96.17           H  
ATOM    241  CD  ARG A  15       4.616 -13.657  -7.923  1.00 96.17           C  
ATOM    242  HD2 ARG A  15       5.479 -13.584  -7.261  1.00 96.17           H  
ATOM    243  HD3 ARG A  15       3.833 -14.227  -7.423  1.00 96.17           H  
ATOM    244  NE  ARG A  15       4.999 -14.323  -9.178  1.00 96.17           N  
ATOM    245  HE  ARG A  15       4.625 -13.920 -10.026  1.00 96.17           H  
ATOM    246  NH1 ARG A  15       6.450 -15.854  -8.287  1.00 96.17           N  
ATOM    247 HH11 ARG A  15       7.301 -16.387  -8.390  1.00 96.17           H  
ATOM    248 HH12 ARG A  15       6.012 -15.702  -7.389  1.00 96.17           H  
ATOM    249  NH2 ARG A  15       6.552 -15.361 -10.455  1.00 96.17           N  
ATOM    250 HH21 ARG A  15       7.544 -15.544 -10.403  1.00 96.17           H  
ATOM    251 HH22 ARG A  15       6.406 -14.625 -11.131  1.00 96.17           H  
ATOM    252  CZ  ARG A  15       5.979 -15.194  -9.303  1.00 96.17           C  
ATOM    253  N   VAL A  16       1.886  -9.453  -5.242  1.00 97.50           N  
ATOM    254  H   VAL A  16       1.163  -9.958  -5.734  1.00 97.50           H  
ATOM    255  CA  VAL A  16       1.535  -8.871  -3.949  1.00 97.50           C  
ATOM    256  HA  VAL A  16       2.410  -8.388  -3.513  1.00 97.50           H  
ATOM    257  C   VAL A  16       1.093 -10.006  -3.044  1.00 97.50           C  
ATOM    258  CB  VAL A  16       0.431  -7.808  -4.081  1.00 97.50           C  
ATOM    259  HB  VAL A  16      -0.491  -8.280  -4.420  1.00 97.50           H  
ATOM    260  O   VAL A  16       0.049 -10.609  -3.278  1.00 97.50           O  
ATOM    261  CG1 VAL A  16       0.173  -7.135  -2.728  1.00 97.50           C  
ATOM    262 HG11 VAL A  16      -0.632  -6.406  -2.821  1.00 97.50           H  
ATOM    263 HG12 VAL A  16       1.076  -6.633  -2.381  1.00 97.50           H  
ATOM    264 HG13 VAL A  16      -0.130  -7.876  -1.988  1.00 97.50           H  
ATOM    265  CG2 VAL A  16       0.812  -6.728  -5.099  1.00 97.50           C  
ATOM    266 HG21 VAL A  16       0.945  -7.183  -6.081  1.00 97.50           H  
ATOM    267 HG22 VAL A  16       0.012  -5.992  -5.178  1.00 97.50           H  
ATOM    268 HG23 VAL A  16       1.738  -6.236  -4.802  1.00 97.50           H  
ATOM    269  N   ARG A  17       1.881 -10.306  -2.015  1.00 98.28           N  
ATOM    270  H   ARG A  17       2.709  -9.744  -1.881  1.00 98.28           H  
ATOM    271  CA  ARG A  17       1.496 -11.238  -0.953  1.00 98.28           C  
ATOM    272  HA  ARG A  17       0.707 -11.896  -1.316  1.00 98.28           H  
ATOM    273  C   ARG A  17       0.931 -10.459   0.214  1.00 98.28           C  
ATOM    274  CB  ARG A  17       2.661 -12.119  -0.510  1.00 98.28           C  
ATOM    275  HB2 ARG A  17       2.336 -12.745   0.321  1.00 98.28           H  
ATOM    276  HB3 ARG A  17       3.490 -11.495  -0.174  1.00 98.28           H  
ATOM    277  O   ARG A  17       1.568  -9.530   0.710  1.00 98.28           O  
ATOM    278  CG  ARG A  17       3.127 -13.015  -1.651  1.00 98.28           C  
ATOM    279  HG2 ARG A  17       3.454 -12.408  -2.495  1.00 98.28           H  
ATOM    280  HG3 ARG A  17       2.302 -13.653  -1.966  1.00 98.28           H  
ATOM    281  CD  ARG A  17       4.287 -13.883  -1.181  1.00 98.28           C  
ATOM    282  HD2 ARG A  17       5.109 -13.243  -0.860  1.00 98.28           H  
ATOM    283  HD3 ARG A  17       3.952 -14.506  -0.352  1.00 98.28           H  
ATOM    284  NE  ARG A  17       4.712 -14.722  -2.299  1.00 98.28           N  
ATOM    285  HE  ARG A  17       4.109 -14.721  -3.109  1.00 98.28           H  
ATOM    286  NH1 ARG A  17       6.487 -15.799  -1.341  1.00 98.28           N  
ATOM    287 HH11 ARG A  17       7.222 -16.488  -1.413  1.00 98.28           H  
ATOM    288 HH12 ARG A  17       6.217 -15.381  -0.462  1.00 98.28           H  
ATOM    289  NH2 ARG A  17       5.866 -16.207  -3.476  1.00 98.28           N  
ATOM    290 HH21 ARG A  17       5.127 -16.062  -4.149  1.00 98.28           H  
ATOM    291 HH22 ARG A  17       6.604 -16.882  -3.620  1.00 98.28           H  
ATOM    292  CZ  ARG A  17       5.705 -15.568  -2.359  1.00 98.28           C  
ATOM    293  N   LEU A  18      -0.255 -10.853   0.636  1.00 98.39           N  
ATOM    294  H   LEU A  18      -0.684 -11.641   0.172  1.00 98.39           H  
ATOM    295  CA  LEU A  18      -0.991 -10.265   1.736  1.00 98.39           C  
ATOM    296  HA  LEU A  18      -0.465  -9.389   2.115  1.00 98.39           H  
ATOM    297  C   LEU A  18      -1.112 -11.300   2.836  1.00 98.39           C  
ATOM    298  CB  LEU A  18      -2.381  -9.843   1.258  1.00 98.39           C  
ATOM    299  HB2 LEU A  18      -2.917 -10.735   0.934  1.00 98.39           H  
ATOM    300  HB3 LEU A  18      -2.919  -9.414   2.103  1.00 98.39           H  
ATOM    301  O   LEU A  18      -1.505 -12.428   2.558  1.00 98.39           O  
ATOM    302  CG  LEU A  18      -2.376  -8.829   0.107  1.00 98.39           C  
ATOM    303  HG  LEU A  18      -1.777  -9.198  -0.726  1.00 98.39           H  
ATOM    304  CD1 LEU A  18      -3.805  -8.666  -0.383  1.00 98.39           C  
ATOM    305 HD11 LEU A  18      -4.159  -9.628  -0.751  1.00 98.39           H  
ATOM    306 HD12 LEU A  18      -4.449  -8.341   0.435  1.00 98.39           H  
ATOM    307 HD13 LEU A  18      -3.846  -7.932  -1.187  1.00 98.39           H  
ATOM    308  CD2 LEU A  18      -1.840  -7.470   0.545  1.00 98.39           C  
ATOM    309 HD21 LEU A  18      -2.422  -7.094   1.387  1.00 98.39           H  
ATOM    310 HD22 LEU A  18      -0.796  -7.573   0.842  1.00 98.39           H  
ATOM    311 HD23 LEU A  18      -1.899  -6.765  -0.284  1.00 98.39           H  
ATOM    312  N   ARG A  19      -0.827 -10.916   4.074  1.00 98.29           N  
ATOM    313  H   ARG A  19      -0.471  -9.981   4.209  1.00 98.29           H  
ATOM    314  CA  ARG A  19      -1.038 -11.769   5.243  1.00 98.29           C  
ATOM    315  HA  ARG A  19      -1.648 -12.629   4.968  1.00 98.29           H  
ATOM    316  C   ARG A  19      -1.798 -10.997   6.305  1.00 98.29           C  
ATOM    317  CB  ARG A  19       0.318 -12.291   5.721  1.00 98.29           C  
ATOM    318  HB2 ARG A  19       0.738 -12.937   4.950  1.00 98.29           H  
ATOM    319  HB3 ARG A  19       0.996 -11.452   5.879  1.00 98.29           H  
ATOM    320  O   ARG A  19      -1.357  -9.922   6.709  1.00 98.29           O  
ATOM    321  CG  ARG A  19       0.194 -13.079   7.024  1.00 98.29           C  
ATOM    322  HG2 ARG A  19      -0.491 -13.917   6.890  1.00 98.29           H  
ATOM    323  HG3 ARG A  19      -0.183 -12.427   7.812  1.00 98.29           H  
ATOM    324  CD  ARG A  19       1.568 -13.595   7.431  1.00 98.29           C  
ATOM    325  HD2 ARG A  19       1.872 -14.369   6.727  1.00 98.29           H  
ATOM    326  HD3 ARG A  19       2.282 -12.772   7.407  1.00 98.29           H  
ATOM    327  NE  ARG A  19       1.486 -14.112   8.796  1.00 98.29           N  
ATOM    328  HE  ARG A  19       0.854 -13.623   9.414  1.00 98.29           H  
ATOM    329  NH1 ARG A  19       3.079 -15.746   8.704  1.00 98.29           N  
ATOM    330 HH11 ARG A  19       3.144 -15.550   7.715  1.00 98.29           H  
ATOM    331 HH12 ARG A  19       3.463 -16.591   9.102  1.00 98.29           H  
ATOM    332  NH2 ARG A  19       1.820 -15.429  10.554  1.00 98.29           N  
ATOM    333 HH21 ARG A  19       1.063 -14.881  10.938  1.00 98.29           H  
ATOM    334 HH22 ARG A  19       2.216 -16.217  11.045  1.00 98.29           H  
ATOM    335  CZ  ARG A  19       2.144 -15.098   9.342  1.00 98.29           C  
ATOM    336  N   ASN A  20      -2.922 -11.546   6.756  1.00 98.07           N  
ATOM    337  H   ASN A  20      -3.196 -12.449   6.396  1.00 98.07           H  
ATOM    338  CA  ASN A  20      -3.744 -10.940   7.798  1.00 98.07           C  
ATOM    339  HA  ASN A  20      -3.458  -9.899   7.943  1.00 98.07           H  
ATOM    340  C   ASN A  20      -3.529 -11.665   9.133  1.00 98.07           C  
ATOM    341  CB  ASN A  20      -5.208 -10.949   7.336  1.00 98.07           C  
ATOM    342  HB2 ASN A  20      -5.305 -10.387   6.408  1.00 98.07           H  
ATOM    343  HB3 ASN A  20      -5.513 -11.981   7.161  1.00 98.07           H  
ATOM    344  O   ASN A  20      -4.033 -12.766   9.342  1.00 98.07           O  
ATOM    345  CG  ASN A  20      -6.151 -10.345   8.355  1.00 98.07           C  
ATOM    346  ND2 ASN A  20      -7.434 -10.480   8.155  1.00 98.07           N  
ATOM    347 HD21 ASN A  20      -8.073 -10.088   8.832  1.00 98.07           H  
ATOM    348 HD22 ASN A  20      -7.768 -10.896   7.297  1.00 98.07           H  
ATOM    349  OD1 ASN A  20      -5.755  -9.730   9.332  1.00 98.07           O  
ATOM    350  N   ASP A  21      -2.814 -11.021  10.053  1.00 97.43           N  
ATOM    351  H   ASP A  21      -2.511 -10.080   9.844  1.00 97.43           H  
ATOM    352  CA  ASP A  21      -2.596 -11.505  11.422  1.00 97.43           C  
ATOM    353  HA  ASP A  21      -2.827 -12.569  11.462  1.00 97.43           H  
ATOM    354  C   ASP A  21      -3.553 -10.818  12.428  1.00 97.43           C  
ATOM    355  CB  ASP A  21      -1.112 -11.354  11.812  1.00 97.43           C  
ATOM    356  HB2 ASP A  21      -0.991 -11.640  12.857  1.00 97.43           H  
ATOM    357  HB3 ASP A  21      -0.835 -10.303  11.725  1.00 97.43           H  
ATOM    358  O   ASP A  21      -3.291 -10.780  13.631  1.00 97.43           O  
ATOM    359  CG  ASP A  21      -0.127 -12.206  10.995  1.00 97.43           C  
ATOM    360  OD1 ASP A  21      -0.273 -13.451  10.906  1.00 97.43           O  
ATOM    361  OD2 ASP A  21       0.879 -11.644  10.510  1.00 97.43           O  
ATOM    362  N   SER A  22      -4.658 -10.227  11.958  1.00 96.17           N  
ATOM    363  H   SER A  22      -4.830 -10.271  10.964  1.00 96.17           H  
ATOM    364  CA  SER A  22      -5.717  -9.667  12.807  1.00 96.17           C  
ATOM    365  HA  SER A  22      -5.274  -9.399  13.766  1.00 96.17           H  
ATOM    366  C   SER A  22      -6.827 -10.685  13.109  1.00 96.17           C  
ATOM    367  CB  SER A  22      -6.262  -8.370  12.201  1.00 96.17           C  
ATOM    368  HB2 SER A  22      -5.451  -7.795  11.756  1.00 96.17           H  
ATOM    369  HB3 SER A  22      -6.720  -7.778  12.993  1.00 96.17           H  
ATOM    370  O   SER A  22      -6.862 -11.784  12.562  1.00 96.17           O  
ATOM    371  OG  SER A  22      -7.240  -8.619  11.233  1.00 96.17           O  
ATOM    372  HG  SER A  22      -6.807  -9.010  10.470  1.00 96.17           H  
ATOM    373  N   SER A  23      -7.747 -10.324  14.006  1.00 95.05           N  
ATOM    374  H   SER A  23      -7.705  -9.402  14.416  1.00 95.05           H  
ATOM    375  CA  SER A  23      -8.895 -11.158  14.390  1.00 95.05           C  
ATOM    376  HA  SER A  23      -8.603 -12.207  14.334  1.00 95.05           H  
ATOM    377  C   SER A  23     -10.119 -10.992  13.484  1.00 95.05           C  
ATOM    378  CB  SER A  23      -9.276 -10.854  15.841  1.00 95.05           C  
ATOM    379  HB2 SER A  23      -8.453 -11.144  16.494  1.00 95.05           H  
ATOM    380  HB3 SER A  23     -10.161 -11.427  16.116  1.00 95.05           H  
ATOM    381  O   SER A  23     -11.114 -11.692  13.674  1.00 95.05           O  
ATOM    382  OG  SER A  23      -9.530  -9.468  15.998  1.00 95.05           O  
ATOM    383  HG  SER A  23      -9.855  -9.308  16.887  1.00 95.05           H  
ATOM    384  N   THR A  24     -10.073 -10.081  12.509  1.00 95.54           N  
ATOM    385  H   THR A  24      -9.216  -9.570  12.351  1.00 95.54           H  
ATOM    386  CA  THR A  24     -11.178  -9.784  11.591  1.00 95.54           C  
ATOM    387  HA  THR A  24     -11.947 -10.547  11.715  1.00 95.54           H  
ATOM    388  C   THR A  24     -10.712  -9.824  10.134  1.00 95.54           C  
ATOM    389  CB  THR A  24     -11.819  -8.422  11.902  1.00 95.54           C  
ATOM    390  HB  THR A  24     -12.566  -8.197  11.140  1.00 95.54           H  
ATOM    391  O   THR A  24      -9.519  -9.688   9.864  1.00 95.54           O  
ATOM    392  CG2 THR A  24     -12.503  -8.414  13.269  1.00 95.54           C  
ATOM    393 HG21 THR A  24     -13.225  -9.229  13.322  1.00 95.54           H  
ATOM    394 HG22 THR A  24     -13.024  -7.467  13.414  1.00 95.54           H  
ATOM    395 HG23 THR A  24     -11.763  -8.541  14.059  1.00 95.54           H  
ATOM    396  OG1 THR A  24     -10.861  -7.391  11.922  1.00 95.54           O  
ATOM    397  HG1 THR A  24     -11.317  -6.555  12.049  1.00 95.54           H  
ATOM    398  N   PRO A  25     -11.614 -10.043   9.163  1.00 97.37           N  
ATOM    399  CA  PRO A  25     -11.261  -9.905   7.756  1.00 97.37           C  
ATOM    400  HA  PRO A  25     -10.478 -10.628   7.524  1.00 97.37           H  
ATOM    401  C   PRO A  25     -10.759  -8.492   7.434  1.00 97.37           C  
ATOM    402  CB  PRO A  25     -12.521 -10.266   6.965  1.00 97.37           C  
ATOM    403  HB2 PRO A  25     -13.095  -9.368   6.739  1.00 97.37           H  
ATOM    404  HB3 PRO A  25     -12.277 -10.806   6.050  1.00 97.37           H  
ATOM    405  O   PRO A  25     -11.266  -7.505   7.974  1.00 97.37           O  
ATOM    406  CG  PRO A  25     -13.308 -11.141   7.938  1.00 97.37           C  
ATOM    407  HG2 PRO A  25     -14.378 -11.117   7.730  1.00 97.37           H  
ATOM    408  HG3 PRO A  25     -12.931 -12.163   7.897  1.00 97.37           H  
ATOM    409  CD  PRO A  25     -12.980 -10.525   9.297  1.00 97.37           C  
ATOM    410  HD2 PRO A  25     -13.073 -11.283  10.074  1.00 97.37           H  
ATOM    411  HD3 PRO A  25     -13.645  -9.685   9.494  1.00 97.37           H  
ATOM    412  N   VAL A  26      -9.781  -8.419   6.535  1.00 98.02           N  
ATOM    413  H   VAL A  26      -9.428  -9.281   6.144  1.00 98.02           H  
ATOM    414  CA  VAL A  26      -9.216  -7.175   6.000  1.00 98.02           C  
ATOM    415  HA  VAL A  26      -9.695  -6.312   6.462  1.00 98.02           H  
ATOM    416  C   VAL A  26      -9.505  -7.141   4.506  1.00 98.02           C  
ATOM    417  CB  VAL A  26      -7.704  -7.101   6.287  1.00 98.02           C  
ATOM    418  HB  VAL A  26      -7.229  -8.007   5.911  1.00 98.02           H  
ATOM    419  O   VAL A  26      -9.217  -8.109   3.803  1.00 98.02           O  
ATOM    420  CG1 VAL A  26      -7.028  -5.896   5.626  1.00 98.02           C  
ATOM    421 HG11 VAL A  26      -7.122  -5.951   4.542  1.00 98.02           H  
ATOM    422 HG12 VAL A  26      -5.968  -5.886   5.883  1.00 98.02           H  
ATOM    423 HG13 VAL A  26      -7.489  -4.972   5.974  1.00 98.02           H  
ATOM    424  CG2 VAL A  26      -7.429  -7.001   7.793  1.00 98.02           C  
ATOM    425 HG21 VAL A  26      -7.776  -6.040   8.174  1.00 98.02           H  
ATOM    426 HG22 VAL A  26      -6.359  -7.107   7.972  1.00 98.02           H  
ATOM    427 HG23 VAL A  26      -7.946  -7.793   8.334  1.00 98.02           H  
ATOM    428  N   GLU A  27     -10.071  -6.048   4.011  1.00 98.22           N  
ATOM    429  H   GLU A  27     -10.195  -5.251   4.620  1.00 98.22           H  
ATOM    430  CA  GLU A  27     -10.244  -5.815   2.580  1.00 98.22           C  
ATOM    431  HA  GLU A  27     -10.234  -6.774   2.062  1.00 98.22           H  
ATOM    432  C   GLU A  27      -9.063  -4.998   2.053  1.00 98.22           C  
ATOM    433  CB  GLU A  27     -11.617  -5.183   2.299  1.00 98.22           C  
ATOM    434  HB2 GLU A  27     -12.379  -5.828   2.738  1.00 98.22           H  
ATOM    435  HB3 GLU A  27     -11.683  -4.200   2.766  1.00 98.22           H  
ATOM    436  O   GLU A  27      -8.698  -3.964   2.609  1.00 98.22           O  
ATOM    437  CG  GLU A  27     -11.883  -5.063   0.793  1.00 98.22           C  
ATOM    438  HG2 GLU A  27     -11.310  -4.228   0.390  1.00 98.22           H  
ATOM    439  HG3 GLU A  27     -11.524  -5.967   0.301  1.00 98.22           H  
ATOM    440  CD  GLU A  27     -13.379  -4.900   0.485  1.00 98.22           C  
ATOM    441  OE1 GLU A  27     -13.873  -3.758   0.397  1.00 98.22           O  
ATOM    442  OE2 GLU A  27     -14.026  -5.953   0.279  1.00 98.22           O  
ATOM    443  N   VAL A  28      -8.419  -5.486   0.995  1.00 97.90           N  
ATOM    444  H   VAL A  28      -8.736  -6.363   0.607  1.00 97.90           H  
ATOM    445  CA  VAL A  28      -7.300  -4.808   0.344  1.00 97.90           C  
ATOM    446  HA  VAL A  28      -7.119  -3.860   0.851  1.00 97.90           H  
ATOM    447  C   VAL A  28      -7.684  -4.505  -1.095  1.00 97.90           C  
ATOM    448  CB  VAL A  28      -5.992  -5.616   0.435  1.00 97.90           C  
ATOM    449  HB  VAL A  28      -6.090  -6.534  -0.145  1.00 97.90           H  
ATOM    450  O   VAL A  28      -7.870  -5.413  -1.911  1.00 97.90           O  
ATOM    451  CG1 VAL A  28      -4.820  -4.802  -0.132  1.00 97.90           C  
ATOM    452 HG11 VAL A  28      -3.903  -5.388  -0.081  1.00 97.90           H  
ATOM    453 HG12 VAL A  28      -5.008  -4.546  -1.175  1.00 97.90           H  
ATOM    454 HG13 VAL A  28      -4.695  -3.882   0.439  1.00 97.90           H  
ATOM    455  CG2 VAL A  28      -5.652  -5.991   1.885  1.00 97.90           C  
ATOM    456 HG21 VAL A  28      -4.667  -6.456   1.936  1.00 97.90           H  
ATOM    457 HG22 VAL A  28      -6.387  -6.703   2.261  1.00 97.90           H  
ATOM    458 HG23 VAL A  28      -5.665  -5.100   2.512  1.00 97.90           H  
ATOM    459  N   HIS A  29      -7.757  -3.220  -1.426  1.00 97.28           N  
ATOM    460  H   HIS A  29      -7.632  -2.538  -0.692  1.00 97.28           H  
ATOM    461  CA  HIS A  29      -7.860  -2.751  -2.801  1.00 97.28           C  
ATOM    462  HA  HIS A  29      -8.291  -3.544  -3.413  1.00 97.28           H  
ATOM    463  C   HIS A  29      -6.463  -2.432  -3.315  1.00 97.28           C  
ATOM    464  CB  HIS A  29      -8.786  -1.543  -2.928  1.00 97.28           C  
ATOM    465  HB2 HIS A  29      -8.284  -0.657  -2.540  1.00 97.28           H  
ATOM    466  HB3 HIS A  29      -8.988  -1.367  -3.985  1.00 97.28           H  
ATOM    467  O   HIS A  29      -5.782  -1.534  -2.819  1.00 97.28           O  
ATOM    468  CG  HIS A  29     -10.093  -1.704  -2.209  1.00 97.28           C  
ATOM    469  CD2 HIS A  29     -10.361  -1.273  -0.939  1.00 97.28           C  
ATOM    470  HD2 HIS A  29      -9.683  -0.764  -0.270  1.00 97.28           H  
ATOM    471  ND1 HIS A  29     -11.229  -2.325  -2.683  1.00 97.28           N  
ATOM    472  HD1 HIS A  29     -11.310  -2.900  -3.510  1.00 97.28           H  
ATOM    473  CE1 HIS A  29     -12.161  -2.260  -1.717  1.00 97.28           C  
ATOM    474  HE1 HIS A  29     -13.141  -2.714  -1.741  1.00 97.28           H  
ATOM    475  NE2 HIS A  29     -11.676  -1.604  -0.659  1.00 97.28           N  
ATOM    476  N   ILE A  30      -6.037  -3.171  -4.327  1.00 96.02           N  
ATOM    477  H   ILE A  30      -6.664  -3.874  -4.692  1.00 96.02           H  
ATOM    478  CA  ILE A  30      -4.771  -2.974  -5.012  1.00 96.02           C  
ATOM    479  HA  ILE A  30      -4.134  -2.323  -4.414  1.00 96.02           H  
ATOM    480  C   ILE A  30      -5.080  -2.292  -6.332  1.00 96.02           C  
ATOM    481  CB  ILE A  30      -4.020  -4.299  -5.227  1.00 96.02           C  
ATOM    482  HB  ILE A  30      -4.571  -4.889  -5.959  1.00 96.02           H  
ATOM    483  O   ILE A  30      -5.854  -2.801  -7.146  1.00 96.02           O  
ATOM    484  CG1 ILE A  30      -3.925  -5.134  -3.931  1.00 96.02           C  
ATOM    485 HG12 ILE A  30      -3.276  -4.634  -3.212  1.00 96.02           H  
ATOM    486 HG13 ILE A  30      -4.912  -5.242  -3.480  1.00 96.02           H  
ATOM    487  CG2 ILE A  30      -2.623  -3.966  -5.788  1.00 96.02           C  
ATOM    488 HG21 ILE A  30      -2.090  -3.308  -5.103  1.00 96.02           H  
ATOM    489 HG22 ILE A  30      -2.033  -4.870  -5.939  1.00 96.02           H  
ATOM    490 HG23 ILE A  30      -2.710  -3.467  -6.753  1.00 96.02           H  
ATOM    491  CD1 ILE A  30      -3.417  -6.556  -4.173  1.00 96.02           C  
ATOM    492 HD11 ILE A  30      -3.428  -7.110  -3.235  1.00 96.02           H  
ATOM    493 HD12 ILE A  30      -2.396  -6.547  -4.556  1.00 96.02           H  
ATOM    494 HD13 ILE A  30      -4.071  -7.056  -4.887  1.00 96.02           H  
ATOM    495  N   LYS A  31      -4.461  -1.145  -6.551  1.00 92.47           N  
ATOM    496  H   LYS A  31      -3.842  -0.798  -5.833  1.00 92.47           H  
ATOM    497  CA  LYS A  31      -4.519  -0.420  -7.807  1.00 92.47           C  
ATOM    498  HA  LYS A  31      -5.103  -0.978  -8.539  1.00 92.47           H  
ATOM    499  C   LYS A  31      -3.109  -0.288  -8.338  1.00 92.47           C  
ATOM    500  CB  LYS A  31      -5.198   0.916  -7.556  1.00 92.47           C  
ATOM    501  HB2 LYS A  31      -4.686   1.413  -6.732  1.00 92.47           H  
ATOM    502  HB3 LYS A  31      -6.231   0.738  -7.257  1.00 92.47           H  
ATOM    503  O   LYS A  31      -2.212   0.153  -7.627  1.00 92.47           O  
ATOM    504  CG  LYS A  31      -5.172   1.809  -8.798  1.00 92.47           C  
ATOM    505  HG2 LYS A  31      -4.147   1.952  -9.140  1.00 92.47           H  
ATOM    506  HG3 LYS A  31      -5.771   1.372  -9.598  1.00 92.47           H  
ATOM    507  CD  LYS A  31      -5.738   3.154  -8.383  1.00 92.47           C  
ATOM    508  HD2 LYS A  31      -6.809   3.082  -8.196  1.00 92.47           H  
ATOM    509  HD3 LYS A  31      -5.247   3.457  -7.458  1.00 92.47           H  
ATOM    510  CE  LYS A  31      -5.445   4.202  -9.438  1.00 92.47           C  
ATOM    511  HE2 LYS A  31      -6.099   4.082 -10.302  1.00 92.47           H  
ATOM    512  HE3 LYS A  31      -4.409   4.109  -9.761  1.00 92.47           H  
ATOM    513  NZ  LYS A  31      -5.653   5.507  -8.800  1.00 92.47           N  
ATOM    514  HZ1 LYS A  31      -6.640   5.678  -8.668  1.00 92.47           H  
ATOM    515  HZ2 LYS A  31      -5.134   5.619  -7.941  1.00 92.47           H  
ATOM    516  HZ3 LYS A  31      -5.443   6.256  -9.443  1.00 92.47           H  
ATOM    517  N   VAL A  32      -2.935  -0.654  -9.594  1.00 88.03           N  
ATOM    518  H   VAL A  32      -3.717  -1.030 -10.111  1.00 88.03           H  
ATOM    519  CA  VAL A  32      -1.639  -0.642 -10.249  1.00 88.03           C  
ATOM    520  HA  VAL A  32      -0.920  -0.116  -9.620  1.00 88.03           H  
ATOM    521  C   VAL A  32      -1.791   0.121 -11.540  1.00 88.03           C  
ATOM    522  CB  VAL A  32      -1.105  -2.058 -10.487  1.00 88.03           C  
ATOM    523  HB  VAL A  32      -1.583  -2.505 -11.359  1.00 88.03           H  
ATOM    524  O   VAL A  32      -2.572  -0.244 -12.413  1.00 88.03           O  
ATOM    525  CG1 VAL A  32       0.399  -1.969 -10.710  1.00 88.03           C  
ATOM    526 HG11 VAL A  32       0.890  -1.508  -9.853  1.00 88.03           H  
ATOM    527 HG12 VAL A  32       0.593  -1.367 -11.598  1.00 88.03           H  
ATOM    528 HG13 VAL A  32       0.799  -2.975 -10.835  1.00 88.03           H  
ATOM    529  CG2 VAL A  32      -1.353  -2.965  -9.284  1.00 88.03           C  
ATOM    530 HG21 VAL A  32      -0.957  -3.957  -9.502  1.00 88.03           H  
ATOM    531 HG22 VAL A  32      -2.424  -3.093  -9.124  1.00 88.03           H  
ATOM    532 HG23 VAL A  32      -0.899  -2.538  -8.390  1.00 88.03           H  
ATOM    533  N   GLY A  33      -1.079   1.226 -11.615  1.00 77.98           N  
ATOM    534  H   GLY A  33      -0.445   1.453 -10.862  1.00 77.98           H  
ATOM    535  CA  GLY A  33      -0.953   2.033 -12.808  1.00 77.98           C  
ATOM    536  HA2 GLY A  33      -1.705   2.821 -12.822  1.00 77.98           H  
ATOM    537  HA3 GLY A  33      -1.057   1.412 -13.698  1.00 77.98           H  
ATOM    538  C   GLY A  33       0.431   2.648 -12.803  1.00 77.98           C  
ATOM    539  O   GLY A  33       1.149   2.608 -11.801  1.00 77.98           O  
ATOM    540  N   GLY A  34       0.811   3.221 -13.925  1.00 69.48           N  
ATOM    541  H   GLY A  34       0.204   3.253 -14.732  1.00 69.48           H  
ATOM    542  CA  GLY A  34       2.145   3.748 -14.071  1.00 69.48           C  
ATOM    543  HA2 GLY A  34       2.427   4.317 -13.185  1.00 69.48           H  
ATOM    544  HA3 GLY A  34       2.846   2.921 -14.186  1.00 69.48           H  
ATOM    545  C   GLY A  34       2.256   4.647 -15.275  1.00 69.48           C  
ATOM    546  O   GLY A  34       1.259   5.001 -15.912  1.00 69.48           O  
ATOM    547  N   ASP A  35       3.501   4.999 -15.514  1.00 62.84           N  
ATOM    548  H   ASP A  35       4.232   4.550 -14.980  1.00 62.84           H  
ATOM    549  CA  ASP A  35       3.964   5.670 -16.703  1.00 62.84           C  
ATOM    550  HA  ASP A  35       3.514   6.658 -16.800  1.00 62.84           H  
ATOM    551  C   ASP A  35       3.571   4.825 -17.927  1.00 62.84           C  
ATOM    552  CB  ASP A  35       5.469   5.839 -16.505  1.00 62.84           C  
ATOM    553  HB2 ASP A  35       5.667   6.531 -15.686  1.00 62.84           H  
ATOM    554  HB3 ASP A  35       5.890   4.874 -16.221  1.00 62.84           H  
ATOM    555  O   ASP A  35       3.660   3.592 -17.910  1.00 62.84           O  
ATOM    556  CG  ASP A  35       6.176   6.317 -17.750  1.00 62.84           C  
ATOM    557  OD1 ASP A  35       5.457   6.720 -18.687  1.00 62.84           O  
ATOM    558  OD2 ASP A  35       7.374   5.988 -17.794  1.00 62.84           O  
ATOM    559  N   LYS A  36       3.018   5.495 -18.939  1.00 59.97           N  
ATOM    560  H   LYS A  36       3.236   6.481 -18.954  1.00 59.97           H  
ATOM    561  CA  LYS A  36       2.557   4.865 -20.179  1.00 59.97           C  
ATOM    562  HA  LYS A  36       2.410   3.797 -20.016  1.00 59.97           H  
ATOM    563  C   LYS A  36       3.569   4.971 -21.303  1.00 59.97           C  
ATOM    564  CB  LYS A  36       1.257   5.515 -20.647  1.00 59.97           C  
ATOM    565  HB2 LYS A  36       1.018   5.154 -21.647  1.00 59.97           H  
ATOM    566  HB3 LYS A  36       1.387   6.596 -20.691  1.00 59.97           H  
ATOM    567  O   LYS A  36       3.411   4.239 -22.284  1.00 59.97           O  
ATOM    568  CG  LYS A  36       0.108   5.165 -19.712  1.00 59.97           C  
ATOM    569  HG2 LYS A  36       0.280   5.622 -18.738  1.00 59.97           H  
ATOM    570  HG3 LYS A  36       0.037   4.084 -19.600  1.00 59.97           H  
ATOM    571  CD  LYS A  36      -1.183   5.698 -20.318  1.00 59.97           C  
ATOM    572  HD2 LYS A  36      -1.429   5.148 -21.226  1.00 59.97           H  
ATOM    573  HD3 LYS A  36      -1.070   6.760 -20.537  1.00 59.97           H  
ATOM    574  CE  LYS A  36      -2.250   5.499 -19.264  1.00 59.97           C  
ATOM    575  HE2 LYS A  36      -1.934   6.016 -18.358  1.00 59.97           H  
ATOM    576  HE3 LYS A  36      -2.346   4.435 -19.046  1.00 59.97           H  
ATOM    577  NZ  LYS A  36      -3.525   6.041 -19.739  1.00 59.97           N  
ATOM    578  HZ1 LYS A  36      -4.161   6.155 -18.963  1.00 59.97           H  
ATOM    579  HZ2 LYS A  36      -3.927   5.354 -20.360  1.00 59.97           H  
ATOM    580  HZ3 LYS A  36      -3.392   6.919 -20.219  1.00 59.97           H  
ATOM    581  N   ASP A  37       4.504   5.907 -21.211  1.00 59.36           N  
ATOM    582  H   ASP A  37       4.652   6.404 -20.344  1.00 59.36           H  
ATOM    583  CA  ASP A  37       5.510   6.136 -22.237  1.00 59.36           C  
ATOM    584  HA  ASP A  37       5.171   5.652 -23.153  1.00 59.36           H  
ATOM    585  C   ASP A  37       6.846   5.444 -21.916  1.00 59.36           C  
ATOM    586  CB  ASP A  37       5.573   7.633 -22.576  1.00 59.36           C  
ATOM    587  HB2 ASP A  37       6.108   7.731 -23.521  1.00 59.36           H  
ATOM    588  HB3 ASP A  37       4.558   7.993 -22.748  1.00 59.36           H  
ATOM    589  O   ASP A  37       7.646   5.219 -22.829  1.00 59.36           O  
ATOM    590  CG  ASP A  37       6.261   8.547 -21.561  1.00 59.36           C  
ATOM    591  OD1 ASP A  37       7.035   8.008 -20.750  1.00 59.36           O  
ATOM    592  OD2 ASP A  37       6.120   9.774 -21.784  1.00 59.36           O  
ATOM    593  N   GLY A  38       7.004   4.968 -20.675  1.00 59.85           N  
ATOM    594  H   GLY A  38       6.465   5.429 -19.955  1.00 59.85           H  
ATOM    595  CA  GLY A  38       8.115   4.124 -20.241  1.00 59.85           C  
ATOM    596  HA2 GLY A  38       8.313   3.361 -20.994  1.00 59.85           H  
ATOM    597  HA3 GLY A  38       7.832   3.642 -19.306  1.00 59.85           H  
ATOM    598  C   GLY A  38       9.399   4.914 -19.989  1.00 59.85           C  
ATOM    599  O   GLY A  38      10.482   4.320 -19.960  1.00 59.85           O  
ATOM    600  N   ASP A  39       9.304   6.236 -19.841  1.00 58.71           N  
ATOM    601  H   ASP A  39       8.387   6.659 -19.843  1.00 58.71           H  
ATOM    602  CA  ASP A  39      10.414   7.121 -19.500  1.00 58.71           C  
ATOM    603  HA  ASP A  39      11.282   6.761 -20.053  1.00 58.71           H  
ATOM    604  C   ASP A  39      10.817   7.069 -18.008  1.00 58.71           C  
ATOM    605  CB  ASP A  39      10.118   8.538 -20.035  1.00 58.71           C  
ATOM    606  HB2 ASP A  39      11.077   9.048 -20.125  1.00 58.71           H  
ATOM    607  HB3 ASP A  39       9.710   8.466 -21.044  1.00 58.71           H  
ATOM    608  O   ASP A  39      11.883   7.564 -17.624  1.00 58.71           O  
ATOM    609  CG  ASP A  39       9.206   9.430 -19.176  1.00 58.71           C  
ATOM    610  OD1 ASP A  39       8.726   8.955 -18.126  1.00 58.71           O  
ATOM    611  OD2 ASP A  39       9.225  10.659 -19.436  1.00 58.71           O  
ATOM    612  N   GLY A  40      10.019   6.395 -17.175  1.00 54.73           N  
ATOM    613  H   GLY A  40       9.111   6.167 -17.553  1.00 54.73           H  
ATOM    614  CA  GLY A  40      10.233   6.236 -15.738  1.00 54.73           C  
ATOM    615  HA2 GLY A  40      11.301   6.140 -15.544  1.00 54.73           H  
ATOM    616  HA3 GLY A  40       9.729   5.323 -15.421  1.00 54.73           H  
ATOM    617  C   GLY A  40       9.694   7.394 -14.894  1.00 54.73           C  
ATOM    618  O   GLY A  40       9.936   7.415 -13.682  1.00 54.73           O  
ATOM    619  N   TYR A  41       8.961   8.326 -15.499  1.00 56.35           N  
ATOM    620  H   TYR A  41       8.806   8.244 -16.494  1.00 56.35           H  
ATOM    621  CA  TYR A  41       8.366   9.504 -14.887  1.00 56.35           C  
ATOM    622  HA  TYR A  41       8.483   9.433 -13.805  1.00 56.35           H  
ATOM    623  C   TYR A  41       6.867   9.562 -15.190  1.00 56.35           C  
ATOM    624  CB  TYR A  41       9.087  10.776 -15.360  1.00 56.35           C  
ATOM    625  HB2 TYR A  41       9.050  10.835 -16.448  1.00 56.35           H  
ATOM    626  HB3 TYR A  41       8.552  11.645 -14.977  1.00 56.35           H  
ATOM    627  O   TYR A  41       6.354   9.023 -16.154  1.00 56.35           O  
ATOM    628  CG  TYR A  41      10.529  10.860 -14.900  1.00 56.35           C  
ATOM    629  CD1 TYR A  41      10.836  11.440 -13.655  1.00 56.35           C  
ATOM    630  HD1 TYR A  41      10.045  11.846 -13.041  1.00 56.35           H  
ATOM    631  CD2 TYR A  41      11.558  10.325 -15.698  1.00 56.35           C  
ATOM    632  HD2 TYR A  41      11.306   9.870 -16.644  1.00 56.35           H  
ATOM    633  CE1 TYR A  41      12.167  11.478 -13.202  1.00 56.35           C  
ATOM    634  HE1 TYR A  41      12.393  11.936 -12.250  1.00 56.35           H  
ATOM    635  CE2 TYR A  41      12.891  10.344 -15.242  1.00 56.35           C  
ATOM    636  HE2 TYR A  41      13.669   9.898 -15.844  1.00 56.35           H  
ATOM    637  OH  TYR A  41      14.470  10.926 -13.517  1.00 56.35           O  
ATOM    638  HH  TYR A  41      14.484  11.292 -12.630  1.00 56.35           H  
ATOM    639  CZ  TYR A  41      13.194  10.913 -13.988  1.00 56.35           C  
ATOM    640  N   ILE A  42       6.106  10.184 -14.291  1.00 60.50           N  
ATOM    641  H   ILE A  42       6.559  10.616 -13.499  1.00 60.50           H  
ATOM    642  CA  ILE A  42       4.672  10.401 -14.501  1.00 60.50           C  
ATOM    643  HA  ILE A  42       4.401  10.141 -15.525  1.00 60.50           H  
ATOM    644  C   ILE A  42       4.452  11.888 -14.352  1.00 60.50           C  
ATOM    645  CB  ILE A  42       3.825   9.522 -13.559  1.00 60.50           C  
ATOM    646  HB  ILE A  42       4.157   9.685 -12.533  1.00 60.50           H  
ATOM    647  O   ILE A  42       4.418  12.423 -13.239  1.00 60.50           O  
ATOM    648  CG1 ILE A  42       4.072   8.052 -13.952  1.00 60.50           C  
ATOM    649 HG12 ILE A  42       3.611   7.855 -14.919  1.00 60.50           H  
ATOM    650 HG13 ILE A  42       5.144   7.873 -14.040  1.00 60.50           H  
ATOM    651  CG2 ILE A  42       2.321   9.845 -13.656  1.00 60.50           C  
ATOM    652 HG21 ILE A  42       2.148  10.891 -13.406  1.00 60.50           H  
ATOM    653 HG22 ILE A  42       1.755   9.221 -12.964  1.00 60.50           H  
ATOM    654 HG23 ILE A  42       1.978   9.658 -14.674  1.00 60.50           H  
ATOM    655  CD1 ILE A  42       3.601   7.028 -12.945  1.00 60.50           C  
ATOM    656 HD11 ILE A  42       4.095   7.269 -12.003  1.00 60.50           H  
ATOM    657 HD12 ILE A  42       3.959   6.040 -13.232  1.00 60.50           H  
ATOM    658 HD13 ILE A  42       2.512   7.022 -12.899  1.00 60.50           H  
ATOM    659  N   SER A  43       4.331  12.576 -15.482  1.00 62.95           N  
ATOM    660  H   SER A  43       4.426  12.090 -16.362  1.00 62.95           H  
ATOM    661  CA  SER A  43       3.963  13.984 -15.486  1.00 62.95           C  
ATOM    662  HA  SER A  43       4.686  14.517 -14.870  1.00 62.95           H  
ATOM    663  C   SER A  43       2.568  14.180 -14.878  1.00 62.95           C  
ATOM    664  CB  SER A  43       4.044  14.554 -16.904  1.00 62.95           C  
ATOM    665  HB2 SER A  43       5.005  14.298 -17.351  1.00 62.95           H  
ATOM    666  HB3 SER A  43       3.949  15.639 -16.865  1.00 62.95           H  
ATOM    667  O   SER A  43       1.742  13.269 -14.785  1.00 62.95           O  
ATOM    668  OG  SER A  43       3.001  14.034 -17.692  1.00 62.95           O  
ATOM    669  HG  SER A  43       3.347  13.187 -17.983  1.00 62.95           H  
ATOM    670  N   ALA A  44       2.243  15.412 -14.483  1.00 57.37           N  
ATOM    671  H   ALA A  44       2.946  16.135 -14.534  1.00 57.37           H  
ATOM    672  CA  ALA A  44       0.911  15.730 -13.962  1.00 57.37           C  
ATOM    673  HA  ALA A  44       0.729  15.107 -13.087  1.00 57.37           H  
ATOM    674  C   ALA A  44      -0.225  15.444 -14.972  1.00 57.37           C  
ATOM    675  CB  ALA A  44       0.912  17.200 -13.529  1.00 57.37           C  
ATOM    676  HB1 ALA A  44      -0.056  17.450 -13.094  1.00 57.37           H  
ATOM    677  HB2 ALA A  44       1.096  17.844 -14.388  1.00 57.37           H  
ATOM    678  HB3 ALA A  44       1.687  17.363 -12.780  1.00 57.37           H  
ATOM    679  O   ALA A  44      -1.370  15.230 -14.565  1.00 57.37           O  
ATOM    680  N   ALA A  45       0.076  15.445 -16.277  1.00 57.03           N  
ATOM    681  H   ALA A  45       1.048  15.526 -16.541  1.00 57.03           H  
ATOM    682  CA  ALA A  45      -0.862  15.051 -17.325  1.00 57.03           C  
ATOM    683  HA  ALA A  45      -1.832  15.509 -17.134  1.00 57.03           H  
ATOM    684  C   ALA A  45      -1.065  13.528 -17.328  1.00 57.03           C  
ATOM    685  CB  ALA A  45      -0.334  15.572 -18.667  1.00 57.03           C  
ATOM    686  HB1 ALA A  45       0.638  15.131 -18.885  1.00 57.03           H  
ATOM    687  HB2 ALA A  45      -0.240  16.657 -18.639  1.00 57.03           H  
ATOM    688  HB3 ALA A  45      -1.026  15.292 -19.462  1.00 57.03           H  
ATOM    689  O   ALA A  45      -2.199  13.049 -17.291  1.00 57.03           O  
ATOM    690  N   GLU A  46       0.026  12.774 -17.235  1.00 60.93           N  
ATOM    691  H   GLU A  46       0.938  13.208 -17.273  1.00 60.93           H  
ATOM    692  CA  GLU A  46       0.001  11.313 -17.189  1.00 60.93           C  
ATOM    693  HA  GLU A  46      -0.609  10.934 -18.009  1.00 60.93           H  
ATOM    694  C   GLU A  46      -0.576  10.775 -15.890  1.00 60.93           C  
ATOM    695  CB  GLU A  46       1.411  10.781 -17.360  1.00 60.93           C  
ATOM    696  HB2 GLU A  46       1.416   9.700 -17.214  1.00 60.93           H  
ATOM    697  HB3 GLU A  46       2.052  11.240 -16.607  1.00 60.93           H  
ATOM    698  O   GLU A  46      -1.192   9.723 -15.900  1.00 60.93           O  
ATOM    699  CG  GLU A  46       1.905  11.094 -18.768  1.00 60.93           C  
ATOM    700  HG2 GLU A  46       1.379  10.460 -19.481  1.00 60.93           H  
ATOM    701  HG3 GLU A  46       1.712  12.132 -19.039  1.00 60.93           H  
ATOM    702  CD  GLU A  46       3.392  10.841 -18.783  1.00 60.93           C  
ATOM    703  OE1 GLU A  46       3.726   9.809 -19.376  1.00 60.93           O  
ATOM    704  OE2 GLU A  46       4.065  11.681 -18.127  1.00 60.93           O  
ATOM    705  N   ALA A  47      -0.500  11.509 -14.779  1.00 57.08           N  
ATOM    706  H   ALA A  47       0.128  12.300 -14.786  1.00 57.08           H  
ATOM    707  CA  ALA A  47      -1.161  11.118 -13.537  1.00 57.08           C  
ATOM    708  HA  ALA A  47      -0.787  10.135 -13.250  1.00 57.08           H  
ATOM    709  C   ALA A  47      -2.693  11.008 -13.688  1.00 57.08           C  
ATOM    710  CB  ALA A  47      -0.774  12.124 -12.448  1.00 57.08           C  
ATOM    711  HB1 ALA A  47      -1.216  11.824 -11.498  1.00 57.08           H  
ATOM    712  HB2 ALA A  47       0.310  12.154 -12.343  1.00 57.08           H  
ATOM    713  HB3 ALA A  47      -1.133  13.118 -12.716  1.00 57.08           H  
ATOM    714  O   ALA A  47      -3.310  10.182 -13.012  1.00 57.08           O  
ATOM    715  N   LYS A  48      -3.311  11.810 -14.573  1.00 57.18           N  
ATOM    716  H   LYS A  48      -2.728  12.406 -15.143  1.00 57.18           H  
ATOM    717  CA  LYS A  48      -4.750  11.721 -14.888  1.00 57.18           C  
ATOM    718  HA  LYS A  48      -5.307  11.511 -13.974  1.00 57.18           H  
ATOM    719  C   LYS A  48      -5.058  10.565 -15.832  1.00 57.18           C  
ATOM    720  CB  LYS A  48      -5.260  13.029 -15.505  1.00 57.18           C  
ATOM    721  HB2 LYS A  48      -6.254  12.849 -15.914  1.00 57.18           H  
ATOM    722  HB3 LYS A  48      -4.609  13.329 -16.326  1.00 57.18           H  
ATOM    723  O   LYS A  48      -6.063   9.882 -15.647  1.00 57.18           O  
ATOM    724  CG  LYS A  48      -5.360  14.158 -14.476  1.00 57.18           C  
ATOM    725  HG2 LYS A  48      -4.367  14.393 -14.092  1.00 57.18           H  
ATOM    726  HG3 LYS A  48      -5.998  13.840 -13.651  1.00 57.18           H  
ATOM    727  CD  LYS A  48      -5.962  15.401 -15.138  1.00 57.18           C  
ATOM    728  HD2 LYS A  48      -5.304  15.718 -15.947  1.00 57.18           H  
ATOM    729  HD3 LYS A  48      -6.940  15.151 -15.548  1.00 57.18           H  
ATOM    730  CE  LYS A  48      -6.099  16.520 -14.106  1.00 57.18           C  
ATOM    731  HE2 LYS A  48      -5.115  16.710 -13.679  1.00 57.18           H  
ATOM    732  HE3 LYS A  48      -6.753  16.177 -13.304  1.00 57.18           H  
ATOM    733  NZ  LYS A  48      -6.637  17.751 -14.731  1.00 57.18           N  
ATOM    734  HZ1 LYS A  48      -7.546  17.571 -15.132  1.00 57.18           H  
ATOM    735  HZ2 LYS A  48      -6.015  18.052 -15.469  1.00 57.18           H  
ATOM    736  HZ3 LYS A  48      -6.710  18.491 -14.047  1.00 57.18           H  
ATOM    737  N   ASP A  49      -4.192  10.323 -16.809  1.00 55.72           N  
ATOM    738  H   ASP A  49      -3.407  10.946 -16.931  1.00 55.72           H  
ATOM    739  CA  ASP A  49      -4.371   9.234 -17.765  1.00 55.72           C  
ATOM    740  HA  ASP A  49      -5.427   9.177 -18.032  1.00 55.72           H  
ATOM    741  C   ASP A  49      -4.020   7.867 -17.156  1.00 55.72           C  
ATOM    742  CB  ASP A  49      -3.579   9.550 -19.044  1.00 55.72           C  
ATOM    743  HB2 ASP A  49      -2.562   9.841 -18.782  1.00 55.72           H  
ATOM    744  HB3 ASP A  49      -3.524   8.651 -19.658  1.00 55.72           H  
ATOM    745  O   ASP A  49      -4.689   6.877 -17.455  1.00 55.72           O  
ATOM    746  CG  ASP A  49      -4.247  10.642 -19.891  1.00 55.72           C  
ATOM    747  OD1 ASP A  49      -5.501  10.690 -19.891  1.00 55.72           O  
ATOM    748  OD2 ASP A  49      -3.514  11.370 -20.586  1.00 55.72           O  
ATOM    749  N   ALA A  50      -3.045   7.793 -16.252  1.00 57.95           N  
ATOM    750  H   ALA A  50      -2.489   8.622 -16.096  1.00 57.95           H  
ATOM    751  CA  ALA A  50      -2.671   6.606 -15.483  1.00 57.95           C  
ATOM    752  HA  ALA A  50      -2.376   5.815 -16.172  1.00 57.95           H  
ATOM    753  C   ALA A  50      -3.837   6.072 -14.636  1.00 57.95           C  
ATOM    754  CB  ALA A  50      -1.459   6.945 -14.603  1.00 57.95           C  
ATOM    755  HB1 ALA A  50      -1.169   6.066 -14.027  1.00 57.95           H  
ATOM    756  HB2 ALA A  50      -1.701   7.763 -13.925  1.00 57.95           H  
ATOM    757  HB3 ALA A  50      -0.615   7.229 -15.231  1.00 57.95           H  
ATOM    758  O   ALA A  50      -3.900   4.874 -14.384  1.00 57.95           O  
ATOM    759  N   GLU A  51      -4.803   6.917 -14.250  1.00 62.34           N  
ATOM    760  H   GLU A  51      -4.694   7.899 -14.462  1.00 62.34           H  
ATOM    761  CA  GLU A  51      -6.039   6.474 -13.588  1.00 62.34           C  
ATOM    762  HA  GLU A  51      -5.771   5.863 -12.726  1.00 62.34           H  
ATOM    763  C   GLU A  51      -6.930   5.626 -14.507  1.00 62.34           C  
ATOM    764  CB  GLU A  51      -6.844   7.699 -13.115  1.00 62.34           C  
ATOM    765  HB2 GLU A  51      -7.247   8.211 -13.988  1.00 62.34           H  
ATOM    766  HB3 GLU A  51      -6.180   8.398 -12.608  1.00 62.34           H  
ATOM    767  O   GLU A  51      -7.585   4.695 -14.039  1.00 62.34           O  
ATOM    768  CG  GLU A  51      -8.027   7.343 -12.185  1.00 62.34           C  
ATOM    769  HG2 GLU A  51      -8.706   6.651 -12.683  1.00 62.34           H  
ATOM    770  HG3 GLU A  51      -8.589   8.255 -11.983  1.00 62.34           H  
ATOM    771  CD  GLU A  51      -7.554   6.759 -10.853  1.00 62.34           C  
ATOM    772  OE1 GLU A  51      -8.143   5.779 -10.312  1.00 62.34           O  
ATOM    773  OE2 GLU A  51      -6.540   7.287 -10.348  1.00 62.34           O  
ATOM    774  N   LYS A  52      -6.969   5.952 -15.806  1.00 64.28           N  
ATOM    775  H   LYS A  52      -6.338   6.675 -16.122  1.00 64.28           H  
ATOM    776  CA  LYS A  52      -7.875   5.343 -16.791  1.00 64.28           C  
ATOM    777  HA  LYS A  52      -8.873   5.281 -16.357  1.00 64.28           H  
ATOM    778  C   LYS A  52      -7.481   3.911 -17.154  1.00 64.28           C  
ATOM    779  CB  LYS A  52      -7.918   6.246 -18.032  1.00 64.28           C  
ATOM    780  HB2 LYS A  52      -6.935   6.245 -18.504  1.00 64.28           H  
ATOM    781  HB3 LYS A  52      -8.150   7.264 -17.721  1.00 64.28           H  
ATOM    782  O   LYS A  52      -8.362   3.093 -17.395  1.00 64.28           O  
ATOM    783  CG  LYS A  52      -8.956   5.791 -19.065  1.00 64.28           C  
ATOM    784  HG2 LYS A  52      -8.733   4.776 -19.392  1.00 64.28           H  
ATOM    785  HG3 LYS A  52      -9.952   5.818 -18.623  1.00 64.28           H  
ATOM    786  CD  LYS A  52      -8.903   6.714 -20.284  1.00 64.28           C  
ATOM    787  HD2 LYS A  52      -9.181   7.726 -19.988  1.00 64.28           H  
ATOM    788  HD3 LYS A  52      -7.884   6.721 -20.669  1.00 64.28           H  
ATOM    789  CE  LYS A  52      -9.851   6.196 -21.365  1.00 64.28           C  
ATOM    790  HE2 LYS A  52     -10.874   6.246 -20.991  1.00 64.28           H  
ATOM    791  HE3 LYS A  52      -9.608   5.151 -21.553  1.00 64.28           H  
ATOM    792  NZ  LYS A  52      -9.696   6.990 -22.606  1.00 64.28           N  
ATOM    793  HZ1 LYS A  52     -10.312   6.650 -23.330  1.00 64.28           H  
ATOM    794  HZ2 LYS A  52      -9.876   7.967 -22.425  1.00 64.28           H  
ATOM    795  HZ3 LYS A  52      -8.743   6.908 -22.931  1.00 64.28           H  
ATOM    796  N   ASP A  53      -6.182   3.627 -17.152  1.00 68.36           N  
ATOM    797  H   ASP A  53      -5.541   4.366 -16.900  1.00 68.36           H  
ATOM    798  CA  ASP A  53      -5.628   2.317 -17.519  1.00 68.36           C  
ATOM    799  HA  ASP A  53      -6.425   1.698 -17.932  1.00 68.36           H  
ATOM    800  C   ASP A  53      -5.089   1.547 -16.303  1.00 68.36           C  
ATOM    801  CB  ASP A  53      -4.571   2.480 -18.623  1.00 68.36           C  
ATOM    802  HB2 ASP A  53      -4.147   1.505 -18.862  1.00 68.36           H  
ATOM    803  HB3 ASP A  53      -3.769   3.112 -18.243  1.00 68.36           H  
ATOM    804  O   ASP A  53      -4.426   0.523 -16.462  1.00 68.36           O  
ATOM    805  CG  ASP A  53      -5.122   3.076 -19.926  1.00 68.36           C  
ATOM    806  OD1 ASP A  53      -6.332   2.967 -20.210  1.00 68.36           O  
ATOM    807  OD2 ASP A  53      -4.325   3.720 -20.641  1.00 68.36           O  
ATOM    808  N   ALA A  54      -5.364   2.030 -15.087  1.00 79.74           N  
ATOM    809  H   ALA A  54      -5.917   2.871 -15.007  1.00 79.74           H  
ATOM    810  CA  ALA A  54      -4.976   1.334 -13.872  1.00 79.74           C  
ATOM    811  HA  ALA A  54      -3.911   1.111 -13.942  1.00 79.74           H  
ATOM    812  C   ALA A  54      -5.742   0.010 -13.744  1.00 79.74           C  
ATOM    813  CB  ALA A  54      -5.202   2.234 -12.652  1.00 79.74           C  
ATOM    814  HB1 ALA A  54      -4.912   1.684 -11.757  1.00 79.74           H  
ATOM    815  HB2 ALA A  54      -4.580   3.126 -12.729  1.00 79.74           H  
ATOM    816  HB3 ALA A  54      -6.252   2.520 -12.590  1.00 79.74           H  
ATOM    817  O   ALA A  54      -6.978  -0.012 -13.729  1.00 79.74           O  
ATOM    818  N   GLU A  55      -5.018  -1.092 -13.567  1.00 89.19           N  
ATOM    819  H   GLU A  55      -4.014  -0.997 -13.505  1.00 89.19           H  
ATOM    820  CA  GLU A  55      -5.620  -2.361 -13.178  1.00 89.19           C  
ATOM    821  HA  GLU A  55      -6.549  -2.468 -13.738  1.00 89.19           H  
ATOM    822  C   GLU A  55      -5.958  -2.319 -11.683  1.00 89.19           C  
ATOM    823  CB  GLU A  55      -4.724  -3.554 -13.554  1.00 89.19           C  
ATOM    824  HB2 GLU A  55      -3.849  -3.577 -12.904  1.00 89.19           H  
ATOM    825  HB3 GLU A  55      -4.399  -3.437 -14.588  1.00 89.19           H  
ATOM    826  O   GLU A  55      -5.161  -1.874 -10.854  1.00 89.19           O  
ATOM    827  CG  GLU A  55      -5.518  -4.869 -13.423  1.00 89.19           C  
ATOM    828  HG2 GLU A  55      -6.411  -4.798 -14.044  1.00 89.19           H  
ATOM    829  HG3 GLU A  55      -5.849  -4.978 -12.391  1.00 89.19           H  
ATOM    830  CD  GLU A  55      -4.750  -6.141 -13.819  1.00 89.19           C  
ATOM    831  OE1 GLU A  55      -5.238  -7.238 -13.427  1.00 89.19           O  
ATOM    832  OE2 GLU A  55      -3.700  -6.035 -14.485  1.00 89.19           O  
ATOM    833  N   LYS A  56      -7.162  -2.772 -11.323  1.00 92.16           N  
ATOM    834  H   LYS A  56      -7.757  -3.159 -12.042  1.00 92.16           H  
ATOM    835  CA  LYS A  56      -7.650  -2.793  -9.940  1.00 92.16           C  
ATOM    836  HA  LYS A  56      -6.841  -2.483  -9.279  1.00 92.16           H  
ATOM    837  C   LYS A  56      -8.024  -4.216  -9.547  1.00 92.16           C  
ATOM    838  CB  LYS A  56      -8.815  -1.799  -9.749  1.00 92.16           C  
ATOM    839  HB2 LYS A  56      -9.186  -1.883  -8.728  1.00 92.16           H  
ATOM    840  HB3 LYS A  56      -9.622  -2.054 -10.435  1.00 92.16           H  
ATOM    841  O   LYS A  56      -8.706  -4.915 -10.295  1.00 92.16           O  
ATOM    842  CG  LYS A  56      -8.371  -0.346  -9.997  1.00 92.16           C  
ATOM    843  HG2 LYS A  56      -7.973  -0.266 -11.009  1.00 92.16           H  
ATOM    844  HG3 LYS A  56      -7.570  -0.109  -9.297  1.00 92.16           H  
ATOM    845  CD  LYS A  56      -9.488   0.704  -9.843  1.00 92.16           C  
ATOM    846  HD2 LYS A  56     -10.321   0.450 -10.498  1.00 92.16           H  
ATOM    847  HD3 LYS A  56      -9.824   0.731  -8.806  1.00 92.16           H  
ATOM    848  CE  LYS A  56      -8.891   2.063 -10.255  1.00 92.16           C  
ATOM    849  HE2 LYS A  56      -7.997   2.229  -9.654  1.00 92.16           H  
ATOM    850  HE3 LYS A  56      -8.559   1.989 -11.291  1.00 92.16           H  
ATOM    851  NZ  LYS A  56      -9.804   3.230 -10.111  1.00 92.16           N  
ATOM    852  HZ1 LYS A  56     -10.553   3.185 -10.787  1.00 92.16           H  
ATOM    853  HZ2 LYS A  56     -10.177   3.300  -9.175  1.00 92.16           H  
ATOM    854  HZ3 LYS A  56      -9.292   4.081 -10.296  1.00 92.16           H  
ATOM    855  N   ARG A  57      -7.618  -4.635  -8.353  1.00 95.21           N  
ATOM    856  H   ARG A  57      -7.049  -4.002  -7.811  1.00 95.21           H  
ATOM    857  CA  ARG A  57      -8.015  -5.899  -7.721  1.00 95.21           C  
ATOM    858  HA  ARG A  57      -8.858  -6.330  -8.261  1.00 95.21           H  
ATOM    859  C   ARG A  57      -8.478  -5.603  -6.305  1.00 95.21           C  
ATOM    860  CB  ARG A  57      -6.843  -6.898  -7.722  1.00 95.21           C  
ATOM    861  HB2 ARG A  57      -6.011  -6.457  -7.173  1.00 95.21           H  
ATOM    862  HB3 ARG A  57      -7.142  -7.800  -7.189  1.00 95.21           H  
ATOM    863  O   ARG A  57      -7.877  -4.785  -5.624  1.00 95.21           O  
ATOM    864  CG  ARG A  57      -6.349  -7.294  -9.124  1.00 95.21           C  
ATOM    865  HG2 ARG A  57      -5.431  -7.871  -9.015  1.00 95.21           H  
ATOM    866  HG3 ARG A  57      -6.119  -6.399  -9.702  1.00 95.21           H  
ATOM    867  CD  ARG A  57      -7.363  -8.139  -9.896  1.00 95.21           C  
ATOM    868  HD2 ARG A  57      -7.576  -9.037  -9.316  1.00 95.21           H  
ATOM    869  HD3 ARG A  57      -8.282  -7.568 -10.028  1.00 95.21           H  
ATOM    870  NE  ARG A  57      -6.834  -8.499 -11.222  1.00 95.21           N  
ATOM    871  HE  ARG A  57      -6.173  -7.871 -11.656  1.00 95.21           H  
ATOM    872  NH1 ARG A  57      -8.031 -10.430 -11.578  1.00 95.21           N  
ATOM    873 HH11 ARG A  57      -8.462 -10.318 -10.671  1.00 95.21           H  
ATOM    874 HH12 ARG A  57      -8.229 -11.222 -12.172  1.00 95.21           H  
ATOM    875  NH2 ARG A  57      -6.579  -9.661 -13.116  1.00 95.21           N  
ATOM    876 HH21 ARG A  57      -5.960  -8.909 -13.384  1.00 95.21           H  
ATOM    877 HH22 ARG A  57      -6.741 -10.434 -13.745  1.00 95.21           H  
ATOM    878  CZ  ARG A  57      -7.155  -9.538 -11.960  1.00 95.21           C  
ATOM    879  N   THR A  58      -9.545  -6.258  -5.872  1.00 96.84           N  
ATOM    880  H   THR A  58      -9.949  -6.977  -6.456  1.00 96.84           H  
ATOM    881  CA  THR A  58      -9.994  -6.225  -4.476  1.00 96.84           C  
ATOM    882  HA  THR A  58      -9.316  -5.620  -3.874  1.00 96.84           H  
ATOM    883  C   THR A  58      -9.955  -7.641  -3.943  1.00 96.84           C  
ATOM    884  CB  THR A  58     -11.392  -5.616  -4.332  1.00 96.84           C  
ATOM    885  HB  THR A  58     -12.106  -6.200  -4.914  1.00 96.84           H  
ATOM    886  O   THR A  58     -10.358  -8.570  -4.646  1.00 96.84           O  
ATOM    887  CG2 THR A  58     -11.860  -5.559  -2.880  1.00 96.84           C  
ATOM    888 HG21 THR A  58     -12.790  -4.994  -2.811  1.00 96.84           H  
ATOM    889 HG22 THR A  58     -12.055  -6.561  -2.500  1.00 96.84           H  
ATOM    890 HG23 THR A  58     -11.105  -5.083  -2.253  1.00 96.84           H  
ATOM    891  OG1 THR A  58     -11.356  -4.298  -4.841  1.00 96.84           O  
ATOM    892  HG1 THR A  58     -11.090  -4.362  -5.761  1.00 96.84           H  
ATOM    893  N   VAL A  59      -9.440  -7.801  -2.732  1.00 97.20           N  
ATOM    894  H   VAL A  59      -9.092  -6.996  -2.233  1.00 97.20           H  
ATOM    895  CA  VAL A  59      -9.332  -9.095  -2.069  1.00 97.20           C  
ATOM    896  HA  VAL A  59     -10.066  -9.775  -2.502  1.00 97.20           H  
ATOM    897  C   VAL A  59      -9.667  -8.942  -0.596  1.00 97.20           C  
ATOM    898  CB  VAL A  59      -7.942  -9.707  -2.306  1.00 97.20           C  
ATOM    899  HB  VAL A  59      -7.824  -9.837  -3.381  1.00 97.20           H  
ATOM    900  O   VAL A  59      -9.158  -8.051   0.078  1.00 97.20           O  
ATOM    901  CG1 VAL A  59      -6.776  -8.839  -1.826  1.00 97.20           C  
ATOM    902 HG11 VAL A  59      -5.845  -9.285  -2.176  1.00 97.20           H  
ATOM    903 HG12 VAL A  59      -6.847  -7.834  -2.242  1.00 97.20           H  
ATOM    904 HG13 VAL A  59      -6.769  -8.781  -0.738  1.00 97.20           H  
ATOM    905  CG2 VAL A  59      -7.808 -11.088  -1.667  1.00 97.20           C  
ATOM    906 HG21 VAL A  59      -6.832 -11.493  -1.933  1.00 97.20           H  
ATOM    907 HG22 VAL A  59      -7.871 -11.023  -0.580  1.00 97.20           H  
ATOM    908 HG23 VAL A  59      -8.588 -11.754  -2.035  1.00 97.20           H  
ATOM    909  N   THR A  60     -10.517  -9.828  -0.097  1.00 97.88           N  
ATOM    910  H   THR A  60     -10.932 -10.516  -0.708  1.00 97.88           H  
ATOM    911  CA  THR A  60     -10.733  -9.998   1.337  1.00 97.88           C  
ATOM    912  HA  THR A  60     -10.537  -9.060   1.856  1.00 97.88           H  
ATOM    913  C   THR A  60      -9.763 -11.060   1.837  1.00 97.88           C  
ATOM    914  CB  THR A  60     -12.178 -10.415   1.631  1.00 97.88           C  
ATOM    915  HB  THR A  60     -12.335 -11.429   1.264  1.00 97.88           H  
ATOM    916  O   THR A  60      -9.745 -12.168   1.308  1.00 97.88           O  
ATOM    917  CG2 THR A  60     -12.483 -10.388   3.126  1.00 97.88           C  
ATOM    918 HG21 THR A  60     -11.875 -11.133   3.640  1.00 97.88           H  
ATOM    919 HG22 THR A  60     -12.272  -9.400   3.535  1.00 97.88           H  
ATOM    920 HG23 THR A  60     -13.534 -10.628   3.284  1.00 97.88           H  
ATOM    921  OG1 THR A  60     -13.102  -9.575   0.972  1.00 97.88           O  
ATOM    922  HG1 THR A  60     -12.979  -8.659   1.233  1.00 97.88           H  
ATOM    923  N   VAL A  61      -8.961 -10.726   2.843  1.00 98.01           N  
ATOM    924  H   VAL A  61      -9.021  -9.784   3.202  1.00 98.01           H  
ATOM    925  CA  VAL A  61      -8.007 -11.632   3.489  1.00 98.01           C  
ATOM    926  HA  VAL A  61      -7.933 -12.557   2.917  1.00 98.01           H  
ATOM    927  C   VAL A  61      -8.550 -11.960   4.874  1.00 98.01           C  
ATOM    928  CB  VAL A  61      -6.601 -11.000   3.560  1.00 98.01           C  
ATOM    929  HB  VAL A  61      -6.608 -10.180   4.278  1.00 98.01           H  
ATOM    930  O   VAL A  61      -8.678 -11.072   5.724  1.00 98.01           O  
ATOM    931  CG1 VAL A  61      -5.562 -12.036   4.002  1.00 98.01           C  
ATOM    932 HG11 VAL A  61      -4.582 -11.570   4.100  1.00 98.01           H  
ATOM    933 HG12 VAL A  61      -5.843 -12.470   4.962  1.00 98.01           H  
ATOM    934 HG13 VAL A  61      -5.500 -12.841   3.270  1.00 98.01           H  
ATOM    935  CG2 VAL A  61      -6.145 -10.437   2.206  1.00 98.01           C  
ATOM    936 HG21 VAL A  61      -6.790  -9.614   1.900  1.00 98.01           H  
ATOM    937 HG22 VAL A  61      -5.128 -10.054   2.294  1.00 98.01           H  
ATOM    938 HG23 VAL A  61      -6.174 -11.220   1.448  1.00 98.01           H  
ATOM    939  N   ASN A  62      -8.915 -13.215   5.114  1.00 98.12           N  
ATOM    940  H   ASN A  62      -8.760 -13.915   4.402  1.00 98.12           H  
ATOM    941  CA  ASN A  62      -9.467 -13.653   6.394  1.00 98.12           C  
ATOM    942  HA  ASN A  62     -10.186 -12.900   6.718  1.00 98.12           H  
ATOM    943  C   ASN A  62      -8.375 -13.766   7.475  1.00 98.12           C  
ATOM    944  CB  ASN A  62     -10.224 -14.973   6.201  1.00 98.12           C  
ATOM    945  HB2 ASN A  62     -10.599 -15.343   7.155  1.00 98.12           H  
ATOM    946  HB3 ASN A  62      -9.546 -15.727   5.800  1.00 98.12           H  
ATOM    947  O   ASN A  62      -7.189 -13.846   7.154  1.00 98.12           O  
ATOM    948  CG  ASN A  62     -11.410 -14.796   5.280  1.00 98.12           C  
ATOM    949  ND2 ASN A  62     -11.338 -15.345   4.094  1.00 98.12           N  
ATOM    950 HD21 ASN A  62     -12.060 -15.107   3.428  1.00 98.12           H  
ATOM    951 HD22 ASN A  62     -10.423 -15.625   3.771  1.00 98.12           H  
ATOM    952  OD1 ASN A  62     -12.383 -14.137   5.616  1.00 98.12           O  
ATOM    953  N   PRO A  63      -8.746 -13.787   8.766  1.00 97.85           N  
ATOM    954  CA  PRO A  63      -7.800 -14.009   9.859  1.00 97.85           C  
ATOM    955  HA  PRO A  63      -7.170 -13.126   9.963  1.00 97.85           H  
ATOM    956  C   PRO A  63      -6.923 -15.253   9.654  1.00 97.85           C  
ATOM    957  CB  PRO A  63      -8.677 -14.156  11.105  1.00 97.85           C  
ATOM    958  HB2 PRO A  63      -9.037 -15.180  11.202  1.00 97.85           H  
ATOM    959  HB3 PRO A  63      -8.158 -13.856  12.016  1.00 97.85           H  
ATOM    960  O   PRO A  63      -7.436 -16.353   9.448  1.00 97.85           O  
ATOM    961  CG  PRO A  63      -9.852 -13.243  10.781  1.00 97.85           C  
ATOM    962  HG2 PRO A  63      -9.540 -12.208  10.919  1.00 97.85           H  
ATOM    963  HG3 PRO A  63     -10.733 -13.476  11.379  1.00 97.85           H  
ATOM    964  CD  PRO A  63     -10.074 -13.517   9.299  1.00 97.85           C  
ATOM    965  HD2 PRO A  63     -10.707 -14.397   9.181  1.00 97.85           H  
ATOM    966  HD3 PRO A  63     -10.533 -12.648   8.826  1.00 97.85           H  
ATOM    967  N   GLY A  64      -5.603 -15.080   9.737  1.00 97.01           N  
ATOM    968  H   GLY A  64      -5.248 -14.138   9.820  1.00 97.01           H  
ATOM    969  CA  GLY A  64      -4.609 -16.141   9.546  1.00 97.01           C  
ATOM    970  HA2 GLY A  64      -4.923 -17.028  10.097  1.00 97.01           H  
ATOM    971  HA3 GLY A  64      -3.657 -15.797   9.950  1.00 97.01           H  
ATOM    972  C   GLY A  64      -4.372 -16.551   8.088  1.00 97.01           C  
ATOM    973  O   GLY A  64      -3.570 -17.452   7.843  1.00 97.01           O  
ATOM    974  N   GLU A  65      -5.050 -15.919   7.129  1.00 97.75           N  
ATOM    975  H   GLU A  65      -5.681 -15.174   7.385  1.00 97.75           H  
ATOM    976  CA  GLU A  65      -4.908 -16.203   5.702  1.00 97.75           C  
ATOM    977  HA  GLU A  65      -4.739 -17.274   5.589  1.00 97.75           H  
ATOM    978  C   GLU A  65      -3.698 -15.470   5.099  1.00 97.75           C  
ATOM    979  CB  GLU A  65      -6.223 -15.861   4.978  1.00 97.75           C  
ATOM    980  HB2 GLU A  65      -6.325 -14.777   4.921  1.00 97.75           H  
ATOM    981  HB3 GLU A  65      -7.051 -16.263   5.561  1.00 97.75           H  
ATOM    982  O   GLU A  65      -3.377 -14.334   5.467  1.00 97.75           O  
ATOM    983  CG  GLU A  65      -6.317 -16.437   3.557  1.00 97.75           C  
ATOM    984  HG2 GLU A  65      -5.502 -16.033   2.957  1.00 97.75           H  
ATOM    985  HG3 GLU A  65      -6.184 -17.517   3.617  1.00 97.75           H  
ATOM    986  CD  GLU A  65      -7.657 -16.130   2.859  1.00 97.75           C  
ATOM    987  OE1 GLU A  65      -7.842 -16.634   1.732  1.00 97.75           O  
ATOM    988  OE2 GLU A  65      -8.520 -15.434   3.451  1.00 97.75           O  
ATOM    989  N   GLU A  66      -3.051 -16.125   4.132  1.00 97.64           N  
ATOM    990  H   GLU A  66      -3.396 -17.033   3.858  1.00 97.64           H  
ATOM    991  CA  GLU A  66      -2.080 -15.517   3.225  1.00 97.64           C  
ATOM    992  HA  GLU A  66      -2.018 -14.456   3.467  1.00 97.64           H  
ATOM    993  C   GLU A  66      -2.593 -15.655   1.785  1.00 97.64           C  
ATOM    994  CB  GLU A  66      -0.674 -16.115   3.436  1.00 97.64           C  
ATOM    995  HB2 GLU A  66      -0.420 -16.000   4.489  1.00 97.64           H  
ATOM    996  HB3 GLU A  66      -0.689 -17.179   3.197  1.00 97.64           H  
ATOM    997  O   GLU A  66      -2.904 -16.760   1.338  1.00 97.64           O  
ATOM    998  CG  GLU A  66       0.413 -15.418   2.588  1.00 97.64           C  
ATOM    999  HG2 GLU A  66       0.332 -14.342   2.742  1.00 97.64           H  
ATOM   1000  HG3 GLU A  66       0.219 -15.619   1.534  1.00 97.64           H  
ATOM   1001  CD  GLU A  66       1.864 -15.835   2.922  1.00 97.64           C  
ATOM   1002  OE1 GLU A  66       2.788 -15.393   2.189  1.00 97.64           O  
ATOM   1003  OE2 GLU A  66       2.094 -16.533   3.938  1.00 97.64           O  
ATOM   1004  N   VAL A  67      -2.687 -14.538   1.062  1.00 97.63           N  
ATOM   1005  H   VAL A  67      -2.373 -13.678   1.487  1.00 97.63           H  
ATOM   1006  CA  VAL A  67      -3.183 -14.481  -0.321  1.00 97.63           C  
ATOM   1007  HA  VAL A  67      -3.355 -15.498  -0.672  1.00 97.63           H  
ATOM   1008  C   VAL A  67      -2.130 -13.849  -1.224  1.00 97.63           C  
ATOM   1009  CB  VAL A  67      -4.524 -13.724  -0.428  1.00 97.63           C  
ATOM   1010  HB  VAL A  67      -4.385 -12.685  -0.128  1.00 97.63           H  
ATOM   1011  O   VAL A  67      -1.524 -12.842  -0.868  1.00 97.63           O  
ATOM   1012  CG1 VAL A  67      -5.037 -13.756  -1.875  1.00 97.63           C  
ATOM   1013 HG11 VAL A  67      -4.473 -13.059  -2.494  1.00 97.63           H  
ATOM   1014 HG12 VAL A  67      -4.946 -14.764  -2.281  1.00 97.63           H  
ATOM   1015 HG13 VAL A  67      -6.094 -13.490  -1.907  1.00 97.63           H  
ATOM   1016  CG2 VAL A  67      -5.605 -14.342   0.464  1.00 97.63           C  
ATOM   1017 HG21 VAL A  67      -5.758 -15.391   0.208  1.00 97.63           H  
ATOM   1018 HG22 VAL A  67      -5.304 -14.278   1.509  1.00 97.63           H  
ATOM   1019 HG23 VAL A  67      -6.548 -13.808   0.353  1.00 97.63           H  
ATOM   1020  N   GLU A  68      -1.930 -14.406  -2.419  1.00 97.83           N  
ATOM   1021  H   GLU A  68      -2.478 -15.216  -2.671  1.00 97.83           H  
ATOM   1022  CA  GLU A  68      -1.078 -13.819  -3.458  1.00 97.83           C  
ATOM   1023  HA  GLU A  68      -0.525 -12.984  -3.028  1.00 97.83           H  
ATOM   1024  C   GLU A  68      -1.938 -13.263  -4.603  1.00 97.83           C  
ATOM   1025  CB  GLU A  68      -0.025 -14.842  -3.933  1.00 97.83           C  
ATOM   1026  HB2 GLU A  68       0.474 -15.259  -3.058  1.00 97.83           H  
ATOM   1027  HB3 GLU A  68      -0.519 -15.654  -4.466  1.00 97.83           H  
ATOM   1028  O   GLU A  68      -2.751 -13.975  -5.194  1.00 97.83           O  
ATOM   1029  CG  GLU A  68       1.046 -14.209  -4.840  1.00 97.83           C  
ATOM   1030  HG2 GLU A  68       1.490 -13.360  -4.321  1.00 97.83           H  
ATOM   1031  HG3 GLU A  68       0.569 -13.825  -5.741  1.00 97.83           H  
ATOM   1032  CD  GLU A  68       2.159 -15.201  -5.234  1.00 97.83           C  
ATOM   1033  OE1 GLU A  68       2.012 -15.868  -6.279  1.00 97.83           O  
ATOM   1034  OE2 GLU A  68       3.212 -15.252  -4.541  1.00 97.83           O  
ATOM   1035  N   VAL A  69      -1.743 -11.987  -4.937  1.00 96.77           N  
ATOM   1036  H   VAL A  69      -1.086 -11.455  -4.385  1.00 96.77           H  
ATOM   1037  CA  VAL A  69      -2.344 -11.318  -6.097  1.00 96.77           C  
ATOM   1038  HA  VAL A  69      -3.069 -11.990  -6.557  1.00 96.77           H  
ATOM   1039  C   VAL A  69      -1.242 -11.029  -7.108  1.00 96.77           C  
ATOM   1040  CB  VAL A  69      -3.088 -10.028  -5.699  1.00 96.77           C  
ATOM   1041  HB  VAL A  69      -2.373  -9.292  -5.330  1.00 96.77           H  
ATOM   1042  O   VAL A  69      -0.232 -10.419  -6.769  1.00 96.77           O  
ATOM   1043  CG1 VAL A  69      -3.817  -9.435  -6.914  1.00 96.77           C  
ATOM   1044 HG11 VAL A  69      -4.359  -8.536  -6.620  1.00 96.77           H  
ATOM   1045 HG12 VAL A  69      -3.103  -9.160  -7.691  1.00 96.77           H  
ATOM   1046 HG13 VAL A  69      -4.525 -10.160  -7.316  1.00 96.77           H  
ATOM   1047  CG2 VAL A  69      -4.128 -10.286  -4.601  1.00 96.77           C  
ATOM   1048 HG21 VAL A  69      -4.697  -9.378  -4.399  1.00 96.77           H  
ATOM   1049 HG22 VAL A  69      -4.811 -11.078  -4.907  1.00 96.77           H  
ATOM   1050 HG23 VAL A  69      -3.630 -10.584  -3.679  1.00 96.77           H  
ATOM   1051  N   THR A  70      -1.425 -11.455  -8.356  1.00 95.27           N  
ATOM   1052  H   THR A  70      -2.299 -11.903  -8.594  1.00 95.27           H  
ATOM   1053  CA  THR A  70      -0.449 -11.233  -9.432  1.00 95.27           C  
ATOM   1054  HA  THR A  70       0.438 -10.746  -9.027  1.00 95.27           H  
ATOM   1055  C   THR A  70      -1.024 -10.316 -10.502  1.00 95.27           C  
ATOM   1056  CB  THR A  70       0.024 -12.560 -10.041  1.00 95.27           C  
ATOM   1057  HB  THR A  70      -0.832 -13.116 -10.424  1.00 95.27           H  
ATOM   1058  O   THR A  70      -2.143 -10.526 -10.969  1.00 95.27           O  
ATOM   1059  CG2 THR A  70       1.048 -12.375 -11.164  1.00 95.27           C  
ATOM   1060 HG21 THR A  70       1.860 -11.730 -10.827  1.00 95.27           H  
ATOM   1061 HG22 THR A  70       0.572 -11.929 -12.036  1.00 95.27           H  
ATOM   1062 HG23 THR A  70       1.452 -13.346 -11.451  1.00 95.27           H  
ATOM   1063  OG1 THR A  70       0.679 -13.333  -9.063  1.00 95.27           O  
ATOM   1064  HG1 THR A  70       0.064 -13.547  -8.358  1.00 95.27           H  
ATOM   1065  N   PHE A  71      -0.220  -9.341 -10.915  1.00 92.41           N  
ATOM   1066  H   PHE A  71       0.674  -9.246 -10.454  1.00 92.41           H  
ATOM   1067  CA  PHE A  71      -0.436  -8.472 -12.067  1.00 92.41           C  
ATOM   1068  HA  PHE A  71      -1.430  -8.639 -12.479  1.00 92.41           H  
ATOM   1069  C   PHE A  71       0.601  -8.803 -13.140  1.00 92.41           C  
ATOM   1070  CB  PHE A  71      -0.335  -7.006 -11.636  1.00 92.41           C  
ATOM   1071  HB2 PHE A  71       0.654  -6.824 -11.215  1.00 92.41           H  
ATOM   1072  HB3 PHE A  71      -0.433  -6.376 -12.519  1.00 92.41           H  
ATOM   1073  O   PHE A  71       1.716  -9.234 -12.831  1.00 92.41           O  
ATOM   1074  CG  PHE A  71      -1.385  -6.596 -10.626  1.00 92.41           C  
ATOM   1075  CD1 PHE A  71      -2.542  -5.926 -11.058  1.00 92.41           C  
ATOM   1076  HD1 PHE A  71      -2.666  -5.694 -12.105  1.00 92.41           H  
ATOM   1077  CD2 PHE A  71      -1.211  -6.886  -9.258  1.00 92.41           C  
ATOM   1078  HD2 PHE A  71      -0.324  -7.402  -8.923  1.00 92.41           H  
ATOM   1079  CE1 PHE A  71      -3.515  -5.530 -10.127  1.00 92.41           C  
ATOM   1080  HE1 PHE A  71      -4.380  -4.975 -10.461  1.00 92.41           H  
ATOM   1081  CE2 PHE A  71      -2.194  -6.508  -8.329  1.00 92.41           C  
ATOM   1082  HE2 PHE A  71      -2.060  -6.740  -7.283  1.00 92.41           H  
ATOM   1083  CZ  PHE A  71      -3.341  -5.822  -8.764  1.00 92.41           C  
ATOM   1084  HZ  PHE A  71      -4.084  -5.497  -8.051  1.00 92.41           H  
ATOM   1085  N   SER A  72       0.244  -8.626 -14.410  1.00 90.61           N  
ATOM   1086  H   SER A  72      -0.662  -8.231 -14.619  1.00 90.61           H  
ATOM   1087  CA  SER A  72       1.150  -8.863 -15.537  1.00 90.61           C  
ATOM   1088  HA  SER A  72       2.181  -8.806 -15.188  1.00 90.61           H  
ATOM   1089  C   SER A  72       0.962  -7.788 -16.596  1.00 90.61           C  
ATOM   1090  CB  SER A  72       0.945 -10.253 -16.147  1.00 90.61           C  
ATOM   1091  HB2 SER A  72      -0.063 -10.332 -16.554  1.00 90.61           H  
ATOM   1092  HB3 SER A  72       1.670 -10.405 -16.946  1.00 90.61           H  
ATOM   1093  O   SER A  72      -0.167  -7.456 -16.954  1.00 90.61           O  
ATOM   1094  OG  SER A  72       1.132 -11.240 -15.148  1.00 90.61           O  
ATOM   1095  HG  SER A  72       1.493 -10.778 -14.387  1.00 90.61           H  
ATOM   1096  N   ALA A  73       2.065  -7.247 -17.095  1.00 84.51           N  
ATOM   1097  H   ALA A  73       2.964  -7.565 -16.762  1.00 84.51           H  
ATOM   1098  CA  ALA A  73       2.073  -6.152 -18.044  1.00 84.51           C  
ATOM   1099  HA  ALA A  73       1.166  -6.182 -18.648  1.00 84.51           H  
ATOM   1100  C   ALA A  73       3.288  -6.268 -18.963  1.00 84.51           C  
ATOM   1101  CB  ALA A  73       2.107  -4.840 -17.255  1.00 84.51           C  
ATOM   1102  HB1 ALA A  73       1.221  -4.752 -16.625  1.00 84.51           H  
ATOM   1103  HB2 ALA A  73       3.000  -4.803 -16.631  1.00 84.51           H  
ATOM   1104  HB3 ALA A  73       2.147  -4.000 -17.948  1.00 84.51           H  
ATOM   1105  O   ALA A  73       4.411  -6.356 -18.491  1.00 84.51           O  
ATOM   1106  N   ASN A  74       3.074  -6.172 -20.279  1.00 78.75           N  
ATOM   1107  H   ASN A  74       2.120  -6.192 -20.609  1.00 78.75           H  
ATOM   1108  CA  ASN A  74       4.158  -6.213 -21.276  1.00 78.75           C  
ATOM   1109  HA  ASN A  74       4.711  -7.145 -21.153  1.00 78.75           H  
ATOM   1110  C   ASN A  74       5.184  -5.070 -21.130  1.00 78.75           C  
ATOM   1111  CB  ASN A  74       3.540  -6.169 -22.685  1.00 78.75           C  
ATOM   1112  HB2 ASN A  74       2.972  -5.245 -22.797  1.00 78.75           H  
ATOM   1113  HB3 ASN A  74       4.347  -6.154 -23.418  1.00 78.75           H  
ATOM   1114  O   ASN A  74       6.219  -5.094 -21.786  1.00 78.75           O  
ATOM   1115  CG  ASN A  74       2.655  -7.355 -23.010  1.00 78.75           C  
ATOM   1116  ND2 ASN A  74       1.719  -7.189 -23.913  1.00 78.75           N  
ATOM   1117 HD21 ASN A  74       1.660  -6.327 -24.436  1.00 78.75           H  
ATOM   1118 HD22 ASN A  74       1.173  -8.014 -24.119  1.00 78.75           H  
ATOM   1119  OD1 ASN A  74       2.757  -8.437 -22.470  1.00 78.75           O  
ATOM   1120  N   ASP A  75       4.867  -4.074 -20.304  1.00 74.58           N  
ATOM   1121  H   ASP A  75       4.068  -4.213 -19.703  1.00 74.58           H  
ATOM   1122  CA  ASP A  75       5.737  -2.977 -19.912  1.00 74.58           C  
ATOM   1123  HA  ASP A  75       6.734  -3.115 -20.331  1.00 74.58           H  
ATOM   1124  C   ASP A  75       5.793  -2.922 -18.371  1.00 74.58           C  
ATOM   1125  CB  ASP A  75       5.197  -1.680 -20.512  1.00 74.58           C  
ATOM   1126  HB2 ASP A  75       5.213  -1.762 -21.599  1.00 74.58           H  
ATOM   1127  HB3 ASP A  75       4.161  -1.543 -20.203  1.00 74.58           H  
ATOM   1128  O   ASP A  75       4.762  -2.644 -17.745  1.00 74.58           O  
ATOM   1129  CG  ASP A  75       6.010  -0.455 -20.097  1.00 74.58           C  
ATOM   1130  OD1 ASP A  75       7.020  -0.618 -19.373  1.00 74.58           O  
ATOM   1131  OD2 ASP A  75       5.555   0.628 -20.501  1.00 74.58           O  
ATOM   1132  N   PRO A  76       6.957  -3.191 -17.751  1.00 69.00           N  
ATOM   1133  CA  PRO A  76       7.145  -3.131 -16.302  1.00 69.00           C  
ATOM   1134  HA  PRO A  76       6.475  -3.852 -15.833  1.00 69.00           H  
ATOM   1135  C   PRO A  76       6.893  -1.746 -15.687  1.00 69.00           C  
ATOM   1136  CB  PRO A  76       8.598  -3.562 -16.067  1.00 69.00           C  
ATOM   1137  HB2 PRO A  76       8.699  -4.144 -15.151  1.00 69.00           H  
ATOM   1138  HB3 PRO A  76       9.245  -2.686 -16.027  1.00 69.00           H  
ATOM   1139  O   PRO A  76       6.512  -1.666 -14.517  1.00 69.00           O  
ATOM   1140  CG  PRO A  76       8.951  -4.380 -17.307  1.00 69.00           C  
ATOM   1141  HG2 PRO A  76      10.022  -4.372 -17.510  1.00 69.00           H  
ATOM   1142  HG3 PRO A  76       8.582  -5.400 -17.206  1.00 69.00           H  
ATOM   1143  CD  PRO A  76       8.162  -3.681 -18.401  1.00 69.00           C  
ATOM   1144  HD2 PRO A  76       7.939  -4.396 -19.193  1.00 69.00           H  
ATOM   1145  HD3 PRO A  76       8.730  -2.837 -18.794  1.00 69.00           H  
ATOM   1146  N   HIS A  77       7.047  -0.656 -16.454  1.00 72.69           N  
ATOM   1147  H   HIS A  77       7.295  -0.758 -17.428  1.00 72.69           H  
ATOM   1148  CA  HIS A  77       6.825   0.715 -15.967  1.00 72.69           C  
ATOM   1149  HA  HIS A  77       7.377   0.833 -15.035  1.00 72.69           H  
ATOM   1150  C   HIS A  77       5.353   1.001 -15.635  1.00 72.69           C  
ATOM   1151  CB  HIS A  77       7.389   1.720 -16.977  1.00 72.69           C  
ATOM   1152  HB2 HIS A  77       6.912   1.579 -17.947  1.00 72.69           H  
ATOM   1153  HB3 HIS A  77       7.158   2.733 -16.648  1.00 72.69           H  
ATOM   1154  O   HIS A  77       5.040   1.897 -14.844  1.00 72.69           O  
ATOM   1155  CG  HIS A  77       8.885   1.602 -17.123  1.00 72.69           C  
ATOM   1156  CD2 HIS A  77       9.574   1.263 -18.256  1.00 72.69           C  
ATOM   1157  HD2 HIS A  77       9.136   1.051 -19.220  1.00 72.69           H  
ATOM   1158  ND1 HIS A  77       9.813   1.773 -16.119  1.00 72.69           N  
ATOM   1159  HD1 HIS A  77       9.616   1.903 -15.137  1.00 72.69           H  
ATOM   1160  CE1 HIS A  77      11.032   1.583 -16.646  1.00 72.69           C  
ATOM   1161  HE1 HIS A  77      11.961   1.645 -16.100  1.00 72.69           H  
ATOM   1162  NE2 HIS A  77      10.939   1.222 -17.933  1.00 72.69           N  
ATOM   1163  N   LYS A  78       4.440   0.134 -16.091  1.00 75.86           N  
ATOM   1164  H   LYS A  78       4.762  -0.571 -16.739  1.00 75.86           H  
ATOM   1165  CA  LYS A  78       3.030   0.125 -15.673  1.00 75.86           C  
ATOM   1166  HA  LYS A  78       2.625   1.123 -15.840  1.00 75.86           H  
ATOM   1167  C   LYS A  78       2.829  -0.176 -14.191  1.00 75.86           C  
ATOM   1168  CB  LYS A  78       2.251  -0.880 -16.523  1.00 75.86           C  
ATOM   1169  HB2 LYS A  78       1.236  -0.963 -16.134  1.00 75.86           H  
ATOM   1170  HB3 LYS A  78       2.721  -1.862 -16.473  1.00 75.86           H  
ATOM   1171  O   LYS A  78       1.728   0.029 -13.680  1.00 75.86           O  
ATOM   1172  CG  LYS A  78       2.182  -0.377 -17.966  1.00 75.86           C  
ATOM   1173  HG2 LYS A  78       1.714   0.607 -17.967  1.00 75.86           H  
ATOM   1174  HG3 LYS A  78       3.184  -0.285 -18.387  1.00 75.86           H  
ATOM   1175  CD  LYS A  78       1.360  -1.323 -18.833  1.00 75.86           C  
ATOM   1176  HD2 LYS A  78       0.417  -1.554 -18.337  1.00 75.86           H  
ATOM   1177  HD3 LYS A  78       1.941  -2.229 -19.011  1.00 75.86           H  
ATOM   1178  CE  LYS A  78       1.110  -0.635 -20.167  1.00 75.86           C  
ATOM   1179  HE2 LYS A  78       2.068  -0.489 -20.666  1.00 75.86           H  
ATOM   1180  HE3 LYS A  78       0.697   0.355 -19.973  1.00 75.86           H  
ATOM   1181  NZ  LYS A  78       0.183  -1.428 -21.001  1.00 75.86           N  
ATOM   1182  HZ1 LYS A  78       0.033  -0.941 -21.873  1.00 75.86           H  
ATOM   1183  HZ2 LYS A  78       0.594  -2.332 -21.188  1.00 75.86           H  
ATOM   1184  HZ3 LYS A  78      -0.698  -1.538 -20.519  1.00 75.86           H  
ATOM   1185  N   PHE A  79       3.866  -0.640 -13.496  1.00 82.19           N  
ATOM   1186  H   PHE A  79       4.722  -0.843 -13.991  1.00 82.19           H  
ATOM   1187  CA  PHE A  79       3.842  -0.881 -12.058  1.00 82.19           C  
ATOM   1188  HA  PHE A  79       2.806  -0.877 -11.721  1.00 82.19           H  
ATOM   1189  C   PHE A  79       4.530   0.222 -11.240  1.00 82.19           C  
ATOM   1190  CB  PHE A  79       4.404  -2.274 -11.759  1.00 82.19           C  
ATOM   1191  HB2 PHE A  79       4.137  -2.514 -10.730  1.00 82.19           H  
ATOM   1192  HB3 PHE A  79       5.490  -2.234 -11.836  1.00 82.19           H  
ATOM   1193  O   PHE A  79       4.691   0.047 -10.035  1.00 82.19           O  
ATOM   1194  CG  PHE A  79       3.887  -3.426 -12.602  1.00 82.19           C  
ATOM   1195  CD1 PHE A  79       2.521  -3.542 -12.918  1.00 82.19           C  
ATOM   1196  HD1 PHE A  79       1.843  -2.733 -12.691  1.00 82.19           H  
ATOM   1197  CD2 PHE A  79       4.779  -4.416 -13.043  1.00 82.19           C  
ATOM   1198  HD2 PHE A  79       5.838  -4.318 -12.854  1.00 82.19           H  
ATOM   1199  CE1 PHE A  79       2.028  -4.675 -13.583  1.00 82.19           C  
ATOM   1200  HE1 PHE A  79       0.977  -4.752 -13.820  1.00 82.19           H  
ATOM   1201  CE2 PHE A  79       4.297  -5.529 -13.747  1.00 82.19           C  
ATOM   1202  HE2 PHE A  79       4.998  -6.266 -14.108  1.00 82.19           H  
ATOM   1203  CZ  PHE A  79       2.921  -5.679 -13.984  1.00 82.19           C  
ATOM   1204  HZ  PHE A  79       2.565  -6.547 -14.519  1.00 82.19           H  
ATOM   1205  N   ASN A  80       4.901   1.360 -11.850  1.00 80.08           N  
ATOM   1206  H   ASN A  80       4.811   1.418 -12.854  1.00 80.08           H  
ATOM   1207  CA  ASN A  80       5.641   2.437 -11.177  1.00 80.08           C  
ATOM   1208  HA  ASN A  80       6.479   1.965 -10.665  1.00 80.08           H  
ATOM   1209  C   ASN A  80       4.830   3.208 -10.110  1.00 80.08           C  
ATOM   1210  CB  ASN A  80       6.222   3.415 -12.218  1.00 80.08           C  
ATOM   1211  HB2 ASN A  80       6.562   4.317 -11.710  1.00 80.08           H  
ATOM   1212  HB3 ASN A  80       5.445   3.709 -12.925  1.00 80.08           H  
ATOM   1213  O   ASN A  80       5.409   3.986  -9.346  1.00 80.08           O  
ATOM   1214  CG  ASN A  80       7.423   2.893 -12.990  1.00 80.08           C  
ATOM   1215  ND2 ASN A  80       7.826   3.619 -14.007  1.00 80.08           N  
ATOM   1216 HD21 ASN A  80       7.339   4.464 -14.272  1.00 80.08           H  
ATOM   1217 HD22 ASN A  80       8.625   3.330 -14.554  1.00 80.08           H  
ATOM   1218  OD1 ASN A  80       8.010   1.866 -12.687  1.00 80.08           O  
ATOM   1219  N   ARG A  81       3.501   3.027 -10.040  1.00 86.37           N  
ATOM   1220  H   ARG A  81       3.062   2.448 -10.741  1.00 86.37           H  
ATOM   1221  CA  ARG A  81       2.645   3.610  -8.989  1.00 86.37           C  
ATOM   1222  HA  ARG A  81       3.293   3.897  -8.161  1.00 86.37           H  
ATOM   1223  C   ARG A  81       1.653   2.607  -8.398  1.00 86.37           C  
ATOM   1224  CB  ARG A  81       1.947   4.887  -9.471  1.00 86.37           C  
ATOM   1225  HB2 ARG A  81       1.261   5.221  -8.692  1.00 86.37           H  
ATOM   1226  HB3 ARG A  81       1.372   4.686 -10.376  1.00 86.37           H  
ATOM   1227  O   ARG A  81       0.440   2.744  -8.599  1.00 86.37           O  
ATOM   1228  CG  ARG A  81       2.951   6.007  -9.737  1.00 86.37           C  
ATOM   1229  HG2 ARG A  81       3.633   5.688 -10.525  1.00 86.37           H  
ATOM   1230  HG3 ARG A  81       3.539   6.205  -8.841  1.00 86.37           H  
ATOM   1231  CD  ARG A  81       2.239   7.281 -10.188  1.00 86.37           C  
ATOM   1232  HD2 ARG A  81       1.607   7.037 -11.043  1.00 86.37           H  
ATOM   1233  HD3 ARG A  81       2.987   8.016 -10.485  1.00 86.37           H  
ATOM   1234  NE  ARG A  81       1.453   7.917  -9.135  1.00 86.37           N  
ATOM   1235  HE  ARG A  81       1.950   8.170  -8.293  1.00 86.37           H  
ATOM   1236  NH1 ARG A  81      -0.505   8.234 -10.318  1.00 86.37           N  
ATOM   1237 HH11 ARG A  81      -1.410   8.674 -10.407  1.00 86.37           H  
ATOM   1238 HH12 ARG A  81      -0.127   7.672 -11.068  1.00 86.37           H  
ATOM   1239  NH2 ARG A  81      -0.174   9.155  -8.282  1.00 86.37           N  
ATOM   1240 HH21 ARG A  81      -1.067   9.627  -8.320  1.00 86.37           H  
ATOM   1241 HH22 ARG A  81       0.515   9.357  -7.572  1.00 86.37           H  
ATOM   1242  CZ  ARG A  81       0.249   8.419  -9.262  1.00 86.37           C  
ATOM   1243  N   PRO A  82       2.124   1.588  -7.662  1.00 92.00           N  
ATOM   1244  CA  PRO A  82       1.227   0.717  -6.936  1.00 92.00           C  
ATOM   1245  HA  PRO A  82       0.422   0.388  -7.593  1.00 92.00           H  
ATOM   1246  C   PRO A  82       0.626   1.467  -5.745  1.00 92.00           C  
ATOM   1247  CB  PRO A  82       2.049  -0.501  -6.534  1.00 92.00           C  
ATOM   1248  HB2 PRO A  82       1.748  -0.893  -5.563  1.00 92.00           H  
ATOM   1249  HB3 PRO A  82       1.938  -1.270  -7.298  1.00 92.00           H  
ATOM   1250  O   PRO A  82       1.303   2.175  -4.996  1.00 92.00           O  
ATOM   1251  CG  PRO A  82       3.496  -0.011  -6.525  1.00 92.00           C  
ATOM   1252  HG2 PRO A  82       3.838   0.119  -5.499  1.00 92.00           H  
ATOM   1253  HG3 PRO A  82       4.124  -0.735  -7.043  1.00 92.00           H  
ATOM   1254  CD  PRO A  82       3.501   1.318  -7.286  1.00 92.00           C  
ATOM   1255  HD2 PRO A  82       3.874   2.120  -6.649  1.00 92.00           H  
ATOM   1256  HD3 PRO A  82       4.147   1.252  -8.162  1.00 92.00           H  
ATOM   1257  N   GLN A  83      -0.674   1.286  -5.573  1.00 94.21           N  
ATOM   1258  H   GLN A  83      -1.165   0.724  -6.254  1.00 94.21           H  
ATOM   1259  CA  GLN A  83      -1.463   1.842  -4.491  1.00 94.21           C  
ATOM   1260  HA  GLN A  83      -0.800   2.314  -3.767  1.00 94.21           H  
ATOM   1261  C   GLN A  83      -2.206   0.704  -3.793  1.00 94.21           C  
ATOM   1262  CB  GLN A  83      -2.391   2.923  -5.064  1.00 94.21           C  
ATOM   1263  HB2 GLN A  83      -2.931   2.508  -5.916  1.00 94.21           H  
ATOM   1264  HB3 GLN A  83      -1.779   3.748  -5.427  1.00 94.21           H  
ATOM   1265  O   GLN A  83      -2.864  -0.116  -4.435  1.00 94.21           O  
ATOM   1266  CG  GLN A  83      -3.409   3.461  -4.049  1.00 94.21           C  
ATOM   1267  HG2 GLN A  83      -2.894   3.939  -3.216  1.00 94.21           H  
ATOM   1268  HG3 GLN A  83      -3.988   2.630  -3.646  1.00 94.21           H  
ATOM   1269  CD  GLN A  83      -4.393   4.451  -4.669  1.00 94.21           C  
ATOM   1270  NE2 GLN A  83      -5.595   4.513  -4.147  1.00 94.21           N  
ATOM   1271 HE21 GLN A  83      -5.749   4.025  -3.277  1.00 94.21           H  
ATOM   1272 HE22 GLN A  83      -6.089   5.379  -4.312  1.00 94.21           H  
ATOM   1273  OE1 GLN A  83      -4.143   5.146  -5.650  1.00 94.21           O  
ATOM   1274  N   PHE A  84      -2.131   0.694  -2.468  1.00 97.38           N  
ATOM   1275  H   PHE A  84      -1.560   1.398  -2.022  1.00 97.38           H  
ATOM   1276  CA  PHE A  84      -2.817  -0.246  -1.596  1.00 97.38           C  
ATOM   1277  HA  PHE A  84      -3.407  -0.942  -2.192  1.00 97.38           H  
ATOM   1278  C   PHE A  84      -3.751   0.543  -0.687  1.00 97.38           C  
ATOM   1279  CB  PHE A  84      -1.793  -1.059  -0.788  1.00 97.38           C  
ATOM   1280  HB2 PHE A  84      -2.318  -1.859  -0.266  1.00 97.38           H  
ATOM   1281  HB3 PHE A  84      -1.344  -0.419  -0.029  1.00 97.38           H  
ATOM   1282  O   PHE A  84      -3.313   1.432   0.039  1.00 97.38           O  
ATOM   1283  CG  PHE A  84      -0.688  -1.659  -1.633  1.00 97.38           C  
ATOM   1284  CD1 PHE A  84      -0.908  -2.874  -2.301  1.00 97.38           C  
ATOM   1285  HD1 PHE A  84      -1.841  -3.399  -2.156  1.00 97.38           H  
ATOM   1286  CD2 PHE A  84       0.530  -0.974  -1.810  1.00 97.38           C  
ATOM   1287  HD2 PHE A  84       0.699  -0.031  -1.311  1.00 97.38           H  
ATOM   1288  CE1 PHE A  84       0.070  -3.389  -3.166  1.00 97.38           C  
ATOM   1289  HE1 PHE A  84      -0.113  -4.310  -3.701  1.00 97.38           H  
ATOM   1290  CE2 PHE A  84       1.512  -1.492  -2.672  1.00 97.38           C  
ATOM   1291  HE2 PHE A  84       2.433  -0.950  -2.826  1.00 97.38           H  
ATOM   1292  CZ  PHE A  84       1.273  -2.693  -3.363  1.00 97.38           C  
ATOM   1293  HZ  PHE A  84       2.004  -3.071  -4.062  1.00 97.38           H  
ATOM   1294  N   THR A  85      -5.038   0.229  -0.716  1.00 97.72           N  
ATOM   1295  H   THR A  85      -5.350  -0.471  -1.373  1.00 97.72           H  
ATOM   1296  CA  THR A  85      -6.001   0.706   0.276  1.00 97.72           C  
ATOM   1297  HA  THR A  85      -5.542   1.452   0.924  1.00 97.72           H  
ATOM   1298  C   THR A  85      -6.383  -0.483   1.136  1.00 97.72           C  
ATOM   1299  CB  THR A  85      -7.218   1.357  -0.388  1.00 97.72           C  
ATOM   1300  HB  THR A  85      -7.745   0.622  -0.995  1.00 97.72           H  
ATOM   1301  O   THR A  85      -6.928  -1.457   0.624  1.00 97.72           O  
ATOM   1302  CG2 THR A  85      -8.186   1.939   0.637  1.00 97.72           C  
ATOM   1303 HG21 THR A  85      -8.580   1.146   1.273  1.00 97.72           H  
ATOM   1304 HG22 THR A  85      -9.028   2.398   0.119  1.00 97.72           H  
ATOM   1305 HG23 THR A  85      -7.685   2.679   1.261  1.00 97.72           H  
ATOM   1306  OG1 THR A  85      -6.791   2.427  -1.212  1.00 97.72           O  
ATOM   1307  HG1 THR A  85      -6.220   2.971  -0.665  1.00 97.72           H  
ATOM   1308  N   ILE A  86      -6.033  -0.418   2.415  1.00 97.99           N  
ATOM   1309  H   ILE A  86      -5.631   0.441   2.762  1.00 97.99           H  
ATOM   1310  CA  ILE A  86      -6.277  -1.466   3.398  1.00 97.99           C  
ATOM   1311  HA  ILE A  86      -6.586  -2.385   2.901  1.00 97.99           H  
ATOM   1312  C   ILE A  86      -7.416  -0.990   4.291  1.00 97.99           C  
ATOM   1313  CB  ILE A  86      -5.001  -1.755   4.217  1.00 97.99           C  
ATOM   1314  HB  ILE A  86      -4.709  -0.838   4.729  1.00 97.99           H  
ATOM   1315  O   ILE A  86      -7.289   0.046   4.945  1.00 97.99           O  
ATOM   1316  CG1 ILE A  86      -3.807  -2.239   3.358  1.00 97.99           C  
ATOM   1317 HG12 ILE A  86      -4.176  -2.809   2.506  1.00 97.99           H  
ATOM   1318 HG13 ILE A  86      -3.181  -2.905   3.952  1.00 97.99           H  
ATOM   1319  CG2 ILE A  86      -5.289  -2.808   5.297  1.00 97.99           C  
ATOM   1320 HG21 ILE A  86      -6.189  -2.569   5.863  1.00 97.99           H  
ATOM   1321 HG22 ILE A  86      -4.467  -2.820   6.011  1.00 97.99           H  
ATOM   1322 HG23 ILE A  86      -5.414  -3.787   4.833  1.00 97.99           H  
ATOM   1323  CD1 ILE A  86      -2.892  -1.110   2.865  1.00 97.99           C  
ATOM   1324 HD11 ILE A  86      -2.484  -0.568   3.718  1.00 97.99           H  
ATOM   1325 HD12 ILE A  86      -3.433  -0.417   2.221  1.00 97.99           H  
ATOM   1326 HD13 ILE A  86      -2.065  -1.540   2.299  1.00 97.99           H  
ATOM   1327  N   GLU A  87      -8.494  -1.762   4.336  1.00 97.68           N  
ATOM   1328  H   GLU A  87      -8.531  -2.582   3.748  1.00 97.68           H  
ATOM   1329  CA  GLU A  87      -9.679  -1.498   5.143  1.00 97.68           C  
ATOM   1330  HA  GLU A  87      -9.507  -0.598   5.734  1.00 97.68           H  
ATOM   1331  C   GLU A  87      -9.930  -2.653   6.117  1.00 97.68           C  
ATOM   1332  CB  GLU A  87     -10.906  -1.227   4.255  1.00 97.68           C  
ATOM   1333  HB2 GLU A  87     -11.165  -2.130   3.701  1.00 97.68           H  
ATOM   1334  HB3 GLU A  87     -11.737  -0.964   4.909  1.00 97.68           H  
ATOM   1335  O   GLU A  87      -9.830  -3.830   5.766  1.00 97.68           O  
ATOM   1336  CG  GLU A  87     -10.660  -0.076   3.262  1.00 97.68           C  
ATOM   1337  HG2 GLU A  87      -9.963  -0.410   2.493  1.00 97.68           H  
ATOM   1338  HG3 GLU A  87     -10.188   0.741   3.807  1.00 97.68           H  
ATOM   1339  CD  GLU A  87     -11.927   0.469   2.583  1.00 97.68           C  
ATOM   1340  OE1 GLU A  87     -11.812   1.572   1.984  1.00 97.68           O  
ATOM   1341  OE2 GLU A  87     -13.015  -0.120   2.738  1.00 97.68           O  
ATOM   1342  N   TRP A  88     -10.254  -2.326   7.364  1.00 96.13           N  
ATOM   1343  H   TRP A  88     -10.357  -1.347   7.588  1.00 96.13           H  
ATOM   1344  CA  TRP A  88     -10.582  -3.301   8.404  1.00 96.13           C  
ATOM   1345  HA  TRP A  88     -10.810  -4.256   7.930  1.00 96.13           H  
ATOM   1346  C   TRP A  88     -11.836  -2.886   9.174  1.00 96.13           C  
ATOM   1347  CB  TRP A  88      -9.374  -3.527   9.328  1.00 96.13           C  
ATOM   1348  HB2 TRP A  88      -8.539  -3.867   8.716  1.00 96.13           H  
ATOM   1349  HB3 TRP A  88      -9.604  -4.332  10.026  1.00 96.13           H  
ATOM   1350  O   TRP A  88     -12.357  -1.773   9.050  1.00 96.13           O  
ATOM   1351  CG  TRP A  88      -8.913  -2.334  10.107  1.00 96.13           C  
ATOM   1352  CD1 TRP A  88      -9.335  -1.959  11.336  1.00 96.13           C  
ATOM   1353  HD1 TRP A  88     -10.074  -2.483  11.924  1.00 96.13           H  
ATOM   1354  CD2 TRP A  88      -7.958  -1.316   9.691  1.00 96.13           C  
ATOM   1355  CE2 TRP A  88      -7.829  -0.354  10.736  1.00 96.13           C  
ATOM   1356  CE3 TRP A  88      -7.230  -1.089   8.509  1.00 96.13           C  
ATOM   1357  HE3 TRP A  88      -7.322  -1.791   7.693  1.00 96.13           H  
ATOM   1358  NE1 TRP A  88      -8.676  -0.809  11.724  1.00 96.13           N  
ATOM   1359  HE1 TRP A  88      -8.826  -0.353  12.613  1.00 96.13           H  
ATOM   1360  CH2 TRP A  88      -6.362   1.013   9.391  1.00 96.13           C  
ATOM   1361  HH2 TRP A  88      -5.798   1.920   9.234  1.00 96.13           H  
ATOM   1362  CZ2 TRP A  88      -7.043   0.800  10.602  1.00 96.13           C  
ATOM   1363  HZ2 TRP A  88      -6.987   1.526  11.399  1.00 96.13           H  
ATOM   1364  CZ3 TRP A  88      -6.445   0.065   8.358  1.00 96.13           C  
ATOM   1365  HZ3 TRP A  88      -5.937   0.238   7.421  1.00 96.13           H  
ATOM   1366  N   GLY A  89     -12.351  -3.813   9.985  1.00 90.80           N  
ATOM   1367  H   GLY A  89     -11.900  -4.716  10.004  1.00 90.80           H  
ATOM   1368  CA  GLY A  89     -13.561  -3.593  10.778  1.00 90.80           C  
ATOM   1369  HA2 GLY A  89     -13.728  -4.448  11.434  1.00 90.80           H  
ATOM   1370  HA3 GLY A  89     -14.406  -3.515  10.094  1.00 90.80           H  
ATOM   1371  C   GLY A  89     -13.510  -2.324  11.643  1.00 90.80           C  
ATOM   1372  O   GLY A  89     -12.456  -1.922  12.126  1.00 90.80           O  
ATOM   1373  N   GLY A  90     -14.671  -1.701  11.864  1.00 87.59           N  
ATOM   1374  H   GLY A  90     -15.508  -2.076  11.441  1.00 87.59           H  
ATOM   1375  CA  GLY A  90     -14.779  -0.467  12.655  1.00 87.59           C  
ATOM   1376  HA2 GLY A  90     -15.783  -0.404  13.075  1.00 87.59           H  
ATOM   1377  HA3 GLY A  90     -14.069  -0.499  13.482  1.00 87.59           H  
ATOM   1378  C   GLY A  90     -14.523   0.825  11.870  1.00 87.59           C  
ATOM   1379  O   GLY A  90     -14.376   1.877  12.484  1.00 87.59           O  
ATOM   1380  N   GLY A  91     -14.493   0.761  10.533  1.00 90.56           N  
ATOM   1381  H   GLY A  91     -14.533  -0.148  10.092  1.00 90.56           H  
ATOM   1382  CA  GLY A  91     -14.255   1.923   9.667  1.00 90.56           C  
ATOM   1383  HA2 GLY A  91     -14.601   1.692   8.660  1.00 90.56           H  
ATOM   1384  HA3 GLY A  91     -14.810   2.784  10.039  1.00 90.56           H  
ATOM   1385  C   GLY A  91     -12.780   2.312   9.571  1.00 90.56           C  
ATOM   1386  O   GLY A  91     -12.463   3.456   9.257  1.00 90.56           O  
ATOM   1387  N   GLY A  92     -11.879   1.382   9.887  1.00 95.04           N  
ATOM   1388  H   GLY A  92     -12.186   0.431  10.038  1.00 95.04           H  
ATOM   1389  CA  GLY A  92     -10.453   1.612   9.781  1.00 95.04           C  
ATOM   1390  HA2 GLY A  92      -9.936   0.861  10.378  1.00 95.04           H  
ATOM   1391  HA3 GLY A  92     -10.220   2.600  10.178  1.00 95.04           H  
ATOM   1392  C   GLY A  92      -9.979   1.513   8.338  1.00 95.04           C  
ATOM   1393  O   GLY A  92     -10.322   0.563   7.640  1.00 95.04           O  
ATOM   1394  N   ARG A  93      -9.209   2.507   7.894  1.00 97.48           N  
ATOM   1395  H   ARG A  93      -9.003   3.275   8.517  1.00 97.48           H  
ATOM   1396  CA  ARG A  93      -8.696   2.603   6.531  1.00 97.48           C  
ATOM   1397  HA  ARG A  93      -8.581   1.597   6.128  1.00 97.48           H  
ATOM   1398  C   ARG A  93      -7.339   3.291   6.516  1.00 97.48           C  
ATOM   1399  CB  ARG A  93      -9.733   3.346   5.678  1.00 97.48           C  
ATOM   1400  HB2 ARG A  93      -9.965   4.300   6.152  1.00 97.48           H  
ATOM   1401  HB3 ARG A  93     -10.644   2.750   5.647  1.00 97.48           H  
ATOM   1402  O   ARG A  93      -7.192   4.389   7.055  1.00 97.48           O  
ATOM   1403  CG  ARG A  93      -9.264   3.610   4.242  1.00 97.48           C  
ATOM   1404  HG2 ARG A  93      -8.970   2.678   3.759  1.00 97.48           H  
ATOM   1405  HG3 ARG A  93      -8.414   4.293   4.254  1.00 97.48           H  
ATOM   1406  CD  ARG A  93     -10.411   4.258   3.471  1.00 97.48           C  
ATOM   1407  HD2 ARG A  93     -11.212   3.526   3.360  1.00 97.48           H  
ATOM   1408  HD3 ARG A  93     -10.798   5.095   4.052  1.00 97.48           H  
ATOM   1409  NE  ARG A  93      -9.958   4.774   2.169  1.00 97.48           N  
ATOM   1410  HE  ARG A  93      -9.147   5.375   2.201  1.00 97.48           H  
ATOM   1411  NH1 ARG A  93     -11.727   4.028   0.898  1.00 97.48           N  
ATOM   1412 HH11 ARG A  93     -12.137   3.850  -0.008  1.00 97.48           H  
ATOM   1413 HH12 ARG A  93     -11.876   3.276   1.556  1.00 97.48           H  
ATOM   1414  NH2 ARG A  93     -10.116   5.244  -0.039  1.00 97.48           N  
ATOM   1415 HH21 ARG A  93     -10.591   5.136  -0.923  1.00 97.48           H  
ATOM   1416 HH22 ARG A  93      -9.247   5.753   0.048  1.00 97.48           H  
ATOM   1417  CZ  ARG A  93     -10.607   4.677   1.026  1.00 97.48           C  
ATOM   1418  N   VAL A  94      -6.374   2.677   5.841  1.00 97.85           N  
ATOM   1419  H   VAL A  94      -6.585   1.779   5.430  1.00 97.85           H  
ATOM   1420  CA  VAL A  94      -5.100   3.313   5.495  1.00 97.85           C  
ATOM   1421  HA  VAL A  94      -5.203   4.382   5.679  1.00 97.85           H  
ATOM   1422  C   VAL A  94      -4.823   3.144   4.010  1.00 97.85           C  
ATOM   1423  CB  VAL A  94      -3.940   2.823   6.383  1.00 97.85           C  
ATOM   1424  HB  VAL A  94      -4.286   2.801   7.416  1.00 97.85           H  
ATOM   1425  O   VAL A  94      -5.114   2.109   3.407  1.00 97.85           O  
ATOM   1426  CG1 VAL A  94      -3.445   1.425   6.019  1.00 97.85           C  
ATOM   1427 HG11 VAL A  94      -2.612   1.174   6.676  1.00 97.85           H  
ATOM   1428 HG12 VAL A  94      -4.248   0.703   6.162  1.00 97.85           H  
ATOM   1429 HG13 VAL A  94      -3.089   1.390   4.989  1.00 97.85           H  
ATOM   1430  CG2 VAL A  94      -2.726   3.760   6.337  1.00 97.85           C  
ATOM   1431 HG21 VAL A  94      -3.018   4.751   6.683  1.00 97.85           H  
ATOM   1432 HG22 VAL A  94      -2.326   3.830   5.326  1.00 97.85           H  
ATOM   1433 HG23 VAL A  94      -1.944   3.388   6.999  1.00 97.85           H  
ATOM   1434  N   GLU A  95      -4.243   4.170   3.412  1.00 97.89           N  
ATOM   1435  H   GLU A  95      -4.059   5.001   3.957  1.00 97.89           H  
ATOM   1436  CA  GLU A  95      -3.773   4.145   2.040  1.00 97.89           C  
ATOM   1437  HA  GLU A  95      -4.072   3.205   1.577  1.00 97.89           H  
ATOM   1438  C   GLU A  95      -2.246   4.217   2.002  1.00 97.89           C  
ATOM   1439  CB  GLU A  95      -4.453   5.276   1.266  1.00 97.89           C  
ATOM   1440  HB2 GLU A  95      -4.073   6.236   1.615  1.00 97.89           H  
ATOM   1441  HB3 GLU A  95      -5.528   5.229   1.437  1.00 97.89           H  
ATOM   1442  O   GLU A  95      -1.637   5.049   2.673  1.00 97.89           O  
ATOM   1443  CG  GLU A  95      -4.188   5.142  -0.228  1.00 97.89           C  
ATOM   1444  HG2 GLU A  95      -4.562   4.175  -0.565  1.00 97.89           H  
ATOM   1445  HG3 GLU A  95      -3.113   5.171  -0.408  1.00 97.89           H  
ATOM   1446  CD  GLU A  95      -4.850   6.238  -1.057  1.00 97.89           C  
ATOM   1447  OE1 GLU A  95      -4.567   6.257  -2.267  1.00 97.89           O  
ATOM   1448  OE2 GLU A  95      -5.659   7.063  -0.592  1.00 97.89           O  
ATOM   1449  N   VAL A  96      -1.638   3.352   1.192  1.00 97.52           N  
ATOM   1450  H   VAL A  96      -2.218   2.680   0.712  1.00 97.52           H  
ATOM   1451  CA  VAL A  96      -0.207   3.320   0.887  1.00 97.52           C  
ATOM   1452  HA  VAL A  96       0.299   4.126   1.417  1.00 97.52           H  
ATOM   1453  C   VAL A  96      -0.052   3.531  -0.615  1.00 97.52           C  
ATOM   1454  CB  VAL A  96       0.430   1.981   1.316  1.00 97.52           C  
ATOM   1455  HB  VAL A  96       0.010   1.176   0.713  1.00 97.52           H  
ATOM   1456  O   VAL A  96      -0.450   2.677  -1.406  1.00 97.52           O  
ATOM   1457  CG1 VAL A  96       1.947   1.996   1.092  1.00 97.52           C  
ATOM   1458 HG11 VAL A  96       2.370   1.034   1.382  1.00 97.52           H  
ATOM   1459 HG12 VAL A  96       2.176   2.162   0.040  1.00 97.52           H  
ATOM   1460 HG13 VAL A  96       2.405   2.783   1.691  1.00 97.52           H  
ATOM   1461  CG2 VAL A  96       0.153   1.643   2.787  1.00 97.52           C  
ATOM   1462 HG21 VAL A  96      -0.913   1.467   2.934  1.00 97.52           H  
ATOM   1463 HG22 VAL A  96       0.462   2.467   3.429  1.00 97.52           H  
ATOM   1464 HG23 VAL A  96       0.690   0.738   3.071  1.00 97.52           H  
ATOM   1465  N   ARG A  97       0.525   4.659  -1.027  1.00 95.02           N  
ATOM   1466  H   ARG A  97       0.819   5.317  -0.320  1.00 95.02           H  
ATOM   1467  CA  ARG A  97       0.909   4.921  -2.422  1.00 95.02           C  
ATOM   1468  HA  ARG A  97       0.496   4.157  -3.080  1.00 95.02           H  
ATOM   1469  C   ARG A  97       2.417   4.858  -2.540  1.00 95.02           C  
ATOM   1470  CB  ARG A  97       0.416   6.293  -2.892  1.00 95.02           C  
ATOM   1471  HB2 ARG A  97       0.794   7.055  -2.210  1.00 95.02           H  
ATOM   1472  HB3 ARG A  97       0.828   6.488  -3.882  1.00 95.02           H  
ATOM   1473  O   ARG A  97       3.112   5.544  -1.797  1.00 95.02           O  
ATOM   1474  CG  ARG A  97      -1.105   6.404  -2.967  1.00 95.02           C  
ATOM   1475  HG2 ARG A  97      -1.481   5.675  -3.685  1.00 95.02           H  
ATOM   1476  HG3 ARG A  97      -1.539   6.207  -1.986  1.00 95.02           H  
ATOM   1477  CD  ARG A  97      -1.494   7.813  -3.427  1.00 95.02           C  
ATOM   1478  HD2 ARG A  97      -1.089   7.990  -4.423  1.00 95.02           H  
ATOM   1479  HD3 ARG A  97      -1.073   8.536  -2.728  1.00 95.02           H  
ATOM   1480  NE  ARG A  97      -2.953   7.937  -3.450  1.00 95.02           N  
ATOM   1481  HE  ARG A  97      -3.461   7.084  -3.267  1.00 95.02           H  
ATOM   1482  NH1 ARG A  97      -3.227  10.208  -3.452  1.00 95.02           N  
ATOM   1483 HH11 ARG A  97      -2.231  10.301  -3.593  1.00 95.02           H  
ATOM   1484 HH12 ARG A  97      -3.784  11.004  -3.178  1.00 95.02           H  
ATOM   1485  NH2 ARG A  97      -4.955   8.860  -2.988  1.00 95.02           N  
ATOM   1486 HH21 ARG A  97      -5.505   9.641  -2.661  1.00 95.02           H  
ATOM   1487 HH22 ARG A  97      -5.180   7.949  -2.613  1.00 95.02           H  
ATOM   1488  CZ  ARG A  97      -3.705   9.005  -3.312  1.00 95.02           C  
ATOM   1489  N   VAL A  98       2.912   4.072  -3.481  1.00 92.59           N  
ATOM   1490  H   VAL A  98       2.282   3.547  -4.070  1.00 92.59           H  
ATOM   1491  CA  VAL A  98       4.338   3.996  -3.798  1.00 92.59           C  
ATOM   1492  HA  VAL A  98       4.911   4.533  -3.042  1.00 92.59           H  
ATOM   1493  C   VAL A  98       4.559   4.679  -5.140  1.00 92.59           C  
ATOM   1494  CB  VAL A  98       4.823   2.541  -3.795  1.00 92.59           C  
ATOM   1495  HB  VAL A  98       4.348   2.013  -4.621  1.00 92.59           H  
ATOM   1496  O   VAL A  98       3.752   4.514  -6.048  1.00 92.59           O  
ATOM   1497  CG1 VAL A  98       6.342   2.450  -3.967  1.00 92.59           C  
ATOM   1498 HG11 VAL A  98       6.664   1.410  -3.926  1.00 92.59           H  
ATOM   1499 HG12 VAL A  98       6.842   3.013  -3.178  1.00 92.59           H  
ATOM   1500 HG13 VAL A  98       6.637   2.853  -4.936  1.00 92.59           H  
ATOM   1501  CG2 VAL A  98       4.441   1.807  -2.503  1.00 92.59           C  
ATOM   1502 HG21 VAL A  98       3.357   1.757  -2.400  1.00 92.59           H  
ATOM   1503 HG22 VAL A  98       4.814   0.784  -2.552  1.00 92.59           H  
ATOM   1504 HG23 VAL A  98       4.864   2.321  -1.640  1.00 92.59           H  
ATOM   1505  N   GLU A  99       5.621   5.463  -5.263  1.00 88.64           N  
ATOM   1506  H   GLU A  99       6.201   5.620  -4.451  1.00 88.64           H  
ATOM   1507  CA  GLU A  99       6.025   6.120  -6.506  1.00 88.64           C  
ATOM   1508  HA  GLU A  99       5.518   5.648  -7.347  1.00 88.64           H  
ATOM   1509  C   GLU A  99       7.533   5.906  -6.694  1.00 88.64           C  
ATOM   1510  CB  GLU A  99       5.634   7.622  -6.496  1.00 88.64           C  
ATOM   1511  HB2 GLU A  99       6.222   8.144  -5.741  1.00 88.64           H  
ATOM   1512  HB3 GLU A  99       5.874   8.044  -7.472  1.00 88.64           H  
ATOM   1513  O   GLU A  99       8.316   6.190  -5.783  1.00 88.64           O  
ATOM   1514  CG  GLU A  99       4.133   7.855  -6.208  1.00 88.64           C  
ATOM   1515  HG2 GLU A  99       3.919   7.542  -5.186  1.00 88.64           H  
ATOM   1516  HG3 GLU A  99       3.551   7.212  -6.869  1.00 88.64           H  
ATOM   1517  CD  GLU A  99       3.614   9.300  -6.367  1.00 88.64           C  
ATOM   1518  OE1 GLU A  99       2.404   9.436  -6.715  1.00 88.64           O  
ATOM   1519  OE2 GLU A  99       4.347  10.274  -6.078  1.00 88.64           O  
ATOM   1520  N   PHE A 100       7.941   5.386  -7.852  1.00 84.23           N  
ATOM   1521  H   PHE A 100       7.254   5.153  -8.555  1.00 84.23           H  
ATOM   1522  CA  PHE A 100       9.352   5.231  -8.219  1.00 84.23           C  
ATOM   1523  HA  PHE A 100       9.970   5.306  -7.324  1.00 84.23           H  
ATOM   1524  C   PHE A 100       9.763   6.361  -9.166  1.00 84.23           C  
ATOM   1525  CB  PHE A 100       9.609   3.847  -8.831  1.00 84.23           C  
ATOM   1526  HB2 PHE A 100       9.091   3.783  -9.787  1.00 84.23           H  
ATOM   1527  HB3 PHE A 100      10.676   3.751  -9.035  1.00 84.23           H  
ATOM   1528  O   PHE A 100       9.040   6.667 -10.109  1.00 84.23           O  
ATOM   1529  CG  PHE A 100       9.173   2.686  -7.955  1.00 84.23           C  
ATOM   1530  CD1 PHE A 100      10.016   2.165  -6.959  1.00 84.23           C  
ATOM   1531  HD1 PHE A 100      10.997   2.586  -6.802  1.00 84.23           H  
ATOM   1532  CD2 PHE A 100       7.898   2.130  -8.131  1.00 84.23           C  
ATOM   1533  HD2 PHE A 100       7.253   2.545  -8.892  1.00 84.23           H  
ATOM   1534  CE1 PHE A 100       9.559   1.098  -6.163  1.00 84.23           C  
ATOM   1535  HE1 PHE A 100      10.171   0.694  -5.370  1.00 84.23           H  
ATOM   1536  CE2 PHE A 100       7.451   1.055  -7.349  1.00 84.23           C  
ATOM   1537  HE2 PHE A 100       6.475   0.628  -7.527  1.00 84.23           H  
ATOM   1538  CZ  PHE A 100       8.290   0.538  -6.356  1.00 84.23           C  
ATOM   1539  HZ  PHE A 100       7.963  -0.287  -5.740  1.00 84.23           H  
ATOM   1540  N   GLU A 101      10.909   6.986  -8.902  1.00 80.10           N  
ATOM   1541  H   GLU A 101      11.450   6.681  -8.106  1.00 80.10           H  
ATOM   1542  CA  GLU A 101      11.450   8.090  -9.698  1.00 80.10           C  
ATOM   1543  HA  GLU A 101      11.077   8.027 -10.720  1.00 80.10           H  
ATOM   1544  C   GLU A 101      12.981   7.973  -9.719  1.00 80.10           C  
ATOM   1545  CB  GLU A 101      10.986   9.431  -9.092  1.00 80.10           C  
ATOM   1546  HB2 GLU A 101      11.428   9.548  -8.102  1.00 80.10           H  
ATOM   1547  HB3 GLU A 101       9.902   9.417  -8.976  1.00 80.10           H  
ATOM   1548  O   GLU A 101      13.657   8.363  -8.764  1.00 80.10           O  
ATOM   1549  CG  GLU A 101      11.361  10.632  -9.974  1.00 80.10           C  
ATOM   1550  HG2 GLU A 101      10.763  10.580 -10.884  1.00 80.10           H  
ATOM   1551  HG3 GLU A 101      12.412  10.553 -10.252  1.00 80.10           H  
ATOM   1552  CD  GLU A 101      11.145  12.006  -9.306  1.00 80.10           C  
ATOM   1553  OE1 GLU A 101      11.536  13.022  -9.920  1.00 80.10           O  
ATOM   1554  OE2 GLU A 101      10.671  12.091  -8.140  1.00 80.10           O  
ATOM   1555  N   GLY A 102      13.536   7.397 -10.789  1.00 81.39           N  
ATOM   1556  H   GLY A 102      12.930   7.084 -11.535  1.00 81.39           H  
ATOM   1557  CA  GLY A 102      14.978   7.175 -10.925  1.00 81.39           C  
ATOM   1558  HA2 GLY A 102      15.482   8.141 -10.971  1.00 81.39           H  
ATOM   1559  HA3 GLY A 102      15.173   6.645 -11.857  1.00 81.39           H  
ATOM   1560  C   GLY A 102      15.570   6.350  -9.774  1.00 81.39           C  
ATOM   1561  O   GLY A 102      15.283   5.164  -9.628  1.00 81.39           O  
ATOM   1562  N   ASP A 103      16.411   6.983  -8.955  1.00 88.01           N  
ATOM   1563  H   ASP A 103      16.526   7.981  -9.062  1.00 88.01           H  
ATOM   1564  CA  ASP A 103      17.090   6.392  -7.794  1.00 88.01           C  
ATOM   1565  HA  ASP A 103      17.212   5.325  -7.976  1.00 88.01           H  
ATOM   1566  C   ASP A 103      16.293   6.518  -6.480  1.00 88.01           C  
ATOM   1567  CB  ASP A 103      18.501   6.998  -7.686  1.00 88.01           C  
ATOM   1568  HB2 ASP A 103      19.079   6.418  -6.967  1.00 88.01           H  
ATOM   1569  HB3 ASP A 103      19.001   6.910  -8.650  1.00 88.01           H  
ATOM   1570  O   ASP A 103      16.802   6.191  -5.401  1.00 88.01           O  
ATOM   1571  CG  ASP A 103      18.545   8.464  -7.235  1.00 88.01           C  
ATOM   1572  OD1 ASP A 103      17.561   9.209  -7.460  1.00 88.01           O  
ATOM   1573  OD2 ASP A 103      19.585   8.860  -6.664  1.00 88.01           O  
ATOM   1574  N   LYS A 104      15.039   6.984  -6.548  1.00 90.52           N  
ATOM   1575  H   LYS A 104      14.691   7.255  -7.457  1.00 90.52           H  
ATOM   1576  CA  LYS A 104      14.170   7.218  -5.389  1.00 90.52           C  
ATOM   1577  HA  LYS A 104      14.713   6.932  -4.488  1.00 90.52           H  
ATOM   1578  C   LYS A 104      12.904   6.378  -5.426  1.00 90.52           C  
ATOM   1579  CB  LYS A 104      13.814   8.706  -5.282  1.00 90.52           C  
ATOM   1580  HB2 LYS A 104      13.373   9.037  -6.222  1.00 90.52           H  
ATOM   1581  HB3 LYS A 104      13.082   8.849  -4.488  1.00 90.52           H  
ATOM   1582  O   LYS A 104      12.289   6.177  -6.470  1.00 90.52           O  
ATOM   1583  CG  LYS A 104      15.055   9.541  -4.963  1.00 90.52           C  
ATOM   1584  HG2 LYS A 104      15.411   9.290  -3.964  1.00 90.52           H  
ATOM   1585  HG3 LYS A 104      15.842   9.313  -5.682  1.00 90.52           H  
ATOM   1586  CD  LYS A 104      14.748  11.033  -5.041  1.00 90.52           C  
ATOM   1587  HD2 LYS A 104      14.060  11.315  -4.244  1.00 90.52           H  
ATOM   1588  HD3 LYS A 104      14.301  11.247  -6.012  1.00 90.52           H  
ATOM   1589  CE  LYS A 104      16.074  11.780  -4.910  1.00 90.52           C  
ATOM   1590  HE2 LYS A 104      16.485  11.609  -3.915  1.00 90.52           H  
ATOM   1591  HE3 LYS A 104      16.768  11.350  -5.632  1.00 90.52           H  
ATOM   1592  NZ  LYS A 104      15.886  13.222  -5.182  1.00 90.52           N  
ATOM   1593  HZ1 LYS A 104      15.236  13.627  -4.524  1.00 90.52           H  
ATOM   1594  HZ2 LYS A 104      15.519  13.321  -6.118  1.00 90.52           H  
ATOM   1595  HZ3 LYS A 104      16.778  13.693  -5.141  1.00 90.52           H  
ATOM   1596  N   MET A 105      12.467   5.981  -4.235  1.00 92.30           N  
ATOM   1597  H   MET A 105      13.046   6.195  -3.435  1.00 92.30           H  
ATOM   1598  CA  MET A 105      11.130   5.454  -3.987  1.00 92.30           C  
ATOM   1599  HA  MET A 105      10.542   5.510  -4.903  1.00 92.30           H  
ATOM   1600  C   MET A 105      10.457   6.316  -2.920  1.00 92.30           C  
ATOM   1601  CB  MET A 105      11.217   3.979  -3.575  1.00 92.30           C  
ATOM   1602  HB2 MET A 105      11.751   3.897  -2.629  1.00 92.30           H  
ATOM   1603  HB3 MET A 105      11.769   3.425  -4.334  1.00 92.30           H  
ATOM   1604  O   MET A 105      10.970   6.443  -1.805  1.00 92.30           O  
ATOM   1605  CG  MET A 105       9.823   3.358  -3.441  1.00 92.30           C  
ATOM   1606  HG2 MET A 105       9.193   3.996  -2.821  1.00 92.30           H  
ATOM   1607  HG3 MET A 105       9.371   3.318  -4.432  1.00 92.30           H  
ATOM   1608  SD  MET A 105       9.803   1.691  -2.730  1.00 92.30           S  
ATOM   1609  CE  MET A 105      10.155   2.132  -1.023  1.00 92.30           C  
ATOM   1610  HE1 MET A 105      11.224   2.313  -0.910  1.00 92.30           H  
ATOM   1611  HE2 MET A 105       9.820   1.320  -0.378  1.00 92.30           H  
ATOM   1612  HE3 MET A 105       9.611   3.038  -0.758  1.00 92.30           H  
ATOM   1613  N   ARG A 106       9.307   6.904  -3.247  1.00 94.02           N  
ATOM   1614  H   ARG A 106       8.937   6.732  -4.171  1.00 94.02           H  
ATOM   1615  CA  ARG A 106       8.469   7.657  -2.306  1.00 94.02           C  
ATOM   1616  HA  ARG A 106       9.042   7.885  -1.407  1.00 94.02           H  
ATOM   1617  C   ARG A 106       7.286   6.800  -1.886  1.00 94.02           C  
ATOM   1618  CB  ARG A 106       8.005   8.988  -2.915  1.00 94.02           C  
ATOM   1619  HB2 ARG A 106       7.372   9.500  -2.190  1.00 94.02           H  
ATOM   1620  HB3 ARG A 106       7.414   8.792  -3.810  1.00 94.02           H  
ATOM   1621  O   ARG A 106       6.616   6.208  -2.724  1.00 94.02           O  
ATOM   1622  CG  ARG A 106       9.184   9.901  -3.276  1.00 94.02           C  
ATOM   1623  HG2 ARG A 106       9.756   9.446  -4.085  1.00 94.02           H  
ATOM   1624  HG3 ARG A 106       9.831  10.027  -2.408  1.00 94.02           H  
ATOM   1625  CD  ARG A 106       8.679  11.272  -3.731  1.00 94.02           C  
ATOM   1626  HD2 ARG A 106       8.231  11.789  -2.883  1.00 94.02           H  
ATOM   1627  HD3 ARG A 106       7.914  11.116  -4.492  1.00 94.02           H  
ATOM   1628  NE  ARG A 106       9.780  12.083  -4.284  1.00 94.02           N  
ATOM   1629  HE  ARG A 106      10.719  11.852  -3.991  1.00 94.02           H  
ATOM   1630  NH1 ARG A 106       8.525  13.438  -5.644  1.00 94.02           N  
ATOM   1631 HH11 ARG A 106       8.495  13.799  -6.587  1.00 94.02           H  
ATOM   1632 HH12 ARG A 106       7.706  12.996  -5.253  1.00 94.02           H  
ATOM   1633  NH2 ARG A 106      10.728  13.482  -5.802  1.00 94.02           N  
ATOM   1634 HH21 ARG A 106      11.030  12.810  -6.493  1.00 94.02           H  
ATOM   1635 HH22 ARG A 106      10.583  14.337  -6.319  1.00 94.02           H  
ATOM   1636  CZ  ARG A 106       9.674  13.012  -5.212  1.00 94.02           C  
ATOM   1637  N   VAL A 107       7.024   6.745  -0.587  1.00 95.97           N  
ATOM   1638  H   VAL A 107       7.647   7.234   0.040  1.00 95.97           H  
ATOM   1639  CA  VAL A 107       5.866   6.074   0.001  1.00 95.97           C  
ATOM   1640  HA  VAL A 107       5.275   5.611  -0.789  1.00 95.97           H  
ATOM   1641  C   VAL A 107       5.022   7.128   0.695  1.00 95.97           C  
ATOM   1642  CB  VAL A 107       6.270   4.963   0.986  1.00 95.97           C  
ATOM   1643  HB  VAL A 107       6.778   5.400   1.846  1.00 95.97           H  
ATOM   1644  O   VAL A 107       5.457   7.710   1.685  1.00 95.97           O  
ATOM   1645  CG1 VAL A 107       5.019   4.223   1.478  1.00 95.97           C  
ATOM   1646 HG11 VAL A 107       4.356   4.907   2.006  1.00 95.97           H  
ATOM   1647 HG12 VAL A 107       5.295   3.426   2.169  1.00 95.97           H  
ATOM   1648 HG13 VAL A 107       4.484   3.795   0.630  1.00 95.97           H  
ATOM   1649  CG2 VAL A 107       7.223   3.956   0.334  1.00 95.97           C  
ATOM   1650 HG21 VAL A 107       6.758   3.514  -0.548  1.00 95.97           H  
ATOM   1651 HG22 VAL A 107       7.485   3.174   1.046  1.00 95.97           H  
ATOM   1652 HG23 VAL A 107       8.140   4.465   0.039  1.00 95.97           H  
ATOM   1653  N   ARG A 108       3.816   7.372   0.189  1.00 97.29           N  
ATOM   1654  H   ARG A 108       3.526   6.827  -0.610  1.00 97.29           H  
ATOM   1655  CA  ARG A 108       2.820   8.221   0.844  1.00 97.29           C  
ATOM   1656  HA  ARG A 108       3.316   8.871   1.565  1.00 97.29           H  
ATOM   1657  C   ARG A 108       1.844   7.357   1.615  1.00 97.29           C  
ATOM   1658  CB  ARG A 108       2.096   9.117  -0.159  1.00 97.29           C  
ATOM   1659  HB2 ARG A 108       1.306   9.659   0.361  1.00 97.29           H  
ATOM   1660  HB3 ARG A 108       1.644   8.506  -0.940  1.00 97.29           H  
ATOM   1661  O   ARG A 108       1.275   6.415   1.066  1.00 97.29           O  
ATOM   1662  CG  ARG A 108       3.050  10.128  -0.790  1.00 97.29           C  
ATOM   1663  HG2 ARG A 108       3.476  10.754  -0.006  1.00 97.29           H  
ATOM   1664  HG3 ARG A 108       3.854   9.612  -1.315  1.00 97.29           H  
ATOM   1665  CD  ARG A 108       2.290  11.006  -1.779  1.00 97.29           C  
ATOM   1666  HD2 ARG A 108       1.897  10.377  -2.578  1.00 97.29           H  
ATOM   1667  HD3 ARG A 108       1.469  11.504  -1.263  1.00 97.29           H  
ATOM   1668  NE  ARG A 108       3.204  12.015  -2.317  1.00 97.29           N  
ATOM   1669  HE  ARG A 108       4.000  12.256  -1.743  1.00 97.29           H  
ATOM   1670  NH1 ARG A 108       2.300  12.328  -4.399  1.00 97.29           N  
ATOM   1671 HH11 ARG A 108       1.642  11.604  -4.149  1.00 97.29           H  
ATOM   1672 HH12 ARG A 108       2.623  12.344  -5.356  1.00 97.29           H  
ATOM   1673  NH2 ARG A 108       4.191  13.370  -3.778  1.00 97.29           N  
ATOM   1674 HH21 ARG A 108       4.293  13.774  -4.698  1.00 97.29           H  
ATOM   1675 HH22 ARG A 108       4.900  13.440  -3.062  1.00 97.29           H  
ATOM   1676  CZ  ARG A 108       3.207  12.573  -3.500  1.00 97.29           C  
ATOM   1677  N   LEU A 109       1.661   7.696   2.878  1.00 97.95           N  
ATOM   1678  H   LEU A 109       2.162   8.502   3.224  1.00 97.95           H  
ATOM   1679  CA  LEU A 109       0.750   7.052   3.805  1.00 97.95           C  
ATOM   1680  HA  LEU A 109       0.316   6.163   3.349  1.00 97.95           H  
ATOM   1681  C   LEU A 109      -0.358   8.035   4.146  1.00 97.95           C  
ATOM   1682  CB  LEU A 109       1.506   6.646   5.077  1.00 97.95           C  
ATOM   1683  HB2 LEU A 109       1.860   7.553   5.568  1.00 97.95           H  
ATOM   1684  HB3 LEU A 109       0.801   6.153   5.745  1.00 97.95           H  
ATOM   1685  O   LEU A 109      -0.066   9.177   4.487  1.00 97.95           O  
ATOM   1686  CG  LEU A 109       2.710   5.718   4.857  1.00 97.95           C  
ATOM   1687  HG  LEU A 109       3.414   6.168   4.157  1.00 97.95           H  
ATOM   1688  CD1 LEU A 109       3.428   5.524   6.189  1.00 97.95           C  
ATOM   1689 HD11 LEU A 109       4.237   4.802   6.081  1.00 97.95           H  
ATOM   1690 HD12 LEU A 109       3.844   6.476   6.520  1.00 97.95           H  
ATOM   1691 HD13 LEU A 109       2.729   5.163   6.943  1.00 97.95           H  
ATOM   1692  CD2 LEU A 109       2.280   4.356   4.318  1.00 97.95           C  
ATOM   1693 HD21 LEU A 109       1.569   3.893   5.002  1.00 97.95           H  
ATOM   1694 HD22 LEU A 109       1.813   4.483   3.341  1.00 97.95           H  
ATOM   1695 HD23 LEU A 109       3.154   3.714   4.200  1.00 97.95           H  
ATOM   1696  N   ARG A 110      -1.609   7.590   4.105  1.00 98.12           N  
ATOM   1697  H   ARG A 110      -1.769   6.651   3.769  1.00 98.12           H  
ATOM   1698  CA  ARG A 110      -2.759   8.385   4.541  1.00 98.12           C  
ATOM   1699  HA  ARG A 110      -2.416   9.250   5.109  1.00 98.12           H  
ATOM   1700  C   ARG A 110      -3.636   7.554   5.456  1.00 98.12           C  
ATOM   1701  CB  ARG A 110      -3.503   8.895   3.307  1.00 98.12           C  
ATOM   1702  HB2 ARG A 110      -2.839   9.546   2.738  1.00 98.12           H  
ATOM   1703  HB3 ARG A 110      -3.779   8.049   2.678  1.00 98.12           H  
ATOM   1704  O   ARG A 110      -4.077   6.475   5.064  1.00 98.12           O  
ATOM   1705  CG  ARG A 110      -4.768   9.667   3.677  1.00 98.12           C  
ATOM   1706  HG2 ARG A 110      -5.449   9.029   4.239  1.00 98.12           H  
ATOM   1707  HG3 ARG A 110      -4.506  10.538   4.278  1.00 98.12           H  
ATOM   1708  CD  ARG A 110      -5.459  10.109   2.394  1.00 98.12           C  
ATOM   1709  HD2 ARG A 110      -5.684   9.229   1.792  1.00 98.12           H  
ATOM   1710  HD3 ARG A 110      -4.788  10.760   1.833  1.00 98.12           H  
ATOM   1711  NE  ARG A 110      -6.714  10.779   2.737  1.00 98.12           N  
ATOM   1712  HE  ARG A 110      -7.341  10.242   3.318  1.00 98.12           H  
ATOM   1713  NH1 ARG A 110      -6.295  12.842   1.808  1.00 98.12           N  
ATOM   1714 HH11 ARG A 110      -6.514  13.827   1.767  1.00 98.12           H  
ATOM   1715 HH12 ARG A 110      -5.347  12.550   1.616  1.00 98.12           H  
ATOM   1716  NH2 ARG A 110      -8.162  12.446   3.016  1.00 98.12           N  
ATOM   1717 HH21 ARG A 110      -8.604  11.787   3.641  1.00 98.12           H  
ATOM   1718 HH22 ARG A 110      -8.417  13.423   3.004  1.00 98.12           H  
ATOM   1719  CZ  ARG A 110      -7.046  12.024   2.501  1.00 98.12           C  
ATOM   1720  N   ASN A 111      -3.887   8.053   6.660  1.00 97.98           N  
ATOM   1721  H   ASN A 111      -3.519   8.964   6.894  1.00 97.98           H  
ATOM   1722  CA  ASN A 111      -4.744   7.384   7.630  1.00 97.98           C  
ATOM   1723  HA  ASN A 111      -4.894   6.343   7.344  1.00 97.98           H  
ATOM   1724  C   ASN A 111      -6.124   8.052   7.667  1.00 97.98           C  
ATOM   1725  CB  ASN A 111      -4.039   7.385   8.991  1.00 97.98           C  
ATOM   1726  HB2 ASN A 111      -3.080   6.874   8.909  1.00 97.98           H  
ATOM   1727  HB3 ASN A 111      -3.870   8.418   9.296  1.00 97.98           H  
ATOM   1728  O   ASN A 111      -6.279   9.136   8.224  1.00 97.98           O  
ATOM   1729  CG  ASN A 111      -4.854   6.697  10.064  1.00 97.98           C  
ATOM   1730  ND2 ASN A 111      -4.466   6.817  11.307  1.00 97.98           N  
ATOM   1731 HD21 ASN A 111      -3.591   7.276  11.516  1.00 97.98           H  
ATOM   1732 HD22 ASN A 111      -5.014   6.360  12.022  1.00 97.98           H  
ATOM   1733  OD1 ASN A 111      -5.832   6.018   9.800  1.00 97.98           O  
ATOM   1734  N   ASP A 112      -7.129   7.383   7.104  1.00 97.27           N  
ATOM   1735  H   ASP A 112      -6.950   6.458   6.740  1.00 97.27           H  
ATOM   1736  CA  ASP A 112      -8.525   7.836   7.138  1.00 97.27           C  
ATOM   1737  HA  ASP A 112      -8.546   8.904   7.351  1.00 97.27           H  
ATOM   1738  C   ASP A 112      -9.325   7.157   8.277  1.00 97.27           C  
ATOM   1739  CB  ASP A 112      -9.183   7.643   5.758  1.00 97.27           C  
ATOM   1740  HB2 ASP A 112     -10.239   7.906   5.833  1.00 97.27           H  
ATOM   1741  HB3 ASP A 112      -9.128   6.588   5.492  1.00 97.27           H  
ATOM   1742  O   ASP A 112     -10.545   7.298   8.351  1.00 97.27           O  
ATOM   1743  CG  ASP A 112      -8.588   8.489   4.616  1.00 97.27           C  
ATOM   1744  OD1 ASP A 112      -8.403   9.726   4.755  1.00 97.27           O  
ATOM   1745  OD2 ASP A 112      -8.389   7.916   3.521  1.00 97.27           O  
ATOM   1746  N   SER A 113      -8.660   6.415   9.173  1.00 95.92           N  
ATOM   1747  H   SER A 113      -7.657   6.347   9.080  1.00 95.92           H  
ATOM   1748  CA  SER A 113      -9.284   5.830  10.365  1.00 95.92           C  
ATOM   1749  HA  SER A 113     -10.299   5.536  10.097  1.00 95.92           H  
ATOM   1750  C   SER A 113      -9.394   6.829  11.524  1.00 95.92           C  
ATOM   1751  CB  SER A 113      -8.558   4.552  10.798  1.00 95.92           C  
ATOM   1752  HB2 SER A 113      -8.309   3.953   9.922  1.00 95.92           H  
ATOM   1753  HB3 SER A 113      -9.220   3.978  11.447  1.00 95.92           H  
ATOM   1754  O   SER A 113      -8.791   7.901  11.523  1.00 95.92           O  
ATOM   1755  OG  SER A 113      -7.387   4.814  11.519  1.00 95.92           O  
ATOM   1756  HG  SER A 113      -6.771   5.250  10.926  1.00 95.92           H  
ATOM   1757  N   SER A 114     -10.160   6.465  12.554  1.00 95.85           N  
ATOM   1758  H   SER A 114     -10.627   5.569  12.523  1.00 95.85           H  
ATOM   1759  CA  SER A 114     -10.343   7.268  13.771  1.00 95.85           C  
ATOM   1760  HA  SER A 114     -10.343   8.322  13.495  1.00 95.85           H  
ATOM   1761  C   SER A 114      -9.238   7.086  14.820  1.00 95.85           C  
ATOM   1762  CB  SER A 114     -11.709   6.945  14.380  1.00 95.85           C  
ATOM   1763  HB2 SER A 114     -12.487   7.216  13.666  1.00 95.85           H  
ATOM   1764  HB3 SER A 114     -11.853   7.522  15.293  1.00 95.85           H  
ATOM   1765  O   SER A 114      -9.251   7.772  15.843  1.00 95.85           O  
ATOM   1766  OG  SER A 114     -11.797   5.561  14.665  1.00 95.85           O  
ATOM   1767  HG  SER A 114     -12.710   5.330  14.851  1.00 95.85           H  
ATOM   1768  N   THR A 115      -8.277   6.187  14.585  1.00 95.83           N  
ATOM   1769  H   THR A 115      -8.282   5.701  13.700  1.00 95.83           H  
ATOM   1770  CA  THR A 115      -7.178   5.871  15.510  1.00 95.83           C  
ATOM   1771  HA  THR A 115      -7.192   6.589  16.331  1.00 95.83           H  
ATOM   1772  C   THR A 115      -5.821   5.963  14.814  1.00 95.83           C  
ATOM   1773  CB  THR A 115      -7.332   4.468  16.114  1.00 95.83           C  
ATOM   1774  HB  THR A 115      -6.457   4.248  16.725  1.00 95.83           H  
ATOM   1775  O   THR A 115      -5.750   5.776  13.603  1.00 95.83           O  
ATOM   1776  CG2 THR A 115      -8.575   4.367  16.999  1.00 95.83           C  
ATOM   1777 HG21 THR A 115      -8.540   5.133  17.774  1.00 95.83           H  
ATOM   1778 HG22 THR A 115      -8.604   3.383  17.466  1.00 95.83           H  
ATOM   1779 HG23 THR A 115      -9.475   4.500  16.398  1.00 95.83           H  
ATOM   1780  OG1 THR A 115      -7.442   3.485  15.108  1.00 95.83           O  
ATOM   1781  HG1 THR A 115      -6.761   3.645  14.451  1.00 95.83           H  
ATOM   1782  N   PRO A 116      -4.718   6.217  15.535  1.00 97.36           N  
ATOM   1783  CA  PRO A 116      -3.387   6.121  14.945  1.00 97.36           C  
ATOM   1784  HA  PRO A 116      -3.309   6.858  14.144  1.00 97.36           H  
ATOM   1785  C   PRO A 116      -3.108   4.723  14.379  1.00 97.36           C  
ATOM   1786  CB  PRO A 116      -2.405   6.489  16.060  1.00 97.36           C  
ATOM   1787  HB2 PRO A 116      -1.560   7.061  15.678  1.00 97.36           H  
ATOM   1788  HB3 PRO A 116      -2.057   5.588  16.567  1.00 97.36           H  
ATOM   1789  O   PRO A 116      -3.567   3.721  14.933  1.00 97.36           O  
ATOM   1790  CG  PRO A 116      -3.255   7.314  17.026  1.00 97.36           C  
ATOM   1791  HG2 PRO A 116      -3.303   8.346  16.680  1.00 97.36           H  
ATOM   1792  HG3 PRO A 116      -2.868   7.269  18.044  1.00 97.36           H  
ATOM   1793  CD  PRO A 116      -4.634   6.667  16.914  1.00 97.36           C  
ATOM   1794  HD2 PRO A 116      -5.404   7.400  17.154  1.00 97.36           H  
ATOM   1795  HD3 PRO A 116      -4.698   5.808  17.583  1.00 97.36           H  
ATOM   1796  N   VAL A 117      -2.330   4.669  13.299  1.00 98.01           N  
ATOM   1797  H   VAL A 117      -2.005   5.538  12.898  1.00 98.01           H  
ATOM   1798  CA  VAL A 117      -1.804   3.428  12.713  1.00 98.01           C  
ATOM   1799  HA  VAL A 117      -2.101   2.583  13.334  1.00 98.01           H  
ATOM   1800  C   VAL A 117      -0.282   3.469  12.718  1.00 98.01           C  
ATOM   1801  CB  VAL A 117      -2.351   3.159  11.298  1.00 98.01           C  
ATOM   1802  HB  VAL A 117      -1.939   2.213  10.946  1.00 98.01           H  
ATOM   1803  O   VAL A 117       0.313   4.521  12.481  1.00 98.01           O  
ATOM   1804  CG1 VAL A 117      -3.875   3.022  11.322  1.00 98.01           C  
ATOM   1805 HG11 VAL A 117      -4.162   2.219  12.001  1.00 98.01           H  
ATOM   1806 HG12 VAL A 117      -4.220   2.787  10.315  1.00 98.01           H  
ATOM   1807 HG13 VAL A 117      -4.344   3.951  11.647  1.00 98.01           H  
ATOM   1808  CG2 VAL A 117      -1.985   4.241  10.274  1.00 98.01           C  
ATOM   1809 HG21 VAL A 117      -2.453   4.016   9.315  1.00 98.01           H  
ATOM   1810 HG22 VAL A 117      -0.905   4.270  10.133  1.00 98.01           H  
ATOM   1811 HG23 VAL A 117      -2.331   5.214  10.621  1.00 98.01           H  
ATOM   1812  N   GLU A 118       0.354   2.335  12.983  1.00 98.34           N  
ATOM   1813  H   GLU A 118      -0.189   1.494  13.117  1.00 98.34           H  
ATOM   1814  CA  GLU A 118       1.801   2.175  12.870  1.00 98.34           C  
ATOM   1815  HA  GLU A 118       2.265   3.160  12.809  1.00 98.34           H  
ATOM   1816  C   GLU A 118       2.126   1.433  11.573  1.00 98.34           C  
ATOM   1817  CB  GLU A 118       2.372   1.501  14.128  1.00 98.34           C  
ATOM   1818  HB2 GLU A 118       1.966   0.495  14.234  1.00 98.34           H  
ATOM   1819  HB3 GLU A 118       2.072   2.091  14.994  1.00 98.34           H  
ATOM   1820  O   GLU A 118       1.584   0.367  11.290  1.00 98.34           O  
ATOM   1821  CG  GLU A 118       3.906   1.439  14.076  1.00 98.34           C  
ATOM   1822  HG2 GLU A 118       4.211   0.676  13.361  1.00 98.34           H  
ATOM   1823  HG3 GLU A 118       4.282   2.394  13.709  1.00 98.34           H  
ATOM   1824  CD  GLU A 118       4.532   1.169  15.453  1.00 98.34           C  
ATOM   1825  OE1 GLU A 118       5.067   0.063  15.673  1.00 98.34           O  
ATOM   1826  OE2 GLU A 118       4.581   2.129  16.254  1.00 98.34           O  
ATOM   1827  N   VAL A 119       2.996   2.018  10.753  1.00 98.32           N  
ATOM   1828  H   VAL A 119       3.373   2.916  11.019  1.00 98.32           H  
ATOM   1829  CA  VAL A 119       3.422   1.448   9.476  1.00 98.32           C  
ATOM   1830  HA  VAL A 119       2.915   0.493   9.335  1.00 98.32           H  
ATOM   1831  C   VAL A 119       4.920   1.186   9.518  1.00 98.32           C  
ATOM   1832  CB  VAL A 119       3.028   2.337   8.283  1.00 98.32           C  
ATOM   1833  HB  VAL A 119       3.576   3.278   8.332  1.00 98.32           H  
ATOM   1834  O   VAL A 119       5.727   2.112   9.635  1.00 98.32           O  
ATOM   1835  CG1 VAL A 119       3.374   1.629   6.964  1.00 98.32           C  
ATOM   1836 HG11 VAL A 119       3.052   2.240   6.121  1.00 98.32           H  
ATOM   1837 HG12 VAL A 119       4.451   1.480   6.889  1.00 98.32           H  
ATOM   1838 HG13 VAL A 119       2.873   0.662   6.917  1.00 98.32           H  
ATOM   1839  CG2 VAL A 119       1.523   2.647   8.276  1.00 98.32           C  
ATOM   1840 HG21 VAL A 119       1.254   3.203   7.378  1.00 98.32           H  
ATOM   1841 HG22 VAL A 119       1.269   3.257   9.143  1.00 98.32           H  
ATOM   1842 HG23 VAL A 119       0.951   1.720   8.316  1.00 98.32           H  
ATOM   1843  N   HIS A 120       5.304  -0.077   9.365  1.00 98.17           N  
ATOM   1844  H   HIS A 120       4.580  -0.780   9.311  1.00 98.17           H  
ATOM   1845  CA  HIS A 120       6.688  -0.479   9.147  1.00 98.17           C  
ATOM   1846  HA  HIS A 120       7.346   0.310   9.512  1.00 98.17           H  
ATOM   1847  C   HIS A 120       6.939  -0.683   7.660  1.00 98.17           C  
ATOM   1848  CB  HIS A 120       7.040  -1.748   9.918  1.00 98.17           C  
ATOM   1849  HB2 HIS A 120       8.114  -1.918   9.837  1.00 98.17           H  
ATOM   1850  HB3 HIS A 120       6.539  -2.601   9.460  1.00 98.17           H  
ATOM   1851  O   HIS A 120       6.308  -1.523   7.021  1.00 98.17           O  
ATOM   1852  CG  HIS A 120       6.675  -1.692  11.369  1.00 98.17           C  
ATOM   1853  CD2 HIS A 120       5.559  -2.240  11.936  1.00 98.17           C  
ATOM   1854  HD2 HIS A 120       4.767  -2.776  11.434  1.00 98.17           H  
ATOM   1855  ND1 HIS A 120       7.392  -1.072  12.369  1.00 98.17           N  
ATOM   1856  HD1 HIS A 120       8.151  -0.417  12.248  1.00 98.17           H  
ATOM   1857  CE1 HIS A 120       6.722  -1.261  13.520  1.00 98.17           C  
ATOM   1858  HE1 HIS A 120       6.970  -0.840  14.483  1.00 98.17           H  
ATOM   1859  NE2 HIS A 120       5.630  -1.996  13.297  1.00 98.17           N  
ATOM   1860  N   ILE A 121       7.900   0.051   7.120  1.00 97.94           N  
ATOM   1861  H   ILE A 121       8.384   0.704   7.720  1.00 97.94           H  
ATOM   1862  CA  ILE A 121       8.303  -0.009   5.721  1.00 97.94           C  
ATOM   1863  HA  ILE A 121       7.604  -0.641   5.173  1.00 97.94           H  
ATOM   1864  C   ILE A 121       9.693  -0.634   5.663  1.00 97.94           C  
ATOM   1865  CB  ILE A 121       8.280   1.390   5.074  1.00 97.94           C  
ATOM   1866  HB  ILE A 121       9.123   1.958   5.470  1.00 97.94           H  
ATOM   1867  O   ILE A 121      10.627  -0.133   6.296  1.00 97.94           O  
ATOM   1868  CG1 ILE A 121       6.998   2.187   5.410  1.00 97.94           C  
ATOM   1869 HG12 ILE A 121       6.120   1.671   5.021  1.00 97.94           H  
ATOM   1870 HG13 ILE A 121       6.892   2.269   6.492  1.00 97.94           H  
ATOM   1871  CG2 ILE A 121       8.469   1.217   3.558  1.00 97.94           C  
ATOM   1872 HG21 ILE A 121       8.428   2.177   3.044  1.00 97.94           H  
ATOM   1873 HG22 ILE A 121       9.443   0.774   3.347  1.00 97.94           H  
ATOM   1874 HG23 ILE A 121       7.694   0.563   3.158  1.00 97.94           H  
ATOM   1875  CD1 ILE A 121       7.030   3.622   4.881  1.00 97.94           C  
ATOM   1876 HD11 ILE A 121       6.943   3.637   3.795  1.00 97.94           H  
ATOM   1877 HD12 ILE A 121       7.962   4.102   5.179  1.00 97.94           H  
ATOM   1878 HD13 ILE A 121       6.196   4.184   5.303  1.00 97.94           H  
ATOM   1879  N   LYS A 122       9.842  -1.723   4.911  1.00 96.72           N  
ATOM   1880  H   LYS A 122       9.026  -2.065   4.424  1.00 96.72           H  
ATOM   1881  CA  LYS A 122      11.126  -2.380   4.658  1.00 96.72           C  
ATOM   1882  HA  LYS A 122      11.917  -1.812   5.147  1.00 96.72           H  
ATOM   1883  C   LYS A 122      11.423  -2.372   3.165  1.00 96.72           C  
ATOM   1884  CB  LYS A 122      11.120  -3.792   5.253  1.00 96.72           C  
ATOM   1885  HB2 LYS A 122      10.936  -3.727   6.326  1.00 96.72           H  
ATOM   1886  HB3 LYS A 122      10.310  -4.365   4.802  1.00 96.72           H  
ATOM   1887  O   LYS A 122      10.597  -2.801   2.364  1.00 96.72           O  
ATOM   1888  CG  LYS A 122      12.457  -4.508   5.011  1.00 96.72           C  
ATOM   1889  HG2 LYS A 122      12.703  -4.484   3.949  1.00 96.72           H  
ATOM   1890  HG3 LYS A 122      13.248  -4.000   5.562  1.00 96.72           H  
ATOM   1891  CD  LYS A 122      12.386  -5.974   5.433  1.00 96.72           C  
ATOM   1892  HD2 LYS A 122      12.168  -6.051   6.498  1.00 96.72           H  
ATOM   1893  HD3 LYS A 122      11.594  -6.461   4.864  1.00 96.72           H  
ATOM   1894  CE  LYS A 122      13.737  -6.618   5.104  1.00 96.72           C  
ATOM   1895  HE2 LYS A 122      14.019  -6.316   4.095  1.00 96.72           H  
ATOM   1896  HE3 LYS A 122      14.505  -6.223   5.769  1.00 96.72           H  
ATOM   1897  NZ  LYS A 122      13.663  -8.095   5.172  1.00 96.72           N  
ATOM   1898  HZ1 LYS A 122      13.399  -8.418   6.092  1.00 96.72           H  
ATOM   1899  HZ2 LYS A 122      14.553  -8.489   4.901  1.00 96.72           H  
ATOM   1900  HZ3 LYS A 122      12.971  -8.416   4.510  1.00 96.72           H  
ATOM   1901  N   VAL A 123      12.622  -1.922   2.812  1.00 94.08           N  
ATOM   1902  H   VAL A 123      13.247  -1.606   3.540  1.00 94.08           H  
ATOM   1903  CA  VAL A 123      13.075  -1.771   1.427  1.00 94.08           C  
ATOM   1904  HA  VAL A 123      12.470  -2.394   0.769  1.00 94.08           H  
ATOM   1905  C   VAL A 123      14.526  -2.230   1.356  1.00 94.08           C  
ATOM   1906  CB  VAL A 123      12.944  -0.309   0.971  1.00 94.08           C  
ATOM   1907  HB  VAL A 123      13.696   0.303   1.469  1.00 94.08           H  
ATOM   1908  O   VAL A 123      15.423  -1.562   1.868  1.00 94.08           O  
ATOM   1909  CG1 VAL A 123      13.151  -0.222  -0.537  1.00 94.08           C  
ATOM   1910 HG11 VAL A 123      12.392  -0.801  -1.063  1.00 94.08           H  
ATOM   1911 HG12 VAL A 123      13.074   0.824  -0.836  1.00 94.08           H  
ATOM   1912 HG13 VAL A 123      14.142  -0.592  -0.798  1.00 94.08           H  
ATOM   1913  CG2 VAL A 123      11.576   0.285   1.303  1.00 94.08           C  
ATOM   1914 HG21 VAL A 123      11.417   0.284   2.382  1.00 94.08           H  
ATOM   1915 HG22 VAL A 123      10.782  -0.275   0.809  1.00 94.08           H  
ATOM   1916 HG23 VAL A 123      11.571   1.335   1.010  1.00 94.08           H  
ATOM   1917  N   GLY A 124      14.757  -3.420   0.798  1.00 89.89           N  
ATOM   1918  H   GLY A 124      13.988  -3.916   0.371  1.00 89.89           H  
ATOM   1919  CA  GLY A 124      16.056  -4.086   0.910  1.00 89.89           C  
ATOM   1920  HA2 GLY A 124      16.808  -3.493   0.390  1.00 89.89           H  
ATOM   1921  HA3 GLY A 124      16.010  -5.069   0.442  1.00 89.89           H  
ATOM   1922  C   GLY A 124      16.467  -4.262   2.380  1.00 89.89           C  
ATOM   1923  O   GLY A 124      15.755  -4.909   3.158  1.00 89.89           O  
ATOM   1924  N   ASP A 125      17.598  -3.659   2.752  1.00 89.72           N  
ATOM   1925  H   ASP A 125      18.127  -3.163   2.050  1.00 89.72           H  
ATOM   1926  CA  ASP A 125      18.143  -3.673   4.118  1.00 89.72           C  
ATOM   1927  HA  ASP A 125      17.849  -4.602   4.607  1.00 89.72           H  
ATOM   1928  C   ASP A 125      17.635  -2.518   4.996  1.00 89.72           C  
ATOM   1929  CB  ASP A 125      19.676  -3.646   4.049  1.00 89.72           C  
ATOM   1930  HB2 ASP A 125      19.994  -2.733   3.546  1.00 89.72           H  
ATOM   1931  HB3 ASP A 125      20.078  -3.633   5.062  1.00 89.72           H  
ATOM   1932  O   ASP A 125      17.800  -2.541   6.218  1.00 89.72           O  
ATOM   1933  CG  ASP A 125      20.243  -4.866   3.323  1.00 89.72           C  
ATOM   1934  OD1 ASP A 125      19.761  -5.987   3.611  1.00 89.72           O  
ATOM   1935  OD2 ASP A 125      21.141  -4.656   2.478  1.00 89.72           O  
ATOM   1936  N   GLU A 126      17.002  -1.506   4.400  1.00 94.51           N  
ATOM   1937  H   GLU A 126      16.776  -1.575   3.418  1.00 94.51           H  
ATOM   1938  CA  GLU A 126      16.521  -0.338   5.125  1.00 94.51           C  
ATOM   1939  HA  GLU A 126      17.217  -0.155   5.944  1.00 94.51           H  
ATOM   1940  C   GLU A 126      15.138  -0.586   5.734  1.00 94.51           C  
ATOM   1941  CB  GLU A 126      16.564   0.900   4.221  1.00 94.51           C  
ATOM   1942  HB2 GLU A 126      15.809   0.818   3.439  1.00 94.51           H  
ATOM   1943  HB3 GLU A 126      17.550   0.951   3.761  1.00 94.51           H  
ATOM   1944  O   GLU A 126      14.262  -1.212   5.131  1.00 94.51           O  
ATOM   1945  CG  GLU A 126      16.333   2.180   5.036  1.00 94.51           C  
ATOM   1946  HG2 GLU A 126      16.950   2.136   5.933  1.00 94.51           H  
ATOM   1947  HG3 GLU A 126      15.292   2.223   5.357  1.00 94.51           H  
ATOM   1948  CD  GLU A 126      16.680   3.460   4.269  1.00 94.51           C  
ATOM   1949  OE1 GLU A 126      16.820   4.488   4.968  1.00 94.51           O  
ATOM   1950  OE2 GLU A 126      16.821   3.425   3.032  1.00 94.51           O  
ATOM   1951  N   LYS A 127      14.936  -0.072   6.952  1.00 96.23           N  
ATOM   1952  H   LYS A 127      15.689   0.457   7.368  1.00 96.23           H  
ATOM   1953  CA  LYS A 127      13.656  -0.100   7.663  1.00 96.23           C  
ATOM   1954  HA  LYS A 127      12.877  -0.398   6.961  1.00 96.23           H  
ATOM   1955  C   LYS A 127      13.297   1.291   8.174  1.00 96.23           C  
ATOM   1956  CB  LYS A 127      13.683  -1.122   8.809  1.00 96.23           C  
ATOM   1957  HB2 LYS A 127      12.749  -1.040   9.365  1.00 96.23           H  
ATOM   1958  HB3 LYS A 127      14.504  -0.878   9.482  1.00 96.23           H  
ATOM   1959  O   LYS A 127      14.158   2.026   8.669  1.00 96.23           O  
ATOM   1960  CG  LYS A 127      13.833  -2.569   8.314  1.00 96.23           C  
ATOM   1961  HG2 LYS A 127      14.772  -2.679   7.771  1.00 96.23           H  
ATOM   1962  HG3 LYS A 127      13.003  -2.811   7.651  1.00 96.23           H  
ATOM   1963  CD  LYS A 127      13.830  -3.526   9.510  1.00 96.23           C  
ATOM   1964  HD2 LYS A 127      12.873  -3.447  10.024  1.00 96.23           H  
ATOM   1965  HD3 LYS A 127      14.627  -3.232  10.193  1.00 96.23           H  
ATOM   1966  CE  LYS A 127      14.058  -4.967   9.050  1.00 96.23           C  
ATOM   1967  HE2 LYS A 127      13.249  -5.243   8.375  1.00 96.23           H  
ATOM   1968  HE3 LYS A 127      14.997  -5.003   8.498  1.00 96.23           H  
ATOM   1969  NZ  LYS A 127      14.105  -5.881  10.219  1.00 96.23           N  
ATOM   1970  HZ1 LYS A 127      14.847  -5.597  10.844  1.00 96.23           H  
ATOM   1971  HZ2 LYS A 127      14.274  -6.835   9.935  1.00 96.23           H  
ATOM   1972  HZ3 LYS A 127      13.236  -5.836  10.732  1.00 96.23           H  
ATOM   1973  N   ARG A 128      12.014   1.632   8.089  1.00 97.35           N  
ATOM   1974  H   ARG A 128      11.393   0.986   7.624  1.00 97.35           H  
ATOM   1975  CA  ARG A 128      11.411   2.839   8.667  1.00 97.35           C  
ATOM   1976  HA  ARG A 128      12.081   3.268   9.412  1.00 97.35           H  
ATOM   1977  C   ARG A 128      10.125   2.457   9.390  1.00 97.35           C  
ATOM   1978  CB  ARG A 128      11.135   3.870   7.556  1.00 97.35           C  
ATOM   1979  HB2 ARG A 128      10.548   3.392   6.772  1.00 97.35           H  
ATOM   1980  HB3 ARG A 128      10.529   4.680   7.964  1.00 97.35           H  
ATOM   1981  O   ARG A 128       9.370   1.637   8.884  1.00 97.35           O  
ATOM   1982  CG  ARG A 128      12.399   4.477   6.923  1.00 97.35           C  
ATOM   1983  HG2 ARG A 128      12.095   5.087   6.073  1.00 97.35           H  
ATOM   1984  HG3 ARG A 128      13.059   3.691   6.557  1.00 97.35           H  
ATOM   1985  CD  ARG A 128      13.148   5.368   7.925  1.00 97.35           C  
ATOM   1986  HD2 ARG A 128      13.527   4.761   8.747  1.00 97.35           H  
ATOM   1987  HD3 ARG A 128      12.447   6.091   8.340  1.00 97.35           H  
ATOM   1988  NE  ARG A 128      14.245   6.106   7.279  1.00 97.35           N  
ATOM   1989  HE  ARG A 128      13.984   6.885   6.692  1.00 97.35           H  
ATOM   1990  NH1 ARG A 128      15.998   4.759   7.924  1.00 97.35           N  
ATOM   1991 HH11 ARG A 128      16.947   4.497   7.698  1.00 97.35           H  
ATOM   1992 HH12 ARG A 128      15.359   4.084   8.320  1.00 97.35           H  
ATOM   1993  NH2 ARG A 128      16.367   6.491   6.592  1.00 97.35           N  
ATOM   1994 HH21 ARG A 128      16.015   7.276   6.062  1.00 97.35           H  
ATOM   1995 HH22 ARG A 128      16.955   5.886   6.036  1.00 97.35           H  
ATOM   1996  CZ  ARG A 128      15.525   5.791   7.286  1.00 97.35           C  
ATOM   1997  N   THR A 129       9.888   3.059  10.549  1.00 97.82           N  
ATOM   1998  H   THR A 129      10.536   3.760  10.880  1.00 97.82           H  
ATOM   1999  CA  THR A 129       8.618   2.959  11.277  1.00 97.82           C  
ATOM   2000  HA  THR A 129       7.931   2.295  10.752  1.00 97.82           H  
ATOM   2001  C   THR A 129       8.008   4.348  11.329  1.00 97.82           C  
ATOM   2002  CB  THR A 129       8.800   2.411  12.699  1.00 97.82           C  
ATOM   2003  HB  THR A 129       9.447   3.081  13.265  1.00 97.82           H  
ATOM   2004  O   THR A 129       8.712   5.307  11.648  1.00 97.82           O  
ATOM   2005  CG2 THR A 129       7.471   2.262  13.436  1.00 97.82           C  
ATOM   2006 HG21 THR A 129       6.762   1.693  12.835  1.00 97.82           H  
ATOM   2007 HG22 THR A 129       7.041   3.241  13.647  1.00 97.82           H  
ATOM   2008 HG23 THR A 129       7.614   1.755  14.391  1.00 97.82           H  
ATOM   2009  OG1 THR A 129       9.392   1.128  12.674  1.00 97.82           O  
ATOM   2010  HG1 THR A 129       9.399   0.847  13.592  1.00 97.82           H  
ATOM   2011  N   VAL A 130       6.726   4.452  10.996  1.00 97.75           N  
ATOM   2012  H   VAL A 130       6.226   3.621  10.711  1.00 97.75           H  
ATOM   2013  CA  VAL A 130       5.982   5.711  10.975  1.00 97.75           C  
ATOM   2014  HA  VAL A 130       6.537   6.478  11.514  1.00 97.75           H  
ATOM   2015  C   VAL A 130       4.649   5.507  11.673  1.00 97.75           C  
ATOM   2016  CB  VAL A 130       5.763   6.196   9.531  1.00 97.75           C  
ATOM   2017  HB  VAL A 130       5.177   5.460   8.980  1.00 97.75           H  
ATOM   2018  O   VAL A 130       3.886   4.621  11.302  1.00 97.75           O  
ATOM   2019  CG1 VAL A 130       5.023   7.537   9.489  1.00 97.75           C  
ATOM   2020 HG11 VAL A 130       5.603   8.312   9.990  1.00 97.75           H  
ATOM   2021 HG12 VAL A 130       4.848   7.820   8.451  1.00 97.75           H  
ATOM   2022 HG13 VAL A 130       4.049   7.455   9.972  1.00 97.75           H  
ATOM   2023  CG2 VAL A 130       7.103   6.387   8.814  1.00 97.75           C  
ATOM   2024 HG21 VAL A 130       7.548   5.418   8.585  1.00 97.75           H  
ATOM   2025 HG22 VAL A 130       7.782   6.968   9.439  1.00 97.75           H  
ATOM   2026 HG23 VAL A 130       6.929   6.932   7.887  1.00 97.75           H  
ATOM   2027  N   THR A 131       4.352   6.349  12.655  1.00 98.13           N  
ATOM   2028  H   THR A 131       5.028   7.047  12.931  1.00 98.13           H  
ATOM   2029  CA  THR A 131       3.000   6.478  13.200  1.00 98.13           C  
ATOM   2030  HA  THR A 131       2.475   5.527  13.111  1.00 98.13           H  
ATOM   2031  C   THR A 131       2.259   7.535  12.390  1.00 98.13           C  
ATOM   2032  CB  THR A 131       3.033   6.868  14.681  1.00 98.13           C  
ATOM   2033  HB  THR A 131       3.428   7.880  14.774  1.00 98.13           H  
ATOM   2034  O   THR A 131       2.762   8.646  12.247  1.00 98.13           O  
ATOM   2035  CG2 THR A 131       1.647   6.823  15.320  1.00 98.13           C  
ATOM   2036 HG21 THR A 131       1.205   5.835  15.185  1.00 98.13           H  
ATOM   2037 HG22 THR A 131       1.001   7.573  14.864  1.00 98.13           H  
ATOM   2038 HG23 THR A 131       1.732   7.039  16.384  1.00 98.13           H  
ATOM   2039  OG1 THR A 131       3.881   6.005  15.408  1.00 98.13           O  
ATOM   2040  HG1 THR A 131       3.544   5.106  15.373  1.00 98.13           H  
ATOM   2041  N   VAL A 132       1.084   7.195  11.864  1.00 98.08           N  
ATOM   2042  H   VAL A 132       0.745   6.257  12.022  1.00 98.08           H  
ATOM   2043  CA  VAL A 132       0.233   8.109  11.091  1.00 98.08           C  
ATOM   2044  HA  VAL A 132       0.742   9.065  10.969  1.00 98.08           H  
ATOM   2045  C   VAL A 132      -1.046   8.351  11.885  1.00 98.08           C  
ATOM   2046  CB  VAL A 132      -0.063   7.557   9.682  1.00 98.08           C  
ATOM   2047  HB  VAL A 132      -0.734   6.703   9.762  1.00 98.08           H  
ATOM   2048  O   VAL A 132      -1.825   7.425  12.133  1.00 98.08           O  
ATOM   2049  CG1 VAL A 132      -0.732   8.621   8.806  1.00 98.08           C  
ATOM   2050 HG11 VAL A 132      -1.653   8.972   9.272  1.00 98.08           H  
ATOM   2051 HG12 VAL A 132      -0.068   9.476   8.678  1.00 98.08           H  
ATOM   2052 HG13 VAL A 132      -0.973   8.209   7.826  1.00 98.08           H  
ATOM   2053  CG2 VAL A 132       1.203   7.091   8.951  1.00 98.08           C  
ATOM   2054 HG21 VAL A 132       0.937   6.743   7.953  1.00 98.08           H  
ATOM   2055 HG22 VAL A 132       1.669   6.263   9.486  1.00 98.08           H  
ATOM   2056 HG23 VAL A 132       1.909   7.918   8.871  1.00 98.08           H  
ATOM   2057  N   ASN A 133      -1.260   9.585  12.326  1.00 98.13           N  
ATOM   2058  H   ASN A 133      -0.611  10.312  12.061  1.00 98.13           H  
ATOM   2059  CA  ASN A 133      -2.425   9.973  13.117  1.00 98.13           C  
ATOM   2060  HA  ASN A 133      -2.581   9.205  13.875  1.00 98.13           H  
ATOM   2061  C   ASN A 133      -3.696  10.063  12.251  1.00 98.13           C  
ATOM   2062  CB  ASN A 133      -2.130  11.298  13.834  1.00 98.13           C  
ATOM   2063  HB2 ASN A 133      -1.897  12.066  13.097  1.00 98.13           H  
ATOM   2064  HB3 ASN A 133      -3.004  11.632  14.393  1.00 98.13           H  
ATOM   2065  O   ASN A 133      -3.606  10.160  11.027  1.00 98.13           O  
ATOM   2066  CG  ASN A 133      -0.986  11.156  14.814  1.00 98.13           C  
ATOM   2067  ND2 ASN A 133       0.141  11.753  14.519  1.00 98.13           N  
ATOM   2068 HD21 ASN A 133       0.940  11.547  15.102  1.00 98.13           H  
ATOM   2069 HD22 ASN A 133       0.275  12.038  13.560  1.00 98.13           H  
ATOM   2070  OD1 ASN A 133      -1.098  10.486  15.830  1.00 98.13           O  
ATOM   2071  N   PRO A 134      -4.894  10.047  12.860  1.00 97.82           N  
ATOM   2072  CA  PRO A 134      -6.151  10.234  12.135  1.00 97.82           C  
ATOM   2073  HA  PRO A 134      -6.331   9.357  11.514  1.00 97.82           H  
ATOM   2074  C   PRO A 134      -6.158  11.498  11.265  1.00 97.82           C  
ATOM   2075  CB  PRO A 134      -7.225  10.311  13.224  1.00 97.82           C  
ATOM   2076  HB2 PRO A 134      -7.314  11.329  13.604  1.00 97.82           H  
ATOM   2077  HB3 PRO A 134      -8.194   9.955  12.875  1.00 97.82           H  
ATOM   2078  O   PRO A 134      -5.900  12.598  11.757  1.00 97.82           O  
ATOM   2079  CG  PRO A 134      -6.644   9.421  14.315  1.00 97.82           C  
ATOM   2080  HG2 PRO A 134      -6.786   8.379  14.028  1.00 97.82           H  
ATOM   2081  HG3 PRO A 134      -7.080   9.627  15.292  1.00 97.82           H  
ATOM   2082  CD  PRO A 134      -5.161   9.764  14.263  1.00 97.82           C  
ATOM   2083  HD2 PRO A 134      -4.573   8.922  14.627  1.00 97.82           H  
ATOM   2084  HD3 PRO A 134      -4.971  10.654  14.864  1.00 97.82           H  
ATOM   2085  N   GLY A 135      -6.475  11.342   9.979  1.00 96.72           N  
ATOM   2086  H   GLY A 135      -6.595  10.404   9.624  1.00 96.72           H  
ATOM   2087  CA  GLY A 135      -6.508  12.424   8.991  1.00 96.72           C  
ATOM   2088  HA2 GLY A 135      -7.047  12.070   8.113  1.00 96.72           H  
ATOM   2089  HA3 GLY A 135      -7.043  13.276   9.411  1.00 96.72           H  
ATOM   2090  C   GLY A 135      -5.133  12.915   8.523  1.00 96.72           C  
ATOM   2091  O   GLY A 135      -5.072  13.854   7.730  1.00 96.72           O  
ATOM   2092  N   GLU A 136      -4.042  12.313   9.002  1.00 97.88           N  
ATOM   2093  H   GLU A 136      -4.153  11.529   9.629  1.00 97.88           H  
ATOM   2094  CA  GLU A 136      -2.678  12.674   8.623  1.00 97.88           C  
ATOM   2095  HA  GLU A 136      -2.644  13.755   8.484  1.00 97.88           H  
ATOM   2096  C   GLU A 136      -2.271  12.020   7.294  1.00 97.88           C  
ATOM   2097  CB  GLU A 136      -1.713  12.324   9.769  1.00 97.88           C  
ATOM   2098  HB2 GLU A 136      -2.138  12.695  10.702  1.00 97.88           H  
ATOM   2099  HB3 GLU A 136      -1.616  11.241   9.832  1.00 97.88           H  
ATOM   2100  O   GLU A 136      -2.647  10.883   6.984  1.00 97.88           O  
ATOM   2101  CG  GLU A 136      -0.311  12.932   9.606  1.00 97.88           C  
ATOM   2102  HG2 GLU A 136      -0.415  14.012   9.507  1.00 97.88           H  
ATOM   2103  HG3 GLU A 136       0.137  12.552   8.688  1.00 97.88           H  
ATOM   2104  CD  GLU A 136       0.632  12.620  10.784  1.00 97.88           C  
ATOM   2105  OE1 GLU A 136       1.724  13.224  10.826  1.00 97.88           O  
ATOM   2106  OE2 GLU A 136       0.261  11.816  11.675  1.00 97.88           O  
ATOM   2107  N   GLU A 137      -1.456  12.745   6.526  1.00 97.62           N  
ATOM   2108  H   GLU A 137      -1.150  13.644   6.867  1.00 97.62           H  
ATOM   2109  CA  GLU A 137      -0.742  12.236   5.358  1.00 97.62           C  
ATOM   2110  HA  GLU A 137      -0.951  11.170   5.270  1.00 97.62           H  
ATOM   2111  C   GLU A 137       0.767  12.417   5.577  1.00 97.62           C  
ATOM   2112  CB  GLU A 137      -1.259  12.914   4.076  1.00 97.62           C  
ATOM   2113  HB2 GLU A 137      -1.014  13.976   4.096  1.00 97.62           H  
ATOM   2114  HB3 GLU A 137      -2.343  12.810   4.058  1.00 97.62           H  
ATOM   2115  O   GLU A 137       1.226  13.520   5.876  1.00 97.62           O  
ATOM   2116  CG  GLU A 137      -0.680  12.279   2.799  1.00 97.62           C  
ATOM   2117  HG2 GLU A 137      -0.841  11.201   2.842  1.00 97.62           H  
ATOM   2118  HG3 GLU A 137       0.395  12.454   2.775  1.00 97.62           H  
ATOM   2119  CD  GLU A 137      -1.321  12.806   1.499  1.00 97.62           C  
ATOM   2120  OE1 GLU A 137      -0.589  12.891   0.483  1.00 97.62           O  
ATOM   2121  OE2 GLU A 137      -2.558  13.041   1.477  1.00 97.62           O  
ATOM   2122  N   VAL A 138       1.536  11.334   5.441  1.00 97.59           N  
ATOM   2123  H   VAL A 138       1.087  10.477   5.153  1.00 97.59           H  
ATOM   2124  CA  VAL A 138       2.990  11.306   5.664  1.00 97.59           C  
ATOM   2125  HA  VAL A 138       3.340  12.325   5.829  1.00 97.59           H  
ATOM   2126  C   VAL A 138       3.690  10.761   4.425  1.00 97.59           C  
ATOM   2127  CB  VAL A 138       3.366  10.475   6.911  1.00 97.59           C  
ATOM   2128  HB  VAL A 138       3.054   9.441   6.766  1.00 97.59           H  
ATOM   2129  O   VAL A 138       3.284   9.741   3.877  1.00 97.59           O  
ATOM   2130  CG1 VAL A 138       4.884  10.497   7.147  1.00 97.59           C  
ATOM   2131 HG11 VAL A 138       5.398   9.928   6.372  1.00 97.59           H  
ATOM   2132 HG12 VAL A 138       5.245  11.526   7.146  1.00 97.59           H  
ATOM   2133 HG13 VAL A 138       5.119  10.056   8.115  1.00 97.59           H  
ATOM   2134  CG2 VAL A 138       2.690  11.007   8.178  1.00 97.59           C  
ATOM   2135 HG21 VAL A 138       1.608  10.921   8.082  1.00 97.59           H  
ATOM   2136 HG22 VAL A 138       2.944  12.055   8.337  1.00 97.59           H  
ATOM   2137 HG23 VAL A 138       2.997  10.430   9.050  1.00 97.59           H  
ATOM   2138  N   GLU A 139       4.780  11.402   4.003  1.00 97.51           N  
ATOM   2139  H   GLU A 139       5.083  12.223   4.507  1.00 97.51           H  
ATOM   2140  CA  GLU A 139       5.641  10.916   2.921  1.00 97.51           C  
ATOM   2141  HA  GLU A 139       5.150  10.077   2.430  1.00 97.51           H  
ATOM   2142  C   GLU A 139       6.978  10.406   3.481  1.00 97.51           C  
ATOM   2143  CB  GLU A 139       5.818  12.009   1.850  1.00 97.51           C  
ATOM   2144  HB2 GLU A 139       6.395  12.835   2.264  1.00 97.51           H  
ATOM   2145  HB3 GLU A 139       4.834  12.383   1.566  1.00 97.51           H  
ATOM   2146  O   GLU A 139       7.668  11.101   4.227  1.00 97.51           O  
ATOM   2147  CG  GLU A 139       6.516  11.481   0.585  1.00 97.51           C  
ATOM   2148  HG2 GLU A 139       5.952  10.634   0.195  1.00 97.51           H  
ATOM   2149  HG3 GLU A 139       7.509  11.117   0.849  1.00 97.51           H  
ATOM   2150  CD  GLU A 139       6.640  12.559  -0.506  1.00 97.51           C  
ATOM   2151  OE1 GLU A 139       7.717  13.188  -0.581  1.00 97.51           O  
ATOM   2152  OE2 GLU A 139       5.689  12.718  -1.317  1.00 97.51           O  
ATOM   2153  N   VAL A 140       7.364   9.189   3.094  1.00 97.06           N  
ATOM   2154  H   VAL A 140       6.727   8.663   2.513  1.00 97.06           H  
ATOM   2155  CA  VAL A 140       8.655   8.567   3.408  1.00 97.06           C  
ATOM   2156  HA  VAL A 140       9.226   9.235   4.053  1.00 97.06           H  
ATOM   2157  C   VAL A 140       9.418   8.360   2.110  1.00 97.06           C  
ATOM   2158  CB  VAL A 140       8.490   7.222   4.138  1.00 97.06           C  
ATOM   2159  HB  VAL A 140       8.059   6.486   3.459  1.00 97.06           H  
ATOM   2160  O   VAL A 140       8.930   7.693   1.202  1.00 97.06           O  
ATOM   2161  CG1 VAL A 140       9.849   6.698   4.628  1.00 97.06           C  
ATOM   2162 HG11 VAL A 140      10.298   7.415   5.315  1.00 97.06           H  
ATOM   2163 HG12 VAL A 140       9.713   5.746   5.141  1.00 97.06           H  
ATOM   2164 HG13 VAL A 140      10.520   6.537   3.784  1.00 97.06           H  
ATOM   2165  CG2 VAL A 140       7.569   7.341   5.351  1.00 97.06           C  
ATOM   2166 HG21 VAL A 140       7.519   6.376   5.856  1.00 97.06           H  
ATOM   2167 HG22 VAL A 140       7.940   8.106   6.033  1.00 97.06           H  
ATOM   2168 HG23 VAL A 140       6.560   7.605   5.034  1.00 97.06           H  
ATOM   2169  N   THR A 141      10.629   8.901   2.019  1.00 95.64           N  
ATOM   2170  H   THR A 141      10.999   9.407   2.811  1.00 95.64           H  
ATOM   2171  CA  THR A 141      11.483   8.741   0.834  1.00 95.64           C  
ATOM   2172  HA  THR A 141      10.906   8.288   0.028  1.00 95.64           H  
ATOM   2173  C   THR A 141      12.656   7.814   1.131  1.00 95.64           C  
ATOM   2174  CB  THR A 141      11.960  10.098   0.306  1.00 95.64           C  
ATOM   2175  HB  THR A 141      12.518  10.624   1.080  1.00 95.64           H  
ATOM   2176  O   THR A 141      13.339   7.969   2.143  1.00 95.64           O  
ATOM   2177  CG2 THR A 141      12.827   9.972  -0.949  1.00 95.64           C  
ATOM   2178 HG21 THR A 141      13.015  10.963  -1.362  1.00 95.64           H  
ATOM   2179 HG22 THR A 141      13.785   9.515  -0.699  1.00 95.64           H  
ATOM   2180 HG23 THR A 141      12.319   9.362  -1.695  1.00 95.64           H  
ATOM   2181  OG1 THR A 141      10.856  10.879  -0.086  1.00 95.64           O  
ATOM   2182  HG1 THR A 141      10.282  11.046   0.665  1.00 95.64           H  
ATOM   2183  N   PHE A 142      12.902   6.887   0.210  1.00 94.84           N  
ATOM   2184  H   PHE A 142      12.268   6.826  -0.574  1.00 94.84           H  
ATOM   2185  CA  PHE A 142      14.072   6.017   0.151  1.00 94.84           C  
ATOM   2186  HA  PHE A 142      14.679   6.149   1.047  1.00 94.84           H  
ATOM   2187  C   PHE A 142      14.913   6.396  -1.069  1.00 94.84           C  
ATOM   2188  CB  PHE A 142      13.626   4.551   0.082  1.00 94.84           C  
ATOM   2189  HB2 PHE A 142      14.510   3.922  -0.022  1.00 94.84           H  
ATOM   2190  HB3 PHE A 142      13.017   4.406  -0.810  1.00 94.84           H  
ATOM   2191  O   PHE A 142      14.376   6.821  -2.095  1.00 94.84           O  
ATOM   2192  CG  PHE A 142      12.840   4.090   1.293  1.00 94.84           C  
ATOM   2193  CD1 PHE A 142      13.491   3.396   2.329  1.00 94.84           C  
ATOM   2194  HD1 PHE A 142      14.544   3.173   2.243  1.00 94.84           H  
ATOM   2195  CD2 PHE A 142      11.462   4.364   1.395  1.00 94.84           C  
ATOM   2196  HD2 PHE A 142      10.957   4.897   0.603  1.00 94.84           H  
ATOM   2197  CE1 PHE A 142      12.774   2.986   3.465  1.00 94.84           C  
ATOM   2198  HE1 PHE A 142      13.278   2.440   4.249  1.00 94.84           H  
ATOM   2199  CE2 PHE A 142      10.746   3.960   2.534  1.00 94.84           C  
ATOM   2200  HE2 PHE A 142       9.693   4.187   2.611  1.00 94.84           H  
ATOM   2201  CZ  PHE A 142      11.404   3.274   3.570  1.00 94.84           C  
ATOM   2202  HZ  PHE A 142      10.853   2.959   4.444  1.00 94.84           H  
ATOM   2203  N   SER A 143      16.231   6.241  -0.972  1.00 93.18           N  
ATOM   2204  H   SER A 143      16.623   5.858  -0.124  1.00 93.18           H  
ATOM   2205  CA  SER A 143      17.155   6.509  -2.080  1.00 93.18           C  
ATOM   2206  HA  SER A 143      16.600   6.525  -3.018  1.00 93.18           H  
ATOM   2207  C   SER A 143      18.191   5.399  -2.181  1.00 93.18           C  
ATOM   2208  CB  SER A 143      17.840   7.871  -1.934  1.00 93.18           C  
ATOM   2209  HB2 SER A 143      18.449   8.059  -2.819  1.00 93.18           H  
ATOM   2210  HB3 SER A 143      18.480   7.874  -1.052  1.00 93.18           H  
ATOM   2211  O   SER A 143      18.728   4.947  -1.169  1.00 93.18           O  
ATOM   2212  OG  SER A 143      16.864   8.890  -1.814  1.00 93.18           O  
ATOM   2213  HG  SER A 143      16.081   8.570  -2.268  1.00 93.18           H  
ATOM   2214  N   ALA A 144      18.473   4.953  -3.400  1.00 88.85           N  
ATOM   2215  H   ALA A 144      18.001   5.359  -4.195  1.00 88.85           H  
ATOM   2216  CA  ALA A 144      19.402   3.869  -3.662  1.00 88.85           C  
ATOM   2217  HA  ALA A 144      20.144   3.823  -2.865  1.00 88.85           H  
ATOM   2218  C   ALA A 144      20.126   4.084  -4.990  1.00 88.85           C  
ATOM   2219  CB  ALA A 144      18.621   2.549  -3.690  1.00 88.85           C  
ATOM   2220  HB1 ALA A 144      19.276   1.744  -4.022  1.00 88.85           H  
ATOM   2221  HB2 ALA A 144      17.802   2.621  -4.407  1.00 88.85           H  
ATOM   2222  HB3 ALA A 144      18.216   2.327  -2.703  1.00 88.85           H  
ATOM   2223  O   ALA A 144      19.495   4.222  -6.025  1.00 88.85           O  
ATOM   2224  N   ASN A 145      21.457   3.971  -4.977  1.00 86.32           N  
ATOM   2225  H   ASN A 145      21.927   4.002  -4.083  1.00 86.32           H  
ATOM   2226  CA  ASN A 145      22.276   4.033  -6.197  1.00 86.32           C  
ATOM   2227  HA  ASN A 145      22.085   4.980  -6.701  1.00 86.32           H  
ATOM   2228  C   ASN A 145      21.963   2.911  -7.210  1.00 86.32           C  
ATOM   2229  CB  ASN A 145      23.762   3.950  -5.804  1.00 86.32           C  
ATOM   2230  HB2 ASN A 145      24.362   3.985  -6.713  1.00 86.32           H  
ATOM   2231  HB3 ASN A 145      23.949   2.993  -5.315  1.00 86.32           H  
ATOM   2232  O   ASN A 145      22.402   2.977  -8.352  1.00 86.32           O  
ATOM   2233  CG  ASN A 145      24.242   5.072  -4.905  1.00 86.32           C  
ATOM   2234  ND2 ASN A 145      25.357   4.887  -4.241  1.00 86.32           N  
ATOM   2235 HD21 ASN A 145      25.935   4.080  -4.426  1.00 86.32           H  
ATOM   2236 HD22 ASN A 145      25.657   5.680  -3.693  1.00 86.32           H  
ATOM   2237  OD1 ASN A 145      23.637   6.110  -4.745  1.00 86.32           O  
ATOM   2238  N   ASP A 146      21.263   1.865  -6.768  1.00 84.73           N  
ATOM   2239  H   ASP A 146      20.827   1.963  -5.863  1.00 84.73           H  
ATOM   2240  CA  ASP A 146      20.757   0.775  -7.595  1.00 84.73           C  
ATOM   2241  HA  ASP A 146      20.966   0.965  -8.648  1.00 84.73           H  
ATOM   2242  C   ASP A 146      19.234   0.671  -7.377  1.00 84.73           C  
ATOM   2243  CB  ASP A 146      21.490  -0.525  -7.232  1.00 84.73           C  
ATOM   2244  HB2 ASP A 146      21.404  -0.698  -6.159  1.00 84.73           H  
ATOM   2245  HB3 ASP A 146      22.548  -0.406  -7.467  1.00 84.73           H  
ATOM   2246  O   ASP A 146      18.815   0.208  -6.307  1.00 84.73           O  
ATOM   2247  CG  ASP A 146      20.954  -1.751  -7.979  1.00 84.73           C  
ATOM   2248  OD1 ASP A 146      20.079  -1.589  -8.859  1.00 84.73           O  
ATOM   2249  OD2 ASP A 146      21.412  -2.857  -7.619  1.00 84.73           O  
ATOM   2250  N   PRO A 147      18.407   1.094  -8.352  1.00 77.94           N  
ATOM   2251  CA  PRO A 147      16.948   1.029  -8.264  1.00 77.94           C  
ATOM   2252  HA  PRO A 147      16.623   1.659  -7.435  1.00 77.94           H  
ATOM   2253  C   PRO A 147      16.397  -0.387  -8.050  1.00 77.94           C  
ATOM   2254  CB  PRO A 147      16.430   1.629  -9.576  1.00 77.94           C  
ATOM   2255  HB2 PRO A 147      15.494   2.168  -9.430  1.00 77.94           H  
ATOM   2256  HB3 PRO A 147      16.305   0.847 -10.325  1.00 77.94           H  
ATOM   2257  O   PRO A 147      15.319  -0.539  -7.475  1.00 77.94           O  
ATOM   2258  CG  PRO A 147      17.556   2.564 -10.010  1.00 77.94           C  
ATOM   2259  HG2 PRO A 147      17.478   3.509  -9.471  1.00 77.94           H  
ATOM   2260  HG3 PRO A 147      17.554   2.733 -11.087  1.00 77.94           H  
ATOM   2261  CD  PRO A 147      18.803   1.818  -9.553  1.00 77.94           C  
ATOM   2262  HD2 PRO A 147      19.114   1.107 -10.318  1.00 77.94           H  
ATOM   2263  HD3 PRO A 147      19.601   2.533  -9.350  1.00 77.94           H  
ATOM   2264  N   HIS A 148      17.141  -1.445  -8.409  1.00 82.37           N  
ATOM   2265  H   HIS A 148      18.054  -1.300  -8.817  1.00 82.37           H  
ATOM   2266  CA  HIS A 148      16.716  -2.826  -8.152  1.00 82.37           C  
ATOM   2267  HA  HIS A 148      15.718  -2.955  -8.570  1.00 82.37           H  
ATOM   2268  C   HIS A 148      16.614  -3.157  -6.656  1.00 82.37           C  
ATOM   2269  CB  HIS A 148      17.663  -3.811  -8.845  1.00 82.37           C  
ATOM   2270  HB2 HIS A 148      18.676  -3.673  -8.468  1.00 82.37           H  
ATOM   2271  HB3 HIS A 148      17.358  -4.826  -8.591  1.00 82.37           H  
ATOM   2272  O   HIS A 148      15.936  -4.117  -6.275  1.00 82.37           O  
ATOM   2273  CG  HIS A 148      17.660  -3.699 -10.346  1.00 82.37           C  
ATOM   2274  CD2 HIS A 148      18.752  -3.507 -11.149  1.00 82.37           C  
ATOM   2275  HD2 HIS A 148      19.770  -3.380 -10.811  1.00 82.37           H  
ATOM   2276  ND1 HIS A 148      16.557  -3.787 -11.165  1.00 82.37           N  
ATOM   2277  HD1 HIS A 148      15.593  -3.710 -10.872  1.00 82.37           H  
ATOM   2278  CE1 HIS A 148      16.980  -3.677 -12.436  1.00 82.37           C  
ATOM   2279  HE1 HIS A 148      16.338  -3.647 -13.304  1.00 82.37           H  
ATOM   2280  NE2 HIS A 148      18.311  -3.518 -12.478  1.00 82.37           N  
ATOM   2281  N   LYS A 149      17.206  -2.337  -5.774  1.00 85.60           N  
ATOM   2282  H   LYS A 149      17.741  -1.562  -6.139  1.00 85.60           H  
ATOM   2283  CA  LYS A 149      16.993  -2.433  -4.319  1.00 85.60           C  
ATOM   2284  HA  LYS A 149      17.223  -3.450  -3.999  1.00 85.60           H  
ATOM   2285  C   LYS A 149      15.542  -2.186  -3.911  1.00 85.60           C  
ATOM   2286  CB  LYS A 149      17.913  -1.455  -3.584  1.00 85.60           C  
ATOM   2287  HB2 LYS A 149      17.763  -0.444  -3.964  1.00 85.60           H  
ATOM   2288  HB3 LYS A 149      17.653  -1.464  -2.526  1.00 85.60           H  
ATOM   2289  O   LYS A 149      15.141  -2.601  -2.823  1.00 85.60           O  
ATOM   2290  CG  LYS A 149      19.382  -1.867  -3.733  1.00 85.60           C  
ATOM   2291  HG2 LYS A 149      19.703  -1.742  -4.767  1.00 85.60           H  
ATOM   2292  HG3 LYS A 149      19.491  -2.916  -3.458  1.00 85.60           H  
ATOM   2293  CD  LYS A 149      20.258  -1.021  -2.812  1.00 85.60           C  
ATOM   2294  HD2 LYS A 149      19.951  -1.188  -1.779  1.00 85.60           H  
ATOM   2295  HD3 LYS A 149      20.136   0.034  -3.057  1.00 85.60           H  
ATOM   2296  CE  LYS A 149      21.719  -1.421  -2.992  1.00 85.60           C  
ATOM   2297  HE2 LYS A 149      21.806  -2.497  -2.842  1.00 85.60           H  
ATOM   2298  HE3 LYS A 149      22.013  -1.206  -4.019  1.00 85.60           H  
ATOM   2299  NZ  LYS A 149      22.578  -0.693  -2.029  1.00 85.60           N  
ATOM   2300  HZ1 LYS A 149      22.475   0.303  -2.160  1.00 85.60           H  
ATOM   2301  HZ2 LYS A 149      22.305  -0.927  -1.085  1.00 85.60           H  
ATOM   2302  HZ3 LYS A 149      23.545  -0.953  -2.164  1.00 85.60           H  
ATOM   2303  N   PHE A 150      14.750  -1.561  -4.779  1.00 88.90           N  
ATOM   2304  H   PHE A 150      15.142  -1.217  -5.644  1.00 88.90           H  
ATOM   2305  CA  PHE A 150      13.333  -1.327  -4.556  1.00 88.90           C  
ATOM   2306  HA  PHE A 150      13.154  -1.285  -3.481  1.00 88.90           H  
ATOM   2307  C   PHE A 150      12.425  -2.450  -5.079  1.00 88.90           C  
ATOM   2308  CB  PHE A 150      12.941   0.038  -5.122  1.00 88.90           C  
ATOM   2309  HB2 PHE A 150      12.853  -0.031  -6.206  1.00 88.90           H  
ATOM   2310  HB3 PHE A 150      11.962   0.251  -4.693  1.00 88.90           H  
ATOM   2311  O   PHE A 150      11.216  -2.348  -4.918  1.00 88.90           O  
ATOM   2312  CG  PHE A 150      13.795   1.234  -4.753  1.00 88.90           C  
ATOM   2313  CD1 PHE A 150      14.290   1.381  -3.446  1.00 88.90           C  
ATOM   2314  HD1 PHE A 150      14.152   0.581  -2.733  1.00 88.90           H  
ATOM   2315  CD2 PHE A 150      14.024   2.251  -5.695  1.00 88.90           C  
ATOM   2316  HD2 PHE A 150      13.657   2.151  -6.706  1.00 88.90           H  
ATOM   2317  CE1 PHE A 150      14.971   2.546  -3.060  1.00 88.90           C  
ATOM   2318  HE1 PHE A 150      15.343   2.653  -2.052  1.00 88.90           H  
ATOM   2319  CE2 PHE A 150      14.721   3.410  -5.320  1.00 88.90           C  
ATOM   2320  HE2 PHE A 150      14.896   4.182  -6.055  1.00 88.90           H  
ATOM   2321  CZ  PHE A 150      15.176   3.568  -4.000  1.00 88.90           C  
ATOM   2322  HZ  PHE A 150      15.698   4.472  -3.722  1.00 88.90           H  
ATOM   2323  N   ASN A 151      12.964  -3.550  -5.632  1.00 89.00           N  
ATOM   2324  H   ASN A 151      13.959  -3.555  -5.803  1.00 89.00           H  
ATOM   2325  CA  ASN A 151      12.166  -4.637  -6.227  1.00 89.00           C  
ATOM   2326  HA  ASN A 151      11.476  -4.193  -6.944  1.00 89.00           H  
ATOM   2327  C   ASN A 151      11.322  -5.445  -5.219  1.00 89.00           C  
ATOM   2328  CB  ASN A 151      13.091  -5.604  -6.991  1.00 89.00           C  
ATOM   2329  HB2 ASN A 151      13.918  -5.908  -6.349  1.00 89.00           H  
ATOM   2330  HB3 ASN A 151      12.525  -6.495  -7.263  1.00 89.00           H  
ATOM   2331  O   ASN A 151      10.492  -6.256  -5.631  1.00 89.00           O  
ATOM   2332  CG  ASN A 151      13.647  -5.051  -8.291  1.00 89.00           C  
ATOM   2333  ND2 ASN A 151      14.540  -5.779  -8.918  1.00 89.00           N  
ATOM   2334 HD21 ASN A 151      14.853  -5.440  -9.816  1.00 89.00           H  
ATOM   2335 HD22 ASN A 151      14.821  -6.674  -8.545  1.00 89.00           H  
ATOM   2336  OD1 ASN A 151      13.299  -3.990  -8.768  1.00 89.00           O  
ATOM   2337  N   ARG A 152      11.561  -5.293  -3.908  1.00 94.02           N  
ATOM   2338  H   ARG A 152      12.225  -4.578  -3.647  1.00 94.02           H  
ATOM   2339  CA  ARG A 152      10.866  -6.048  -2.849  1.00 94.02           C  
ATOM   2340  HA  ARG A 152       9.936  -6.429  -3.270  1.00 94.02           H  
ATOM   2341  C   ARG A 152      10.446  -5.171  -1.660  1.00 94.02           C  
ATOM   2342  CB  ARG A 152      11.702  -7.261  -2.402  1.00 94.02           C  
ATOM   2343  HB2 ARG A 152      12.661  -6.910  -2.022  1.00 94.02           H  
ATOM   2344  HB3 ARG A 152      11.174  -7.766  -1.593  1.00 94.02           H  
ATOM   2345  O   ARG A 152      10.933  -5.403  -0.548  1.00 94.02           O  
ATOM   2346  CG  ARG A 152      11.943  -8.282  -3.518  1.00 94.02           C  
ATOM   2347  HG2 ARG A 152      12.485  -7.814  -4.340  1.00 94.02           H  
ATOM   2348  HG3 ARG A 152      10.987  -8.655  -3.887  1.00 94.02           H  
ATOM   2349  CD  ARG A 152      12.786  -9.444  -2.979  1.00 94.02           C  
ATOM   2350  HD2 ARG A 152      12.252  -9.936  -2.166  1.00 94.02           H  
ATOM   2351  HD3 ARG A 152      13.717  -9.043  -2.578  1.00 94.02           H  
ATOM   2352  NE  ARG A 152      13.109 -10.406  -4.045  1.00 94.02           N  
ATOM   2353  HE  ARG A 152      13.943 -10.232  -4.588  1.00 94.02           H  
ATOM   2354  NH1 ARG A 152      11.229 -11.719  -3.873  1.00 94.02           N  
ATOM   2355 HH11 ARG A 152      10.836 -11.113  -3.168  1.00 94.02           H  
ATOM   2356 HH12 ARG A 152      10.595 -12.332  -4.366  1.00 94.02           H  
ATOM   2357  NH2 ARG A 152      12.668 -12.067  -5.527  1.00 94.02           N  
ATOM   2358 HH21 ARG A 152      13.426 -11.773  -6.127  1.00 94.02           H  
ATOM   2359 HH22 ARG A 152      11.897 -12.547  -5.969  1.00 94.02           H  
ATOM   2360  CZ  ARG A 152      12.342 -11.395  -4.467  1.00 94.02           C  
ATOM   2361  N   PRO A 153       9.612  -4.135  -1.856  1.00 95.43           N  
ATOM   2362  CA  PRO A 153       9.142  -3.332  -0.746  1.00 95.43           C  
ATOM   2363  HA  PRO A 153       9.979  -3.066  -0.099  1.00 95.43           H  
ATOM   2364  C   PRO A 153       8.115  -4.127   0.065  1.00 95.43           C  
ATOM   2365  CB  PRO A 153       8.584  -2.054  -1.365  1.00 95.43           C  
ATOM   2366  HB2 PRO A 153       9.394  -1.339  -1.505  1.00 95.43           H  
ATOM   2367  HB3 PRO A 153       7.792  -1.615  -0.758  1.00 95.43           H  
ATOM   2368  O   PRO A 153       7.284  -4.868  -0.468  1.00 95.43           O  
ATOM   2369  CG  PRO A 153       8.074  -2.508  -2.730  1.00 95.43           C  
ATOM   2370  HG2 PRO A 153       8.215  -1.725  -3.475  1.00 95.43           H  
ATOM   2371  HG3 PRO A 153       7.015  -2.753  -2.645  1.00 95.43           H  
ATOM   2372  CD  PRO A 153       8.903  -3.756  -3.070  1.00 95.43           C  
ATOM   2373  HD2 PRO A 153       9.604  -3.528  -3.873  1.00 95.43           H  
ATOM   2374  HD3 PRO A 153       8.260  -4.571  -3.403  1.00 95.43           H  
ATOM   2375  N   GLN A 154       8.184  -3.969   1.379  1.00 97.64           N  
ATOM   2376  H   GLN A 154       8.910  -3.373   1.749  1.00 97.64           H  
ATOM   2377  CA  GLN A 154       7.276  -4.591   2.327  1.00 97.64           C  
ATOM   2378  HA  GLN A 154       6.448  -5.048   1.785  1.00 97.64           H  
ATOM   2379  C   GLN A 154       6.693  -3.521   3.248  1.00 97.64           C  
ATOM   2380  CB  GLN A 154       8.021  -5.704   3.078  1.00 97.64           C  
ATOM   2381  HB2 GLN A 154       8.982  -5.321   3.422  1.00 97.64           H  
ATOM   2382  HB3 GLN A 154       8.213  -6.525   2.387  1.00 97.64           H  
ATOM   2383  O   GLN A 154       7.425  -2.688   3.783  1.00 97.64           O  
ATOM   2384  CG  GLN A 154       7.233  -6.227   4.284  1.00 97.64           C  
ATOM   2385  HG2 GLN A 154       6.999  -5.399   4.952  1.00 97.64           H  
ATOM   2386  HG3 GLN A 154       6.291  -6.662   3.948  1.00 97.64           H  
ATOM   2387  CD  GLN A 154       7.984  -7.258   5.110  1.00 97.64           C  
ATOM   2388  NE2 GLN A 154       7.572  -7.409   6.346  1.00 97.64           N  
ATOM   2389 HE21 GLN A 154       7.446  -8.387   6.564  1.00 97.64           H  
ATOM   2390 HE22 GLN A 154       6.797  -6.826   6.630  1.00 97.64           H  
ATOM   2391  OE1 GLN A 154       8.922  -7.925   4.686  1.00 97.64           O  
ATOM   2392  N   PHE A 155       5.388  -3.609   3.480  1.00 98.19           N  
ATOM   2393  H   PHE A 155       4.866  -4.327   2.998  1.00 98.19           H  
ATOM   2394  CA  PHE A 155       4.637  -2.757   4.390  1.00 98.19           C  
ATOM   2395  HA  PHE A 155       5.317  -2.070   4.892  1.00 98.19           H  
ATOM   2396  C   PHE A 155       3.955  -3.637   5.433  1.00 98.19           C  
ATOM   2397  CB  PHE A 155       3.620  -1.915   3.603  1.00 98.19           C  
ATOM   2398  HB2 PHE A 155       2.790  -2.548   3.289  1.00 98.19           H  
ATOM   2399  HB3 PHE A 155       3.210  -1.153   4.266  1.00 98.19           H  
ATOM   2400  O   PHE A 155       3.230  -4.564   5.083  1.00 98.19           O  
ATOM   2401  CG  PHE A 155       4.213  -1.246   2.380  1.00 98.19           C  
ATOM   2402  CD1 PHE A 155       4.931  -0.047   2.522  1.00 98.19           C  
ATOM   2403  HD1 PHE A 155       5.006   0.424   3.491  1.00 98.19           H  
ATOM   2404  CD2 PHE A 155       4.118  -1.860   1.115  1.00 98.19           C  
ATOM   2405  HD2 PHE A 155       3.575  -2.787   1.002  1.00 98.19           H  
ATOM   2406  CE1 PHE A 155       5.568   0.525   1.409  1.00 98.19           C  
ATOM   2407  HE1 PHE A 155       6.137   1.436   1.519  1.00 98.19           H  
ATOM   2408  CE2 PHE A 155       4.756  -1.286   0.002  1.00 98.19           C  
ATOM   2409  HE2 PHE A 155       4.694  -1.767  -0.963  1.00 98.19           H  
ATOM   2410  CZ  PHE A 155       5.493  -0.099   0.154  1.00 98.19           C  
ATOM   2411  HZ  PHE A 155       6.015   0.329  -0.689  1.00 98.19           H  
ATOM   2412  N   THR A 156       4.169  -3.353   6.708  1.00 98.30           N  
ATOM   2413  H   THR A 156       4.807  -2.603   6.934  1.00 98.30           H  
ATOM   2414  CA  THR A 156       3.389  -3.938   7.800  1.00 98.30           C  
ATOM   2415  HA  THR A 156       2.704  -4.696   7.418  1.00 98.30           H  
ATOM   2416  C   THR A 156       2.577  -2.819   8.418  1.00 98.30           C  
ATOM   2417  CB  THR A 156       4.277  -4.601   8.856  1.00 98.30           C  
ATOM   2418  HB  THR A 156       4.877  -3.837   9.351  1.00 98.30           H  
ATOM   2419  O   THR A 156       3.160  -1.845   8.886  1.00 98.30           O  
ATOM   2420  CG2 THR A 156       3.455  -5.326   9.915  1.00 98.30           C  
ATOM   2421 HG21 THR A 156       4.114  -5.760  10.667  1.00 98.30           H  
ATOM   2422 HG22 THR A 156       2.795  -4.624  10.424  1.00 98.30           H  
ATOM   2423 HG23 THR A 156       2.850  -6.104   9.449  1.00 98.30           H  
ATOM   2424  OG1 THR A 156       5.144  -5.567   8.290  1.00 98.30           O  
ATOM   2425  HG1 THR A 156       5.580  -5.976   9.041  1.00 98.30           H  
ATOM   2426  N   ILE A 157       1.256  -2.946   8.391  1.00 98.05           N  
ATOM   2427  H   ILE A 157       0.860  -3.804   8.034  1.00 98.05           H  
ATOM   2428  CA  ILE A 157       0.332  -1.977   8.967  1.00 98.05           C  
ATOM   2429  HA  ILE A 157       0.869  -1.069   9.242  1.00 98.05           H  
ATOM   2430  C   ILE A 157      -0.235  -2.601  10.235  1.00 98.05           C  
ATOM   2431  CB  ILE A 157      -0.776  -1.585   7.969  1.00 98.05           C  
ATOM   2432  HB  ILE A 157      -1.355  -2.476   7.728  1.00 98.05           H  
ATOM   2433  O   ILE A 157      -0.829  -3.681  10.186  1.00 98.05           O  
ATOM   2434  CG1 ILE A 157      -0.237  -0.975   6.650  1.00 98.05           C  
ATOM   2435 HG12 ILE A 157      -1.013  -0.351   6.208  1.00 98.05           H  
ATOM   2436 HG13 ILE A 157       0.616  -0.333   6.867  1.00 98.05           H  
ATOM   2437  CG2 ILE A 157      -1.739  -0.578   8.625  1.00 98.05           C  
ATOM   2438 HG21 ILE A 157      -2.042  -0.898   9.622  1.00 98.05           H  
ATOM   2439 HG22 ILE A 157      -1.268   0.402   8.710  1.00 98.05           H  
ATOM   2440 HG23 ILE A 157      -2.651  -0.510   8.032  1.00 98.05           H  
ATOM   2441  CD1 ILE A 157       0.153  -1.991   5.566  1.00 98.05           C  
ATOM   2442 HD11 ILE A 157       0.423  -1.455   4.656  1.00 98.05           H  
ATOM   2443 HD12 ILE A 157       1.007  -2.596   5.871  1.00 98.05           H  
ATOM   2444 HD13 ILE A 157      -0.694  -2.640   5.346  1.00 98.05           H  
ATOM   2445  N   GLU A 158      -0.057  -1.908  11.351  1.00 97.64           N  
ATOM   2446  H   GLU A 158       0.471  -1.048  11.308  1.00 97.64           H  
ATOM   2447  CA  GLU A 158      -0.571  -2.276  12.661  1.00 97.64           C  
ATOM   2448  HA  GLU A 158      -1.149  -3.195  12.561  1.00 97.64           H  
ATOM   2449  C   GLU A 158      -1.534  -1.187  13.157  1.00 97.64           C  
ATOM   2450  CB  GLU A 158       0.578  -2.580  13.645  1.00 97.64           C  
ATOM   2451  HB2 GLU A 158       0.136  -2.918  14.581  1.00 97.64           H  
ATOM   2452  HB3 GLU A 158       1.151  -1.671  13.833  1.00 97.64           H  
ATOM   2453  O   GLU A 158      -1.308   0.015  13.009  1.00 97.64           O  
ATOM   2454  CG  GLU A 158       1.524  -3.677  13.103  1.00 97.64           C  
ATOM   2455  HG2 GLU A 158       2.093  -3.271  12.267  1.00 97.64           H  
ATOM   2456  HG3 GLU A 158       0.908  -4.489  12.716  1.00 97.64           H  
ATOM   2457  CD  GLU A 158       2.515  -4.277  14.122  1.00 97.64           C  
ATOM   2458  OE1 GLU A 158       3.115  -5.338  13.777  1.00 97.64           O  
ATOM   2459  OE2 GLU A 158       2.610  -3.760  15.253  1.00 97.64           O  
ATOM   2460  N   TRP A 159      -2.650  -1.621  13.723  1.00 95.72           N  
ATOM   2461  H   TRP A 159      -2.756  -2.620  13.831  1.00 95.72           H  
ATOM   2462  CA  TRP A 159      -3.682  -0.779  14.331  1.00 95.72           C  
ATOM   2463  HA  TRP A 159      -3.270   0.205  14.553  1.00 95.72           H  
ATOM   2464  C   TRP A 159      -4.121  -1.413  15.653  1.00 95.72           C  
ATOM   2465  CB  TRP A 159      -4.851  -0.612  13.347  1.00 95.72           C  
ATOM   2466  HB2 TRP A 159      -4.468  -0.147  12.438  1.00 95.72           H  
ATOM   2467  HB3 TRP A 159      -5.576   0.080  13.774  1.00 95.72           H  
ATOM   2468  O   TRP A 159      -3.678  -2.519  15.966  1.00 95.72           O  
ATOM   2469  CG  TRP A 159      -5.564  -1.873  12.954  1.00 95.72           C  
ATOM   2470  CD1 TRP A 159      -6.666  -2.381  13.547  1.00 95.72           C  
ATOM   2471  HD1 TRP A 159      -7.176  -1.927  14.384  1.00 95.72           H  
ATOM   2472  CD2 TRP A 159      -5.253  -2.784  11.860  1.00 95.72           C  
ATOM   2473  CE2 TRP A 159      -6.231  -3.823  11.836  1.00 95.72           C  
ATOM   2474  CE3 TRP A 159      -4.235  -2.838  10.890  1.00 95.72           C  
ATOM   2475  HE3 TRP A 159      -3.477  -2.069  10.885  1.00 95.72           H  
ATOM   2476  NE1 TRP A 159      -7.062  -3.533  12.896  1.00 95.72           N  
ATOM   2477  HE1 TRP A 159      -7.937  -3.996  13.095  1.00 95.72           H  
ATOM   2478  CH2 TRP A 159      -5.179  -4.877   9.935  1.00 95.72           C  
ATOM   2479  HH2 TRP A 159      -5.144  -5.660   9.192  1.00 95.72           H  
ATOM   2480  CZ2 TRP A 159      -6.210  -4.857  10.889  1.00 95.72           C  
ATOM   2481  HZ2 TRP A 159      -6.980  -5.615  10.878  1.00 95.72           H  
ATOM   2482  CZ3 TRP A 159      -4.197  -3.872   9.941  1.00 95.72           C  
ATOM   2483  HZ3 TRP A 159      -3.403  -3.883   9.209  1.00 95.72           H  
ATOM   2484  N   GLY A 160      -5.006  -0.752  16.406  1.00 86.89           N  
ATOM   2485  H   GLY A 160      -5.326   0.149  16.081  1.00 86.89           H  
ATOM   2486  CA  GLY A 160      -5.633  -1.318  17.616  1.00 86.89           C  
ATOM   2487  HA2 GLY A 160      -6.459  -0.686  17.942  1.00 86.89           H  
ATOM   2488  HA3 GLY A 160      -4.892  -1.386  18.413  1.00 86.89           H  
ATOM   2489  C   GLY A 160      -6.189  -2.722  17.390  1.00 86.89           C  
ATOM   2490  O   GLY A 160      -7.093  -2.876  16.544  1.00 86.89           O  
ATOM   2491  OXT GLY A 160      -5.629  -3.675  17.965  1.00 86.89           O  
TER    2492      GLY A 160                                                       
END   
