# Supplementary material for: Single-chain dimers from de novo immunoglobulins as robust scaffolds for multiple binding loops
Source: Nat Commun. 2023 Sep 23;14:5939. doi: 10.1038/s41467-023-41717-5 (PMC10517939; doi:10.1038/s41467-023-41717-5)
Supplement: Supplementary file 3 — Supplementary Data 1 [file 41467_2023_41717_MOESM3_ESM.zip › design_models/scIg+EF/scIg12+EF2e/ranked_1.pdb]

ATOM      1  N   GLY A   1     -11.199   2.510  12.903  1.00 95.77           N  
ATOM      2  H   GLY A   1     -12.119   2.509  13.320  1.00 95.77           H  
ATOM      3  H2  GLY A   1     -11.188   3.216  12.182  1.00 95.77           H  
ATOM      4  H3  GLY A   1     -10.548   2.834  13.603  1.00 95.77           H  
ATOM      5  CA  GLY A   1     -10.794   1.192  12.348  1.00 95.77           C  
ATOM      6  HA2 GLY A   1     -11.433   0.954  11.498  1.00 95.77           H  
ATOM      7  HA3 GLY A   1     -10.904   0.431  13.122  1.00 95.77           H  
ATOM      8  C   GLY A   1      -9.341   1.194  11.878  1.00 95.77           C  
ATOM      9  O   GLY A   1      -8.717   2.244  11.912  1.00 95.77           O  
ATOM     10  N   ARG A   2      -8.787   0.038  11.471  1.00 98.24           N  
ATOM     11  H   ARG A   2      -9.339  -0.808  11.467  1.00 98.24           H  
ATOM     12  CA  ARG A   2      -7.378  -0.108  11.046  1.00 98.24           C  
ATOM     13  HA  ARG A   2      -6.980   0.874  10.791  1.00 98.24           H  
ATOM     14  C   ARG A   2      -7.240  -0.999   9.812  1.00 98.24           C  
ATOM     15  CB  ARG A   2      -6.547  -0.664  12.222  1.00 98.24           C  
ATOM     16  HB2 ARG A   2      -6.581   0.057  13.039  1.00 98.24           H  
ATOM     17  HB3 ARG A   2      -7.008  -1.588  12.571  1.00 98.24           H  
ATOM     18  O   ARG A   2      -7.786  -2.101   9.795  1.00 98.24           O  
ATOM     19  CG  ARG A   2      -5.070  -0.948  11.882  1.00 98.24           C  
ATOM     20  HG2 ARG A   2      -5.003  -1.682  11.079  1.00 98.24           H  
ATOM     21  HG3 ARG A   2      -4.589  -0.027  11.552  1.00 98.24           H  
ATOM     22  CD  ARG A   2      -4.330  -1.509  13.106  1.00 98.24           C  
ATOM     23  HD2 ARG A   2      -4.490  -0.833  13.946  1.00 98.24           H  
ATOM     24  HD3 ARG A   2      -4.745  -2.482  13.368  1.00 98.24           H  
ATOM     25  NE  ARG A   2      -2.880  -1.610  12.868  1.00 98.24           N  
ATOM     26  HE  ARG A   2      -2.383  -0.759  13.088  1.00 98.24           H  
ATOM     27  NH1 ARG A   2      -2.701  -3.813  12.110  1.00 98.24           N  
ATOM     28 HH11 ARG A   2      -3.669  -4.062  12.254  1.00 98.24           H  
ATOM     29 HH12 ARG A   2      -2.165  -4.453  11.541  1.00 98.24           H  
ATOM     30  NH2 ARG A   2      -0.965  -2.521  11.988  1.00 98.24           N  
ATOM     31 HH21 ARG A   2      -0.549  -1.601  11.962  1.00 98.24           H  
ATOM     32 HH22 ARG A   2      -0.595  -3.272  11.422  1.00 98.24           H  
ATOM     33  CZ  ARG A   2      -2.209  -2.633  12.353  1.00 98.24           C  
ATOM     34  N   VAL A   3      -6.450  -0.562   8.832  1.00 98.54           N  
ATOM     35  H   VAL A   3      -6.050   0.359   8.934  1.00 98.54           H  
ATOM     36  CA  VAL A   3      -6.024  -1.367   7.673  1.00 98.54           C  
ATOM     37  HA  VAL A   3      -6.272  -2.411   7.861  1.00 98.54           H  
ATOM     38  C   VAL A   3      -4.521  -1.295   7.497  1.00 98.54           C  
ATOM     39  CB  VAL A   3      -6.744  -0.936   6.385  1.00 98.54           C  
ATOM     40  HB  VAL A   3      -6.828   0.150   6.381  1.00 98.54           H  
ATOM     41  O   VAL A   3      -3.906  -0.244   7.658  1.00 98.54           O  
ATOM     42  CG1 VAL A   3      -6.083  -1.360   5.062  1.00 98.54           C  
ATOM     43 HG11 VAL A   3      -5.133  -0.841   4.933  1.00 98.54           H  
ATOM     44 HG12 VAL A   3      -5.915  -2.437   5.049  1.00 98.54           H  
ATOM     45 HG13 VAL A   3      -6.728  -1.090   4.226  1.00 98.54           H  
ATOM     46  CG2 VAL A   3      -8.140  -1.545   6.392  1.00 98.54           C  
ATOM     47 HG21 VAL A   3      -8.131  -2.559   5.990  1.00 98.54           H  
ATOM     48 HG22 VAL A   3      -8.558  -1.576   7.398  1.00 98.54           H  
ATOM     49 HG23 VAL A   3      -8.770  -0.895   5.785  1.00 98.54           H  
ATOM     50  N   GLU A   4      -3.931  -2.421   7.127  1.00 98.75           N  
ATOM     51  H   GLU A   4      -4.506  -3.244   7.010  1.00 98.75           H  
ATOM     52  CA  GLU A   4      -2.512  -2.540   6.840  1.00 98.75           C  
ATOM     53  HA  GLU A   4      -2.030  -1.575   6.996  1.00 98.75           H  
ATOM     54  C   GLU A   4      -2.296  -2.943   5.381  1.00 98.75           C  
ATOM     55  CB  GLU A   4      -1.913  -3.523   7.847  1.00 98.75           C  
ATOM     56  HB2 GLU A   4      -2.280  -3.252   8.836  1.00 98.75           H  
ATOM     57  HB3 GLU A   4      -2.247  -4.535   7.617  1.00 98.75           H  
ATOM     58  O   GLU A   4      -2.827  -3.952   4.921  1.00 98.75           O  
ATOM     59  CG  GLU A   4      -0.385  -3.489   7.878  1.00 98.75           C  
ATOM     60  HG2 GLU A   4       0.001  -3.835   6.919  1.00 98.75           H  
ATOM     61  HG3 GLU A   4      -0.052  -2.461   8.025  1.00 98.75           H  
ATOM     62  CD  GLU A   4       0.176  -4.361   9.010  1.00 98.75           C  
ATOM     63  OE1 GLU A   4       1.368  -4.727   8.952  1.00 98.75           O  
ATOM     64  OE2 GLU A   4      -0.520  -4.696   9.994  1.00 98.75           O  
ATOM     65  N   VAL A   5      -1.496  -2.155   4.666  1.00 98.78           N  
ATOM     66  H   VAL A   5      -1.143  -1.322   5.115  1.00 98.78           H  
ATOM     67  CA  VAL A   5      -1.028  -2.407   3.302  1.00 98.78           C  
ATOM     68  HA  VAL A   5      -1.539  -3.279   2.894  1.00 98.78           H  
ATOM     69  C   VAL A   5       0.467  -2.697   3.376  1.00 98.78           C  
ATOM     70  CB  VAL A   5      -1.308  -1.202   2.378  1.00 98.78           C  
ATOM     71  HB  VAL A   5      -0.726  -0.346   2.722  1.00 98.78           H  
ATOM     72  O   VAL A   5       1.267  -1.808   3.668  1.00 98.78           O  
ATOM     73  CG1 VAL A   5      -0.895  -1.505   0.932  1.00 98.78           C  
ATOM     74 HG11 VAL A   5      -1.469  -2.346   0.546  1.00 98.78           H  
ATOM     75 HG12 VAL A   5      -1.082  -0.631   0.308  1.00 98.78           H  
ATOM     76 HG13 VAL A   5       0.169  -1.735   0.878  1.00 98.78           H  
ATOM     77  CG2 VAL A   5      -2.786  -0.791   2.389  1.00 98.78           C  
ATOM     78 HG21 VAL A   5      -3.418  -1.644   2.142  1.00 98.78           H  
ATOM     79 HG22 VAL A   5      -3.062  -0.420   3.376  1.00 98.78           H  
ATOM     80 HG23 VAL A   5      -2.957   0.007   1.667  1.00 98.78           H  
ATOM     81  N   ARG A   6       0.861  -3.945   3.129  1.00 98.67           N  
ATOM     82  H   ARG A   6       0.147  -4.626   2.915  1.00 98.67           H  
ATOM     83  CA  ARG A   6       2.267  -4.363   3.051  1.00 98.67           C  
ATOM     84  HA  ARG A   6       2.921  -3.568   3.409  1.00 98.67           H  
ATOM     85  C   ARG A   6       2.606  -4.636   1.600  1.00 98.67           C  
ATOM     86  CB  ARG A   6       2.518  -5.625   3.881  1.00 98.67           C  
ATOM     87  HB2 ARG A   6       1.935  -6.435   3.444  1.00 98.67           H  
ATOM     88  HB3 ARG A   6       3.572  -5.890   3.804  1.00 98.67           H  
ATOM     89  O   ARG A   6       1.977  -5.490   0.981  1.00 98.67           O  
ATOM     90  CG  ARG A   6       2.144  -5.505   5.360  1.00 98.67           C  
ATOM     91  HG2 ARG A   6       1.119  -5.148   5.454  1.00 98.67           H  
ATOM     92  HG3 ARG A   6       2.823  -4.815   5.860  1.00 98.67           H  
ATOM     93  CD  ARG A   6       2.235  -6.892   6.006  1.00 98.67           C  
ATOM     94  HD2 ARG A   6       3.260  -7.256   5.939  1.00 98.67           H  
ATOM     95  HD3 ARG A   6       1.581  -7.571   5.459  1.00 98.67           H  
ATOM     96  NE  ARG A   6       1.830  -6.836   7.412  1.00 98.67           N  
ATOM     97  HE  ARG A   6       1.961  -5.955   7.888  1.00 98.67           H  
ATOM     98  NH1 ARG A   6       0.809  -8.891   7.667  1.00 98.67           N  
ATOM     99 HH11 ARG A   6       0.840  -9.086   6.676  1.00 98.67           H  
ATOM    100 HH12 ARG A   6       0.165  -9.492   8.160  1.00 98.67           H  
ATOM    101  NH2 ARG A   6       0.814  -7.402   9.338  1.00 98.67           N  
ATOM    102 HH21 ARG A   6       0.190  -7.994   9.868  1.00 98.67           H  
ATOM    103 HH22 ARG A   6       0.913  -6.429   9.590  1.00 98.67           H  
ATOM    104  CZ  ARG A   6       1.161  -7.720   8.126  1.00 98.67           C  
ATOM    105  N   VAL A   7       3.604  -3.945   1.076  1.00 98.24           N  
ATOM    106  H   VAL A   7       4.100  -3.270   1.641  1.00 98.24           H  
ATOM    107  CA  VAL A   7       4.068  -4.144  -0.296  1.00 98.24           C  
ATOM    108  HA  VAL A   7       3.351  -4.765  -0.833  1.00 98.24           H  
ATOM    109  C   VAL A   7       5.395  -4.889  -0.265  1.00 98.24           C  
ATOM    110  CB  VAL A   7       4.152  -2.811  -1.054  1.00 98.24           C  
ATOM    111  HB  VAL A   7       4.968  -2.222  -0.633  1.00 98.24           H  
ATOM    112  O   VAL A   7       6.208  -4.693   0.635  1.00 98.24           O  
ATOM    113  CG1 VAL A   7       4.424  -3.028  -2.544  1.00 98.24           C  
ATOM    114 HG11 VAL A   7       3.673  -3.694  -2.970  1.00 98.24           H  
ATOM    115 HG12 VAL A   7       5.414  -3.458  -2.693  1.00 98.24           H  
ATOM    116 HG13 VAL A   7       4.390  -2.076  -3.072  1.00 98.24           H  
ATOM    117  CG2 VAL A   7       2.858  -1.994  -0.923  1.00 98.24           C  
ATOM    118 HG21 VAL A   7       2.011  -2.569  -1.296  1.00 98.24           H  
ATOM    119 HG22 VAL A   7       2.953  -1.070  -1.495  1.00 98.24           H  
ATOM    120 HG23 VAL A   7       2.684  -1.718   0.117  1.00 98.24           H  
ATOM    121  N   GLU A   8       5.609  -5.761  -1.238  1.00 96.78           N  
ATOM    122  H   GLU A   8       4.854  -5.949  -1.882  1.00 96.78           H  
ATOM    123  CA  GLU A   8       6.870  -6.448  -1.479  1.00 96.78           C  
ATOM    124  HA  GLU A   8       7.675  -5.934  -0.953  1.00 96.78           H  
ATOM    125  C   GLU A   8       7.178  -6.421  -2.975  1.00 96.78           C  
ATOM    126  CB  GLU A   8       6.782  -7.876  -0.926  1.00 96.78           C  
ATOM    127  HB2 GLU A   8       6.689  -7.810   0.158  1.00 96.78           H  
ATOM    128  HB3 GLU A   8       5.889  -8.361  -1.319  1.00 96.78           H  
ATOM    129  O   GLU A   8       6.417  -6.967  -3.774  1.00 96.78           O  
ATOM    130  CG  GLU A   8       8.006  -8.739  -1.271  1.00 96.78           C  
ATOM    131  HG2 GLU A   8       8.903  -8.219  -0.937  1.00 96.78           H  
ATOM    132  HG3 GLU A   8       8.066  -8.871  -2.352  1.00 96.78           H  
ATOM    133  CD  GLU A   8       7.955 -10.123  -0.611  1.00 96.78           C  
ATOM    134  OE1 GLU A   8       8.952 -10.866  -0.713  1.00 96.78           O  
ATOM    135  OE2 GLU A   8       7.063 -10.399   0.220  1.00 96.78           O  
ATOM    136  N   PHE A   9       8.300  -5.806  -3.342  1.00 92.85           N  
ATOM    137  H   PHE A   9       8.854  -5.347  -2.633  1.00 92.85           H  
ATOM    138  CA  PHE A   9       8.847  -5.849  -4.696  1.00 92.85           C  
ATOM    139  HA  PHE A   9       8.048  -6.082  -5.400  1.00 92.85           H  
ATOM    140  C   PHE A   9       9.899  -6.959  -4.779  1.00 92.85           C  
ATOM    141  CB  PHE A   9       9.415  -4.478  -5.088  1.00 92.85           C  
ATOM    142  HB2 PHE A   9      10.293  -4.270  -4.478  1.00 92.85           H  
ATOM    143  HB3 PHE A   9       9.744  -4.522  -6.127  1.00 92.85           H  
ATOM    144  O   PHE A   9      10.872  -6.966  -4.021  1.00 92.85           O  
ATOM    145  CG  PHE A   9       8.429  -3.334  -4.939  1.00 92.85           C  
ATOM    146  CD1 PHE A   9       7.482  -3.055  -5.942  1.00 92.85           C  
ATOM    147  HD1 PHE A   9       7.454  -3.645  -6.846  1.00 92.85           H  
ATOM    148  CD2 PHE A   9       8.446  -2.553  -3.770  1.00 92.85           C  
ATOM    149  HD2 PHE A   9       9.166  -2.756  -2.991  1.00 92.85           H  
ATOM    150  CE1 PHE A   9       6.565  -2.002  -5.755  1.00 92.85           C  
ATOM    151  HE1 PHE A   9       5.807  -1.781  -6.492  1.00 92.85           H  
ATOM    152  CE2 PHE A   9       7.544  -1.497  -3.597  1.00 92.85           C  
ATOM    153  HE2 PHE A   9       7.589  -0.896  -2.700  1.00 92.85           H  
ATOM    154  CZ  PHE A   9       6.604  -1.220  -4.594  1.00 92.85           C  
ATOM    155  HZ  PHE A   9       5.907  -0.406  -4.460  1.00 92.85           H  
ATOM    156  N   GLU A  10       9.701  -7.905  -5.693  1.00 89.59           N  
ATOM    157  H   GLU A  10       8.893  -7.828  -6.294  1.00 89.59           H  
ATOM    158  CA  GLU A  10      10.593  -9.041  -5.920  1.00 89.59           C  
ATOM    159  HA  GLU A  10      11.586  -8.804  -5.539  1.00 89.59           H  
ATOM    160  C   GLU A  10      10.705  -9.300  -7.428  1.00 89.59           C  
ATOM    161  CB  GLU A  10      10.079 -10.281  -5.157  1.00 89.59           C  
ATOM    162  HB2 GLU A  10       9.965 -10.028  -4.103  1.00 89.59           H  
ATOM    163  HB3 GLU A  10       9.104 -10.568  -5.550  1.00 89.59           H  
ATOM    164  O   GLU A  10       9.799  -9.863  -8.041  1.00 89.59           O  
ATOM    165  CG  GLU A  10      11.057 -11.465  -5.273  1.00 89.59           C  
ATOM    166  HG2 GLU A  10      12.010 -11.161  -4.840  1.00 89.59           H  
ATOM    167  HG3 GLU A  10      11.230 -11.685  -6.326  1.00 89.59           H  
ATOM    168  CD  GLU A  10      10.577 -12.761  -4.589  1.00 89.59           C  
ATOM    169  OE1 GLU A  10      11.445 -13.618  -4.321  1.00 89.59           O  
ATOM    170  OE2 GLU A  10       9.349 -12.961  -4.382  1.00 89.59           O  
ATOM    171  N   GLY A  11      11.825  -8.889  -8.029  1.00 84.75           N  
ATOM    172  H   GLY A  11      12.494  -8.354  -7.494  1.00 84.75           H  
ATOM    173  CA  GLY A  11      12.077  -9.082  -9.458  1.00 84.75           C  
ATOM    174  HA2 GLY A  11      12.098 -10.150  -9.676  1.00 84.75           H  
ATOM    175  HA3 GLY A  11      13.046  -8.656  -9.721  1.00 84.75           H  
ATOM    176  C   GLY A  11      11.014  -8.412 -10.330  1.00 84.75           C  
ATOM    177  O   GLY A  11      10.846  -7.198 -10.288  1.00 84.75           O  
ATOM    178  N   ASP A  12      10.299  -9.220 -11.109  1.00 86.23           N  
ATOM    179  H   ASP A  12      10.413 -10.219 -11.014  1.00 86.23           H  
ATOM    180  CA  ASP A  12       9.219  -8.815 -12.013  1.00 86.23           C  
ATOM    181  HA  ASP A  12       9.432  -7.811 -12.381  1.00 86.23           H  
ATOM    182  C   ASP A  12       7.840  -8.751 -11.327  1.00 86.23           C  
ATOM    183  CB  ASP A  12       9.220  -9.763 -13.229  1.00 86.23           C  
ATOM    184  HB2 ASP A  12      10.216  -9.768 -13.672  1.00 86.23           H  
ATOM    185  HB3 ASP A  12       8.531  -9.377 -13.981  1.00 86.23           H  
ATOM    186  O   ASP A  12       6.814  -8.612 -12.000  1.00 86.23           O  
ATOM    187  CG  ASP A  12       8.810 -11.212 -12.920  1.00 86.23           C  
ATOM    188  OD1 ASP A  12       9.050 -11.691 -11.785  1.00 86.23           O  
ATOM    189  OD2 ASP A  12       8.272 -11.880 -13.829  1.00 86.23           O  
ATOM    190  N   LYS A  13       7.786  -8.866  -9.991  1.00 92.23           N  
ATOM    191  H   LYS A  13       8.655  -9.004  -9.496  1.00 92.23           H  
ATOM    192  CA  LYS A  13       6.538  -8.936  -9.219  1.00 92.23           C  
ATOM    193  HA  LYS A  13       5.708  -8.758  -9.902  1.00 92.23           H  
ATOM    194  C   LYS A  13       6.445  -7.874  -8.140  1.00 92.23           C  
ATOM    195  CB  LYS A  13       6.352 -10.329  -8.598  1.00 92.23           C  
ATOM    196  HB2 LYS A  13       7.193 -10.553  -7.941  1.00 92.23           H  
ATOM    197  HB3 LYS A  13       5.433 -10.342  -8.012  1.00 92.23           H  
ATOM    198  O   LYS A  13       7.407  -7.575  -7.436  1.00 92.23           O  
ATOM    199  CG  LYS A  13       6.256 -11.384  -9.696  1.00 92.23           C  
ATOM    200  HG2 LYS A  13       5.433 -11.128 -10.363  1.00 92.23           H  
ATOM    201  HG3 LYS A  13       7.183 -11.373 -10.269  1.00 92.23           H  
ATOM    202  CD  LYS A  13       6.057 -12.795  -9.154  1.00 92.23           C  
ATOM    203  HD2 LYS A  13       6.864 -13.027  -8.459  1.00 92.23           H  
ATOM    204  HD3 LYS A  13       5.088 -12.873  -8.662  1.00 92.23           H  
ATOM    205  CE  LYS A  13       6.127 -13.710 -10.377  1.00 92.23           C  
ATOM    206  HE2 LYS A  13       7.043 -13.475 -10.918  1.00 92.23           H  
ATOM    207  HE3 LYS A  13       5.298 -13.469 -11.043  1.00 92.23           H  
ATOM    208  NZ  LYS A  13       6.111 -15.139  -9.998  1.00 92.23           N  
ATOM    209  HZ1 LYS A  13       5.250 -15.368  -9.523  1.00 92.23           H  
ATOM    210  HZ2 LYS A  13       6.198 -15.692 -10.839  1.00 92.23           H  
ATOM    211  HZ3 LYS A  13       6.911 -15.329  -9.411  1.00 92.23           H  
ATOM    212  N   MET A  14       5.216  -7.416  -7.936  1.00 94.92           N  
ATOM    213  H   MET A  14       4.493  -7.730  -8.567  1.00 94.92           H  
ATOM    214  CA  MET A  14       4.809  -6.690  -6.740  1.00 94.92           C  
ATOM    215  HA  MET A  14       5.659  -6.594  -6.064  1.00 94.92           H  
ATOM    216  C   MET A  14       3.709  -7.488  -6.038  1.00 94.92           C  
ATOM    217  CB  MET A  14       4.358  -5.276  -7.119  1.00 94.92           C  
ATOM    218  HB2 MET A  14       5.147  -4.777  -7.680  1.00 94.92           H  
ATOM    219  HB3 MET A  14       3.473  -5.341  -7.753  1.00 94.92           H  
ATOM    220  O   MET A  14       2.653  -7.742  -6.622  1.00 94.92           O  
ATOM    221  CG  MET A  14       4.047  -4.447  -5.868  1.00 94.92           C  
ATOM    222  HG2 MET A  14       3.453  -5.039  -5.172  1.00 94.92           H  
ATOM    223  HG3 MET A  14       4.987  -4.210  -5.369  1.00 94.92           H  
ATOM    224  SD  MET A  14       3.144  -2.910  -6.179  1.00 94.92           S  
ATOM    225  CE  MET A  14       1.560  -3.639  -6.656  1.00 94.92           C  
ATOM    226  HE1 MET A  14       1.370  -4.526  -6.051  1.00 94.92           H  
ATOM    227  HE2 MET A  14       1.596  -3.950  -7.700  1.00 94.92           H  
ATOM    228  HE3 MET A  14       0.758  -2.917  -6.504  1.00 94.92           H  
ATOM    229  N   ARG A  15       3.940  -7.878  -4.783  1.00 97.27           N  
ATOM    230  H   ARG A  15       4.824  -7.617  -4.369  1.00 97.27           H  
ATOM    231  CA  ARG A  15       2.921  -8.475  -3.910  1.00 97.27           C  
ATOM    232  HA  ARG A  15       2.076  -8.806  -4.513  1.00 97.27           H  
ATOM    233  C   ARG A  15       2.401  -7.426  -2.939  1.00 97.27           C  
ATOM    234  CB  ARG A  15       3.459  -9.700  -3.155  1.00 97.27           C  
ATOM    235  HB2 ARG A  15       4.278  -9.392  -2.505  1.00 97.27           H  
ATOM    236  HB3 ARG A  15       2.657 -10.089  -2.528  1.00 97.27           H  
ATOM    237  O   ARG A  15       3.181  -6.696  -2.336  1.00 97.27           O  
ATOM    238  CG  ARG A  15       3.950 -10.825  -4.076  1.00 97.27           C  
ATOM    239  HG2 ARG A  15       3.188 -11.049  -4.822  1.00 97.27           H  
ATOM    240  HG3 ARG A  15       4.861 -10.504  -4.581  1.00 97.27           H  
ATOM    241  CD  ARG A  15       4.238 -12.086  -3.249  1.00 97.27           C  
ATOM    242  HD2 ARG A  15       4.847 -11.812  -2.387  1.00 97.27           H  
ATOM    243  HD3 ARG A  15       3.294 -12.480  -2.872  1.00 97.27           H  
ATOM    244  NE  ARG A  15       4.908 -13.125  -4.057  1.00 97.27           N  
ATOM    245  HE  ARG A  15       4.333 -13.570  -4.759  1.00 97.27           H  
ATOM    246  NH1 ARG A  15       6.980 -13.067  -3.035  1.00 97.27           N  
ATOM    247 HH11 ARG A  15       7.969 -13.099  -3.236  1.00 97.27           H  
ATOM    248 HH12 ARG A  15       6.670 -12.422  -2.322  1.00 97.27           H  
ATOM    249  NH2 ARG A  15       6.755 -14.217  -4.873  1.00 97.27           N  
ATOM    250 HH21 ARG A  15       6.253 -14.524  -5.694  1.00 97.27           H  
ATOM    251 HH22 ARG A  15       7.764 -14.174  -4.842  1.00 97.27           H  
ATOM    252  CZ  ARG A  15       6.183 -13.472  -3.976  1.00 97.27           C  
ATOM    253  N   VAL A  16       1.089  -7.371  -2.768  1.00 98.48           N  
ATOM    254  H   VAL A  16       0.515  -7.986  -3.329  1.00 98.48           H  
ATOM    255  CA  VAL A  16       0.404  -6.488  -1.824  1.00 98.48           C  
ATOM    256  HA  VAL A  16       1.140  -5.923  -1.250  1.00 98.48           H  
ATOM    257  C   VAL A  16      -0.399  -7.360  -0.879  1.00 98.48           C  
ATOM    258  CB  VAL A  16      -0.512  -5.475  -2.532  1.00 98.48           C  
ATOM    259  HB  VAL A  16      -1.337  -6.000  -3.013  1.00 98.48           H  
ATOM    260  O   VAL A  16      -1.340  -8.022  -1.306  1.00 98.48           O  
ATOM    261  CG1 VAL A  16      -1.088  -4.472  -1.526  1.00 98.48           C  
ATOM    262 HG11 VAL A  16      -1.654  -4.996  -0.756  1.00 98.48           H  
ATOM    263 HG12 VAL A  16      -0.283  -3.908  -1.056  1.00 98.48           H  
ATOM    264 HG13 VAL A  16      -1.763  -3.784  -2.034  1.00 98.48           H  
ATOM    265  CG2 VAL A  16       0.245  -4.699  -3.609  1.00 98.48           C  
ATOM    266 HG21 VAL A  16       0.602  -5.406  -4.358  1.00 98.48           H  
ATOM    267 HG22 VAL A  16      -0.424  -3.993  -4.102  1.00 98.48           H  
ATOM    268 HG23 VAL A  16       1.091  -4.167  -3.176  1.00 98.48           H  
ATOM    269  N   ARG A  17      -0.038  -7.361   0.402  1.00 98.68           N  
ATOM    270  H   ARG A  17       0.732  -6.766   0.671  1.00 98.68           H  
ATOM    271  CA  ARG A  17      -0.840  -7.978   1.460  1.00 98.68           C  
ATOM    272  HA  ARG A  17      -1.539  -8.686   1.015  1.00 98.68           H  
ATOM    273  C   ARG A  17      -1.661  -6.909   2.149  1.00 98.68           C  
ATOM    274  CB  ARG A  17       0.018  -8.755   2.457  1.00 98.68           C  
ATOM    275  HB2 ARG A  17       0.773  -8.097   2.886  1.00 98.68           H  
ATOM    276  HB3 ARG A  17      -0.620  -9.123   3.260  1.00 98.68           H  
ATOM    277  O   ARG A  17      -1.115  -5.918   2.631  1.00 98.68           O  
ATOM    278  CG  ARG A  17       0.698  -9.942   1.783  1.00 98.68           C  
ATOM    279  HG2 ARG A  17      -0.062 -10.615   1.388  1.00 98.68           H  
ATOM    280  HG3 ARG A  17       1.331  -9.597   0.965  1.00 98.68           H  
ATOM    281  CD  ARG A  17       1.558 -10.689   2.796  1.00 98.68           C  
ATOM    282  HD2 ARG A  17       2.313 -10.009   3.193  1.00 98.68           H  
ATOM    283  HD3 ARG A  17       0.927 -11.051   3.607  1.00 98.68           H  
ATOM    284  NE  ARG A  17       2.193 -11.815   2.117  1.00 98.68           N  
ATOM    285  HE  ARG A  17       1.769 -12.109   1.249  1.00 98.68           H  
ATOM    286  NH1 ARG A  17       3.919 -12.277   3.549  1.00 98.68           N  
ATOM    287 HH11 ARG A  17       3.519 -11.617   4.201  1.00 98.68           H  
ATOM    288 HH12 ARG A  17       4.763 -12.798   3.743  1.00 98.68           H  
ATOM    289  NH2 ARG A  17       3.683 -13.372   1.585  1.00 98.68           N  
ATOM    290 HH21 ARG A  17       3.110 -13.471   0.760  1.00 98.68           H  
ATOM    291 HH22 ARG A  17       4.560 -13.864   1.684  1.00 98.68           H  
ATOM    292  CZ  ARG A  17       3.272 -12.481   2.434  1.00 98.68           C  
ATOM    293  N   LEU A  18      -2.962  -7.129   2.179  1.00 98.82           N  
ATOM    294  H   LEU A  18      -3.302  -7.990   1.775  1.00 98.82           H  
ATOM    295  CA  LEU A  18      -3.949  -6.257   2.783  1.00 98.82           C  
ATOM    296  HA  LEU A  18      -3.491  -5.318   3.093  1.00 98.82           H  
ATOM    297  C   LEU A  18      -4.523  -6.965   3.997  1.00 98.82           C  
ATOM    298  CB  LEU A  18      -5.061  -5.964   1.769  1.00 98.82           C  
ATOM    299  HB2 LEU A  18      -5.586  -6.894   1.552  1.00 98.82           H  
ATOM    300  HB3 LEU A  18      -5.766  -5.279   2.241  1.00 98.82           H  
ATOM    301  O   LEU A  18      -4.986  -8.092   3.866  1.00 98.82           O  
ATOM    302  CG  LEU A  18      -4.601  -5.351   0.439  1.00 98.82           C  
ATOM    303  HG  LEU A  18      -3.862  -5.992  -0.042  1.00 98.82           H  
ATOM    304  CD1 LEU A  18      -5.811  -5.249  -0.486  1.00 98.82           C  
ATOM    305 HD11 LEU A  18      -6.621  -4.716   0.012  1.00 98.82           H  
ATOM    306 HD12 LEU A  18      -5.547  -4.719  -1.401  1.00 98.82           H  
ATOM    307 HD13 LEU A  18      -6.157  -6.250  -0.743  1.00 98.82           H  
ATOM    308  CD2 LEU A  18      -3.999  -3.964   0.648  1.00 98.82           C  
ATOM    309 HD21 LEU A  18      -3.094  -4.044   1.250  1.00 98.82           H  
ATOM    310 HD22 LEU A  18      -4.719  -3.323   1.158  1.00 98.82           H  
ATOM    311 HD23 LEU A  18      -3.741  -3.524  -0.316  1.00 98.82           H  
ATOM    312  N   ARG A  19      -4.528  -6.312   5.154  1.00 98.74           N  
ATOM    313  H   ARG A  19      -4.097  -5.399   5.185  1.00 98.74           H  
ATOM    314  CA  ARG A  19      -5.176  -6.831   6.359  1.00 98.74           C  
ATOM    315  HA  ARG A  19      -5.769  -7.708   6.101  1.00 98.74           H  
ATOM    316  C   ARG A  19      -6.135  -5.798   6.920  1.00 98.74           C  
ATOM    317  CB  ARG A  19      -4.106  -7.270   7.358  1.00 98.74           C  
ATOM    318  HB2 ARG A  19      -3.456  -6.425   7.588  1.00 98.74           H  
ATOM    319  HB3 ARG A  19      -3.507  -8.059   6.904  1.00 98.74           H  
ATOM    320  O   ARG A  19      -5.753  -4.641   7.091  1.00 98.74           O  
ATOM    321  CG  ARG A  19      -4.725  -7.792   8.655  1.00 98.74           C  
ATOM    322  HG2 ARG A  19      -5.255  -6.984   9.159  1.00 98.74           H  
ATOM    323  HG3 ARG A  19      -5.422  -8.602   8.440  1.00 98.74           H  
ATOM    324  CD  ARG A  19      -3.618  -8.305   9.566  1.00 98.74           C  
ATOM    325  HD2 ARG A  19      -3.224  -9.229   9.144  1.00 98.74           H  
ATOM    326  HD3 ARG A  19      -2.825  -7.560   9.621  1.00 98.74           H  
ATOM    327  NE  ARG A  19      -4.160  -8.515  10.907  1.00 98.74           N  
ATOM    328  HE  ARG A  19      -4.889  -7.881  11.201  1.00 98.74           H  
ATOM    329  NH1 ARG A  19      -2.818 -10.232  11.603  1.00 98.74           N  
ATOM    330 HH11 ARG A  19      -2.513 -10.331  10.645  1.00 98.74           H  
ATOM    331 HH12 ARG A  19      -2.649 -10.969  12.272  1.00 98.74           H  
ATOM    332  NH2 ARG A  19      -4.443  -9.388  12.930  1.00 98.74           N  
ATOM    333 HH21 ARG A  19      -5.181  -8.701  12.985  1.00 98.74           H  
ATOM    334 HH22 ARG A  19      -4.266 -10.048  13.675  1.00 98.74           H  
ATOM    335  CZ  ARG A  19      -3.791  -9.385  11.808  1.00 98.74           C  
ATOM    336  N   ASN A  20      -7.358  -6.220   7.217  1.00 98.66           N  
ATOM    337  H   ASN A  20      -7.582  -7.192   7.063  1.00 98.66           H  
ATOM    338  CA  ASN A  20      -8.378  -5.363   7.808  1.00 98.66           C  
ATOM    339  HA  ASN A  20      -8.050  -4.324   7.798  1.00 98.66           H  
ATOM    340  C   ASN A  20      -8.614  -5.755   9.273  1.00 98.66           C  
ATOM    341  CB  ASN A  20      -9.644  -5.451   6.944  1.00 98.66           C  
ATOM    342  HB2 ASN A  20      -9.416  -5.136   5.926  1.00 98.66           H  
ATOM    343  HB3 ASN A  20      -9.985  -6.486   6.927  1.00 98.66           H  
ATOM    344  O   ASN A  20      -9.239  -6.771   9.558  1.00 98.66           O  
ATOM    345  CG  ASN A  20     -10.775  -4.586   7.457  1.00 98.66           C  
ATOM    346  ND2 ASN A  20     -11.948  -4.713   6.894  1.00 98.66           N  
ATOM    347 HD21 ASN A  20     -12.705  -4.131   7.220  1.00 98.66           H  
ATOM    348 HD22 ASN A  20     -12.051  -5.308   6.084  1.00 98.66           H  
ATOM    349  OD1 ASN A  20     -10.620  -3.770   8.350  1.00 98.66           O  
ATOM    350  N   ASP A  21      -8.148  -4.922  10.201  1.00 98.04           N  
ATOM    351  H   ASP A  21      -7.723  -4.058   9.894  1.00 98.04           H  
ATOM    352  CA  ASP A  21      -8.395  -5.061  11.642  1.00 98.04           C  
ATOM    353  HA  ASP A  21      -8.755  -6.070  11.843  1.00 98.04           H  
ATOM    354  C   ASP A  21      -9.511  -4.100  12.120  1.00 98.04           C  
ATOM    355  CB  ASP A  21      -7.089  -4.886  12.437  1.00 98.04           C  
ATOM    356  HB2 ASP A  21      -7.314  -4.948  13.502  1.00 98.04           H  
ATOM    357  HB3 ASP A  21      -6.696  -3.888  12.240  1.00 98.04           H  
ATOM    358  O   ASP A  21      -9.561  -3.707  13.286  1.00 98.04           O  
ATOM    359  CG  ASP A  21      -5.994  -5.922  12.147  1.00 98.04           C  
ATOM    360  OD1 ASP A  21      -6.214  -7.153  12.265  1.00 98.04           O  
ATOM    361  OD2 ASP A  21      -4.850  -5.487  11.888  1.00 98.04           O  
ATOM    362  N   SER A  22     -10.404  -3.671  11.222  1.00 96.68           N  
ATOM    363  H   SER A  22     -10.305  -3.992  10.270  1.00 96.68           H  
ATOM    364  CA  SER A  22     -11.606  -2.899  11.557  1.00 96.68           C  
ATOM    365  HA  SER A  22     -11.449  -2.423  12.525  1.00 96.68           H  
ATOM    366  C   SER A  22     -12.846  -3.792  11.711  1.00 96.68           C  
ATOM    367  CB  SER A  22     -11.820  -1.769  10.544  1.00 96.68           C  
ATOM    368  HB2 SER A  22     -10.861  -1.333  10.265  1.00 96.68           H  
ATOM    369  HB3 SER A  22     -12.434  -0.996  11.004  1.00 96.68           H  
ATOM    370  O   SER A  22     -12.814  -4.990  11.441  1.00 96.68           O  
ATOM    371  OG  SER A  22     -12.478  -2.217   9.392  1.00 96.68           O  
ATOM    372  HG  SER A  22     -11.869  -2.784   8.914  1.00 96.68           H  
ATOM    373  N   SER A  23     -13.959  -3.210  12.162  1.00 95.67           N  
ATOM    374  H   SER A  23     -13.960  -2.219  12.352  1.00 95.67           H  
ATOM    375  CA  SER A  23     -15.240  -3.907  12.352  1.00 95.67           C  
ATOM    376  HA  SER A  23     -15.042  -4.935  12.657  1.00 95.67           H  
ATOM    377  C   SER A  23     -16.109  -3.975  11.090  1.00 95.67           C  
ATOM    378  CB  SER A  23     -16.018  -3.225  13.480  1.00 95.67           C  
ATOM    379  HB2 SER A  23     -15.483  -3.364  14.420  1.00 95.67           H  
ATOM    380  HB3 SER A  23     -17.007  -3.673  13.570  1.00 95.67           H  
ATOM    381  O   SER A  23     -17.161  -4.612  11.109  1.00 95.67           O  
ATOM    382  OG  SER A  23     -16.138  -1.837  13.216  1.00 95.67           O  
ATOM    383  HG  SER A  23     -16.742  -1.446  13.852  1.00 95.67           H  
ATOM    384  N   THR A  24     -15.693  -3.331   9.997  1.00 96.30           N  
ATOM    385  H   THR A  24     -14.789  -2.881  10.020  1.00 96.30           H  
ATOM    386  CA  THR A  24     -16.442  -3.252   8.734  1.00 96.30           C  
ATOM    387  HA  THR A  24     -17.273  -3.956   8.773  1.00 96.30           H  
ATOM    388  C   THR A  24     -15.562  -3.612   7.541  1.00 96.30           C  
ATOM    389  CB  THR A  24     -17.022  -1.849   8.508  1.00 96.30           C  
ATOM    390  HB  THR A  24     -17.480  -1.811   7.519  1.00 96.30           H  
ATOM    391  O   THR A  24     -14.349  -3.425   7.616  1.00 96.30           O  
ATOM    392  CG2 THR A  24     -18.094  -1.521   9.547  1.00 96.30           C  
ATOM    393 HG21 THR A  24     -17.648  -1.463  10.540  1.00 96.30           H  
ATOM    394 HG22 THR A  24     -18.861  -2.296   9.541  1.00 96.30           H  
ATOM    395 HG23 THR A  24     -18.550  -0.562   9.304  1.00 96.30           H  
ATOM    396  OG1 THR A  24     -16.023  -0.855   8.582  1.00 96.30           O  
ATOM    397  HG1 THR A  24     -15.272  -1.139   8.055  1.00 96.30           H  
ATOM    398  N   PRO A  25     -16.126  -4.093   6.421  1.00 98.16           N  
ATOM    399  CA  PRO A  25     -15.350  -4.289   5.203  1.00 98.16           C  
ATOM    400  HA  PRO A  25     -14.588  -5.043   5.399  1.00 98.16           H  
ATOM    401  C   PRO A  25     -14.672  -2.996   4.738  1.00 98.16           C  
ATOM    402  CB  PRO A  25     -16.328  -4.830   4.157  1.00 98.16           C  
ATOM    403  HB2 PRO A  25     -16.737  -4.013   3.564  1.00 98.16           H  
ATOM    404  HB3 PRO A  25     -15.855  -5.571   3.513  1.00 98.16           H  
ATOM    405  O   PRO A  25     -15.205  -1.899   4.923  1.00 98.16           O  
ATOM    406  CG  PRO A  25     -17.439  -5.449   5.003  1.00 98.16           C  
ATOM    407  HG2 PRO A  25     -17.146  -6.452   5.313  1.00 98.16           H  
ATOM    408  HG3 PRO A  25     -18.388  -5.475   4.468  1.00 98.16           H  
ATOM    409  CD  PRO A  25     -17.497  -4.530   6.222  1.00 98.16           C  
ATOM    410  HD2 PRO A  25     -17.881  -5.083   7.079  1.00 98.16           H  
ATOM    411  HD3 PRO A  25     -18.127  -3.668   6.005  1.00 98.16           H  
ATOM    412  N   VAL A  26     -13.501  -3.153   4.131  1.00 98.61           N  
ATOM    413  H   VAL A  26     -13.138  -4.091   4.031  1.00 98.61           H  
ATOM    414  CA  VAL A  26     -12.720  -2.080   3.508  1.00 98.61           C  
ATOM    415  HA  VAL A  26     -13.254  -1.132   3.569  1.00 98.61           H  
ATOM    416  C   VAL A  26     -12.541  -2.436   2.045  1.00 98.61           C  
ATOM    417  CB  VAL A  26     -11.361  -1.924   4.210  1.00 98.61           C  
ATOM    418  HB  VAL A  26     -10.896  -2.908   4.278  1.00 98.61           H  
ATOM    419  O   VAL A  26     -12.209  -3.575   1.728  1.00 98.61           O  
ATOM    420  CG1 VAL A  26     -10.407  -1.000   3.435  1.00 98.61           C  
ATOM    421 HG11 VAL A  26     -10.776   0.026   3.448  1.00 98.61           H  
ATOM    422 HG12 VAL A  26     -10.298  -1.319   2.398  1.00 98.61           H  
ATOM    423 HG13 VAL A  26      -9.403  -1.039   3.857  1.00 98.61           H  
ATOM    424  CG2 VAL A  26     -11.573  -1.386   5.636  1.00 98.61           C  
ATOM    425 HG21 VAL A  26     -12.483  -1.787   6.081  1.00 98.61           H  
ATOM    426 HG22 VAL A  26     -10.750  -1.700   6.279  1.00 98.61           H  
ATOM    427 HG23 VAL A  26     -11.645  -0.298   5.623  1.00 98.61           H  
ATOM    428  N   GLU A  27     -12.725  -1.472   1.156  1.00 98.58           N  
ATOM    429  H   GLU A  27     -12.910  -0.536   1.488  1.00 98.58           H  
ATOM    430  CA  GLU A  27     -12.398  -1.615  -0.255  1.00 98.58           C  
ATOM    431  HA  GLU A  27     -12.309  -2.674  -0.498  1.00 98.58           H  
ATOM    432  C   GLU A  27     -11.044  -0.962  -0.541  1.00 98.58           C  
ATOM    433  CB  GLU A  27     -13.546  -1.063  -1.106  1.00 98.58           C  
ATOM    434  HB2 GLU A  27     -14.469  -1.537  -0.770  1.00 98.58           H  
ATOM    435  HB3 GLU A  27     -13.638   0.014  -0.966  1.00 98.58           H  
ATOM    436  O   GLU A  27     -10.787   0.177  -0.158  1.00 98.58           O  
ATOM    437  CG  GLU A  27     -13.344  -1.378  -2.591  1.00 98.58           C  
ATOM    438  HG2 GLU A  27     -12.612  -0.689  -3.012  1.00 98.58           H  
ATOM    439  HG3 GLU A  27     -12.936  -2.384  -2.687  1.00 98.58           H  
ATOM    440  CD  GLU A  27     -14.673  -1.314  -3.353  1.00 98.58           C  
ATOM    441  OE1 GLU A  27     -14.936  -0.318  -4.055  1.00 98.58           O  
ATOM    442  OE2 GLU A  27     -15.411  -2.322  -3.272  1.00 98.58           O  
ATOM    443  N   VAL A  28     -10.145  -1.702  -1.184  1.00 98.67           N  
ATOM    444  H   VAL A  28     -10.392  -2.653  -1.419  1.00 98.67           H  
ATOM    445  CA  VAL A  28      -8.826  -1.218  -1.586  1.00 98.67           C  
ATOM    446  HA  VAL A  28      -8.722  -0.177  -1.278  1.00 98.67           H  
ATOM    447  C   VAL A  28      -8.728  -1.272  -3.101  1.00 98.67           C  
ATOM    448  CB  VAL A  28      -7.684  -1.999  -0.913  1.00 98.67           C  
ATOM    449  HB  VAL A  28      -7.697  -3.032  -1.260  1.00 98.67           H  
ATOM    450  O   VAL A  28      -8.713  -2.349  -3.702  1.00 98.67           O  
ATOM    451  CG1 VAL A  28      -6.327  -1.373  -1.272  1.00 98.67           C  
ATOM    452 HG11 VAL A  28      -6.311  -0.324  -0.978  1.00 98.67           H  
ATOM    453 HG12 VAL A  28      -5.525  -1.904  -0.759  1.00 98.67           H  
ATOM    454 HG13 VAL A  28      -6.154  -1.442  -2.346  1.00 98.67           H  
ATOM    455  CG2 VAL A  28      -7.819  -1.994   0.616  1.00 98.67           C  
ATOM    456 HG21 VAL A  28      -6.955  -2.473   1.077  1.00 98.67           H  
ATOM    457 HG22 VAL A  28      -8.712  -2.548   0.908  1.00 98.67           H  
ATOM    458 HG23 VAL A  28      -7.903  -0.969   0.977  1.00 98.67           H  
ATOM    459  N   HIS A  29      -8.613  -0.103  -3.719  1.00 97.99           N  
ATOM    460  H   HIS A  29      -8.667   0.735  -3.158  1.00 97.99           H  
ATOM    461  CA  HIS A  29      -8.289   0.035  -5.131  1.00 97.99           C  
ATOM    462  HA  HIS A  29      -8.597  -0.869  -5.656  1.00 97.99           H  
ATOM    463  C   HIS A  29      -6.782   0.208  -5.278  1.00 97.99           C  
ATOM    464  CB  HIS A  29      -9.044   1.200  -5.767  1.00 97.99           C  
ATOM    465  HB2 HIS A  29      -8.934   1.140  -6.850  1.00 97.99           H  
ATOM    466  HB3 HIS A  29      -8.596   2.140  -5.445  1.00 97.99           H  
ATOM    467  O   HIS A  29      -6.204   1.207  -4.851  1.00 97.99           O  
ATOM    468  CG  HIS A  29     -10.505   1.232  -5.430  1.00 97.99           C  
ATOM    469  CD2 HIS A  29     -11.079   1.967  -4.430  1.00 97.99           C  
ATOM    470  HD2 HIS A  29     -10.573   2.612  -3.726  1.00 97.99           H  
ATOM    471  ND1 HIS A  29     -11.512   0.552  -6.077  1.00 97.99           N  
ATOM    472  HD1 HIS A  29     -11.416  -0.186  -6.760  1.00 97.99           H  
ATOM    473  CE1 HIS A  29     -12.670   0.892  -5.491  1.00 97.99           C  
ATOM    474  HE1 HIS A  29     -13.645   0.513  -5.761  1.00 97.99           H  
ATOM    475  NE2 HIS A  29     -12.448   1.760  -4.496  1.00 97.99           N  
ATOM    476  N   ILE A  30      -6.146  -0.775  -5.895  1.00 97.05           N  
ATOM    477  H   ILE A  30      -6.697  -1.555  -6.223  1.00 97.05           H  
ATOM    478  CA  ILE A  30      -4.725  -0.785  -6.200  1.00 97.05           C  
ATOM    479  HA  ILE A  30      -4.220  -0.035  -5.591  1.00 97.05           H  
ATOM    480  C   ILE A  30      -4.568  -0.425  -7.672  1.00 97.05           C  
ATOM    481  CB  ILE A  30      -4.095  -2.157  -5.891  1.00 97.05           C  
ATOM    482  HB  ILE A  30      -4.489  -2.871  -6.614  1.00 97.05           H  
ATOM    483  O   ILE A  30      -5.166  -1.066  -8.540  1.00 97.05           O  
ATOM    484  CG1 ILE A  30      -4.459  -2.682  -4.483  1.00 97.05           C  
ATOM    485 HG12 ILE A  30      -5.540  -2.657  -4.344  1.00 97.05           H  
ATOM    486 HG13 ILE A  30      -4.005  -2.046  -3.723  1.00 97.05           H  
ATOM    487  CG2 ILE A  30      -2.568  -2.039  -6.077  1.00 97.05           C  
ATOM    488 HG21 ILE A  30      -2.328  -1.804  -7.114  1.00 97.05           H  
ATOM    489 HG22 ILE A  30      -2.065  -2.974  -5.832  1.00 97.05           H  
ATOM    490 HG23 ILE A  30      -2.173  -1.249  -5.439  1.00 97.05           H  
ATOM    491  CD1 ILE A  30      -4.035  -4.135  -4.249  1.00 97.05           C  
ATOM    492 HD11 ILE A  30      -2.950  -4.232  -4.261  1.00 97.05           H  
ATOM    493 HD12 ILE A  30      -4.469  -4.772  -5.019  1.00 97.05           H  
ATOM    494 HD13 ILE A  30      -4.394  -4.465  -3.274  1.00 97.05           H  
ATOM    495  N   LYS A  31      -3.741   0.575  -7.958  1.00 92.90           N  
ATOM    496  H   LYS A  31      -3.308   1.058  -7.184  1.00 92.90           H  
ATOM    497  CA  LYS A  31      -3.321   0.939  -9.310  1.00 92.90           C  
ATOM    498  HA  LYS A  31      -3.732   0.229 -10.027  1.00 92.90           H  
ATOM    499  C   LYS A  31      -1.804   0.843  -9.388  1.00 92.90           C  
ATOM    500  CB  LYS A  31      -3.865   2.335  -9.646  1.00 92.90           C  
ATOM    501  HB2 LYS A  31      -4.953   2.307  -9.595  1.00 92.90           H  
ATOM    502  HB3 LYS A  31      -3.512   3.041  -8.894  1.00 92.90           H  
ATOM    503  O   LYS A  31      -1.105   1.435  -8.569  1.00 92.90           O  
ATOM    504  CG  LYS A  31      -3.444   2.834 -11.038  1.00 92.90           C  
ATOM    505  HG2 LYS A  31      -3.842   2.162 -11.799  1.00 92.90           H  
ATOM    506  HG3 LYS A  31      -2.356   2.843 -11.111  1.00 92.90           H  
ATOM    507  CD  LYS A  31      -3.961   4.259 -11.286  1.00 92.90           C  
ATOM    508  HD2 LYS A  31      -5.051   4.262 -11.248  1.00 92.90           H  
ATOM    509  HD3 LYS A  31      -3.583   4.909 -10.497  1.00 92.90           H  
ATOM    510  CE  LYS A  31      -3.477   4.785 -12.646  1.00 92.90           C  
ATOM    511  HE2 LYS A  31      -2.389   4.730 -12.655  1.00 92.90           H  
ATOM    512  HE3 LYS A  31      -3.841   4.131 -13.439  1.00 92.90           H  
ATOM    513  NZ  LYS A  31      -3.908   6.189 -12.886  1.00 92.90           N  
ATOM    514  HZ1 LYS A  31      -3.622   6.773 -12.113  1.00 92.90           H  
ATOM    515  HZ2 LYS A  31      -3.475   6.558 -13.720  1.00 92.90           H  
ATOM    516  HZ3 LYS A  31      -4.908   6.277 -12.996  1.00 92.90           H  
ATOM    517  N   VAL A  32      -1.310   0.121 -10.386  1.00 88.92           N  
ATOM    518  H   VAL A  32      -1.953  -0.345 -11.010  1.00 88.92           H  
ATOM    519  CA  VAL A  32       0.113   0.056 -10.731  1.00 88.92           C  
ATOM    520  HA  VAL A  32       0.640   0.872 -10.237  1.00 88.92           H  
ATOM    521  C   VAL A  32       0.319   0.250 -12.219  1.00 88.92           C  
ATOM    522  CB  VAL A  32       0.768  -1.258 -10.297  1.00 88.92           C  
ATOM    523  HB  VAL A  32       1.812  -1.216 -10.608  1.00 88.92           H  
ATOM    524  O   VAL A  32      -0.592   0.031 -13.013  1.00 88.92           O  
ATOM    525  CG1 VAL A  32       0.762  -1.376  -8.781  1.00 88.92           C  
ATOM    526 HG11 VAL A  32      -0.155  -1.850  -8.430  1.00 88.92           H  
ATOM    527 HG12 VAL A  32       1.644  -1.958  -8.513  1.00 88.92           H  
ATOM    528 HG13 VAL A  32       0.865  -0.395  -8.318  1.00 88.92           H  
ATOM    529  CG2 VAL A  32       0.143  -2.507 -10.922  1.00 88.92           C  
ATOM    530 HG21 VAL A  32       0.659  -3.390 -10.545  1.00 88.92           H  
ATOM    531 HG22 VAL A  32      -0.916  -2.567 -10.671  1.00 88.92           H  
ATOM    532 HG23 VAL A  32       0.254  -2.480 -12.006  1.00 88.92           H  
ATOM    533  N   GLY A  33       1.526   0.637 -12.608  1.00 75.26           N  
ATOM    534  H   GLY A  33       2.266   0.764 -11.932  1.00 75.26           H  
ATOM    535  CA  GLY A  33       1.829   0.973 -13.987  1.00 75.26           C  
ATOM    536  HA2 GLY A  33       1.298   0.299 -14.659  1.00 75.26           H  
ATOM    537  HA3 GLY A  33       2.897   0.846 -14.167  1.00 75.26           H  
ATOM    538  C   GLY A  33       1.458   2.406 -14.338  1.00 75.26           C  
ATOM    539  O   GLY A  33       1.005   3.204 -13.515  1.00 75.26           O  
ATOM    540  N   GLY A  34       1.693   2.720 -15.603  1.00 60.93           N  
ATOM    541  H   GLY A  34       2.025   1.999 -16.227  1.00 60.93           H  
ATOM    542  CA  GLY A  34       1.608   4.065 -16.143  1.00 60.93           C  
ATOM    543  HA2 GLY A  34       0.921   4.042 -16.990  1.00 60.93           H  
ATOM    544  HA3 GLY A  34       1.237   4.766 -15.396  1.00 60.93           H  
ATOM    545  C   GLY A  34       2.934   4.583 -16.674  1.00 60.93           C  
ATOM    546  O   GLY A  34       2.917   5.556 -17.399  1.00 60.93           O  
ATOM    547  N   ASP A  35       4.058   3.926 -16.415  1.00 55.60           N  
ATOM    548  H   ASP A  35       4.059   3.105 -15.827  1.00 55.60           H  
ATOM    549  CA  ASP A  35       5.290   4.258 -17.127  1.00 55.60           C  
ATOM    550  HA  ASP A  35       5.351   5.340 -17.240  1.00 55.60           H  
ATOM    551  C   ASP A  35       5.284   3.652 -18.544  1.00 55.60           C  
ATOM    552  CB  ASP A  35       6.497   3.845 -16.285  1.00 55.60           C  
ATOM    553  HB2 ASP A  35       6.509   2.761 -16.176  1.00 55.60           H  
ATOM    554  HB3 ASP A  35       6.413   4.292 -15.294  1.00 55.60           H  
ATOM    555  O   ASP A  35       5.049   2.447 -18.706  1.00 55.60           O  
ATOM    556  CG  ASP A  35       7.801   4.315 -16.923  1.00 55.60           C  
ATOM    557  OD1 ASP A  35       7.727   5.160 -17.837  1.00 55.60           O  
ATOM    558  OD2 ASP A  35       8.848   3.785 -16.510  1.00 55.60           O  
ATOM    559  N   LYS A  36       5.482   4.504 -19.557  1.00 51.38           N  
ATOM    560  H   LYS A  36       5.775   5.435 -19.299  1.00 51.38           H  
ATOM    561  CA  LYS A  36       5.657   4.116 -20.966  1.00 51.38           C  
ATOM    562  HA  LYS A  36       5.346   3.081 -21.108  1.00 51.38           H  
ATOM    563  C   LYS A  36       7.112   4.159 -21.410  1.00 51.38           C  
ATOM    564  CB  LYS A  36       4.837   5.036 -21.885  1.00 51.38           C  
ATOM    565  HB2 LYS A  36       5.290   5.049 -22.877  1.00 51.38           H  
ATOM    566  HB3 LYS A  36       4.846   6.056 -21.502  1.00 51.38           H  
ATOM    567  O   LYS A  36       7.439   3.494 -22.394  1.00 51.38           O  
ATOM    568  CG  LYS A  36       3.406   4.520 -22.021  1.00 51.38           C  
ATOM    569  HG2 LYS A  36       3.438   3.490 -22.377  1.00 51.38           H  
ATOM    570  HG3 LYS A  36       2.914   4.541 -21.048  1.00 51.38           H  
ATOM    571  CD  LYS A  36       2.611   5.366 -23.014  1.00 51.38           C  
ATOM    572  HD2 LYS A  36       2.435   6.347 -22.572  1.00 51.38           H  
ATOM    573  HD3 LYS A  36       3.166   5.483 -23.945  1.00 51.38           H  
ATOM    574  CE  LYS A  36       1.295   4.638 -23.281  1.00 51.38           C  
ATOM    575  HE2 LYS A  36       1.477   3.813 -23.970  1.00 51.38           H  
ATOM    576  HE3 LYS A  36       0.948   4.191 -22.350  1.00 51.38           H  
ATOM    577  NZ  LYS A  36       0.266   5.555 -23.799  1.00 51.38           N  
ATOM    578  HZ1 LYS A  36       0.537   6.055 -24.634  1.00 51.38           H  
ATOM    579  HZ2 LYS A  36       0.083   6.260 -23.099  1.00 51.38           H  
ATOM    580  HZ3 LYS A  36      -0.599   5.057 -23.958  1.00 51.38           H  
ATOM    581  N   ASP A  37       7.958   4.897 -20.708  1.00 53.28           N  
ATOM    582  H   ASP A  37       7.677   5.321 -19.835  1.00 53.28           H  
ATOM    583  CA  ASP A  37       9.260   5.283 -21.237  1.00 53.28           C  
ATOM    584  HA  ASP A  37       9.245   5.188 -22.323  1.00 53.28           H  
ATOM    585  C   ASP A  37      10.360   4.333 -20.753  1.00 53.28           C  
ATOM    586  CB  ASP A  37       9.493   6.771 -20.939  1.00 53.28           C  
ATOM    587  HB2 ASP A  37      10.515   7.026 -21.220  1.00 53.28           H  
ATOM    588  HB3 ASP A  37       9.381   6.944 -19.868  1.00 53.28           H  
ATOM    589  O   ASP A  37      11.470   4.337 -21.286  1.00 53.28           O  
ATOM    590  CG  ASP A  37       8.530   7.694 -21.713  1.00 53.28           C  
ATOM    591  OD1 ASP A  37       7.645   7.184 -22.452  1.00 53.28           O  
ATOM    592  OD2 ASP A  37       8.713   8.923 -21.612  1.00 53.28           O  
ATOM    593  N   GLY A  38      10.043   3.449 -19.798  1.00 52.31           N  
ATOM    594  H   GLY A  38       9.160   3.582 -19.325  1.00 52.31           H  
ATOM    595  CA  GLY A  38      10.963   2.443 -19.263  1.00 52.31           C  
ATOM    596  HA2 GLY A  38      11.359   1.841 -20.082  1.00 52.31           H  
ATOM    597  HA3 GLY A  38      10.418   1.795 -18.577  1.00 52.31           H  
ATOM    598  C   GLY A  38      12.140   3.053 -18.499  1.00 52.31           C  
ATOM    599  O   GLY A  38      13.014   2.325 -18.031  1.00 52.31           O  
ATOM    600  N   ASP A  39      12.175   4.381 -18.371  1.00 56.67           N  
ATOM    601  H   ASP A  39      11.428   4.917 -18.788  1.00 56.67           H  
ATOM    602  CA  ASP A  39      13.118   5.130 -17.551  1.00 56.67           C  
ATOM    603  HA  ASP A  39      14.015   4.524 -17.429  1.00 56.67           H  
ATOM    604  C   ASP A  39      12.573   5.384 -16.133  1.00 56.67           C  
ATOM    605  CB  ASP A  39      13.540   6.415 -18.290  1.00 56.67           C  
ATOM    606  HB2 ASP A  39      14.432   6.802 -17.798  1.00 56.67           H  
ATOM    607  HB3 ASP A  39      13.818   6.162 -19.313  1.00 56.67           H  
ATOM    608  O   ASP A  39      13.295   5.893 -15.272  1.00 56.67           O  
ATOM    609  CG  ASP A  39      12.490   7.533 -18.319  1.00 56.67           C  
ATOM    610  OD1 ASP A  39      11.341   7.276 -17.899  1.00 56.67           O  
ATOM    611  OD2 ASP A  39      12.892   8.659 -18.690  1.00 56.67           O  
ATOM    612  N   GLY A  40      11.328   4.980 -15.860  1.00 52.49           N  
ATOM    613  H   GLY A  40      10.768   4.602 -16.610  1.00 52.49           H  
ATOM    614  CA  GLY A  40      10.657   5.132 -14.577  1.00 52.49           C  
ATOM    615  HA2 GLY A  40      11.410   5.176 -13.791  1.00 52.49           H  
ATOM    616  HA3 GLY A  40      10.019   4.264 -14.411  1.00 52.49           H  
ATOM    617  C   GLY A  40       9.786   6.379 -14.455  1.00 52.49           C  
ATOM    618  O   GLY A  40       9.141   6.541 -13.409  1.00 52.49           O  
ATOM    619  N   TYR A  41       9.753   7.258 -15.460  1.00 51.89           N  
ATOM    620  H   TYR A  41      10.243   7.052 -16.319  1.00 51.89           H  
ATOM    621  CA  TYR A  41       9.100   8.559 -15.377  1.00 51.89           C  
ATOM    622  HA  TYR A  41       8.572   8.622 -14.425  1.00 51.89           H  
ATOM    623  C   TYR A  41       8.061   8.746 -16.476  1.00 51.89           C  
ATOM    624  CB  TYR A  41      10.136   9.693 -15.387  1.00 51.89           C  
ATOM    625  HB2 TYR A  41      10.675   9.667 -16.334  1.00 51.89           H  
ATOM    626  HB3 TYR A  41       9.617  10.651 -15.332  1.00 51.89           H  
ATOM    627  O   TYR A  41       8.245   8.394 -17.628  1.00 51.89           O  
ATOM    628  CG  TYR A  41      11.128   9.608 -14.244  1.00 51.89           C  
ATOM    629  CD1 TYR A  41      10.850  10.186 -12.987  1.00 51.89           C  
ATOM    630  HD1 TYR A  41       9.953  10.770 -12.848  1.00 51.89           H  
ATOM    631  CD2 TYR A  41      12.314   8.883 -14.440  1.00 51.89           C  
ATOM    632  HD2 TYR A  41      12.510   8.432 -15.402  1.00 51.89           H  
ATOM    633  CE1 TYR A  41      11.749  10.003 -11.916  1.00 51.89           C  
ATOM    634  HE1 TYR A  41      11.558  10.437 -10.945  1.00 51.89           H  
ATOM    635  CE2 TYR A  41      13.209   8.692 -13.379  1.00 51.89           C  
ATOM    636  HE2 TYR A  41      14.089   8.087 -13.541  1.00 51.89           H  
ATOM    637  OH  TYR A  41      13.782   8.985 -11.101  1.00 51.89           O  
ATOM    638  HH  TYR A  41      14.523   8.481 -11.444  1.00 51.89           H  
ATOM    639  CZ  TYR A  41      12.920   9.238 -12.114  1.00 51.89           C  
ATOM    640  N   ILE A  42       6.957   9.391 -16.104  1.00 52.57           N  
ATOM    641  H   ILE A  42       6.891   9.713 -15.149  1.00 52.57           H  
ATOM    642  CA  ILE A  42       6.033   9.968 -17.073  1.00 52.57           C  
ATOM    643  HA  ILE A  42       6.336   9.689 -18.082  1.00 52.57           H  
ATOM    644  C   ILE A  42       6.138  11.474 -17.010  1.00 52.57           C  
ATOM    645  CB  ILE A  42       4.588   9.485 -16.873  1.00 52.57           C  
ATOM    646  HB  ILE A  42       3.944  10.101 -17.500  1.00 52.57           H  
ATOM    647  O   ILE A  42       6.011  12.079 -15.939  1.00 52.57           O  
ATOM    648  CG1 ILE A  42       4.084   9.572 -15.410  1.00 52.57           C  
ATOM    649 HG12 ILE A  42       4.643   8.871 -14.791  1.00 52.57           H  
ATOM    650 HG13 ILE A  42       4.258  10.575 -15.022  1.00 52.57           H  
ATOM    651  CG2 ILE A  42       4.514   8.054 -17.391  1.00 52.57           C  
ATOM    652 HG21 ILE A  42       4.928   7.363 -16.657  1.00 52.57           H  
ATOM    653 HG22 ILE A  42       5.068   7.948 -18.324  1.00 52.57           H  
ATOM    654 HG23 ILE A  42       3.468   7.829 -17.602  1.00 52.57           H  
ATOM    655  CD1 ILE A  42       2.590   9.278 -15.242  1.00 52.57           C  
ATOM    656 HD11 ILE A  42       2.332   9.326 -14.184  1.00 52.57           H  
ATOM    657 HD12 ILE A  42       2.016  10.034 -15.778  1.00 52.57           H  
ATOM    658 HD13 ILE A  42       2.347   8.285 -15.618  1.00 52.57           H  
ATOM    659  N   SER A  43       6.315  12.105 -18.161  1.00 56.65           N  
ATOM    660  H   SER A  43       6.442  11.564 -19.005  1.00 56.65           H  
ATOM    661  CA  SER A  43       6.021  13.520 -18.280  1.00 56.65           C  
ATOM    662  HA  SER A  43       6.576  14.045 -17.502  1.00 56.65           H  
ATOM    663  C   SER A  43       4.520  13.761 -18.059  1.00 56.65           C  
ATOM    664  CB  SER A  43       6.498  14.050 -19.634  1.00 56.65           C  
ATOM    665  HB2 SER A  43       6.512  15.140 -19.606  1.00 56.65           H  
ATOM    666  HB3 SER A  43       7.507  13.691 -19.839  1.00 56.65           H  
ATOM    667  O   SER A  43       3.668  12.877 -18.200  1.00 56.65           O  
ATOM    668  OG  SER A  43       5.625  13.632 -20.655  1.00 56.65           O  
ATOM    669  HG  SER A  43       5.888  12.728 -20.843  1.00 56.65           H  
ATOM    670  N   ALA A  44       4.150  15.006 -17.746  1.00 55.98           N  
ATOM    671  H   ALA A  44       4.867  15.702 -17.601  1.00 55.98           H  
ATOM    672  CA  ALA A  44       2.741  15.387 -17.630  1.00 55.98           C  
ATOM    673  HA  ALA A  44       2.284  14.789 -16.842  1.00 55.98           H  
ATOM    674  C   ALA A  44       1.942  15.127 -18.928  1.00 55.98           C  
ATOM    675  CB  ALA A  44       2.678  16.866 -17.229  1.00 55.98           C  
ATOM    676  HB1 ALA A  44       3.208  17.017 -16.289  1.00 55.98           H  
ATOM    677  HB2 ALA A  44       1.637  17.161 -17.097  1.00 55.98           H  
ATOM    678  HB3 ALA A  44       3.129  17.484 -18.005  1.00 55.98           H  
ATOM    679  O   ALA A  44       0.724  14.949 -18.870  1.00 55.98           O  
ATOM    680  N   ALA A  45       2.614  15.099 -20.087  1.00 54.19           N  
ATOM    681  H   ALA A  45       3.623  15.122 -20.060  1.00 54.19           H  
ATOM    682  CA  ALA A  45       1.995  14.787 -21.370  1.00 54.19           C  
ATOM    683  HA  ALA A  45       1.059  15.339 -21.453  1.00 54.19           H  
ATOM    684  C   ALA A  45       1.654  13.290 -21.490  1.00 54.19           C  
ATOM    685  CB  ALA A  45       2.931  15.259 -22.489  1.00 54.19           C  
ATOM    686  HB1 ALA A  45       3.871  14.709 -22.446  1.00 54.19           H  
ATOM    687  HB2 ALA A  45       2.465  15.072 -23.457  1.00 54.19           H  
ATOM    688  HB3 ALA A  45       3.132  16.325 -22.388  1.00 54.19           H  
ATOM    689  O   ALA A  45       0.562  12.959 -21.955  1.00 54.19           O  
ATOM    690  N   GLU A  46       2.524  12.400 -20.999  1.00 53.23           N  
ATOM    691  H   GLU A  46       3.418  12.715 -20.650  1.00 53.23           H  
ATOM    692  CA  GLU A  46       2.276  10.953 -20.987  1.00 53.23           C  
ATOM    693  HA  GLU A  46       1.875  10.653 -21.955  1.00 53.23           H  
ATOM    694  C   GLU A  46       1.245  10.525 -19.945  1.00 53.23           C  
ATOM    695  CB  GLU A  46       3.571  10.163 -20.746  1.00 53.23           C  
ATOM    696  HB2 GLU A  46       3.302   9.144 -20.470  1.00 53.23           H  
ATOM    697  HB3 GLU A  46       4.086  10.588 -19.885  1.00 53.23           H  
ATOM    698  O   GLU A  46       0.622   9.485 -20.122  1.00 53.23           O  
ATOM    699  CG  GLU A  46       4.450  10.062 -22.008  1.00 53.23           C  
ATOM    700  HG2 GLU A  46       3.924  10.535 -22.838  1.00 53.23           H  
ATOM    701  HG3 GLU A  46       4.554   9.009 -22.270  1.00 53.23           H  
ATOM    702  CD  GLU A  46       5.839  10.689 -21.891  1.00 53.23           C  
ATOM    703  OE1 GLU A  46       6.348  11.030 -22.978  1.00 53.23           O  
ATOM    704  OE2 GLU A  46       6.199  11.128 -20.772  1.00 53.23           O  
ATOM    705  N   ALA A  47       0.984  11.310 -18.895  1.00 53.60           N  
ATOM    706  H   ALA A  47       1.592  12.105 -18.760  1.00 53.60           H  
ATOM    707  CA  ALA A  47       0.096  10.909 -17.797  1.00 53.60           C  
ATOM    708  HA  ALA A  47       0.543  10.041 -17.312  1.00 53.60           H  
ATOM    709  C   ALA A  47      -1.326  10.484 -18.226  1.00 53.60           C  
ATOM    710  CB  ALA A  47       0.042  12.058 -16.785  1.00 53.60           C  
ATOM    711  HB1 ALA A  47      -0.552  11.758 -15.922  1.00 53.60           H  
ATOM    712  HB2 ALA A  47       1.051  12.300 -16.451  1.00 53.60           H  
ATOM    713  HB3 ALA A  47      -0.404  12.940 -17.243  1.00 53.60           H  
ATOM    714  O   ALA A  47      -1.914   9.587 -17.619  1.00 53.60           O  
ATOM    715  N   LYS A  48      -1.885  11.084 -19.288  1.00 55.58           N  
ATOM    716  H   LYS A  48      -1.325  11.765 -19.780  1.00 55.58           H  
ATOM    717  CA  LYS A  48      -3.192  10.663 -19.844  1.00 55.58           C  
ATOM    718  HA  LYS A  48      -3.936  10.618 -19.049  1.00 55.58           H  
ATOM    719  C   LYS A  48      -3.149   9.268 -20.458  1.00 55.58           C  
ATOM    720  CB  LYS A  48      -3.637  11.640 -20.937  1.00 55.58           C  
ATOM    721  HB2 LYS A  48      -2.813  11.823 -21.627  1.00 55.58           H  
ATOM    722  HB3 LYS A  48      -4.454  11.184 -21.497  1.00 55.58           H  
ATOM    723  O   LYS A  48      -4.128   8.532 -20.453  1.00 55.58           O  
ATOM    724  CG  LYS A  48      -4.137  12.960 -20.350  1.00 55.58           C  
ATOM    725  HG2 LYS A  48      -3.319  13.473 -19.844  1.00 55.58           H  
ATOM    726  HG3 LYS A  48      -4.932  12.757 -19.633  1.00 55.58           H  
ATOM    727  CD  LYS A  48      -4.681  13.839 -21.476  1.00 55.58           C  
ATOM    728  HD2 LYS A  48      -5.465  13.300 -22.008  1.00 55.58           H  
ATOM    729  HD3 LYS A  48      -3.870  14.069 -22.168  1.00 55.58           H  
ATOM    730  CE  LYS A  48      -5.248  15.129 -20.885  1.00 55.58           C  
ATOM    731  HE2 LYS A  48      -4.455  15.630 -20.328  1.00 55.58           H  
ATOM    732  HE3 LYS A  48      -6.038  14.869 -20.181  1.00 55.58           H  
ATOM    733  NZ  LYS A  48      -5.770  16.012 -21.953  1.00 55.58           N  
ATOM    734  HZ1 LYS A  48      -6.496  15.538 -22.470  1.00 55.58           H  
ATOM    735  HZ2 LYS A  48      -5.023  16.248 -22.591  1.00 55.58           H  
ATOM    736  HZ3 LYS A  48      -6.142  16.863 -21.556  1.00 55.58           H  
ATOM    737  N   ASP A  49      -2.003   8.947 -21.020  1.00 49.96           N  
ATOM    738  H   ASP A  49      -1.225   9.574 -20.876  1.00 49.96           H  
ATOM    739  CA  ASP A  49      -1.764   7.820 -21.894  1.00 49.96           C  
ATOM    740  HA  ASP A  49      -2.706   7.513 -22.350  1.00 49.96           H  
ATOM    741  C   ASP A  49      -1.224   6.625 -21.086  1.00 49.96           C  
ATOM    742  CB  ASP A  49      -0.811   8.373 -22.973  1.00 49.96           C  
ATOM    743  HB2 ASP A  49      -0.631   9.437 -22.823  1.00 49.96           H  
ATOM    744  HB3 ASP A  49       0.170   7.909 -22.880  1.00 49.96           H  
ATOM    745  O   ASP A  49      -1.584   5.482 -21.352  1.00 49.96           O  
ATOM    746  CG  ASP A  49      -1.367   8.237 -24.385  1.00 49.96           C  
ATOM    747  OD1 ASP A  49      -2.586   8.440 -24.580  1.00 49.96           O  
ATOM    748  OD2 ASP A  49      -0.562   7.827 -25.245  1.00 49.96           O  
ATOM    749  N   ALA A  50      -0.429   6.919 -20.059  1.00 55.33           N  
ATOM    750  H   ALA A  50      -0.114   7.877 -20.000  1.00 55.33           H  
ATOM    751  CA  ALA A  50      -0.042   6.086 -18.927  1.00 55.33           C  
ATOM    752  HA  ALA A  50       0.694   5.338 -19.222  1.00 55.33           H  
ATOM    753  C   ALA A  50      -1.237   5.405 -18.253  1.00 55.33           C  
ATOM    754  CB  ALA A  50       0.570   7.069 -17.926  1.00 55.33           C  
ATOM    755  HB1 ALA A  50       0.770   6.580 -16.972  1.00 55.33           H  
ATOM    756  HB2 ALA A  50      -0.125   7.884 -17.725  1.00 55.33           H  
ATOM    757  HB3 ALA A  50       1.484   7.488 -18.346  1.00 55.33           H  
ATOM    758  O   ALA A  50      -1.208   4.220 -17.924  1.00 55.33           O  
ATOM    759  N   GLU A  51      -2.329   6.148 -18.061  1.00 59.03           N  
ATOM    760  H   GLU A  51      -2.303   7.124 -18.320  1.00 59.03           H  
ATOM    761  CA  GLU A  51      -3.518   5.614 -17.405  1.00 59.03           C  
ATOM    762  HA  GLU A  51      -3.211   5.219 -16.436  1.00 59.03           H  
ATOM    763  C   GLU A  51      -4.143   4.433 -18.163  1.00 59.03           C  
ATOM    764  CB  GLU A  51      -4.519   6.754 -17.165  1.00 59.03           C  
ATOM    765  HB2 GLU A  51      -4.046   7.493 -16.519  1.00 59.03           H  
ATOM    766  HB3 GLU A  51      -4.796   7.222 -18.109  1.00 59.03           H  
ATOM    767  O   GLU A  51      -4.760   3.569 -17.535  1.00 59.03           O  
ATOM    768  CG  GLU A  51      -5.771   6.201 -16.476  1.00 59.03           C  
ATOM    769  HG2 GLU A  51      -5.457   5.439 -15.763  1.00 59.03           H  
ATOM    770  HG3 GLU A  51      -6.411   5.722 -17.217  1.00 59.03           H  
ATOM    771  CD  GLU A  51      -6.591   7.224 -15.704  1.00 59.03           C  
ATOM    772  OE1 GLU A  51      -7.184   6.736 -14.704  1.00 59.03           O  
ATOM    773  OE2 GLU A  51      -6.584   8.421 -16.056  1.00 59.03           O  
ATOM    774  N   LYS A  52      -3.947   4.357 -19.485  1.00 61.81           N  
ATOM    775  H   LYS A  52      -3.357   5.055 -19.916  1.00 61.81           H  
ATOM    776  CA  LYS A  52      -4.464   3.270 -20.320  1.00 61.81           C  
ATOM    777  HA  LYS A  52      -5.518   3.121 -20.083  1.00 61.81           H  
ATOM    778  C   LYS A  52      -3.769   1.931 -20.055  1.00 61.81           C  
ATOM    779  CB  LYS A  52      -4.322   3.688 -21.786  1.00 61.81           C  
ATOM    780  HB2 LYS A  52      -3.268   3.660 -22.063  1.00 61.81           H  
ATOM    781  HB3 LYS A  52      -4.688   4.708 -21.904  1.00 61.81           H  
ATOM    782  O   LYS A  52      -4.421   0.896 -20.156  1.00 61.81           O  
ATOM    783  CG  LYS A  52      -5.110   2.767 -22.722  1.00 61.81           C  
ATOM    784  HG2 LYS A  52      -6.167   2.791 -22.456  1.00 61.81           H  
ATOM    785  HG3 LYS A  52      -4.739   1.746 -22.638  1.00 61.81           H  
ATOM    786  CD  LYS A  52      -4.930   3.240 -24.163  1.00 61.81           C  
ATOM    787  HD2 LYS A  52      -5.314   4.254 -24.265  1.00 61.81           H  
ATOM    788  HD3 LYS A  52      -3.866   3.234 -24.399  1.00 61.81           H  
ATOM    789  CE  LYS A  52      -5.671   2.295 -25.106  1.00 61.81           C  
ATOM    790  HE2 LYS A  52      -5.321   1.281 -24.913  1.00 61.81           H  
ATOM    791  HE3 LYS A  52      -6.737   2.337 -24.880  1.00 61.81           H  
ATOM    792  NZ  LYS A  52      -5.410   2.671 -26.514  1.00 61.81           N  
ATOM    793  HZ1 LYS A  52      -5.892   2.049 -27.147  1.00 61.81           H  
ATOM    794  HZ2 LYS A  52      -5.697   3.625 -26.680  1.00 61.81           H  
ATOM    795  HZ3 LYS A  52      -4.418   2.610 -26.692  1.00 61.81           H  
ATOM    796  N   ASP A  53      -2.489   1.967 -19.692  1.00 67.37           N  
ATOM    797  H   ASP A  53      -2.041   2.868 -19.604  1.00 67.37           H  
ATOM    798  CA  ASP A  53      -1.661   0.772 -19.481  1.00 67.37           C  
ATOM    799  HA  ASP A  53      -2.144  -0.081 -19.956  1.00 67.37           H  
ATOM    800  C   ASP A  53      -1.514   0.405 -17.994  1.00 67.37           C  
ATOM    801  CB  ASP A  53      -0.296   0.963 -20.166  1.00 67.37           C  
ATOM    802  HB2 ASP A  53       0.336   0.103 -19.946  1.00 67.37           H  
ATOM    803  HB3 ASP A  53       0.186   1.849 -19.753  1.00 67.37           H  
ATOM    804  O   ASP A  53      -0.834  -0.565 -17.653  1.00 67.37           O  
ATOM    805  CG  ASP A  53      -0.392   1.095 -21.694  1.00 67.37           C  
ATOM    806  OD1 ASP A  53      -1.356   0.561 -22.293  1.00 67.37           O  
ATOM    807  OD2 ASP A  53       0.504   1.744 -22.277  1.00 67.37           O  
ATOM    808  N   ALA A  54      -2.147   1.167 -17.098  1.00 76.15           N  
ATOM    809  H   ALA A  54      -2.695   1.946 -17.434  1.00 76.15           H  
ATOM    810  CA  ALA A  54      -2.143   0.874 -15.673  1.00 76.15           C  
ATOM    811  HA  ALA A  54      -1.116   0.657 -15.380  1.00 76.15           H  
ATOM    812  C   ALA A  54      -3.000  -0.366 -15.362  1.00 76.15           C  
ATOM    813  CB  ALA A  54      -2.601   2.117 -14.902  1.00 76.15           C  
ATOM    814  HB1 ALA A  54      -3.627   2.362 -15.177  1.00 76.15           H  
ATOM    815  HB2 ALA A  54      -2.540   1.911 -13.834  1.00 76.15           H  
ATOM    816  HB3 ALA A  54      -1.945   2.953 -15.143  1.00 76.15           H  
ATOM    817  O   ALA A  54      -4.187  -0.417 -15.698  1.00 76.15           O  
ATOM    818  N   GLU A  55      -2.432  -1.342 -14.652  1.00 86.57           N  
ATOM    819  H   GLU A  55      -1.501  -1.180 -14.294  1.00 86.57           H  
ATOM    820  CA  GLU A  55      -3.207  -2.441 -14.082  1.00 86.57           C  
ATOM    821  HA  GLU A  55      -3.962  -2.722 -14.816  1.00 86.57           H  
ATOM    822  C   GLU A  55      -3.922  -1.942 -12.823  1.00 86.57           C  
ATOM    823  CB  GLU A  55      -2.356  -3.700 -13.820  1.00 86.57           C  
ATOM    824  HB2 GLU A  55      -1.665  -3.514 -12.997  1.00 86.57           H  
ATOM    825  HB3 GLU A  55      -1.785  -3.933 -14.719  1.00 86.57           H  
ATOM    826  O   GLU A  55      -3.322  -1.343 -11.926  1.00 86.57           O  
ATOM    827  CG  GLU A  55      -3.265  -4.904 -13.476  1.00 86.57           C  
ATOM    828  HG2 GLU A  55      -3.841  -4.662 -12.583  1.00 86.57           H  
ATOM    829  HG3 GLU A  55      -3.976  -5.037 -14.291  1.00 86.57           H  
ATOM    830  CD  GLU A  55      -2.546  -6.246 -13.232  1.00 86.57           C  
ATOM    831  OE1 GLU A  55      -3.253  -7.201 -12.795  1.00 86.57           O  
ATOM    832  OE2 GLU A  55      -1.318  -6.320 -13.452  1.00 86.57           O  
ATOM    833  N   LYS A  56      -5.230  -2.194 -12.756  1.00 91.65           N  
ATOM    834  H   LYS A  56      -5.650  -2.710 -13.516  1.00 91.65           H  
ATOM    835  CA  LYS A  56      -6.078  -1.838 -11.619  1.00 91.65           C  
ATOM    836  HA  LYS A  56      -5.459  -1.371 -10.853  1.00 91.65           H  
ATOM    837  C   LYS A  56      -6.666  -3.113 -11.015  1.00 91.65           C  
ATOM    838  CB  LYS A  56      -7.153  -0.813 -12.039  1.00 91.65           C  
ATOM    839  HB2 LYS A  56      -7.789  -0.604 -11.179  1.00 91.65           H  
ATOM    840  HB3 LYS A  56      -7.771  -1.251 -12.823  1.00 91.65           H  
ATOM    841  O   LYS A  56      -7.196  -3.957 -11.736  1.00 91.65           O  
ATOM    842  CG  LYS A  56      -6.559   0.520 -12.547  1.00 91.65           C  
ATOM    843  HG2 LYS A  56      -5.964   0.963 -11.748  1.00 91.65           H  
ATOM    844  HG3 LYS A  56      -5.902   0.321 -13.394  1.00 91.65           H  
ATOM    845  CD  LYS A  56      -7.633   1.534 -12.997  1.00 91.65           C  
ATOM    846  HD2 LYS A  56      -8.258   1.792 -12.143  1.00 91.65           H  
ATOM    847  HD3 LYS A  56      -8.252   1.072 -13.766  1.00 91.65           H  
ATOM    848  CE  LYS A  56      -6.975   2.810 -13.570  1.00 91.65           C  
ATOM    849  HE2 LYS A  56      -6.332   3.230 -12.796  1.00 91.65           H  
ATOM    850  HE3 LYS A  56      -6.336   2.519 -14.404  1.00 91.65           H  
ATOM    851  NZ  LYS A  56      -7.950   3.848 -14.028  1.00 91.65           N  
ATOM    852  HZ1 LYS A  56      -8.599   4.102 -13.297  1.00 91.65           H  
ATOM    853  HZ2 LYS A  56      -8.469   3.526 -14.833  1.00 91.65           H  
ATOM    854  HZ3 LYS A  56      -7.500   4.707 -14.311  1.00 91.65           H  
ATOM    855  N   ARG A  57      -6.615  -3.244  -9.691  1.00 95.54           N  
ATOM    856  H   ARG A  57      -6.152  -2.510  -9.173  1.00 95.54           H  
ATOM    857  CA  ARG A  57      -7.309  -4.292  -8.926  1.00 95.54           C  
ATOM    858  HA  ARG A  57      -8.001  -4.826  -9.577  1.00 95.54           H  
ATOM    859  C   ARG A  57      -8.119  -3.631  -7.828  1.00 95.54           C  
ATOM    860  CB  ARG A  57      -6.311  -5.292  -8.318  1.00 95.54           C  
ATOM    861  HB2 ARG A  57      -5.600  -4.738  -7.705  1.00 95.54           H  
ATOM    862  HB3 ARG A  57      -6.843  -5.972  -7.652  1.00 95.54           H  
ATOM    863  O   ARG A  57      -7.614  -2.753  -7.145  1.00 95.54           O  
ATOM    864  CG  ARG A  57      -5.538  -6.123  -9.351  1.00 95.54           C  
ATOM    865  HG2 ARG A  57      -4.710  -6.618  -8.843  1.00 95.54           H  
ATOM    866  HG3 ARG A  57      -5.125  -5.474 -10.123  1.00 95.54           H  
ATOM    867  CD  ARG A  57      -6.406  -7.198 -10.003  1.00 95.54           C  
ATOM    868  HD2 ARG A  57      -6.811  -7.839  -9.220  1.00 95.54           H  
ATOM    869  HD3 ARG A  57      -7.224  -6.722 -10.542  1.00 95.54           H  
ATOM    870  NE  ARG A  57      -5.602  -7.986 -10.947  1.00 95.54           N  
ATOM    871  HE  ARG A  57      -4.813  -7.529 -11.381  1.00 95.54           H  
ATOM    872  NH1 ARG A  57      -6.790  -9.959 -10.886  1.00 95.54           N  
ATOM    873 HH11 ARG A  57      -7.429  -9.546 -10.223  1.00 95.54           H  
ATOM    874 HH12 ARG A  57      -6.886 -10.918 -11.188  1.00 95.54           H  
ATOM    875  NH2 ARG A  57      -4.947  -9.728 -12.172  1.00 95.54           N  
ATOM    876 HH21 ARG A  57      -4.212  -9.111 -12.487  1.00 95.54           H  
ATOM    877 HH22 ARG A  57      -4.988 -10.683 -12.496  1.00 95.54           H  
ATOM    878  CZ  ARG A  57      -5.794  -9.229 -11.324  1.00 95.54           C  
ATOM    879  N   THR A  58      -9.360  -4.061  -7.655  1.00 97.60           N  
ATOM    880  H   THR A  58      -9.687  -4.846  -8.199  1.00 97.60           H  
ATOM    881  CA  THR A  58     -10.178  -3.674  -6.501  1.00 97.60           C  
ATOM    882  HA  THR A  58      -9.661  -2.927  -5.899  1.00 97.60           H  
ATOM    883  C   THR A  58     -10.380  -4.907  -5.643  1.00 97.60           C  
ATOM    884  CB  THR A  58     -11.510  -3.055  -6.931  1.00 97.60           C  
ATOM    885  HB  THR A  58     -12.067  -3.765  -7.542  1.00 97.60           H  
ATOM    886  O   THR A  58     -10.695  -5.973  -6.174  1.00 97.60           O  
ATOM    887  CG2 THR A  58     -12.364  -2.639  -5.739  1.00 97.60           C  
ATOM    888 HG21 THR A  58     -13.229  -2.069  -6.081  1.00 97.60           H  
ATOM    889 HG22 THR A  58     -11.784  -2.025  -5.050  1.00 97.60           H  
ATOM    890 HG23 THR A  58     -12.733  -3.516  -5.208  1.00 97.60           H  
ATOM    891  OG1 THR A  58     -11.229  -1.903  -7.701  1.00 97.60           O  
ATOM    892  HG1 THR A  58     -10.737  -2.194  -8.472  1.00 97.60           H  
ATOM    893  N   VAL A  59     -10.148  -4.770  -4.343  1.00 97.88           N  
ATOM    894  H   VAL A  59      -9.851  -3.870  -3.994  1.00 97.88           H  
ATOM    895  CA  VAL A  59     -10.253  -5.859  -3.376  1.00 97.88           C  
ATOM    896  HA  VAL A  59     -10.778  -6.702  -3.824  1.00 97.88           H  
ATOM    897  C   VAL A  59     -11.053  -5.383  -2.184  1.00 97.88           C  
ATOM    898  CB  VAL A  59      -8.863  -6.343  -2.933  1.00 97.88           C  
ATOM    899  HB  VAL A  59      -8.310  -5.523  -2.473  1.00 97.88           H  
ATOM    900  O   VAL A  59     -10.670  -4.428  -1.518  1.00 97.88           O  
ATOM    901  CG1 VAL A  59      -8.955  -7.495  -1.925  1.00 97.88           C  
ATOM    902 HG11 VAL A  59      -7.952  -7.797  -1.623  1.00 97.88           H  
ATOM    903 HG12 VAL A  59      -9.478  -8.346  -2.363  1.00 97.88           H  
ATOM    904 HG13 VAL A  59      -9.485  -7.178  -1.028  1.00 97.88           H  
ATOM    905  CG2 VAL A  59      -8.079  -6.843  -4.149  1.00 97.88           C  
ATOM    906 HG21 VAL A  59      -7.699  -5.998  -4.723  1.00 97.88           H  
ATOM    907 HG22 VAL A  59      -7.248  -7.458  -3.802  1.00 97.88           H  
ATOM    908 HG23 VAL A  59      -8.718  -7.463  -4.778  1.00 97.88           H  
ATOM    909  N   THR A  60     -12.141  -6.081  -1.890  1.00 98.44           N  
ATOM    910  H   THR A  60     -12.436  -6.830  -2.500  1.00 98.44           H  
ATOM    911  CA  THR A  60     -12.836  -5.940  -0.614  1.00 98.44           C  
ATOM    912  HA  THR A  60     -12.758  -4.909  -0.271  1.00 98.44           H  
ATOM    913  C   THR A  60     -12.169  -6.860   0.403  1.00 98.44           C  
ATOM    914  CB  THR A  60     -14.322  -6.278  -0.754  1.00 98.44           C  
ATOM    915  HB  THR A  60     -14.425  -7.353  -0.904  1.00 98.44           H  
ATOM    916  O   THR A  60     -12.020  -8.052   0.149  1.00 98.44           O  
ATOM    917  CG2 THR A  60     -15.116  -5.883   0.489  1.00 98.44           C  
ATOM    918 HG21 THR A  60     -14.787  -6.474   1.344  1.00 98.44           H  
ATOM    919 HG22 THR A  60     -16.174  -6.078   0.317  1.00 98.44           H  
ATOM    920 HG23 THR A  60     -14.975  -4.823   0.702  1.00 98.44           H  
ATOM    921  OG1 THR A  60     -14.892  -5.633  -1.874  1.00 98.44           O  
ATOM    922  HG1 THR A  60     -14.873  -4.679  -1.772  1.00 98.44           H  
ATOM    923  N   VAL A  61     -11.771  -6.311   1.546  1.00 98.61           N  
ATOM    924  H   VAL A  61     -11.901  -5.315   1.656  1.00 98.61           H  
ATOM    925  CA  VAL A  61     -11.153  -7.032   2.661  1.00 98.61           C  
ATOM    926  HA  VAL A  61     -10.992  -8.073   2.379  1.00 98.61           H  
ATOM    927  C   VAL A  61     -12.123  -6.994   3.836  1.00 98.61           C  
ATOM    928  CB  VAL A  61      -9.786  -6.421   3.034  1.00 98.61           C  
ATOM    929  HB  VAL A  61      -9.939  -5.455   3.514  1.00 98.61           H  
ATOM    930  O   VAL A  61     -12.415  -5.923   4.380  1.00 98.61           O  
ATOM    931  CG1 VAL A  61      -9.029  -7.341   3.999  1.00 98.61           C  
ATOM    932 HG11 VAL A  61      -8.083  -6.885   4.290  1.00 98.61           H  
ATOM    933 HG12 VAL A  61      -8.827  -8.300   3.522  1.00 98.61           H  
ATOM    934 HG13 VAL A  61      -9.623  -7.522   4.895  1.00 98.61           H  
ATOM    935  CG2 VAL A  61      -8.882  -6.198   1.814  1.00 98.61           C  
ATOM    936 HG21 VAL A  61      -8.714  -7.143   1.298  1.00 98.61           H  
ATOM    937 HG22 VAL A  61      -7.928  -5.789   2.145  1.00 98.61           H  
ATOM    938 HG23 VAL A  61      -9.334  -5.482   1.127  1.00 98.61           H  
ATOM    939  N   ASN A  62     -12.664  -8.145   4.222  1.00 98.54           N  
ATOM    940  H   ASN A  62     -12.362  -9.000   3.778  1.00 98.54           H  
ATOM    941  CA  ASN A  62     -13.612  -8.243   5.329  1.00 98.54           C  
ATOM    942  HA  ASN A  62     -14.318  -7.417   5.231  1.00 98.54           H  
ATOM    943  C   ASN A  62     -12.908  -8.109   6.692  1.00 98.54           C  
ATOM    944  CB  ASN A  62     -14.409  -9.550   5.216  1.00 98.54           C  
ATOM    945  HB2 ASN A  62     -13.727 -10.399   5.241  1.00 98.54           H  
ATOM    946  HB3 ASN A  62     -15.097  -9.653   6.055  1.00 98.54           H  
ATOM    947  O   ASN A  62     -11.694  -8.287   6.785  1.00 98.54           O  
ATOM    948  CG  ASN A  62     -15.229  -9.581   3.947  1.00 98.54           C  
ATOM    949  ND2 ASN A  62     -14.838 -10.395   3.000  1.00 98.54           N  
ATOM    950 HD21 ASN A  62     -15.305 -10.322   2.107  1.00 98.54           H  
ATOM    951 HD22 ASN A  62     -13.901 -10.768   3.059  1.00 98.54           H  
ATOM    952  OD1 ASN A  62     -16.197  -8.851   3.795  1.00 98.54           O  
ATOM    953  N   PRO A  63     -13.645  -7.800   7.772  1.00 98.54           N  
ATOM    954  CA  PRO A  63     -13.092  -7.762   9.126  1.00 98.54           C  
ATOM    955  HA  PRO A  63     -12.442  -6.891   9.215  1.00 98.54           H  
ATOM    956  C   PRO A  63     -12.313  -9.031   9.501  1.00 98.54           C  
ATOM    957  CB  PRO A  63     -14.310  -7.580  10.033  1.00 98.54           C  
ATOM    958  HB2 PRO A  63     -14.786  -8.540  10.234  1.00 98.54           H  
ATOM    959  HB3 PRO A  63     -14.061  -7.084  10.972  1.00 98.54           H  
ATOM    960  O   PRO A  63     -12.837 -10.139   9.397  1.00 98.54           O  
ATOM    961  CG  PRO A  63     -15.231  -6.739   9.160  1.00 98.54           C  
ATOM    962  HG2 PRO A  63     -14.856  -5.716   9.142  1.00 98.54           H  
ATOM    963  HG3 PRO A  63     -16.269  -6.780   9.490  1.00 98.54           H  
ATOM    964  CD  PRO A  63     -15.038  -7.374   7.789  1.00 98.54           C  
ATOM    965  HD2 PRO A  63     -15.247  -6.643   7.007  1.00 98.54           H  
ATOM    966  HD3 PRO A  63     -15.694  -8.238   7.690  1.00 98.54           H  
ATOM    967  N   GLY A  64     -11.072  -8.864   9.963  1.00 98.08           N  
ATOM    968  H   GLY A  64     -10.674  -7.936   9.940  1.00 98.08           H  
ATOM    969  CA  GLY A  64     -10.169  -9.952  10.351  1.00 98.08           C  
ATOM    970  HA2 GLY A  64     -10.719 -10.678  10.949  1.00 98.08           H  
ATOM    971  HA3 GLY A  64      -9.366  -9.535  10.959  1.00 98.08           H  
ATOM    972  C   GLY A  64      -9.520 -10.702   9.183  1.00 98.08           C  
ATOM    973  O   GLY A  64      -8.746 -11.629   9.421  1.00 98.08           O  
ATOM    974  N   GLU A  65      -9.819 -10.327   7.938  1.00 98.49           N  
ATOM    975  H   GLU A  65     -10.444  -9.546   7.799  1.00 98.49           H  
ATOM    976  CA  GLU A  65      -9.280 -10.965   6.740  1.00 98.49           C  
ATOM    977  HA  GLU A  65      -9.176 -12.031   6.945  1.00 98.49           H  
ATOM    978  C   GLU A  65      -7.889 -10.418   6.383  1.00 98.49           C  
ATOM    979  CB  GLU A  65     -10.287 -10.811   5.587  1.00 98.49           C  
ATOM    980  HB2 GLU A  65     -10.280  -9.774   5.249  1.00 98.49           H  
ATOM    981  HB3 GLU A  65     -11.281 -11.052   5.963  1.00 98.49           H  
ATOM    982  O   GLU A  65      -7.589  -9.233   6.572  1.00 98.49           O  
ATOM    983  CG  GLU A  65      -9.999 -11.719   4.384  1.00 98.49           C  
ATOM    984  HG2 GLU A  65      -9.947 -12.749   4.738  1.00 98.49           H  
ATOM    985  HG3 GLU A  65      -9.026 -11.458   3.967  1.00 98.49           H  
ATOM    986  CD  GLU A  65     -11.066 -11.618   3.277  1.00 98.49           C  
ATOM    987  OE1 GLU A  65     -11.036 -12.482   2.376  1.00 98.49           O  
ATOM    988  OE2 GLU A  65     -11.938 -10.713   3.335  1.00 98.49           O  
ATOM    989  N   GLU A  66      -7.048 -11.293   5.826  1.00 98.40           N  
ATOM    990  H   GLU A  66      -7.377 -12.235   5.666  1.00 98.40           H  
ATOM    991  CA  GLU A  66      -5.807 -10.933   5.145  1.00 98.40           C  
ATOM    992  HA  GLU A  66      -5.762  -9.845   5.095  1.00 98.40           H  
ATOM    993  C   GLU A  66      -5.853 -11.475   3.708  1.00 98.40           C  
ATOM    994  CB  GLU A  66      -4.576 -11.398   5.955  1.00 98.40           C  
ATOM    995  HB2 GLU A  66      -4.580 -12.485   6.039  1.00 98.40           H  
ATOM    996  HB3 GLU A  66      -4.671 -10.975   6.955  1.00 98.40           H  
ATOM    997  O   GLU A  66      -6.070 -12.668   3.495  1.00 98.40           O  
ATOM    998  CG  GLU A  66      -3.228 -10.938   5.353  1.00 98.40           C  
ATOM    999  HG2 GLU A  66      -3.031 -11.516   4.451  1.00 98.40           H  
ATOM   1000  HG3 GLU A  66      -3.324  -9.892   5.059  1.00 98.40           H  
ATOM   1001  CD  GLU A  66      -2.011 -11.047   6.307  1.00 98.40           C  
ATOM   1002  OE1 GLU A  66      -0.888 -10.654   5.892  1.00 98.40           O  
ATOM   1003  OE2 GLU A  66      -2.167 -11.421   7.495  1.00 98.40           O  
ATOM   1004  N   VAL A  67      -5.664 -10.595   2.724  1.00 98.35           N  
ATOM   1005  H   VAL A  67      -5.466  -9.640   2.986  1.00 98.35           H  
ATOM   1006  CA  VAL A  67      -5.710 -10.906   1.287  1.00 98.35           C  
ATOM   1007  HA  VAL A  67      -5.876 -11.976   1.161  1.00 98.35           H  
ATOM   1008  C   VAL A  67      -4.372 -10.554   0.649  1.00 98.35           C  
ATOM   1009  CB  VAL A  67      -6.865 -10.165   0.577  1.00 98.35           C  
ATOM   1010  HB  VAL A  67      -6.709  -9.089   0.664  1.00 98.35           H  
ATOM   1011  O   VAL A  67      -3.808  -9.499   0.931  1.00 98.35           O  
ATOM   1012  CG1 VAL A  67      -6.926 -10.526  -0.916  1.00 98.35           C  
ATOM   1013 HG11 VAL A  67      -7.830 -10.111  -1.362  1.00 98.35           H  
ATOM   1014 HG12 VAL A  67      -6.951 -11.609  -1.037  1.00 98.35           H  
ATOM   1015 HG13 VAL A  67      -6.065 -10.116  -1.444  1.00 98.35           H  
ATOM   1016  CG2 VAL A  67      -8.225 -10.504   1.193  1.00 98.35           C  
ATOM   1017 HG21 VAL A  67      -8.402 -11.579   1.167  1.00 98.35           H  
ATOM   1018 HG22 VAL A  67      -8.257 -10.168   2.230  1.00 98.35           H  
ATOM   1019 HG23 VAL A  67      -9.027  -9.999   0.655  1.00 98.35           H  
ATOM   1020  N   GLU A  68      -3.870 -11.404  -0.247  1.00 98.34           N  
ATOM   1021  H   GLU A  68      -4.394 -12.238  -0.468  1.00 98.34           H  
ATOM   1022  CA  GLU A  68      -2.689 -11.112  -1.065  1.00 98.34           C  
ATOM   1023  HA  GLU A  68      -2.230 -10.193  -0.701  1.00 98.34           H  
ATOM   1024  C   GLU A  68      -3.087 -10.880  -2.528  1.00 98.34           C  
ATOM   1025  CB  GLU A  68      -1.627 -12.218  -0.907  1.00 98.34           C  
ATOM   1026  HB2 GLU A  68      -1.453 -12.387   0.155  1.00 98.34           H  
ATOM   1027  HB3 GLU A  68      -1.996 -13.143  -1.349  1.00 98.34           H  
ATOM   1028  O   GLU A  68      -3.782 -11.690  -3.140  1.00 98.34           O  
ATOM   1029  CG  GLU A  68      -0.292 -11.830  -1.565  1.00 98.34           C  
ATOM   1030  HG2 GLU A  68      -0.447 -11.680  -2.633  1.00 98.34           H  
ATOM   1031  HG3 GLU A  68       0.046 -10.882  -1.147  1.00 98.34           H  
ATOM   1032  CD  GLU A  68       0.802 -12.892  -1.355  1.00 98.34           C  
ATOM   1033  OE1 GLU A  68       1.057 -13.668  -2.300  1.00 98.34           O  
ATOM   1034  OE2 GLU A  68       1.451 -12.890  -0.276  1.00 98.34           O  
ATOM   1035  N   VAL A  69      -2.610  -9.778  -3.102  1.00 97.39           N  
ATOM   1036  H   VAL A  69      -2.077  -9.143  -2.524  1.00 97.39           H  
ATOM   1037  CA  VAL A  69      -2.748  -9.435  -4.520  1.00 97.39           C  
ATOM   1038  HA  VAL A  69      -3.350 -10.195  -5.018  1.00 97.39           H  
ATOM   1039  C   VAL A  69      -1.361  -9.414  -5.136  1.00 97.39           C  
ATOM   1040  CB  VAL A  69      -3.428  -8.072  -4.722  1.00 97.39           C  
ATOM   1041  HB  VAL A  69      -2.751  -7.275  -4.412  1.00 97.39           H  
ATOM   1042  O   VAL A  69      -0.468  -8.742  -4.627  1.00 97.39           O  
ATOM   1043  CG1 VAL A  69      -3.791  -7.857  -6.199  1.00 97.39           C  
ATOM   1044 HG11 VAL A  69      -4.477  -8.635  -6.533  1.00 97.39           H  
ATOM   1045 HG12 VAL A  69      -2.894  -7.875  -6.818  1.00 97.39           H  
ATOM   1046 HG13 VAL A  69      -4.266  -6.884  -6.320  1.00 97.39           H  
ATOM   1047  CG2 VAL A  69      -4.708  -7.948  -3.900  1.00 97.39           C  
ATOM   1048 HG21 VAL A  69      -5.159  -6.976  -4.099  1.00 97.39           H  
ATOM   1049 HG22 VAL A  69      -4.482  -7.993  -2.834  1.00 97.39           H  
ATOM   1050 HG23 VAL A  69      -5.395  -8.754  -4.156  1.00 97.39           H  
ATOM   1051  N   THR A  70      -1.170 -10.129  -6.239  1.00 95.85           N  
ATOM   1052  H   THR A  70      -1.953 -10.617  -6.649  1.00 95.85           H  
ATOM   1053  CA  THR A  70       0.105 -10.136  -6.963  1.00 95.85           C  
ATOM   1054  HA  THR A  70       0.842  -9.544  -6.421  1.00 95.85           H  
ATOM   1055  C   THR A  70      -0.067  -9.505  -8.335  1.00 95.85           C  
ATOM   1056  CB  THR A  70       0.680 -11.552  -7.074  1.00 95.85           C  
ATOM   1057  HB  THR A  70      -0.026 -12.199  -7.594  1.00 95.85           H  
ATOM   1058  O   THR A  70      -0.987  -9.856  -9.071  1.00 95.85           O  
ATOM   1059  CG2 THR A  70       2.028 -11.585  -7.798  1.00 95.85           C  
ATOM   1060 HG21 THR A  70       2.456 -12.584  -7.723  1.00 95.85           H  
ATOM   1061 HG22 THR A  70       2.711 -10.864  -7.349  1.00 95.85           H  
ATOM   1062 HG23 THR A  70       1.893 -11.345  -8.853  1.00 95.85           H  
ATOM   1063  OG1 THR A  70       0.935 -12.076  -5.792  1.00 95.85           O  
ATOM   1064  HG1 THR A  70       0.125 -12.078  -5.276  1.00 95.85           H  
ATOM   1065  N   PHE A  71       0.859  -8.616  -8.672  1.00 92.83           N  
ATOM   1066  H   PHE A  71       1.562  -8.382  -7.985  1.00 92.83           H  
ATOM   1067  CA  PHE A  71       1.037  -8.026  -9.992  1.00 92.83           C  
ATOM   1068  HA  PHE A  71       0.205  -8.303 -10.641  1.00 92.83           H  
ATOM   1069  C   PHE A  71       2.332  -8.556 -10.603  1.00 92.83           C  
ATOM   1070  CB  PHE A  71       1.062  -6.502  -9.873  1.00 92.83           C  
ATOM   1071  HB2 PHE A  71       1.901  -6.205  -9.244  1.00 92.83           H  
ATOM   1072  HB3 PHE A  71       1.230  -6.083 -10.865  1.00 92.83           H  
ATOM   1073  O   PHE A  71       3.277  -8.895  -9.883  1.00 92.83           O  
ATOM   1074  CG  PHE A  71      -0.212  -5.915  -9.305  1.00 92.83           C  
ATOM   1075  CD1 PHE A  71      -1.180  -5.387 -10.173  1.00 92.83           C  
ATOM   1076  HD1 PHE A  71      -0.996  -5.386 -11.237  1.00 92.83           H  
ATOM   1077  CD2 PHE A  71      -0.434  -5.892  -7.915  1.00 92.83           C  
ATOM   1078  HD2 PHE A  71       0.301  -6.309  -7.243  1.00 92.83           H  
ATOM   1079  CE1 PHE A  71      -2.349  -4.804  -9.662  1.00 92.83           C  
ATOM   1080  HE1 PHE A  71      -3.062  -4.354 -10.337  1.00 92.83           H  
ATOM   1081  CE2 PHE A  71      -1.610  -5.324  -7.400  1.00 92.83           C  
ATOM   1082  HE2 PHE A  71      -1.776  -5.307  -6.333  1.00 92.83           H  
ATOM   1083  CZ  PHE A  71      -2.560  -4.772  -8.275  1.00 92.83           C  
ATOM   1084  HZ  PHE A  71      -3.451  -4.305  -7.881  1.00 92.83           H  
ATOM   1085  N   SER A  72       2.391  -8.642 -11.929  1.00 90.49           N  
ATOM   1086  H   SER A  72       1.609  -8.319 -12.481  1.00 90.49           H  
ATOM   1087  CA  SER A  72       3.600  -9.047 -12.650  1.00 90.49           C  
ATOM   1088  HA  SER A  72       4.466  -8.895 -12.005  1.00 90.49           H  
ATOM   1089  C   SER A  72       3.791  -8.173 -13.879  1.00 90.49           C  
ATOM   1090  CB  SER A  72       3.567 -10.529 -13.036  1.00 90.49           C  
ATOM   1091  HB2 SER A  72       2.749 -10.712 -13.733  1.00 90.49           H  
ATOM   1092  HB3 SER A  72       4.511 -10.798 -13.510  1.00 90.49           H  
ATOM   1093  O   SER A  72       2.838  -7.908 -14.609  1.00 90.49           O  
ATOM   1094  OG  SER A  72       3.384 -11.312 -11.869  1.00 90.49           O  
ATOM   1095  HG  SER A  72       3.532 -10.715 -11.132  1.00 90.49           H  
ATOM   1096  N   ALA A  73       5.019  -7.720 -14.099  1.00 83.86           N  
ATOM   1097  H   ALA A  73       5.764  -7.987 -13.472  1.00 83.86           H  
ATOM   1098  CA  ALA A  73       5.366  -6.836 -15.196  1.00 83.86           C  
ATOM   1099  HA  ALA A  73       4.633  -6.937 -15.996  1.00 83.86           H  
ATOM   1100  C   ALA A  73       6.741  -7.207 -15.749  1.00 83.86           C  
ATOM   1101  CB  ALA A  73       5.343  -5.390 -14.691  1.00 83.86           C  
ATOM   1102  HB1 ALA A  73       6.023  -5.282 -13.846  1.00 83.86           H  
ATOM   1103  HB2 ALA A  73       4.335  -5.112 -14.383  1.00 83.86           H  
ATOM   1104  HB3 ALA A  73       5.687  -4.723 -15.480  1.00 83.86           H  
ATOM   1105  O   ALA A  73       7.705  -7.304 -15.002  1.00 83.86           O  
ATOM   1106  N   ASN A  74       6.841  -7.342 -17.075  1.00 80.86           N  
ATOM   1107  H   ASN A  74       5.995  -7.348 -17.626  1.00 80.86           H  
ATOM   1108  CA  ASN A  74       8.125  -7.591 -17.747  1.00 80.86           C  
ATOM   1109  HA  ASN A  74       8.574  -8.497 -17.339  1.00 80.86           H  
ATOM   1110  C   ASN A  74       9.136  -6.452 -17.538  1.00 80.86           C  
ATOM   1111  CB  ASN A  74       7.880  -7.771 -19.254  1.00 80.86           C  
ATOM   1112  HB2 ASN A  74       7.386  -6.883 -19.649  1.00 80.86           H  
ATOM   1113  HB3 ASN A  74       8.845  -7.867 -19.752  1.00 80.86           H  
ATOM   1114  O   ASN A  74      10.335  -6.661 -17.687  1.00 80.86           O  
ATOM   1115  CG  ASN A  74       7.071  -9.000 -19.609  1.00 80.86           C  
ATOM   1116  ND2 ASN A  74       6.504  -9.031 -20.791  1.00 80.86           N  
ATOM   1117 HD21 ASN A  74       5.999  -9.880 -21.003  1.00 80.86           H  
ATOM   1118 HD22 ASN A  74       6.664  -8.287 -21.454  1.00 80.86           H  
ATOM   1119  OD1 ASN A  74       6.915  -9.941 -18.857  1.00 80.86           O  
ATOM   1120  N   ASP A  75       8.631  -5.258 -17.232  1.00 76.83           N  
ATOM   1121  H   ASP A  75       7.643  -5.204 -17.031  1.00 76.83           H  
ATOM   1122  CA  ASP A  75       9.414  -4.091 -16.865  1.00 76.83           C  
ATOM   1123  HA  ASP A  75      10.474  -4.295 -17.010  1.00 76.83           H  
ATOM   1124  C   ASP A  75       9.129  -3.746 -15.390  1.00 76.83           C  
ATOM   1125  CB  ASP A  75       9.058  -2.941 -17.810  1.00 76.83           C  
ATOM   1126  HB2 ASP A  75       9.349  -3.218 -18.824  1.00 76.83           H  
ATOM   1127  HB3 ASP A  75       7.980  -2.786 -17.799  1.00 76.83           H  
ATOM   1128  O   ASP A  75       7.997  -3.354 -15.074  1.00 76.83           O  
ATOM   1129  CG  ASP A  75       9.759  -1.636 -17.435  1.00 76.83           C  
ATOM   1130  OD1 ASP A  75      10.622  -1.662 -16.527  1.00 76.83           O  
ATOM   1131  OD2 ASP A  75       9.369  -0.630 -18.054  1.00 76.83           O  
ATOM   1132  N   PRO A  76      10.110  -3.893 -14.480  1.00 70.47           N  
ATOM   1133  CA  PRO A  76       9.930  -3.585 -13.066  1.00 70.47           C  
ATOM   1134  HA  PRO A  76       9.075  -4.139 -12.677  1.00 70.47           H  
ATOM   1135  C   PRO A  76       9.684  -2.091 -12.802  1.00 70.47           C  
ATOM   1136  CB  PRO A  76      11.205  -4.089 -12.382  1.00 70.47           C  
ATOM   1137  HB2 PRO A  76      11.069  -5.132 -12.095  1.00 70.47           H  
ATOM   1138  HB3 PRO A  76      11.473  -3.491 -11.512  1.00 70.47           H  
ATOM   1139  O   PRO A  76       9.062  -1.764 -11.789  1.00 70.47           O  
ATOM   1140  CG  PRO A  76      12.263  -4.003 -13.480  1.00 70.47           C  
ATOM   1141  HG2 PRO A  76      12.642  -2.983 -13.543  1.00 70.47           H  
ATOM   1142  HG3 PRO A  76      13.079  -4.707 -13.316  1.00 70.47           H  
ATOM   1143  CD  PRO A  76      11.475  -4.331 -14.742  1.00 70.47           C  
ATOM   1144  HD2 PRO A  76      11.484  -5.406 -14.921  1.00 70.47           H  
ATOM   1145  HD3 PRO A  76      11.915  -3.799 -15.585  1.00 70.47           H  
ATOM   1146  N   HIS A  77      10.078  -1.181 -13.705  1.00 75.90           N  
ATOM   1147  H   HIS A  77      10.510  -1.479 -14.568  1.00 75.90           H  
ATOM   1148  CA  HIS A  77       9.823   0.257 -13.555  1.00 75.90           C  
ATOM   1149  HA  HIS A  77      10.179   0.565 -12.572  1.00 75.90           H  
ATOM   1150  C   HIS A  77       8.329   0.605 -13.593  1.00 75.90           C  
ATOM   1151  CB  HIS A  77      10.611   1.044 -14.608  1.00 75.90           C  
ATOM   1152  HB2 HIS A  77      10.326   0.721 -15.610  1.00 75.90           H  
ATOM   1153  HB3 HIS A  77      10.353   2.100 -14.527  1.00 75.90           H  
ATOM   1154  O   HIS A  77       7.905   1.609 -13.018  1.00 75.90           O  
ATOM   1155  CG  HIS A  77      12.101   0.912 -14.431  1.00 75.90           C  
ATOM   1156  CD2 HIS A  77      13.012   0.501 -15.367  1.00 75.90           C  
ATOM   1157  HD2 HIS A  77      12.784   0.225 -16.386  1.00 75.90           H  
ATOM   1158  ND1 HIS A  77      12.794   1.160 -13.268  1.00 75.90           N  
ATOM   1159  HD1 HIS A  77      12.380   1.377 -12.372  1.00 75.90           H  
ATOM   1160  CE1 HIS A  77      14.094   0.926 -13.504  1.00 75.90           C  
ATOM   1161  HE1 HIS A  77      14.883   1.020 -12.772  1.00 75.90           H  
ATOM   1162  NE2 HIS A  77      14.278   0.495 -14.759  1.00 75.90           N  
ATOM   1163  N   LYS A  78       7.479  -0.294 -14.111  1.00 79.77           N  
ATOM   1164  H   LYS A  78       7.878  -1.099 -14.573  1.00 79.77           H  
ATOM   1165  CA  LYS A  78       6.015  -0.173 -13.997  1.00 79.77           C  
ATOM   1166  HA  LYS A  78       5.723   0.776 -14.447  1.00 79.77           H  
ATOM   1167  C   LYS A  78       5.520  -0.128 -12.552  1.00 79.77           C  
ATOM   1168  CB  LYS A  78       5.335  -1.324 -14.744  1.00 79.77           C  
ATOM   1169  HB2 LYS A  78       4.262  -1.275 -14.554  1.00 79.77           H  
ATOM   1170  HB3 LYS A  78       5.706  -2.282 -14.380  1.00 79.77           H  
ATOM   1171  O   LYS A  78       4.420   0.361 -12.295  1.00 79.77           O  
ATOM   1172  CG  LYS A  78       5.577  -1.192 -16.249  1.00 79.77           C  
ATOM   1173  HG2 LYS A  78       6.624  -1.393 -16.476  1.00 79.77           H  
ATOM   1174  HG3 LYS A  78       5.346  -0.172 -16.555  1.00 79.77           H  
ATOM   1175  CD  LYS A  78       4.683  -2.151 -17.032  1.00 79.77           C  
ATOM   1176  HD2 LYS A  78       3.643  -1.971 -16.762  1.00 79.77           H  
ATOM   1177  HD3 LYS A  78       4.953  -3.182 -16.805  1.00 79.77           H  
ATOM   1178  CE  LYS A  78       4.892  -1.874 -18.518  1.00 79.77           C  
ATOM   1179  HE2 LYS A  78       4.821  -0.798 -18.681  1.00 79.77           H  
ATOM   1180  HE3 LYS A  78       5.906  -2.166 -18.791  1.00 79.77           H  
ATOM   1181  NZ  LYS A  78       3.884  -2.578 -19.342  1.00 79.77           N  
ATOM   1182  HZ1 LYS A  78       2.961  -2.256 -19.089  1.00 79.77           H  
ATOM   1183  HZ2 LYS A  78       4.036  -2.346 -20.313  1.00 79.77           H  
ATOM   1184  HZ3 LYS A  78       3.948  -3.577 -19.207  1.00 79.77           H  
ATOM   1185  N   PHE A  79       6.311  -0.611 -11.599  1.00 85.76           N  
ATOM   1186  H   PHE A  79       7.205  -0.999 -11.864  1.00 85.76           H  
ATOM   1187  CA  PHE A  79       5.985  -0.563 -10.181  1.00 85.76           C  
ATOM   1188  HA  PHE A  79       4.905  -0.463 -10.070  1.00 85.76           H  
ATOM   1189  C   PHE A  79       6.566   0.656  -9.456  1.00 85.76           C  
ATOM   1190  CB  PHE A  79       6.384  -1.888  -9.531  1.00 85.76           C  
ATOM   1191  HB2 PHE A  79       6.060  -1.862  -8.490  1.00 85.76           H  
ATOM   1192  HB3 PHE A  79       7.470  -1.969  -9.540  1.00 85.76           H  
ATOM   1193  O   PHE A  79       6.432   0.739  -8.239  1.00 85.76           O  
ATOM   1194  CG  PHE A  79       5.770  -3.130 -10.144  1.00 85.76           C  
ATOM   1195  CD1 PHE A  79       4.398  -3.178 -10.464  1.00 85.76           C  
ATOM   1196  HD1 PHE A  79       3.767  -2.321 -10.278  1.00 85.76           H  
ATOM   1197  CD2 PHE A  79       6.579  -4.254 -10.377  1.00 85.76           C  
ATOM   1198  HD2 PHE A  79       7.634  -4.222 -10.148  1.00 85.76           H  
ATOM   1199  CE1 PHE A  79       3.845  -4.336 -11.034  1.00 85.76           C  
ATOM   1200  HE1 PHE A  79       2.800  -4.359 -11.305  1.00 85.76           H  
ATOM   1201  CE2 PHE A  79       6.021  -5.417 -10.929  1.00 85.76           C  
ATOM   1202  HE2 PHE A  79       6.657  -6.267 -11.127  1.00 85.76           H  
ATOM   1203  CZ  PHE A  79       4.656  -5.460 -11.257  1.00 85.76           C  
ATOM   1204  HZ  PHE A  79       4.237  -6.352 -11.698  1.00 85.76           H  
ATOM   1205  N   ASN A  80       7.145   1.632 -10.169  1.00 86.10           N  
ATOM   1206  H   ASN A  80       7.303   1.493 -11.157  1.00 86.10           H  
ATOM   1207  CA  ASN A  80       7.728   2.828  -9.554  1.00 86.10           C  
ATOM   1208  HA  ASN A  80       8.388   2.491  -8.755  1.00 86.10           H  
ATOM   1209  C   ASN A  80       6.686   3.788  -8.947  1.00 86.10           C  
ATOM   1210  CB  ASN A  80       8.597   3.582 -10.570  1.00 86.10           C  
ATOM   1211  HB2 ASN A  80       8.822   4.574 -10.178  1.00 86.10           H  
ATOM   1212  HB3 ASN A  80       8.057   3.716 -11.507  1.00 86.10           H  
ATOM   1213  O   ASN A  80       7.045   4.668  -8.164  1.00 86.10           O  
ATOM   1214  CG  ASN A  80       9.937   2.930 -10.854  1.00 86.10           C  
ATOM   1215  ND2 ASN A  80      10.673   3.515 -11.765  1.00 86.10           N  
ATOM   1216 HD21 ASN A  80      11.602   3.169 -11.962  1.00 86.10           H  
ATOM   1217 HD22 ASN A  80      10.311   4.328 -12.242  1.00 86.10           H  
ATOM   1218  OD1 ASN A  80      10.346   1.941 -10.265  1.00 86.10           O  
ATOM   1219  N   ARG A  81       5.403   3.658  -9.318  1.00 88.54           N  
ATOM   1220  H   ARG A  81       5.192   2.927  -9.982  1.00 88.54           H  
ATOM   1221  CA  ARG A  81       4.322   4.559  -8.879  1.00 88.54           C  
ATOM   1222  HA  ARG A  81       4.680   5.091  -7.998  1.00 88.54           H  
ATOM   1223  C   ARG A  81       3.045   3.835  -8.427  1.00 88.54           C  
ATOM   1224  CB  ARG A  81       4.031   5.615  -9.958  1.00 88.54           C  
ATOM   1225  HB2 ARG A  81       3.179   6.216  -9.639  1.00 88.54           H  
ATOM   1226  HB3 ARG A  81       3.769   5.113 -10.889  1.00 88.54           H  
ATOM   1227  O   ARG A  81       1.986   4.050  -9.020  1.00 88.54           O  
ATOM   1228  CG  ARG A  81       5.204   6.569 -10.203  1.00 88.54           C  
ATOM   1229  HG2 ARG A  81       6.081   6.013 -10.535  1.00 88.54           H  
ATOM   1230  HG3 ARG A  81       5.442   7.096  -9.280  1.00 88.54           H  
ATOM   1231  CD  ARG A  81       4.820   7.571 -11.296  1.00 88.54           C  
ATOM   1232  HD2 ARG A  81       4.629   7.024 -12.219  1.00 88.54           H  
ATOM   1233  HD3 ARG A  81       3.904   8.092 -11.016  1.00 88.54           H  
ATOM   1234  NE  ARG A  81       5.906   8.534 -11.536  1.00 88.54           N  
ATOM   1235  HE  ARG A  81       6.623   8.245 -12.186  1.00 88.54           H  
ATOM   1236  NH1 ARG A  81       5.305  10.105  -9.971  1.00 88.54           N  
ATOM   1237 HH11 ARG A  81       5.639  10.821  -9.342  1.00 88.54           H  
ATOM   1238 HH12 ARG A  81       4.534   9.519  -9.684  1.00 88.54           H  
ATOM   1239  NH2 ARG A  81       7.209  10.329 -11.128  1.00 88.54           N  
ATOM   1240 HH21 ARG A  81       7.532  10.970 -10.418  1.00 88.54           H  
ATOM   1241 HH22 ARG A  81       7.921   9.937 -11.728  1.00 88.54           H  
ATOM   1242  CZ  ARG A  81       6.125   9.660 -10.885  1.00 88.54           C  
ATOM   1243  N   PRO A  82       3.097   2.941  -7.426  1.00 93.14           N  
ATOM   1244  CA  PRO A  82       1.900   2.269  -6.963  1.00 93.14           C  
ATOM   1245  HA  PRO A  82       1.339   1.886  -7.815  1.00 93.14           H  
ATOM   1246  C   PRO A  82       1.020   3.252  -6.186  1.00 93.14           C  
ATOM   1247  CB  PRO A  82       2.387   1.093  -6.124  1.00 93.14           C  
ATOM   1248  HB2 PRO A  82       1.664   0.800  -5.362  1.00 93.14           H  
ATOM   1249  HB3 PRO A  82       2.619   0.251  -6.776  1.00 93.14           H  
ATOM   1250  O   PRO A  82       1.490   4.077  -5.397  1.00 93.14           O  
ATOM   1251  CG  PRO A  82       3.680   1.626  -5.518  1.00 93.14           C  
ATOM   1252  HG2 PRO A  82       3.440   2.141  -4.588  1.00 93.14           H  
ATOM   1253  HG3 PRO A  82       4.386   0.817  -5.334  1.00 93.14           H  
ATOM   1254  CD  PRO A  82       4.221   2.605  -6.569  1.00 93.14           C  
ATOM   1255  HD2 PRO A  82       4.993   2.113  -7.161  1.00 93.14           H  
ATOM   1256  HD3 PRO A  82       4.641   3.496  -6.104  1.00 93.14           H  
ATOM   1257  N   GLN A  83      -0.281   3.135  -6.407  1.00 95.05           N  
ATOM   1258  H   GLN A  83      -0.589   2.455  -7.087  1.00 95.05           H  
ATOM   1259  CA  GLN A  83      -1.304   3.922  -5.742  1.00 95.05           C  
ATOM   1260  HA  GLN A  83      -0.843   4.535  -4.967  1.00 95.05           H  
ATOM   1261  C   GLN A  83      -2.304   2.986  -5.069  1.00 95.05           C  
ATOM   1262  CB  GLN A  83      -1.944   4.868  -6.766  1.00 95.05           C  
ATOM   1263  HB2 GLN A  83      -1.196   5.595  -7.082  1.00 95.05           H  
ATOM   1264  HB3 GLN A  83      -2.241   4.289  -7.640  1.00 95.05           H  
ATOM   1265  O   GLN A  83      -2.781   2.023  -5.671  1.00 95.05           O  
ATOM   1266  CG  GLN A  83      -3.173   5.613  -6.229  1.00 95.05           C  
ATOM   1267  HG2 GLN A  83      -2.888   6.259  -5.398  1.00 95.05           H  
ATOM   1268  HG3 GLN A  83      -3.903   4.893  -5.861  1.00 95.05           H  
ATOM   1269  CD  GLN A  83      -3.858   6.448  -7.305  1.00 95.05           C  
ATOM   1270  NE2 GLN A  83      -5.147   6.656  -7.182  1.00 95.05           N  
ATOM   1271 HE21 GLN A  83      -5.448   7.521  -7.608  1.00 95.05           H  
ATOM   1272 HE22 GLN A  83      -5.600   6.365  -6.328  1.00 95.05           H  
ATOM   1273  OE1 GLN A  83      -3.280   6.883  -8.294  1.00 95.05           O  
ATOM   1274  N   PHE A  84      -2.650   3.317  -3.831  1.00 98.35           N  
ATOM   1275  H   PHE A  84      -2.190   4.109  -3.406  1.00 98.35           H  
ATOM   1276  CA  PHE A  84      -3.641   2.621  -3.026  1.00 98.35           C  
ATOM   1277  HA  PHE A  84      -4.106   1.828  -3.612  1.00 98.35           H  
ATOM   1278  C   PHE A  84      -4.710   3.624  -2.613  1.00 98.35           C  
ATOM   1279  CB  PHE A  84      -2.963   1.977  -1.807  1.00 98.35           C  
ATOM   1280  HB2 PHE A  84      -3.689   1.342  -1.299  1.00 98.35           H  
ATOM   1281  HB3 PHE A  84      -2.670   2.758  -1.104  1.00 98.35           H  
ATOM   1282  O   PHE A  84      -4.419   4.591  -1.915  1.00 98.35           O  
ATOM   1283  CG  PHE A  84      -1.737   1.155  -2.150  1.00 98.35           C  
ATOM   1284  CD1 PHE A  84      -1.886  -0.184  -2.546  1.00 98.35           C  
ATOM   1285  HD1 PHE A  84      -2.870  -0.629  -2.553  1.00 98.35           H  
ATOM   1286  CD2 PHE A  84      -0.456   1.740  -2.129  1.00 98.35           C  
ATOM   1287  HD2 PHE A  84      -0.337   2.774  -1.842  1.00 98.35           H  
ATOM   1288  CE1 PHE A  84      -0.764  -0.931  -2.940  1.00 98.35           C  
ATOM   1289  HE1 PHE A  84      -0.886  -1.954  -3.264  1.00 98.35           H  
ATOM   1290  CE2 PHE A  84       0.668   0.991  -2.520  1.00 98.35           C  
ATOM   1291  HE2 PHE A  84       1.646   1.449  -2.524  1.00 98.35           H  
ATOM   1292  CZ  PHE A  84       0.511  -0.343  -2.935  1.00 98.35           C  
ATOM   1293  HZ  PHE A  84       1.368  -0.913  -3.265  1.00 98.35           H  
ATOM   1294  N   THR A  85      -5.947   3.407  -3.038  1.00 98.34           N  
ATOM   1295  H   THR A  85      -6.119   2.621  -3.648  1.00 98.34           H  
ATOM   1296  CA  THR A  85      -7.109   4.129  -2.515  1.00 98.34           C  
ATOM   1297  HA  THR A  85      -6.787   4.992  -1.932  1.00 98.34           H  
ATOM   1298  C   THR A  85      -7.845   3.186  -1.581  1.00 98.34           C  
ATOM   1299  CB  THR A  85      -8.005   4.647  -3.644  1.00 98.34           C  
ATOM   1300  HB  THR A  85      -8.405   3.806  -4.211  1.00 98.34           H  
ATOM   1301  O   THR A  85      -8.269   2.114  -2.005  1.00 98.34           O  
ATOM   1302  CG2 THR A  85      -9.165   5.488  -3.119  1.00 98.34           C  
ATOM   1303 HG21 THR A  85      -9.750   5.866  -3.957  1.00 98.34           H  
ATOM   1304 HG22 THR A  85      -9.823   4.873  -2.504  1.00 98.34           H  
ATOM   1305 HG23 THR A  85      -8.795   6.321  -2.522  1.00 98.34           H  
ATOM   1306  OG1 THR A  85      -7.252   5.476  -4.510  1.00 98.34           O  
ATOM   1307  HG1 THR A  85      -6.920   6.197  -3.969  1.00 98.34           H  
ATOM   1308  N   ILE A  86      -7.936   3.559  -0.309  1.00 98.61           N  
ATOM   1309  H   ILE A  86      -7.600   4.477  -0.052  1.00 98.61           H  
ATOM   1310  CA  ILE A  86      -8.550   2.766   0.750  1.00 98.61           C  
ATOM   1311  HA  ILE A  86      -8.792   1.772   0.374  1.00 98.61           H  
ATOM   1312  C   ILE A  86      -9.849   3.455   1.144  1.00 98.61           C  
ATOM   1313  CB  ILE A  86      -7.593   2.603   1.955  1.00 98.61           C  
ATOM   1314  HB  ILE A  86      -7.401   3.583   2.391  1.00 98.61           H  
ATOM   1315  O   ILE A  86      -9.826   4.599   1.600  1.00 98.61           O  
ATOM   1316  CG1 ILE A  86      -6.240   1.957   1.569  1.00 98.61           C  
ATOM   1317 HG12 ILE A  86      -6.379   1.295   0.715  1.00 98.61           H  
ATOM   1318 HG13 ILE A  86      -5.872   1.350   2.397  1.00 98.61           H  
ATOM   1319  CG2 ILE A  86      -8.256   1.735   3.035  1.00 98.61           C  
ATOM   1320 HG21 ILE A  86      -8.454   0.744   2.628  1.00 98.61           H  
ATOM   1321 HG22 ILE A  86      -7.602   1.650   3.903  1.00 98.61           H  
ATOM   1322 HG23 ILE A  86      -9.194   2.181   3.366  1.00 98.61           H  
ATOM   1323  CD1 ILE A  86      -5.140   2.979   1.251  1.00 98.61           C  
ATOM   1324 HD11 ILE A  86      -4.221   2.452   0.994  1.00 98.61           H  
ATOM   1325 HD12 ILE A  86      -5.426   3.616   0.414  1.00 98.61           H  
ATOM   1326 HD13 ILE A  86      -4.952   3.601   2.126  1.00 98.61           H  
ATOM   1327  N   GLU A  87     -10.962   2.752   0.976  1.00 98.40           N  
ATOM   1328  H   GLU A  87     -10.896   1.825   0.582  1.00 98.40           H  
ATOM   1329  CA  GLU A  87     -12.307   3.222   1.291  1.00 98.40           C  
ATOM   1330  HA  GLU A  87     -12.236   4.230   1.700  1.00 98.40           H  
ATOM   1331  C   GLU A  87     -12.945   2.334   2.363  1.00 98.40           C  
ATOM   1332  CB  GLU A  87     -13.182   3.308   0.025  1.00 98.40           C  
ATOM   1333  HB2 GLU A  87     -14.149   3.715   0.319  1.00 98.40           H  
ATOM   1334  HB3 GLU A  87     -13.332   2.309  -0.385  1.00 98.40           H  
ATOM   1335  O   GLU A  87     -12.819   1.108   2.346  1.00 98.40           O  
ATOM   1336  CG  GLU A  87     -12.555   4.214  -1.052  1.00 98.40           C  
ATOM   1337  HG2 GLU A  87     -11.674   3.721  -1.463  1.00 98.40           H  
ATOM   1338  HG3 GLU A  87     -12.226   5.129  -0.560  1.00 98.40           H  
ATOM   1339  CD  GLU A  87     -13.489   4.612  -2.209  1.00 98.40           C  
ATOM   1340  OE1 GLU A  87     -13.042   5.460  -3.028  1.00 98.40           O  
ATOM   1341  OE2 GLU A  87     -14.671   4.211  -2.220  1.00 98.40           O  
ATOM   1342  N   TRP A  88     -13.638   2.944   3.321  1.00 97.24           N  
ATOM   1343  H   TRP A  88     -13.741   3.947   3.269  1.00 97.24           H  
ATOM   1344  CA  TRP A  88     -14.350   2.237   4.385  1.00 97.24           C  
ATOM   1345  HA  TRP A  88     -14.499   1.203   4.076  1.00 97.24           H  
ATOM   1346  C   TRP A  88     -15.746   2.822   4.612  1.00 97.24           C  
ATOM   1347  CB  TRP A  88     -13.504   2.213   5.668  1.00 97.24           C  
ATOM   1348  HB2 TRP A  88     -12.539   1.766   5.426  1.00 97.24           H  
ATOM   1349  HB3 TRP A  88     -13.982   1.559   6.398  1.00 97.24           H  
ATOM   1350  O   TRP A  88     -16.122   3.871   4.078  1.00 97.24           O  
ATOM   1351  CG  TRP A  88     -13.237   3.536   6.315  1.00 97.24           C  
ATOM   1352  CD1 TRP A  88     -14.005   4.141   7.249  1.00 97.24           C  
ATOM   1353  HD1 TRP A  88     -14.924   3.738   7.649  1.00 97.24           H  
ATOM   1354  CD2 TRP A  88     -12.131   4.450   6.057  1.00 97.24           C  
ATOM   1355  CE2 TRP A  88     -12.279   5.591   6.901  1.00 97.24           C  
ATOM   1356  CE3 TRP A  88     -11.046   4.447   5.158  1.00 97.24           C  
ATOM   1357  HE3 TRP A  88     -10.910   3.604   4.498  1.00 97.24           H  
ATOM   1358  NE1 TRP A  88     -13.434   5.344   7.613  1.00 97.24           N  
ATOM   1359  HE1 TRP A  88     -13.837   5.967   8.298  1.00 97.24           H  
ATOM   1360  CH2 TRP A  88     -10.383   6.683   5.879  1.00 97.24           C  
ATOM   1361  HH2 TRP A  88      -9.750   7.549   5.754  1.00 97.24           H  
ATOM   1362  CZ2 TRP A  88     -11.426   6.701   6.820  1.00 97.24           C  
ATOM   1363  HZ2 TRP A  88     -11.586   7.568   7.444  1.00 97.24           H  
ATOM   1364  CZ3 TRP A  88     -10.184   5.553   5.068  1.00 97.24           C  
ATOM   1365  HZ3 TRP A  88      -9.387   5.545   4.339  1.00 97.24           H  
ATOM   1366  N   GLY A  89     -16.546   2.116   5.415  1.00 92.27           N  
ATOM   1367  H   GLY A  89     -16.182   1.263   5.815  1.00 92.27           H  
ATOM   1368  CA  GLY A  89     -17.918   2.514   5.727  1.00 92.27           C  
ATOM   1369  HA2 GLY A  89     -18.513   2.435   4.817  1.00 92.27           H  
ATOM   1370  HA3 GLY A  89     -18.331   1.832   6.470  1.00 92.27           H  
ATOM   1371  C   GLY A  89     -18.028   3.945   6.272  1.00 92.27           C  
ATOM   1372  O   GLY A  89     -17.158   4.421   6.995  1.00 92.27           O  
ATOM   1373  N   GLY A  90     -19.126   4.631   5.943  1.00 89.96           N  
ATOM   1374  H   GLY A  90     -19.806   4.189   5.341  1.00 89.96           H  
ATOM   1375  CA  GLY A  90     -19.379   6.005   6.397  1.00 89.96           C  
ATOM   1376  HA2 GLY A  90     -20.456   6.171   6.429  1.00 89.96           H  
ATOM   1377  HA3 GLY A  90     -18.989   6.133   7.407  1.00 89.96           H  
ATOM   1378  C   GLY A  90     -18.768   7.106   5.521  1.00 89.96           C  
ATOM   1379  O   GLY A  90     -18.744   8.256   5.944  1.00 89.96           O  
ATOM   1380  N   GLY A  91     -18.303   6.778   4.309  1.00 92.03           N  
ATOM   1381  H   GLY A  91     -18.276   5.802   4.049  1.00 92.03           H  
ATOM   1382  CA  GLY A  91     -17.699   7.748   3.384  1.00 92.03           C  
ATOM   1383  HA2 GLY A  91     -17.763   7.356   2.369  1.00 92.03           H  
ATOM   1384  HA3 GLY A  91     -18.242   8.692   3.428  1.00 92.03           H  
ATOM   1385  C   GLY A  91     -16.225   8.031   3.677  1.00 92.03           C  
ATOM   1386  O   GLY A  91     -15.696   9.066   3.279  1.00 92.03           O  
ATOM   1387  N   GLY A  92     -15.567   7.133   4.405  1.00 96.40           N  
ATOM   1388  H   GLY A  92     -16.019   6.258   4.630  1.00 96.40           H  
ATOM   1389  CA  GLY A  92     -14.153   7.245   4.696  1.00 96.40           C  
ATOM   1390  HA2 GLY A  92     -13.917   8.261   5.012  1.00 96.40           H  
ATOM   1391  HA3 GLY A  92     -13.946   6.556   5.515  1.00 96.40           H  
ATOM   1392  C   GLY A  92     -13.295   6.849   3.503  1.00 96.40           C  
ATOM   1393  O   GLY A  92     -13.518   5.795   2.912  1.00 96.40           O  
ATOM   1394  N   ARG A  93     -12.327   7.695   3.145  1.00 98.29           N  
ATOM   1395  H   ARG A  93     -12.228   8.559   3.658  1.00 98.29           H  
ATOM   1396  CA  ARG A  93     -11.434   7.488   2.007  1.00 98.29           C  
ATOM   1397  HA  ARG A  93     -11.283   6.417   1.872  1.00 98.29           H  
ATOM   1398  C   ARG A  93     -10.079   8.143   2.246  1.00 98.29           C  
ATOM   1399  CB  ARG A  93     -12.125   8.036   0.752  1.00 98.29           C  
ATOM   1400  HB2 ARG A  93     -13.040   7.467   0.587  1.00 98.29           H  
ATOM   1401  HB3 ARG A  93     -12.396   9.079   0.919  1.00 98.29           H  
ATOM   1402  O   ARG A  93     -10.007   9.334   2.545  1.00 98.29           O  
ATOM   1403  CG  ARG A  93     -11.254   7.947  -0.506  1.00 98.29           C  
ATOM   1404  HG2 ARG A  93     -10.893   6.930  -0.654  1.00 98.29           H  
ATOM   1405  HG3 ARG A  93     -10.399   8.617  -0.409  1.00 98.29           H  
ATOM   1406  CD  ARG A  93     -12.098   8.376  -1.702  1.00 98.29           C  
ATOM   1407  HD2 ARG A  93     -12.590   9.321  -1.470  1.00 98.29           H  
ATOM   1408  HD3 ARG A  93     -12.869   7.623  -1.862  1.00 98.29           H  
ATOM   1409  NE  ARG A  93     -11.270   8.566  -2.901  1.00 98.29           N  
ATOM   1410  HE  ARG A  93     -10.394   9.052  -2.767  1.00 98.29           H  
ATOM   1411  NH1 ARG A  93     -12.801   7.785  -4.417  1.00 98.29           N  
ATOM   1412 HH11 ARG A  93     -13.009   7.470  -5.353  1.00 98.29           H  
ATOM   1413 HH12 ARG A  93     -13.133   7.147  -3.708  1.00 98.29           H  
ATOM   1414  NH2 ARG A  93     -10.865   8.620  -5.133  1.00 98.29           N  
ATOM   1415 HH21 ARG A  93     -11.143   8.388  -6.076  1.00 98.29           H  
ATOM   1416 HH22 ARG A  93      -9.970   9.042  -4.929  1.00 98.29           H  
ATOM   1417  CZ  ARG A  93     -11.653   8.325  -4.138  1.00 98.29           C  
ATOM   1418  N   VAL A  94      -9.008   7.381   2.049  1.00 98.50           N  
ATOM   1419  H   VAL A  94      -9.158   6.413   1.805  1.00 98.50           H  
ATOM   1420  CA  VAL A  94      -7.634   7.895   2.001  1.00 98.50           C  
ATOM   1421  HA  VAL A  94      -7.683   8.978   1.883  1.00 98.50           H  
ATOM   1422  C   VAL A  94      -6.919   7.345   0.776  1.00 98.50           C  
ATOM   1423  CB  VAL A  94      -6.865   7.616   3.308  1.00 98.50           C  
ATOM   1424  HB  VAL A  94      -7.519   7.859   4.146  1.00 98.50           H  
ATOM   1425  O   VAL A  94      -7.153   6.216   0.343  1.00 98.50           O  
ATOM   1426  CG1 VAL A  94      -6.440   6.154   3.450  1.00 98.50           C  
ATOM   1427 HG11 VAL A  94      -7.323   5.515   3.454  1.00 98.50           H  
ATOM   1428 HG12 VAL A  94      -5.772   5.860   2.641  1.00 98.50           H  
ATOM   1429 HG13 VAL A  94      -5.906   6.039   4.393  1.00 98.50           H  
ATOM   1430  CG2 VAL A  94      -5.605   8.478   3.459  1.00 98.50           C  
ATOM   1431 HG21 VAL A  94      -5.882   9.532   3.471  1.00 98.50           H  
ATOM   1432 HG22 VAL A  94      -4.904   8.293   2.645  1.00 98.50           H  
ATOM   1433 HG23 VAL A  94      -5.107   8.246   4.401  1.00 98.50           H  
ATOM   1434  N   GLU A  95      -6.022   8.139   0.217  1.00 98.59           N  
ATOM   1435  H   GLU A  95      -5.902   9.068   0.595  1.00 98.59           H  
ATOM   1436  CA  GLU A  95      -5.175   7.748  -0.894  1.00 98.59           C  
ATOM   1437  HA  GLU A  95      -5.413   6.725  -1.186  1.00 98.59           H  
ATOM   1438  C   GLU A  95      -3.703   7.787  -0.485  1.00 98.59           C  
ATOM   1439  CB  GLU A  95      -5.489   8.652  -2.084  1.00 98.59           C  
ATOM   1440  HB2 GLU A  95      -5.093   9.650  -1.898  1.00 98.59           H  
ATOM   1441  HB3 GLU A  95      -6.572   8.714  -2.194  1.00 98.59           H  
ATOM   1442  O   GLU A  95      -3.234   8.769   0.087  1.00 98.59           O  
ATOM   1443  CG  GLU A  95      -4.904   8.101  -3.384  1.00 98.59           C  
ATOM   1444  HG2 GLU A  95      -3.820   8.033  -3.292  1.00 98.59           H  
ATOM   1445  HG3 GLU A  95      -5.295   7.098  -3.555  1.00 98.59           H  
ATOM   1446  CD  GLU A  95      -5.259   8.988  -4.578  1.00 98.59           C  
ATOM   1447  OE1 GLU A  95      -4.628   8.837  -5.639  1.00 98.59           O  
ATOM   1448  OE2 GLU A  95      -6.120   9.884  -4.489  1.00 98.59           O  
ATOM   1449  N   VAL A  96      -2.977   6.717  -0.803  1.00 98.57           N  
ATOM   1450  H   VAL A  96      -3.458   5.944  -1.240  1.00 98.57           H  
ATOM   1451  CA  VAL A  96      -1.529   6.582  -0.645  1.00 98.57           C  
ATOM   1452  HA  VAL A  96      -1.127   7.477  -0.170  1.00 98.57           H  
ATOM   1453  C   VAL A  96      -0.927   6.442  -2.037  1.00 98.57           C  
ATOM   1454  CB  VAL A  96      -1.167   5.363   0.230  1.00 98.57           C  
ATOM   1455  HB  VAL A  96      -1.468   4.450  -0.284  1.00 98.57           H  
ATOM   1456  O   VAL A  96      -1.131   5.429  -2.705  1.00 98.57           O  
ATOM   1457  CG1 VAL A  96       0.345   5.290   0.475  1.00 98.57           C  
ATOM   1458 HG11 VAL A  96       0.682   6.181   1.005  1.00 98.57           H  
ATOM   1459 HG12 VAL A  96       0.882   5.206  -0.469  1.00 98.57           H  
ATOM   1460 HG13 VAL A  96       0.576   4.409   1.074  1.00 98.57           H  
ATOM   1461  CG2 VAL A  96      -1.881   5.383   1.588  1.00 98.57           C  
ATOM   1462 HG21 VAL A  96      -1.677   6.320   2.107  1.00 98.57           H  
ATOM   1463 HG22 VAL A  96      -1.543   4.546   2.200  1.00 98.57           H  
ATOM   1464 HG23 VAL A  96      -2.957   5.288   1.444  1.00 98.57           H  
ATOM   1465  N   ARG A  97      -0.182   7.450  -2.488  1.00 96.41           N  
ATOM   1466  H   ARG A  97      -0.073   8.256  -1.889  1.00 96.41           H  
ATOM   1467  CA  ARG A  97       0.578   7.413  -3.744  1.00 96.41           C  
ATOM   1468  HA  ARG A  97       0.305   6.533  -4.328  1.00 96.41           H  
ATOM   1469  C   ARG A  97       2.053   7.312  -3.408  1.00 96.41           C  
ATOM   1470  CB  ARG A  97       0.317   8.662  -4.594  1.00 96.41           C  
ATOM   1471  HB2 ARG A  97       0.720   9.525  -4.064  1.00 96.41           H  
ATOM   1472  HB3 ARG A  97       0.859   8.565  -5.534  1.00 96.41           H  
ATOM   1473  O   ARG A  97       2.573   8.168  -2.695  1.00 96.41           O  
ATOM   1474  CG  ARG A  97      -1.161   8.927  -4.900  1.00 96.41           C  
ATOM   1475  HG2 ARG A  97      -1.730   8.969  -3.972  1.00 96.41           H  
ATOM   1476  HG3 ARG A  97      -1.556   8.135  -5.536  1.00 96.41           H  
ATOM   1477  CD  ARG A  97      -1.292  10.277  -5.612  1.00 96.41           C  
ATOM   1478  HD2 ARG A  97      -0.832  10.207  -6.597  1.00 96.41           H  
ATOM   1479  HD3 ARG A  97      -0.762  11.033  -5.032  1.00 96.41           H  
ATOM   1480  NE  ARG A  97      -2.703  10.652  -5.758  1.00 96.41           N  
ATOM   1481  HE  ARG A  97      -3.332   9.915  -6.043  1.00 96.41           H  
ATOM   1482  NH1 ARG A  97      -2.709  12.761  -4.808  1.00 96.41           N  
ATOM   1483 HH11 ARG A  97      -1.726  12.739  -4.578  1.00 96.41           H  
ATOM   1484 HH12 ARG A  97      -3.175  13.602  -4.498  1.00 96.41           H  
ATOM   1485  NH2 ARG A  97      -4.607  11.845  -5.513  1.00 96.41           N  
ATOM   1486 HH21 ARG A  97      -5.113  10.973  -5.565  1.00 96.41           H  
ATOM   1487 HH22 ARG A  97      -5.099  12.610  -5.074  1.00 96.41           H  
ATOM   1488  CZ  ARG A  97      -3.321  11.749  -5.363  1.00 96.41           C  
ATOM   1489  N   VAL A  98       2.721   6.289  -3.914  1.00 94.45           N  
ATOM   1490  H   VAL A  98       2.242   5.630  -4.511  1.00 94.45           H  
ATOM   1491  CA  VAL A  98       4.164   6.116  -3.737  1.00 94.45           C  
ATOM   1492  HA  VAL A  98       4.522   6.808  -2.975  1.00 94.45           H  
ATOM   1493  C   VAL A  98       4.859   6.460  -5.045  1.00 94.45           C  
ATOM   1494  CB  VAL A  98       4.502   4.699  -3.251  1.00 94.45           C  
ATOM   1495  HB  VAL A  98       4.295   3.999  -4.060  1.00 94.45           H  
ATOM   1496  O   VAL A  98       4.316   6.218  -6.117  1.00 94.45           O  
ATOM   1497  CG1 VAL A  98       5.977   4.561  -2.865  1.00 94.45           C  
ATOM   1498 HG11 VAL A  98       6.243   5.314  -2.122  1.00 94.45           H  
ATOM   1499 HG12 VAL A  98       6.612   4.681  -3.743  1.00 94.45           H  
ATOM   1500 HG13 VAL A  98       6.166   3.570  -2.453  1.00 94.45           H  
ATOM   1501  CG2 VAL A  98       3.654   4.290  -2.038  1.00 94.45           C  
ATOM   1502 HG21 VAL A  98       2.598   4.258  -2.307  1.00 94.45           H  
ATOM   1503 HG22 VAL A  98       3.941   3.288  -1.717  1.00 94.45           H  
ATOM   1504 HG23 VAL A  98       3.800   4.998  -1.222  1.00 94.45           H  
ATOM   1505  N   GLU A  99       6.047   7.038  -4.959  1.00 91.37           N  
ATOM   1506  H   GLU A  99       6.384   7.305  -4.045  1.00 91.37           H  
ATOM   1507  CA  GLU A  99       6.919   7.331  -6.091  1.00 91.37           C  
ATOM   1508  HA  GLU A  99       6.637   6.715  -6.945  1.00 91.37           H  
ATOM   1509  C   GLU A  99       8.361   7.000  -5.707  1.00 91.37           C  
ATOM   1510  CB  GLU A  99       6.737   8.803  -6.483  1.00 91.37           C  
ATOM   1511  HB2 GLU A  99       5.711   8.929  -6.828  1.00 91.37           H  
ATOM   1512  HB3 GLU A  99       6.879   9.428  -5.601  1.00 91.37           H  
ATOM   1513  O   GLU A  99       8.880   7.537  -4.725  1.00 91.37           O  
ATOM   1514  CG  GLU A  99       7.695   9.280  -7.583  1.00 91.37           C  
ATOM   1515  HG2 GLU A  99       7.582   8.630  -8.451  1.00 91.37           H  
ATOM   1516  HG3 GLU A  99       8.722   9.204  -7.226  1.00 91.37           H  
ATOM   1517  CD  GLU A  99       7.420  10.734  -8.000  1.00 91.37           C  
ATOM   1518  OE1 GLU A  99       8.178  11.277  -8.827  1.00 91.37           O  
ATOM   1519  OE2 GLU A  99       6.351  11.295  -7.670  1.00 91.37           O  
ATOM   1520  N   PHE A 100       9.003   6.122  -6.475  1.00 87.99           N  
ATOM   1521  H   PHE A 100       8.505   5.695  -7.243  1.00 87.99           H  
ATOM   1522  CA  PHE A 100      10.423   5.803  -6.336  1.00 87.99           C  
ATOM   1523  HA  PHE A 100      10.768   6.106  -5.347  1.00 87.99           H  
ATOM   1524  C   PHE A 100      11.228   6.591  -7.378  1.00 87.99           C  
ATOM   1525  CB  PHE A 100      10.636   4.284  -6.446  1.00 87.99           C  
ATOM   1526  HB2 PHE A 100      10.388   3.966  -7.459  1.00 87.99           H  
ATOM   1527  HB3 PHE A 100      11.693   4.071  -6.289  1.00 87.99           H  
ATOM   1528  O   PHE A 100      10.970   6.482  -8.574  1.00 87.99           O  
ATOM   1529  CG  PHE A 100       9.823   3.459  -5.458  1.00 87.99           C  
ATOM   1530  CD1 PHE A 100      10.262   3.260  -4.138  1.00 87.99           C  
ATOM   1531  HD1 PHE A 100      11.194   3.692  -3.805  1.00 87.99           H  
ATOM   1532  CD2 PHE A 100       8.598   2.898  -5.856  1.00 87.99           C  
ATOM   1533  HD2 PHE A 100       8.246   3.052  -6.866  1.00 87.99           H  
ATOM   1534  CE1 PHE A 100       9.461   2.518  -3.247  1.00 87.99           C  
ATOM   1535  HE1 PHE A 100       9.745   2.395  -2.212  1.00 87.99           H  
ATOM   1536  CE2 PHE A 100       7.815   2.139  -4.979  1.00 87.99           C  
ATOM   1537  HE2 PHE A 100       6.890   1.703  -5.325  1.00 87.99           H  
ATOM   1538  CZ  PHE A 100       8.249   1.952  -3.663  1.00 87.99           C  
ATOM   1539  HZ  PHE A 100       7.646   1.389  -2.966  1.00 87.99           H  
ATOM   1540  N   GLU A 101      12.198   7.385  -6.923  1.00 84.74           N  
ATOM   1541  H   GLU A 101      12.372   7.399  -5.928  1.00 84.74           H  
ATOM   1542  CA  GLU A 101      13.079   8.211  -7.759  1.00 84.74           C  
ATOM   1543  HA  GLU A 101      13.071   7.834  -8.782  1.00 84.74           H  
ATOM   1544  C   GLU A 101      14.512   8.098  -7.225  1.00 84.74           C  
ATOM   1545  CB  GLU A 101      12.563   9.669  -7.810  1.00 84.74           C  
ATOM   1546  HB2 GLU A 101      11.692   9.697  -8.465  1.00 84.74           H  
ATOM   1547  HB3 GLU A 101      12.242   9.968  -6.812  1.00 84.74           H  
ATOM   1548  O   GLU A 101      14.862   8.690  -6.202  1.00 84.74           O  
ATOM   1549  CG  GLU A 101      13.600  10.700  -8.304  1.00 84.74           C  
ATOM   1550  HG2 GLU A 101      14.325  10.861  -7.505  1.00 84.74           H  
ATOM   1551  HG3 GLU A 101      14.168  10.307  -9.148  1.00 84.74           H  
ATOM   1552  CD  GLU A 101      13.013  12.075  -8.657  1.00 84.74           C  
ATOM   1553  OE1 GLU A 101      13.457  12.680  -9.653  1.00 84.74           O  
ATOM   1554  OE2 GLU A 101      12.231  12.628  -7.840  1.00 84.74           O  
ATOM   1555  N   GLY A 102      15.349   7.313  -7.909  1.00 83.47           N  
ATOM   1556  H   GLY A 102      14.986   6.811  -8.706  1.00 83.47           H  
ATOM   1557  CA  GLY A 102      16.752   7.117  -7.538  1.00 83.47           C  
ATOM   1558  HA2 GLY A 102      17.278   8.067  -7.626  1.00 83.47           H  
ATOM   1559  HA3 GLY A 102      17.211   6.406  -8.225  1.00 83.47           H  
ATOM   1560  C   GLY A 102      16.923   6.578  -6.114  1.00 83.47           C  
ATOM   1561  O   GLY A 102      16.517   5.460  -5.806  1.00 83.47           O  
ATOM   1562  N   ASP A 103      17.544   7.379  -5.250  1.00 88.65           N  
ATOM   1563  H   ASP A 103      17.764   8.324  -5.532  1.00 88.65           H  
ATOM   1564  CA  ASP A 103      17.793   7.075  -3.838  1.00 88.65           C  
ATOM   1565  HA  ASP A 103      17.881   5.994  -3.730  1.00 88.65           H  
ATOM   1566  C   ASP A 103      16.645   7.512  -2.908  1.00 88.65           C  
ATOM   1567  CB  ASP A 103      19.145   7.684  -3.424  1.00 88.65           C  
ATOM   1568  HB2 ASP A 103      19.418   7.294  -2.443  1.00 88.65           H  
ATOM   1569  HB3 ASP A 103      19.911   7.358  -4.127  1.00 88.65           H  
ATOM   1570  O   ASP A 103      16.785   7.452  -1.683  1.00 88.65           O  
ATOM   1571  CG  ASP A 103      19.163   9.220  -3.348  1.00 88.65           C  
ATOM   1572  OD1 ASP A 103      18.400   9.884  -4.089  1.00 88.65           O  
ATOM   1573  OD2 ASP A 103      19.963   9.754  -2.548  1.00 88.65           O  
ATOM   1574  N   LYS A 104      15.504   7.945  -3.465  1.00 92.38           N  
ATOM   1575  H   LYS A 104      15.457   7.980  -4.473  1.00 92.38           H  
ATOM   1576  CA  LYS A 104      14.354   8.469  -2.718  1.00 92.38           C  
ATOM   1577  HA  LYS A 104      14.574   8.389  -1.654  1.00 92.38           H  
ATOM   1578  C   LYS A 104      13.073   7.686  -2.967  1.00 92.38           C  
ATOM   1579  CB  LYS A 104      14.134   9.952  -3.048  1.00 92.38           C  
ATOM   1580  HB2 LYS A 104      14.023  10.065  -4.127  1.00 92.38           H  
ATOM   1581  HB3 LYS A 104      13.218  10.298  -2.569  1.00 92.38           H  
ATOM   1582  O   LYS A 104      12.785   7.243  -4.076  1.00 92.38           O  
ATOM   1583  CG  LYS A 104      15.299  10.806  -2.549  1.00 92.38           C  
ATOM   1584  HG2 LYS A 104      16.237  10.394  -2.920  1.00 92.38           H  
ATOM   1585  HG3 LYS A 104      15.316  10.787  -1.459  1.00 92.38           H  
ATOM   1586  CD  LYS A 104      15.175  12.246  -3.037  1.00 92.38           C  
ATOM   1587  HD2 LYS A 104      15.039  12.237  -4.118  1.00 92.38           H  
ATOM   1588  HD3 LYS A 104      14.323  12.728  -2.556  1.00 92.38           H  
ATOM   1589  CE  LYS A 104      16.479  12.961  -2.689  1.00 92.38           C  
ATOM   1590  HE2 LYS A 104      16.575  13.015  -1.605  1.00 92.38           H  
ATOM   1591  HE3 LYS A 104      17.299  12.347  -3.063  1.00 92.38           H  
ATOM   1592  NZ  LYS A 104      16.531  14.304  -3.305  1.00 92.38           N  
ATOM   1593  HZ1 LYS A 104      16.449  14.197  -4.306  1.00 92.38           H  
ATOM   1594  HZ2 LYS A 104      17.427  14.729  -3.114  1.00 92.38           H  
ATOM   1595  HZ3 LYS A 104      15.781  14.887  -2.962  1.00 92.38           H  
ATOM   1596  N   MET A 105      12.248   7.626  -1.927  1.00 94.34           N  
ATOM   1597  H   MET A 105      12.581   8.016  -1.057  1.00 94.34           H  
ATOM   1598  CA  MET A 105      10.846   7.230  -2.004  1.00 94.34           C  
ATOM   1599  HA  MET A 105      10.575   7.055  -3.045  1.00 94.34           H  
ATOM   1600  C   MET A 105       9.982   8.368  -1.456  1.00 94.34           C  
ATOM   1601  CB  MET A 105      10.629   5.920  -1.237  1.00 94.34           C  
ATOM   1602  HB2 MET A 105      10.854   6.082  -0.183  1.00 94.34           H  
ATOM   1603  HB3 MET A 105      11.307   5.156  -1.620  1.00 94.34           H  
ATOM   1604  O   MET A 105      10.112   8.741  -0.287  1.00 94.34           O  
ATOM   1605  CG  MET A 105       9.187   5.418  -1.391  1.00 94.34           C  
ATOM   1606  HG2 MET A 105       8.493   6.242  -1.226  1.00 94.34           H  
ATOM   1607  HG3 MET A 105       9.047   5.083  -2.418  1.00 94.34           H  
ATOM   1608  SD  MET A 105       8.719   4.074  -0.266  1.00 94.34           S  
ATOM   1609  CE  MET A 105       8.678   5.027   1.257  1.00 94.34           C  
ATOM   1610  HE1 MET A 105       8.305   6.031   1.051  1.00 94.34           H  
ATOM   1611  HE2 MET A 105       8.011   4.541   1.969  1.00 94.34           H  
ATOM   1612  HE3 MET A 105       9.691   5.109   1.652  1.00 94.34           H  
ATOM   1613  N   ARG A 106       9.085   8.913  -2.281  1.00 95.63           N  
ATOM   1614  H   ARG A 106       9.016   8.529  -3.212  1.00 95.63           H  
ATOM   1615  CA  ARG A 106       8.071   9.891  -1.867  1.00 95.63           C  
ATOM   1616  HA  ARG A 106       8.361  10.338  -0.916  1.00 95.63           H  
ATOM   1617  C   ARG A 106       6.736   9.189  -1.656  1.00 95.63           C  
ATOM   1618  CB  ARG A 106       7.928  11.024  -2.893  1.00 95.63           C  
ATOM   1619  HB2 ARG A 106       7.611  10.606  -3.848  1.00 95.63           H  
ATOM   1620  HB3 ARG A 106       7.149  11.702  -2.545  1.00 95.63           H  
ATOM   1621  O   ARG A 106       6.318   8.381  -2.478  1.00 95.63           O  
ATOM   1622  CG  ARG A 106       9.217  11.828  -3.105  1.00 95.63           C  
ATOM   1623  HG2 ARG A 106       9.590  12.185  -2.145  1.00 95.63           H  
ATOM   1624  HG3 ARG A 106       9.969  11.193  -3.571  1.00 95.63           H  
ATOM   1625  CD  ARG A 106       8.926  13.027  -4.017  1.00 95.63           C  
ATOM   1626  HD2 ARG A 106       8.444  12.661  -4.923  1.00 95.63           H  
ATOM   1627  HD3 ARG A 106       8.229  13.697  -3.513  1.00 95.63           H  
ATOM   1628  NE  ARG A 106      10.159  13.771  -4.337  1.00 95.63           N  
ATOM   1629  HE  ARG A 106      10.668  14.135  -3.545  1.00 95.63           H  
ATOM   1630  NH1 ARG A 106      10.017  13.699  -6.642  1.00 95.63           N  
ATOM   1631 HH11 ARG A 106       9.103  13.272  -6.615  1.00 95.63           H  
ATOM   1632 HH12 ARG A 106      10.598  13.454  -7.431  1.00 95.63           H  
ATOM   1633  NH2 ARG A 106      11.887  14.350  -5.708  1.00 95.63           N  
ATOM   1634 HH21 ARG A 106      12.241  14.065  -6.610  1.00 95.63           H  
ATOM   1635 HH22 ARG A 106      12.507  14.391  -4.911  1.00 95.63           H  
ATOM   1636  CZ  ARG A 106      10.661  13.958  -5.545  1.00 95.63           C  
ATOM   1637  N   VAL A 107       6.058   9.516  -0.566  1.00 97.82           N  
ATOM   1638  H   VAL A 107       6.494  10.154   0.085  1.00 97.82           H  
ATOM   1639  CA  VAL A 107       4.719   9.027  -0.234  1.00 97.82           C  
ATOM   1640  HA  VAL A 107       4.346   8.396  -1.040  1.00 97.82           H  
ATOM   1641  C   VAL A 107       3.812  10.235  -0.092  1.00 97.82           C  
ATOM   1642  CB  VAL A 107       4.715   8.193   1.060  1.00 97.82           C  
ATOM   1643  HB  VAL A 107       5.010   8.821   1.900  1.00 97.82           H  
ATOM   1644  O   VAL A 107       3.995  11.031   0.825  1.00 97.82           O  
ATOM   1645  CG1 VAL A 107       3.316   7.629   1.336  1.00 97.82           C  
ATOM   1646 HG11 VAL A 107       2.596   8.439   1.449  1.00 97.82           H  
ATOM   1647 HG12 VAL A 107       3.320   7.053   2.262  1.00 97.82           H  
ATOM   1648 HG13 VAL A 107       3.004   6.987   0.512  1.00 97.82           H  
ATOM   1649  CG2 VAL A 107       5.704   7.027   0.975  1.00 97.82           C  
ATOM   1650 HG21 VAL A 107       5.707   6.472   1.914  1.00 97.82           H  
ATOM   1651 HG22 VAL A 107       6.708   7.420   0.812  1.00 97.82           H  
ATOM   1652 HG23 VAL A 107       5.439   6.364   0.152  1.00 97.82           H  
ATOM   1653  N   ARG A 108       2.833  10.371  -0.982  1.00 98.31           N  
ATOM   1654  H   ARG A 108       2.740   9.656  -1.690  1.00 98.31           H  
ATOM   1655  CA  ARG A 108       1.770  11.371  -0.865  1.00 98.31           C  
ATOM   1656  HA  ARG A 108       2.088  12.156  -0.180  1.00 98.31           H  
ATOM   1657  C   ARG A 108       0.536  10.725  -0.269  1.00 98.31           C  
ATOM   1658  CB  ARG A 108       1.466  12.038  -2.206  1.00 98.31           C  
ATOM   1659  HB2 ARG A 108       1.207  11.281  -2.946  1.00 98.31           H  
ATOM   1660  HB3 ARG A 108       0.616  12.708  -2.081  1.00 98.31           H  
ATOM   1661  O   ARG A 108       0.048   9.718  -0.779  1.00 98.31           O  
ATOM   1662  CG  ARG A 108       2.665  12.848  -2.694  1.00 98.31           C  
ATOM   1663  HG2 ARG A 108       2.904  13.614  -1.956  1.00 98.31           H  
ATOM   1664  HG3 ARG A 108       3.529  12.197  -2.827  1.00 98.31           H  
ATOM   1665  CD  ARG A 108       2.339  13.518  -4.024  1.00 98.31           C  
ATOM   1666  HD2 ARG A 108       2.095  12.750  -4.758  1.00 98.31           H  
ATOM   1667  HD3 ARG A 108       1.484  14.181  -3.893  1.00 98.31           H  
ATOM   1668  NE  ARG A 108       3.503  14.287  -4.464  1.00 98.31           N  
ATOM   1669  HE  ARG A 108       4.199  14.501  -3.764  1.00 98.31           H  
ATOM   1670  NH1 ARG A 108       2.976  14.594  -6.673  1.00 98.31           N  
ATOM   1671 HH11 ARG A 108       3.260  14.888  -7.596  1.00 98.31           H  
ATOM   1672 HH12 ARG A 108       2.073  14.178  -6.490  1.00 98.31           H  
ATOM   1673  NH2 ARG A 108       4.950  15.289  -5.823  1.00 98.31           N  
ATOM   1674 HH21 ARG A 108       5.309  15.544  -6.732  1.00 98.31           H  
ATOM   1675 HH22 ARG A 108       5.512  15.364  -4.987  1.00 98.31           H  
ATOM   1676  CZ  ARG A 108       3.795  14.718  -5.664  1.00 98.31           C  
ATOM   1677  N   LEU A 109       0.053  11.315   0.810  1.00 98.74           N  
ATOM   1678  H   LEU A 109       0.520  12.150   1.135  1.00 98.74           H  
ATOM   1679  CA  LEU A 109      -1.132  10.903   1.536  1.00 98.74           C  
ATOM   1680  HA  LEU A 109      -1.494   9.944   1.166  1.00 98.74           H  
ATOM   1681  C   LEU A 109      -2.200  11.962   1.331  1.00 98.74           C  
ATOM   1682  CB  LEU A 109      -0.803  10.777   3.028  1.00 98.74           C  
ATOM   1683  HB2 LEU A 109      -1.707  10.447   3.540  1.00 98.74           H  
ATOM   1684  HB3 LEU A 109      -0.540  11.765   3.408  1.00 98.74           H  
ATOM   1685  O   LEU A 109      -1.950  13.122   1.636  1.00 98.74           O  
ATOM   1686  CG  LEU A 109       0.338   9.814   3.377  1.00 98.74           C  
ATOM   1687  HG  LEU A 109       1.248  10.089   2.844  1.00 98.74           H  
ATOM   1688  CD1 LEU A 109       0.615   9.924   4.875  1.00 98.74           C  
ATOM   1689 HD11 LEU A 109       1.018  10.913   5.096  1.00 98.74           H  
ATOM   1690 HD12 LEU A 109       1.334   9.167   5.187  1.00 98.74           H  
ATOM   1691 HD13 LEU A 109      -0.310   9.789   5.436  1.00 98.74           H  
ATOM   1692  CD2 LEU A 109      -0.025   8.372   3.026  1.00 98.74           C  
ATOM   1693 HD21 LEU A 109      -0.157   8.284   1.948  1.00 98.74           H  
ATOM   1694 HD22 LEU A 109       0.779   7.703   3.333  1.00 98.74           H  
ATOM   1695 HD23 LEU A 109      -0.952   8.092   3.527  1.00 98.74           H  
ATOM   1696  N   ARG A 110      -3.381  11.577   0.856  1.00 98.67           N  
ATOM   1697  H   ARG A 110      -3.502  10.605   0.611  1.00 98.67           H  
ATOM   1698  CA  ARG A 110      -4.521  12.485   0.728  1.00 98.67           C  
ATOM   1699  HA  ARG A 110      -4.280  13.440   1.194  1.00 98.67           H  
ATOM   1700  C   ARG A 110      -5.723  11.922   1.461  1.00 98.67           C  
ATOM   1701  CB  ARG A 110      -4.793  12.750  -0.753  1.00 98.67           C  
ATOM   1702  HB2 ARG A 110      -4.970  11.804  -1.265  1.00 98.67           H  
ATOM   1703  HB3 ARG A 110      -3.918  13.228  -1.192  1.00 98.67           H  
ATOM   1704  O   ARG A 110      -6.112  10.785   1.210  1.00 98.67           O  
ATOM   1705  CG  ARG A 110      -6.012  13.654  -0.937  1.00 98.67           C  
ATOM   1706  HG2 ARG A 110      -5.879  14.583  -0.383  1.00 98.67           H  
ATOM   1707  HG3 ARG A 110      -6.906  13.143  -0.580  1.00 98.67           H  
ATOM   1708  CD  ARG A 110      -6.179  13.962  -2.417  1.00 98.67           C  
ATOM   1709  HD2 ARG A 110      -5.361  14.610  -2.731  1.00 98.67           H  
ATOM   1710  HD3 ARG A 110      -6.147  13.029  -2.978  1.00 98.67           H  
ATOM   1711  NE  ARG A 110      -7.478  14.595  -2.633  1.00 98.67           N  
ATOM   1712  HE  ARG A 110      -8.236  14.255  -2.058  1.00 98.67           H  
ATOM   1713  NH1 ARG A 110      -6.943  15.944  -4.405  1.00 98.67           N  
ATOM   1714 HH11 ARG A 110      -7.212  16.684  -5.038  1.00 98.67           H  
ATOM   1715 HH12 ARG A 110      -5.969  15.749  -4.227  1.00 98.67           H  
ATOM   1716  NH2 ARG A 110      -9.032  15.897  -3.545  1.00 98.67           N  
ATOM   1717 HH21 ARG A 110      -9.373  16.600  -4.185  1.00 98.67           H  
ATOM   1718 HH22 ARG A 110      -9.625  15.464  -2.850  1.00 98.67           H  
ATOM   1719  CZ  ARG A 110      -7.804  15.480  -3.537  1.00 98.67           C  
ATOM   1720  N   ASN A 111      -6.309  12.712   2.352  1.00 98.68           N  
ATOM   1721  H   ASN A 111      -5.954  13.650   2.473  1.00 98.68           H  
ATOM   1722  CA  ASN A 111      -7.494  12.315   3.101  1.00 98.68           C  
ATOM   1723  HA  ASN A 111      -7.638  11.236   3.036  1.00 98.68           H  
ATOM   1724  C   ASN A 111      -8.740  12.979   2.506  1.00 98.68           C  
ATOM   1725  CB  ASN A 111      -7.271  12.656   4.579  1.00 98.68           C  
ATOM   1726  HB2 ASN A 111      -7.108  13.730   4.667  1.00 98.68           H  
ATOM   1727  HB3 ASN A 111      -6.388  12.132   4.944  1.00 98.68           H  
ATOM   1728  O   ASN A 111      -8.944  14.179   2.670  1.00 98.68           O  
ATOM   1729  CG  ASN A 111      -8.442  12.271   5.457  1.00 98.68           C  
ATOM   1730  ND2 ASN A 111      -8.435  12.673   6.701  1.00 98.68           N  
ATOM   1731 HD21 ASN A 111      -7.617  13.139   7.067  1.00 98.68           H  
ATOM   1732 HD22 ASN A 111      -9.203  12.394   7.295  1.00 98.68           H  
ATOM   1733  OD1 ASN A 111      -9.358  11.574   5.053  1.00 98.68           O  
ATOM   1734  N   ASP A 112      -9.588  12.191   1.848  1.00 98.31           N  
ATOM   1735  H   ASP A 112      -9.407  11.198   1.824  1.00 98.31           H  
ATOM   1736  CA  ASP A 112     -10.871  12.654   1.306  1.00 98.31           C  
ATOM   1737  HA  ASP A 112     -10.856  13.741   1.236  1.00 98.31           H  
ATOM   1738  C   ASP A 112     -12.054  12.303   2.240  1.00 98.31           C  
ATOM   1739  CB  ASP A 112     -11.068  12.123  -0.126  1.00 98.31           C  
ATOM   1740  HB2 ASP A 112     -11.023  11.034  -0.100  1.00 98.31           H  
ATOM   1741  HB3 ASP A 112     -12.064  12.401  -0.469  1.00 98.31           H  
ATOM   1742  O   ASP A 112     -13.213  12.474   1.865  1.00 98.31           O  
ATOM   1743  CG  ASP A 112     -10.066  12.652  -1.169  1.00 98.31           C  
ATOM   1744  OD1 ASP A 112      -9.842  13.887  -1.279  1.00 98.31           O  
ATOM   1745  OD2 ASP A 112      -9.564  11.817  -1.954  1.00 98.31           O  
ATOM   1746  N   SER A 113     -11.788  11.815   3.459  1.00 97.15           N  
ATOM   1747  H   SER A 113     -10.819  11.702   3.721  1.00 97.15           H  
ATOM   1748  CA  SER A 113     -12.812  11.577   4.484  1.00 97.15           C  
ATOM   1749  HA  SER A 113     -13.723  11.253   3.981  1.00 97.15           H  
ATOM   1750  C   SER A 113     -13.155  12.842   5.280  1.00 97.15           C  
ATOM   1751  CB  SER A 113     -12.394  10.442   5.425  1.00 97.15           C  
ATOM   1752  HB2 SER A 113     -13.283  10.067   5.932  1.00 97.15           H  
ATOM   1753  HB3 SER A 113     -11.941   9.632   4.853  1.00 97.15           H  
ATOM   1754  O   SER A 113     -12.460  13.856   5.222  1.00 97.15           O  
ATOM   1755  OG  SER A 113     -11.488  10.869   6.406  1.00 97.15           O  
ATOM   1756  HG  SER A 113     -10.678  11.128   5.961  1.00 97.15           H  
ATOM   1757  N   SER A 114     -14.223  12.781   6.079  1.00 96.91           N  
ATOM   1758  H   SER A 114     -14.778  11.937   6.088  1.00 96.91           H  
ATOM   1759  CA  SER A 114     -14.660  13.886   6.943  1.00 96.91           C  
ATOM   1760  HA  SER A 114     -14.457  14.825   6.427  1.00 96.91           H  
ATOM   1761  C   SER A 114     -13.940  13.962   8.296  1.00 96.91           C  
ATOM   1762  CB  SER A 114     -16.172  13.795   7.156  1.00 96.91           C  
ATOM   1763  HB2 SER A 114     -16.671  13.859   6.189  1.00 96.91           H  
ATOM   1764  HB3 SER A 114     -16.510  14.625   7.776  1.00 96.91           H  
ATOM   1765  O   SER A 114     -14.226  14.864   9.081  1.00 96.91           O  
ATOM   1766  OG  SER A 114     -16.517  12.567   7.770  1.00 96.91           O  
ATOM   1767  HG  SER A 114     -16.178  12.554   8.667  1.00 96.91           H  
ATOM   1768  N   THR A 115     -13.043  13.022   8.610  1.00 96.96           N  
ATOM   1769  H   THR A 115     -12.796  12.334   7.914  1.00 96.96           H  
ATOM   1770  CA  THR A 115     -12.318  12.960   9.892  1.00 96.96           C  
ATOM   1771  HA  THR A 115     -12.472  13.896  10.429  1.00 96.96           H  
ATOM   1772  C   THR A 115     -10.818  12.776   9.673  1.00 96.96           C  
ATOM   1773  CB  THR A 115     -12.824  11.821  10.788  1.00 96.96           C  
ATOM   1774  HB  THR A 115     -12.189  11.755  11.671  1.00 96.96           H  
ATOM   1775  O   THR A 115     -10.426  12.199   8.663  1.00 96.96           O  
ATOM   1776  CG2 THR A 115     -14.263  12.061  11.244  1.00 96.96           C  
ATOM   1777 HG21 THR A 115     -14.340  13.032  11.734  1.00 96.96           H  
ATOM   1778 HG22 THR A 115     -14.548  11.281  11.950  1.00 96.96           H  
ATOM   1779 HG23 THR A 115     -14.938  12.028  10.389  1.00 96.96           H  
ATOM   1780  OG1 THR A 115     -12.791  10.588  10.107  1.00 96.96           O  
ATOM   1781  HG1 THR A 115     -11.924  10.482   9.709  1.00 96.96           H  
ATOM   1782  N   PRO A 116      -9.951  13.222  10.596  1.00 98.26           N  
ATOM   1783  CA  PRO A 116      -8.524  12.936  10.498  1.00 98.26           C  
ATOM   1784  HA  PRO A 116      -8.138  13.411   9.597  1.00 98.26           H  
ATOM   1785  C   PRO A 116      -8.235  11.431  10.440  1.00 98.26           C  
ATOM   1786  CB  PRO A 116      -7.879  13.591  11.722  1.00 98.26           C  
ATOM   1787  HB2 PRO A 116      -7.806  12.873  12.539  1.00 98.26           H  
ATOM   1788  HB3 PRO A 116      -6.898  14.004  11.487  1.00 98.26           H  
ATOM   1789  O   PRO A 116      -8.934  10.634  11.070  1.00 98.26           O  
ATOM   1790  CG  PRO A 116      -8.874  14.687  12.103  1.00 98.26           C  
ATOM   1791  HG2 PRO A 116      -8.697  15.571  11.491  1.00 98.26           H  
ATOM   1792  HG3 PRO A 116      -8.812  14.934  13.163  1.00 98.26           H  
ATOM   1793  CD  PRO A 116     -10.224  14.070  11.745  1.00 98.26           C  
ATOM   1794  HD2 PRO A 116     -10.582  13.458  12.573  1.00 98.26           H  
ATOM   1795  HD3 PRO A 116     -10.938  14.859  11.513  1.00 98.26           H  
ATOM   1796  N   VAL A 117      -7.183  11.069   9.708  1.00 98.59           N  
ATOM   1797  H   VAL A 117      -6.672  11.789   9.219  1.00 98.59           H  
ATOM   1798  CA  VAL A 117      -6.612   9.715   9.683  1.00 98.59           C  
ATOM   1799  HA  VAL A 117      -7.162   9.077  10.375  1.00 98.59           H  
ATOM   1800  C   VAL A 117      -5.171   9.757  10.169  1.00 98.59           C  
ATOM   1801  CB  VAL A 117      -6.701   9.056   8.295  1.00 98.59           C  
ATOM   1802  HB  VAL A 117      -6.268   8.058   8.363  1.00 98.59           H  
ATOM   1803  O   VAL A 117      -4.457  10.728   9.915  1.00 98.59           O  
ATOM   1804  CG1 VAL A 117      -8.156   8.898   7.854  1.00 98.59           C  
ATOM   1805 HG11 VAL A 117      -8.172   8.323   6.928  1.00 98.59           H  
ATOM   1806 HG12 VAL A 117      -8.719   8.365   8.620  1.00 98.59           H  
ATOM   1807 HG13 VAL A 117      -8.617   9.871   7.683  1.00 98.59           H  
ATOM   1808  CG2 VAL A 117      -5.954   9.822   7.196  1.00 98.59           C  
ATOM   1809 HG21 VAL A 117      -4.887   9.847   7.418  1.00 98.59           H  
ATOM   1810 HG22 VAL A 117      -6.334  10.841   7.127  1.00 98.59           H  
ATOM   1811 HG23 VAL A 117      -6.098   9.322   6.239  1.00 98.59           H  
ATOM   1812  N   GLU A 118      -4.731   8.706  10.848  1.00 98.70           N  
ATOM   1813  H   GLU A 118      -5.354   7.924  10.989  1.00 98.70           H  
ATOM   1814  CA  GLU A 118      -3.332   8.507  11.211  1.00 98.70           C  
ATOM   1815  HA  GLU A 118      -2.785   9.437  11.055  1.00 98.70           H  
ATOM   1816  C   GLU A 118      -2.717   7.453  10.290  1.00 98.70           C  
ATOM   1817  CB  GLU A 118      -3.207   8.169  12.705  1.00 98.70           C  
ATOM   1818  HB2 GLU A 118      -3.676   7.208  12.915  1.00 98.70           H  
ATOM   1819  HB3 GLU A 118      -3.731   8.942  13.267  1.00 98.70           H  
ATOM   1820  O   GLU A 118      -3.260   6.365  10.106  1.00 98.70           O  
ATOM   1821  CG  GLU A 118      -1.737   8.137  13.146  1.00 98.70           C  
ATOM   1822  HG2 GLU A 118      -1.217   8.982  12.694  1.00 98.70           H  
ATOM   1823  HG3 GLU A 118      -1.269   7.229  12.766  1.00 98.70           H  
ATOM   1824  CD  GLU A 118      -1.572   8.235  14.672  1.00 98.70           C  
ATOM   1825  OE1 GLU A 118      -0.933   7.344  15.269  1.00 98.70           O  
ATOM   1826  OE2 GLU A 118      -1.962   9.286  15.226  1.00 98.70           O  
ATOM   1827  N   VAL A 119      -1.588   7.788   9.667  1.00 98.80           N  
ATOM   1828  H   VAL A 119      -1.216   8.715   9.818  1.00 98.80           H  
ATOM   1829  CA  VAL A 119      -0.864   6.894   8.767  1.00 98.80           C  
ATOM   1830  HA  VAL A 119      -1.405   5.950   8.705  1.00 98.80           H  
ATOM   1831  C   VAL A 119       0.514   6.611   9.343  1.00 98.80           C  
ATOM   1832  CB  VAL A 119      -0.782   7.445   7.333  1.00 98.80           C  
ATOM   1833  HB  VAL A 119      -0.165   8.343   7.325  1.00 98.80           H  
ATOM   1834  O   VAL A 119       1.348   7.509   9.479  1.00 98.80           O  
ATOM   1835  CG1 VAL A 119      -0.149   6.396   6.405  1.00 98.80           C  
ATOM   1836 HG11 VAL A 119       0.877   6.194   6.710  1.00 98.80           H  
ATOM   1837 HG12 VAL A 119      -0.726   5.472   6.440  1.00 98.80           H  
ATOM   1838 HG13 VAL A 119      -0.136   6.769   5.381  1.00 98.80           H  
ATOM   1839  CG2 VAL A 119      -2.170   7.799   6.777  1.00 98.80           C  
ATOM   1840 HG21 VAL A 119      -2.095   8.101   5.732  1.00 98.80           H  
ATOM   1841 HG22 VAL A 119      -2.593   8.629   7.342  1.00 98.80           H  
ATOM   1842 HG23 VAL A 119      -2.836   6.940   6.859  1.00 98.80           H  
ATOM   1843  N   HIS A 120       0.778   5.340   9.631  1.00 98.65           N  
ATOM   1844  H   HIS A 120       0.025   4.676   9.526  1.00 98.65           H  
ATOM   1845  CA  HIS A 120       2.099   4.846   9.995  1.00 98.65           C  
ATOM   1846  HA  HIS A 120       2.700   5.680  10.359  1.00 98.65           H  
ATOM   1847  C   HIS A 120       2.776   4.241   8.773  1.00 98.65           C  
ATOM   1848  CB  HIS A 120       2.031   3.819  11.122  1.00 98.65           C  
ATOM   1849  HB2 HIS A 120       3.041   3.642  11.493  1.00 98.65           H  
ATOM   1850  HB3 HIS A 120       1.659   2.870  10.734  1.00 98.65           H  
ATOM   1851  O   HIS A 120       2.331   3.228   8.230  1.00 98.65           O  
ATOM   1852  CG  HIS A 120       1.165   4.237  12.268  1.00 98.65           C  
ATOM   1853  CD2 HIS A 120      -0.162   3.947  12.426  1.00 98.65           C  
ATOM   1854  HD2 HIS A 120      -0.796   3.400  11.743  1.00 98.65           H  
ATOM   1855  ND1 HIS A 120       1.571   4.961  13.364  1.00 98.65           N  
ATOM   1856  HD1 HIS A 120       2.437   5.471  13.463  1.00 98.65           H  
ATOM   1857  CE1 HIS A 120       0.513   5.071  14.185  1.00 98.65           C  
ATOM   1858  HE1 HIS A 120       0.500   5.589  15.132  1.00 98.65           H  
ATOM   1859  NE2 HIS A 120      -0.550   4.460  13.652  1.00 98.65           N  
ATOM   1860  N   ILE A 121       3.883   4.842   8.368  1.00 98.65           N  
ATOM   1861  H   ILE A 121       4.184   5.661   8.876  1.00 98.65           H  
ATOM   1862  CA  ILE A 121       4.707   4.396   7.254  1.00 98.65           C  
ATOM   1863  HA  ILE A 121       4.148   3.669   6.664  1.00 98.65           H  
ATOM   1864  C   ILE A 121       5.951   3.727   7.828  1.00 98.65           C  
ATOM   1865  CB  ILE A 121       5.071   5.572   6.327  1.00 98.65           C  
ATOM   1866  HB  ILE A 121       5.783   6.208   6.853  1.00 98.65           H  
ATOM   1867  O   ILE A 121       6.652   4.324   8.648  1.00 98.65           O  
ATOM   1868  CG1 ILE A 121       3.852   6.449   5.956  1.00 98.65           C  
ATOM   1869 HG12 ILE A 121       3.340   6.777   6.860  1.00 98.65           H  
ATOM   1870 HG13 ILE A 121       3.145   5.874   5.358  1.00 98.65           H  
ATOM   1871  CG2 ILE A 121       5.753   4.991   5.074  1.00 98.65           C  
ATOM   1872 HG21 ILE A 121       6.016   5.776   4.365  1.00 98.65           H  
ATOM   1873 HG22 ILE A 121       6.677   4.485   5.355  1.00 98.65           H  
ATOM   1874 HG23 ILE A 121       5.095   4.275   4.584  1.00 98.65           H  
ATOM   1875  CD1 ILE A 121       4.242   7.723   5.202  1.00 98.65           C  
ATOM   1876 HD11 ILE A 121       4.658   7.488   4.223  1.00 98.65           H  
ATOM   1877 HD12 ILE A 121       3.358   8.344   5.054  1.00 98.65           H  
ATOM   1878 HD13 ILE A 121       4.973   8.283   5.784  1.00 98.65           H  
ATOM   1879  N   LYS A 122       6.248   2.505   7.391  1.00 98.18           N  
ATOM   1880  H   LYS A 122       5.614   2.082   6.727  1.00 98.18           H  
ATOM   1881  CA  LYS A 122       7.483   1.790   7.720  1.00 98.18           C  
ATOM   1882  HA  LYS A 122       8.136   2.455   8.286  1.00 98.18           H  
ATOM   1883  C   LYS A 122       8.222   1.410   6.445  1.00 98.18           C  
ATOM   1884  CB  LYS A 122       7.167   0.576   8.601  1.00 98.18           C  
ATOM   1885  HB2 LYS A 122       6.662   0.912   9.506  1.00 98.18           H  
ATOM   1886  HB3 LYS A 122       6.495  -0.089   8.059  1.00 98.18           H  
ATOM   1887  O   LYS A 122       7.629   0.835   5.537  1.00 98.18           O  
ATOM   1888  CG  LYS A 122       8.442  -0.187   8.985  1.00 98.18           C  
ATOM   1889  HG2 LYS A 122       9.065   0.440   9.623  1.00 98.18           H  
ATOM   1890  HG3 LYS A 122       9.007  -0.441   8.088  1.00 98.18           H  
ATOM   1891  CD  LYS A 122       8.110  -1.493   9.705  1.00 98.18           C  
ATOM   1892  HD2 LYS A 122       7.465  -2.092   9.063  1.00 98.18           H  
ATOM   1893  HD3 LYS A 122       7.596  -1.284  10.644  1.00 98.18           H  
ATOM   1894  CE  LYS A 122       9.426  -2.233   9.958  1.00 98.18           C  
ATOM   1895  HE2 LYS A 122      10.003  -2.226   9.033  1.00 98.18           H  
ATOM   1896  HE3 LYS A 122      10.019  -1.688  10.692  1.00 98.18           H  
ATOM   1897  NZ  LYS A 122       9.188  -3.632  10.381  1.00 98.18           N  
ATOM   1898  HZ1 LYS A 122      10.074  -4.104  10.496  1.00 98.18           H  
ATOM   1899  HZ2 LYS A 122       8.654  -3.677  11.237  1.00 98.18           H  
ATOM   1900  HZ3 LYS A 122       8.673  -4.109   9.656  1.00 98.18           H  
ATOM   1901  N   VAL A 123       9.519   1.702   6.407  1.00 95.93           N  
ATOM   1902  H   VAL A 123       9.924   2.168   7.207  1.00 95.93           H  
ATOM   1903  CA  VAL A 123      10.395   1.460   5.256  1.00 95.93           C  
ATOM   1904  HA  VAL A 123       9.969   0.686   4.617  1.00 95.93           H  
ATOM   1905  C   VAL A 123      11.746   0.993   5.781  1.00 95.93           C  
ATOM   1906  CB  VAL A 123      10.564   2.742   4.429  1.00 95.93           C  
ATOM   1907  HB  VAL A 123      11.116   3.480   5.010  1.00 95.93           H  
ATOM   1908  O   VAL A 123      12.500   1.772   6.362  1.00 95.93           O  
ATOM   1909  CG1 VAL A 123      11.328   2.448   3.144  1.00 95.93           C  
ATOM   1910 HG11 VAL A 123      12.338   2.109   3.376  1.00 95.93           H  
ATOM   1911 HG12 VAL A 123      10.811   1.691   2.554  1.00 95.93           H  
ATOM   1912 HG13 VAL A 123      11.391   3.372   2.569  1.00 95.93           H  
ATOM   1913  CG2 VAL A 123       9.233   3.376   4.035  1.00 95.93           C  
ATOM   1914 HG21 VAL A 123       9.448   4.365   3.631  1.00 95.93           H  
ATOM   1915 HG22 VAL A 123       8.609   3.549   4.911  1.00 95.93           H  
ATOM   1916 HG23 VAL A 123       8.701   2.754   3.314  1.00 95.93           H  
ATOM   1917  N   GLY A 124      12.029  -0.305   5.654  1.00 91.73           N  
ATOM   1918  H   GLY A 124      11.392  -0.897   5.140  1.00 91.73           H  
ATOM   1919  CA  GLY A 124      13.149  -0.917   6.371  1.00 91.73           C  
ATOM   1920  HA2 GLY A 124      14.083  -0.497   6.000  1.00 91.73           H  
ATOM   1921  HA3 GLY A 124      13.159  -1.993   6.194  1.00 91.73           H  
ATOM   1922  C   GLY A 124      13.038  -0.671   7.883  1.00 91.73           C  
ATOM   1923  O   GLY A 124      12.038  -1.048   8.507  1.00 91.73           O  
ATOM   1924  N   ASP A 125      14.050  -0.014   8.451  1.00 91.47           N  
ATOM   1925  H   ASP A 125      14.832   0.255   7.870  1.00 91.47           H  
ATOM   1926  CA  ASP A 125      14.116   0.348   9.874  1.00 91.47           C  
ATOM   1927  HA  ASP A 125      13.560  -0.390  10.452  1.00 91.47           H  
ATOM   1928  C   ASP A 125      13.498   1.721  10.189  1.00 91.47           C  
ATOM   1929  CB  ASP A 125      15.577   0.297  10.344  1.00 91.47           C  
ATOM   1930  HB2 ASP A 125      15.624   0.588  11.393  1.00 91.47           H  
ATOM   1931  HB3 ASP A 125      16.160   1.015   9.767  1.00 91.47           H  
ATOM   1932  O   ASP A 125      13.259   2.041  11.357  1.00 91.47           O  
ATOM   1933  CG  ASP A 125      16.189  -1.098  10.206  1.00 91.47           C  
ATOM   1934  OD1 ASP A 125      15.469  -2.082  10.496  1.00 91.47           O  
ATOM   1935  OD2 ASP A 125      17.369  -1.160   9.796  1.00 91.47           O  
ATOM   1936  N   GLU A 126      13.207   2.534   9.171  1.00 95.72           N  
ATOM   1937  H   GLU A 126      13.307   2.196   8.225  1.00 95.72           H  
ATOM   1938  CA  GLU A 126      12.612   3.853   9.361  1.00 95.72           C  
ATOM   1939  HA  GLU A 126      13.027   4.280  10.274  1.00 95.72           H  
ATOM   1940  C   GLU A 126      11.098   3.767   9.553  1.00 95.72           C  
ATOM   1941  CB  GLU A 126      12.963   4.812   8.218  1.00 95.72           C  
ATOM   1942  HB2 GLU A 126      12.360   5.711   8.346  1.00 95.72           H  
ATOM   1943  HB3 GLU A 126      12.716   4.364   7.255  1.00 95.72           H  
ATOM   1944  O   GLU A 126      10.398   2.981   8.906  1.00 95.72           O  
ATOM   1945  CG  GLU A 126      14.449   5.197   8.256  1.00 95.72           C  
ATOM   1946  HG2 GLU A 126      15.048   4.319   8.015  1.00 95.72           H  
ATOM   1947  HG3 GLU A 126      14.704   5.510   9.269  1.00 95.72           H  
ATOM   1948  CD  GLU A 126      14.782   6.346   7.296  1.00 95.72           C  
ATOM   1949  OE1 GLU A 126      15.860   6.263   6.670  1.00 95.72           O  
ATOM   1950  OE2 GLU A 126      13.986   7.318   7.243  1.00 95.72           O  
ATOM   1951  N   LYS A 127      10.584   4.614  10.449  1.00 97.54           N  
ATOM   1952  H   LYS A 127      11.217   5.252  10.910  1.00 97.54           H  
ATOM   1953  CA  LYS A 127       9.156   4.761  10.733  1.00 97.54           C  
ATOM   1954  HA  LYS A 127       8.589   4.277   9.938  1.00 97.54           H  
ATOM   1955  C   LYS A 127       8.776   6.235  10.753  1.00 97.54           C  
ATOM   1956  CB  LYS A 127       8.790   4.096  12.067  1.00 97.54           C  
ATOM   1957  HB2 LYS A 127       9.399   4.536  12.857  1.00 97.54           H  
ATOM   1958  HB3 LYS A 127       7.743   4.308  12.283  1.00 97.54           H  
ATOM   1959  O   LYS A 127       9.488   7.050  11.340  1.00 97.54           O  
ATOM   1960  CG  LYS A 127       8.989   2.574  12.054  1.00 97.54           C  
ATOM   1961  HG2 LYS A 127      10.029   2.337  11.831  1.00 97.54           H  
ATOM   1962  HG3 LYS A 127       8.347   2.131  11.293  1.00 97.54           H  
ATOM   1963  CD  LYS A 127       8.631   2.002  13.428  1.00 97.54           C  
ATOM   1964  HD2 LYS A 127       7.579   2.199  13.635  1.00 97.54           H  
ATOM   1965  HD3 LYS A 127       9.241   2.499  14.183  1.00 97.54           H  
ATOM   1966  CE  LYS A 127       8.900   0.498  13.471  1.00 97.54           C  
ATOM   1967  HE2 LYS A 127       8.267   0.014  12.727  1.00 97.54           H  
ATOM   1968  HE3 LYS A 127       9.942   0.329  13.196  1.00 97.54           H  
ATOM   1969  NZ  LYS A 127       8.626  -0.041  14.826  1.00 97.54           N  
ATOM   1970  HZ1 LYS A 127       7.665   0.133  15.084  1.00 97.54           H  
ATOM   1971  HZ2 LYS A 127       8.805  -1.034  14.870  1.00 97.54           H  
ATOM   1972  HZ3 LYS A 127       9.219   0.419  15.502  1.00 97.54           H  
ATOM   1973  N   ARG A 128       7.634   6.572  10.159  1.00 98.38           N  
ATOM   1974  H   ARG A 128       7.123   5.840   9.686  1.00 98.38           H  
ATOM   1975  CA  ARG A 128       7.015   7.902  10.223  1.00 98.38           C  
ATOM   1976  HA  ARG A 128       7.470   8.482  11.025  1.00 98.38           H  
ATOM   1977  C   ARG A 128       5.539   7.741  10.557  1.00 98.38           C  
ATOM   1978  CB  ARG A 128       7.191   8.645   8.885  1.00 98.38           C  
ATOM   1979  HB2 ARG A 128       6.746   8.044   8.091  1.00 98.38           H  
ATOM   1980  HB3 ARG A 128       6.641   9.585   8.924  1.00 98.38           H  
ATOM   1981  O   ARG A 128       4.877   6.903   9.959  1.00 98.38           O  
ATOM   1982  CG  ARG A 128       8.650   8.945   8.503  1.00 98.38           C  
ATOM   1983  HG2 ARG A 128       9.235   8.025   8.515  1.00 98.38           H  
ATOM   1984  HG3 ARG A 128       8.663   9.340   7.488  1.00 98.38           H  
ATOM   1985  CD  ARG A 128       9.301   9.974   9.430  1.00 98.38           C  
ATOM   1986  HD2 ARG A 128       8.690  10.877   9.431  1.00 98.38           H  
ATOM   1987  HD3 ARG A 128       9.347   9.568  10.440  1.00 98.38           H  
ATOM   1988  NE  ARG A 128      10.664  10.297   8.974  1.00 98.38           N  
ATOM   1989  HE  ARG A 128      11.037   9.736   8.221  1.00 98.38           H  
ATOM   1990  NH1 ARG A 128      11.089  11.998  10.454  1.00 98.38           N  
ATOM   1991 HH11 ARG A 128      11.707  12.716  10.804  1.00 98.38           H  
ATOM   1992 HH12 ARG A 128      10.160  11.877  10.831  1.00 98.38           H  
ATOM   1993  NH2 ARG A 128      12.652  11.386   8.972  1.00 98.38           N  
ATOM   1994 HH21 ARG A 128      13.280  12.092   9.330  1.00 98.38           H  
ATOM   1995 HH22 ARG A 128      12.971  10.762   8.245  1.00 98.38           H  
ATOM   1996  CZ  ARG A 128      11.459  11.225   9.468  1.00 98.38           C  
ATOM   1997  N   THR A 129       5.042   8.549  11.483  1.00 98.52           N  
ATOM   1998  H   THR A 129       5.645   9.238  11.911  1.00 98.52           H  
ATOM   1999  CA  THR A 129       3.608   8.679  11.756  1.00 98.52           C  
ATOM   2000  HA  THR A 129       3.046   7.925  11.205  1.00 98.52           H  
ATOM   2001  C   THR A 129       3.173  10.055  11.285  1.00 98.52           C  
ATOM   2002  CB  THR A 129       3.280   8.498  13.243  1.00 98.52           C  
ATOM   2003  HB  THR A 129       3.784   9.271  13.824  1.00 98.52           H  
ATOM   2004  O   THR A 129       3.844  11.043  11.590  1.00 98.52           O  
ATOM   2005  CG2 THR A 129       1.782   8.571  13.515  1.00 98.52           C  
ATOM   2006 HG21 THR A 129       1.246   7.858  12.887  1.00 98.52           H  
ATOM   2007 HG22 THR A 129       1.571   8.345  14.560  1.00 98.52           H  
ATOM   2008 HG23 THR A 129       1.403   9.573  13.313  1.00 98.52           H  
ATOM   2009  OG1 THR A 129       3.701   7.232  13.708  1.00 98.52           O  
ATOM   2010  HG1 THR A 129       3.310   7.162  14.582  1.00 98.52           H  
ATOM   2011  N   VAL A 130       2.082  10.113  10.529  1.00 98.36           N  
ATOM   2012  H   VAL A 130       1.611   9.254  10.287  1.00 98.36           H  
ATOM   2013  CA  VAL A 130       1.526  11.353   9.987  1.00 98.36           C  
ATOM   2014  HA  VAL A 130       1.960  12.210  10.502  1.00 98.36           H  
ATOM   2015  C   VAL A 130       0.027  11.364  10.222  1.00 98.36           C  
ATOM   2016  CB  VAL A 130       1.838  11.485   8.486  1.00 98.36           C  
ATOM   2017  HB  VAL A 130       1.382  10.658   7.941  1.00 98.36           H  
ATOM   2018  O   VAL A 130      -0.669  10.441   9.812  1.00 98.36           O  
ATOM   2019  CG1 VAL A 130       1.306  12.799   7.908  1.00 98.36           C  
ATOM   2020 HG11 VAL A 130       1.765  13.653   8.407  1.00 98.36           H  
ATOM   2021 HG12 VAL A 130       0.223  12.859   8.024  1.00 98.36           H  
ATOM   2022 HG13 VAL A 130       1.519  12.837   6.840  1.00 98.36           H  
ATOM   2023  CG2 VAL A 130       3.351  11.452   8.242  1.00 98.36           C  
ATOM   2024 HG21 VAL A 130       3.731  10.440   8.381  1.00 98.36           H  
ATOM   2025 HG22 VAL A 130       3.548  11.773   7.219  1.00 98.36           H  
ATOM   2026 HG23 VAL A 130       3.854  12.136   8.925  1.00 98.36           H  
ATOM   2027  N   THR A 131      -0.475  12.422  10.847  1.00 98.64           N  
ATOM   2028  H   THR A 131       0.147  13.141  11.189  1.00 98.64           H  
ATOM   2029  CA  THR A 131      -1.909  12.717  10.868  1.00 98.64           C  
ATOM   2030  HA  THR A 131      -2.473  11.784  10.861  1.00 98.64           H  
ATOM   2031  C   THR A 131      -2.253  13.521   9.620  1.00 98.64           C  
ATOM   2032  CB  THR A 131      -2.299  13.497  12.127  1.00 98.64           C  
ATOM   2033  HB  THR A 131      -1.848  14.488  12.082  1.00 98.64           H  
ATOM   2034  O   THR A 131      -1.597  14.524   9.348  1.00 98.64           O  
ATOM   2035  CG2 THR A 131      -3.813  13.654  12.267  1.00 98.64           C  
ATOM   2036 HG21 THR A 131      -4.197  14.282  11.463  1.00 98.64           H  
ATOM   2037 HG22 THR A 131      -4.298  12.679  12.227  1.00 98.64           H  
ATOM   2038 HG23 THR A 131      -4.044  14.132  13.218  1.00 98.64           H  
ATOM   2039  OG1 THR A 131      -1.812  12.849  13.283  1.00 98.64           O  
ATOM   2040  HG1 THR A 131      -2.260  12.008  13.400  1.00 98.64           H  
ATOM   2041  N   VAL A 132      -3.266  13.090   8.871  1.00 98.67           N  
ATOM   2042  H   VAL A 132      -3.749  12.252   9.160  1.00 98.67           H  
ATOM   2043  CA  VAL A 132      -3.743  13.774   7.662  1.00 98.67           C  
ATOM   2044  HA  VAL A 132      -3.130  14.655   7.475  1.00 98.67           H  
ATOM   2045  C   VAL A 132      -5.172  14.236   7.914  1.00 98.67           C  
ATOM   2046  CB  VAL A 132      -3.646  12.871   6.416  1.00 98.67           C  
ATOM   2047  HB  VAL A 132      -4.394  12.081   6.481  1.00 98.67           H  
ATOM   2048  O   VAL A 132      -6.080  13.420   8.102  1.00 98.67           O  
ATOM   2049  CG1 VAL A 132      -3.897  13.677   5.136  1.00 98.67           C  
ATOM   2050 HG11 VAL A 132      -4.874  14.158   5.174  1.00 98.67           H  
ATOM   2051 HG12 VAL A 132      -3.863  13.024   4.264  1.00 98.67           H  
ATOM   2052 HG13 VAL A 132      -3.140  14.454   5.025  1.00 98.67           H  
ATOM   2053  CG2 VAL A 132      -2.270  12.207   6.281  1.00 98.67           C  
ATOM   2054 HG21 VAL A 132      -1.494  12.971   6.229  1.00 98.67           H  
ATOM   2055 HG22 VAL A 132      -2.079  11.547   7.127  1.00 98.67           H  
ATOM   2056 HG23 VAL A 132      -2.249  11.606   5.372  1.00 98.67           H  
ATOM   2057  N   ASN A 133      -5.382  15.547   7.962  1.00 98.59           N  
ATOM   2058  H   ASN A 133      -4.615  16.169   7.753  1.00 98.59           H  
ATOM   2059  CA  ASN A 133      -6.691  16.142   8.215  1.00 98.59           C  
ATOM   2060  HA  ASN A 133      -7.154  15.593   9.035  1.00 98.59           H  
ATOM   2061  C   ASN A 133      -7.608  16.036   6.983  1.00 98.59           C  
ATOM   2062  CB  ASN A 133      -6.506  17.597   8.662  1.00 98.59           C  
ATOM   2063  HB2 ASN A 133      -5.981  18.153   7.885  1.00 98.59           H  
ATOM   2064  HB3 ASN A 133      -7.473  18.076   8.816  1.00 98.59           H  
ATOM   2065  O   ASN A 133      -7.126  15.836   5.870  1.00 98.59           O  
ATOM   2066  CG  ASN A 133      -5.740  17.682   9.962  1.00 98.59           C  
ATOM   2067  ND2 ASN A 133      -4.520  18.155   9.916  1.00 98.59           N  
ATOM   2068 HD21 ASN A 133      -3.968  18.101  10.760  1.00 98.59           H  
ATOM   2069 HD22 ASN A 133      -4.069  18.201   9.013  1.00 98.59           H  
ATOM   2070  OD1 ASN A 133      -6.226  17.296  11.015  1.00 98.59           O  
ATOM   2071  N   PRO A 134      -8.935  16.179   7.146  1.00 98.55           N  
ATOM   2072  CA  PRO A 134      -9.873  16.201   6.023  1.00 98.55           C  
ATOM   2073  HA  PRO A 134      -9.938  15.199   5.599  1.00 98.55           H  
ATOM   2074  C   PRO A 134      -9.482  17.204   4.929  1.00 98.55           C  
ATOM   2075  CB  PRO A 134     -11.219  16.572   6.650  1.00 98.55           C  
ATOM   2076  HB2 PRO A 134     -11.310  17.654   6.749  1.00 98.55           H  
ATOM   2077  HB3 PRO A 134     -12.063  16.176   6.085  1.00 98.55           H  
ATOM   2078  O   PRO A 134      -9.262  18.382   5.212  1.00 98.55           O  
ATOM   2079  CG  PRO A 134     -11.106  15.950   8.035  1.00 98.55           C  
ATOM   2080  HG2 PRO A 134     -11.240  14.872   7.946  1.00 98.55           H  
ATOM   2081  HG3 PRO A 134     -11.811  16.385   8.744  1.00 98.55           H  
ATOM   2082  CD  PRO A 134      -9.659  16.248   8.406  1.00 98.55           C  
ATOM   2083  HD2 PRO A 134      -9.299  15.508   9.121  1.00 98.55           H  
ATOM   2084  HD3 PRO A 134      -9.586  17.253   8.822  1.00 98.55           H  
ATOM   2085  N   GLY A 135      -9.419  16.741   3.680  1.00 97.84           N  
ATOM   2086  H   GLY A 135      -9.532  15.748   3.532  1.00 97.84           H  
ATOM   2087  CA  GLY A 135      -9.039  17.534   2.507  1.00 97.84           C  
ATOM   2088  HA2 GLY A 135      -9.578  18.481   2.529  1.00 97.84           H  
ATOM   2089  HA3 GLY A 135      -9.331  16.985   1.612  1.00 97.84           H  
ATOM   2090  C   GLY A 135      -7.543  17.846   2.391  1.00 97.84           C  
ATOM   2091  O   GLY A 135      -7.140  18.510   1.436  1.00 97.84           O  
ATOM   2092  N   GLU A 136      -6.721  17.391   3.338  1.00 98.50           N  
ATOM   2093  H   GLU A 136      -7.098  16.822   4.082  1.00 98.50           H  
ATOM   2094  CA  GLU A 136      -5.280  17.624   3.345  1.00 98.50           C  
ATOM   2095  HA  GLU A 136      -5.097  18.624   2.953  1.00 98.50           H  
ATOM   2096  C   GLU A 136      -4.548  16.623   2.440  1.00 98.50           C  
ATOM   2097  CB  GLU A 136      -4.764  17.590   4.794  1.00 98.50           C  
ATOM   2098  HB2 GLU A 136      -5.419  18.209   5.407  1.00 98.50           H  
ATOM   2099  HB3 GLU A 136      -4.803  16.564   5.160  1.00 98.50           H  
ATOM   2100  O   GLU A 136      -4.918  15.448   2.347  1.00 98.50           O  
ATOM   2101  CG  GLU A 136      -3.328  18.108   4.955  1.00 98.50           C  
ATOM   2102  HG2 GLU A 136      -2.650  17.454   4.406  1.00 98.50           H  
ATOM   2103  HG3 GLU A 136      -3.269  19.102   4.510  1.00 98.50           H  
ATOM   2104  CD  GLU A 136      -2.879  18.182   6.428  1.00 98.50           C  
ATOM   2105  OE1 GLU A 136      -1.922  18.937   6.702  1.00 98.50           O  
ATOM   2106  OE2 GLU A 136      -3.506  17.527   7.298  1.00 98.50           O  
ATOM   2107  N   GLU A 137      -3.478  17.097   1.799  1.00 98.43           N  
ATOM   2108  H   GLU A 137      -3.214  18.060   1.951  1.00 98.43           H  
ATOM   2109  CA  GLU A 137      -2.483  16.260   1.133  1.00 98.43           C  
ATOM   2110  HA  GLU A 137      -2.753  15.220   1.316  1.00 98.43           H  
ATOM   2111  C   GLU A 137      -1.106  16.512   1.763  1.00 98.43           C  
ATOM   2112  CB  GLU A 137      -2.523  16.464  -0.396  1.00 98.43           C  
ATOM   2113  HB2 GLU A 137      -2.268  17.495  -0.641  1.00 98.43           H  
ATOM   2114  HB3 GLU A 137      -3.545  16.273  -0.722  1.00 98.43           H  
ATOM   2115  O   GLU A 137      -0.645  17.652   1.827  1.00 98.43           O  
ATOM   2116  CG  GLU A 137      -1.573  15.509  -1.151  1.00 98.43           C  
ATOM   2117  HG2 GLU A 137      -0.546  15.835  -0.988  1.00 98.43           H  
ATOM   2118  HG3 GLU A 137      -1.673  14.513  -0.719  1.00 98.43           H  
ATOM   2119  CD  GLU A 137      -1.836  15.387  -2.670  1.00 98.43           C  
ATOM   2120  OE1 GLU A 137      -1.055  14.670  -3.346  1.00 98.43           O  
ATOM   2121  OE2 GLU A 137      -2.870  15.883  -3.181  1.00 98.43           O  
ATOM   2122  N   VAL A 138      -0.457  15.449   2.240  1.00 98.45           N  
ATOM   2123  H   VAL A 138      -0.900  14.548   2.132  1.00 98.45           H  
ATOM   2124  CA  VAL A 138       0.856  15.486   2.901  1.00 98.45           C  
ATOM   2125  HA  VAL A 138       1.220  16.513   2.906  1.00 98.45           H  
ATOM   2126  C   VAL A 138       1.846  14.634   2.119  1.00 98.45           C  
ATOM   2127  CB  VAL A 138       0.775  15.012   4.369  1.00 98.45           C  
ATOM   2128  HB  VAL A 138       0.442  13.975   4.397  1.00 98.45           H  
ATOM   2129  O   VAL A 138       1.539  13.503   1.752  1.00 98.45           O  
ATOM   2130  CG1 VAL A 138       2.150  15.101   5.050  1.00 98.45           C  
ATOM   2131 HG11 VAL A 138       2.574  16.095   4.902  1.00 98.45           H  
ATOM   2132 HG12 VAL A 138       2.049  14.932   6.122  1.00 98.45           H  
ATOM   2133 HG13 VAL A 138       2.827  14.350   4.643  1.00 98.45           H  
ATOM   2134  CG2 VAL A 138      -0.208  15.855   5.187  1.00 98.45           C  
ATOM   2135 HG21 VAL A 138      -1.216  15.733   4.790  1.00 98.45           H  
ATOM   2136 HG22 VAL A 138      -0.220  15.530   6.228  1.00 98.45           H  
ATOM   2137 HG23 VAL A 138       0.061  16.910   5.144  1.00 98.45           H  
ATOM   2138  N   GLU A 139       3.059  15.142   1.902  1.00 98.34           N  
ATOM   2139  H   GLU A 139       3.267  16.066   2.253  1.00 98.34           H  
ATOM   2140  CA  GLU A 139       4.160  14.379   1.307  1.00 98.34           C  
ATOM   2141  HA  GLU A 139       3.758  13.454   0.892  1.00 98.34           H  
ATOM   2142  C   GLU A 139       5.198  13.997   2.372  1.00 98.34           C  
ATOM   2143  CB  GLU A 139       4.778  15.151   0.128  1.00 98.34           C  
ATOM   2144  HB2 GLU A 139       5.290  16.038   0.500  1.00 98.34           H  
ATOM   2145  HB3 GLU A 139       3.979  15.467  -0.543  1.00 98.34           H  
ATOM   2146  O   GLU A 139       5.681  14.839   3.129  1.00 98.34           O  
ATOM   2147  CG  GLU A 139       5.767  14.282  -0.666  1.00 98.34           C  
ATOM   2148  HG2 GLU A 139       5.257  13.379  -1.001  1.00 98.34           H  
ATOM   2149  HG3 GLU A 139       6.581  13.973  -0.011  1.00 98.34           H  
ATOM   2150  CD  GLU A 139       6.345  15.020  -1.885  1.00 98.34           C  
ATOM   2151  OE1 GLU A 139       7.511  15.460  -1.798  1.00 98.34           O  
ATOM   2152  OE2 GLU A 139       5.655  15.083  -2.936  1.00 98.34           O  
ATOM   2153  N   VAL A 140       5.574  12.719   2.404  1.00 98.15           N  
ATOM   2154  H   VAL A 140       5.102  12.081   1.781  1.00 98.15           H  
ATOM   2155  CA  VAL A 140       6.643  12.170   3.243  1.00 98.15           C  
ATOM   2156  HA  VAL A 140       7.065  12.966   3.856  1.00 98.15           H  
ATOM   2157  C   VAL A 140       7.726  11.616   2.333  1.00 98.15           C  
ATOM   2158  CB  VAL A 140       6.129  11.062   4.178  1.00 98.15           C  
ATOM   2159  HB  VAL A 140       5.857  10.184   3.592  1.00 98.15           H  
ATOM   2160  O   VAL A 140       7.453  10.765   1.492  1.00 98.15           O  
ATOM   2161  CG1 VAL A 140       7.213  10.656   5.189  1.00 98.15           C  
ATOM   2162 HG11 VAL A 140       6.828   9.871   5.839  1.00 98.15           H  
ATOM   2163 HG12 VAL A 140       7.500  11.517   5.793  1.00 98.15           H  
ATOM   2164 HG13 VAL A 140       8.089  10.269   4.669  1.00 98.15           H  
ATOM   2165  CG2 VAL A 140       4.895  11.502   4.965  1.00 98.15           C  
ATOM   2166 HG21 VAL A 140       4.067  11.707   4.287  1.00 98.15           H  
ATOM   2167 HG22 VAL A 140       5.117  12.401   5.541  1.00 98.15           H  
ATOM   2168 HG23 VAL A 140       4.588  10.692   5.627  1.00 98.15           H  
ATOM   2169  N   THR A 141       8.964  12.071   2.505  1.00 97.29           N  
ATOM   2170  H   THR A 141       9.141  12.740   3.241  1.00 97.29           H  
ATOM   2171  CA  THR A 141      10.106  11.578   1.724  1.00 97.29           C  
ATOM   2172  HA  THR A 141       9.748  10.932   0.922  1.00 97.29           H  
ATOM   2173  C   THR A 141      11.039  10.747   2.597  1.00 97.29           C  
ATOM   2174  CB  THR A 141      10.857  12.729   1.043  1.00 97.29           C  
ATOM   2175  HB  THR A 141      11.235  13.420   1.796  1.00 97.29           H  
ATOM   2176  O   THR A 141      11.389  11.154   3.705  1.00 97.29           O  
ATOM   2177  CG2 THR A 141      12.017  12.244   0.170  1.00 97.29           C  
ATOM   2178 HG21 THR A 141      12.809  11.823   0.789  1.00 97.29           H  
ATOM   2179 HG22 THR A 141      12.426  13.084  -0.391  1.00 97.29           H  
ATOM   2180 HG23 THR A 141      11.666  11.484  -0.528  1.00 97.29           H  
ATOM   2181  OG1 THR A 141      10.002  13.421   0.164  1.00 97.29           O  
ATOM   2182  HG1 THR A 141       9.231  13.748   0.635  1.00 97.29           H  
ATOM   2183  N   PHE A 142      11.466   9.607   2.064  1.00 96.62           N  
ATOM   2184  H   PHE A 142      11.106   9.350   1.156  1.00 96.62           H  
ATOM   2185  CA  PHE A 142      12.520   8.750   2.597  1.00 96.62           C  
ATOM   2186  HA  PHE A 142      12.858   9.129   3.562  1.00 96.62           H  
ATOM   2187  C   PHE A 142      13.701   8.752   1.629  1.00 96.62           C  
ATOM   2188  CB  PHE A 142      11.990   7.325   2.791  1.00 96.62           C  
ATOM   2189  HB2 PHE A 142      12.805   6.696   3.146  1.00 96.62           H  
ATOM   2190  HB3 PHE A 142      11.673   6.929   1.826  1.00 96.62           H  
ATOM   2191  O   PHE A 142      13.494   8.821   0.416  1.00 96.62           O  
ATOM   2192  CG  PHE A 142      10.835   7.221   3.764  1.00 96.62           C  
ATOM   2193  CD1 PHE A 142      11.073   6.852   5.100  1.00 96.62           C  
ATOM   2194  HD1 PHE A 142      12.079   6.648   5.436  1.00 96.62           H  
ATOM   2195  CD2 PHE A 142       9.523   7.499   3.336  1.00 96.62           C  
ATOM   2196  HD2 PHE A 142       9.340   7.799   2.315  1.00 96.62           H  
ATOM   2197  CE1 PHE A 142       9.999   6.736   5.998  1.00 96.62           C  
ATOM   2198  HE1 PHE A 142      10.188   6.422   7.014  1.00 96.62           H  
ATOM   2199  CE2 PHE A 142       8.451   7.400   4.238  1.00 96.62           C  
ATOM   2200  HE2 PHE A 142       7.449   7.625   3.904  1.00 96.62           H  
ATOM   2201  CZ  PHE A 142       8.689   7.011   5.567  1.00 96.62           C  
ATOM   2202  HZ  PHE A 142       7.864   6.918   6.258  1.00 96.62           H  
ATOM   2203  N   SER A 143      14.918   8.630   2.157  1.00 95.13           N  
ATOM   2204  H   SER A 143      15.014   8.513   3.155  1.00 95.13           H  
ATOM   2205  CA  SER A 143      16.140   8.520   1.356  1.00 95.13           C  
ATOM   2206  HA  SER A 143      15.876   8.345   0.313  1.00 95.13           H  
ATOM   2207  C   SER A 143      16.987   7.354   1.848  1.00 95.13           C  
ATOM   2208  CB  SER A 143      16.986   9.793   1.408  1.00 95.13           C  
ATOM   2209  HB2 SER A 143      17.845   9.661   0.749  1.00 95.13           H  
ATOM   2210  HB3 SER A 143      17.348   9.943   2.425  1.00 95.13           H  
ATOM   2211  O   SER A 143      17.144   7.170   3.053  1.00 95.13           O  
ATOM   2212  OG  SER A 143      16.272  10.944   0.999  1.00 95.13           O  
ATOM   2213  HG  SER A 143      16.930  11.589   0.728  1.00 95.13           H  
ATOM   2214  N   ALA A 144      17.568   6.586   0.933  1.00 90.11           N  
ATOM   2215  H   ALA A 144      17.415   6.787  -0.045  1.00 90.11           H  
ATOM   2216  CA  ALA A 144      18.422   5.458   1.264  1.00 90.11           C  
ATOM   2217  HA  ALA A 144      18.861   5.613   2.249  1.00 90.11           H  
ATOM   2218  C   ALA A 144      19.560   5.319   0.251  1.00 90.11           C  
ATOM   2219  CB  ALA A 144      17.571   4.183   1.306  1.00 90.11           C  
ATOM   2220  HB1 ALA A 144      16.821   4.258   2.094  1.00 90.11           H  
ATOM   2221  HB2 ALA A 144      17.072   4.041   0.348  1.00 90.11           H  
ATOM   2222  HB3 ALA A 144      18.212   3.320   1.483  1.00 90.11           H  
ATOM   2223  O   ALA A 144      19.324   5.243  -0.947  1.00 90.11           O  
ATOM   2224  N   ASN A 145      20.793   5.177   0.748  1.00 90.82           N  
ATOM   2225  H   ASN A 145      20.944   5.381   1.725  1.00 90.82           H  
ATOM   2226  CA  ASN A 145      21.957   4.884  -0.103  1.00 90.82           C  
ATOM   2227  HA  ASN A 145      22.053   5.660  -0.862  1.00 90.82           H  
ATOM   2228  C   ASN A 145      21.833   3.537  -0.837  1.00 90.82           C  
ATOM   2229  CB  ASN A 145      23.226   4.847   0.767  1.00 90.82           C  
ATOM   2230  HB2 ASN A 145      23.109   4.092   1.544  1.00 90.82           H  
ATOM   2231  HB3 ASN A 145      24.066   4.555   0.138  1.00 90.82           H  
ATOM   2232  O   ASN A 145      22.468   3.336  -1.865  1.00 90.82           O  
ATOM   2233  CG  ASN A 145      23.585   6.172   1.406  1.00 90.82           C  
ATOM   2234  ND2 ASN A 145      24.380   6.149   2.449  1.00 90.82           N  
ATOM   2235 HD21 ASN A 145      24.622   7.059   2.815  1.00 90.82           H  
ATOM   2236 HD22 ASN A 145      24.808   5.286   2.752  1.00 90.82           H  
ATOM   2237  OD1 ASN A 145      23.167   7.241   1.013  1.00 90.82           O  
ATOM   2238  N   ASP A 146      21.062   2.610  -0.266  1.00 88.39           N  
ATOM   2239  H   ASP A 146      20.499   2.902   0.521  1.00 88.39           H  
ATOM   2240  CA  ASP A 146      20.706   1.332  -0.872  1.00 88.39           C  
ATOM   2241  HA  ASP A 146      21.277   1.173  -1.787  1.00 88.39           H  
ATOM   2242  C   ASP A 146      19.202   1.346  -1.199  1.00 88.39           C  
ATOM   2243  CB  ASP A 146      21.086   0.188   0.080  1.00 88.39           C  
ATOM   2244  HB2 ASP A 146      20.619   0.357   1.050  1.00 88.39           H  
ATOM   2245  HB3 ASP A 146      22.167   0.195   0.222  1.00 88.39           H  
ATOM   2246  O   ASP A 146      18.386   1.225  -0.274  1.00 88.39           O  
ATOM   2247  CG  ASP A 146      20.666  -1.191  -0.444  1.00 88.39           C  
ATOM   2248  OD1 ASP A 146      20.201  -1.280  -1.603  1.00 88.39           O  
ATOM   2249  OD2 ASP A 146      20.790  -2.145   0.352  1.00 88.39           O  
ATOM   2250  N   PRO A 147      18.819   1.489  -2.483  1.00 81.23           N  
ATOM   2251  CA  PRO A 147      17.421   1.496  -2.907  1.00 81.23           C  
ATOM   2252  HA  PRO A 147      16.924   2.348  -2.444  1.00 81.23           H  
ATOM   2253  C   PRO A 147      16.656   0.220  -2.538  1.00 81.23           C  
ATOM   2254  CB  PRO A 147      17.452   1.701  -4.425  1.00 81.23           C  
ATOM   2255  HB2 PRO A 147      17.486   0.738  -4.935  1.00 81.23           H  
ATOM   2256  HB3 PRO A 147      16.598   2.284  -4.769  1.00 81.23           H  
ATOM   2257  O   PRO A 147      15.439   0.270  -2.378  1.00 81.23           O  
ATOM   2258  CG  PRO A 147      18.767   2.439  -4.659  1.00 81.23           C  
ATOM   2259  HG2 PRO A 147      18.633   3.501  -4.449  1.00 81.23           H  
ATOM   2260  HG3 PRO A 147      19.145   2.289  -5.670  1.00 81.23           H  
ATOM   2261  CD  PRO A 147      19.683   1.819  -3.610  1.00 81.23           C  
ATOM   2262  HD2 PRO A 147      20.134   0.906  -3.999  1.00 81.23           H  
ATOM   2263  HD3 PRO A 147      20.455   2.537  -3.333  1.00 81.23           H  
ATOM   2264  N   HIS A 148      17.329  -0.918  -2.316  1.00 86.60           N  
ATOM   2265  H   HIS A 148      18.338  -0.926  -2.375  1.00 86.60           H  
ATOM   2266  CA  HIS A 148      16.654  -2.155  -1.909  1.00 86.60           C  
ATOM   2267  HA  HIS A 148      15.854  -2.351  -2.623  1.00 86.60           H  
ATOM   2268  C   HIS A 148      15.989  -2.055  -0.529  1.00 86.60           C  
ATOM   2269  CB  HIS A 148      17.634  -3.330  -1.953  1.00 86.60           C  
ATOM   2270  HB2 HIS A 148      17.119  -4.227  -1.608  1.00 86.60           H  
ATOM   2271  HB3 HIS A 148      18.461  -3.142  -1.269  1.00 86.60           H  
ATOM   2272  O   HIS A 148      15.091  -2.844  -0.219  1.00 86.60           O  
ATOM   2273  CG  HIS A 148      18.172  -3.614  -3.331  1.00 86.60           C  
ATOM   2274  CD2 HIS A 148      19.489  -3.739  -3.681  1.00 86.60           C  
ATOM   2275  HD2 HIS A 148      20.331  -3.622  -3.015  1.00 86.60           H  
ATOM   2276  ND1 HIS A 148      17.424  -3.802  -4.472  1.00 86.60           N  
ATOM   2277  HD1 HIS A 148      16.444  -3.582  -4.579  1.00 86.60           H  
ATOM   2278  CE1 HIS A 148      18.272  -4.060  -5.482  1.00 86.60           C  
ATOM   2279  HE1 HIS A 148      17.985  -4.197  -6.514  1.00 86.60           H  
ATOM   2280  NE2 HIS A 148      19.541  -4.044  -5.047  1.00 86.60           N  
ATOM   2281  N   LYS A 149      16.339  -1.051   0.291  1.00 89.49           N  
ATOM   2282  H   LYS A 149      17.074  -0.430  -0.015  1.00 89.49           H  
ATOM   2283  CA  LYS A 149      15.607  -0.735   1.533  1.00 89.49           C  
ATOM   2284  HA  LYS A 149      15.596  -1.618   2.172  1.00 89.49           H  
ATOM   2285  C   LYS A 149      14.143  -0.370   1.286  1.00 89.49           C  
ATOM   2286  CB  LYS A 149      16.290   0.420   2.270  1.00 89.49           C  
ATOM   2287  HB2 LYS A 149      16.408   1.271   1.599  1.00 89.49           H  
ATOM   2288  HB3 LYS A 149      15.645   0.725   3.094  1.00 89.49           H  
ATOM   2289  O   LYS A 149      13.312  -0.529   2.181  1.00 89.49           O  
ATOM   2290  CG  LYS A 149      17.650   0.005   2.839  1.00 89.49           C  
ATOM   2291  HG2 LYS A 149      18.370  -0.127   2.031  1.00 89.49           H  
ATOM   2292  HG3 LYS A 149      17.546  -0.936   3.379  1.00 89.49           H  
ATOM   2293  CD  LYS A 149      18.141   1.081   3.809  1.00 89.49           C  
ATOM   2294  HD2 LYS A 149      17.414   1.185   4.615  1.00 89.49           H  
ATOM   2295  HD3 LYS A 149      18.226   2.033   3.286  1.00 89.49           H  
ATOM   2296  CE  LYS A 149      19.497   0.690   4.389  1.00 89.49           C  
ATOM   2297  HE2 LYS A 149      20.227   0.672   3.580  1.00 89.49           H  
ATOM   2298  HE3 LYS A 149      19.426  -0.319   4.796  1.00 89.49           H  
ATOM   2299  NZ  LYS A 149      19.897   1.646   5.450  1.00 89.49           N  
ATOM   2300  HZ1 LYS A 149      19.231   1.612   6.208  1.00 89.49           H  
ATOM   2301  HZ2 LYS A 149      19.907   2.588   5.087  1.00 89.49           H  
ATOM   2302  HZ3 LYS A 149      20.810   1.411   5.814  1.00 89.49           H  
ATOM   2303  N   PHE A 150      13.824   0.083   0.079  1.00 91.64           N  
ATOM   2304  H   PHE A 150      14.557   0.196  -0.606  1.00 91.64           H  
ATOM   2305  CA  PHE A 150      12.478   0.441  -0.341  1.00 91.64           C  
ATOM   2306  HA  PHE A 150      11.922   0.820   0.516  1.00 91.64           H  
ATOM   2307  C   PHE A 150      11.662  -0.747  -0.865  1.00 91.64           C  
ATOM   2308  CB  PHE A 150      12.584   1.566  -1.371  1.00 91.64           C  
ATOM   2309  HB2 PHE A 150      11.570   1.868  -1.632  1.00 91.64           H  
ATOM   2310  HB3 PHE A 150      13.042   1.174  -2.279  1.00 91.64           H  
ATOM   2311  O   PHE A 150      10.495  -0.567  -1.189  1.00 91.64           O  
ATOM   2312  CG  PHE A 150      13.314   2.827  -0.942  1.00 91.64           C  
ATOM   2313  CD1 PHE A 150      13.304   3.260   0.396  1.00 91.64           C  
ATOM   2314  HD1 PHE A 150      12.838   2.644   1.151  1.00 91.64           H  
ATOM   2315  CD2 PHE A 150      13.978   3.599  -1.908  1.00 91.64           C  
ATOM   2316  HD2 PHE A 150      14.004   3.278  -2.939  1.00 91.64           H  
ATOM   2317  CE1 PHE A 150      13.910   4.471   0.770  1.00 91.64           C  
ATOM   2318  HE1 PHE A 150      13.890   4.800   1.798  1.00 91.64           H  
ATOM   2319  CE2 PHE A 150      14.602   4.800  -1.537  1.00 91.64           C  
ATOM   2320  HE2 PHE A 150      15.110   5.384  -2.290  1.00 91.64           H  
ATOM   2321  CZ  PHE A 150      14.548   5.248  -0.208  1.00 91.64           C  
ATOM   2322  HZ  PHE A 150      15.006   6.191   0.054  1.00 91.64           H  
ATOM   2323  N   ASN A 151      12.215  -1.968  -0.888  1.00 93.08           N  
ATOM   2324  H   ASN A 151      13.198  -2.054  -0.676  1.00 93.08           H  
ATOM   2325  CA  ASN A 151      11.526  -3.142  -1.439  1.00 93.08           C  
ATOM   2326  HA  ASN A 151      11.153  -2.877  -2.428  1.00 93.08           H  
ATOM   2327  C   ASN A 151      10.324  -3.618  -0.603  1.00 93.08           C  
ATOM   2328  CB  ASN A 151      12.519  -4.304  -1.610  1.00 93.08           C  
ATOM   2329  HB2 ASN A 151      13.072  -4.462  -0.684  1.00 93.08           H  
ATOM   2330  HB3 ASN A 151      11.960  -5.212  -1.833  1.00 93.08           H  
ATOM   2331  O   ASN A 151       9.532  -4.423  -1.090  1.00 93.08           O  
ATOM   2332  CG  ASN A 151      13.499  -4.120  -2.754  1.00 93.08           C  
ATOM   2333  ND2 ASN A 151      14.407  -5.052  -2.918  1.00 93.08           N  
ATOM   2334 HD21 ASN A 151      14.984  -4.978  -3.743  1.00 93.08           H  
ATOM   2335 HD22 ASN A 151      14.408  -5.868  -2.323  1.00 93.08           H  
ATOM   2336  OD1 ASN A 151      13.471  -3.174  -3.516  1.00 93.08           O  
ATOM   2337  N   ARG A 152      10.204  -3.190   0.663  1.00 96.42           N  
ATOM   2338  H   ARG A 152      10.874  -2.503   0.979  1.00 96.42           H  
ATOM   2339  CA  ARG A 152       9.143  -3.639   1.584  1.00 96.42           C  
ATOM   2340  HA  ARG A 152       8.344  -4.074   0.984  1.00 96.42           H  
ATOM   2341  C   ARG A 152       8.478  -2.492   2.359  1.00 96.42           C  
ATOM   2342  CB  ARG A 152       9.663  -4.741   2.523  1.00 96.42           C  
ATOM   2343  HB2 ARG A 152       8.867  -5.009   3.217  1.00 96.42           H  
ATOM   2344  HB3 ARG A 152      10.505  -4.352   3.096  1.00 96.42           H  
ATOM   2345  O   ARG A 152       8.570  -2.472   3.591  1.00 96.42           O  
ATOM   2346  CG  ARG A 152      10.092  -6.014   1.787  1.00 96.42           C  
ATOM   2347  HG2 ARG A 152       9.247  -6.411   1.225  1.00 96.42           H  
ATOM   2348  HG3 ARG A 152      10.905  -5.790   1.098  1.00 96.42           H  
ATOM   2349  CD  ARG A 152      10.579  -7.050   2.806  1.00 96.42           C  
ATOM   2350  HD2 ARG A 152      11.394  -6.615   3.384  1.00 96.42           H  
ATOM   2351  HD3 ARG A 152       9.770  -7.296   3.494  1.00 96.42           H  
ATOM   2352  NE  ARG A 152      11.071  -8.266   2.134  1.00 96.42           N  
ATOM   2353  HE  ARG A 152      12.050  -8.290   1.888  1.00 96.42           H  
ATOM   2354  NH1 ARG A 152       9.056  -9.342   1.933  1.00 96.42           N  
ATOM   2355 HH11 ARG A 152       8.510 -10.033   1.439  1.00 96.42           H  
ATOM   2356 HH12 ARG A 152       8.572  -8.554   2.338  1.00 96.42           H  
ATOM   2357  NH2 ARG A 152      10.881 -10.214   0.992  1.00 96.42           N  
ATOM   2358 HH21 ARG A 152      11.836 -10.154   0.671  1.00 96.42           H  
ATOM   2359 HH22 ARG A 152      10.245 -10.758   0.426  1.00 96.42           H  
ATOM   2360  CZ  ARG A 152      10.335  -9.270   1.696  1.00 96.42           C  
ATOM   2361  N   PRO A 153       7.859  -1.507   1.688  1.00 97.68           N  
ATOM   2362  CA  PRO A 153       7.163  -0.446   2.384  1.00 97.68           C  
ATOM   2363  HA  PRO A 153       7.782  -0.066   3.197  1.00 97.68           H  
ATOM   2364  C   PRO A 153       5.849  -0.979   2.960  1.00 97.68           C  
ATOM   2365  CB  PRO A 153       6.975   0.666   1.357  1.00 97.68           C  
ATOM   2366  HB2 PRO A 153       7.873   1.282   1.324  1.00 97.68           H  
ATOM   2367  HB3 PRO A 153       6.100   1.281   1.569  1.00 97.68           H  
ATOM   2368  O   PRO A 153       5.158  -1.812   2.367  1.00 97.68           O  
ATOM   2369  CG  PRO A 153       6.836  -0.093   0.041  1.00 97.68           C  
ATOM   2370  HG2 PRO A 153       7.244   0.487  -0.787  1.00 97.68           H  
ATOM   2371  HG3 PRO A 153       5.781  -0.306  -0.133  1.00 97.68           H  
ATOM   2372  CD  PRO A 153       7.623  -1.395   0.255  1.00 97.68           C  
ATOM   2373  HD2 PRO A 153       8.571  -1.342  -0.280  1.00 97.68           H  
ATOM   2374  HD3 PRO A 153       7.059  -2.253  -0.111  1.00 97.68           H  
ATOM   2375  N   GLN A 154       5.504  -0.485   4.140  1.00 98.51           N  
ATOM   2376  H   GLN A 154       6.134   0.167   4.585  1.00 98.51           H  
ATOM   2377  CA  GLN A 154       4.273  -0.817   4.835  1.00 98.51           C  
ATOM   2378  HA  GLN A 154       3.615  -1.368   4.164  1.00 98.51           H  
ATOM   2379  C   GLN A 154       3.558   0.468   5.240  1.00 98.51           C  
ATOM   2380  CB  GLN A 154       4.605  -1.723   6.028  1.00 98.51           C  
ATOM   2381  HB2 GLN A 154       5.399  -1.256   6.611  1.00 98.51           H  
ATOM   2382  HB3 GLN A 154       4.977  -2.677   5.653  1.00 98.51           H  
ATOM   2383  O   GLN A 154       4.168   1.373   5.810  1.00 98.51           O  
ATOM   2384  CG  GLN A 154       3.403  -1.975   6.946  1.00 98.51           C  
ATOM   2385  HG2 GLN A 154       2.992  -1.022   7.278  1.00 98.51           H  
ATOM   2386  HG3 GLN A 154       2.625  -2.507   6.400  1.00 98.51           H  
ATOM   2387  CD  GLN A 154       3.770  -2.765   8.193  1.00 98.51           C  
ATOM   2388  NE2 GLN A 154       2.978  -2.634   9.229  1.00 98.51           N  
ATOM   2389 HE21 GLN A 154       2.865  -3.500   9.736  1.00 98.51           H  
ATOM   2390 HE22 GLN A 154       2.140  -2.078   9.131  1.00 98.51           H  
ATOM   2391  OE1 GLN A 154       4.761  -3.479   8.279  1.00 98.51           O  
ATOM   2392  N   PHE A 155       2.252   0.498   5.006  1.00 98.78           N  
ATOM   2393  H   PHE A 155       1.838  -0.285   4.522  1.00 98.78           H  
ATOM   2394  CA  PHE A 155       1.358   1.585   5.377  1.00 98.78           C  
ATOM   2395  HA  PHE A 155       1.913   2.357   5.910  1.00 98.78           H  
ATOM   2396  C   PHE A 155       0.283   1.021   6.298  1.00 98.78           C  
ATOM   2397  CB  PHE A 155       0.762   2.221   4.113  1.00 98.78           C  
ATOM   2398  HB2 PHE A 155       0.026   1.544   3.680  1.00 98.78           H  
ATOM   2399  HB3 PHE A 155       0.236   3.135   4.392  1.00 98.78           H  
ATOM   2400  O   PHE A 155      -0.433   0.095   5.929  1.00 98.78           O  
ATOM   2401  CG  PHE A 155       1.802   2.547   3.060  1.00 98.78           C  
ATOM   2402  CD1 PHE A 155       2.553   3.729   3.166  1.00 98.78           C  
ATOM   2403  HD1 PHE A 155       2.340   4.428   3.962  1.00 98.78           H  
ATOM   2404  CD2 PHE A 155       2.069   1.640   2.016  1.00 98.78           C  
ATOM   2405  HD2 PHE A 155       1.500   0.726   1.933  1.00 98.78           H  
ATOM   2406  CE1 PHE A 155       3.577   3.998   2.244  1.00 98.78           C  
ATOM   2407  HE1 PHE A 155       4.162   4.901   2.334  1.00 98.78           H  
ATOM   2408  CE2 PHE A 155       3.092   1.912   1.091  1.00 98.78           C  
ATOM   2409  HE2 PHE A 155       3.300   1.212   0.295  1.00 98.78           H  
ATOM   2410  CZ  PHE A 155       3.853   3.087   1.211  1.00 98.78           C  
ATOM   2411  HZ  PHE A 155       4.653   3.292   0.515  1.00 98.78           H  
ATOM   2412  N   THR A 156       0.183   1.543   7.512  1.00 98.72           N  
ATOM   2413  H   THR A 156       0.800   2.303   7.759  1.00 98.72           H  
ATOM   2414  CA  THR A 156      -0.941   1.264   8.411  1.00 98.72           C  
ATOM   2415  HA  THR A 156      -1.558   0.456   8.018  1.00 98.72           H  
ATOM   2416  C   THR A 156      -1.780   2.520   8.493  1.00 98.72           C  
ATOM   2417  CB  THR A 156      -0.464   0.852   9.802  1.00 98.72           C  
ATOM   2418  HB  THR A 156       0.043   1.698  10.266  1.00 98.72           H  
ATOM   2419  O   THR A 156      -1.253   3.565   8.857  1.00 98.72           O  
ATOM   2420  CG2 THR A 156      -1.612   0.430  10.705  1.00 98.72           C  
ATOM   2421 HG21 THR A 156      -2.351   1.228  10.777  1.00 98.72           H  
ATOM   2422 HG22 THR A 156      -1.225   0.258  11.709  1.00 98.72           H  
ATOM   2423 HG23 THR A 156      -2.094  -0.463  10.306  1.00 98.72           H  
ATOM   2424  OG1 THR A 156       0.449  -0.222   9.680  1.00 98.72           O  
ATOM   2425  HG1 THR A 156       1.053   0.077   8.996  1.00 98.72           H  
ATOM   2426  N   ILE A 157      -3.051   2.417   8.131  1.00 98.67           N  
ATOM   2427  H   ILE A 157      -3.412   1.506   7.888  1.00 98.67           H  
ATOM   2428  CA  ILE A 157      -4.005   3.515   8.161  1.00 98.67           C  
ATOM   2429  HA  ILE A 157      -3.488   4.453   8.363  1.00 98.67           H  
ATOM   2430  C   ILE A 157      -4.964   3.239   9.309  1.00 98.67           C  
ATOM   2431  CB  ILE A 157      -4.751   3.660   6.818  1.00 98.67           C  
ATOM   2432  HB  ILE A 157      -5.335   2.758   6.639  1.00 98.67           H  
ATOM   2433  O   ILE A 157      -5.611   2.189   9.342  1.00 98.67           O  
ATOM   2434  CG1 ILE A 157      -3.812   3.898   5.608  1.00 98.67           C  
ATOM   2435 HG12 ILE A 157      -4.390   4.361   4.808  1.00 98.67           H  
ATOM   2436 HG13 ILE A 157      -3.021   4.593   5.888  1.00 98.67           H  
ATOM   2437  CG2 ILE A 157      -5.733   4.845   6.905  1.00 98.67           C  
ATOM   2438 HG21 ILE A 157      -5.193   5.792   6.889  1.00 98.67           H  
ATOM   2439 HG22 ILE A 157      -6.435   4.795   6.072  1.00 98.67           H  
ATOM   2440 HG23 ILE A 157      -6.332   4.808   7.815  1.00 98.67           H  
ATOM   2441  CD1 ILE A 157      -3.188   2.634   4.996  1.00 98.67           C  
ATOM   2442 HD11 ILE A 157      -3.963   1.895   4.795  1.00 98.67           H  
ATOM   2443 HD12 ILE A 157      -2.702   2.896   4.057  1.00 98.67           H  
ATOM   2444 HD13 ILE A 157      -2.435   2.203   5.657  1.00 98.67           H  
ATOM   2445  N   GLU A 158      -5.060   4.193  10.222  1.00 98.39           N  
ATOM   2446  H   GLU A 158      -4.470   5.008  10.139  1.00 98.39           H  
ATOM   2447  CA  GLU A 158      -5.974   4.176  11.352  1.00 98.39           C  
ATOM   2448  HA  GLU A 158      -6.588   3.277  11.292  1.00 98.39           H  
ATOM   2449  C   GLU A 158      -6.921   5.374  11.263  1.00 98.39           C  
ATOM   2450  CB  GLU A 158      -5.208   4.104  12.685  1.00 98.39           C  
ATOM   2451  HB2 GLU A 158      -4.575   4.984  12.799  1.00 98.39           H  
ATOM   2452  HB3 GLU A 158      -5.936   4.077  13.496  1.00 98.39           H  
ATOM   2453  O   GLU A 158      -6.545   6.495  10.918  1.00 98.39           O  
ATOM   2454  CG  GLU A 158      -4.342   2.832  12.733  1.00 98.39           C  
ATOM   2455  HG2 GLU A 158      -3.542   2.916  11.997  1.00 98.39           H  
ATOM   2456  HG3 GLU A 158      -4.975   1.994  12.440  1.00 98.39           H  
ATOM   2457  CD  GLU A 158      -3.713   2.494  14.093  1.00 98.39           C  
ATOM   2458  OE1 GLU A 158      -3.108   1.389  14.152  1.00 98.39           O  
ATOM   2459  OE2 GLU A 158      -3.908   3.254  15.065  1.00 98.39           O  
ATOM   2460  N   TRP A 159      -8.188   5.115  11.548  1.00 96.95           N  
ATOM   2461  H   TRP A 159      -8.418   4.177  11.843  1.00 96.95           H  
ATOM   2462  CA  TRP A 159      -9.255   6.109  11.615  1.00 96.95           C  
ATOM   2463  HA  TRP A 159      -8.825   7.103  11.743  1.00 96.95           H  
ATOM   2464  C   TRP A 159     -10.125   5.813  12.837  1.00 96.95           C  
ATOM   2465  CB  TRP A 159     -10.054   6.083  10.305  1.00 96.95           C  
ATOM   2466  HB2 TRP A 159     -10.785   6.892  10.321  1.00 96.95           H  
ATOM   2467  HB3 TRP A 159      -9.371   6.289   9.481  1.00 96.95           H  
ATOM   2468  O   TRP A 159      -9.943   4.769  13.465  1.00 96.95           O  
ATOM   2469  CG  TRP A 159     -10.768   4.801   9.999  1.00 96.95           C  
ATOM   2470  CD1 TRP A 159     -12.046   4.512  10.327  1.00 96.95           C  
ATOM   2471  HD1 TRP A 159     -12.712   5.183  10.851  1.00 96.95           H  
ATOM   2472  CD2 TRP A 159     -10.272   3.637   9.274  1.00 96.95           C  
ATOM   2473  CE2 TRP A 159     -11.331   2.685   9.173  1.00 96.95           C  
ATOM   2474  CE3 TRP A 159      -9.035   3.290   8.694  1.00 96.95           C  
ATOM   2475  HE3 TRP A 159      -8.212   3.985   8.764  1.00 96.95           H  
ATOM   2476  NE1 TRP A 159     -12.382   3.262   9.848  1.00 96.95           N  
ATOM   2477  HE1 TRP A 159     -13.332   2.918   9.852  1.00 96.95           H  
ATOM   2478  CH2 TRP A 159      -9.943   1.163   7.923  1.00 96.95           C  
ATOM   2479  HH2 TRP A 159      -9.827   0.237   7.380  1.00 96.95           H  
ATOM   2480  CZ2 TRP A 159     -11.182   1.464   8.505  1.00 96.95           C  
ATOM   2481  HZ2 TRP A 159     -12.012   0.779   8.412  1.00 96.95           H  
ATOM   2482  CZ3 TRP A 159      -8.869   2.065   8.025  1.00 96.95           C  
ATOM   2483  HZ3 TRP A 159      -7.916   1.831   7.574  1.00 96.95           H  
ATOM   2484  N   GLY A 160     -11.079   6.694  13.155  1.00 86.62           N  
ATOM   2485  H   GLY A 160     -11.172   7.521  12.582  1.00 86.62           H  
ATOM   2486  CA  GLY A 160     -12.081   6.462  14.211  1.00 86.62           C  
ATOM   2487  HA2 GLY A 160     -11.597   6.483  15.187  1.00 86.62           H  
ATOM   2488  HA3 GLY A 160     -12.854   7.230  14.172  1.00 86.62           H  
ATOM   2489  C   GLY A 160     -12.769   5.108  14.071  1.00 86.62           C  
ATOM   2490  O   GLY A 160     -13.496   4.919  13.075  1.00 86.62           O  
ATOM   2491  OXT GLY A 160     -12.480   4.214  14.891  1.00 86.62           O  
TER    2492      GLY A 160                                                       
END   
