# Supplementary material for: Single-chain dimers from de novo immunoglobulins as robust scaffolds for multiple binding loops
Source: Nat Commun. 2023 Sep 23;14:5939. doi: 10.1038/s41467-023-41717-5 (PMC10517939; doi:10.1038/s41467-023-41717-5)
Supplement: Supplementary file 3 — Supplementary Data 1 [file 41467_2023_41717_MOESM3_ESM.zip › design_models/scIg+EF/scIg12+EF2e/ranked_4.pdb]

ATOM      1  N   GLY A   1       5.412   1.876 -14.198  1.00 87.89           N  
ATOM      2  H   GLY A   1       6.103   1.553 -14.859  1.00 87.89           H  
ATOM      3  H2  GLY A   1       4.874   2.622 -14.615  1.00 87.89           H  
ATOM      4  H3  GLY A   1       5.923   2.282 -13.427  1.00 87.89           H  
ATOM      5  CA  GLY A   1       4.540   0.777 -13.696  1.00 87.89           C  
ATOM      6  HA2 GLY A   1       3.882   0.430 -14.492  1.00 87.89           H  
ATOM      7  HA3 GLY A   1       5.173  -0.040 -13.350  1.00 87.89           H  
ATOM      8  C   GLY A   1       3.708   1.256 -12.512  1.00 87.89           C  
ATOM      9  O   GLY A   1       4.231   2.039 -11.736  1.00 87.89           O  
ATOM     10  N   ARG A   2       2.438   0.843 -12.362  1.00 94.25           N  
ATOM     11  H   ARG A   2       2.040   0.174 -13.006  1.00 94.25           H  
ATOM     12  CA  ARG A   2       1.514   1.423 -11.361  1.00 94.25           C  
ATOM     13  HA  ARG A   2       2.083   2.004 -10.635  1.00 94.25           H  
ATOM     14  C   ARG A   2       0.737   0.372 -10.563  1.00 94.25           C  
ATOM     15  CB  ARG A   2       0.568   2.397 -12.083  1.00 94.25           C  
ATOM     16  HB2 ARG A   2       0.110   1.883 -12.929  1.00 94.25           H  
ATOM     17  HB3 ARG A   2       1.158   3.227 -12.471  1.00 94.25           H  
ATOM     18  O   ARG A   2       0.177  -0.551 -11.148  1.00 94.25           O  
ATOM     19  CG  ARG A   2      -0.547   2.957 -11.188  1.00 94.25           C  
ATOM     20  HG2 ARG A   2      -1.196   2.146 -10.857  1.00 94.25           H  
ATOM     21  HG3 ARG A   2      -0.114   3.454 -10.320  1.00 94.25           H  
ATOM     22  CD  ARG A   2      -1.383   3.952 -11.989  1.00 94.25           C  
ATOM     23  HD2 ARG A   2      -1.626   3.515 -12.957  1.00 94.25           H  
ATOM     24  HD3 ARG A   2      -0.780   4.845 -12.151  1.00 94.25           H  
ATOM     25  NE  ARG A   2      -2.642   4.273 -11.298  1.00 94.25           N  
ATOM     26  HE  ARG A   2      -3.078   3.521 -10.785  1.00 94.25           H  
ATOM     27  NH1 ARG A   2      -2.874   6.375 -12.158  1.00 94.25           N  
ATOM     28 HH11 ARG A   2      -1.884   6.361 -12.356  1.00 94.25           H  
ATOM     29 HH12 ARG A   2      -3.344   7.269 -12.188  1.00 94.25           H  
ATOM     30  NH2 ARG A   2      -4.482   5.519 -10.846  1.00 94.25           N  
ATOM     31 HH21 ARG A   2      -5.006   6.377 -10.939  1.00 94.25           H  
ATOM     32 HH22 ARG A   2      -4.850   4.739 -10.321  1.00 94.25           H  
ATOM     33  CZ  ARG A   2      -3.327   5.386 -11.439  1.00 94.25           C  
ATOM     34  N   VAL A   3       0.657   0.567  -9.247  1.00 96.50           N  
ATOM     35  H   VAL A   3       1.174   1.340  -8.853  1.00 96.50           H  
ATOM     36  CA  VAL A   3      -0.179  -0.219  -8.324  1.00 96.50           C  
ATOM     37  HA  VAL A   3      -0.844  -0.864  -8.899  1.00 96.50           H  
ATOM     38  C   VAL A   3      -1.037   0.722  -7.493  1.00 96.50           C  
ATOM     39  CB  VAL A   3       0.673  -1.116  -7.409  1.00 96.50           C  
ATOM     40  HB  VAL A   3       1.383  -0.494  -6.864  1.00 96.50           H  
ATOM     41  O   VAL A   3      -0.544   1.710  -6.952  1.00 96.50           O  
ATOM     42  CG1 VAL A   3      -0.168  -1.904  -6.391  1.00 96.50           C  
ATOM     43 HG11 VAL A   3       0.473  -2.585  -5.832  1.00 96.50           H  
ATOM     44 HG12 VAL A   3      -0.938  -2.480  -6.905  1.00 96.50           H  
ATOM     45 HG13 VAL A   3      -0.639  -1.225  -5.680  1.00 96.50           H  
ATOM     46  CG2 VAL A   3       1.457  -2.127  -8.248  1.00 96.50           C  
ATOM     47 HG21 VAL A   3       2.033  -1.626  -9.025  1.00 96.50           H  
ATOM     48 HG22 VAL A   3       2.168  -2.641  -7.602  1.00 96.50           H  
ATOM     49 HG23 VAL A   3       0.778  -2.844  -8.710  1.00 96.50           H  
ATOM     50  N   GLU A   4      -2.322   0.415  -7.379  1.00 98.09           N  
ATOM     51  H   GLU A   4      -2.659  -0.420  -7.837  1.00 98.09           H  
ATOM     52  CA  GLU A   4      -3.269   1.170  -6.567  1.00 98.09           C  
ATOM     53  HA  GLU A   4      -2.773   2.048  -6.152  1.00 98.09           H  
ATOM     54  C   GLU A   4      -3.764   0.320  -5.394  1.00 98.09           C  
ATOM     55  CB  GLU A   4      -4.402   1.675  -7.468  1.00 98.09           C  
ATOM     56  HB2 GLU A   4      -4.956   0.821  -7.858  1.00 98.09           H  
ATOM     57  HB3 GLU A   4      -3.963   2.218  -8.305  1.00 98.09           H  
ATOM     58  O   GLU A   4      -4.229  -0.803  -5.583  1.00 98.09           O  
ATOM     59  CG  GLU A   4      -5.369   2.610  -6.737  1.00 98.09           C  
ATOM     60  HG2 GLU A   4      -5.835   2.069  -5.913  1.00 98.09           H  
ATOM     61  HG3 GLU A   4      -4.806   3.444  -6.318  1.00 98.09           H  
ATOM     62  CD  GLU A   4      -6.470   3.161  -7.654  1.00 98.09           C  
ATOM     63  OE1 GLU A   4      -7.297   3.964  -7.174  1.00 98.09           O  
ATOM     64  OE2 GLU A   4      -6.578   2.835  -8.852  1.00 98.09           O  
ATOM     65  N   VAL A   5      -3.685   0.879  -4.188  1.00 98.25           N  
ATOM     66  H   VAL A   5      -3.255   1.791  -4.126  1.00 98.25           H  
ATOM     67  CA  VAL A   5      -4.198   0.319  -2.936  1.00 98.25           C  
ATOM     68  HA  VAL A   5      -4.606  -0.675  -3.119  1.00 98.25           H  
ATOM     69  C   VAL A   5      -5.314   1.233  -2.443  1.00 98.25           C  
ATOM     70  CB  VAL A   5      -3.084   0.204  -1.872  1.00 98.25           C  
ATOM     71  HB  VAL A   5      -2.760   1.206  -1.589  1.00 98.25           H  
ATOM     72  O   VAL A   5      -5.063   2.380  -2.070  1.00 98.25           O  
ATOM     73  CG1 VAL A   5      -3.597  -0.496  -0.607  1.00 98.25           C  
ATOM     74 HG11 VAL A   5      -2.800  -0.546   0.134  1.00 98.25           H  
ATOM     75 HG12 VAL A   5      -3.924  -1.509  -0.844  1.00 98.25           H  
ATOM     76 HG13 VAL A   5      -4.427   0.060  -0.171  1.00 98.25           H  
ATOM     77  CG2 VAL A   5      -1.848  -0.546  -2.387  1.00 98.25           C  
ATOM     78 HG21 VAL A   5      -2.132  -1.521  -2.782  1.00 98.25           H  
ATOM     79 HG22 VAL A   5      -1.129  -0.680  -1.579  1.00 98.25           H  
ATOM     80 HG23 VAL A   5      -1.366   0.029  -3.178  1.00 98.25           H  
ATOM     81  N   ARG A   6      -6.555   0.748  -2.436  1.00 98.19           N  
ATOM     82  H   ARG A   6      -6.691  -0.194  -2.773  1.00 98.19           H  
ATOM     83  CA  ARG A   6      -7.703   1.443  -1.835  1.00 98.19           C  
ATOM     84  HA  ARG A   6      -7.424   2.457  -1.550  1.00 98.19           H  
ATOM     85  C   ARG A   6      -8.116   0.709  -0.577  1.00 98.19           C  
ATOM     86  CB  ARG A   6      -8.886   1.514  -2.803  1.00 98.19           C  
ATOM     87  HB2 ARG A   6      -9.725   1.984  -2.290  1.00 98.19           H  
ATOM     88  HB3 ARG A   6      -9.177   0.498  -3.071  1.00 98.19           H  
ATOM     89  O   ARG A   6      -8.404  -0.483  -0.636  1.00 98.19           O  
ATOM     90  CG  ARG A   6      -8.592   2.298  -4.083  1.00 98.19           C  
ATOM     91  HG2 ARG A   6      -8.338   3.328  -3.836  1.00 98.19           H  
ATOM     92  HG3 ARG A   6      -7.761   1.833  -4.614  1.00 98.19           H  
ATOM     93  CD  ARG A   6      -9.836   2.271  -4.974  1.00 98.19           C  
ATOM     94  HD2 ARG A   6     -10.649   2.795  -4.471  1.00 98.19           H  
ATOM     95  HD3 ARG A   6     -10.124   1.231  -5.129  1.00 98.19           H  
ATOM     96  NE  ARG A   6      -9.563   2.909  -6.266  1.00 98.19           N  
ATOM     97  HE  ARG A   6      -8.745   3.500  -6.318  1.00 98.19           H  
ATOM     98  NH1 ARG A   6     -11.079   1.812  -7.589  1.00 98.19           N  
ATOM     99 HH11 ARG A   6     -11.308   1.452  -8.505  1.00 98.19           H  
ATOM    100 HH12 ARG A   6     -11.384   1.298  -6.775  1.00 98.19           H  
ATOM    101  NH2 ARG A   6      -9.535   3.136  -8.514  1.00 98.19           N  
ATOM    102 HH21 ARG A   6      -8.606   3.508  -8.375  1.00 98.19           H  
ATOM    103 HH22 ARG A   6      -9.757   2.769  -9.428  1.00 98.19           H  
ATOM    104  CZ  ARG A   6     -10.071   2.626  -7.446  1.00 98.19           C  
ATOM    105  N   VAL A   7      -8.180   1.423   0.536  1.00 96.87           N  
ATOM    106  H   VAL A   7      -7.954   2.407   0.512  1.00 96.87           H  
ATOM    107  CA  VAL A   7      -8.625   0.866   1.812  1.00 96.87           C  
ATOM    108  HA  VAL A   7      -8.703  -0.218   1.728  1.00 96.87           H  
ATOM    109  C   VAL A   7     -10.009   1.419   2.125  1.00 96.87           C  
ATOM    110  CB  VAL A   7      -7.611   1.156   2.929  1.00 96.87           C  
ATOM    111  HB  VAL A   7      -7.658   2.218   3.167  1.00 96.87           H  
ATOM    112  O   VAL A   7     -10.297   2.576   1.833  1.00 96.87           O  
ATOM    113  CG1 VAL A   7      -7.931   0.364   4.200  1.00 96.87           C  
ATOM    114 HG11 VAL A   7      -7.171   0.552   4.959  1.00 96.87           H  
ATOM    115 HG12 VAL A   7      -8.892   0.673   4.609  1.00 96.87           H  
ATOM    116 HG13 VAL A   7      -7.959  -0.704   3.983  1.00 96.87           H  
ATOM    117  CG2 VAL A   7      -6.172   0.827   2.508  1.00 96.87           C  
ATOM    118 HG21 VAL A   7      -6.093  -0.224   2.229  1.00 96.87           H  
ATOM    119 HG22 VAL A   7      -5.864   1.452   1.670  1.00 96.87           H  
ATOM    120 HG23 VAL A   7      -5.498   1.040   3.338  1.00 96.87           H  
ATOM    121  N   GLU A   8     -10.874   0.593   2.695  1.00 95.32           N  
ATOM    122  H   GLU A   8     -10.601  -0.372   2.815  1.00 95.32           H  
ATOM    123  CA  GLU A   8     -12.186   0.978   3.203  1.00 95.32           C  
ATOM    124  HA  GLU A   8     -12.248   2.063   3.276  1.00 95.32           H  
ATOM    125  C   GLU A   8     -12.372   0.389   4.601  1.00 95.32           C  
ATOM    126  CB  GLU A   8     -13.276   0.512   2.225  1.00 95.32           C  
ATOM    127  HB2 GLU A   8     -13.127   1.030   1.277  1.00 95.32           H  
ATOM    128  HB3 GLU A   8     -13.163  -0.558   2.052  1.00 95.32           H  
ATOM    129  O   GLU A   8     -12.317  -0.830   4.769  1.00 95.32           O  
ATOM    130  CG  GLU A   8     -14.706   0.789   2.718  1.00 95.32           C  
ATOM    131  HG2 GLU A   8     -14.791   1.850   2.953  1.00 95.32           H  
ATOM    132  HG3 GLU A   8     -14.893   0.221   3.630  1.00 95.32           H  
ATOM    133  CD  GLU A   8     -15.776   0.413   1.676  1.00 95.32           C  
ATOM    134  OE1 GLU A   8     -16.881   1.002   1.728  1.00 95.32           O  
ATOM    135  OE2 GLU A   8     -15.490  -0.326   0.711  1.00 95.32           O  
ATOM    136  N   PHE A   9     -12.612   1.252   5.586  1.00 90.76           N  
ATOM    137  H   PHE A   9     -12.597   2.240   5.374  1.00 90.76           H  
ATOM    138  CA  PHE A   9     -12.986   0.866   6.945  1.00 90.76           C  
ATOM    139  HA  PHE A   9     -12.701  -0.171   7.119  1.00 90.76           H  
ATOM    140  C   PHE A   9     -14.507   0.980   7.106  1.00 90.76           C  
ATOM    141  CB  PHE A   9     -12.226   1.724   7.965  1.00 90.76           C  
ATOM    142  HB2 PHE A   9     -12.539   2.763   7.861  1.00 90.76           H  
ATOM    143  HB3 PHE A   9     -12.505   1.401   8.968  1.00 90.76           H  
ATOM    144  O   PHE A   9     -15.091   2.038   6.855  1.00 90.76           O  
ATOM    145  CG  PHE A   9     -10.716   1.651   7.838  1.00 90.76           C  
ATOM    146  CD1 PHE A   9      -9.990   0.646   8.500  1.00 90.76           C  
ATOM    147  HD1 PHE A   9     -10.499  -0.081   9.116  1.00 90.76           H  
ATOM    148  CD2 PHE A   9     -10.028   2.604   7.065  1.00 90.76           C  
ATOM    149  HD2 PHE A   9     -10.572   3.386   6.556  1.00 90.76           H  
ATOM    150  CE1 PHE A   9      -8.589   0.614   8.385  1.00 90.76           C  
ATOM    151  HE1 PHE A   9      -8.010  -0.131   8.910  1.00 90.76           H  
ATOM    152  CE2 PHE A   9      -8.632   2.571   6.955  1.00 90.76           C  
ATOM    153  HE2 PHE A   9      -8.117   3.330   6.384  1.00 90.76           H  
ATOM    154  CZ  PHE A   9      -7.912   1.571   7.617  1.00 90.76           C  
ATOM    155  HZ  PHE A   9      -6.834   1.554   7.554  1.00 90.76           H  
ATOM    156  N   GLU A  10     -15.155  -0.113   7.509  1.00 87.28           N  
ATOM    157  H   GLU A  10     -14.607  -0.937   7.713  1.00 87.28           H  
ATOM    158  CA  GLU A  10     -16.606  -0.214   7.687  1.00 87.28           C  
ATOM    159  HA  GLU A  10     -17.029   0.785   7.789  1.00 87.28           H  
ATOM    160  C   GLU A  10     -16.911  -0.993   8.976  1.00 87.28           C  
ATOM    161  CB  GLU A  10     -17.241  -0.868   6.440  1.00 87.28           C  
ATOM    162  HB2 GLU A  10     -16.920  -0.323   5.552  1.00 87.28           H  
ATOM    163  HB3 GLU A  10     -16.889  -1.896   6.354  1.00 87.28           H  
ATOM    164  O   GLU A  10     -16.973  -2.224   8.972  1.00 87.28           O  
ATOM    165  CG  GLU A  10     -18.780  -0.845   6.491  1.00 87.28           C  
ATOM    166  HG2 GLU A  10     -19.114  -1.305   7.421  1.00 87.28           H  
ATOM    167  HG3 GLU A  10     -19.105   0.196   6.503  1.00 87.28           H  
ATOM    168  CD  GLU A  10     -19.465  -1.580   5.319  1.00 87.28           C  
ATOM    169  OE1 GLU A  10     -20.695  -1.406   5.177  1.00 87.28           O  
ATOM    170  OE2 GLU A  10     -18.815  -2.377   4.586  1.00 87.28           O  
ATOM    171  N   GLY A  11     -17.079  -0.270  10.090  1.00 83.07           N  
ATOM    172  H   GLY A  11     -16.918   0.726  10.048  1.00 83.07           H  
ATOM    173  CA  GLY A  11     -17.230  -0.881  11.414  1.00 83.07           C  
ATOM    174  HA2 GLY A  11     -17.283  -0.110  12.183  1.00 83.07           H  
ATOM    175  HA3 GLY A  11     -18.147  -1.470  11.444  1.00 83.07           H  
ATOM    176  C   GLY A  11     -16.036  -1.782  11.721  1.00 83.07           C  
ATOM    177  O   GLY A  11     -14.892  -1.350  11.608  1.00 83.07           O  
ATOM    178  N   ASP A  12     -16.300  -3.056  11.999  1.00 84.91           N  
ATOM    179  H   ASP A  12     -17.259  -3.319  12.178  1.00 84.91           H  
ATOM    180  CA  ASP A  12     -15.258  -4.026  12.352  1.00 84.91           C  
ATOM    181  HA  ASP A  12     -14.457  -3.475  12.845  1.00 84.91           H  
ATOM    182  C   ASP A  12     -14.631  -4.724  11.131  1.00 84.91           C  
ATOM    183  CB  ASP A  12     -15.771  -5.040  13.377  1.00 84.91           C  
ATOM    184  HB2 ASP A  12     -14.884  -5.452  13.858  1.00 84.91           H  
ATOM    185  HB3 ASP A  12     -16.317  -5.832  12.863  1.00 84.91           H  
ATOM    186  O   ASP A  12     -14.045  -5.807  11.240  1.00 84.91           O  
ATOM    187  CG  ASP A  12     -16.642  -4.456  14.483  1.00 84.91           C  
ATOM    188  OD1 ASP A  12     -16.346  -3.324  14.918  1.00 84.91           O  
ATOM    189  OD2 ASP A  12     -17.636  -5.126  14.838  1.00 84.91           O  
ATOM    190  N   LYS A  13     -14.760  -4.131   9.939  1.00 91.28           N  
ATOM    191  H   LYS A  13     -15.247  -3.246   9.910  1.00 91.28           H  
ATOM    192  CA  LYS A  13     -14.184  -4.650   8.694  1.00 91.28           C  
ATOM    193  HA  LYS A  13     -13.592  -5.536   8.925  1.00 91.28           H  
ATOM    194  C   LYS A  13     -13.241  -3.650   8.054  1.00 91.28           C  
ATOM    195  CB  LYS A  13     -15.282  -5.052   7.705  1.00 91.28           C  
ATOM    196  HB2 LYS A  13     -14.814  -5.368   6.772  1.00 91.28           H  
ATOM    197  HB3 LYS A  13     -15.919  -4.192   7.499  1.00 91.28           H  
ATOM    198  O   LYS A  13     -13.536  -2.461   7.964  1.00 91.28           O  
ATOM    199  CG  LYS A  13     -16.127  -6.206   8.249  1.00 91.28           C  
ATOM    200  HG2 LYS A  13     -16.634  -5.893   9.161  1.00 91.28           H  
ATOM    201  HG3 LYS A  13     -15.477  -7.051   8.478  1.00 91.28           H  
ATOM    202  CD  LYS A  13     -17.172  -6.626   7.218  1.00 91.28           C  
ATOM    203  HD2 LYS A  13     -17.815  -5.771   7.003  1.00 91.28           H  
ATOM    204  HD3 LYS A  13     -16.675  -6.950   6.304  1.00 91.28           H  
ATOM    205  CE  LYS A  13     -17.996  -7.770   7.806  1.00 91.28           C  
ATOM    206  HE2 LYS A  13     -17.339  -8.624   7.968  1.00 91.28           H  
ATOM    207  HE3 LYS A  13     -18.371  -7.454   8.780  1.00 91.28           H  
ATOM    208  NZ  LYS A  13     -19.121  -8.123   6.912  1.00 91.28           N  
ATOM    209  HZ1 LYS A  13     -18.769  -8.419   6.013  1.00 91.28           H  
ATOM    210  HZ2 LYS A  13     -19.666  -8.867   7.324  1.00 91.28           H  
ATOM    211  HZ3 LYS A  13     -19.714  -7.315   6.784  1.00 91.28           H  
ATOM    212  N   MET A  14     -12.158  -4.182   7.499  1.00 94.18           N  
ATOM    213  H   MET A  14     -12.004  -5.173   7.618  1.00 94.18           H  
ATOM    214  CA  MET A  14     -11.281  -3.455   6.593  1.00 94.18           C  
ATOM    215  HA  MET A  14     -11.680  -2.453   6.431  1.00 94.18           H  
ATOM    216  C   MET A  14     -11.238  -4.188   5.253  1.00 94.18           C  
ATOM    217  CB  MET A  14      -9.896  -3.295   7.229  1.00 94.18           C  
ATOM    218  HB2 MET A  14     -10.003  -2.898   8.239  1.00 94.18           H  
ATOM    219  HB3 MET A  14      -9.412  -4.270   7.291  1.00 94.18           H  
ATOM    220  O   MET A  14     -10.881  -5.367   5.198  1.00 94.18           O  
ATOM    221  CG  MET A  14      -9.028  -2.325   6.424  1.00 94.18           C  
ATOM    222  HG2 MET A  14      -9.428  -1.319   6.553  1.00 94.18           H  
ATOM    223  HG3 MET A  14      -9.093  -2.566   5.363  1.00 94.18           H  
ATOM    224  SD  MET A  14      -7.280  -2.320   6.897  1.00 94.18           S  
ATOM    225  CE  MET A  14      -6.839  -3.879   6.113  1.00 94.18           C  
ATOM    226  HE1 MET A  14      -7.267  -3.891   5.110  1.00 94.18           H  
ATOM    227  HE2 MET A  14      -5.756  -3.972   6.040  1.00 94.18           H  
ATOM    228  HE3 MET A  14      -7.278  -4.705   6.673  1.00 94.18           H  
ATOM    229  N   ARG A  15     -11.600  -3.503   4.166  1.00 96.55           N  
ATOM    230  H   ARG A  15     -11.880  -2.541   4.292  1.00 96.55           H  
ATOM    231  CA  ARG A  15     -11.461  -4.011   2.795  1.00 96.55           C  
ATOM    232  HA  ARG A  15     -11.223  -5.074   2.824  1.00 96.55           H  
ATOM    233  C   ARG A  15     -10.301  -3.312   2.108  1.00 96.55           C  
ATOM    234  CB  ARG A  15     -12.757  -3.850   1.988  1.00 96.55           C  
ATOM    235  HB2 ARG A  15     -13.003  -2.792   1.903  1.00 96.55           H  
ATOM    236  HB3 ARG A  15     -12.589  -4.243   0.985  1.00 96.55           H  
ATOM    237  O   ARG A  15     -10.174  -2.094   2.181  1.00 96.55           O  
ATOM    238  CG  ARG A  15     -13.941  -4.593   2.615  1.00 96.55           C  
ATOM    239  HG2 ARG A  15     -14.190  -4.124   3.567  1.00 96.55           H  
ATOM    240  HG3 ARG A  15     -13.677  -5.636   2.789  1.00 96.55           H  
ATOM    241  CD  ARG A  15     -15.157  -4.524   1.686  1.00 96.55           C  
ATOM    242  HD2 ARG A  15     -14.980  -5.156   0.816  1.00 96.55           H  
ATOM    243  HD3 ARG A  15     -15.265  -3.492   1.351  1.00 96.55           H  
ATOM    244  NE  ARG A  15     -16.380  -4.965   2.385  1.00 96.55           N  
ATOM    245  HE  ARG A  15     -16.279  -5.699   3.071  1.00 96.55           H  
ATOM    246  NH1 ARG A  15     -17.862  -3.505   1.405  1.00 96.55           N  
ATOM    247 HH11 ARG A  15     -18.597  -2.858   1.652  1.00 96.55           H  
ATOM    248 HH12 ARG A  15     -17.094  -3.145   0.857  1.00 96.55           H  
ATOM    249  NH2 ARG A  15     -18.520  -4.719   3.121  1.00 96.55           N  
ATOM    250 HH21 ARG A  15     -18.461  -4.084   3.904  1.00 96.55           H  
ATOM    251 HH22 ARG A  15     -19.448  -4.564   2.755  1.00 96.55           H  
ATOM    252  CZ  ARG A  15     -17.576  -4.422   2.281  1.00 96.55           C  
ATOM    253  N   VAL A  16      -9.471  -4.085   1.425  1.00 97.93           N  
ATOM    254  H   VAL A  16      -9.633  -5.082   1.442  1.00 97.93           H  
ATOM    255  CA  VAL A  16      -8.345  -3.601   0.628  1.00 97.93           C  
ATOM    256  HA  VAL A  16      -8.301  -2.513   0.679  1.00 97.93           H  
ATOM    257  C   VAL A  16      -8.585  -4.023  -0.806  1.00 97.93           C  
ATOM    258  CB  VAL A  16      -6.996  -4.148   1.124  1.00 97.93           C  
ATOM    259  HB  VAL A  16      -6.937  -5.219   0.930  1.00 97.93           H  
ATOM    260  O   VAL A  16      -8.600  -5.215  -1.100  1.00 97.93           O  
ATOM    261  CG1 VAL A  16      -5.832  -3.454   0.407  1.00 97.93           C  
ATOM    262 HG11 VAL A  16      -5.849  -2.385   0.616  1.00 97.93           H  
ATOM    263 HG12 VAL A  16      -5.907  -3.609  -0.669  1.00 97.93           H  
ATOM    264 HG13 VAL A  16      -4.884  -3.872   0.747  1.00 97.93           H  
ATOM    265  CG2 VAL A  16      -6.831  -3.935   2.627  1.00 97.93           C  
ATOM    266 HG21 VAL A  16      -7.587  -4.525   3.145  1.00 97.93           H  
ATOM    267 HG22 VAL A  16      -6.945  -2.880   2.876  1.00 97.93           H  
ATOM    268 HG23 VAL A  16      -5.853  -4.290   2.949  1.00 97.93           H  
ATOM    269  N   ARG A  17      -8.766  -3.057  -1.702  1.00 98.44           N  
ATOM    270  H   ARG A  17      -8.715  -2.102  -1.377  1.00 98.44           H  
ATOM    271  CA  ARG A  17      -8.789  -3.300  -3.144  1.00 98.44           C  
ATOM    272  HA  ARG A  17      -8.959  -4.360  -3.332  1.00 98.44           H  
ATOM    273  C   ARG A  17      -7.437  -2.954  -3.724  1.00 98.44           C  
ATOM    274  CB  ARG A  17      -9.909  -2.530  -3.838  1.00 98.44           C  
ATOM    275  HB2 ARG A  17      -9.827  -2.679  -4.914  1.00 98.44           H  
ATOM    276  HB3 ARG A  17      -9.816  -1.466  -3.621  1.00 98.44           H  
ATOM    277  O   ARG A  17      -6.934  -1.848  -3.521  1.00 98.44           O  
ATOM    278  CG  ARG A  17     -11.273  -3.031  -3.373  1.00 98.44           C  
ATOM    279  HG2 ARG A  17     -11.380  -2.878  -2.299  1.00 98.44           H  
ATOM    280  HG3 ARG A  17     -11.364  -4.094  -3.595  1.00 98.44           H  
ATOM    281  CD  ARG A  17     -12.374  -2.270  -4.098  1.00 98.44           C  
ATOM    282  HD2 ARG A  17     -12.258  -1.203  -3.908  1.00 98.44           H  
ATOM    283  HD3 ARG A  17     -12.300  -2.467  -5.168  1.00 98.44           H  
ATOM    284  NE  ARG A  17     -13.665  -2.734  -3.596  1.00 98.44           N  
ATOM    285  HE  ARG A  17     -13.665  -3.620  -3.113  1.00 98.44           H  
ATOM    286  NH1 ARG A  17     -15.036  -1.155  -4.520  1.00 98.44           N  
ATOM    287 HH11 ARG A  17     -14.249  -0.872  -5.086  1.00 98.44           H  
ATOM    288 HH12 ARG A  17     -15.969  -0.794  -4.657  1.00 98.44           H  
ATOM    289  NH2 ARG A  17     -15.847  -2.773  -3.165  1.00 98.44           N  
ATOM    290 HH21 ARG A  17     -15.623  -3.639  -2.697  1.00 98.44           H  
ATOM    291 HH22 ARG A  17     -16.792  -2.420  -3.213  1.00 98.44           H  
ATOM    292  CZ  ARG A  17     -14.847  -2.202  -3.763  1.00 98.44           C  
ATOM    293  N   LEU A  18      -6.870  -3.908  -4.436  1.00 98.36           N  
ATOM    294  H   LEU A  18      -7.376  -4.774  -4.556  1.00 98.36           H  
ATOM    295  CA  LEU A  18      -5.579  -3.808  -5.085  1.00 98.36           C  
ATOM    296  HA  LEU A  18      -5.096  -2.865  -4.830  1.00 98.36           H  
ATOM    297  C   LEU A  18      -5.794  -3.876  -6.581  1.00 98.36           C  
ATOM    298  CB  LEU A  18      -4.689  -4.966  -4.635  1.00 98.36           C  
ATOM    299  HB2 LEU A  18      -3.733  -4.884  -5.152  1.00 98.36           H  
ATOM    300  HB3 LEU A  18      -5.161  -5.899  -4.944  1.00 98.36           H  
ATOM    301  O   LEU A  18      -6.432  -4.809  -7.057  1.00 98.36           O  
ATOM    302  CG  LEU A  18      -4.435  -5.022  -3.124  1.00 98.36           C  
ATOM    303  HG  LEU A  18      -5.377  -5.025  -2.575  1.00 98.36           H  
ATOM    304  CD1 LEU A  18      -3.719  -6.328  -2.837  1.00 98.36           C  
ATOM    305 HD11 LEU A  18      -2.824  -6.414  -3.453  1.00 98.36           H  
ATOM    306 HD12 LEU A  18      -3.440  -6.389  -1.785  1.00 98.36           H  
ATOM    307 HD13 LEU A  18      -4.404  -7.139  -3.084  1.00 98.36           H  
ATOM    308  CD2 LEU A  18      -3.579  -3.856  -2.643  1.00 98.36           C  
ATOM    309 HD21 LEU A  18      -3.374  -3.965  -1.578  1.00 98.36           H  
ATOM    310 HD22 LEU A  18      -4.120  -2.923  -2.801  1.00 98.36           H  
ATOM    311 HD23 LEU A  18      -2.640  -3.831  -3.196  1.00 98.36           H  
ATOM    312  N   ARG A  19      -5.234  -2.925  -7.318  1.00 98.15           N  
ATOM    313  H   ARG A  19      -4.742  -2.182  -6.843  1.00 98.15           H  
ATOM    314  CA  ARG A  19      -5.252  -2.936  -8.777  1.00 98.15           C  
ATOM    315  HA  ARG A  19      -5.648  -3.889  -9.129  1.00 98.15           H  
ATOM    316  C   ARG A  19      -3.835  -2.820  -9.309  1.00 98.15           C  
ATOM    317  CB  ARG A  19      -6.194  -1.838  -9.270  1.00 98.15           C  
ATOM    318  HB2 ARG A  19      -5.884  -0.878  -8.856  1.00 98.15           H  
ATOM    319  HB3 ARG A  19      -7.203  -2.059  -8.921  1.00 98.15           H  
ATOM    320  O   ARG A  19      -3.092  -1.927  -8.898  1.00 98.15           O  
ATOM    321  CG  ARG A  19      -6.197  -1.747 -10.793  1.00 98.15           C  
ATOM    322  HG2 ARG A  19      -5.208  -1.450 -11.140  1.00 98.15           H  
ATOM    323  HG3 ARG A  19      -6.456  -2.713 -11.225  1.00 98.15           H  
ATOM    324  CD  ARG A  19      -7.209  -0.701 -11.240  1.00 98.15           C  
ATOM    325  HD2 ARG A  19      -7.056   0.214 -10.668  1.00 98.15           H  
ATOM    326  HD3 ARG A  19      -8.214  -1.083 -11.064  1.00 98.15           H  
ATOM    327  NE  ARG A  19      -6.993  -0.418 -12.657  1.00 98.15           N  
ATOM    328  HE  ARG A  19      -6.077  -0.636 -13.022  1.00 98.15           H  
ATOM    329  NH1 ARG A  19      -8.904   0.737 -13.122  1.00 98.15           N  
ATOM    330 HH11 ARG A  19      -9.229   0.440 -12.213  1.00 98.15           H  
ATOM    331 HH12 ARG A  19      -9.514   1.150 -13.813  1.00 98.15           H  
ATOM    332  NH2 ARG A  19      -7.315   0.416 -14.692  1.00 98.15           N  
ATOM    333 HH21 ARG A  19      -6.374   0.077 -14.833  1.00 98.15           H  
ATOM    334 HH22 ARG A  19      -7.805   0.951 -15.395  1.00 98.15           H  
ATOM    335  CZ  ARG A  19      -7.749   0.251 -13.482  1.00 98.15           C  
ATOM    336  N   ASN A  20      -3.474  -3.714 -10.223  1.00 96.91           N  
ATOM    337  H   ASN A  20      -4.149  -4.407 -10.513  1.00 96.91           H  
ATOM    338  CA  ASN A  20      -2.166  -3.715 -10.864  1.00 96.91           C  
ATOM    339  HA  ASN A  20      -1.501  -3.015 -10.357  1.00 96.91           H  
ATOM    340  C   ASN A  20      -2.288  -3.260 -12.323  1.00 96.91           C  
ATOM    341  CB  ASN A  20      -1.549  -5.111 -10.719  1.00 96.91           C  
ATOM    342  HB2 ASN A  20      -1.455  -5.367  -9.664  1.00 96.91           H  
ATOM    343  HB3 ASN A  20      -2.204  -5.834 -11.205  1.00 96.91           H  
ATOM    344  O   ASN A  20      -2.685  -4.028 -13.193  1.00 96.91           O  
ATOM    345  CG  ASN A  20      -0.179  -5.210 -11.353  1.00 96.91           C  
ATOM    346  ND2 ASN A  20       0.342  -6.399 -11.489  1.00 96.91           N  
ATOM    347 HD21 ASN A  20      -0.128  -7.199 -11.090  1.00 96.91           H  
ATOM    348 HD22 ASN A  20       1.257  -6.482 -11.908  1.00 96.91           H  
ATOM    349  OD1 ASN A  20       0.449  -4.225 -11.709  1.00 96.91           O  
ATOM    350  N   ASP A  21      -1.898  -2.017 -12.594  1.00 95.54           N  
ATOM    351  H   ASP A  21      -1.511  -1.462 -11.844  1.00 95.54           H  
ATOM    352  CA  ASP A  21      -1.820  -1.457 -13.949  1.00 95.54           C  
ATOM    353  HA  ASP A  21      -2.456  -2.041 -14.614  1.00 95.54           H  
ATOM    354  C   ASP A  21      -0.387  -1.548 -14.523  1.00 95.54           C  
ATOM    355  CB  ASP A  21      -2.358  -0.015 -13.952  1.00 95.54           C  
ATOM    356  HB2 ASP A  21      -2.209   0.420 -14.940  1.00 95.54           H  
ATOM    357  HB3 ASP A  21      -1.782   0.574 -13.239  1.00 95.54           H  
ATOM    358  O   ASP A  21      -0.040  -0.863 -15.487  1.00 95.54           O  
ATOM    359  CG  ASP A  21      -3.850   0.113 -13.623  1.00 95.54           C  
ATOM    360  OD1 ASP A  21      -4.697  -0.582 -14.236  1.00 95.54           O  
ATOM    361  OD2 ASP A  21      -4.197   0.990 -12.803  1.00 95.54           O  
ATOM    362  N   SER A  22       0.489  -2.355 -13.918  1.00 91.97           N  
ATOM    363  H   SER A  22       0.159  -2.914 -13.144  1.00 91.97           H  
ATOM    364  CA  SER A  22       1.829  -2.637 -14.440  1.00 91.97           C  
ATOM    365  HA  SER A  22       2.151  -1.776 -15.026  1.00 91.97           H  
ATOM    366  C   SER A  22       1.833  -3.836 -15.397  1.00 91.97           C  
ATOM    367  CB  SER A  22       2.838  -2.786 -13.296  1.00 91.97           C  
ATOM    368  HB2 SER A  22       2.608  -2.076 -12.501  1.00 91.97           H  
ATOM    369  HB3 SER A  22       3.835  -2.568 -13.677  1.00 91.97           H  
ATOM    370  O   SER A  22       0.854  -4.566 -15.526  1.00 91.97           O  
ATOM    371  OG  SER A  22       2.849  -4.086 -12.774  1.00 91.97           O  
ATOM    372  HG  SER A  22       2.002  -4.247 -12.351  1.00 91.97           H  
ATOM    373  N   SER A  23       2.952  -4.038 -16.095  1.00 91.49           N  
ATOM    374  H   SER A  23       3.739  -3.420 -15.956  1.00 91.49           H  
ATOM    375  CA  SER A  23       3.136  -5.135 -17.055  1.00 91.49           C  
ATOM    376  HA  SER A  23       2.182  -5.342 -17.539  1.00 91.49           H  
ATOM    377  C   SER A  23       3.604  -6.447 -16.421  1.00 91.49           C  
ATOM    378  CB  SER A  23       4.126  -4.692 -18.135  1.00 91.49           C  
ATOM    379  HB2 SER A  23       3.709  -3.835 -18.664  1.00 91.49           H  
ATOM    380  HB3 SER A  23       4.285  -5.497 -18.852  1.00 91.49           H  
ATOM    381  O   SER A  23       3.776  -7.434 -17.134  1.00 91.49           O  
ATOM    382  OG  SER A  23       5.361  -4.314 -17.551  1.00 91.49           O  
ATOM    383  HG  SER A  23       5.843  -5.107 -17.309  1.00 91.49           H  
ATOM    384  N   THR A  24       3.857  -6.473 -15.113  1.00 91.90           N  
ATOM    385  H   THR A  24       3.658  -5.657 -14.551  1.00 91.90           H  
ATOM    386  CA  THR A  24       4.340  -7.653 -14.387  1.00 91.90           C  
ATOM    387  HA  THR A  24       4.306  -8.513 -15.055  1.00 91.90           H  
ATOM    388  C   THR A  24       3.444  -7.954 -13.188  1.00 91.90           C  
ATOM    389  CB  THR A  24       5.796  -7.487 -13.923  1.00 91.90           C  
ATOM    390  HB  THR A  24       6.065  -8.332 -13.289  1.00 91.90           H  
ATOM    391  O   THR A  24       2.798  -7.048 -12.663  1.00 91.90           O  
ATOM    392  CG2 THR A  24       6.762  -7.437 -15.106  1.00 91.90           C  
ATOM    393 HG21 THR A  24       6.631  -8.324 -15.726  1.00 91.90           H  
ATOM    394 HG22 THR A  24       6.578  -6.546 -15.706  1.00 91.90           H  
ATOM    395 HG23 THR A  24       7.787  -7.411 -14.735  1.00 91.90           H  
ATOM    396  OG1 THR A  24       5.980  -6.293 -13.202  1.00 91.90           O  
ATOM    397  HG1 THR A  24       6.804  -6.363 -12.715  1.00 91.90           H  
ATOM    398  N   PRO A  25       3.362  -9.218 -12.738  1.00 94.36           N  
ATOM    399  CA  PRO A  25       2.709  -9.529 -11.475  1.00 94.36           C  
ATOM    400  HA  PRO A  25       1.659  -9.243 -11.546  1.00 94.36           H  
ATOM    401  C   PRO A  25       3.363  -8.781 -10.311  1.00 94.36           C  
ATOM    402  CB  PRO A  25       2.803 -11.047 -11.307  1.00 94.36           C  
ATOM    403  HB2 PRO A  25       1.902 -11.456 -10.850  1.00 94.36           H  
ATOM    404  HB3 PRO A  25       3.683 -11.309 -10.719  1.00 94.36           H  
ATOM    405  O   PRO A  25       4.585  -8.603 -10.279  1.00 94.36           O  
ATOM    406  CG  PRO A  25       2.982 -11.549 -12.739  1.00 94.36           C  
ATOM    407  HG2 PRO A  25       3.499 -12.509 -12.770  1.00 94.36           H  
ATOM    408  HG3 PRO A  25       2.009 -11.622 -13.224  1.00 94.36           H  
ATOM    409  CD  PRO A  25       3.803 -10.439 -13.393  1.00 94.36           C  
ATOM    410  HD2 PRO A  25       3.606 -10.424 -14.465  1.00 94.36           H  
ATOM    411  HD3 PRO A  25       4.864 -10.595 -13.198  1.00 94.36           H  
ATOM    412  N   VAL A  26       2.535  -8.369  -9.358  1.00 95.38           N  
ATOM    413  H   VAL A  26       1.547  -8.553  -9.464  1.00 95.38           H  
ATOM    414  CA  VAL A  26       2.955  -7.680  -8.136  1.00 95.38           C  
ATOM    415  HA  VAL A  26       4.041  -7.596  -8.104  1.00 95.38           H  
ATOM    416  C   VAL A  26       2.517  -8.507  -6.944  1.00 95.38           C  
ATOM    417  CB  VAL A  26       2.365  -6.263  -8.079  1.00 95.38           C  
ATOM    418  HB  VAL A  26       1.282  -6.313  -8.184  1.00 95.38           H  
ATOM    419  O   VAL A  26       1.359  -8.912  -6.864  1.00 95.38           O  
ATOM    420  CG1 VAL A  26       2.697  -5.559  -6.761  1.00 95.38           C  
ATOM    421 HG11 VAL A  26       3.775  -5.426  -6.661  1.00 95.38           H  
ATOM    422 HG12 VAL A  26       2.201  -4.589  -6.740  1.00 95.38           H  
ATOM    423 HG13 VAL A  26       2.327  -6.129  -5.910  1.00 95.38           H  
ATOM    424  CG2 VAL A  26       2.939  -5.425  -9.225  1.00 95.38           C  
ATOM    425 HG21 VAL A  26       2.550  -4.408  -9.187  1.00 95.38           H  
ATOM    426 HG22 VAL A  26       4.026  -5.409  -9.142  1.00 95.38           H  
ATOM    427 HG23 VAL A  26       2.673  -5.857 -10.190  1.00 95.38           H  
ATOM    428  N   GLU A  27       3.431  -8.750  -6.015  1.00 96.41           N  
ATOM    429  H   GLU A  27       4.339  -8.317  -6.095  1.00 96.41           H  
ATOM    430  CA  GLU A  27       3.106  -9.352  -4.731  1.00 96.41           C  
ATOM    431  HA  GLU A  27       2.196  -9.943  -4.835  1.00 96.41           H  
ATOM    432  C   GLU A  27       2.830  -8.247  -3.709  1.00 96.41           C  
ATOM    433  CB  GLU A  27       4.219 -10.319  -4.311  1.00 96.41           C  
ATOM    434  HB2 GLU A  27       5.134  -9.769  -4.096  1.00 96.41           H  
ATOM    435  HB3 GLU A  27       4.409 -11.005  -5.136  1.00 96.41           H  
ATOM    436  O   GLU A  27       3.614  -7.313  -3.545  1.00 96.41           O  
ATOM    437  CG  GLU A  27       3.799 -11.137  -3.087  1.00 96.41           C  
ATOM    438  HG2 GLU A  27       3.736 -10.482  -2.219  1.00 96.41           H  
ATOM    439  HG3 GLU A  27       2.805 -11.548  -3.262  1.00 96.41           H  
ATOM    440  CD  GLU A  27       4.782 -12.283  -2.822  1.00 96.41           C  
ATOM    441  OE1 GLU A  27       5.818 -12.037  -2.170  1.00 96.41           O  
ATOM    442  OE2 GLU A  27       4.468 -13.417  -3.247  1.00 96.41           O  
ATOM    443  N   VAL A  28       1.687  -8.328  -3.035  1.00 96.92           N  
ATOM    444  H   VAL A  28       1.062  -9.096  -3.238  1.00 96.92           H  
ATOM    445  CA  VAL A  28       1.304  -7.390  -1.982  1.00 96.92           C  
ATOM    446  HA  VAL A  28       2.104  -6.661  -1.850  1.00 96.92           H  
ATOM    447  C   VAL A  28       1.155  -8.159  -0.681  1.00 96.92           C  
ATOM    448  CB  VAL A  28       0.035  -6.597  -2.334  1.00 96.92           C  
ATOM    449  HB  VAL A  28      -0.816  -7.276  -2.386  1.00 96.92           H  
ATOM    450  O   VAL A  28       0.287  -9.025  -0.549  1.00 96.92           O  
ATOM    451  CG1 VAL A  28      -0.242  -5.535  -1.259  1.00 96.92           C  
ATOM    452 HG11 VAL A  28      -1.121  -4.951  -1.532  1.00 96.92           H  
ATOM    453 HG12 VAL A  28       0.616  -4.870  -1.164  1.00 96.92           H  
ATOM    454 HG13 VAL A  28      -0.431  -6.013  -0.298  1.00 96.92           H  
ATOM    455  CG2 VAL A  28       0.171  -5.878  -3.684  1.00 96.92           C  
ATOM    456 HG21 VAL A  28      -0.704  -5.256  -3.872  1.00 96.92           H  
ATOM    457 HG22 VAL A  28       0.250  -6.611  -4.487  1.00 96.92           H  
ATOM    458 HG23 VAL A  28       1.065  -5.255  -3.682  1.00 96.92           H  
ATOM    459  N   HIS A  29       1.986  -7.809   0.296  1.00 96.36           N  
ATOM    460  H   HIS A  29       2.674  -7.098   0.091  1.00 96.36           H  
ATOM    461  CA  HIS A  29       1.874  -8.286   1.668  1.00 96.36           C  
ATOM    462  HA  HIS A  29       1.312  -9.220   1.681  1.00 96.36           H  
ATOM    463  C   HIS A  29       1.116  -7.246   2.479  1.00 96.36           C  
ATOM    464  CB  HIS A  29       3.247  -8.580   2.276  1.00 96.36           C  
ATOM    465  HB2 HIS A  29       3.101  -9.021   3.262  1.00 96.36           H  
ATOM    466  HB3 HIS A  29       3.793  -7.647   2.416  1.00 96.36           H  
ATOM    467  O   HIS A  29       1.594  -6.133   2.703  1.00 96.36           O  
ATOM    468  CG  HIS A  29       4.094  -9.517   1.460  1.00 96.36           C  
ATOM    469  CD2 HIS A  29       4.899  -9.165   0.415  1.00 96.36           C  
ATOM    470  HD2 HIS A  29       5.041  -8.178   0.000  1.00 96.36           H  
ATOM    471  ND1 HIS A  29       4.167 -10.897   1.660  1.00 96.36           N  
ATOM    472  CE1 HIS A  29       5.026 -11.341   0.724  1.00 96.36           C  
ATOM    473  HE1 HIS A  29       5.289 -12.374   0.549  1.00 96.36           H  
ATOM    474  NE2 HIS A  29       5.485 -10.327  -0.023  1.00 96.36           N  
ATOM    475  HE2 HIS A  29       6.082 -10.455  -0.828  1.00 96.36           H  
ATOM    476  N   ILE A  30      -0.078  -7.611   2.916  1.00 95.85           N  
ATOM    477  H   ILE A  30      -0.392  -8.547   2.702  1.00 95.85           H  
ATOM    478  CA  ILE A  30      -0.919  -6.800   3.779  1.00 95.85           C  
ATOM    479  HA  ILE A  30      -0.583  -5.764   3.734  1.00 95.85           H  
ATOM    480  C   ILE A  30      -0.749  -7.315   5.195  1.00 95.85           C  
ATOM    481  CB  ILE A  30      -2.395  -6.835   3.353  1.00 95.85           C  
ATOM    482  HB  ILE A  30      -2.779  -7.837   3.550  1.00 95.85           H  
ATOM    483  O   ILE A  30      -0.939  -8.501   5.476  1.00 95.85           O  
ATOM    484  CG1 ILE A  30      -2.584  -6.551   1.846  1.00 95.85           C  
ATOM    485 HG12 ILE A  30      -2.349  -5.510   1.628  1.00 95.85           H  
ATOM    486 HG13 ILE A  30      -1.916  -7.181   1.259  1.00 95.85           H  
ATOM    487  CG2 ILE A  30      -3.164  -5.817   4.221  1.00 95.85           C  
ATOM    488 HG21 ILE A  30      -4.211  -5.757   3.925  1.00 95.85           H  
ATOM    489 HG22 ILE A  30      -2.715  -4.828   4.127  1.00 95.85           H  
ATOM    490 HG23 ILE A  30      -3.139  -6.115   5.269  1.00 95.85           H  
ATOM    491  CD1 ILE A  30      -4.002  -6.867   1.365  1.00 95.85           C  
ATOM    492 HD11 ILE A  30      -4.734  -6.218   1.844  1.00 95.85           H  
ATOM    493 HD12 ILE A  30      -4.235  -7.909   1.587  1.00 95.85           H  
ATOM    494 HD13 ILE A  30      -4.066  -6.715   0.287  1.00 95.85           H  
ATOM    495  N   LYS A  31      -0.422  -6.404   6.094  1.00 92.72           N  
ATOM    496  H   LYS A  31      -0.278  -5.456   5.777  1.00 92.72           H  
ATOM    497  CA  LYS A  31      -0.330  -6.660   7.516  1.00 92.72           C  
ATOM    498  HA  LYS A  31      -0.638  -7.683   7.733  1.00 92.72           H  
ATOM    499  C   LYS A  31      -1.279  -5.722   8.240  1.00 92.72           C  
ATOM    500  CB  LYS A  31       1.131  -6.482   7.919  1.00 92.72           C  
ATOM    501  HB2 LYS A  31       1.748  -7.189   7.365  1.00 92.72           H  
ATOM    502  HB3 LYS A  31       1.462  -5.470   7.686  1.00 92.72           H  
ATOM    503  O   LYS A  31      -1.228  -4.517   8.023  1.00 92.72           O  
ATOM    504  CG  LYS A  31       1.264  -6.747   9.407  1.00 92.72           C  
ATOM    505  HG2 LYS A  31       0.617  -6.070   9.966  1.00 92.72           H  
ATOM    506  HG3 LYS A  31       0.950  -7.774   9.593  1.00 92.72           H  
ATOM    507  CD  LYS A  31       2.690  -6.538   9.890  1.00 92.72           C  
ATOM    508  HD2 LYS A  31       3.393  -7.137   9.311  1.00 92.72           H  
ATOM    509  HD3 LYS A  31       2.958  -5.482   9.857  1.00 92.72           H  
ATOM    510  CE  LYS A  31       2.580  -7.038  11.311  1.00 92.72           C  
ATOM    511  HE2 LYS A  31       2.243  -8.074  11.277  1.00 92.72           H  
ATOM    512  HE3 LYS A  31       1.828  -6.450  11.838  1.00 92.72           H  
ATOM    513  NZ  LYS A  31       3.829  -6.970  12.034  1.00 92.72           N  
ATOM    514  HZ1 LYS A  31       4.667  -7.190  11.514  1.00 92.72           H  
ATOM    515  HZ2 LYS A  31       3.814  -7.533  12.872  1.00 92.72           H  
ATOM    516  HZ3 LYS A  31       4.042  -6.026  12.324  1.00 92.72           H  
ATOM    517  N   VAL A  32      -2.114  -6.264   9.116  1.00 88.31           N  
ATOM    518  H   VAL A  32      -2.126  -7.267   9.232  1.00 88.31           H  
ATOM    519  CA  VAL A  32      -3.018  -5.468   9.947  1.00 88.31           C  
ATOM    520  HA  VAL A  32      -2.772  -4.412   9.836  1.00 88.31           H  
ATOM    521  C   VAL A  32      -2.824  -5.811  11.406  1.00 88.31           C  
ATOM    522  CB  VAL A  32      -4.486  -5.609   9.541  1.00 88.31           C  
ATOM    523  HB  VAL A  32      -5.073  -4.940  10.170  1.00 88.31           H  
ATOM    524  O   VAL A  32      -2.814  -6.975  11.795  1.00 88.31           O  
ATOM    525  CG1 VAL A  32      -4.674  -5.183   8.094  1.00 88.31           C  
ATOM    526 HG11 VAL A  32      -5.732  -5.319   7.871  1.00 88.31           H  
ATOM    527 HG12 VAL A  32      -4.100  -5.818   7.420  1.00 88.31           H  
ATOM    528 HG13 VAL A  32      -4.388  -4.139   7.969  1.00 88.31           H  
ATOM    529  CG2 VAL A  32      -5.060  -7.018   9.676  1.00 88.31           C  
ATOM    530 HG21 VAL A  32      -4.488  -7.715   9.063  1.00 88.31           H  
ATOM    531 HG22 VAL A  32      -5.040  -7.337  10.718  1.00 88.31           H  
ATOM    532 HG23 VAL A  32      -6.104  -7.020   9.363  1.00 88.31           H  
ATOM    533  N   GLY A  33      -2.652  -4.780  12.209  1.00 78.93           N  
ATOM    534  H   GLY A  33      -2.660  -3.846  11.824  1.00 78.93           H  
ATOM    535  CA  GLY A  33      -2.603  -4.860  13.654  1.00 78.93           C  
ATOM    536  HA2 GLY A  33      -1.621  -5.194  13.988  1.00 78.93           H  
ATOM    537  HA3 GLY A  33      -3.366  -5.550  14.014  1.00 78.93           H  
ATOM    538  C   GLY A  33      -2.888  -3.479  14.215  1.00 78.93           C  
ATOM    539  O   GLY A  33      -2.889  -2.485  13.485  1.00 78.93           O  
ATOM    540  N   GLY A  34      -3.138  -3.405  15.509  1.00 74.56           N  
ATOM    541  H   GLY A  34      -3.147  -4.232  16.089  1.00 74.56           H  
ATOM    542  CA  GLY A  34      -3.533  -2.156  16.126  1.00 74.56           C  
ATOM    543  HA2 GLY A  34      -2.799  -1.381  15.904  1.00 74.56           H  
ATOM    544  HA3 GLY A  34      -4.497  -1.849  15.722  1.00 74.56           H  
ATOM    545  C   GLY A  34      -3.650  -2.296  17.627  1.00 74.56           C  
ATOM    546  O   GLY A  34      -2.951  -3.111  18.233  1.00 74.56           O  
ATOM    547  N   ASP A  35      -4.537  -1.478  18.166  1.00 68.06           N  
ATOM    548  H   ASP A  35      -5.134  -0.940  17.555  1.00 68.06           H  
ATOM    549  CA  ASP A  35      -4.954  -1.485  19.559  1.00 68.06           C  
ATOM    550  HA  ASP A  35      -4.129  -1.206  20.214  1.00 68.06           H  
ATOM    551  C   ASP A  35      -5.458  -2.886  19.954  1.00 68.06           C  
ATOM    552  CB  ASP A  35      -6.028  -0.405  19.655  1.00 68.06           C  
ATOM    553  HB2 ASP A  35      -6.798  -0.678  18.934  1.00 68.06           H  
ATOM    554  HB3 ASP A  35      -5.606   0.556  19.364  1.00 68.06           H  
ATOM    555  O   ASP A  35      -6.084  -3.597  19.154  1.00 68.06           O  
ATOM    556  CG  ASP A  35      -6.694  -0.270  21.014  1.00 68.06           C  
ATOM    557  OD1 ASP A  35      -6.310  -1.029  21.925  1.00 68.06           O  
ATOM    558  OD2 ASP A  35      -7.700   0.466  21.034  1.00 68.06           O  
ATOM    559  N   LYS A  36      -5.084  -3.322  21.157  1.00 68.31           N  
ATOM    560  H   LYS A  36      -4.784  -2.601  21.798  1.00 68.31           H  
ATOM    561  CA  LYS A  36      -5.452  -4.631  21.699  1.00 68.31           C  
ATOM    562  HA  LYS A  36      -5.905  -5.238  20.916  1.00 68.31           H  
ATOM    563  C   LYS A  36      -6.493  -4.559  22.793  1.00 68.31           C  
ATOM    564  CB  LYS A  36      -4.214  -5.326  22.259  1.00 68.31           C  
ATOM    565  HB2 LYS A  36      -4.529  -6.154  22.893  1.00 68.31           H  
ATOM    566  HB3 LYS A  36      -3.634  -4.628  22.864  1.00 68.31           H  
ATOM    567  O   LYS A  36      -7.173  -5.570  22.997  1.00 68.31           O  
ATOM    568  CG  LYS A  36      -3.368  -5.871  21.118  1.00 68.31           C  
ATOM    569  HG2 LYS A  36      -2.892  -5.047  20.588  1.00 68.31           H  
ATOM    570  HG3 LYS A  36      -4.002  -6.426  20.426  1.00 68.31           H  
ATOM    571  CD  LYS A  36      -2.317  -6.814  21.684  1.00 68.31           C  
ATOM    572  HD2 LYS A  36      -1.689  -6.277  22.395  1.00 68.31           H  
ATOM    573  HD3 LYS A  36      -2.798  -7.662  22.170  1.00 68.31           H  
ATOM    574  CE  LYS A  36      -1.494  -7.277  20.496  1.00 68.31           C  
ATOM    575  HE2 LYS A  36      -1.025  -6.400  20.051  1.00 68.31           H  
ATOM    576  HE3 LYS A  36      -2.151  -7.731  19.754  1.00 68.31           H  
ATOM    577  NZ  LYS A  36      -0.479  -8.239  20.929  1.00 68.31           N  
ATOM    578  HZ1 LYS A  36       0.261  -8.304  20.246  1.00 68.31           H  
ATOM    579  HZ2 LYS A  36      -0.106  -7.990  21.834  1.00 68.31           H  
ATOM    580  HZ3 LYS A  36      -0.889  -9.161  20.982  1.00 68.31           H  
ATOM    581  N   ASP A  37      -6.543  -3.462  23.531  1.00 65.31           N  
ATOM    582  H   ASP A  37      -6.071  -2.621  23.230  1.00 65.31           H  
ATOM    583  CA  ASP A  37      -7.438  -3.316  24.669  1.00 65.31           C  
ATOM    584  HA  ASP A  37      -7.805  -4.304  24.944  1.00 65.31           H  
ATOM    585  C   ASP A  37      -8.709  -2.527  24.320  1.00 65.31           C  
ATOM    586  CB  ASP A  37      -6.650  -2.826  25.892  1.00 65.31           C  
ATOM    587  HB2 ASP A  37      -7.304  -2.892  26.762  1.00 65.31           H  
ATOM    588  HB3 ASP A  37      -5.820  -3.512  26.062  1.00 65.31           H  
ATOM    589  O   ASP A  37      -9.681  -2.583  25.080  1.00 65.31           O  
ATOM    590  CG  ASP A  37      -6.106  -1.401  25.814  1.00 65.31           C  
ATOM    591  OD1 ASP A  37      -6.616  -0.648  24.966  1.00 65.31           O  
ATOM    592  OD2 ASP A  37      -5.283  -1.102  26.713  1.00 65.31           O  
ATOM    593  N   GLY A  38      -8.752  -1.946  23.118  1.00 65.47           N  
ATOM    594  H   GLY A  38      -7.865  -1.759  22.672  1.00 65.47           H  
ATOM    595  CA  GLY A  38      -9.919  -1.297  22.535  1.00 65.47           C  
ATOM    596  HA2 GLY A  38     -10.807  -1.905  22.707  1.00 65.47           H  
ATOM    597  HA3 GLY A  38      -9.760  -1.201  21.461  1.00 65.47           H  
ATOM    598  C   GLY A  38     -10.153   0.099  23.104  1.00 65.47           C  
ATOM    599  O   GLY A  38     -11.281   0.598  23.040  1.00 65.47           O  
ATOM    600  N   ASP A  39      -9.132   0.710  23.711  1.00 65.69           N  
ATOM    601  H   ASP A  39      -8.229   0.259  23.721  1.00 65.69           H  
ATOM    602  CA  ASP A  39      -9.199   2.054  24.281  1.00 65.69           C  
ATOM    603  HA  ASP A  39     -10.197   2.168  24.703  1.00 65.69           H  
ATOM    604  C   ASP A  39      -9.060   3.178  23.231  1.00 65.69           C  
ATOM    605  CB  ASP A  39      -8.216   2.164  25.463  1.00 65.69           C  
ATOM    606  HB2 ASP A  39      -8.277   1.260  26.070  1.00 65.69           H  
ATOM    607  HB3 ASP A  39      -8.563   2.986  26.090  1.00 65.69           H  
ATOM    608  O   ASP A  39      -9.283   4.358  23.531  1.00 65.69           O  
ATOM    609  CG  ASP A  39      -6.748   2.444  25.106  1.00 65.69           C  
ATOM    610  OD1 ASP A  39      -6.410   2.437  23.904  1.00 65.69           O  
ATOM    611  OD2 ASP A  39      -6.028   2.901  26.030  1.00 65.69           O  
ATOM    612  N   GLY A  40      -8.765   2.813  21.981  1.00 61.66           N  
ATOM    613  H   GLY A  40      -8.500   1.847  21.854  1.00 61.66           H  
ATOM    614  CA  GLY A  40      -8.587   3.706  20.844  1.00 61.66           C  
ATOM    615  HA2 GLY A  40      -9.295   4.532  20.919  1.00 61.66           H  
ATOM    616  HA3 GLY A  40      -8.798   3.138  19.938  1.00 61.66           H  
ATOM    617  C   GLY A  40      -7.176   4.285  20.720  1.00 61.66           C  
ATOM    618  O   GLY A  40      -6.934   5.089  19.812  1.00 61.66           O  
ATOM    619  N   TYR A  41      -6.247   3.881  21.584  1.00 65.16           N  
ATOM    620  H   TYR A  41      -6.504   3.193  22.277  1.00 65.16           H  
ATOM    621  CA  TYR A  41      -4.850   4.287  21.605  1.00 65.16           C  
ATOM    622  HA  TYR A  41      -4.685   5.007  20.804  1.00 65.16           H  
ATOM    623  C   TYR A  41      -3.928   3.095  21.327  1.00 65.16           C  
ATOM    624  CB  TYR A  41      -4.520   4.992  22.932  1.00 65.16           C  
ATOM    625  HB2 TYR A  41      -3.440   5.125  23.001  1.00 65.16           H  
ATOM    626  HB3 TYR A  41      -4.814   4.364  23.772  1.00 65.16           H  
ATOM    627  O   TYR A  41      -4.277   1.930  21.440  1.00 65.16           O  
ATOM    628  CG  TYR A  41      -5.170   6.356  23.067  1.00 65.16           C  
ATOM    629  CD1 TYR A  41      -4.510   7.494  22.563  1.00 65.16           C  
ATOM    630  HD1 TYR A  41      -3.541   7.386  22.098  1.00 65.16           H  
ATOM    631  CD2 TYR A  41      -6.442   6.483  23.656  1.00 65.16           C  
ATOM    632  HD2 TYR A  41      -6.946   5.599  24.017  1.00 65.16           H  
ATOM    633  CE1 TYR A  41      -5.120   8.759  22.640  1.00 65.16           C  
ATOM    634  HE1 TYR A  41      -4.610   9.622  22.239  1.00 65.16           H  
ATOM    635  CE2 TYR A  41      -7.059   7.747  23.738  1.00 65.16           C  
ATOM    636  HE2 TYR A  41      -8.044   7.835  24.171  1.00 65.16           H  
ATOM    637  OH  TYR A  41      -6.988  10.111  23.285  1.00 65.16           O  
ATOM    638  HH  TYR A  41      -6.443  10.761  22.836  1.00 65.16           H  
ATOM    639  CZ  TYR A  41      -6.400   8.885  23.226  1.00 65.16           C  
ATOM    640  N   ILE A  42      -2.712   3.392  20.866  1.00 65.19           N  
ATOM    641  H   ILE A  42      -2.467   4.365  20.757  1.00 65.19           H  
ATOM    642  CA  ILE A  42      -1.656   2.385  20.737  1.00 65.19           C  
ATOM    643  HA  ILE A  42      -1.969   1.464  21.228  1.00 65.19           H  
ATOM    644  C   ILE A  42      -0.456   2.911  21.497  1.00 65.19           C  
ATOM    645  CB  ILE A  42      -1.338   2.046  19.267  1.00 65.19           C  
ATOM    646  HB  ILE A  42      -1.043   2.958  18.748  1.00 65.19           H  
ATOM    647  O   ILE A  42       0.303   3.752  21.010  1.00 65.19           O  
ATOM    648  CG1 ILE A  42      -2.597   1.470  18.591  1.00 65.19           C  
ATOM    649 HG12 ILE A  42      -3.415   2.187  18.661  1.00 65.19           H  
ATOM    650 HG13 ILE A  42      -2.897   0.562  19.113  1.00 65.19           H  
ATOM    651  CG2 ILE A  42      -0.176   1.030  19.192  1.00 65.19           C  
ATOM    652 HG21 ILE A  42       0.695   1.413  19.725  1.00 65.19           H  
ATOM    653 HG22 ILE A  42      -0.485   0.088  19.646  1.00 65.19           H  
ATOM    654 HG23 ILE A  42       0.126   0.862  18.158  1.00 65.19           H  
ATOM    655  CD1 ILE A  42      -2.400   1.158  17.113  1.00 65.19           C  
ATOM    656 HD11 ILE A  42      -2.109   2.067  16.586  1.00 65.19           H  
ATOM    657 HD12 ILE A  42      -1.659   0.370  16.983  1.00 65.19           H  
ATOM    658 HD13 ILE A  42      -3.344   0.787  16.715  1.00 65.19           H  
ATOM    659  N   SER A  43      -0.265   2.407  22.708  1.00 68.07           N  
ATOM    660  H   SER A  43      -0.949   1.760  23.072  1.00 68.07           H  
ATOM    661  CA  SER A  43       0.941   2.670  23.476  1.00 68.07           C  
ATOM    662  HA  SER A  43       1.066   3.751  23.538  1.00 68.07           H  
ATOM    663  C   SER A  43       2.178   2.079  22.786  1.00 68.07           C  
ATOM    664  CB  SER A  43       0.785   2.131  24.900  1.00 68.07           C  
ATOM    665  HB2 SER A  43       1.614   2.484  25.513  1.00 68.07           H  
ATOM    666  HB3 SER A  43      -0.150   2.489  25.331  1.00 68.07           H  
ATOM    667  O   SER A  43       2.116   1.166  21.962  1.00 68.07           O  
ATOM    668  OG  SER A  43       0.788   0.723  24.882  1.00 68.07           O  
ATOM    669  HG  SER A  43      -0.113   0.498  24.636  1.00 68.07           H  
ATOM    670  N   ALA A  44       3.368   2.549  23.166  1.00 65.48           N  
ATOM    671  H   ALA A  44       3.393   3.340  23.793  1.00 65.48           H  
ATOM    672  CA  ALA A  44       4.623   1.978  22.670  1.00 65.48           C  
ATOM    673  HA  ALA A  44       4.634   2.066  21.583  1.00 65.48           H  
ATOM    674  C   ALA A  44       4.795   0.479  23.007  1.00 65.48           C  
ATOM    675  CB  ALA A  44       5.777   2.809  23.241  1.00 65.48           C  
ATOM    676  HB1 ALA A  44       6.728   2.360  22.957  1.00 65.48           H  
ATOM    677  HB2 ALA A  44       5.730   3.821  22.839  1.00 65.48           H  
ATOM    678  HB3 ALA A  44       5.708   2.849  24.328  1.00 65.48           H  
ATOM    679  O   ALA A  44       5.534  -0.224  22.311  1.00 65.48           O  
ATOM    680  N   ALA A  45       4.138  -0.012  24.064  1.00 64.97           N  
ATOM    681  H   ALA A  45       3.467   0.582  24.529  1.00 64.97           H  
ATOM    682  CA  ALA A  45       4.102  -1.435  24.398  1.00 64.97           C  
ATOM    683  HA  ALA A  45       5.107  -1.851  24.326  1.00 64.97           H  
ATOM    684  C   ALA A  45       3.216  -2.197  23.402  1.00 64.97           C  
ATOM    685  CB  ALA A  45       3.616  -1.588  25.844  1.00 64.97           C  
ATOM    686  HB1 ALA A  45       3.588  -2.645  26.107  1.00 64.97           H  
ATOM    687  HB2 ALA A  45       4.289  -1.067  26.526  1.00 64.97           H  
ATOM    688  HB3 ALA A  45       2.611  -1.180  25.949  1.00 64.97           H  
ATOM    689  O   ALA A  45       3.648  -3.187  22.810  1.00 64.97           O  
ATOM    690  N   GLU A  46       2.034  -1.662  23.113  1.00 66.34           N  
ATOM    691  H   GLU A  46       1.711  -0.853  23.624  1.00 66.34           H  
ATOM    692  CA  GLU A  46       1.099  -2.250  22.157  1.00 66.34           C  
ATOM    693  HA  GLU A  46       0.938  -3.299  22.403  1.00 66.34           H  
ATOM    694  C   GLU A  46       1.610  -2.182  20.727  1.00 66.34           C  
ATOM    695  CB  GLU A  46      -0.235  -1.534  22.246  1.00 66.34           C  
ATOM    696  HB2 GLU A  46      -0.896  -1.883  21.452  1.00 66.34           H  
ATOM    697  HB3 GLU A  46      -0.067  -0.465  22.118  1.00 66.34           H  
ATOM    698  O   GLU A  46       1.407  -3.121  19.973  1.00 66.34           O  
ATOM    699  CG  GLU A  46      -0.875  -1.841  23.597  1.00 66.34           C  
ATOM    700  HG2 GLU A  46      -0.159  -1.738  24.412  1.00 66.34           H  
ATOM    701  HG3 GLU A  46      -1.231  -2.871  23.596  1.00 66.34           H  
ATOM    702  CD  GLU A  46      -2.002  -0.860  23.808  1.00 66.34           C  
ATOM    703  OE1 GLU A  46      -3.134  -1.359  23.780  1.00 66.34           O  
ATOM    704  OE2 GLU A  46      -1.628   0.335  23.931  1.00 66.34           O  
ATOM    705  N   ALA A  47       2.375  -1.158  20.348  1.00 63.31           N  
ATOM    706  H   ALA A  47       2.422  -0.357  20.962  1.00 63.31           H  
ATOM    707  CA  ALA A  47       3.005  -1.101  19.033  1.00 63.31           C  
ATOM    708  HA  ALA A  47       2.219  -1.153  18.280  1.00 63.31           H  
ATOM    709  C   ALA A  47       3.971  -2.280  18.788  1.00 63.31           C  
ATOM    710  CB  ALA A  47       3.723   0.245  18.895  1.00 63.31           C  
ATOM    711  HB1 ALA A  47       3.012   1.058  19.040  1.00 63.31           H  
ATOM    712  HB2 ALA A  47       4.510   0.326  19.645  1.00 63.31           H  
ATOM    713  HB3 ALA A  47       4.158   0.331  17.900  1.00 63.31           H  
ATOM    714  O   ALA A  47       4.070  -2.759  17.654  1.00 63.31           O  
ATOM    715  N   LYS A  48       4.668  -2.757  19.835  1.00 64.15           N  
ATOM    716  H   LYS A  48       4.474  -2.351  20.739  1.00 64.15           H  
ATOM    717  CA  LYS A  48       5.537  -3.948  19.771  1.00 64.15           C  
ATOM    718  HA  LYS A  48       6.106  -3.935  18.841  1.00 64.15           H  
ATOM    719  C   LYS A  48       4.730  -5.238  19.755  1.00 64.15           C  
ATOM    720  CB  LYS A  48       6.502  -3.986  20.963  1.00 64.15           C  
ATOM    721  HB2 LYS A  48       5.945  -3.859  21.891  1.00 64.15           H  
ATOM    722  HB3 LYS A  48       6.974  -4.969  20.991  1.00 64.15           H  
ATOM    723  O   LYS A  48       5.060  -6.157  19.013  1.00 64.15           O  
ATOM    724  CG  LYS A  48       7.603  -2.927  20.871  1.00 64.15           C  
ATOM    725  HG2 LYS A  48       7.158  -1.932  20.857  1.00 64.15           H  
ATOM    726  HG3 LYS A  48       8.174  -3.077  19.955  1.00 64.15           H  
ATOM    727  CD  LYS A  48       8.530  -3.059  22.082  1.00 64.15           C  
ATOM    728  HD2 LYS A  48       8.955  -4.063  22.102  1.00 64.15           H  
ATOM    729  HD3 LYS A  48       7.945  -2.900  22.988  1.00 64.15           H  
ATOM    730  CE  LYS A  48       9.647  -2.021  21.996  1.00 64.15           C  
ATOM    731  HE2 LYS A  48       9.189  -1.034  21.932  1.00 64.15           H  
ATOM    732  HE3 LYS A  48      10.210  -2.190  21.078  1.00 64.15           H  
ATOM    733  NZ  LYS A  48      10.535  -2.102  23.179  1.00 64.15           N  
ATOM    734  HZ1 LYS A  48      10.950  -3.021  23.244  1.00 64.15           H  
ATOM    735  HZ2 LYS A  48       9.994  -1.936  24.015  1.00 64.15           H  
ATOM    736  HZ3 LYS A  48      11.265  -1.405  23.123  1.00 64.15           H  
ATOM    737  N   ASP A  49       3.666  -5.304  20.539  1.00 62.78           N  
ATOM    738  H   ASP A  49       3.483  -4.538  21.173  1.00 62.78           H  
ATOM    739  CA  ASP A  49       2.840  -6.500  20.646  1.00 62.78           C  
ATOM    740  HA  ASP A  49       3.487  -7.378  20.636  1.00 62.78           H  
ATOM    741  C   ASP A  49       1.879  -6.664  19.451  1.00 62.78           C  
ATOM    742  CB  ASP A  49       2.126  -6.454  22.004  1.00 62.78           C  
ATOM    743  HB2 ASP A  49       1.357  -7.225  22.031  1.00 62.78           H  
ATOM    744  HB3 ASP A  49       1.644  -5.486  22.141  1.00 62.78           H  
ATOM    745  O   ASP A  49       1.573  -7.791  19.054  1.00 62.78           O  
ATOM    746  CG  ASP A  49       3.029  -6.780  23.194  1.00 62.78           C  
ATOM    747  OD1 ASP A  49       4.080  -7.429  22.978  1.00 62.78           O  
ATOM    748  OD2 ASP A  49       2.593  -6.492  24.324  1.00 62.78           O  
ATOM    749  N   ALA A  50       1.436  -5.569  18.831  1.00 62.73           N  
ATOM    750  H   ALA A  50       1.644  -4.676  19.253  1.00 62.73           H  
ATOM    751  CA  ALA A  50       0.668  -5.538  17.586  1.00 62.73           C  
ATOM    752  HA  ALA A  50      -0.252  -6.109  17.712  1.00 62.73           H  
ATOM    753  C   ALA A  50       1.458  -6.159  16.429  1.00 62.73           C  
ATOM    754  CB  ALA A  50       0.301  -4.082  17.264  1.00 62.73           C  
ATOM    755  HB1 ALA A  50      -0.262  -4.041  16.331  1.00 62.73           H  
ATOM    756  HB2 ALA A  50       1.203  -3.477  17.170  1.00 62.73           H  
ATOM    757  HB3 ALA A  50      -0.323  -3.676  18.060  1.00 62.73           H  
ATOM    758  O   ALA A  50       0.878  -6.763  15.534  1.00 62.73           O  
ATOM    759  N   GLU A  51       2.793  -6.083  16.467  1.00 65.85           N  
ATOM    760  H   GLU A  51       3.221  -5.562  17.220  1.00 65.85           H  
ATOM    761  CA  GLU A  51       3.663  -6.725  15.480  1.00 65.85           C  
ATOM    762  HA  GLU A  51       3.375  -6.340  14.501  1.00 65.85           H  
ATOM    763  C   GLU A  51       3.502  -8.255  15.483  1.00 65.85           C  
ATOM    764  CB  GLU A  51       5.126  -6.331  15.767  1.00 65.85           C  
ATOM    765  HB2 GLU A  51       5.422  -6.815  16.698  1.00 65.85           H  
ATOM    766  HB3 GLU A  51       5.185  -5.254  15.920  1.00 65.85           H  
ATOM    767  O   GLU A  51       3.546  -8.869  14.410  1.00 65.85           O  
ATOM    768  CG  GLU A  51       6.183  -6.740  14.724  1.00 65.85           C  
ATOM    769  HG2 GLU A  51       7.166  -6.489  15.121  1.00 65.85           H  
ATOM    770  HG3 GLU A  51       6.150  -7.822  14.597  1.00 65.85           H  
ATOM    771  CD  GLU A  51       6.023  -6.057  13.365  1.00 65.85           C  
ATOM    772  OE1 GLU A  51       6.411  -6.694  12.356  1.00 65.85           O  
ATOM    773  OE2 GLU A  51       5.241  -5.085  13.261  1.00 65.85           O  
ATOM    774  N   LYS A  52       3.308  -8.841  16.676  1.00 67.70           N  
ATOM    775  H   LYS A  52       3.218  -8.223  17.469  1.00 67.70           H  
ATOM    776  CA  LYS A  52       3.231 -10.287  16.939  1.00 67.70           C  
ATOM    777  HA  LYS A  52       3.978 -10.799  16.334  1.00 67.70           H  
ATOM    778  C   LYS A  52       1.878 -10.890  16.562  1.00 67.70           C  
ATOM    779  CB  LYS A  52       3.541 -10.519  18.428  1.00 67.70           C  
ATOM    780  HB2 LYS A  52       2.774 -10.027  19.026  1.00 67.70           H  
ATOM    781  HB3 LYS A  52       4.502 -10.062  18.666  1.00 67.70           H  
ATOM    782  O   LYS A  52       1.852 -11.968  15.977  1.00 67.70           O  
ATOM    783  CG  LYS A  52       3.585 -12.002  18.821  1.00 67.70           C  
ATOM    784  HG2 LYS A  52       2.653 -12.491  18.536  1.00 67.70           H  
ATOM    785  HG3 LYS A  52       4.416 -12.493  18.315  1.00 67.70           H  
ATOM    786  CD  LYS A  52       3.748 -12.124  20.338  1.00 67.70           C  
ATOM    787  HD2 LYS A  52       2.941 -11.569  20.816  1.00 67.70           H  
ATOM    788  HD3 LYS A  52       4.704 -11.695  20.641  1.00 67.70           H  
ATOM    789  CE  LYS A  52       3.665 -13.590  20.760  1.00 67.70           C  
ATOM    790  HE2 LYS A  52       4.518 -14.129  20.347  1.00 67.70           H  
ATOM    791  HE3 LYS A  52       2.754 -14.010  20.331  1.00 67.70           H  
ATOM    792  NZ  LYS A  52       3.626 -13.697  22.236  1.00 67.70           N  
ATOM    793  HZ1 LYS A  52       3.557 -14.662  22.528  1.00 67.70           H  
ATOM    794  HZ2 LYS A  52       4.439 -13.263  22.648  1.00 67.70           H  
ATOM    795  HZ3 LYS A  52       2.811 -13.206  22.575  1.00 67.70           H  
ATOM    796  N   ASP A  53       0.793 -10.185  16.867  1.00 71.70           N  
ATOM    797  H   ASP A  53       0.920  -9.310  17.355  1.00 71.70           H  
ATOM    798  CA  ASP A  53      -0.577 -10.693  16.686  1.00 71.70           C  
ATOM    799  HA  ASP A  53      -0.540 -11.777  16.575  1.00 71.70           H  
ATOM    800  C   ASP A  53      -1.251 -10.168  15.413  1.00 71.70           C  
ATOM    801  CB  ASP A  53      -1.413 -10.403  17.939  1.00 71.70           C  
ATOM    802  HB2 ASP A  53      -1.417  -9.327  18.117  1.00 71.70           H  
ATOM    803  HB3 ASP A  53      -2.442 -10.720  17.767  1.00 71.70           H  
ATOM    804  O   ASP A  53      -2.438 -10.395  15.190  1.00 71.70           O  
ATOM    805  CG  ASP A  53      -0.909 -11.126  19.194  1.00 71.70           C  
ATOM    806  OD1 ASP A  53      -0.127 -12.097  19.099  1.00 71.70           O  
ATOM    807  OD2 ASP A  53      -1.263 -10.651  20.294  1.00 71.70           O  
ATOM    808  N   ALA A  54      -0.501  -9.456  14.573  1.00 80.50           N  
ATOM    809  H   ALA A  54       0.449  -9.236  14.836  1.00 80.50           H  
ATOM    810  CA  ALA A  54      -1.022  -8.934  13.325  1.00 80.50           C  
ATOM    811  HA  ALA A  54      -1.874  -8.297  13.560  1.00 80.50           H  
ATOM    812  C   ALA A  54      -1.489 -10.048  12.382  1.00 80.50           C  
ATOM    813  CB  ALA A  54       0.057  -8.097  12.656  1.00 80.50           C  
ATOM    814  HB1 ALA A  54      -0.259  -7.860  11.640  1.00 80.50           H  
ATOM    815  HB2 ALA A  54       0.979  -8.679  12.647  1.00 80.50           H  
ATOM    816  HB3 ALA A  54       0.194  -7.164  13.204  1.00 80.50           H  
ATOM    817  O   ALA A  54      -0.744 -10.993  12.092  1.00 80.50           O  
ATOM    818  N   GLU A  55      -2.684  -9.878  11.820  1.00 89.42           N  
ATOM    819  H   GLU A  55      -3.179  -9.020  12.016  1.00 89.42           H  
ATOM    820  CA  GLU A  55      -3.136 -10.704  10.710  1.00 89.42           C  
ATOM    821  HA  GLU A  55      -2.892 -11.738  10.953  1.00 89.42           H  
ATOM    822  C   GLU A  55      -2.354 -10.315   9.449  1.00 89.42           C  
ATOM    823  CB  GLU A  55      -4.664 -10.636  10.530  1.00 89.42           C  
ATOM    824  HB2 GLU A  55      -5.138 -10.827  11.493  1.00 89.42           H  
ATOM    825  HB3 GLU A  55      -4.956  -9.644  10.185  1.00 89.42           H  
ATOM    826  O   GLU A  55      -2.095  -9.139   9.177  1.00 89.42           O  
ATOM    827  CG  GLU A  55      -5.148 -11.693   9.519  1.00 89.42           C  
ATOM    828  HG2 GLU A  55      -4.830 -12.675   9.868  1.00 89.42           H  
ATOM    829  HG3 GLU A  55      -4.659 -11.514   8.562  1.00 89.42           H  
ATOM    830  CD  GLU A  55      -6.667 -11.720   9.277  1.00 89.42           C  
ATOM    831  OE1 GLU A  55      -7.069 -12.428   8.310  1.00 89.42           O  
ATOM    832  OE2 GLU A  55      -7.410 -11.037  10.012  1.00 89.42           O  
ATOM    833  N   LYS A  56      -1.939 -11.324   8.682  1.00 92.05           N  
ATOM    834  H   LYS A  56      -2.223 -12.261   8.931  1.00 92.05           H  
ATOM    835  CA  LYS A  56      -1.144 -11.154   7.466  1.00 92.05           C  
ATOM    836  HA  LYS A  56      -1.078 -10.092   7.228  1.00 92.05           H  
ATOM    837  C   LYS A  56      -1.831 -11.842   6.302  1.00 92.05           C  
ATOM    838  CB  LYS A  56       0.281 -11.690   7.663  1.00 92.05           C  
ATOM    839  HB2 LYS A  56       0.228 -12.745   7.929  1.00 92.05           H  
ATOM    840  HB3 LYS A  56       0.824 -11.599   6.722  1.00 92.05           H  
ATOM    841  O   LYS A  56      -2.307 -12.968   6.437  1.00 92.05           O  
ATOM    842  CG  LYS A  56       1.047 -10.924   8.751  1.00 92.05           C  
ATOM    843  HG2 LYS A  56       1.150  -9.881   8.453  1.00 92.05           H  
ATOM    844  HG3 LYS A  56       0.494 -10.971   9.689  1.00 92.05           H  
ATOM    845  CD  LYS A  56       2.434 -11.534   8.972  1.00 92.05           C  
ATOM    846  HD2 LYS A  56       3.038 -11.397   8.075  1.00 92.05           H  
ATOM    847  HD3 LYS A  56       2.325 -12.599   9.176  1.00 92.05           H  
ATOM    848  CE  LYS A  56       3.094 -10.849  10.172  1.00 92.05           C  
ATOM    849  HE2 LYS A  56       3.200  -9.788   9.947  1.00 92.05           H  
ATOM    850  HE3 LYS A  56       2.425 -10.945  11.027  1.00 92.05           H  
ATOM    851  NZ  LYS A  56       4.414 -11.448  10.487  1.00 92.05           N  
ATOM    852  HZ1 LYS A  56       4.818 -10.996  11.294  1.00 92.05           H  
ATOM    853  HZ2 LYS A  56       4.301 -12.428  10.701  1.00 92.05           H  
ATOM    854  HZ3 LYS A  56       5.044 -11.352   9.704  1.00 92.05           H  
ATOM    855  N   ARG A  57      -1.844 -11.183   5.149  1.00 95.41           N  
ATOM    856  H   ARG A  57      -1.437 -10.259   5.135  1.00 95.41           H  
ATOM    857  CA  ARG A  57      -2.295 -11.745   3.875  1.00 95.41           C  
ATOM    858  HA  ARG A  57      -2.333 -12.832   3.946  1.00 95.41           H  
ATOM    859  C   ARG A  57      -1.281 -11.394   2.804  1.00 95.41           C  
ATOM    860  CB  ARG A  57      -3.686 -11.202   3.502  1.00 95.41           C  
ATOM    861  HB2 ARG A  57      -3.965 -11.580   2.518  1.00 95.41           H  
ATOM    862  HB3 ARG A  57      -3.628 -10.116   3.427  1.00 95.41           H  
ATOM    863  O   ARG A  57      -0.842 -10.254   2.734  1.00 95.41           O  
ATOM    864  CG  ARG A  57      -4.792 -11.566   4.502  1.00 95.41           C  
ATOM    865  HG2 ARG A  57      -4.506 -11.247   5.505  1.00 95.41           H  
ATOM    866  HG3 ARG A  57      -5.701 -11.033   4.224  1.00 95.41           H  
ATOM    867  CD  ARG A  57      -5.096 -13.064   4.525  1.00 95.41           C  
ATOM    868  HD2 ARG A  57      -5.400 -13.367   3.523  1.00 95.41           H  
ATOM    869  HD3 ARG A  57      -4.200 -13.616   4.808  1.00 95.41           H  
ATOM    870  NE  ARG A  57      -6.157 -13.352   5.500  1.00 95.41           N  
ATOM    871  HE  ARG A  57      -6.212 -12.772   6.325  1.00 95.41           H  
ATOM    872  NH1 ARG A  57      -7.128 -15.156   4.454  1.00 95.41           N  
ATOM    873 HH11 ARG A  57      -7.857 -15.855   4.441  1.00 95.41           H  
ATOM    874 HH12 ARG A  57      -6.454 -15.074   3.707  1.00 95.41           H  
ATOM    875  NH2 ARG A  57      -7.918 -14.369   6.415  1.00 95.41           N  
ATOM    876 HH21 ARG A  57      -8.674 -15.039   6.444  1.00 95.41           H  
ATOM    877 HH22 ARG A  57      -7.810 -13.697   7.161  1.00 95.41           H  
ATOM    878  CZ  ARG A  57      -7.064 -14.299   5.441  1.00 95.41           C  
ATOM    879  N   THR A  58      -0.960 -12.358   1.957  1.00 96.34           N  
ATOM    880  H   THR A  58      -1.373 -13.274   2.063  1.00 96.34           H  
ATOM    881  CA  THR A  58      -0.137 -12.138   0.768  1.00 96.34           C  
ATOM    882  HA  THR A  58       0.161 -11.091   0.707  1.00 96.34           H  
ATOM    883  C   THR A  58      -0.980 -12.470  -0.444  1.00 96.34           C  
ATOM    884  CB  THR A  58       1.148 -12.971   0.800  1.00 96.34           C  
ATOM    885  HB  THR A  58       0.891 -14.030   0.816  1.00 96.34           H  
ATOM    886  O   THR A  58      -1.652 -13.504  -0.465  1.00 96.34           O  
ATOM    887  CG2 THR A  58       2.049 -12.691  -0.399  1.00 96.34           C  
ATOM    888 HG21 THR A  58       2.987 -13.236  -0.293  1.00 96.34           H  
ATOM    889 HG22 THR A  58       1.575 -13.026  -1.322  1.00 96.34           H  
ATOM    890 HG23 THR A  58       2.261 -11.624  -0.472  1.00 96.34           H  
ATOM    891  OG1 THR A  58       1.869 -12.660   1.972  1.00 96.34           O  
ATOM    892  HG1 THR A  58       2.604 -12.095   1.724  1.00 96.34           H  
ATOM    893  N   VAL A  59      -0.972 -11.582  -1.430  1.00 96.79           N  
ATOM    894  H   VAL A  59      -0.426 -10.739  -1.325  1.00 96.79           H  
ATOM    895  CA  VAL A  59      -1.689 -11.771  -2.689  1.00 96.79           C  
ATOM    896  HA  VAL A  59      -1.923 -12.829  -2.807  1.00 96.79           H  
ATOM    897  C   VAL A  59      -0.798 -11.384  -3.854  1.00 96.79           C  
ATOM    898  CB  VAL A  59      -3.023 -11.002  -2.725  1.00 96.79           C  
ATOM    899  HB  VAL A  59      -3.458 -11.124  -3.717  1.00 96.79           H  
ATOM    900  O   VAL A  59      -0.114 -10.365  -3.815  1.00 96.79           O  
ATOM    901  CG1 VAL A  59      -4.021 -11.574  -1.712  1.00 96.79           C  
ATOM    902 HG11 VAL A  59      -3.697 -11.360  -0.694  1.00 96.79           H  
ATOM    903 HG12 VAL A  59      -5.003 -11.133  -1.883  1.00 96.79           H  
ATOM    904 HG13 VAL A  59      -4.100 -12.653  -1.845  1.00 96.79           H  
ATOM    905  CG2 VAL A  59      -2.881  -9.505  -2.445  1.00 96.79           C  
ATOM    906 HG21 VAL A  59      -2.367  -9.327  -1.501  1.00 96.79           H  
ATOM    907 HG22 VAL A  59      -3.882  -9.076  -2.384  1.00 96.79           H  
ATOM    908 HG23 VAL A  59      -2.333  -9.024  -3.255  1.00 96.79           H  
ATOM    909  N   THR A  60      -0.823 -12.195  -4.903  1.00 96.84           N  
ATOM    910  H   THR A  60      -1.385 -13.034  -4.868  1.00 96.84           H  
ATOM    911  CA  THR A  60      -0.248 -11.835  -6.197  1.00 96.84           C  
ATOM    912  HA  THR A  60       0.542 -11.097  -6.059  1.00 96.84           H  
ATOM    913  C   THR A  60      -1.353 -11.225  -7.046  1.00 96.84           C  
ATOM    914  CB  THR A  60       0.359 -13.053  -6.899  1.00 96.84           C  
ATOM    915  HB  THR A  60      -0.438 -13.746  -7.168  1.00 96.84           H  
ATOM    916  O   THR A  60      -2.389 -11.854  -7.240  1.00 96.84           O  
ATOM    917  CG2 THR A  60       1.117 -12.661  -8.166  1.00 96.84           C  
ATOM    918 HG21 THR A  60       1.599 -13.544  -8.587  1.00 96.84           H  
ATOM    919 HG22 THR A  60       1.875 -11.912  -7.935  1.00 96.84           H  
ATOM    920 HG23 THR A  60       0.424 -12.260  -8.905  1.00 96.84           H  
ATOM    921  OG1 THR A  60       1.257 -13.729  -6.047  1.00 96.84           O  
ATOM    922  HG1 THR A  60       1.935 -13.124  -5.737  1.00 96.84           H  
ATOM    923  N   VAL A  61      -1.134 -10.013  -7.544  1.00 97.29           N  
ATOM    924  H   VAL A  61      -0.264  -9.556  -7.312  1.00 97.29           H  
ATOM    925  CA  VAL A  61      -2.056  -9.300  -8.431  1.00 97.29           C  
ATOM    926  HA  VAL A  61      -3.006  -9.834  -8.478  1.00 97.29           H  
ATOM    927  C   VAL A  61      -1.438  -9.291  -9.823  1.00 97.29           C  
ATOM    928  CB  VAL A  61      -2.339  -7.875  -7.913  1.00 97.29           C  
ATOM    929  HB  VAL A  61      -1.450  -7.258  -8.045  1.00 97.29           H  
ATOM    930  O   VAL A  61      -0.374  -8.699 -10.033  1.00 97.29           O  
ATOM    931  CG1 VAL A  61      -3.500  -7.241  -8.686  1.00 97.29           C  
ATOM    932 HG11 VAL A  61      -4.414  -7.815  -8.530  1.00 97.29           H  
ATOM    933 HG12 VAL A  61      -3.665  -6.218  -8.350  1.00 97.29           H  
ATOM    934 HG13 VAL A  61      -3.283  -7.230  -9.754  1.00 97.29           H  
ATOM    935  CG2 VAL A  61      -2.709  -7.856  -6.422  1.00 97.29           C  
ATOM    936 HG21 VAL A  61      -1.860  -8.177  -5.818  1.00 97.29           H  
ATOM    937 HG22 VAL A  61      -3.555  -8.518  -6.239  1.00 97.29           H  
ATOM    938 HG23 VAL A  61      -2.972  -6.841  -6.124  1.00 97.29           H  
ATOM    939  N   ASN A  62      -2.060  -9.973 -10.781  1.00 96.58           N  
ATOM    940  H   ASN A  62      -2.944 -10.416 -10.576  1.00 96.58           H  
ATOM    941  CA  ASN A  62      -1.561 -10.044 -12.152  1.00 96.58           C  
ATOM    942  HA  ASN A  62      -0.485 -10.212 -12.106  1.00 96.58           H  
ATOM    943  C   ASN A  62      -1.808  -8.728 -12.914  1.00 96.58           C  
ATOM    944  CB  ASN A  62      -2.188 -11.249 -12.865  1.00 96.58           C  
ATOM    945  HB2 ASN A  62      -3.274 -11.154 -12.857  1.00 96.58           H  
ATOM    946  HB3 ASN A  62      -1.866 -11.288 -13.906  1.00 96.58           H  
ATOM    947  O   ASN A  62      -2.643  -7.922 -12.504  1.00 96.58           O  
ATOM    948  CG  ASN A  62      -1.775 -12.548 -12.213  1.00 96.58           C  
ATOM    949  ND2 ASN A  62      -2.686 -13.196 -11.532  1.00 96.58           N  
ATOM    950 HD21 ASN A  62      -2.387 -13.993 -10.988  1.00 96.58           H  
ATOM    951 HD22 ASN A  62      -3.528 -12.697 -11.284  1.00 96.58           H  
ATOM    952  OD1 ASN A  62      -0.627 -12.961 -12.293  1.00 96.58           O  
ATOM    953  N   PRO A  63      -1.098  -8.483 -14.029  1.00 96.33           N  
ATOM    954  CA  PRO A  63      -1.346  -7.322 -14.883  1.00 96.33           C  
ATOM    955  HA  PRO A  63      -1.019  -6.424 -14.359  1.00 96.33           H  
ATOM    956  C   PRO A  63      -2.819  -7.179 -15.288  1.00 96.33           C  
ATOM    957  CB  PRO A  63      -0.457  -7.543 -16.110  1.00 96.33           C  
ATOM    958  HB2 PRO A  63      -0.961  -8.179 -16.838  1.00 96.33           H  
ATOM    959  HB3 PRO A  63      -0.156  -6.606 -16.579  1.00 96.33           H  
ATOM    960  O   PRO A  63      -3.415  -8.113 -15.824  1.00 96.33           O  
ATOM    961  CG  PRO A  63       0.726  -8.301 -15.519  1.00 96.33           C  
ATOM    962  HG2 PRO A  63       1.362  -7.597 -14.983  1.00 96.33           H  
ATOM    963  HG3 PRO A  63       1.287  -8.846 -16.278  1.00 96.33           H  
ATOM    964  CD  PRO A  63       0.046  -9.235 -14.525  1.00 96.33           C  
ATOM    965  HD2 PRO A  63      -0.296 -10.132 -15.040  1.00 96.33           H  
ATOM    966  HD3 PRO A  63       0.740  -9.493 -13.724  1.00 96.33           H  
ATOM    967  N   GLY A  64      -3.394  -5.999 -15.054  1.00 96.30           N  
ATOM    968  H   GLY A  64      -2.869  -5.308 -14.538  1.00 96.30           H  
ATOM    969  CA  GLY A  64      -4.797  -5.681 -15.334  1.00 96.30           C  
ATOM    970  HA2 GLY A  64      -5.055  -6.049 -16.327  1.00 96.30           H  
ATOM    971  HA3 GLY A  64      -4.913  -4.597 -15.322  1.00 96.30           H  
ATOM    972  C   GLY A  64      -5.806  -6.266 -14.339  1.00 96.30           C  
ATOM    973  O   GLY A  64      -7.007  -6.075 -14.526  1.00 96.30           O  
ATOM    974  N   GLU A  65      -5.350  -6.971 -13.301  1.00 97.52           N  
ATOM    975  H   GLU A  65      -4.353  -7.082 -13.185  1.00 97.52           H  
ATOM    976  CA  GLU A  65      -6.209  -7.578 -12.287  1.00 97.52           C  
ATOM    977  HA  GLU A  65      -7.134  -7.890 -12.773  1.00 97.52           H  
ATOM    978  C   GLU A  65      -6.580  -6.577 -11.182  1.00 97.52           C  
ATOM    979  CB  GLU A  65      -5.536  -8.845 -11.728  1.00 97.52           C  
ATOM    980  HB2 GLU A  65      -4.697  -8.552 -11.097  1.00 97.52           H  
ATOM    981  HB3 GLU A  65      -5.157  -9.430 -12.566  1.00 97.52           H  
ATOM    982  O   GLU A  65      -5.791  -5.703 -10.803  1.00 97.52           O  
ATOM    983  CG  GLU A  65      -6.476  -9.741 -10.907  1.00 97.52           C  
ATOM    984  HG2 GLU A  65      -7.338  -9.994 -11.525  1.00 97.52           H  
ATOM    985  HG3 GLU A  65      -6.836  -9.182 -10.043  1.00 97.52           H  
ATOM    986  CD  GLU A  65      -5.808 -11.039 -10.416  1.00 97.52           C  
ATOM    987  OE1 GLU A  65      -6.533 -11.870  -9.833  1.00 97.52           O  
ATOM    988  OE2 GLU A  65      -4.586 -11.231 -10.646  1.00 97.52           O  
ATOM    989  N   GLU A  66      -7.789  -6.746 -10.643  1.00 97.74           N  
ATOM    990  H   GLU A  66      -8.358  -7.509 -10.978  1.00 97.74           H  
ATOM    991  CA  GLU A  66      -8.230  -6.135  -9.392  1.00 97.74           C  
ATOM    992  HA  GLU A  66      -7.395  -5.561  -8.990  1.00 97.74           H  
ATOM    993  C   GLU A  66      -8.582  -7.244  -8.391  1.00 97.74           C  
ATOM    994  CB  GLU A  66      -9.386  -5.143  -9.637  1.00 97.74           C  
ATOM    995  HB2 GLU A  66      -9.069  -4.442 -10.410  1.00 97.74           H  
ATOM    996  HB3 GLU A  66     -10.264  -5.680  -9.995  1.00 97.74           H  
ATOM    997  O   GLU A  66      -9.391  -8.123  -8.688  1.00 97.74           O  
ATOM    998  CG  GLU A  66      -9.755  -4.347  -8.369  1.00 97.74           C  
ATOM    999  HG2 GLU A  66      -8.846  -3.910  -7.956  1.00 97.74           H  
ATOM   1000  HG3 GLU A  66     -10.155  -5.036  -7.625  1.00 97.74           H  
ATOM   1001  CD  GLU A  66     -10.764  -3.203  -8.609  1.00 97.74           C  
ATOM   1002  OE1 GLU A  66     -11.666  -3.016  -7.755  1.00 97.74           O  
ATOM   1003  OE2 GLU A  66     -10.590  -2.426  -9.581  1.00 97.74           O  
ATOM   1004  N   VAL A  67      -7.969  -7.205  -7.206  1.00 97.87           N  
ATOM   1005  H   VAL A  67      -7.345  -6.431  -7.032  1.00 97.87           H  
ATOM   1006  CA  VAL A  67      -8.169  -8.176  -6.120  1.00 97.87           C  
ATOM   1007  HA  VAL A  67      -8.909  -8.914  -6.431  1.00 97.87           H  
ATOM   1008  C   VAL A  67      -8.711  -7.450  -4.895  1.00 97.87           C  
ATOM   1009  CB  VAL A  67      -6.863  -8.931  -5.791  1.00 97.87           C  
ATOM   1010  HB  VAL A  67      -6.087  -8.206  -5.542  1.00 97.87           H  
ATOM   1011  O   VAL A  67      -8.211  -6.389  -4.525  1.00 97.87           O  
ATOM   1012  CG1 VAL A  67      -7.020  -9.890  -4.600  1.00 97.87           C  
ATOM   1013 HG11 VAL A  67      -6.090 -10.438  -4.449  1.00 97.87           H  
ATOM   1014 HG12 VAL A  67      -7.236  -9.334  -3.688  1.00 97.87           H  
ATOM   1015 HG13 VAL A  67      -7.823 -10.600  -4.797  1.00 97.87           H  
ATOM   1016  CG2 VAL A  67      -6.385  -9.761  -6.987  1.00 97.87           C  
ATOM   1017 HG21 VAL A  67      -6.178  -9.108  -7.834  1.00 97.87           H  
ATOM   1018 HG22 VAL A  67      -7.148 -10.480  -7.285  1.00 97.87           H  
ATOM   1019 HG23 VAL A  67      -5.469 -10.297  -6.741  1.00 97.87           H  
ATOM   1020  N   GLU A  68      -9.706  -8.036  -4.228  1.00 98.06           N  
ATOM   1021  H   GLU A  68     -10.058  -8.920  -4.564  1.00 98.06           H  
ATOM   1022  CA  GLU A  68     -10.210  -7.552  -2.940  1.00 98.06           C  
ATOM   1023  HA  GLU A  68      -9.763  -6.579  -2.735  1.00 98.06           H  
ATOM   1024  C   GLU A  68      -9.784  -8.500  -1.809  1.00 98.06           C  
ATOM   1025  CB  GLU A  68     -11.733  -7.325  -3.000  1.00 98.06           C  
ATOM   1026  HB2 GLU A  68     -11.961  -6.720  -3.878  1.00 98.06           H  
ATOM   1027  HB3 GLU A  68     -12.244  -8.283  -3.098  1.00 98.06           H  
ATOM   1028  O   GLU A  68     -10.007  -9.710  -1.872  1.00 98.06           O  
ATOM   1029  CG  GLU A  68     -12.254  -6.588  -1.754  1.00 98.06           C  
ATOM   1030  HG2 GLU A  68     -12.075  -7.206  -0.874  1.00 98.06           H  
ATOM   1031  HG3 GLU A  68     -11.685  -5.668  -1.624  1.00 98.06           H  
ATOM   1032  CD  GLU A  68     -13.753  -6.241  -1.839  1.00 98.06           C  
ATOM   1033  OE1 GLU A  68     -14.559  -6.966  -1.218  1.00 98.06           O  
ATOM   1034  OE2 GLU A  68     -14.104  -5.193  -2.445  1.00 98.06           O  
ATOM   1035  N   VAL A  69      -9.189  -7.945  -0.754  1.00 97.29           N  
ATOM   1036  H   VAL A  69      -9.010  -6.951  -0.789  1.00 97.29           H  
ATOM   1037  CA  VAL A  69      -8.835  -8.650   0.482  1.00 97.29           C  
ATOM   1038  HA  VAL A  69      -9.105  -9.701   0.380  1.00 97.29           H  
ATOM   1039  C   VAL A  69      -9.642  -8.052   1.624  1.00 97.29           C  
ATOM   1040  CB  VAL A  69      -7.324  -8.583   0.778  1.00 97.29           C  
ATOM   1041  HB  VAL A  69      -7.038  -7.553   0.995  1.00 97.29           H  
ATOM   1042  O   VAL A  69      -9.633  -6.840   1.826  1.00 97.29           O  
ATOM   1043  CG1 VAL A  69      -6.971  -9.455   1.992  1.00 97.29           C  
ATOM   1044 HG11 VAL A  69      -7.252 -10.492   1.803  1.00 97.29           H  
ATOM   1045 HG12 VAL A  69      -5.899  -9.407   2.182  1.00 97.29           H  
ATOM   1046 HG13 VAL A  69      -7.488  -9.098   2.883  1.00 97.29           H  
ATOM   1047  CG2 VAL A  69      -6.497  -9.076  -0.415  1.00 97.29           C  
ATOM   1048 HG21 VAL A  69      -6.841 -10.064  -0.722  1.00 97.29           H  
ATOM   1049 HG22 VAL A  69      -6.606  -8.387  -1.253  1.00 97.29           H  
ATOM   1050 HG23 VAL A  69      -5.440  -9.124  -0.153  1.00 97.29           H  
ATOM   1051  N   THR A  70     -10.337  -8.893   2.386  1.00 95.69           N  
ATOM   1052  H   THR A  70     -10.263  -9.885   2.210  1.00 95.69           H  
ATOM   1053  CA  THR A  70     -11.140  -8.455   3.534  1.00 95.69           C  
ATOM   1054  HA  THR A  70     -11.130  -7.366   3.594  1.00 95.69           H  
ATOM   1055  C   THR A  70     -10.557  -8.989   4.833  1.00 95.69           C  
ATOM   1056  CB  THR A  70     -12.608  -8.870   3.382  1.00 95.69           C  
ATOM   1057  HB  THR A  70     -12.677  -9.951   3.269  1.00 95.69           H  
ATOM   1058  O   THR A  70     -10.251 -10.176   4.939  1.00 95.69           O  
ATOM   1059  CG2 THR A  70     -13.479  -8.425   4.560  1.00 95.69           C  
ATOM   1060 HG21 THR A  70     -13.216  -8.988   5.455  1.00 95.69           H  
ATOM   1061 HG22 THR A  70     -13.339  -7.360   4.747  1.00 95.69           H  
ATOM   1062 HG23 THR A  70     -14.527  -8.616   4.329  1.00 95.69           H  
ATOM   1063  OG1 THR A  70     -13.172  -8.247   2.253  1.00 95.69           O  
ATOM   1064  HG1 THR A  70     -12.688  -8.504   1.464  1.00 95.69           H  
ATOM   1065  N   PHE A  71     -10.472  -8.109   5.824  1.00 92.66           N  
ATOM   1066  H   PHE A  71     -10.727  -7.151   5.628  1.00 92.66           H  
ATOM   1067  CA  PHE A  71     -10.158  -8.413   7.212  1.00 92.66           C  
ATOM   1068  HA  PHE A  71      -9.893  -9.466   7.312  1.00 92.66           H  
ATOM   1069  C   PHE A  71     -11.388  -8.139   8.076  1.00 92.66           C  
ATOM   1070  CB  PHE A  71      -8.959  -7.580   7.667  1.00 92.66           C  
ATOM   1071  HB2 PHE A  71      -9.207  -6.521   7.593  1.00 92.66           H  
ATOM   1072  HB3 PHE A  71      -8.766  -7.803   8.716  1.00 92.66           H  
ATOM   1073  O   PHE A  71     -12.212  -7.275   7.762  1.00 92.66           O  
ATOM   1074  CG  PHE A  71      -7.697  -7.851   6.877  1.00 92.66           C  
ATOM   1075  CD1 PHE A  71      -6.734  -8.734   7.390  1.00 92.66           C  
ATOM   1076  HD1 PHE A  71      -6.899  -9.207   8.347  1.00 92.66           H  
ATOM   1077  CD2 PHE A  71      -7.482  -7.228   5.633  1.00 92.66           C  
ATOM   1078  HD2 PHE A  71      -8.227  -6.558   5.228  1.00 92.66           H  
ATOM   1079  CE1 PHE A  71      -5.540  -8.962   6.690  1.00 92.66           C  
ATOM   1080  HE1 PHE A  71      -4.781  -9.600   7.119  1.00 92.66           H  
ATOM   1081  CE2 PHE A  71      -6.302  -7.479   4.916  1.00 92.66           C  
ATOM   1082  HE2 PHE A  71      -6.146  -7.006   3.957  1.00 92.66           H  
ATOM   1083  CZ  PHE A  71      -5.325  -8.336   5.452  1.00 92.66           C  
ATOM   1084  HZ  PHE A  71      -4.401  -8.508   4.921  1.00 92.66           H  
ATOM   1085  N   SER A  72     -11.542  -8.893   9.159  1.00 90.42           N  
ATOM   1086  H   SER A  72     -10.823  -9.559   9.404  1.00 90.42           H  
ATOM   1087  CA  SER A  72     -12.630  -8.704  10.119  1.00 90.42           C  
ATOM   1088  HA  SER A  72     -13.015  -7.688  10.037  1.00 90.42           H  
ATOM   1089  C   SER A  72     -12.099  -8.877  11.531  1.00 90.42           C  
ATOM   1090  CB  SER A  72     -13.789  -9.666   9.849  1.00 90.42           C  
ATOM   1091  HB2 SER A  72     -13.439 -10.695   9.922  1.00 90.42           H  
ATOM   1092  HB3 SER A  72     -14.576  -9.501  10.586  1.00 90.42           H  
ATOM   1093  O   SER A  72     -11.353  -9.813  11.811  1.00 90.42           O  
ATOM   1094  OG  SER A  72     -14.301  -9.424   8.548  1.00 90.42           O  
ATOM   1095  HG  SER A  72     -13.762  -8.720   8.182  1.00 90.42           H  
ATOM   1096  N   ALA A  73     -12.487  -7.965  12.407  1.00 82.78           N  
ATOM   1097  H   ALA A  73     -13.128  -7.245  12.108  1.00 82.78           H  
ATOM   1098  CA  ALA A  73     -12.147  -7.967  13.817  1.00 82.78           C  
ATOM   1099  HA  ALA A  73     -11.602  -8.876  14.072  1.00 82.78           H  
ATOM   1100  C   ALA A  73     -13.436  -7.951  14.651  1.00 82.78           C  
ATOM   1101  CB  ALA A  73     -11.236  -6.764  14.072  1.00 82.78           C  
ATOM   1102  HB1 ALA A  73     -10.280  -6.901  13.566  1.00 82.78           H  
ATOM   1103  HB2 ALA A  73     -11.073  -6.637  15.143  1.00 82.78           H  
ATOM   1104  HB3 ALA A  73     -11.708  -5.856  13.697  1.00 82.78           H  
ATOM   1105  O   ALA A  73     -14.520  -7.768  14.114  1.00 82.78           O  
ATOM   1106  N   ASN A  74     -13.318  -8.156  15.963  1.00 78.87           N  
ATOM   1107  H   ASN A  74     -12.389  -8.278  16.340  1.00 78.87           H  
ATOM   1108  CA  ASN A  74     -14.404  -7.876  16.918  1.00 78.87           C  
ATOM   1109  HA  ASN A  74     -15.352  -7.797  16.387  1.00 78.87           H  
ATOM   1110  C   ASN A  74     -14.192  -6.520  17.615  1.00 78.87           C  
ATOM   1111  CB  ASN A  74     -14.510  -9.029  17.930  1.00 78.87           C  
ATOM   1112  HB2 ASN A  74     -15.266  -8.772  18.672  1.00 78.87           H  
ATOM   1113  HB3 ASN A  74     -13.558  -9.139  18.448  1.00 78.87           H  
ATOM   1114  O   ASN A  74     -14.764  -6.268  18.669  1.00 78.87           O  
ATOM   1115  CG  ASN A  74     -14.922 -10.356  17.325  1.00 78.87           C  
ATOM   1116  ND2 ASN A  74     -14.609 -11.442  17.992  1.00 78.87           N  
ATOM   1117 HD21 ASN A  74     -14.942 -12.304  17.585  1.00 78.87           H  
ATOM   1118 HD22 ASN A  74     -14.196 -11.367  18.911  1.00 78.87           H  
ATOM   1119  OD1 ASN A  74     -15.527 -10.473  16.277  1.00 78.87           O  
ATOM   1120  N   ASP A  75     -13.277  -5.720  17.071  1.00 72.15           N  
ATOM   1121  H   ASP A  75     -12.922  -5.958  16.156  1.00 72.15           H  
ATOM   1122  CA  ASP A  75     -12.862  -4.417  17.568  1.00 72.15           C  
ATOM   1123  HA  ASP A  75     -13.722  -3.905  18.000  1.00 72.15           H  
ATOM   1124  C   ASP A  75     -12.289  -3.631  16.373  1.00 72.15           C  
ATOM   1125  CB  ASP A  75     -11.825  -4.615  18.679  1.00 72.15           C  
ATOM   1126  HB2 ASP A  75     -12.325  -5.053  19.543  1.00 72.15           H  
ATOM   1127  HB3 ASP A  75     -11.076  -5.330  18.340  1.00 72.15           H  
ATOM   1128  O   ASP A  75     -11.326  -4.097  15.747  1.00 72.15           O  
ATOM   1129  CG  ASP A  75     -11.123  -3.332  19.126  1.00 72.15           C  
ATOM   1130  OD1 ASP A  75     -11.487  -2.236  18.642  1.00 72.15           O  
ATOM   1131  OD2 ASP A  75     -10.176  -3.511  19.909  1.00 72.15           O  
ATOM   1132  N   PRO A  76     -12.877  -2.479  16.016  1.00 66.85           N  
ATOM   1133  CA  PRO A  76     -12.444  -1.690  14.870  1.00 66.85           C  
ATOM   1134  HA  PRO A  76     -12.436  -2.312  13.975  1.00 66.85           H  
ATOM   1135  C   PRO A  76     -11.038  -1.097  15.054  1.00 66.85           C  
ATOM   1136  CB  PRO A  76     -13.520  -0.611  14.721  1.00 66.85           C  
ATOM   1137  HB2 PRO A  76     -14.325  -0.994  14.093  1.00 66.85           H  
ATOM   1138  HB3 PRO A  76     -13.124   0.316  14.306  1.00 66.85           H  
ATOM   1139  O   PRO A  76     -10.331  -0.890  14.062  1.00 66.85           O  
ATOM   1140  CG  PRO A  76     -14.058  -0.421  16.137  1.00 66.85           C  
ATOM   1141  HG2 PRO A  76     -13.402   0.249  16.693  1.00 66.85           H  
ATOM   1142  HG3 PRO A  76     -15.082  -0.048  16.138  1.00 66.85           H  
ATOM   1143  CD  PRO A  76     -13.968  -1.821  16.724  1.00 66.85           C  
ATOM   1144  HD2 PRO A  76     -13.772  -1.748  17.794  1.00 66.85           H  
ATOM   1145  HD3 PRO A  76     -14.901  -2.359  16.557  1.00 66.85           H  
ATOM   1146  N   HIS A  77     -10.579  -0.887  16.292  1.00 73.56           N  
ATOM   1147  H   HIS A  77     -11.139  -1.158  17.088  1.00 73.56           H  
ATOM   1148  CA  HIS A  77      -9.258  -0.321  16.582  1.00 73.56           C  
ATOM   1149  HA  HIS A  77      -9.111   0.534  15.922  1.00 73.56           H  
ATOM   1150  C   HIS A  77      -8.103  -1.293  16.280  1.00 73.56           C  
ATOM   1151  CB  HIS A  77      -9.236   0.206  18.020  1.00 73.56           C  
ATOM   1152  HB2 HIS A  77      -8.265   0.664  18.210  1.00 73.56           H  
ATOM   1153  HB3 HIS A  77      -9.376  -0.613  18.725  1.00 73.56           H  
ATOM   1154  O   HIS A  77      -6.943  -0.883  16.140  1.00 73.56           O  
ATOM   1155  CG  HIS A  77     -10.259   1.280  18.269  1.00 73.56           C  
ATOM   1156  CD2 HIS A  77     -11.279   1.255  19.182  1.00 73.56           C  
ATOM   1157  HD2 HIS A  77     -11.495   0.448  19.866  1.00 73.56           H  
ATOM   1158  ND1 HIS A  77     -10.313   2.492  17.620  1.00 73.56           N  
ATOM   1159  HD1 HIS A  77      -9.720   2.784  16.857  1.00 73.56           H  
ATOM   1160  CE1 HIS A  77     -11.336   3.189  18.138  1.00 73.56           C  
ATOM   1161  HE1 HIS A  77     -11.630   4.181  17.829  1.00 73.56           H  
ATOM   1162  NE2 HIS A  77     -11.978   2.468  19.066  1.00 73.56           N  
ATOM   1163  N   LYS A  78      -8.411  -2.568  16.000  1.00 76.84           N  
ATOM   1164  H   LYS A  78      -9.366  -2.857  16.162  1.00 76.84           H  
ATOM   1165  CA  LYS A  78      -7.436  -3.544  15.482  1.00 76.84           C  
ATOM   1166  HA  LYS A  78      -6.591  -3.563  16.170  1.00 76.84           H  
ATOM   1167  C   LYS A  78      -6.864  -3.192  14.115  1.00 76.84           C  
ATOM   1168  CB  LYS A  78      -8.054  -4.941  15.414  1.00 76.84           C  
ATOM   1169  HB2 LYS A  78      -8.975  -4.921  14.832  1.00 76.84           H  
ATOM   1170  HB3 LYS A  78      -7.347  -5.610  14.923  1.00 76.84           H  
ATOM   1171  O   LYS A  78      -5.845  -3.764  13.727  1.00 76.84           O  
ATOM   1172  CG  LYS A  78      -8.320  -5.455  16.825  1.00 76.84           C  
ATOM   1173  HG2 LYS A  78      -9.214  -4.973  17.221  1.00 76.84           H  
ATOM   1174  HG3 LYS A  78      -7.477  -5.202  17.468  1.00 76.84           H  
ATOM   1175  CD  LYS A  78      -8.478  -6.973  16.828  1.00 76.84           C  
ATOM   1176  HD2 LYS A  78      -9.290  -7.278  16.167  1.00 76.84           H  
ATOM   1177  HD3 LYS A  78      -7.544  -7.425  16.497  1.00 76.84           H  
ATOM   1178  CE  LYS A  78      -8.778  -7.381  18.265  1.00 76.84           C  
ATOM   1179  HE2 LYS A  78      -9.743  -6.967  18.556  1.00 76.84           H  
ATOM   1180  HE3 LYS A  78      -8.036  -6.915  18.914  1.00 76.84           H  
ATOM   1181  NZ  LYS A  78      -8.751  -8.851  18.420  1.00 76.84           N  
ATOM   1182  HZ1 LYS A  78      -8.945  -9.071  19.386  1.00 76.84           H  
ATOM   1183  HZ2 LYS A  78      -9.444  -9.278  17.821  1.00 76.84           H  
ATOM   1184  HZ3 LYS A  78      -7.830  -9.192  18.185  1.00 76.84           H  
ATOM   1185  N   PHE A  79      -7.487  -2.269  13.383  1.00 82.98           N  
ATOM   1186  H   PHE A  79      -8.342  -1.870  13.743  1.00 82.98           H  
ATOM   1187  CA  PHE A  79      -6.992  -1.809  12.088  1.00 82.98           C  
ATOM   1188  HA  PHE A  79      -6.217  -2.497  11.751  1.00 82.98           H  
ATOM   1189  C   PHE A  79      -6.304  -0.443  12.146  1.00 82.98           C  
ATOM   1190  CB  PHE A  79      -8.096  -1.860  11.036  1.00 82.98           C  
ATOM   1191  HB2 PHE A  79      -7.611  -1.770  10.064  1.00 82.98           H  
ATOM   1192  HB3 PHE A  79      -8.771  -1.017  11.181  1.00 82.98           H  
ATOM   1193  O   PHE A  79      -6.089   0.165  11.102  1.00 82.98           O  
ATOM   1194  CG  PHE A  79      -8.886  -3.143  10.987  1.00 82.98           C  
ATOM   1195  CD1 PHE A  79      -8.225  -4.365  10.771  1.00 82.98           C  
ATOM   1196  HD1 PHE A  79      -7.150  -4.386  10.673  1.00 82.98           H  
ATOM   1197  CD2 PHE A  79     -10.280  -3.113  11.143  1.00 82.98           C  
ATOM   1198  HD2 PHE A  79     -10.790  -2.182  11.342  1.00 82.98           H  
ATOM   1199  CE1 PHE A  79      -8.956  -5.561  10.703  1.00 82.98           C  
ATOM   1200  HE1 PHE A  79      -8.442  -6.502  10.571  1.00 82.98           H  
ATOM   1201  CE2 PHE A  79     -11.010  -4.306  11.060  1.00 82.98           C  
ATOM   1202  HE2 PHE A  79     -12.080  -4.275  11.207  1.00 82.98           H  
ATOM   1203  CZ  PHE A  79     -10.354  -5.527  10.831  1.00 82.98           C  
ATOM   1204  HZ  PHE A  79     -10.926  -6.442  10.785  1.00 82.98           H  
ATOM   1205  N   ASN A  80      -5.920   0.031  13.335  1.00 83.64           N  
ATOM   1206  H   ASN A  80      -6.215  -0.457  14.169  1.00 83.64           H  
ATOM   1207  CA  ASN A  80      -5.286   1.340  13.503  1.00 83.64           C  
ATOM   1208  HA  ASN A  80      -5.903   2.066  12.973  1.00 83.64           H  
ATOM   1209  C   ASN A  80      -3.859   1.431  12.909  1.00 83.64           C  
ATOM   1210  CB  ASN A  80      -5.313   1.720  14.992  1.00 83.64           C  
ATOM   1211  HB2 ASN A  80      -5.076   0.837  15.585  1.00 83.64           H  
ATOM   1212  HB3 ASN A  80      -4.568   2.492  15.187  1.00 83.64           H  
ATOM   1213  O   ASN A  80      -3.346   2.539  12.739  1.00 83.64           O  
ATOM   1214  CG  ASN A  80      -6.645   2.254  15.495  1.00 83.64           C  
ATOM   1215  ND2 ASN A  80      -6.729   2.515  16.779  1.00 83.64           N  
ATOM   1216 HD21 ASN A  80      -5.959   2.334  17.408  1.00 83.64           H  
ATOM   1217 HD22 ASN A  80      -7.589   2.884  17.158  1.00 83.64           H  
ATOM   1218  OD1 ASN A  80      -7.600   2.442  14.759  1.00 83.64           O  
ATOM   1219  N   ARG A  81      -3.199   0.303  12.588  1.00 87.76           N  
ATOM   1220  H   ARG A  81      -3.632  -0.580  12.816  1.00 87.76           H  
ATOM   1221  CA  ARG A  81      -1.859   0.273  11.964  1.00 87.76           C  
ATOM   1222  HA  ARG A  81      -1.675   1.262  11.544  1.00 87.76           H  
ATOM   1223  C   ARG A  81      -1.759  -0.696  10.780  1.00 87.76           C  
ATOM   1224  CB  ARG A  81      -0.756   0.014  13.006  1.00 87.76           C  
ATOM   1225  HB2 ARG A  81       0.204  -0.041  12.493  1.00 87.76           H  
ATOM   1226  HB3 ARG A  81      -0.932  -0.937  13.511  1.00 87.76           H  
ATOM   1227  O   ARG A  81      -1.038  -1.697  10.862  1.00 87.76           O  
ATOM   1228  CG  ARG A  81      -0.682   1.135  14.043  1.00 87.76           C  
ATOM   1229  HG2 ARG A  81      -0.457   2.077  13.543  1.00 87.76           H  
ATOM   1230  HG3 ARG A  81      -1.654   1.229  14.527  1.00 87.76           H  
ATOM   1231  CD  ARG A  81       0.362   0.859  15.127  1.00 87.76           C  
ATOM   1232  HD2 ARG A  81       0.194  -0.136  15.539  1.00 87.76           H  
ATOM   1233  HD3 ARG A  81       0.205   1.583  15.927  1.00 87.76           H  
ATOM   1234  NE  ARG A  81       1.738   1.033  14.628  1.00 87.76           N  
ATOM   1235  HE  ARG A  81       1.935   1.947  14.246  1.00 87.76           H  
ATOM   1236  NH1 ARG A  81       2.605  -1.018  15.219  1.00 87.76           N  
ATOM   1237 HH11 ARG A  81       3.388  -1.642  15.355  1.00 87.76           H  
ATOM   1238 HH12 ARG A  81       1.690  -1.289  15.551  1.00 87.76           H  
ATOM   1239  NH2 ARG A  81       3.914   0.525  14.271  1.00 87.76           N  
ATOM   1240 HH21 ARG A  81       4.033   1.457  13.903  1.00 87.76           H  
ATOM   1241 HH22 ARG A  81       4.663  -0.153  14.282  1.00 87.76           H  
ATOM   1242  CZ  ARG A  81       2.737   0.176  14.708  1.00 87.76           C  
ATOM   1243  N   PRO A  82      -2.469  -0.449   9.666  1.00 92.37           N  
ATOM   1244  CA  PRO A  82      -2.309  -1.265   8.482  1.00 92.37           C  
ATOM   1245  HA  PRO A  82      -2.321  -2.320   8.755  1.00 92.37           H  
ATOM   1246  C   PRO A  82      -0.977  -0.939   7.801  1.00 92.37           C  
ATOM   1247  CB  PRO A  82      -3.526  -0.974   7.614  1.00 92.37           C  
ATOM   1248  HB2 PRO A  82      -3.319  -1.113   6.553  1.00 92.37           H  
ATOM   1249  HB3 PRO A  82      -4.350  -1.614   7.929  1.00 92.37           H  
ATOM   1250  O   PRO A  82      -0.536   0.211   7.720  1.00 92.37           O  
ATOM   1251  CG  PRO A  82      -3.861   0.474   7.951  1.00 92.37           C  
ATOM   1252  HG2 PRO A  82      -4.940   0.631   7.919  1.00 92.37           H  
ATOM   1253  HG3 PRO A  82      -3.364   1.126   7.232  1.00 92.37           H  
ATOM   1254  CD  PRO A  82      -3.320   0.693   9.371  1.00 92.37           C  
ATOM   1255  HD2 PRO A  82      -2.749   1.620   9.430  1.00 92.37           H  
ATOM   1256  HD3 PRO A  82      -4.144   0.747  10.082  1.00 92.37           H  
ATOM   1257  N   GLN A  83      -0.341  -1.980   7.288  1.00 94.33           N  
ATOM   1258  H   GLN A  83      -0.752  -2.894   7.412  1.00 94.33           H  
ATOM   1259  CA  GLN A  83       0.897  -1.910   6.539  1.00 94.33           C  
ATOM   1260  HA  GLN A  83       1.101  -0.867   6.293  1.00 94.33           H  
ATOM   1261  C   GLN A  83       0.737  -2.675   5.227  1.00 94.33           C  
ATOM   1262  CB  GLN A  83       2.051  -2.418   7.414  1.00 94.33           C  
ATOM   1263  HB2 GLN A  83       1.770  -3.368   7.868  1.00 94.33           H  
ATOM   1264  HB3 GLN A  83       2.218  -1.701   8.218  1.00 94.33           H  
ATOM   1265  O   GLN A  83       0.237  -3.801   5.198  1.00 94.33           O  
ATOM   1266  CG  GLN A  83       3.352  -2.606   6.621  1.00 94.33           C  
ATOM   1267  HG2 GLN A  83       3.180  -3.307   5.804  1.00 94.33           H  
ATOM   1268  HG3 GLN A  83       3.666  -1.655   6.191  1.00 94.33           H  
ATOM   1269  CD  GLN A  83       4.488  -3.163   7.464  1.00 94.33           C  
ATOM   1270  NE2 GLN A  83       5.402  -3.868   6.839  1.00 94.33           N  
ATOM   1271 HE21 GLN A  83       6.295  -3.876   7.310  1.00 94.33           H  
ATOM   1272 HE22 GLN A  83       5.369  -3.903   5.830  1.00 94.33           H  
ATOM   1273  OE1 GLN A  83       4.583  -2.977   8.668  1.00 94.33           O  
ATOM   1274  N   PHE A  84       1.218  -2.067   4.151  1.00 96.78           N  
ATOM   1275  H   PHE A  84       1.601  -1.140   4.262  1.00 96.78           H  
ATOM   1276  CA  PHE A  84       1.243  -2.635   2.813  1.00 96.78           C  
ATOM   1277  HA  PHE A  84       0.851  -3.652   2.831  1.00 96.78           H  
ATOM   1278  C   PHE A  84       2.690  -2.674   2.339  1.00 96.78           C  
ATOM   1279  CB  PHE A  84       0.357  -1.795   1.878  1.00 96.78           C  
ATOM   1280  HB2 PHE A  84       0.244  -2.326   0.932  1.00 96.78           H  
ATOM   1281  HB3 PHE A  84       0.856  -0.851   1.659  1.00 96.78           H  
ATOM   1282  O   PHE A  84       3.335  -1.634   2.235  1.00 96.78           O  
ATOM   1283  CG  PHE A  84      -1.015  -1.494   2.447  1.00 96.78           C  
ATOM   1284  CD1 PHE A  84      -2.026  -2.466   2.375  1.00 96.78           C  
ATOM   1285  HD1 PHE A  84      -1.831  -3.402   1.873  1.00 96.78           H  
ATOM   1286  CD2 PHE A  84      -1.263  -0.274   3.106  1.00 96.78           C  
ATOM   1287  HD2 PHE A  84      -0.483   0.469   3.183  1.00 96.78           H  
ATOM   1288  CE1 PHE A  84      -3.275  -2.230   2.973  1.00 96.78           C  
ATOM   1289  HE1 PHE A  84      -4.044  -2.987   2.933  1.00 96.78           H  
ATOM   1290  CE2 PHE A  84      -2.514  -0.037   3.703  1.00 96.78           C  
ATOM   1291  HE2 PHE A  84      -2.693   0.889   4.230  1.00 96.78           H  
ATOM   1292  CZ  PHE A  84      -3.516  -1.022   3.646  1.00 96.78           C  
ATOM   1293  HZ  PHE A  84      -4.464  -0.861   4.136  1.00 96.78           H  
ATOM   1294  N   THR A  85       3.201  -3.863   2.046  1.00 96.33           N  
ATOM   1295  H   THR A  85       2.639  -4.687   2.206  1.00 96.33           H  
ATOM   1296  CA  THR A  85       4.483  -4.034   1.364  1.00 96.33           C  
ATOM   1297  HA  THR A  85       5.027  -3.090   1.336  1.00 96.33           H  
ATOM   1298  C   THR A  85       4.192  -4.469  -0.062  1.00 96.33           C  
ATOM   1299  CB  THR A  85       5.377  -5.055   2.069  1.00 96.33           C  
ATOM   1300  HB  THR A  85       4.937  -6.047   1.964  1.00 96.33           H  
ATOM   1301  O   THR A  85       3.597  -5.524  -0.272  1.00 96.33           O  
ATOM   1302  CG2 THR A  85       6.777  -5.090   1.470  1.00 96.33           C  
ATOM   1303 HG21 THR A  85       7.283  -4.141   1.650  1.00 96.33           H  
ATOM   1304 HG22 THR A  85       7.343  -5.910   1.912  1.00 96.33           H  
ATOM   1305 HG23 THR A  85       6.724  -5.264   0.396  1.00 96.33           H  
ATOM   1306  OG1 THR A  85       5.532  -4.761   3.444  1.00 96.33           O  
ATOM   1307  HG1 THR A  85       6.158  -5.409   3.775  1.00 96.33           H  
ATOM   1308  N   ILE A  86       4.584  -3.645  -1.026  1.00 95.49           N  
ATOM   1309  H   ILE A  86       5.094  -2.813  -0.768  1.00 95.49           H  
ATOM   1310  CA  ILE A  86       4.393  -3.888  -2.450  1.00 95.49           C  
ATOM   1311  HA  ILE A  86       3.695  -4.714  -2.584  1.00 95.49           H  
ATOM   1312  C   ILE A  86       5.738  -4.309  -3.034  1.00 95.49           C  
ATOM   1313  CB  ILE A  86       3.800  -2.649  -3.161  1.00 95.49           C  
ATOM   1314  HB  ILE A  86       4.530  -1.840  -3.162  1.00 95.49           H  
ATOM   1315  O   ILE A  86       6.715  -3.559  -2.957  1.00 95.49           O  
ATOM   1316  CG1 ILE A  86       2.475  -2.141  -2.536  1.00 95.49           C  
ATOM   1317 HG12 ILE A  86       1.881  -2.990  -2.196  1.00 95.49           H  
ATOM   1318 HG13 ILE A  86       1.895  -1.622  -3.300  1.00 95.49           H  
ATOM   1319  CG2 ILE A  86       3.495  -3.031  -4.616  1.00 95.49           C  
ATOM   1320 HG21 ILE A  86       2.759  -3.835  -4.629  1.00 95.49           H  
ATOM   1321 HG22 ILE A  86       3.097  -2.173  -5.158  1.00 95.49           H  
ATOM   1322 HG23 ILE A  86       4.397  -3.366  -5.128  1.00 95.49           H  
ATOM   1323  CD1 ILE A  86       2.648  -1.144  -1.382  1.00 95.49           C  
ATOM   1324 HD11 ILE A  86       3.102  -1.619  -0.512  1.00 95.49           H  
ATOM   1325 HD12 ILE A  86       3.271  -0.310  -1.703  1.00 95.49           H  
ATOM   1326 HD13 ILE A  86       1.670  -0.761  -1.090  1.00 95.49           H  
ATOM   1327  N   GLU A  87       5.781  -5.512  -3.596  1.00 93.32           N  
ATOM   1328  H   GLU A  87       4.946  -6.081  -3.594  1.00 93.32           H  
ATOM   1329  CA  GLU A  87       6.970  -6.125  -4.176  1.00 93.32           C  
ATOM   1330  HA  GLU A  87       7.798  -5.419  -4.111  1.00 93.32           H  
ATOM   1331  C   GLU A  87       6.727  -6.417  -5.662  1.00 93.32           C  
ATOM   1332  CB  GLU A  87       7.394  -7.375  -3.374  1.00 93.32           C  
ATOM   1333  HB2 GLU A  87       6.585  -8.105  -3.378  1.00 93.32           H  
ATOM   1334  HB3 GLU A  87       8.268  -7.812  -3.857  1.00 93.32           H  
ATOM   1335  O   GLU A  87       5.826  -7.165  -6.047  1.00 93.32           O  
ATOM   1336  CG  GLU A  87       7.755  -7.014  -1.917  1.00 93.32           C  
ATOM   1337  HG2 GLU A  87       6.858  -6.651  -1.415  1.00 93.32           H  
ATOM   1338  HG3 GLU A  87       8.477  -6.198  -1.940  1.00 93.32           H  
ATOM   1339  CD  GLU A  87       8.345  -8.159  -1.071  1.00 93.32           C  
ATOM   1340  OE1 GLU A  87       8.891  -7.845   0.026  1.00 93.32           O  
ATOM   1341  OE2 GLU A  87       8.260  -9.329  -1.496  1.00 93.32           O  
ATOM   1342  N   TRP A  88       7.537  -5.806  -6.524  1.00 87.52           N  
ATOM   1343  H   TRP A  88       8.287  -5.243  -6.149  1.00 87.52           H  
ATOM   1344  CA  TRP A  88       7.518  -6.069  -7.961  1.00 87.52           C  
ATOM   1345  HA  TRP A  88       6.525  -6.412  -8.249  1.00 87.52           H  
ATOM   1346  C   TRP A  88       8.512  -7.178  -8.303  1.00 87.52           C  
ATOM   1347  CB  TRP A  88       7.812  -4.791  -8.761  1.00 87.52           C  
ATOM   1348  HB2 TRP A  88       8.731  -4.341  -8.385  1.00 87.52           H  
ATOM   1349  HB3 TRP A  88       7.989  -5.066  -9.800  1.00 87.52           H  
ATOM   1350  O   TRP A  88       9.606  -7.261  -7.730  1.00 87.52           O  
ATOM   1351  CG  TRP A  88       6.727  -3.758  -8.738  1.00 87.52           C  
ATOM   1352  CD1 TRP A  88       5.794  -3.566  -9.699  1.00 87.52           C  
ATOM   1353  HD1 TRP A  88       5.708  -4.150 -10.604  1.00 87.52           H  
ATOM   1354  CD2 TRP A  88       6.431  -2.779  -7.697  1.00 87.52           C  
ATOM   1355  CE2 TRP A  88       5.288  -2.023  -8.097  1.00 87.52           C  
ATOM   1356  CE3 TRP A  88       7.004  -2.465  -6.447  1.00 87.52           C  
ATOM   1357  HE3 TRP A  88       7.861  -3.024  -6.100  1.00 87.52           H  
ATOM   1358  NE1 TRP A  88       4.934  -2.554  -9.318  1.00 87.52           N  
ATOM   1359  HE1 TRP A  88       4.109  -2.302  -9.843  1.00 87.52           H  
ATOM   1360  CH2 TRP A  88       5.329  -0.739  -6.054  1.00 87.52           C  
ATOM   1361  HH2 TRP A  88       4.888  -0.006  -5.396  1.00 87.52           H  
ATOM   1362  CZ2 TRP A  88       4.743  -1.007  -7.301  1.00 87.52           C  
ATOM   1363  HZ2 TRP A  88       3.877  -0.452  -7.630  1.00 87.52           H  
ATOM   1364  CZ3 TRP A  88       6.457  -1.462  -5.630  1.00 87.52           C  
ATOM   1365  HZ3 TRP A  88       6.885  -1.274  -4.657  1.00 87.52           H  
ATOM   1366  N   GLY A  89       8.176  -7.993  -9.307  1.00 70.27           N  
ATOM   1367  H   GLY A  89       7.248  -7.925  -9.699  1.00 70.27           H  
ATOM   1368  CA  GLY A  89       9.132  -8.929  -9.898  1.00 70.27           C  
ATOM   1369  HA2 GLY A  89       9.397  -9.686  -9.161  1.00 70.27           H  
ATOM   1370  HA3 GLY A  89       8.680  -9.420 -10.760  1.00 70.27           H  
ATOM   1371  C   GLY A  89      10.393  -8.187 -10.360  1.00 70.27           C  
ATOM   1372  O   GLY A  89      10.312  -7.325 -11.231  1.00 70.27           O  
ATOM   1373  N   GLY A  90      11.544  -8.499  -9.756  1.00 68.57           N  
ATOM   1374  H   GLY A  90      11.515  -9.194  -9.024  1.00 68.57           H  
ATOM   1375  CA  GLY A  90      12.815  -7.798 -10.001  1.00 68.57           C  
ATOM   1376  HA2 GLY A  90      12.672  -7.010 -10.741  1.00 68.57           H  
ATOM   1377  HA3 GLY A  90      13.531  -8.511 -10.410  1.00 68.57           H  
ATOM   1378  C   GLY A  90      13.458  -7.149  -8.769  1.00 68.57           C  
ATOM   1379  O   GLY A  90      14.520  -6.550  -8.903  1.00 68.57           O  
ATOM   1380  N   GLY A  91      12.860  -7.290  -7.579  1.00 72.12           N  
ATOM   1381  H   GLY A  91      11.930  -7.681  -7.547  1.00 72.12           H  
ATOM   1382  CA  GLY A  91      13.468  -6.869  -6.306  1.00 72.12           C  
ATOM   1383  HA2 GLY A  91      14.553  -6.952  -6.371  1.00 72.12           H  
ATOM   1384  HA3 GLY A  91      13.124  -7.539  -5.518  1.00 72.12           H  
ATOM   1385  C   GLY A  91      13.133  -5.440  -5.870  1.00 72.12           C  
ATOM   1386  O   GLY A  91      13.710  -4.947  -4.905  1.00 72.12           O  
ATOM   1387  N   GLY A  92      12.204  -4.769  -6.557  1.00 84.57           N  
ATOM   1388  H   GLY A  92      11.726  -5.248  -7.307  1.00 84.57           H  
ATOM   1389  CA  GLY A  92      11.674  -3.483  -6.111  1.00 84.57           C  
ATOM   1390  HA2 GLY A  92      11.167  -2.982  -6.936  1.00 84.57           H  
ATOM   1391  HA3 GLY A  92      12.500  -2.859  -5.770  1.00 84.57           H  
ATOM   1392  C   GLY A  92      10.680  -3.678  -4.972  1.00 84.57           C  
ATOM   1393  O   GLY A  92       9.713  -4.419  -5.136  1.00 84.57           O  
ATOM   1394  N   ARG A  93      10.909  -3.010  -3.837  1.00 93.44           N  
ATOM   1395  H   ARG A  93      11.753  -2.461  -3.761  1.00 93.44           H  
ATOM   1396  CA  ARG A  93      10.055  -3.085  -2.649  1.00 93.44           C  
ATOM   1397  HA  ARG A  93       9.110  -3.560  -2.916  1.00 93.44           H  
ATOM   1398  C   ARG A  93       9.741  -1.692  -2.115  1.00 93.44           C  
ATOM   1399  CB  ARG A  93      10.741  -3.976  -1.606  1.00 93.44           C  
ATOM   1400  HB2 ARG A  93      10.820  -4.986  -2.008  1.00 93.44           H  
ATOM   1401  HB3 ARG A  93      11.748  -3.600  -1.425  1.00 93.44           H  
ATOM   1402  O   ARG A  93      10.651  -0.912  -1.839  1.00 93.44           O  
ATOM   1403  CG  ARG A  93       9.975  -4.023  -0.279  1.00 93.44           C  
ATOM   1404  HG2 ARG A  93       8.956  -4.372  -0.446  1.00 93.44           H  
ATOM   1405  HG3 ARG A  93       9.948  -3.028   0.165  1.00 93.44           H  
ATOM   1406  CD  ARG A  93      10.692  -4.966   0.682  1.00 93.44           C  
ATOM   1407  HD2 ARG A  93      10.575  -5.986   0.315  1.00 93.44           H  
ATOM   1408  HD3 ARG A  93      11.754  -4.725   0.687  1.00 93.44           H  
ATOM   1409  NE  ARG A  93      10.179  -4.809   2.052  1.00 93.44           N  
ATOM   1410  HE  ARG A  93      10.120  -3.862   2.399  1.00 93.44           H  
ATOM   1411  NH1 ARG A  93      10.104  -7.032   2.585  1.00 93.44           N  
ATOM   1412 HH11 ARG A  93       9.977  -7.248   1.607  1.00 93.44           H  
ATOM   1413 HH12 ARG A  93       9.892  -7.780   3.230  1.00 93.44           H  
ATOM   1414  NH2 ARG A  93       9.618  -5.476   4.139  1.00 93.44           N  
ATOM   1415 HH21 ARG A  93       9.484  -4.505   4.383  1.00 93.44           H  
ATOM   1416 HH22 ARG A  93       9.469  -6.203   4.824  1.00 93.44           H  
ATOM   1417  CZ  ARG A  93       9.978  -5.776   2.919  1.00 93.44           C  
ATOM   1418  N   VAL A  94       8.454  -1.412  -1.935  1.00 95.64           N  
ATOM   1419  H   VAL A  94       7.777  -2.116  -2.191  1.00 95.64           H  
ATOM   1420  CA  VAL A  94       7.957  -0.190  -1.289  1.00 95.64           C  
ATOM   1421  HA  VAL A  94       8.799   0.368  -0.880  1.00 95.64           H  
ATOM   1422  C   VAL A  94       7.053  -0.575  -0.134  1.00 95.64           C  
ATOM   1423  CB  VAL A  94       7.225   0.734  -2.278  1.00 95.64           C  
ATOM   1424  HB  VAL A  94       6.392   0.195  -2.729  1.00 95.64           H  
ATOM   1425  O   VAL A  94       6.177  -1.427  -0.272  1.00 95.64           O  
ATOM   1426  CG1 VAL A  94       6.675   1.996  -1.596  1.00 95.64           C  
ATOM   1427 HG11 VAL A  94       5.896   1.733  -0.880  1.00 95.64           H  
ATOM   1428 HG12 VAL A  94       7.478   2.521  -1.078  1.00 95.64           H  
ATOM   1429 HG13 VAL A  94       6.237   2.662  -2.340  1.00 95.64           H  
ATOM   1430  CG2 VAL A  94       8.175   1.188  -3.391  1.00 95.64           C  
ATOM   1431 HG21 VAL A  94       7.643   1.848  -4.076  1.00 95.64           H  
ATOM   1432 HG22 VAL A  94       8.538   0.331  -3.959  1.00 95.64           H  
ATOM   1433 HG23 VAL A  94       9.030   1.714  -2.965  1.00 95.64           H  
ATOM   1434  N   GLU A  95       7.257   0.067   1.006  1.00 96.98           N  
ATOM   1435  H   GLU A  95       7.993   0.756   1.050  1.00 96.98           H  
ATOM   1436  CA  GLU A  95       6.459  -0.145   2.202  1.00 96.98           C  
ATOM   1437  HA  GLU A  95       5.752  -0.955   2.023  1.00 96.98           H  
ATOM   1438  C   GLU A  95       5.652   1.111   2.537  1.00 96.98           C  
ATOM   1439  CB  GLU A  95       7.386  -0.596   3.333  1.00 96.98           C  
ATOM   1440  HB2 GLU A  95       8.038  -1.381   2.949  1.00 96.98           H  
ATOM   1441  HB3 GLU A  95       7.998   0.241   3.668  1.00 96.98           H  
ATOM   1442  O   GLU A  95       6.192   2.216   2.590  1.00 96.98           O  
ATOM   1443  CG  GLU A  95       6.593  -1.151   4.512  1.00 96.98           C  
ATOM   1444  HG2 GLU A  95       5.918  -1.929   4.156  1.00 96.98           H  
ATOM   1445  HG3 GLU A  95       5.988  -0.352   4.941  1.00 96.98           H  
ATOM   1446  CD  GLU A  95       7.504  -1.745   5.588  1.00 96.98           C  
ATOM   1447  OE1 GLU A  95       7.118  -1.651   6.767  1.00 96.98           O  
ATOM   1448  OE2 GLU A  95       8.535  -2.393   5.303  1.00 96.98           O  
ATOM   1449  N   VAL A  96       4.354   0.927   2.774  1.00 97.57           N  
ATOM   1450  H   VAL A  96       3.990  -0.008   2.660  1.00 97.57           H  
ATOM   1451  CA  VAL A  96       3.410   1.953   3.219  1.00 97.57           C  
ATOM   1452  HA  VAL A  96       3.925   2.909   3.316  1.00 97.57           H  
ATOM   1453  C   VAL A  96       2.883   1.532   4.584  1.00 97.57           C  
ATOM   1454  CB  VAL A  96       2.249   2.129   2.215  1.00 97.57           C  
ATOM   1455  HB  VAL A  96       1.659   1.213   2.185  1.00 97.57           H  
ATOM   1456  O   VAL A  96       2.128   0.567   4.685  1.00 97.57           O  
ATOM   1457  CG1 VAL A  96       1.323   3.277   2.640  1.00 97.57           C  
ATOM   1458 HG11 VAL A  96       0.890   3.074   3.619  1.00 97.57           H  
ATOM   1459 HG12 VAL A  96       1.879   4.214   2.678  1.00 97.57           H  
ATOM   1460 HG13 VAL A  96       0.507   3.374   1.924  1.00 97.57           H  
ATOM   1461  CG2 VAL A  96       2.745   2.402   0.789  1.00 97.57           C  
ATOM   1462 HG21 VAL A  96       3.272   1.528   0.406  1.00 97.57           H  
ATOM   1463 HG22 VAL A  96       3.428   3.252   0.785  1.00 97.57           H  
ATOM   1464 HG23 VAL A  96       1.901   2.608   0.132  1.00 97.57           H  
ATOM   1465  N   ARG A  97       3.267   2.245   5.643  1.00 95.31           N  
ATOM   1466  H   ARG A  97       3.889   3.024   5.480  1.00 95.31           H  
ATOM   1467  CA  ARG A  97       2.701   2.073   6.988  1.00 95.31           C  
ATOM   1468  HA  ARG A  97       2.118   1.154   7.037  1.00 95.31           H  
ATOM   1469  C   ARG A  97       1.762   3.222   7.287  1.00 95.31           C  
ATOM   1470  CB  ARG A  97       3.793   2.012   8.058  1.00 95.31           C  
ATOM   1471  HB2 ARG A  97       4.402   2.914   7.992  1.00 95.31           H  
ATOM   1472  HB3 ARG A  97       3.315   1.994   9.037  1.00 95.31           H  
ATOM   1473  O   ARG A  97       2.156   4.379   7.164  1.00 95.31           O  
ATOM   1474  CG  ARG A  97       4.703   0.791   7.938  1.00 95.31           C  
ATOM   1475  HG2 ARG A  97       4.106  -0.118   8.006  1.00 95.31           H  
ATOM   1476  HG3 ARG A  97       5.228   0.813   6.983  1.00 95.31           H  
ATOM   1477  CD  ARG A  97       5.718   0.817   9.084  1.00 95.31           C  
ATOM   1478  HD2 ARG A  97       5.188   0.743  10.034  1.00 95.31           H  
ATOM   1479  HD3 ARG A  97       6.265   1.759   9.043  1.00 95.31           H  
ATOM   1480  NE  ARG A  97       6.651  -0.301   8.956  1.00 95.31           N  
ATOM   1481  HE  ARG A  97       6.433  -0.974   8.234  1.00 95.31           H  
ATOM   1482  NH1 ARG A  97       8.376   0.394  10.284  1.00 95.31           N  
ATOM   1483 HH11 ARG A  97       7.816   1.199  10.525  1.00 95.31           H  
ATOM   1484 HH12 ARG A  97       9.365   0.366  10.488  1.00 95.31           H  
ATOM   1485  NH2 ARG A  97       8.630  -1.381   8.947  1.00 95.31           N  
ATOM   1486 HH21 ARG A  97       9.611  -1.457   9.173  1.00 95.31           H  
ATOM   1487 HH22 ARG A  97       8.267  -1.803   8.104  1.00 95.31           H  
ATOM   1488  CZ  ARG A  97       7.875  -0.431   9.411  1.00 95.31           C  
ATOM   1489  N   VAL A  98       0.553   2.906   7.718  1.00 93.22           N  
ATOM   1490  H   VAL A  98       0.301   1.933   7.816  1.00 93.22           H  
ATOM   1491  CA  VAL A  98      -0.424   3.896   8.165  1.00 93.22           C  
ATOM   1492  HA  VAL A  98      -0.053   4.898   7.952  1.00 93.22           H  
ATOM   1493  C   VAL A  98      -0.585   3.761   9.671  1.00 93.22           C  
ATOM   1494  CB  VAL A  98      -1.756   3.735   7.421  1.00 93.22           C  
ATOM   1495  HB  VAL A  98      -2.222   2.806   7.750  1.00 93.22           H  
ATOM   1496  O   VAL A  98      -0.526   2.657  10.204  1.00 93.22           O  
ATOM   1497  CG1 VAL A  98      -2.716   4.888   7.722  1.00 93.22           C  
ATOM   1498 HG11 VAL A  98      -2.246   5.840   7.478  1.00 93.22           H  
ATOM   1499 HG12 VAL A  98      -2.994   4.884   8.776  1.00 93.22           H  
ATOM   1500 HG13 VAL A  98      -3.630   4.777   7.138  1.00 93.22           H  
ATOM   1501  CG2 VAL A  98      -1.565   3.658   5.900  1.00 93.22           C  
ATOM   1502 HG21 VAL A  98      -0.974   2.781   5.634  1.00 93.22           H  
ATOM   1503 HG22 VAL A  98      -1.065   4.556   5.538  1.00 93.22           H  
ATOM   1504 HG23 VAL A  98      -2.539   3.552   5.422  1.00 93.22           H  
ATOM   1505  N   GLU A  99      -0.757   4.877  10.360  1.00 89.90           N  
ATOM   1506  H   GLU A  99      -0.688   5.760   9.874  1.00 89.90           H  
ATOM   1507  CA  GLU A  99      -1.034   4.930  11.790  1.00 89.90           C  
ATOM   1508  HA  GLU A  99      -1.413   3.964  12.125  1.00 89.90           H  
ATOM   1509  C   GLU A  99      -2.114   5.981  12.044  1.00 89.90           C  
ATOM   1510  CB  GLU A  99       0.274   5.222  12.539  1.00 89.90           C  
ATOM   1511  HB2 GLU A  99       0.652   6.197  12.230  1.00 89.90           H  
ATOM   1512  HB3 GLU A  99       1.003   4.467  12.245  1.00 89.90           H  
ATOM   1513  O   GLU A  99      -1.978   7.132  11.617  1.00 89.90           O  
ATOM   1514  CG  GLU A  99       0.149   5.197  14.070  1.00 89.90           C  
ATOM   1515  HG2 GLU A  99      -0.540   5.983  14.380  1.00 89.90           H  
ATOM   1516  HG3 GLU A  99      -0.262   4.236  14.380  1.00 89.90           H  
ATOM   1517  CD  GLU A  99       1.504   5.412  14.770  1.00 89.90           C  
ATOM   1518  OE1 GLU A  99       1.536   5.543  16.008  1.00 89.90           O  
ATOM   1519  OE2 GLU A  99       2.562   5.513  14.102  1.00 89.90           O  
ATOM   1520  N   PHE A 100      -3.184   5.572  12.719  1.00 85.63           N  
ATOM   1521  H   PHE A 100      -3.242   4.606  13.005  1.00 85.63           H  
ATOM   1522  CA  PHE A 100      -4.266   6.454  13.145  1.00 85.63           C  
ATOM   1523  HA  PHE A 100      -4.219   7.387  12.584  1.00 85.63           H  
ATOM   1524  C   PHE A 100      -4.106   6.788  14.626  1.00 85.63           C  
ATOM   1525  CB  PHE A 100      -5.619   5.802  12.842  1.00 85.63           C  
ATOM   1526  HB2 PHE A 100      -6.413   6.476  13.166  1.00 85.63           H  
ATOM   1527  HB3 PHE A 100      -5.713   4.885  13.424  1.00 85.63           H  
ATOM   1528  O   PHE A 100      -3.936   5.894  15.452  1.00 85.63           O  
ATOM   1529  CG  PHE A 100      -5.820   5.489  11.372  1.00 85.63           C  
ATOM   1530  CD1 PHE A 100      -6.140   6.512  10.466  1.00 85.63           C  
ATOM   1531  HD1 PHE A 100      -6.252   7.528  10.812  1.00 85.63           H  
ATOM   1532  CD2 PHE A 100      -5.635   4.181  10.893  1.00 85.63           C  
ATOM   1533  HD2 PHE A 100      -5.360   3.393  11.578  1.00 85.63           H  
ATOM   1534  CE1 PHE A 100      -6.269   6.205   9.101  1.00 85.63           C  
ATOM   1535  HE1 PHE A 100      -6.427   6.996   8.382  1.00 85.63           H  
ATOM   1536  CE2 PHE A 100      -5.807   3.872   9.536  1.00 85.63           C  
ATOM   1537  HE2 PHE A 100      -5.688   2.852   9.202  1.00 85.63           H  
ATOM   1538  CZ  PHE A 100      -6.135   4.891   8.634  1.00 85.63           C  
ATOM   1539  HZ  PHE A 100      -6.259   4.672   7.584  1.00 85.63           H  
ATOM   1540  N   GLU A 101      -4.158   8.077  14.954  1.00 82.29           N  
ATOM   1541  H   GLU A 101      -4.295   8.758  14.222  1.00 82.29           H  
ATOM   1542  CA  GLU A 101      -4.066   8.573  16.327  1.00 82.29           C  
ATOM   1543  HA  GLU A 101      -4.410   7.803  17.018  1.00 82.29           H  
ATOM   1544  C   GLU A 101      -4.967   9.804  16.472  1.00 82.29           C  
ATOM   1545  CB  GLU A 101      -2.599   8.892  16.658  1.00 82.29           C  
ATOM   1546  HB2 GLU A 101      -1.988   8.017  16.436  1.00 82.29           H  
ATOM   1547  HB3 GLU A 101      -2.263   9.711  16.021  1.00 82.29           H  
ATOM   1548  O   GLU A 101      -4.642  10.889  15.982  1.00 82.29           O  
ATOM   1549  CG  GLU A 101      -2.395   9.265  18.137  1.00 82.29           C  
ATOM   1550  HG2 GLU A 101      -2.651   8.405  18.754  1.00 82.29           H  
ATOM   1551  HG3 GLU A 101      -3.071  10.080  18.396  1.00 82.29           H  
ATOM   1552  CD  GLU A 101      -0.955   9.709  18.445  1.00 82.29           C  
ATOM   1553  OE1 GLU A 101      -0.701  10.089  19.609  1.00 82.29           O  
ATOM   1554  OE2 GLU A 101      -0.111   9.735  17.510  1.00 82.29           O  
ATOM   1555  N   GLY A 102      -6.122   9.631  17.118  1.00 82.53           N  
ATOM   1556  H   GLY A 102      -6.349   8.711  17.467  1.00 82.53           H  
ATOM   1557  CA  GLY A 102      -7.110  10.697  17.290  1.00 82.53           C  
ATOM   1558  HA2 GLY A 102      -6.679  11.483  17.910  1.00 82.53           H  
ATOM   1559  HA3 GLY A 102      -7.986  10.298  17.802  1.00 82.53           H  
ATOM   1560  C   GLY A 102      -7.571  11.301  15.958  1.00 82.53           C  
ATOM   1561  O   GLY A 102      -8.184  10.629  15.132  1.00 82.53           O  
ATOM   1562  N   ASP A 103      -7.275  12.585  15.754  1.00 88.20           N  
ATOM   1563  H   ASP A 103      -6.684  13.059  16.422  1.00 88.20           H  
ATOM   1564  CA  ASP A 103      -7.626  13.367  14.564  1.00 88.20           C  
ATOM   1565  HA  ASP A 103      -8.528  12.938  14.126  1.00 88.20           H  
ATOM   1566  C   ASP A 103      -6.548  13.333  13.463  1.00 88.20           C  
ATOM   1567  CB  ASP A 103      -7.972  14.803  14.998  1.00 88.20           C  
ATOM   1568  HB2 ASP A 103      -8.712  14.766  15.797  1.00 88.20           H  
ATOM   1569  HB3 ASP A 103      -8.428  15.323  14.156  1.00 88.20           H  
ATOM   1570  O   ASP A 103      -6.633  14.074  12.477  1.00 88.20           O  
ATOM   1571  CG  ASP A 103      -6.772  15.637  15.468  1.00 88.20           C  
ATOM   1572  OD1 ASP A 103      -5.800  15.060  16.011  1.00 88.20           O  
ATOM   1573  OD2 ASP A 103      -6.824  16.875  15.299  1.00 88.20           O  
ATOM   1574  N   LYS A 104      -5.529  12.473  13.606  1.00 91.32           N  
ATOM   1575  H   LYS A 104      -5.509  11.904  14.440  1.00 91.32           H  
ATOM   1576  CA  LYS A 104      -4.391  12.376  12.684  1.00 91.32           C  
ATOM   1577  HA  LYS A 104      -4.543  13.093  11.878  1.00 91.32           H  
ATOM   1578  C   LYS A 104      -4.268  11.007  12.037  1.00 91.32           C  
ATOM   1579  CB  LYS A 104      -3.086  12.740  13.402  1.00 91.32           C  
ATOM   1580  HB2 LYS A 104      -2.248  12.597  12.719  1.00 91.32           H  
ATOM   1581  HB3 LYS A 104      -2.952  12.080  14.259  1.00 91.32           H  
ATOM   1582  O   LYS A 104      -4.446   9.970  12.671  1.00 91.32           O  
ATOM   1583  CG  LYS A 104      -3.100  14.198  13.865  1.00 91.32           C  
ATOM   1584  HG2 LYS A 104      -3.966  14.364  14.505  1.00 91.32           H  
ATOM   1585  HG3 LYS A 104      -3.172  14.853  12.997  1.00 91.32           H  
ATOM   1586  CD  LYS A 104      -1.844  14.531  14.661  1.00 91.32           C  
ATOM   1587  HD2 LYS A 104      -1.742  13.808  15.470  1.00 91.32           H  
ATOM   1588  HD3 LYS A 104      -0.969  14.485  14.011  1.00 91.32           H  
ATOM   1589  CE  LYS A 104      -2.016  15.933  15.242  1.00 91.32           C  
ATOM   1590  HE2 LYS A 104      -2.981  15.967  15.749  1.00 91.32           H  
ATOM   1591  HE3 LYS A 104      -2.046  16.658  14.429  1.00 91.32           H  
ATOM   1592  NZ  LYS A 104      -0.927  16.230  16.196  1.00 91.32           N  
ATOM   1593  HZ1 LYS A 104      -1.073  17.140  16.610  1.00 91.32           H  
ATOM   1594  HZ2 LYS A 104      -0.029  16.187  15.736  1.00 91.32           H  
ATOM   1595  HZ3 LYS A 104      -0.950  15.538  16.932  1.00 91.32           H  
ATOM   1596  N   MET A 105      -3.841  11.032  10.777  1.00 93.18           N  
ATOM   1597  H   MET A 105      -3.724  11.938  10.348  1.00 93.18           H  
ATOM   1598  CA  MET A 105      -3.338   9.867  10.057  1.00 93.18           C  
ATOM   1599  HA  MET A 105      -3.352   9.000  10.717  1.00 93.18           H  
ATOM   1600  C   MET A 105      -1.892  10.135   9.634  1.00 93.18           C  
ATOM   1601  CB  MET A 105      -4.246   9.554   8.862  1.00 93.18           C  
ATOM   1602  HB2 MET A 105      -4.229  10.389   8.162  1.00 93.18           H  
ATOM   1603  HB3 MET A 105      -5.269   9.414   9.211  1.00 93.18           H  
ATOM   1604  O   MET A 105      -1.624  11.065   8.867  1.00 93.18           O  
ATOM   1605  CG  MET A 105      -3.787   8.274   8.153  1.00 93.18           C  
ATOM   1606  HG2 MET A 105      -2.722   8.340   7.933  1.00 93.18           H  
ATOM   1607  HG3 MET A 105      -3.921   7.438   8.840  1.00 93.18           H  
ATOM   1608  SD  MET A 105      -4.646   7.894   6.601  1.00 93.18           S  
ATOM   1609  CE  MET A 105      -3.918   9.178   5.581  1.00 93.18           C  
ATOM   1610  HE1 MET A 105      -4.434  10.118   5.773  1.00 93.18           H  
ATOM   1611  HE2 MET A 105      -2.864   9.296   5.832  1.00 93.18           H  
ATOM   1612  HE3 MET A 105      -3.998   8.884   4.534  1.00 93.18           H  
ATOM   1613  N   ARG A 106      -0.960   9.313  10.118  1.00 95.22           N  
ATOM   1614  H   ARG A 106      -1.269   8.566  10.724  1.00 95.22           H  
ATOM   1615  CA  ARG A 106       0.455   9.333   9.731  1.00 95.22           C  
ATOM   1616  HA  ARG A 106       0.685  10.277   9.236  1.00 95.22           H  
ATOM   1617  C   ARG A 106       0.713   8.225   8.713  1.00 95.22           C  
ATOM   1618  CB  ARG A 106       1.351   9.225  10.983  1.00 95.22           C  
ATOM   1619  HB2 ARG A 106       2.385   9.094  10.663  1.00 95.22           H  
ATOM   1620  HB3 ARG A 106       1.058   8.356  11.573  1.00 95.22           H  
ATOM   1621  O   ARG A 106       0.361   7.074   8.946  1.00 95.22           O  
ATOM   1622  CG  ARG A 106       1.264  10.491  11.858  1.00 95.22           C  
ATOM   1623  HG2 ARG A 106       1.504  11.343  11.223  1.00 95.22           H  
ATOM   1624  HG3 ARG A 106       0.246  10.625  12.224  1.00 95.22           H  
ATOM   1625  CD  ARG A 106       2.244  10.513  13.049  1.00 95.22           C  
ATOM   1626  HD2 ARG A 106       2.436  11.558  13.292  1.00 95.22           H  
ATOM   1627  HD3 ARG A 106       3.197  10.088  12.734  1.00 95.22           H  
ATOM   1628  NE  ARG A 106       1.720   9.857  14.278  1.00 95.22           N  
ATOM   1629  HE  ARG A 106       0.898  10.247  14.717  1.00 95.22           H  
ATOM   1630  NH1 ARG A 106       3.247   8.175  14.479  1.00 95.22           N  
ATOM   1631 HH11 ARG A 106       3.613   8.476  13.587  1.00 95.22           H  
ATOM   1632 HH12 ARG A 106       3.225   7.183  14.669  1.00 95.22           H  
ATOM   1633  NH2 ARG A 106       1.616   8.318  15.962  1.00 95.22           N  
ATOM   1634 HH21 ARG A 106       0.904   8.829  16.464  1.00 95.22           H  
ATOM   1635 HH22 ARG A 106       1.761   7.357  16.240  1.00 95.22           H  
ATOM   1636  CZ  ARG A 106       2.200   8.804  14.912  1.00 95.22           C  
ATOM   1637  N   VAL A 107       1.318   8.571   7.581  1.00 96.84           N  
ATOM   1638  H   VAL A 107       1.551   9.545   7.451  1.00 96.84           H  
ATOM   1639  CA  VAL A 107       1.708   7.638   6.517  1.00 96.84           C  
ATOM   1640  HA  VAL A 107       1.388   6.630   6.783  1.00 96.84           H  
ATOM   1641  C   VAL A 107       3.222   7.658   6.403  1.00 96.84           C  
ATOM   1642  CB  VAL A 107       1.060   7.986   5.163  1.00 96.84           C  
ATOM   1643  HB  VAL A 107       1.419   8.958   4.825  1.00 96.84           H  
ATOM   1644  O   VAL A 107       3.796   8.677   6.027  1.00 96.84           O  
ATOM   1645  CG1 VAL A 107       1.417   6.935   4.101  1.00 96.84           C  
ATOM   1646 HG11 VAL A 107       2.495   6.902   3.947  1.00 96.84           H  
ATOM   1647 HG12 VAL A 107       1.072   5.951   4.419  1.00 96.84           H  
ATOM   1648 HG13 VAL A 107       0.950   7.189   3.149  1.00 96.84           H  
ATOM   1649  CG2 VAL A 107      -0.466   8.059   5.275  1.00 96.84           C  
ATOM   1650 HG21 VAL A 107      -0.739   8.836   5.990  1.00 96.84           H  
ATOM   1651 HG22 VAL A 107      -0.898   8.318   4.308  1.00 96.84           H  
ATOM   1652 HG23 VAL A 107      -0.866   7.104   5.614  1.00 96.84           H  
ATOM   1653  N   ARG A 108       3.873   6.539   6.711  1.00 97.76           N  
ATOM   1654  H   ARG A 108       3.320   5.736   6.975  1.00 97.76           H  
ATOM   1655  CA  ARG A 108       5.308   6.348   6.492  1.00 97.76           C  
ATOM   1656  HA  ARG A 108       5.784   7.317   6.342  1.00 97.76           H  
ATOM   1657  C   ARG A 108       5.525   5.543   5.228  1.00 97.76           C  
ATOM   1658  CB  ARG A 108       5.983   5.687   7.694  1.00 97.76           C  
ATOM   1659  HB2 ARG A 108       7.025   5.481   7.447  1.00 97.76           H  
ATOM   1660  HB3 ARG A 108       5.484   4.746   7.924  1.00 97.76           H  
ATOM   1661  O   ARG A 108       4.956   4.464   5.069  1.00 97.76           O  
ATOM   1662  CG  ARG A 108       5.939   6.601   8.914  1.00 97.76           C  
ATOM   1663  HG2 ARG A 108       6.463   7.529   8.686  1.00 97.76           H  
ATOM   1664  HG3 ARG A 108       4.904   6.829   9.170  1.00 97.76           H  
ATOM   1665  CD  ARG A 108       6.608   5.927  10.107  1.00 97.76           C  
ATOM   1666  HD2 ARG A 108       7.654   5.731   9.871  1.00 97.76           H  
ATOM   1667  HD3 ARG A 108       6.094   4.990  10.325  1.00 97.76           H  
ATOM   1668  NE  ARG A 108       6.517   6.828  11.252  1.00 97.76           N  
ATOM   1669  HE  ARG A 108       6.285   7.790  11.047  1.00 97.76           H  
ATOM   1670  NH1 ARG A 108       7.152   5.438  12.955  1.00 97.76           N  
ATOM   1671 HH11 ARG A 108       7.301   5.303  13.945  1.00 97.76           H  
ATOM   1672 HH12 ARG A 108       7.464   4.782  12.253  1.00 97.76           H  
ATOM   1673  NH2 ARG A 108       6.494   7.565  13.347  1.00 97.76           N  
ATOM   1674 HH21 ARG A 108       6.278   8.450  12.910  1.00 97.76           H  
ATOM   1675 HH22 ARG A 108       6.569   7.473  14.349  1.00 97.76           H  
ATOM   1676  CZ  ARG A 108       6.721   6.590  12.521  1.00 97.76           C  
ATOM   1677  N   LEU A 109       6.353   6.082   4.352  1.00 98.08           N  
ATOM   1678  H   LEU A 109       6.789   6.959   4.595  1.00 98.08           H  
ATOM   1679  CA  LEU A 109       6.752   5.483   3.094  1.00 98.08           C  
ATOM   1680  HA  LEU A 109       6.171   4.581   2.901  1.00 98.08           H  
ATOM   1681  C   LEU A 109       8.223   5.120   3.189  1.00 98.08           C  
ATOM   1682  CB  LEU A 109       6.526   6.482   1.954  1.00 98.08           C  
ATOM   1683  HB2 LEU A 109       6.820   5.998   1.022  1.00 98.08           H  
ATOM   1684  HB3 LEU A 109       7.182   7.338   2.112  1.00 98.08           H  
ATOM   1685  O   LEU A 109       9.033   5.973   3.542  1.00 98.08           O  
ATOM   1686  CG  LEU A 109       5.088   6.999   1.808  1.00 98.08           C  
ATOM   1687  HG  LEU A 109       4.750   7.456   2.738  1.00 98.08           H  
ATOM   1688  CD1 LEU A 109       5.073   8.071   0.721  1.00 98.08           C  
ATOM   1689 HD11 LEU A 109       5.530   7.685  -0.190  1.00 98.08           H  
ATOM   1690 HD12 LEU A 109       5.642   8.936   1.060  1.00 98.08           H  
ATOM   1691 HD13 LEU A 109       4.050   8.379   0.503  1.00 98.08           H  
ATOM   1692  CD2 LEU A 109       4.125   5.875   1.432  1.00 98.08           C  
ATOM   1693 HD21 LEU A 109       4.465   5.385   0.519  1.00 98.08           H  
ATOM   1694 HD22 LEU A 109       4.087   5.145   2.241  1.00 98.08           H  
ATOM   1695 HD23 LEU A 109       3.124   6.280   1.286  1.00 98.08           H  
ATOM   1696  N   ARG A 110       8.575   3.888   2.840  1.00 97.65           N  
ATOM   1697  H   ARG A 110       7.845   3.234   2.594  1.00 97.65           H  
ATOM   1698  CA  ARG A 110       9.967   3.451   2.754  1.00 97.65           C  
ATOM   1699  HA  ARG A 110      10.624   4.318   2.812  1.00 97.65           H  
ATOM   1700  C   ARG A 110      10.218   2.790   1.410  1.00 97.65           C  
ATOM   1701  CB  ARG A 110      10.281   2.554   3.952  1.00 97.65           C  
ATOM   1702  HB2 ARG A 110       9.578   1.721   3.977  1.00 97.65           H  
ATOM   1703  HB3 ARG A 110      10.163   3.136   4.866  1.00 97.65           H  
ATOM   1704  O   ARG A 110       9.459   1.913   0.999  1.00 97.65           O  
ATOM   1705  CG  ARG A 110      11.703   2.002   3.888  1.00 97.65           C  
ATOM   1706  HG2 ARG A 110      12.419   2.819   3.800  1.00 97.65           H  
ATOM   1707  HG3 ARG A 110      11.797   1.343   3.025  1.00 97.65           H  
ATOM   1708  CD  ARG A 110      11.991   1.207   5.154  1.00 97.65           C  
ATOM   1709  HD2 ARG A 110      11.169   0.517   5.341  1.00 97.65           H  
ATOM   1710  HD3 ARG A 110      12.087   1.900   5.990  1.00 97.65           H  
ATOM   1711  NE  ARG A 110      13.217   0.439   4.958  1.00 97.65           N  
ATOM   1712  HE  ARG A 110      13.432   0.178   4.006  1.00 97.65           H  
ATOM   1713  NH1 ARG A 110      13.785   0.050   7.134  1.00 97.65           N  
ATOM   1714 HH11 ARG A 110      13.049   0.697   7.380  1.00 97.65           H  
ATOM   1715 HH12 ARG A 110      14.477  -0.254   7.803  1.00 97.65           H  
ATOM   1716  NH2 ARG A 110      15.044  -0.735   5.427  1.00 97.65           N  
ATOM   1717 HH21 ARG A 110      15.709  -1.188   6.036  1.00 97.65           H  
ATOM   1718 HH22 ARG A 110      15.082  -0.821   4.421  1.00 97.65           H  
ATOM   1719  CZ  ARG A 110      14.008  -0.081   5.855  1.00 97.65           C  
ATOM   1720  N   ASN A 111      11.278   3.216   0.734  1.00 96.15           N  
ATOM   1721  H   ASN A 111      11.858   3.933   1.146  1.00 96.15           H  
ATOM   1722  CA  ASN A 111      11.676   2.664  -0.554  1.00 96.15           C  
ATOM   1723  HA  ASN A 111      10.894   2.011  -0.943  1.00 96.15           H  
ATOM   1724  C   ASN A 111      12.942   1.817  -0.392  1.00 96.15           C  
ATOM   1725  CB  ASN A 111      11.844   3.820  -1.545  1.00 96.15           C  
ATOM   1726  HB2 ASN A 111      10.906   4.367  -1.634  1.00 96.15           H  
ATOM   1727  HB3 ASN A 111      12.612   4.494  -1.164  1.00 96.15           H  
ATOM   1728  O   ASN A 111      14.046   2.347  -0.308  1.00 96.15           O  
ATOM   1729  CG  ASN A 111      12.259   3.356  -2.924  1.00 96.15           C  
ATOM   1730  ND2 ASN A 111      12.622   4.268  -3.787  1.00 96.15           N  
ATOM   1731 HD21 ASN A 111      12.886   3.969  -4.715  1.00 96.15           H  
ATOM   1732 HD22 ASN A 111      12.538   5.246  -3.548  1.00 96.15           H  
ATOM   1733  OD1 ASN A 111      12.235   2.181  -3.256  1.00 96.15           O  
ATOM   1734  N   ASP A 112      12.780   0.497  -0.382  1.00 94.26           N  
ATOM   1735  H   ASP A 112      11.855   0.120  -0.531  1.00 94.26           H  
ATOM   1736  CA  ASP A 112      13.891  -0.459  -0.343  1.00 94.26           C  
ATOM   1737  HA  ASP A 112      14.765   0.027   0.090  1.00 94.26           H  
ATOM   1738  C   ASP A 112      14.315  -0.911  -1.760  1.00 94.26           C  
ATOM   1739  CB  ASP A 112      13.532  -1.642   0.574  1.00 94.26           C  
ATOM   1740  HB2 ASP A 112      14.314  -2.398   0.507  1.00 94.26           H  
ATOM   1741  HB3 ASP A 112      12.605  -2.093   0.220  1.00 94.26           H  
ATOM   1742  O   ASP A 112      15.084  -1.860  -1.909  1.00 94.26           O  
ATOM   1743  CG  ASP A 112      13.384  -1.273   2.057  1.00 94.26           C  
ATOM   1744  OD1 ASP A 112      14.295  -0.635   2.644  1.00 94.26           O  
ATOM   1745  OD2 ASP A 112      12.383  -1.698   2.671  1.00 94.26           O  
ATOM   1746  N   SER A 113      13.820  -0.254  -2.817  1.00 90.81           N  
ATOM   1747  H   SER A 113      13.220   0.539  -2.642  1.00 90.81           H  
ATOM   1748  CA  SER A 113      14.244  -0.501  -4.199  1.00 90.81           C  
ATOM   1749  HA  SER A 113      14.525  -1.551  -4.281  1.00 90.81           H  
ATOM   1750  C   SER A 113      15.481   0.319  -4.589  1.00 90.81           C  
ATOM   1751  CB  SER A 113      13.081  -0.283  -5.174  1.00 90.81           C  
ATOM   1752  HB2 SER A 113      13.285  -0.847  -6.085  1.00 90.81           H  
ATOM   1753  HB3 SER A 113      12.156  -0.656  -4.735  1.00 90.81           H  
ATOM   1754  O   SER A 113      15.923   1.213  -3.870  1.00 90.81           O  
ATOM   1755  OG  SER A 113      12.919   1.064  -5.537  1.00 90.81           O  
ATOM   1756  HG  SER A 113      12.659   1.548  -4.750  1.00 90.81           H  
ATOM   1757  N   SER A 114      16.049   0.026  -5.761  1.00 90.72           N  
ATOM   1758  H   SER A 114      15.664  -0.724  -6.316  1.00 90.72           H  
ATOM   1759  CA  SER A 114      17.230   0.714  -6.297  1.00 90.72           C  
ATOM   1760  HA  SER A 114      17.872   1.003  -5.464  1.00 90.72           H  
ATOM   1761  C   SER A 114      16.923   1.995  -7.081  1.00 90.72           C  
ATOM   1762  CB  SER A 114      18.020  -0.258  -7.174  1.00 90.72           C  
ATOM   1763  HB2 SER A 114      18.327  -1.112  -6.570  1.00 90.72           H  
ATOM   1764  HB3 SER A 114      18.914   0.232  -7.560  1.00 90.72           H  
ATOM   1765  O   SER A 114      17.852   2.642  -7.563  1.00 90.72           O  
ATOM   1766  OG  SER A 114      17.220  -0.717  -8.249  1.00 90.72           O  
ATOM   1767  HG  SER A 114      17.107  -0.002  -8.880  1.00 90.72           H  
ATOM   1768  N   THR A 115      15.652   2.361  -7.260  1.00 91.79           N  
ATOM   1769  H   THR A 115      14.918   1.834  -6.809  1.00 91.79           H  
ATOM   1770  CA  THR A 115      15.240   3.552  -8.022  1.00 91.79           C  
ATOM   1771  HA  THR A 115      16.118   4.171  -8.205  1.00 91.79           H  
ATOM   1772  C   THR A 115      14.224   4.382  -7.242  1.00 91.79           C  
ATOM   1773  CB  THR A 115      14.646   3.183  -9.387  1.00 91.79           C  
ATOM   1774  HB  THR A 115      14.285   4.085  -9.881  1.00 91.79           H  
ATOM   1775  O   THR A 115      13.506   3.830  -6.410  1.00 91.79           O  
ATOM   1776  CG2 THR A 115      15.669   2.505 -10.298  1.00 91.79           C  
ATOM   1777 HG21 THR A 115      15.959   1.540  -9.884  1.00 91.79           H  
ATOM   1778 HG22 THR A 115      15.222   2.347 -11.280  1.00 91.79           H  
ATOM   1779 HG23 THR A 115      16.549   3.139 -10.402  1.00 91.79           H  
ATOM   1780  OG1 THR A 115      13.582   2.286  -9.228  1.00 91.79           O  
ATOM   1781  HG1 THR A 115      12.795   2.789  -9.005  1.00 91.79           H  
ATOM   1782  N   PRO A 116      14.131   5.702  -7.483  1.00 94.41           N  
ATOM   1783  CA  PRO A 116      13.085   6.518  -6.878  1.00 94.41           C  
ATOM   1784  HA  PRO A 116      13.214   6.499  -5.796  1.00 94.41           H  
ATOM   1785  C   PRO A 116      11.684   6.009  -7.230  1.00 94.41           C  
ATOM   1786  CB  PRO A 116      13.309   7.945  -7.386  1.00 94.41           C  
ATOM   1787  HB2 PRO A 116      12.703   8.131  -8.272  1.00 94.41           H  
ATOM   1788  HB3 PRO A 116      13.091   8.684  -6.615  1.00 94.41           H  
ATOM   1789  O   PRO A 116      11.468   5.474  -8.320  1.00 94.41           O  
ATOM   1790  CG  PRO A 116      14.786   7.956  -7.776  1.00 94.41           C  
ATOM   1791  HG2 PRO A 116      15.396   8.144  -6.892  1.00 94.41           H  
ATOM   1792  HG3 PRO A 116      14.994   8.697  -8.548  1.00 94.41           H  
ATOM   1793  CD  PRO A 116      15.021   6.533  -8.278  1.00 94.41           C  
ATOM   1794  HD2 PRO A 116      16.068   6.266  -8.138  1.00 94.41           H  
ATOM   1795  HD3 PRO A 116      14.742   6.461  -9.329  1.00 94.41           H  
ATOM   1796  N   VAL A 117      10.743   6.206  -6.309  1.00 95.40           N  
ATOM   1797  H   VAL A 117      11.006   6.638  -5.434  1.00 95.40           H  
ATOM   1798  CA  VAL A 117       9.321   5.895  -6.502  1.00 95.40           C  
ATOM   1799  HA  VAL A 117       9.152   5.620  -7.543  1.00 95.40           H  
ATOM   1800  C   VAL A 117       8.476   7.123  -6.239  1.00 95.40           C  
ATOM   1801  CB  VAL A 117       8.855   4.712  -5.636  1.00 95.40           C  
ATOM   1802  HB  VAL A 117       7.813   4.499  -5.879  1.00 95.40           H  
ATOM   1803  O   VAL A 117       8.796   7.913  -5.351  1.00 95.40           O  
ATOM   1804  CG1 VAL A 117       9.684   3.484  -5.998  1.00 95.40           C  
ATOM   1805 HG11 VAL A 117       9.192   2.582  -5.634  1.00 95.40           H  
ATOM   1806 HG12 VAL A 117       9.781   3.456  -7.083  1.00 95.40           H  
ATOM   1807 HG13 VAL A 117      10.683   3.549  -5.569  1.00 95.40           H  
ATOM   1808  CG2 VAL A 117       8.959   4.949  -4.125  1.00 95.40           C  
ATOM   1809 HG21 VAL A 117       8.647   4.054  -3.585  1.00 95.40           H  
ATOM   1810 HG22 VAL A 117       8.309   5.773  -3.831  1.00 95.40           H  
ATOM   1811 HG23 VAL A 117       9.988   5.188  -3.857  1.00 95.40           H  
ATOM   1812  N   GLU A 118       7.396   7.280  -6.992  1.00 96.96           N  
ATOM   1813  H   GLU A 118       7.158   6.575  -7.674  1.00 96.96           H  
ATOM   1814  CA  GLU A 118       6.404   8.319  -6.747  1.00 96.96           C  
ATOM   1815  HA  GLU A 118       6.818   9.053  -6.056  1.00 96.96           H  
ATOM   1816  C   GLU A 118       5.176   7.699  -6.078  1.00 96.96           C  
ATOM   1817  CB  GLU A 118       6.084   9.072  -8.045  1.00 96.96           C  
ATOM   1818  HB2 GLU A 118       5.588   8.407  -8.751  1.00 96.96           H  
ATOM   1819  HB3 GLU A 118       7.021   9.416  -8.485  1.00 96.96           H  
ATOM   1820  O   GLU A 118       4.619   6.706  -6.546  1.00 96.96           O  
ATOM   1821  CG  GLU A 118       5.198  10.291  -7.764  1.00 96.96           C  
ATOM   1822  HG2 GLU A 118       4.213   9.953  -7.441  1.00 96.96           H  
ATOM   1823  HG3 GLU A 118       5.632  10.860  -6.942  1.00 96.96           H  
ATOM   1824  CD  GLU A 118       5.067  11.200  -8.992  1.00 96.96           C  
ATOM   1825  OE1 GLU A 118       4.095  11.024  -9.756  1.00 96.96           O  
ATOM   1826  OE2 GLU A 118       5.904  12.121  -9.115  1.00 96.96           O  
ATOM   1827  N   VAL A 119       4.761   8.269  -4.950  1.00 97.75           N  
ATOM   1828  H   VAL A 119       5.285   9.054  -4.591  1.00 97.75           H  
ATOM   1829  CA  VAL A 119       3.591   7.821  -4.199  1.00 97.75           C  
ATOM   1830  HA  VAL A 119       3.136   6.981  -4.724  1.00 97.75           H  
ATOM   1831  C   VAL A 119       2.572   8.947  -4.145  1.00 97.75           C  
ATOM   1832  CB  VAL A 119       3.958   7.318  -2.792  1.00 97.75           C  
ATOM   1833  HB  VAL A 119       4.334   8.150  -2.197  1.00 97.75           H  
ATOM   1834  O   VAL A 119       2.830  10.017  -3.589  1.00 97.75           O  
ATOM   1835  CG1 VAL A 119       2.713   6.735  -2.104  1.00 97.75           C  
ATOM   1836 HG11 VAL A 119       2.280   5.947  -2.720  1.00 97.75           H  
ATOM   1837 HG12 VAL A 119       1.971   7.516  -1.942  1.00 97.75           H  
ATOM   1838 HG13 VAL A 119       2.988   6.318  -1.135  1.00 97.75           H  
ATOM   1839  CG2 VAL A 119       5.032   6.222  -2.840  1.00 97.75           C  
ATOM   1840 HG21 VAL A 119       4.707   5.409  -3.489  1.00 97.75           H  
ATOM   1841 HG22 VAL A 119       5.222   5.834  -1.839  1.00 97.75           H  
ATOM   1842 HG23 VAL A 119       5.964   6.634  -3.227  1.00 97.75           H  
ATOM   1843  N   HIS A 120       1.382   8.682  -4.679  1.00 97.98           N  
ATOM   1844  H   HIS A 120       1.270   7.792  -5.141  1.00 97.98           H  
ATOM   1845  CA  HIS A 120       0.222   9.559  -4.566  1.00 97.98           C  
ATOM   1846  HA  HIS A 120       0.559  10.566  -4.318  1.00 97.98           H  
ATOM   1847  C   HIS A 120      -0.687   9.055  -3.452  1.00 97.98           C  
ATOM   1848  CB  HIS A 120      -0.533   9.654  -5.893  1.00 97.98           C  
ATOM   1849  HB2 HIS A 120      -1.339  10.379  -5.782  1.00 97.98           H  
ATOM   1850  HB3 HIS A 120      -0.989   8.690  -6.123  1.00 97.98           H  
ATOM   1851  O   HIS A 120      -1.225   7.949  -3.523  1.00 97.98           O  
ATOM   1852  CG  HIS A 120       0.322  10.075  -7.056  1.00 97.98           C  
ATOM   1853  CD2 HIS A 120       1.031   9.240  -7.873  1.00 97.98           C  
ATOM   1854  HD2 HIS A 120       1.109   8.165  -7.805  1.00 97.98           H  
ATOM   1855  ND1 HIS A 120       0.522  11.399  -7.452  1.00 97.98           N  
ATOM   1856  CE1 HIS A 120       1.355  11.322  -8.509  1.00 97.98           C  
ATOM   1857  HE1 HIS A 120       1.774  12.161  -9.045  1.00 97.98           H  
ATOM   1858  NE2 HIS A 120       1.662  10.047  -8.787  1.00 97.98           N  
ATOM   1859  HE2 HIS A 120       2.333   9.776  -9.493  1.00 97.98           H  
ATOM   1860  N   ILE A 121      -0.884   9.881  -2.433  1.00 98.05           N  
ATOM   1861  H   ILE A 121      -0.417  10.776  -2.461  1.00 98.05           H  
ATOM   1862  CA  ILE A 121      -1.746   9.604  -1.289  1.00 98.05           C  
ATOM   1863  HA  ILE A 121      -2.036   8.554  -1.304  1.00 98.05           H  
ATOM   1864  C   ILE A 121      -2.997  10.467  -1.421  1.00 98.05           C  
ATOM   1865  CB  ILE A 121      -1.020   9.874   0.045  1.00 98.05           C  
ATOM   1866  HB  ILE A 121      -0.897  10.953   0.148  1.00 98.05           H  
ATOM   1867  O   ILE A 121      -2.899  11.689  -1.556  1.00 98.05           O  
ATOM   1868  CG1 ILE A 121       0.389   9.238   0.116  1.00 98.05           C  
ATOM   1869 HG12 ILE A 121       0.967   9.511  -0.767  1.00 98.05           H  
ATOM   1870 HG13 ILE A 121       0.309   8.152   0.145  1.00 98.05           H  
ATOM   1871  CG2 ILE A 121      -1.918   9.365   1.188  1.00 98.05           C  
ATOM   1872 HG21 ILE A 121      -2.133   8.305   1.052  1.00 98.05           H  
ATOM   1873 HG22 ILE A 121      -1.445   9.510   2.159  1.00 98.05           H  
ATOM   1874 HG23 ILE A 121      -2.861   9.913   1.201  1.00 98.05           H  
ATOM   1875  CD1 ILE A 121       1.198   9.724   1.323  1.00 98.05           C  
ATOM   1876 HD11 ILE A 121       1.264  10.812   1.305  1.00 98.05           H  
ATOM   1877 HD12 ILE A 121       2.205   9.309   1.279  1.00 98.05           H  
ATOM   1878 HD13 ILE A 121       0.740   9.404   2.259  1.00 98.05           H  
ATOM   1879  N   LYS A 122      -4.175   9.847  -1.357  1.00 97.25           N  
ATOM   1880  H   LYS A 122      -4.168   8.843  -1.245  1.00 97.25           H  
ATOM   1881  CA  LYS A 122      -5.467  10.535  -1.340  1.00 97.25           C  
ATOM   1882  HA  LYS A 122      -5.292  11.610  -1.315  1.00 97.25           H  
ATOM   1883  C   LYS A 122      -6.241  10.176  -0.077  1.00 97.25           C  
ATOM   1884  CB  LYS A 122      -6.239  10.218  -2.625  1.00 97.25           C  
ATOM   1885  HB2 LYS A 122      -6.404   9.143  -2.684  1.00 97.25           H  
ATOM   1886  HB3 LYS A 122      -5.642  10.522  -3.485  1.00 97.25           H  
ATOM   1887  O   LYS A 122      -6.403   9.000   0.241  1.00 97.25           O  
ATOM   1888  CG  LYS A 122      -7.588  10.948  -2.664  1.00 97.25           C  
ATOM   1889  HG2 LYS A 122      -8.158  10.718  -1.764  1.00 97.25           H  
ATOM   1890  HG3 LYS A 122      -7.420  12.025  -2.705  1.00 97.25           H  
ATOM   1891  CD  LYS A 122      -8.420  10.507  -3.867  1.00 97.25           C  
ATOM   1892  HD2 LYS A 122      -7.909  10.769  -4.793  1.00 97.25           H  
ATOM   1893  HD3 LYS A 122      -8.557   9.427  -3.820  1.00 97.25           H  
ATOM   1894  CE  LYS A 122      -9.777  11.209  -3.775  1.00 97.25           C  
ATOM   1895  HE2 LYS A 122      -9.649  12.279  -3.940  1.00 97.25           H  
ATOM   1896  HE3 LYS A 122     -10.146  11.099  -2.755  1.00 97.25           H  
ATOM   1897  NZ  LYS A 122     -10.756  10.625  -4.719  1.00 97.25           N  
ATOM   1898  HZ1 LYS A 122     -10.446  10.708  -5.677  1.00 97.25           H  
ATOM   1899  HZ2 LYS A 122     -10.872   9.645  -4.502  1.00 97.25           H  
ATOM   1900  HZ3 LYS A 122     -11.650  11.079  -4.597  1.00 97.25           H  
ATOM   1901  N   VAL A 123      -6.744  11.200   0.606  1.00 94.85           N  
ATOM   1902  H   VAL A 123      -6.577  12.131   0.251  1.00 94.85           H  
ATOM   1903  CA  VAL A 123      -7.458  11.091   1.883  1.00 94.85           C  
ATOM   1904  HA  VAL A 123      -7.824  10.074   2.021  1.00 94.85           H  
ATOM   1905  C   VAL A 123      -8.640  12.050   1.849  1.00 94.85           C  
ATOM   1906  CB  VAL A 123      -6.527  11.438   3.056  1.00 94.85           C  
ATOM   1907  HB  VAL A 123      -6.273  12.497   3.026  1.00 94.85           H  
ATOM   1908  O   VAL A 123      -8.466  13.264   1.935  1.00 94.85           O  
ATOM   1909  CG1 VAL A 123      -7.209  11.130   4.387  1.00 94.85           C  
ATOM   1910 HG11 VAL A 123      -6.526  11.385   5.196  1.00 94.85           H  
ATOM   1911 HG12 VAL A 123      -8.114  11.727   4.500  1.00 94.85           H  
ATOM   1912 HG13 VAL A 123      -7.461  10.071   4.446  1.00 94.85           H  
ATOM   1913  CG2 VAL A 123      -5.220  10.652   2.992  1.00 94.85           C  
ATOM   1914 HG21 VAL A 123      -5.417   9.580   3.027  1.00 94.85           H  
ATOM   1915 HG22 VAL A 123      -4.583  10.974   3.815  1.00 94.85           H  
ATOM   1916 HG23 VAL A 123      -4.674  10.901   2.082  1.00 94.85           H  
ATOM   1917  N   GLY A 124      -9.847  11.520   1.640  1.00 89.87           N  
ATOM   1918  H   GLY A 124      -9.942  10.516   1.606  1.00 89.87           H  
ATOM   1919  CA  GLY A 124     -11.005  12.354   1.308  1.00 89.87           C  
ATOM   1920  HA2 GLY A 124     -11.870  11.723   1.106  1.00 89.87           H  
ATOM   1921  HA3 GLY A 124     -11.239  12.998   2.156  1.00 89.87           H  
ATOM   1922  C   GLY A 124     -10.728  13.217   0.068  1.00 89.87           C  
ATOM   1923  O   GLY A 124     -10.453  12.687  -1.015  1.00 89.87           O  
ATOM   1924  N   ASP A 125     -10.769  14.538   0.247  1.00 89.92           N  
ATOM   1925  H   ASP A 125     -11.016  14.890   1.161  1.00 89.92           H  
ATOM   1926  CA  ASP A 125     -10.492  15.529  -0.802  1.00 89.92           C  
ATOM   1927  HA  ASP A 125     -10.751  15.101  -1.770  1.00 89.92           H  
ATOM   1928  C   ASP A 125      -9.015  15.949  -0.878  1.00 89.92           C  
ATOM   1929  CB  ASP A 125     -11.389  16.756  -0.585  1.00 89.92           C  
ATOM   1930  HB2 ASP A 125     -11.157  17.200   0.383  1.00 89.92           H  
ATOM   1931  HB3 ASP A 125     -11.176  17.495  -1.358  1.00 89.92           H  
ATOM   1932  O   ASP A 125      -8.594  16.578  -1.852  1.00 89.92           O  
ATOM   1933  CG  ASP A 125     -12.874  16.401  -0.654  1.00 89.92           C  
ATOM   1934  OD1 ASP A 125     -13.245  15.632  -1.571  1.00 89.92           O  
ATOM   1935  OD2 ASP A 125     -13.614  16.891   0.227  1.00 89.92           O  
ATOM   1936  N   GLU A 126      -8.206  15.592   0.121  1.00 94.60           N  
ATOM   1937  H   GLU A 126      -8.558  14.984   0.847  1.00 94.60           H  
ATOM   1938  CA  GLU A 126      -6.789  15.938   0.157  1.00 94.60           C  
ATOM   1939  HA  GLU A 126      -6.675  16.930  -0.279  1.00 94.60           H  
ATOM   1940  C   GLU A 126      -5.954  14.975  -0.684  1.00 94.60           C  
ATOM   1941  CB  GLU A 126      -6.260  16.013   1.594  1.00 94.60           C  
ATOM   1942  HB2 GLU A 126      -5.179  16.138   1.548  1.00 94.60           H  
ATOM   1943  HB3 GLU A 126      -6.479  15.087   2.126  1.00 94.60           H  
ATOM   1944  O   GLU A 126      -6.188  13.763  -0.720  1.00 94.60           O  
ATOM   1945  CG  GLU A 126      -6.870  17.205   2.341  1.00 94.60           C  
ATOM   1946  HG2 GLU A 126      -7.946  17.057   2.436  1.00 94.60           H  
ATOM   1947  HG3 GLU A 126      -6.706  18.110   1.756  1.00 94.60           H  
ATOM   1948  CD  GLU A 126      -6.243  17.394   3.726  1.00 94.60           C  
ATOM   1949  OE1 GLU A 126      -7.029  17.563   4.683  1.00 94.60           O  
ATOM   1950  OE2 GLU A 126      -4.988  17.414   3.798  1.00 94.60           O  
ATOM   1951  N   LYS A 127      -4.942  15.531  -1.356  1.00 96.30           N  
ATOM   1952  H   LYS A 127      -4.793  16.524  -1.249  1.00 96.30           H  
ATOM   1953  CA  LYS A 127      -3.970  14.786  -2.157  1.00 96.30           C  
ATOM   1954  HA  LYS A 127      -4.048  13.727  -1.910  1.00 96.30           H  
ATOM   1955  C   LYS A 127      -2.554  15.236  -1.816  1.00 96.30           C  
ATOM   1956  CB  LYS A 127      -4.249  14.953  -3.657  1.00 96.30           C  
ATOM   1957  HB2 LYS A 127      -4.200  16.013  -3.908  1.00 96.30           H  
ATOM   1958  HB3 LYS A 127      -3.469  14.433  -4.213  1.00 96.30           H  
ATOM   1959  O   LYS A 127      -2.294  16.435  -1.688  1.00 96.30           O  
ATOM   1960  CG  LYS A 127      -5.614  14.390  -4.080  1.00 96.30           C  
ATOM   1961  HG2 LYS A 127      -6.411  14.915  -3.553  1.00 96.30           H  
ATOM   1962  HG3 LYS A 127      -5.661  13.328  -3.837  1.00 96.30           H  
ATOM   1963  CD  LYS A 127      -5.803  14.582  -5.586  1.00 96.30           C  
ATOM   1964  HD2 LYS A 127      -5.675  15.638  -5.823  1.00 96.30           H  
ATOM   1965  HD3 LYS A 127      -5.047  14.004  -6.117  1.00 96.30           H  
ATOM   1966  CE  LYS A 127      -7.201  14.132  -6.012  1.00 96.30           C  
ATOM   1967  HE2 LYS A 127      -7.305  13.071  -5.786  1.00 96.30           H  
ATOM   1968  HE3 LYS A 127      -7.932  14.682  -5.419  1.00 96.30           H  
ATOM   1969  NZ  LYS A 127      -7.408  14.387  -7.459  1.00 96.30           N  
ATOM   1970  HZ1 LYS A 127      -8.335  14.115  -7.751  1.00 96.30           H  
ATOM   1971  HZ2 LYS A 127      -7.289  15.371  -7.650  1.00 96.30           H  
ATOM   1972  HZ3 LYS A 127      -6.722  13.883  -8.003  1.00 96.30           H  
ATOM   1973  N   ARG A 128      -1.638  14.279  -1.703  1.00 97.56           N  
ATOM   1974  H   ARG A 128      -1.948  13.323  -1.800  1.00 97.56           H  
ATOM   1975  CA  ARG A 128      -0.196  14.505  -1.549  1.00 97.56           C  
ATOM   1976  HA  ARG A 128       0.046  15.537  -1.805  1.00 97.56           H  
ATOM   1977  C   ARG A 128       0.552  13.611  -2.526  1.00 97.56           C  
ATOM   1978  CB  ARG A 128       0.251  14.210  -0.106  1.00 97.56           C  
ATOM   1979  HB2 ARG A 128      -0.007  13.178   0.132  1.00 97.56           H  
ATOM   1980  HB3 ARG A 128       1.337  14.292  -0.045  1.00 97.56           H  
ATOM   1981  O   ARG A 128       0.195  12.448  -2.674  1.00 97.56           O  
ATOM   1982  CG  ARG A 128      -0.369  15.122   0.963  1.00 97.56           C  
ATOM   1983  HG2 ARG A 128      -1.456  15.099   0.886  1.00 97.56           H  
ATOM   1984  HG3 ARG A 128      -0.092  14.733   1.943  1.00 97.56           H  
ATOM   1985  CD  ARG A 128       0.116  16.571   0.865  1.00 97.56           C  
ATOM   1986  HD2 ARG A 128      -0.209  16.981  -0.092  1.00 97.56           H  
ATOM   1987  HD3 ARG A 128       1.205  16.587   0.905  1.00 97.56           H  
ATOM   1988  NE  ARG A 128      -0.423  17.365   1.984  1.00 97.56           N  
ATOM   1989  HE  ARG A 128      -0.497  16.895   2.874  1.00 97.56           H  
ATOM   1990  NH1 ARG A 128      -0.879  19.309   0.844  1.00 97.56           N  
ATOM   1991 HH11 ARG A 128      -0.544  18.872  -0.003  1.00 97.56           H  
ATOM   1992 HH12 ARG A 128      -1.278  20.237   0.833  1.00 97.56           H  
ATOM   1993  NH2 ARG A 128      -1.426  19.127   3.002  1.00 97.56           N  
ATOM   1994 HH21 ARG A 128      -1.895  20.020   2.954  1.00 97.56           H  
ATOM   1995 HH22 ARG A 128      -1.620  18.538   3.800  1.00 97.56           H  
ATOM   1996  CZ  ARG A 128      -0.898  18.596   1.937  1.00 97.56           C  
ATOM   1997  N   THR A 129       1.592  14.152  -3.143  1.00 97.74           N  
ATOM   1998  H   THR A 129       1.841  15.111  -2.950  1.00 97.74           H  
ATOM   1999  CA  THR A 129       2.521  13.398  -3.987  1.00 97.74           C  
ATOM   2000  HA  THR A 129       2.224  12.350  -4.029  1.00 97.74           H  
ATOM   2001  C   THR A 129       3.895  13.483  -3.350  1.00 97.74           C  
ATOM   2002  CB  THR A 129       2.537  13.927  -5.427  1.00 97.74           C  
ATOM   2003  HB  THR A 129       2.866  14.965  -5.425  1.00 97.74           H  
ATOM   2004  O   THR A 129       4.325  14.571  -2.960  1.00 97.74           O  
ATOM   2005  CG2 THR A 129       3.448  13.111  -6.338  1.00 97.74           C  
ATOM   2006 HG21 THR A 129       4.491  13.236  -6.047  1.00 97.74           H  
ATOM   2007 HG22 THR A 129       3.190  12.053  -6.286  1.00 97.74           H  
ATOM   2008 HG23 THR A 129       3.347  13.451  -7.368  1.00 97.74           H  
ATOM   2009  OG1 THR A 129       1.229  13.867  -5.955  1.00 97.74           O  
ATOM   2010  HG1 THR A 129       1.154  13.044  -6.444  1.00 97.74           H  
ATOM   2011  N   VAL A 130       4.552  12.338  -3.200  1.00 97.43           N  
ATOM   2012  H   VAL A 130       4.114  11.483  -3.512  1.00 97.43           H  
ATOM   2013  CA  VAL A 130       5.869  12.224  -2.575  1.00 97.43           C  
ATOM   2014  HA  VAL A 130       6.322  13.211  -2.481  1.00 97.43           H  
ATOM   2015  C   VAL A 130       6.761  11.374  -3.460  1.00 97.43           C  
ATOM   2016  CB  VAL A 130       5.767  11.607  -1.169  1.00 97.43           C  
ATOM   2017  HB  VAL A 130       5.334  10.609  -1.237  1.00 97.43           H  
ATOM   2018  O   VAL A 130       6.402  10.252  -3.804  1.00 97.43           O  
ATOM   2019  CG1 VAL A 130       7.136  11.497  -0.492  1.00 97.43           C  
ATOM   2020 HG11 VAL A 130       7.587  12.482  -0.370  1.00 97.43           H  
ATOM   2021 HG12 VAL A 130       7.807  10.870  -1.079  1.00 97.43           H  
ATOM   2022 HG13 VAL A 130       7.021  11.021   0.482  1.00 97.43           H  
ATOM   2023  CG2 VAL A 130       4.875  12.463  -0.265  1.00 97.43           C  
ATOM   2024 HG21 VAL A 130       3.832  12.362  -0.564  1.00 97.43           H  
ATOM   2025 HG22 VAL A 130       4.990  12.120   0.763  1.00 97.43           H  
ATOM   2026 HG23 VAL A 130       5.178  13.509  -0.323  1.00 97.43           H  
ATOM   2027  N   THR A 131       7.939  11.891  -3.787  1.00 97.49           N  
ATOM   2028  H   THR A 131       8.170  12.829  -3.492  1.00 97.49           H  
ATOM   2029  CA  THR A 131       9.022  11.083  -4.346  1.00 97.49           C  
ATOM   2030  HA  THR A 131       8.600  10.253  -4.913  1.00 97.49           H  
ATOM   2031  C   THR A 131       9.855  10.531  -3.195  1.00 97.49           C  
ATOM   2032  CB  THR A 131       9.899  11.902  -5.298  1.00 97.49           C  
ATOM   2033  HB  THR A 131      10.430  12.665  -4.728  1.00 97.49           H  
ATOM   2034  O   THR A 131      10.309  11.303  -2.356  1.00 97.49           O  
ATOM   2035  CG2 THR A 131      10.920  11.034  -6.030  1.00 97.49           C  
ATOM   2036 HG21 THR A 131      11.641  10.628  -5.321  1.00 97.49           H  
ATOM   2037 HG22 THR A 131      11.455  11.643  -6.759  1.00 97.49           H  
ATOM   2038 HG23 THR A 131      10.418  10.214  -6.544  1.00 97.49           H  
ATOM   2039  OG1 THR A 131       9.106  12.553  -6.267  1.00 97.49           O  
ATOM   2040  HG1 THR A 131       8.626  11.902  -6.784  1.00 97.49           H  
ATOM   2041  N   VAL A 132      10.050   9.214  -3.153  1.00 97.32           N  
ATOM   2042  H   VAL A 132       9.627   8.649  -3.875  1.00 97.32           H  
ATOM   2043  CA  VAL A 132      10.864   8.533  -2.136  1.00 97.32           C  
ATOM   2044  HA  VAL A 132      11.222   9.262  -1.408  1.00 97.32           H  
ATOM   2045  C   VAL A 132      12.077   7.921  -2.826  1.00 97.32           C  
ATOM   2046  CB  VAL A 132      10.050   7.473  -1.367  1.00 97.32           C  
ATOM   2047  HB  VAL A 132       9.836   6.632  -2.028  1.00 97.32           H  
ATOM   2048  O   VAL A 132      11.942   7.033  -3.674  1.00 97.32           O  
ATOM   2049  CG1 VAL A 132      10.831   6.951  -0.156  1.00 97.32           C  
ATOM   2050 HG11 VAL A 132      11.035   7.764   0.540  1.00 97.32           H  
ATOM   2051 HG12 VAL A 132      11.782   6.524  -0.473  1.00 97.32           H  
ATOM   2052 HG13 VAL A 132      10.259   6.180   0.360  1.00 97.32           H  
ATOM   2053  CG2 VAL A 132       8.710   8.015  -0.853  1.00 97.32           C  
ATOM   2054 HG21 VAL A 132       8.193   7.233  -0.298  1.00 97.32           H  
ATOM   2055 HG22 VAL A 132       8.075   8.315  -1.687  1.00 97.32           H  
ATOM   2056 HG23 VAL A 132       8.885   8.869  -0.199  1.00 97.32           H  
ATOM   2057  N   ASN A 133      13.270   8.407  -2.502  1.00 96.79           N  
ATOM   2058  H   ASN A 133      13.328   9.105  -1.775  1.00 96.79           H  
ATOM   2059  CA  ASN A 133      14.521   7.929  -3.084  1.00 96.79           C  
ATOM   2060  HA  ASN A 133      14.370   7.834  -4.160  1.00 96.79           H  
ATOM   2061  C   ASN A 133      14.919   6.547  -2.532  1.00 96.79           C  
ATOM   2062  CB  ASN A 133      15.621   8.975  -2.850  1.00 96.79           C  
ATOM   2063  HB2 ASN A 133      15.741   9.147  -1.780  1.00 96.79           H  
ATOM   2064  HB3 ASN A 133      16.576   8.618  -3.234  1.00 96.79           H  
ATOM   2065  O   ASN A 133      14.420   6.131  -1.486  1.00 96.79           O  
ATOM   2066  CG  ASN A 133      15.307  10.277  -3.550  1.00 96.79           C  
ATOM   2067  ND2 ASN A 133      15.001  11.308  -2.805  1.00 96.79           N  
ATOM   2068 HD21 ASN A 133      14.734  11.121  -1.848  1.00 96.79           H  
ATOM   2069 HD22 ASN A 133      14.665  12.139  -3.271  1.00 96.79           H  
ATOM   2070  OD1 ASN A 133      15.312  10.361  -4.769  1.00 96.79           O  
ATOM   2071  N   PRO A 134      15.823   5.817  -3.207  1.00 95.81           N  
ATOM   2072  CA  PRO A 134      16.354   4.550  -2.703  1.00 95.81           C  
ATOM   2073  HA  PRO A 134      15.564   3.799  -2.736  1.00 95.81           H  
ATOM   2074  C   PRO A 134      16.907   4.662  -1.278  1.00 95.81           C  
ATOM   2075  CB  PRO A 134      17.461   4.166  -3.689  1.00 95.81           C  
ATOM   2076  HB2 PRO A 134      18.400   4.650  -3.420  1.00 95.81           H  
ATOM   2077  HB3 PRO A 134      17.602   3.087  -3.756  1.00 95.81           H  
ATOM   2078  O   PRO A 134      17.751   5.515  -1.002  1.00 95.81           O  
ATOM   2079  CG  PRO A 134      16.948   4.763  -4.991  1.00 95.81           C  
ATOM   2080  HG2 PRO A 134      17.739   4.894  -5.730  1.00 95.81           H  
ATOM   2081  HG3 PRO A 134      16.145   4.129  -5.368  1.00 95.81           H  
ATOM   2082  CD  PRO A 134      16.360   6.091  -4.532  1.00 95.81           C  
ATOM   2083  HD2 PRO A 134      15.583   6.414  -5.225  1.00 95.81           H  
ATOM   2084  HD3 PRO A 134      17.152   6.837  -4.465  1.00 95.81           H  
ATOM   2085  N   GLY A 135      16.449   3.788  -0.382  1.00 95.30           N  
ATOM   2086  H   GLY A 135      15.701   3.168  -0.659  1.00 95.30           H  
ATOM   2087  CA  GLY A 135      16.831   3.759   1.032  1.00 95.30           C  
ATOM   2088  HA2 GLY A 135      16.508   2.808   1.455  1.00 95.30           H  
ATOM   2089  HA3 GLY A 135      17.916   3.827   1.112  1.00 95.30           H  
ATOM   2090  C   GLY A 135      16.224   4.875   1.889  1.00 95.30           C  
ATOM   2091  O   GLY A 135      16.533   4.952   3.078  1.00 95.30           O  
ATOM   2092  N   GLU A 136      15.384   5.739   1.314  1.00 97.46           N  
ATOM   2093  H   GLU A 136      15.144   5.615   0.341  1.00 97.46           H  
ATOM   2094  CA  GLU A 136      14.734   6.835   2.027  1.00 97.46           C  
ATOM   2095  HA  GLU A 136      15.434   7.212   2.772  1.00 97.46           H  
ATOM   2096  C   GLU A 136      13.478   6.357   2.769  1.00 97.46           C  
ATOM   2097  CB  GLU A 136      14.438   7.990   1.053  1.00 97.46           C  
ATOM   2098  HB2 GLU A 136      13.637   7.688   0.378  1.00 97.46           H  
ATOM   2099  HB3 GLU A 136      15.337   8.183   0.468  1.00 97.46           H  
ATOM   2100  O   GLU A 136      12.741   5.478   2.307  1.00 97.46           O  
ATOM   2101  CG  GLU A 136      14.027   9.297   1.747  1.00 97.46           C  
ATOM   2102  HG2 GLU A 136      13.108   9.129   2.309  1.00 97.46           H  
ATOM   2103  HG3 GLU A 136      14.810   9.571   2.455  1.00 97.46           H  
ATOM   2104  CD  GLU A 136      13.799  10.463   0.768  1.00 97.46           C  
ATOM   2105  OE1 GLU A 136      13.652  11.604   1.251  1.00 97.46           O  
ATOM   2106  OE2 GLU A 136      13.810  10.240  -0.468  1.00 97.46           O  
ATOM   2107  N   GLU A 137      13.224   6.984   3.919  1.00 97.78           N  
ATOM   2108  H   GLU A 137      13.849   7.723   4.209  1.00 97.78           H  
ATOM   2109  CA  GLU A 137      11.960   6.908   4.643  1.00 97.78           C  
ATOM   2110  HA  GLU A 137      11.271   6.294   4.064  1.00 97.78           H  
ATOM   2111  C   GLU A 137      11.371   8.320   4.761  1.00 97.78           C  
ATOM   2112  CB  GLU A 137      12.157   6.217   6.006  1.00 97.78           C  
ATOM   2113  HB2 GLU A 137      12.804   6.825   6.638  1.00 97.78           H  
ATOM   2114  HB3 GLU A 137      12.645   5.258   5.834  1.00 97.78           H  
ATOM   2115  O   GLU A 137      12.043   9.241   5.228  1.00 97.78           O  
ATOM   2116  CG  GLU A 137      10.823   5.967   6.732  1.00 97.78           C  
ATOM   2117  HG2 GLU A 137      10.148   5.441   6.057  1.00 97.78           H  
ATOM   2118  HG3 GLU A 137      10.365   6.927   6.973  1.00 97.78           H  
ATOM   2119  CD  GLU A 137      10.975   5.128   8.016  1.00 97.78           C  
ATOM   2120  OE1 GLU A 137      10.479   5.574   9.079  1.00 97.78           O  
ATOM   2121  OE2 GLU A 137      11.507   3.992   7.935  1.00 97.78           O  
ATOM   2122  N   VAL A 138      10.119   8.491   4.334  1.00 97.95           N  
ATOM   2123  H   VAL A 138       9.628   7.678   3.990  1.00 97.95           H  
ATOM   2124  CA  VAL A 138       9.390   9.767   4.371  1.00 97.95           C  
ATOM   2125  HA  VAL A 138      10.004  10.508   4.882  1.00 97.95           H  
ATOM   2126  C   VAL A 138       8.102   9.596   5.166  1.00 97.95           C  
ATOM   2127  CB  VAL A 138       9.093  10.307   2.955  1.00 97.95           C  
ATOM   2128  HB  VAL A 138       8.457   9.599   2.423  1.00 97.95           H  
ATOM   2129  O   VAL A 138       7.372   8.625   4.975  1.00 97.95           O  
ATOM   2130  CG1 VAL A 138       8.368  11.660   3.024  1.00 97.95           C  
ATOM   2131 HG11 VAL A 138       7.353  11.531   3.401  1.00 97.95           H  
ATOM   2132 HG12 VAL A 138       8.916  12.342   3.675  1.00 97.95           H  
ATOM   2133 HG13 VAL A 138       8.315  12.108   2.032  1.00 97.95           H  
ATOM   2134  CG2 VAL A 138      10.375  10.508   2.142  1.00 97.95           C  
ATOM   2135 HG21 VAL A 138      10.875   9.551   1.997  1.00 97.95           H  
ATOM   2136 HG22 VAL A 138      11.056  11.183   2.660  1.00 97.95           H  
ATOM   2137 HG23 VAL A 138      10.146  10.919   1.158  1.00 97.95           H  
ATOM   2138  N   GLU A 139       7.785  10.560   6.029  1.00 97.99           N  
ATOM   2139  H   GLU A 139       8.407  11.350   6.121  1.00 97.99           H  
ATOM   2140  CA  GLU A 139       6.514  10.612   6.756  1.00 97.99           C  
ATOM   2141  HA  GLU A 139       5.982   9.675   6.596  1.00 97.99           H  
ATOM   2142  C   GLU A 139       5.623  11.741   6.216  1.00 97.99           C  
ATOM   2143  CB  GLU A 139       6.763  10.720   8.273  1.00 97.99           C  
ATOM   2144  HB2 GLU A 139       7.472   9.947   8.568  1.00 97.99           H  
ATOM   2145  HB3 GLU A 139       7.197  11.693   8.503  1.00 97.99           H  
ATOM   2146  O   GLU A 139       6.057  12.883   6.059  1.00 97.99           O  
ATOM   2147  CG  GLU A 139       5.471  10.529   9.085  1.00 97.99           C  
ATOM   2148  HG2 GLU A 139       4.757  11.306   8.812  1.00 97.99           H  
ATOM   2149  HG3 GLU A 139       5.025   9.571   8.821  1.00 97.99           H  
ATOM   2150  CD  GLU A 139       5.708  10.575  10.605  1.00 97.99           C  
ATOM   2151  OE1 GLU A 139       5.534  11.663  11.190  1.00 97.99           O  
ATOM   2152  OE2 GLU A 139       5.983   9.505  11.212  1.00 97.99           O  
ATOM   2153  N   VAL A 140       4.353  11.425   5.959  1.00 97.65           N  
ATOM   2154  H   VAL A 140       4.082  10.459   6.075  1.00 97.65           H  
ATOM   2155  CA  VAL A 140       3.303  12.373   5.576  1.00 97.65           C  
ATOM   2156  HA  VAL A 140       3.723  13.378   5.541  1.00 97.65           H  
ATOM   2157  C   VAL A 140       2.207  12.331   6.628  1.00 97.65           C  
ATOM   2158  CB  VAL A 140       2.714  12.051   4.192  1.00 97.65           C  
ATOM   2159  HB  VAL A 140       2.174  11.105   4.236  1.00 97.65           H  
ATOM   2160  O   VAL A 140       1.680  11.265   6.936  1.00 97.65           O  
ATOM   2161  CG1 VAL A 140       1.739  13.146   3.735  1.00 97.65           C  
ATOM   2162 HG11 VAL A 140       0.907  13.231   4.434  1.00 97.65           H  
ATOM   2163 HG12 VAL A 140       1.336  12.887   2.756  1.00 97.65           H  
ATOM   2164 HG13 VAL A 140       2.257  14.103   3.670  1.00 97.65           H  
ATOM   2165  CG2 VAL A 140       3.800  11.927   3.124  1.00 97.65           C  
ATOM   2166 HG21 VAL A 140       4.400  12.837   3.087  1.00 97.65           H  
ATOM   2167 HG22 VAL A 140       3.330  11.748   2.157  1.00 97.65           H  
ATOM   2168 HG23 VAL A 140       4.450  11.080   3.344  1.00 97.65           H  
ATOM   2169  N   THR A 141       1.830  13.490   7.162  1.00 96.70           N  
ATOM   2170  H   THR A 141       2.269  14.341   6.841  1.00 96.70           H  
ATOM   2171  CA  THR A 141       0.748  13.597   8.149  1.00 96.70           C  
ATOM   2172  HA  THR A 141       0.438  12.599   8.460  1.00 96.70           H  
ATOM   2173  C   THR A 141      -0.470  14.286   7.545  1.00 96.70           C  
ATOM   2174  CB  THR A 141       1.223  14.315   9.418  1.00 96.70           C  
ATOM   2175  HB  THR A 141       1.559  15.321   9.170  1.00 96.70           H  
ATOM   2176  O   THR A 141      -0.346  15.320   6.888  1.00 96.70           O  
ATOM   2177  CG2 THR A 141       0.140  14.391  10.496  1.00 96.70           C  
ATOM   2178 HG21 THR A 141       0.571  14.791  11.414  1.00 96.70           H  
ATOM   2179 HG22 THR A 141      -0.262  13.398  10.693  1.00 96.70           H  
ATOM   2180 HG23 THR A 141      -0.666  15.053  10.177  1.00 96.70           H  
ATOM   2181  OG1 THR A 141       2.283  13.599  10.005  1.00 96.70           O  
ATOM   2182  HG1 THR A 141       3.021  13.535   9.395  1.00 96.70           H  
ATOM   2183  N   PHE A 142      -1.646  13.724   7.814  1.00 95.52           N  
ATOM   2184  H   PHE A 142      -1.646  12.861   8.338  1.00 95.52           H  
ATOM   2185  CA  PHE A 142      -2.954  14.310   7.540  1.00 95.52           C  
ATOM   2186  HA  PHE A 142      -2.832  15.259   7.018  1.00 95.52           H  
ATOM   2187  C   PHE A 142      -3.672  14.578   8.862  1.00 95.52           C  
ATOM   2188  CB  PHE A 142      -3.779  13.374   6.650  1.00 95.52           C  
ATOM   2189  HB2 PHE A 142      -4.763  13.816   6.498  1.00 95.52           H  
ATOM   2190  HB3 PHE A 142      -3.925  12.428   7.172  1.00 95.52           H  
ATOM   2191  O   PHE A 142      -3.497  13.834   9.830  1.00 95.52           O  
ATOM   2192  CG  PHE A 142      -3.156  13.096   5.299  1.00 95.52           C  
ATOM   2193  CD1 PHE A 142      -3.564  13.832   4.170  1.00 95.52           C  
ATOM   2194  HD1 PHE A 142      -4.319  14.599   4.264  1.00 95.52           H  
ATOM   2195  CD2 PHE A 142      -2.161  12.108   5.170  1.00 95.52           C  
ATOM   2196  HD2 PHE A 142      -1.837  11.551   6.037  1.00 95.52           H  
ATOM   2197  CE1 PHE A 142      -2.993  13.564   2.914  1.00 95.52           C  
ATOM   2198  HE1 PHE A 142      -3.331  14.114   2.048  1.00 95.52           H  
ATOM   2199  CE2 PHE A 142      -1.577  11.853   3.919  1.00 95.52           C  
ATOM   2200  HE2 PHE A 142      -0.806  11.102   3.831  1.00 95.52           H  
ATOM   2201  CZ  PHE A 142      -1.999  12.577   2.790  1.00 95.52           C  
ATOM   2202  HZ  PHE A 142      -1.561  12.371   1.824  1.00 95.52           H  
ATOM   2203  N   SER A 143      -4.489  15.627   8.904  1.00 93.97           N  
ATOM   2204  H   SER A 143      -4.634  16.181   8.072  1.00 93.97           H  
ATOM   2205  CA  SER A 143      -5.292  15.976  10.079  1.00 93.97           C  
ATOM   2206  HA  SER A 143      -5.348  15.115  10.745  1.00 93.97           H  
ATOM   2207  C   SER A 143      -6.711  16.318   9.655  1.00 93.97           C  
ATOM   2208  CB  SER A 143      -4.671  17.131  10.868  1.00 93.97           C  
ATOM   2209  HB2 SER A 143      -4.649  18.032  10.256  1.00 93.97           H  
ATOM   2210  HB3 SER A 143      -5.269  17.317  11.760  1.00 93.97           H  
ATOM   2211  O   SER A 143      -6.914  17.016   8.663  1.00 93.97           O  
ATOM   2212  OG  SER A 143      -3.352  16.786  11.250  1.00 93.97           O  
ATOM   2213  HG  SER A 143      -3.366  15.846  11.446  1.00 93.97           H  
ATOM   2214  N   ALA A 144      -7.694  15.823  10.397  1.00 88.12           N  
ATOM   2215  H   ALA A 144      -7.469  15.264  11.207  1.00 88.12           H  
ATOM   2216  CA  ALA A 144      -9.097  15.999  10.074  1.00 88.12           C  
ATOM   2217  HA  ALA A 144      -9.224  16.881   9.446  1.00 88.12           H  
ATOM   2218  C   ALA A 144      -9.929  16.187  11.341  1.00 88.12           C  
ATOM   2219  CB  ALA A 144      -9.574  14.769   9.294  1.00 88.12           C  
ATOM   2220  HB1 ALA A 144      -9.077  14.718   8.325  1.00 88.12           H  
ATOM   2221  HB2 ALA A 144      -9.349  13.864   9.860  1.00 88.12           H  
ATOM   2222  HB3 ALA A 144     -10.656  14.814   9.167  1.00 88.12           H  
ATOM   2223  O   ALA A 144      -9.926  15.336  12.218  1.00 88.12           O  
ATOM   2224  N   ASN A 145     -10.742  17.246  11.376  1.00 87.51           N  
ATOM   2225  H   ASN A 145     -10.591  17.988  10.708  1.00 87.51           H  
ATOM   2226  CA  ASN A 145     -11.713  17.461  12.460  1.00 87.51           C  
ATOM   2227  HA  ASN A 145     -11.183  17.476  13.412  1.00 87.51           H  
ATOM   2228  C   ASN A 145     -12.777  16.350  12.546  1.00 87.51           C  
ATOM   2229  CB  ASN A 145     -12.421  18.809  12.240  1.00 87.51           C  
ATOM   2230  HB2 ASN A 145     -13.166  18.937  13.025  1.00 87.51           H  
ATOM   2231  HB3 ASN A 145     -12.942  18.789  11.283  1.00 87.51           H  
ATOM   2232  O   ASN A 145     -13.442  16.217  13.567  1.00 87.51           O  
ATOM   2233  CG  ASN A 145     -11.507  20.017  12.285  1.00 87.51           C  
ATOM   2234  ND2 ASN A 145     -11.972  21.148  11.813  1.00 87.51           N  
ATOM   2235 HD21 ASN A 145     -11.343  21.933  11.904  1.00 87.51           H  
ATOM   2236 HD22 ASN A 145     -12.940  21.229  11.537  1.00 87.51           H  
ATOM   2237  OD1 ASN A 145     -10.369  19.984  12.704  1.00 87.51           O  
ATOM   2238  N   ASP A 146     -12.966  15.604  11.457  1.00 84.10           N  
ATOM   2239  H   ASP A 146     -12.298  15.708  10.707  1.00 84.10           H  
ATOM   2240  CA  ASP A 146     -13.830  14.430  11.384  1.00 84.10           C  
ATOM   2241  HA  ASP A 146     -14.343  14.278  12.334  1.00 84.10           H  
ATOM   2242  C   ASP A 146     -12.960  13.201  11.061  1.00 84.10           C  
ATOM   2243  CB  ASP A 146     -14.926  14.660  10.334  1.00 84.10           C  
ATOM   2244  HB2 ASP A 146     -14.465  14.916   9.380  1.00 84.10           H  
ATOM   2245  HB3 ASP A 146     -15.537  15.506  10.647  1.00 84.10           H  
ATOM   2246  O   ASP A 146     -12.501  13.077   9.916  1.00 84.10           O  
ATOM   2247  CG  ASP A 146     -15.836  13.440  10.139  1.00 84.10           C  
ATOM   2248  OD1 ASP A 146     -15.682  12.446  10.883  1.00 84.10           O  
ATOM   2249  OD2 ASP A 146     -16.666  13.511   9.209  1.00 84.10           O  
ATOM   2250  N   PRO A 147     -12.733  12.295  12.030  1.00 76.24           N  
ATOM   2251  CA  PRO A 147     -11.953  11.077  11.824  1.00 76.24           C  
ATOM   2252  HA  PRO A 147     -10.927  11.356  11.585  1.00 76.24           H  
ATOM   2253  C   PRO A 147     -12.496  10.182  10.704  1.00 76.24           C  
ATOM   2254  CB  PRO A 147     -11.973  10.345  13.171  1.00 76.24           C  
ATOM   2255  HB2 PRO A 147     -11.042   9.808  13.349  1.00 76.24           H  
ATOM   2256  HB3 PRO A 147     -12.821   9.662  13.216  1.00 76.24           H  
ATOM   2257  O   PRO A 147     -11.724   9.472  10.064  1.00 76.24           O  
ATOM   2258  CG  PRO A 147     -12.179  11.468  14.184  1.00 76.24           C  
ATOM   2259  HG2 PRO A 147     -11.225  11.954  14.391  1.00 76.24           H  
ATOM   2260  HG3 PRO A 147     -12.636  11.107  15.106  1.00 76.24           H  
ATOM   2261  CD  PRO A 147     -13.094  12.429  13.435  1.00 76.24           C  
ATOM   2262  HD2 PRO A 147     -14.135  12.135  13.570  1.00 76.24           H  
ATOM   2263  HD3 PRO A 147     -12.934  13.443  13.799  1.00 76.24           H  
ATOM   2264  N   HIS A 148     -13.794  10.251  10.378  1.00 83.36           N  
ATOM   2265  H   HIS A 148     -14.399  10.901  10.859  1.00 83.36           H  
ATOM   2266  CA  HIS A 148     -14.368   9.459   9.287  1.00 83.36           C  
ATOM   2267  HA  HIS A 148     -14.099   8.416   9.454  1.00 83.36           H  
ATOM   2268  C   HIS A 148     -13.811   9.832   7.905  1.00 83.36           C  
ATOM   2269  CB  HIS A 148     -15.895   9.568   9.300  1.00 83.36           C  
ATOM   2270  HB2 HIS A 148     -16.188  10.608   9.159  1.00 83.36           H  
ATOM   2271  HB3 HIS A 148     -16.294   8.998   8.461  1.00 83.36           H  
ATOM   2272  O   HIS A 148     -13.917   9.037   6.966  1.00 83.36           O  
ATOM   2273  CG  HIS A 148     -16.525   9.033  10.559  1.00 83.36           C  
ATOM   2274  CD2 HIS A 148     -17.400   9.693  11.377  1.00 83.36           C  
ATOM   2275  HD2 HIS A 148     -17.743  10.709  11.245  1.00 83.36           H  
ATOM   2276  ND1 HIS A 148     -16.324   7.781  11.097  1.00 83.36           N  
ATOM   2277  HD1 HIS A 148     -15.580   7.146  10.846  1.00 83.36           H  
ATOM   2278  CE1 HIS A 148     -17.085   7.681  12.200  1.00 83.36           C  
ATOM   2279  HE1 HIS A 148     -17.096   6.835  12.872  1.00 83.36           H  
ATOM   2280  NE2 HIS A 148     -17.769   8.815  12.404  1.00 83.36           N  
ATOM   2281  N   LYS A 149     -13.138  10.986   7.763  1.00 86.66           N  
ATOM   2282  H   LYS A 149     -13.072  11.594   8.567  1.00 86.66           H  
ATOM   2283  CA  LYS A 149     -12.372  11.322   6.547  1.00 86.66           C  
ATOM   2284  HA  LYS A 149     -13.045  11.313   5.689  1.00 86.66           H  
ATOM   2285  C   LYS A 149     -11.274  10.307   6.236  1.00 86.66           C  
ATOM   2286  CB  LYS A 149     -11.731  12.706   6.683  1.00 86.66           C  
ATOM   2287  HB2 LYS A 149     -11.015  12.826   5.870  1.00 86.66           H  
ATOM   2288  HB3 LYS A 149     -11.184  12.773   7.623  1.00 86.66           H  
ATOM   2289  O   LYS A 149     -10.883  10.159   5.077  1.00 86.66           O  
ATOM   2290  CG  LYS A 149     -12.765  13.832   6.587  1.00 86.66           C  
ATOM   2291  HG2 LYS A 149     -13.424  13.650   5.737  1.00 86.66           H  
ATOM   2292  HG3 LYS A 149     -13.362  13.871   7.498  1.00 86.66           H  
ATOM   2293  CD  LYS A 149     -12.037  15.160   6.370  1.00 86.66           C  
ATOM   2294  HD2 LYS A 149     -11.352  15.342   7.198  1.00 86.66           H  
ATOM   2295  HD3 LYS A 149     -11.458  15.097   5.449  1.00 86.66           H  
ATOM   2296  CE  LYS A 149     -13.023  16.319   6.267  1.00 86.66           C  
ATOM   2297  HE2 LYS A 149     -13.575  16.394   7.204  1.00 86.66           H  
ATOM   2298  HE3 LYS A 149     -13.736  16.099   5.473  1.00 86.66           H  
ATOM   2299  NZ  LYS A 149     -12.294  17.577   5.973  1.00 86.66           N  
ATOM   2300  HZ1 LYS A 149     -12.935  18.353   5.894  1.00 86.66           H  
ATOM   2301  HZ2 LYS A 149     -11.614  17.768   6.696  1.00 86.66           H  
ATOM   2302  HZ3 LYS A 149     -11.788  17.487   5.104  1.00 86.66           H  
ATOM   2303  N   PHE A 150     -10.798   9.599   7.252  1.00 90.12           N  
ATOM   2304  H   PHE A 150     -11.157   9.779   8.179  1.00 90.12           H  
ATOM   2305  CA  PHE A 150      -9.768   8.582   7.137  1.00 90.12           C  
ATOM   2306  HA  PHE A 150      -9.095   8.835   6.318  1.00 90.12           H  
ATOM   2307  C   PHE A 150     -10.307   7.189   6.799  1.00 90.12           C  
ATOM   2308  CB  PHE A 150      -8.968   8.583   8.436  1.00 90.12           C  
ATOM   2309  HB2 PHE A 150      -8.222   7.793   8.354  1.00 90.12           H  
ATOM   2310  HB3 PHE A 150      -9.626   8.291   9.255  1.00 90.12           H  
ATOM   2311  O   PHE A 150      -9.513   6.274   6.622  1.00 90.12           O  
ATOM   2312  CG  PHE A 150      -8.264   9.881   8.800  1.00 90.12           C  
ATOM   2313  CD1 PHE A 150      -7.776  10.760   7.813  1.00 90.12           C  
ATOM   2314  HD1 PHE A 150      -7.899  10.511   6.769  1.00 90.12           H  
ATOM   2315  CD2 PHE A 150      -8.103  10.216  10.153  1.00 90.12           C  
ATOM   2316  HD2 PHE A 150      -8.477   9.558  10.924  1.00 90.12           H  
ATOM   2317  CE1 PHE A 150      -7.144  11.964   8.168  1.00 90.12           C  
ATOM   2318  HE1 PHE A 150      -6.785  12.639   7.404  1.00 90.12           H  
ATOM   2319  CE2 PHE A 150      -7.469  11.415  10.512  1.00 90.12           C  
ATOM   2320  HE2 PHE A 150      -7.366  11.660  11.559  1.00 90.12           H  
ATOM   2321  CZ  PHE A 150      -6.986  12.289   9.524  1.00 90.12           C  
ATOM   2322  HZ  PHE A 150      -6.503  13.210   9.817  1.00 90.12           H  
ATOM   2323  N   ASN A 151     -11.623   7.015   6.623  1.00 90.84           N  
ATOM   2324  H   ASN A 151     -12.245   7.778   6.848  1.00 90.84           H  
ATOM   2325  CA  ASN A 151     -12.214   5.702   6.340  1.00 90.84           C  
ATOM   2326  HA  ASN A 151     -11.818   4.993   7.067  1.00 90.84           H  
ATOM   2327  C   ASN A 151     -11.887   5.160   4.939  1.00 90.84           C  
ATOM   2328  CB  ASN A 151     -13.739   5.764   6.525  1.00 90.84           C  
ATOM   2329  HB2 ASN A 151     -14.151   6.606   5.969  1.00 90.84           H  
ATOM   2330  HB3 ASN A 151     -14.178   4.847   6.132  1.00 90.84           H  
ATOM   2331  O   ASN A 151     -12.142   3.987   4.670  1.00 90.84           O  
ATOM   2332  CG  ASN A 151     -14.179   5.858   7.973  1.00 90.84           C  
ATOM   2333  ND2 ASN A 151     -15.469   5.896   8.205  1.00 90.84           N  
ATOM   2334 HD21 ASN A 151     -15.747   5.814   9.173  1.00 90.84           H  
ATOM   2335 HD22 ASN A 151     -16.127   5.812   7.443  1.00 90.84           H  
ATOM   2336  OD1 ASN A 151     -13.405   5.883   8.908  1.00 90.84           O  
ATOM   2337  N   ARG A 152     -11.397   6.004   4.018  1.00 94.60           N  
ATOM   2338  H   ARG A 152     -11.188   6.943   4.324  1.00 94.60           H  
ATOM   2339  CA  ARG A 152     -11.146   5.630   2.615  1.00 94.60           C  
ATOM   2340  HA  ARG A 152     -11.065   4.544   2.572  1.00 94.60           H  
ATOM   2341  C   ARG A 152      -9.809   6.151   2.067  1.00 94.60           C  
ATOM   2342  CB  ARG A 152     -12.336   6.033   1.725  1.00 94.60           C  
ATOM   2343  HB2 ARG A 152     -12.107   5.760   0.695  1.00 94.60           H  
ATOM   2344  HB3 ARG A 152     -12.466   7.114   1.776  1.00 94.60           H  
ATOM   2345  O   ARG A 152      -9.822   6.910   1.092  1.00 94.60           O  
ATOM   2346  CG  ARG A 152     -13.648   5.345   2.115  1.00 94.60           C  
ATOM   2347  HG2 ARG A 152     -13.524   4.263   2.061  1.00 94.60           H  
ATOM   2348  HG3 ARG A 152     -13.924   5.623   3.132  1.00 94.60           H  
ATOM   2349  CD  ARG A 152     -14.769   5.790   1.171  1.00 94.60           C  
ATOM   2350  HD2 ARG A 152     -14.530   5.490   0.150  1.00 94.60           H  
ATOM   2351  HD3 ARG A 152     -14.836   6.877   1.197  1.00 94.60           H  
ATOM   2352  NE  ARG A 152     -16.066   5.227   1.587  1.00 94.60           N  
ATOM   2353  HE  ARG A 152     -16.609   5.767   2.245  1.00 94.60           H  
ATOM   2354  NH1 ARG A 152     -15.918   3.217   0.480  1.00 94.60           N  
ATOM   2355 HH11 ARG A 152     -16.247   2.263   0.507  1.00 94.60           H  
ATOM   2356 HH12 ARG A 152     -14.987   3.425   0.148  1.00 94.60           H  
ATOM   2357  NH2 ARG A 152     -17.601   3.572   1.864  1.00 94.60           N  
ATOM   2358 HH21 ARG A 152     -18.059   4.071   2.613  1.00 94.60           H  
ATOM   2359 HH22 ARG A 152     -17.701   2.567   1.828  1.00 94.60           H  
ATOM   2360  CZ  ARG A 152     -16.523   4.023   1.301  1.00 94.60           C  
ATOM   2361  N   PRO A 153      -8.658   5.823   2.680  1.00 96.15           N  
ATOM   2362  CA  PRO A 153      -7.378   6.254   2.156  1.00 96.15           C  
ATOM   2363  HA  PRO A 153      -7.420   7.312   1.898  1.00 96.15           H  
ATOM   2364  C   PRO A 153      -7.034   5.445   0.902  1.00 96.15           C  
ATOM   2365  CB  PRO A 153      -6.380   6.066   3.296  1.00 96.15           C  
ATOM   2366  HB2 PRO A 153      -6.415   6.933   3.955  1.00 96.15           H  
ATOM   2367  HB3 PRO A 153      -5.365   5.904   2.933  1.00 96.15           H  
ATOM   2368  O   PRO A 153      -7.349   4.257   0.774  1.00 96.15           O  
ATOM   2369  CG  PRO A 153      -6.928   4.849   4.033  1.00 96.15           C  
ATOM   2370  HG2 PRO A 153      -6.689   4.889   5.096  1.00 96.15           H  
ATOM   2371  HG3 PRO A 153      -6.502   3.951   3.585  1.00 96.15           H  
ATOM   2372  CD  PRO A 153      -8.445   4.912   3.796  1.00 96.15           C  
ATOM   2373  HD2 PRO A 153      -8.852   3.925   3.577  1.00 96.15           H  
ATOM   2374  HD3 PRO A 153      -8.934   5.307   4.687  1.00 96.15           H  
ATOM   2375  N   GLN A 154      -6.375   6.111  -0.035  1.00 97.78           N  
ATOM   2376  H   GLN A 154      -6.176   7.089   0.124  1.00 97.78           H  
ATOM   2377  CA  GLN A 154      -5.906   5.518  -1.276  1.00 97.78           C  
ATOM   2378  HA  GLN A 154      -5.996   4.433  -1.212  1.00 97.78           H  
ATOM   2379  C   GLN A 154      -4.430   5.851  -1.478  1.00 97.78           C  
ATOM   2380  CB  GLN A 154      -6.803   5.996  -2.426  1.00 97.78           C  
ATOM   2381  HB2 GLN A 154      -7.795   5.563  -2.300  1.00 97.78           H  
ATOM   2382  HB3 GLN A 154      -6.898   7.080  -2.372  1.00 97.78           H  
ATOM   2383  O   GLN A 154      -4.024   7.007  -1.359  1.00 97.78           O  
ATOM   2384  CG  GLN A 154      -6.260   5.615  -3.809  1.00 97.78           C  
ATOM   2385  HG2 GLN A 154      -5.246   6.000  -3.922  1.00 97.78           H  
ATOM   2386  HG3 GLN A 154      -6.221   4.530  -3.905  1.00 97.78           H  
ATOM   2387  CD  GLN A 154      -7.083   6.186  -4.954  1.00 97.78           C  
ATOM   2388  NE2 GLN A 154      -6.493   6.251  -6.123  1.00 97.78           N  
ATOM   2389 HE21 GLN A 154      -5.553   5.890  -6.191  1.00 97.78           H  
ATOM   2390 HE22 GLN A 154      -7.106   5.970  -6.875  1.00 97.78           H  
ATOM   2391  OE1 GLN A 154      -8.233   6.593  -4.833  1.00 97.78           O  
ATOM   2392  N   PHE A 155      -3.656   4.841  -1.859  1.00 98.11           N  
ATOM   2393  H   PHE A 155      -4.073   3.925  -1.933  1.00 98.11           H  
ATOM   2394  CA  PHE A 155      -2.239   4.946  -2.183  1.00 98.11           C  
ATOM   2395  HA  PHE A 155      -1.919   5.985  -2.106  1.00 98.11           H  
ATOM   2396  C   PHE A 155      -2.037   4.472  -3.618  1.00 98.11           C  
ATOM   2397  CB  PHE A 155      -1.410   4.124  -1.185  1.00 98.11           C  
ATOM   2398  HB2 PHE A 155      -0.355   4.358  -1.325  1.00 98.11           H  
ATOM   2399  HB3 PHE A 155      -1.535   3.062  -1.398  1.00 98.11           H  
ATOM   2400  O   PHE A 155      -2.463   3.380  -3.980  1.00 98.11           O  
ATOM   2401  CG  PHE A 155      -1.787   4.378   0.262  1.00 98.11           C  
ATOM   2402  CD1 PHE A 155      -1.280   5.508   0.925  1.00 98.11           C  
ATOM   2403  HD1 PHE A 155      -0.580   6.157   0.419  1.00 98.11           H  
ATOM   2404  CD2 PHE A 155      -2.693   3.527   0.924  1.00 98.11           C  
ATOM   2405  HD2 PHE A 155      -3.092   2.660   0.418  1.00 98.11           H  
ATOM   2406  CE1 PHE A 155      -1.689   5.798   2.237  1.00 98.11           C  
ATOM   2407  HE1 PHE A 155      -1.306   6.671   2.744  1.00 98.11           H  
ATOM   2408  CE2 PHE A 155      -3.103   3.818   2.236  1.00 98.11           C  
ATOM   2409  HE2 PHE A 155      -3.807   3.170   2.738  1.00 98.11           H  
ATOM   2410  CZ  PHE A 155      -2.609   4.961   2.888  1.00 98.11           C  
ATOM   2411  HZ  PHE A 155      -2.938   5.202   3.888  1.00 98.11           H  
ATOM   2412  N   THR A 156      -1.416   5.294  -4.455  1.00 97.77           N  
ATOM   2413  H   THR A 156      -1.099   6.187  -4.108  1.00 97.77           H  
ATOM   2414  CA  THR A 156      -0.998   4.899  -5.804  1.00 97.77           C  
ATOM   2415  HA  THR A 156      -1.304   3.873  -6.012  1.00 97.77           H  
ATOM   2416  C   THR A 156       0.513   4.963  -5.850  1.00 97.77           C  
ATOM   2417  CB  THR A 156      -1.618   5.791  -6.883  1.00 97.77           C  
ATOM   2418  HB  THR A 156      -1.183   6.788  -6.818  1.00 97.77           H  
ATOM   2419  O   THR A 156       1.076   6.033  -5.638  1.00 97.77           O  
ATOM   2420  CG2 THR A 156      -1.381   5.254  -8.288  1.00 97.77           C  
ATOM   2421 HG21 THR A 156      -0.311   5.193  -8.488  1.00 97.77           H  
ATOM   2422 HG22 THR A 156      -1.824   5.938  -9.011  1.00 97.77           H  
ATOM   2423 HG23 THR A 156      -1.825   4.263  -8.388  1.00 97.77           H  
ATOM   2424  OG1 THR A 156      -3.010   5.883  -6.656  1.00 97.77           O  
ATOM   2425  HG1 THR A 156      -3.073   6.087  -5.720  1.00 97.77           H  
ATOM   2426  N   ILE A 157       1.153   3.822  -6.080  1.00 95.97           N  
ATOM   2427  H   ILE A 157       0.613   2.993  -6.282  1.00 95.97           H  
ATOM   2428  CA  ILE A 157       2.601   3.715  -6.161  1.00 95.97           C  
ATOM   2429  HA  ILE A 157       3.046   4.642  -5.799  1.00 95.97           H  
ATOM   2430  C   ILE A 157       2.964   3.572  -7.633  1.00 95.97           C  
ATOM   2431  CB  ILE A 157       3.165   2.572  -5.287  1.00 95.97           C  
ATOM   2432  HB  ILE A 157       2.855   1.609  -5.694  1.00 95.97           H  
ATOM   2433  O   ILE A 157       2.545   2.621  -8.302  1.00 95.97           O  
ATOM   2434  CG1 ILE A 157       2.739   2.643  -3.798  1.00 95.97           C  
ATOM   2435 HG12 ILE A 157       3.439   2.051  -3.208  1.00 95.97           H  
ATOM   2436 HG13 ILE A 157       2.806   3.673  -3.446  1.00 95.97           H  
ATOM   2437  CG2 ILE A 157       4.702   2.662  -5.358  1.00 95.97           C  
ATOM   2438 HG21 ILE A 157       5.036   3.676  -5.139  1.00 95.97           H  
ATOM   2439 HG22 ILE A 157       5.168   1.994  -4.634  1.00 95.97           H  
ATOM   2440 HG23 ILE A 157       5.053   2.390  -6.354  1.00 95.97           H  
ATOM   2441  CD1 ILE A 157       1.341   2.086  -3.481  1.00 95.97           C  
ATOM   2442 HD11 ILE A 157       1.222   1.100  -3.930  1.00 95.97           H  
ATOM   2443 HD12 ILE A 157       1.231   1.994  -2.400  1.00 95.97           H  
ATOM   2444 HD13 ILE A 157       0.556   2.751  -3.842  1.00 95.97           H  
ATOM   2445  N   GLU A 158       3.722   4.542  -8.127  1.00 93.39           N  
ATOM   2446  H   GLU A 158       4.018   5.289  -7.515  1.00 93.39           H  
ATOM   2447  CA  GLU A 158       4.235   4.599  -9.485  1.00 93.39           C  
ATOM   2448  HA  GLU A 158       3.818   3.766 -10.051  1.00 93.39           H  
ATOM   2449  C   GLU A 158       5.755   4.409  -9.447  1.00 93.39           C  
ATOM   2450  CB  GLU A 158       3.772   5.885 -10.198  1.00 93.39           C  
ATOM   2451  HB2 GLU A 158       4.120   6.757  -9.644  1.00 93.39           H  
ATOM   2452  HB3 GLU A 158       4.203   5.901 -11.199  1.00 93.39           H  
ATOM   2453  O   GLU A 158       6.492   5.081  -8.724  1.00 93.39           O  
ATOM   2454  CG  GLU A 158       2.232   5.919 -10.313  1.00 93.39           C  
ATOM   2455  HG2 GLU A 158       1.904   4.977 -10.751  1.00 93.39           H  
ATOM   2456  HG3 GLU A 158       1.804   5.982  -9.313  1.00 93.39           H  
ATOM   2457  CD  GLU A 158       1.654   7.073 -11.150  1.00 93.39           C  
ATOM   2458  OE1 GLU A 158       0.495   6.906 -11.622  1.00 93.39           O  
ATOM   2459  OE2 GLU A 158       2.324   8.115 -11.287  1.00 93.39           O  
ATOM   2460  N   TRP A 159       6.215   3.418 -10.201  1.00 84.49           N  
ATOM   2461  H   TRP A 159       5.548   2.907 -10.762  1.00 84.49           H  
ATOM   2462  CA  TRP A 159       7.608   2.995 -10.277  1.00 84.49           C  
ATOM   2463  HA  TRP A 159       8.248   3.683  -9.725  1.00 84.49           H  
ATOM   2464  C   TRP A 159       8.043   2.973 -11.735  1.00 84.49           C  
ATOM   2465  CB  TRP A 159       7.737   1.593  -9.665  1.00 84.49           C  
ATOM   2466  HB2 TRP A 159       7.343   1.620  -8.649  1.00 84.49           H  
ATOM   2467  HB3 TRP A 159       7.133   0.885 -10.231  1.00 84.49           H  
ATOM   2468  O   TRP A 159       7.409   2.256 -12.511  1.00 84.49           O  
ATOM   2469  CG  TRP A 159       9.145   1.088  -9.613  1.00 84.49           C  
ATOM   2470  CD1 TRP A 159       9.932   1.138  -8.520  1.00 84.49           C  
ATOM   2471  HD1 TRP A 159       9.609   1.478  -7.547  1.00 84.49           H  
ATOM   2472  CD2 TRP A 159       9.954   0.436 -10.644  1.00 84.49           C  
ATOM   2473  CE2 TRP A 159      11.262   0.221 -10.113  1.00 84.49           C  
ATOM   2474  CE3 TRP A 159       9.723  -0.019 -11.961  1.00 84.49           C  
ATOM   2475  HE3 TRP A 159       8.746   0.120 -12.400  1.00 84.49           H  
ATOM   2476  NE1 TRP A 159      11.194   0.688  -8.821  1.00 84.49           N  
ATOM   2477  HE1 TRP A 159      11.970   0.731  -8.176  1.00 84.49           H  
ATOM   2478  CH2 TRP A 159      12.028  -0.811 -12.158  1.00 84.49           C  
ATOM   2479  HH2 TRP A 159      12.809  -1.277 -12.741  1.00 84.49           H  
ATOM   2480  CZ2 TRP A 159      12.293  -0.372 -10.851  1.00 84.49           C  
ATOM   2481  HZ2 TRP A 159      13.271  -0.494 -10.410  1.00 84.49           H  
ATOM   2482  CZ3 TRP A 159      10.744  -0.641 -12.707  1.00 84.49           C  
ATOM   2483  HZ3 TRP A 159      10.544  -0.971 -13.715  1.00 84.49           H  
ATOM   2484  N   GLY A 160       9.110   3.693 -12.096  1.00 69.03           N  
ATOM   2485  H   GLY A 160       9.538   4.296 -11.408  1.00 69.03           H  
ATOM   2486  CA  GLY A 160       9.597   3.769 -13.486  1.00 69.03           C  
ATOM   2487  HA2 GLY A 160       9.989   2.801 -13.796  1.00 69.03           H  
ATOM   2488  HA3 GLY A 160      10.378   4.525 -13.566  1.00 69.03           H  
ATOM   2489  C   GLY A 160       8.487   4.158 -14.454  1.00 69.03           C  
ATOM   2490  O   GLY A 160       8.130   3.319 -15.315  1.00 69.03           O  
ATOM   2491  OXT GLY A 160       7.953   5.263 -14.258  1.00 69.03           O  
TER    2492      GLY A 160                                                       
END   
