# Supplementary material for: Single-chain dimers from de novo immunoglobulins as robust scaffolds for multiple binding loops
Source: Nat Commun. 2023 Sep 23;14:5939. doi: 10.1038/s41467-023-41717-5 (PMC10517939; doi:10.1038/s41467-023-41717-5)
Supplement: Supplementary file 3 — Supplementary Data 1 [file 41467_2023_41717_MOESM3_ESM.zip › design_models/scIg+EF/scIg12+EF2e/ranked_5.pdb]

ATOM      1  N   GLY A   1     -10.913   2.979  11.399  1.00 82.58           N  
ATOM      2  H   GLY A   1     -11.650   2.782  12.061  1.00 82.58           H  
ATOM      3  H2  GLY A   1     -11.206   2.658  10.488  1.00 82.58           H  
ATOM      4  H3  GLY A   1     -10.814   3.980  11.308  1.00 82.58           H  
ATOM      5  CA  GLY A   1      -9.628   2.341  11.782  1.00 82.58           C  
ATOM      6  HA2 GLY A   1      -9.322   2.700  12.765  1.00 82.58           H  
ATOM      7  HA3 GLY A   1      -9.755   1.259  11.803  1.00 82.58           H  
ATOM      8  C   GLY A   1      -8.540   2.678  10.776  1.00 82.58           C  
ATOM      9  O   GLY A   1      -8.875   3.054   9.664  1.00 82.58           O  
ATOM     10  N   ARG A   2      -7.253   2.575  11.133  1.00 89.43           N  
ATOM     11  H   ARG A   2      -7.008   2.244  12.056  1.00 89.43           H  
ATOM     12  CA  ARG A   2      -6.132   2.973  10.259  1.00 89.43           C  
ATOM     13  HA  ARG A   2      -6.504   3.220   9.265  1.00 89.43           H  
ATOM     14  C   ARG A   2      -5.124   1.840  10.082  1.00 89.43           C  
ATOM     15  CB  ARG A   2      -5.485   4.244  10.837  1.00 89.43           C  
ATOM     16  HB2 ARG A   2      -5.277   4.087  11.895  1.00 89.43           H  
ATOM     17  HB3 ARG A   2      -6.193   5.068  10.748  1.00 89.43           H  
ATOM     18  O   ARG A   2      -4.690   1.257  11.072  1.00 89.43           O  
ATOM     19  CG  ARG A   2      -4.175   4.632  10.137  1.00 89.43           C  
ATOM     20  HG2 ARG A   2      -3.435   3.845  10.288  1.00 89.43           H  
ATOM     21  HG3 ARG A   2      -4.346   4.765   9.068  1.00 89.43           H  
ATOM     22  CD  ARG A   2      -3.631   5.923  10.740  1.00 89.43           C  
ATOM     23  HD2 ARG A   2      -3.638   5.838  11.827  1.00 89.43           H  
ATOM     24  HD3 ARG A   2      -4.287   6.742  10.447  1.00 89.43           H  
ATOM     25  NE  ARG A   2      -2.250   6.169  10.300  1.00 89.43           N  
ATOM     26  HE  ARG A   2      -1.711   5.363  10.018  1.00 89.43           H  
ATOM     27  NH1 ARG A   2      -2.235   8.399  10.771  1.00 89.43           N  
ATOM     28 HH11 ARG A   2      -3.240   8.369  10.675  1.00 89.43           H  
ATOM     29 HH12 ARG A   2      -1.789   9.303  10.720  1.00 89.43           H  
ATOM     30  NH2 ARG A   2      -0.363   7.403  10.041  1.00 89.43           N  
ATOM     31 HH21 ARG A   2       0.117   6.566   9.740  1.00 89.43           H  
ATOM     32 HH22 ARG A   2       0.119   8.289  10.079  1.00 89.43           H  
ATOM     33  CZ  ARG A   2      -1.621   7.320  10.377  1.00 89.43           C  
ATOM     34  N   VAL A   3      -4.728   1.574   8.839  1.00 91.74           N  
ATOM     35  H   VAL A   3      -5.149   2.098   8.085  1.00 91.74           H  
ATOM     36  CA  VAL A   3      -3.605   0.687   8.494  1.00 91.74           C  
ATOM     37  HA  VAL A   3      -3.094   0.388   9.409  1.00 91.74           H  
ATOM     38  C   VAL A   3      -2.604   1.448   7.645  1.00 91.74           C  
ATOM     39  CB  VAL A   3      -4.080  -0.598   7.791  1.00 91.74           C  
ATOM     40  HB  VAL A   3      -4.859  -0.338   7.075  1.00 91.74           H  
ATOM     41  O   VAL A   3      -2.968   2.126   6.685  1.00 91.74           O  
ATOM     42  CG1 VAL A   3      -2.979  -1.371   7.047  1.00 91.74           C  
ATOM     43 HG11 VAL A   3      -3.379  -2.314   6.674  1.00 91.74           H  
ATOM     44 HG12 VAL A   3      -2.142  -1.575   7.714  1.00 91.74           H  
ATOM     45 HG13 VAL A   3      -2.628  -0.794   6.192  1.00 91.74           H  
ATOM     46  CG2 VAL A   3      -4.653  -1.569   8.822  1.00 91.74           C  
ATOM     47 HG21 VAL A   3      -5.098  -1.038   9.664  1.00 91.74           H  
ATOM     48 HG22 VAL A   3      -3.874  -2.213   9.229  1.00 91.74           H  
ATOM     49 HG23 VAL A   3      -5.413  -2.176   8.330  1.00 91.74           H  
ATOM     50  N   GLU A   4      -1.331   1.320   7.992  1.00 94.82           N  
ATOM     51  H   GLU A   4      -1.108   0.733   8.784  1.00 94.82           H  
ATOM     52  CA  GLU A   4      -0.223   1.866   7.222  1.00 94.82           C  
ATOM     53  HA  GLU A   4      -0.615   2.497   6.424  1.00 94.82           H  
ATOM     54  C   GLU A   4       0.574   0.736   6.562  1.00 94.82           C  
ATOM     55  CB  GLU A   4       0.628   2.766   8.127  1.00 94.82           C  
ATOM     56  HB2 GLU A   4      -0.019   3.512   8.586  1.00 94.82           H  
ATOM     57  HB3 GLU A   4       1.089   2.165   8.911  1.00 94.82           H  
ATOM     58  O   GLU A   4       0.981  -0.218   7.222  1.00 94.82           O  
ATOM     59  CG  GLU A   4       1.720   3.487   7.332  1.00 94.82           C  
ATOM     60  HG2 GLU A   4       1.258   4.005   6.492  1.00 94.82           H  
ATOM     61  HG3 GLU A   4       2.409   2.746   6.927  1.00 94.82           H  
ATOM     62  CD  GLU A   4       2.517   4.497   8.166  1.00 94.82           C  
ATOM     63  OE1 GLU A   4       3.297   5.271   7.567  1.00 94.82           O  
ATOM     64  OE2 GLU A   4       2.466   4.515   9.414  1.00 94.82           O  
ATOM     65  N   VAL A   5       0.810   0.872   5.258  1.00 95.54           N  
ATOM     66  H   VAL A   5       0.409   1.675   4.796  1.00 95.54           H  
ATOM     67  CA  VAL A   5       1.655   0.009   4.429  1.00 95.54           C  
ATOM     68  HA  VAL A   5       2.040  -0.812   5.034  1.00 95.54           H  
ATOM     69  C   VAL A   5       2.824   0.851   3.924  1.00 95.54           C  
ATOM     70  CB  VAL A   5       0.866  -0.591   3.245  1.00 95.54           C  
ATOM     71  HB  VAL A   5       0.574   0.211   2.568  1.00 95.54           H  
ATOM     72  O   VAL A   5       2.647   1.754   3.105  1.00 95.54           O  
ATOM     73  CG1 VAL A   5       1.728  -1.583   2.451  1.00 95.54           C  
ATOM     74 HG11 VAL A   5       2.628  -1.096   2.076  1.00 95.54           H  
ATOM     75 HG12 VAL A   5       1.165  -1.952   1.594  1.00 95.54           H  
ATOM     76 HG13 VAL A   5       2.007  -2.427   3.082  1.00 95.54           H  
ATOM     77  CG2 VAL A   5      -0.416  -1.302   3.697  1.00 95.54           C  
ATOM     78 HG21 VAL A   5      -0.196  -2.011   4.495  1.00 95.54           H  
ATOM     79 HG22 VAL A   5      -0.869  -1.829   2.857  1.00 95.54           H  
ATOM     80 HG23 VAL A   5      -1.133  -0.568   4.065  1.00 95.54           H  
ATOM     81  N   ARG A   6       4.038   0.570   4.397  1.00 95.25           N  
ATOM     82  H   ARG A   6       4.114  -0.182   5.067  1.00 95.25           H  
ATOM     83  CA  ARG A   6       5.270   1.188   3.888  1.00 95.25           C  
ATOM     84  HA  ARG A   6       5.023   2.013   3.219  1.00 95.25           H  
ATOM     85  C   ARG A   6       6.041   0.167   3.081  1.00 95.25           C  
ATOM     86  CB  ARG A   6       6.144   1.730   5.022  1.00 95.25           C  
ATOM     87  HB2 ARG A   6       6.450   0.901   5.660  1.00 95.25           H  
ATOM     88  HB3 ARG A   6       7.041   2.170   4.585  1.00 95.25           H  
ATOM     89  O   ARG A   6       6.355  -0.901   3.598  1.00 95.25           O  
ATOM     90  CG  ARG A   6       5.443   2.781   5.882  1.00 95.25           C  
ATOM     91  HG2 ARG A   6       5.126   3.620   5.263  1.00 95.25           H  
ATOM     92  HG3 ARG A   6       4.569   2.336   6.359  1.00 95.25           H  
ATOM     93  CD  ARG A   6       6.405   3.261   6.969  1.00 95.25           C  
ATOM     94  HD2 ARG A   6       7.316   3.643   6.507  1.00 95.25           H  
ATOM     95  HD3 ARG A   6       6.654   2.411   7.604  1.00 95.25           H  
ATOM     96  NE  ARG A   6       5.783   4.321   7.764  1.00 95.25           N  
ATOM     97  HE  ARG A   6       4.942   4.737   7.389  1.00 95.25           H  
ATOM     98  NH1 ARG A   6       6.963   4.126   9.719  1.00 95.25           N  
ATOM     99 HH11 ARG A   6       7.464   3.345   9.319  1.00 95.25           H  
ATOM    100 HH12 ARG A   6       6.994   4.281  10.717  1.00 95.25           H  
ATOM    101  NH2 ARG A   6       5.177   5.467   9.605  1.00 95.25           N  
ATOM    102 HH21 ARG A   6       4.298   5.571   9.119  1.00 95.25           H  
ATOM    103 HH22 ARG A   6       5.126   5.511  10.612  1.00 95.25           H  
ATOM    104  CZ  ARG A   6       5.988   4.638   9.023  1.00 95.25           C  
ATOM    105  N   VAL A   7       6.378   0.514   1.850  1.00 93.46           N  
ATOM    106  H   VAL A   7       6.106   1.417   1.490  1.00 93.46           H  
ATOM    107  CA  VAL A   7       7.185  -0.335   0.979  1.00 93.46           C  
ATOM    108  HA  VAL A   7       7.308  -1.315   1.440  1.00 93.46           H  
ATOM    109  C   VAL A   7       8.562   0.295   0.826  1.00 93.46           C  
ATOM    110  CB  VAL A   7       6.496  -0.563  -0.372  1.00 93.46           C  
ATOM    111  HB  VAL A   7       6.506   0.377  -0.924  1.00 93.46           H  
ATOM    112  O   VAL A   7       8.686   1.512   0.713  1.00 93.46           O  
ATOM    113  CG1 VAL A   7       7.223  -1.624  -1.201  1.00 93.46           C  
ATOM    114 HG11 VAL A   7       8.227  -1.286  -1.457  1.00 93.46           H  
ATOM    115 HG12 VAL A   7       6.685  -1.806  -2.131  1.00 93.46           H  
ATOM    116 HG13 VAL A   7       7.289  -2.556  -0.640  1.00 93.46           H  
ATOM    117  CG2 VAL A   7       5.034  -1.003  -0.214  1.00 93.46           C  
ATOM    118 HG21 VAL A   7       4.591  -1.118  -1.203  1.00 93.46           H  
ATOM    119 HG22 VAL A   7       4.979  -1.945   0.332  1.00 93.46           H  
ATOM    120 HG23 VAL A   7       4.456  -0.242   0.311  1.00 93.46           H  
ATOM    121  N   GLU A   8       9.600  -0.527   0.845  1.00 91.97           N  
ATOM    122  H   GLU A   8       9.430  -1.505   1.031  1.00 91.97           H  
ATOM    123  CA  GLU A   8      10.978  -0.132   0.583  1.00 91.97           C  
ATOM    124  HA  GLU A   8      10.995   0.854   0.120  1.00 91.97           H  
ATOM    125  C   GLU A   8      11.607  -1.126  -0.391  1.00 91.97           C  
ATOM    126  CB  GLU A   8      11.743  -0.043   1.912  1.00 91.97           C  
ATOM    127  HB2 GLU A   8      11.637  -0.982   2.454  1.00 91.97           H  
ATOM    128  HB3 GLU A   8      11.288   0.750   2.506  1.00 91.97           H  
ATOM    129  O   GLU A   8      11.676  -2.320  -0.101  1.00 91.97           O  
ATOM    130  CG  GLU A   8      13.239   0.264   1.737  1.00 91.97           C  
ATOM    131  HG2 GLU A   8      13.339   1.157   1.120  1.00 91.97           H  
ATOM    132  HG3 GLU A   8      13.721  -0.565   1.219  1.00 91.97           H  
ATOM    133  CD  GLU A   8      13.957   0.499   3.076  1.00 91.97           C  
ATOM    134  OE1 GLU A   8      15.106   0.997   3.049  1.00 91.97           O  
ATOM    135  OE2 GLU A   8      13.335   0.393   4.153  1.00 91.97           O  
ATOM    136  N   PHE A   9      12.073  -0.621  -1.530  1.00 86.87           N  
ATOM    137  H   PHE A   9      11.955   0.367  -1.704  1.00 86.87           H  
ATOM    138  CA  PHE A   9      12.841  -1.376  -2.513  1.00 86.87           C  
ATOM    139  HA  PHE A   9      12.667  -2.442  -2.366  1.00 86.87           H  
ATOM    140  C   PHE A   9      14.334  -1.095  -2.301  1.00 86.87           C  
ATOM    141  CB  PHE A   9      12.372  -1.028  -3.933  1.00 86.87           C  
ATOM    142  HB2 PHE A   9      12.919  -1.651  -4.640  1.00 86.87           H  
ATOM    143  HB3 PHE A   9      12.633   0.009  -4.148  1.00 86.87           H  
ATOM    144  O   PHE A   9      14.775   0.056  -2.356  1.00 86.87           O  
ATOM    145  CG  PHE A   9      10.882  -1.216  -4.173  1.00 86.87           C  
ATOM    146  CD1 PHE A   9      10.363  -2.465  -4.559  1.00 86.87           C  
ATOM    147  HD1 PHE A   9      11.018  -3.313  -4.688  1.00 86.87           H  
ATOM    148  CD2 PHE A   9      10.003  -0.129  -4.016  1.00 86.87           C  
ATOM    149  HD2 PHE A   9      10.382   0.835  -3.712  1.00 86.87           H  
ATOM    150  CE1 PHE A   9       8.980  -2.597  -4.790  1.00 86.87           C  
ATOM    151  HE1 PHE A   9       8.552  -3.545  -5.079  1.00 86.87           H  
ATOM    152  CE2 PHE A   9       8.632  -0.260  -4.267  1.00 86.87           C  
ATOM    153  HE2 PHE A   9       7.982   0.598  -4.182  1.00 86.87           H  
ATOM    154  CZ  PHE A   9       8.120  -1.501  -4.656  1.00 86.87           C  
ATOM    155  HZ  PHE A   9       7.064  -1.605  -4.861  1.00 86.87           H  
ATOM    156  N   GLU A  10      15.111  -2.143  -2.037  1.00 84.02           N  
ATOM    157  H   GLU A  10      14.684  -3.058  -2.028  1.00 84.02           H  
ATOM    158  CA  GLU A  10      16.553  -2.079  -1.789  1.00 84.02           C  
ATOM    159  HA  GLU A  10      16.948  -1.143  -2.183  1.00 84.02           H  
ATOM    160  C   GLU A  10      17.242  -3.236  -2.523  1.00 84.02           C  
ATOM    161  CB  GLU A  10      16.833  -2.106  -0.270  1.00 84.02           C  
ATOM    162  HB2 GLU A  10      16.263  -1.310   0.210  1.00 84.02           H  
ATOM    163  HB3 GLU A  10      16.502  -3.059   0.142  1.00 84.02           H  
ATOM    164  O   GLU A  10      17.242  -4.373  -2.053  1.00 84.02           O  
ATOM    165  CG  GLU A  10      18.326  -1.893   0.043  1.00 84.02           C  
ATOM    166  HG2 GLU A  10      18.615  -0.912  -0.333  1.00 84.02           H  
ATOM    167  HG3 GLU A  10      18.913  -2.637  -0.496  1.00 84.02           H  
ATOM    168  CD  GLU A  10      18.692  -1.989   1.540  1.00 84.02           C  
ATOM    169  OE1 GLU A  10      19.842  -1.619   1.864  1.00 84.02           O  
ATOM    170  OE2 GLU A  10      17.877  -2.468   2.375  1.00 84.02           O  
ATOM    171  N   GLY A  11      17.830  -2.950  -3.687  1.00 79.56           N  
ATOM    172  H   GLY A  11      17.715  -2.024  -4.074  1.00 79.56           H  
ATOM    173  CA  GLY A  11      18.517  -3.957  -4.496  1.00 79.56           C  
ATOM    174  HA2 GLY A  11      19.353  -4.365  -3.927  1.00 79.56           H  
ATOM    175  HA3 GLY A  11      18.907  -3.496  -5.403  1.00 79.56           H  
ATOM    176  C   GLY A  11      17.586  -5.098  -4.908  1.00 79.56           C  
ATOM    177  O   GLY A  11      16.619  -4.882  -5.629  1.00 79.56           O  
ATOM    178  N   ASP A  12      17.885  -6.305  -4.435  1.00 83.18           N  
ATOM    179  H   ASP A  12      18.616  -6.389  -3.744  1.00 83.18           H  
ATOM    180  CA  ASP A  12      17.149  -7.543  -4.705  1.00 83.18           C  
ATOM    181  HA  ASP A  12      16.730  -7.488  -5.709  1.00 83.18           H  
ATOM    182  C   ASP A  12      15.969  -7.777  -3.745  1.00 83.18           C  
ATOM    183  CB  ASP A  12      18.157  -8.708  -4.683  1.00 83.18           C  
ATOM    184  HB2 ASP A  12      17.676  -9.605  -5.073  1.00 83.18           H  
ATOM    185  HB3 ASP A  12      18.990  -8.472  -5.345  1.00 83.18           H  
ATOM    186  O   ASP A  12      15.355  -8.847  -3.764  1.00 83.18           O  
ATOM    187  CG  ASP A  12      18.709  -9.070  -3.297  1.00 83.18           C  
ATOM    188  OD1 ASP A  12      18.859  -8.167  -2.438  1.00 83.18           O  
ATOM    189  OD2 ASP A  12      19.022 -10.261  -3.078  1.00 83.18           O  
ATOM    190  N   LYS A  13      15.643  -6.796  -2.889  1.00 89.37           N  
ATOM    191  H   LYS A  13      16.199  -5.954  -2.909  1.00 89.37           H  
ATOM    192  CA  LYS A  13      14.634  -6.931  -1.832  1.00 89.37           C  
ATOM    193  HA  LYS A  13      14.152  -7.902  -1.941  1.00 89.37           H  
ATOM    194  C   LYS A  13      13.535  -5.889  -1.906  1.00 89.37           C  
ATOM    195  CB  LYS A  13      15.303  -6.887  -0.454  1.00 89.37           C  
ATOM    196  HB2 LYS A  13      15.945  -6.008  -0.395  1.00 89.37           H  
ATOM    197  HB3 LYS A  13      14.543  -6.819   0.324  1.00 89.37           H  
ATOM    198  O   LYS A  13      13.779  -4.708  -2.145  1.00 89.37           O  
ATOM    199  CG  LYS A  13      16.119  -8.159  -0.231  1.00 89.37           C  
ATOM    200  HG2 LYS A  13      16.741  -8.354  -1.105  1.00 89.37           H  
ATOM    201  HG3 LYS A  13      15.437  -9.000  -0.102  1.00 89.37           H  
ATOM    202  CD  LYS A  13      17.018  -8.034   0.992  1.00 89.37           C  
ATOM    203  HD2 LYS A  13      17.580  -7.102   0.925  1.00 89.37           H  
ATOM    204  HD3 LYS A  13      16.416  -8.050   1.900  1.00 89.37           H  
ATOM    205  CE  LYS A  13      17.978  -9.217   0.937  1.00 89.37           C  
ATOM    206  HE2 LYS A  13      17.409 -10.143   1.020  1.00 89.37           H  
ATOM    207  HE3 LYS A  13      18.448  -9.212  -0.047  1.00 89.37           H  
ATOM    208  NZ  LYS A  13      19.009  -9.111   1.988  1.00 89.37           N  
ATOM    209  HZ1 LYS A  13      19.495  -8.236   1.856  1.00 89.37           H  
ATOM    210  HZ2 LYS A  13      19.677  -9.859   1.867  1.00 89.37           H  
ATOM    211  HZ3 LYS A  13      18.588  -9.146   2.906  1.00 89.37           H  
ATOM    212  N   MET A  14      12.333  -6.333  -1.554  1.00 91.45           N  
ATOM    213  H   MET A  14      12.242  -7.324  -1.383  1.00 91.45           H  
ATOM    214  CA  MET A  14      11.213  -5.473  -1.200  1.00 91.45           C  
ATOM    215  HA  MET A  14      11.522  -4.431  -1.281  1.00 91.45           H  
ATOM    216  C   MET A  14      10.806  -5.755   0.248  1.00 91.45           C  
ATOM    217  CB  MET A  14      10.058  -5.683  -2.185  1.00 91.45           C  
ATOM    218  HB2 MET A  14       9.675  -6.698  -2.083  1.00 91.45           H  
ATOM    219  HB3 MET A  14      10.418  -5.549  -3.205  1.00 91.45           H  
ATOM    220  O   MET A  14      10.390  -6.866   0.582  1.00 91.45           O  
ATOM    221  CG  MET A  14       8.940  -4.669  -1.923  1.00 91.45           C  
ATOM    222  HG2 MET A  14       9.314  -3.675  -2.169  1.00 91.45           H  
ATOM    223  HG3 MET A  14       8.686  -4.671  -0.863  1.00 91.45           H  
ATOM    224  SD  MET A  14       7.413  -4.951  -2.851  1.00 91.45           S  
ATOM    225  CE  MET A  14       6.883  -6.455  -2.021  1.00 91.45           C  
ATOM    226  HE1 MET A  14       5.812  -6.582  -2.174  1.00 91.45           H  
ATOM    227  HE2 MET A  14       7.083  -6.378  -0.953  1.00 91.45           H  
ATOM    228  HE3 MET A  14       7.445  -7.298  -2.422  1.00 91.45           H  
ATOM    229  N   ARG A  15      10.907  -4.746   1.115  1.00 93.81           N  
ATOM    230  H   ARG A  15      11.240  -3.861   0.760  1.00 93.81           H  
ATOM    231  CA  ARG A  15      10.394  -4.791   2.489  1.00 93.81           C  
ATOM    232  HA  ARG A  15      10.249  -5.828   2.793  1.00 93.81           H  
ATOM    233  C   ARG A  15       9.040  -4.102   2.554  1.00 93.81           C  
ATOM    234  CB  ARG A  15      11.373  -4.140   3.473  1.00 93.81           C  
ATOM    235  HB2 ARG A  15      10.903  -4.126   4.456  1.00 93.81           H  
ATOM    236  HB3 ARG A  15      11.557  -3.109   3.171  1.00 93.81           H  
ATOM    237  O   ARG A  15       8.896  -2.974   2.093  1.00 93.81           O  
ATOM    238  CG  ARG A  15      12.713  -4.877   3.584  1.00 93.81           C  
ATOM    239  HG2 ARG A  15      13.265  -4.792   2.648  1.00 93.81           H  
ATOM    240  HG3 ARG A  15      12.534  -5.929   3.807  1.00 93.81           H  
ATOM    241  CD  ARG A  15      13.523  -4.244   4.723  1.00 93.81           C  
ATOM    242  HD2 ARG A  15      12.942  -4.319   5.642  1.00 93.81           H  
ATOM    243  HD3 ARG A  15      13.665  -3.185   4.506  1.00 93.81           H  
ATOM    244  NE  ARG A  15      14.810  -4.932   4.936  1.00 93.81           N  
ATOM    245  HE  ARG A  15      14.731  -5.880   5.274  1.00 93.81           H  
ATOM    246  NH1 ARG A  15      16.220  -3.167   4.486  1.00 93.81           N  
ATOM    247 HH11 ARG A  15      15.421  -2.563   4.353  1.00 93.81           H  
ATOM    248 HH12 ARG A  15      17.012  -2.913   3.913  1.00 93.81           H  
ATOM    249  NH2 ARG A  15      17.081  -5.145   4.952  1.00 93.81           N  
ATOM    250 HH21 ARG A  15      16.995  -6.099   5.273  1.00 93.81           H  
ATOM    251 HH22 ARG A  15      17.963  -4.682   4.787  1.00 93.81           H  
ATOM    252  CZ  ARG A  15      16.017  -4.414   4.791  1.00 93.81           C  
ATOM    253  N   VAL A  16       8.063  -4.763   3.160  1.00 95.92           N  
ATOM    254  H   VAL A  16       8.259  -5.700   3.481  1.00 95.92           H  
ATOM    255  CA  VAL A  16       6.723  -4.234   3.416  1.00 95.92           C  
ATOM    256  HA  VAL A  16       6.645  -3.226   3.010  1.00 95.92           H  
ATOM    257  C   VAL A  16       6.524  -4.180   4.921  1.00 95.92           C  
ATOM    258  CB  VAL A  16       5.630  -5.088   2.749  1.00 95.92           C  
ATOM    259  HB  VAL A  16       5.603  -6.075   3.210  1.00 95.92           H  
ATOM    260  O   VAL A  16       6.458  -5.220   5.572  1.00 95.92           O  
ATOM    261  CG1 VAL A  16       4.256  -4.427   2.916  1.00 95.92           C  
ATOM    262 HG11 VAL A  16       4.005  -4.343   3.973  1.00 95.92           H  
ATOM    263 HG12 VAL A  16       3.489  -5.032   2.432  1.00 95.92           H  
ATOM    264 HG13 VAL A  16       4.262  -3.434   2.468  1.00 95.92           H  
ATOM    265  CG2 VAL A  16       5.900  -5.273   1.253  1.00 95.92           C  
ATOM    266 HG21 VAL A  16       5.111  -5.877   0.805  1.00 95.92           H  
ATOM    267 HG22 VAL A  16       6.844  -5.801   1.118  1.00 95.92           H  
ATOM    268 HG23 VAL A  16       5.952  -4.305   0.754  1.00 95.92           H  
ATOM    269  N   ARG A  17       6.431  -2.977   5.482  1.00 96.99           N  
ATOM    270  H   ARG A  17       6.468  -2.174   4.870  1.00 96.99           H  
ATOM    271  CA  ARG A  17       6.067  -2.763   6.885  1.00 96.99           C  
ATOM    272  HA  ARG A  17       6.229  -3.683   7.448  1.00 96.99           H  
ATOM    273  C   ARG A  17       4.593  -2.435   6.977  1.00 96.99           C  
ATOM    274  CB  ARG A  17       6.914  -1.670   7.535  1.00 96.99           C  
ATOM    275  HB2 ARG A  17       6.808  -0.740   6.977  1.00 96.99           H  
ATOM    276  HB3 ARG A  17       6.557  -1.509   8.553  1.00 96.99           H  
ATOM    277  O   ARG A  17       4.116  -1.525   6.301  1.00 96.99           O  
ATOM    278  CG  ARG A  17       8.383  -2.076   7.587  1.00 96.99           C  
ATOM    279  HG2 ARG A  17       8.770  -2.216   6.578  1.00 96.99           H  
ATOM    280  HG3 ARG A  17       8.477  -3.010   8.140  1.00 96.99           H  
ATOM    281  CD  ARG A  17       9.195  -0.995   8.291  1.00 96.99           C  
ATOM    282  HD2 ARG A  17       9.097  -0.058   7.743  1.00 96.99           H  
ATOM    283  HD3 ARG A  17       8.819  -0.872   9.307  1.00 96.99           H  
ATOM    284  NE  ARG A  17      10.593  -1.417   8.328  1.00 96.99           N  
ATOM    285  HE  ARG A  17      10.768  -2.395   8.147  1.00 96.99           H  
ATOM    286  NH1 ARG A  17      11.574   0.500   9.096  1.00 96.99           N  
ATOM    287 HH11 ARG A  17      10.646   0.830   9.320  1.00 96.99           H  
ATOM    288 HH12 ARG A  17      12.411   0.983   9.389  1.00 96.99           H  
ATOM    289  NH2 ARG A  17      12.803  -1.318   8.556  1.00 96.99           N  
ATOM    290 HH21 ARG A  17      13.682  -0.844   8.711  1.00 96.99           H  
ATOM    291 HH22 ARG A  17      12.760  -2.300   8.324  1.00 96.99           H  
ATOM    292  CZ  ARG A  17      11.653  -0.726   8.656  1.00 96.99           C  
ATOM    293  N   LEU A  18       3.899  -3.179   7.819  1.00 96.79           N  
ATOM    294  H   LEU A  18       4.396  -3.886   8.341  1.00 96.79           H  
ATOM    295  CA  LEU A  18       2.477  -3.068   8.076  1.00 96.79           C  
ATOM    296  HA  LEU A  18       2.026  -2.332   7.410  1.00 96.79           H  
ATOM    297  C   LEU A  18       2.284  -2.631   9.518  1.00 96.79           C  
ATOM    298  CB  LEU A  18       1.807  -4.428   7.848  1.00 96.79           C  
ATOM    299  HB2 LEU A  18       0.740  -4.312   8.039  1.00 96.79           H  
ATOM    300  HB3 LEU A  18       2.204  -5.133   8.579  1.00 96.79           H  
ATOM    301  O   LEU A  18       2.841  -3.254  10.416  1.00 96.79           O  
ATOM    302  CG  LEU A  18       1.992  -5.032   6.449  1.00 96.79           C  
ATOM    303  HG  LEU A  18       3.052  -5.116   6.207  1.00 96.79           H  
ATOM    304  CD1 LEU A  18       1.395  -6.437   6.452  1.00 96.79           C  
ATOM    305 HD11 LEU A  18       0.369  -6.407   6.820  1.00 96.79           H  
ATOM    306 HD12 LEU A  18       1.984  -7.082   7.103  1.00 96.79           H  
ATOM    307 HD13 LEU A  18       1.394  -6.851   5.444  1.00 96.79           H  
ATOM    308  CD2 LEU A  18       1.304  -4.188   5.380  1.00 96.79           C  
ATOM    309 HD21 LEU A  18       1.413  -4.666   4.406  1.00 96.79           H  
ATOM    310 HD22 LEU A  18       1.772  -3.204   5.339  1.00 96.79           H  
ATOM    311 HD23 LEU A  18       0.246  -4.078   5.617  1.00 96.79           H  
ATOM    312  N   ARG A  19       1.475  -1.604   9.747  1.00 96.65           N  
ATOM    313  H   ARG A  19       1.087  -1.120   8.950  1.00 96.65           H  
ATOM    314  CA  ARG A  19       1.101  -1.159  11.090  1.00 96.65           C  
ATOM    315  HA  ARG A  19       1.410  -1.903  11.824  1.00 96.65           H  
ATOM    316  C   ARG A  19      -0.409  -1.029  11.184  1.00 96.65           C  
ATOM    317  CB  ARG A  19       1.840   0.143  11.399  1.00 96.65           C  
ATOM    318  HB2 ARG A  19       2.913  -0.044  11.367  1.00 96.65           H  
ATOM    319  HB3 ARG A  19       1.593   0.883  10.637  1.00 96.65           H  
ATOM    320  O   ARG A  19      -1.020  -0.383  10.332  1.00 96.65           O  
ATOM    321  CG  ARG A  19       1.470   0.704  12.772  1.00 96.65           C  
ATOM    322  HG2 ARG A  19       0.404   0.926  12.806  1.00 96.65           H  
ATOM    323  HG3 ARG A  19       1.715  -0.018  13.550  1.00 96.65           H  
ATOM    324  CD  ARG A  19       2.248   1.995  13.000  1.00 96.65           C  
ATOM    325  HD2 ARG A  19       3.308   1.756  13.092  1.00 96.65           H  
ATOM    326  HD3 ARG A  19       2.104   2.654  12.144  1.00 96.65           H  
ATOM    327  NE  ARG A  19       1.730   2.663  14.193  1.00 96.65           N  
ATOM    328  HE  ARG A  19       0.726   2.767  14.231  1.00 96.65           H  
ATOM    329  NH1 ARG A  19       3.686   3.059  15.320  1.00 96.65           N  
ATOM    330 HH11 ARG A  19       4.168   2.540  14.600  1.00 96.65           H  
ATOM    331 HH12 ARG A  19       4.146   3.249  16.199  1.00 96.65           H  
ATOM    332  NH2 ARG A  19       1.672   3.499  16.251  1.00 96.65           N  
ATOM    333 HH21 ARG A  19       2.077   3.728  17.148  1.00 96.65           H  
ATOM    334 HH22 ARG A  19       0.678   3.373  16.130  1.00 96.65           H  
ATOM    335  CZ  ARG A  19       2.381   3.079  15.247  1.00 96.65           C  
ATOM    336  N   ASN A  20      -0.996  -1.628  12.215  1.00 94.68           N  
ATOM    337  H   ASN A  20      -0.416  -2.125  12.876  1.00 94.68           H  
ATOM    338  CA  ASN A  20      -2.431  -1.566  12.471  1.00 94.68           C  
ATOM    339  HA  ASN A  20      -2.946  -1.130  11.615  1.00 94.68           H  
ATOM    340  C   ASN A  20      -2.718  -0.673  13.685  1.00 94.68           C  
ATOM    341  CB  ASN A  20      -2.957  -2.998  12.639  1.00 94.68           C  
ATOM    342  HB2 ASN A  20      -2.428  -3.468  13.468  1.00 94.68           H  
ATOM    343  HB3 ASN A  20      -2.772  -3.569  11.730  1.00 94.68           H  
ATOM    344  O   ASN A  20      -2.551  -1.088  14.829  1.00 94.68           O  
ATOM    345  CG  ASN A  20      -4.440  -3.051  12.937  1.00 94.68           C  
ATOM    346  ND2 ASN A  20      -4.942  -4.199  13.305  1.00 94.68           N  
ATOM    347 HD21 ASN A  20      -5.939  -4.265  13.455  1.00 94.68           H  
ATOM    348 HD22 ASN A  20      -4.367  -5.029  13.269  1.00 94.68           H  
ATOM    349  OD1 ASN A  20      -5.165  -2.074  12.833  1.00 94.68           O  
ATOM    350  N   ASP A  21      -3.200   0.542  13.432  1.00 92.99           N  
ATOM    351  H   ASP A  21      -3.383   0.792  12.471  1.00 92.99           H  
ATOM    352  CA  ASP A  21      -3.628   1.499  14.461  1.00 92.99           C  
ATOM    353  HA  ASP A  21      -3.175   1.218  15.412  1.00 92.99           H  
ATOM    354  C   ASP A  21      -5.159   1.457  14.681  1.00 92.99           C  
ATOM    355  CB  ASP A  21      -3.114   2.910  14.119  1.00 92.99           C  
ATOM    356  HB2 ASP A  21      -3.514   3.620  14.843  1.00 92.99           H  
ATOM    357  HB3 ASP A  21      -3.492   3.192  13.136  1.00 92.99           H  
ATOM    358  O   ASP A  21      -5.774   2.435  15.109  1.00 92.99           O  
ATOM    359  CG  ASP A  21      -1.586   3.063  14.137  1.00 92.99           C  
ATOM    360  OD1 ASP A  21      -0.923   2.744  15.155  1.00 92.99           O  
ATOM    361  OD2 ASP A  21      -1.034   3.592  13.149  1.00 92.99           O  
ATOM    362  N   SER A  22      -5.820   0.346  14.346  1.00 89.57           N  
ATOM    363  H   SER A  22      -5.287  -0.434  13.990  1.00 89.57           H  
ATOM    364  CA  SER A  22      -7.251   0.142  14.595  1.00 89.57           C  
ATOM    365  HA  SER A  22      -7.738   1.111  14.704  1.00 89.57           H  
ATOM    366  C   SER A  22      -7.533  -0.652  15.876  1.00 89.57           C  
ATOM    367  CB  SER A  22      -7.879  -0.550  13.398  1.00 89.57           C  
ATOM    368  HB2 SER A  22      -7.425  -0.187  12.476  1.00 89.57           H  
ATOM    369  HB3 SER A  22      -8.949  -0.341  13.380  1.00 89.57           H  
ATOM    370  O   SER A  22      -6.625  -1.077  16.583  1.00 89.57           O  
ATOM    371  OG  SER A  22      -7.696  -1.935  13.533  1.00 89.57           O  
ATOM    372  HG  SER A  22      -6.792  -2.136  13.281  1.00 89.57           H  
ATOM    373  N   SER A  23      -8.818  -0.878  16.161  1.00 89.91           N  
ATOM    374  H   SER A  23      -9.529  -0.544  15.526  1.00 89.91           H  
ATOM    375  CA  SER A  23      -9.291  -1.699  17.277  1.00 89.91           C  
ATOM    376  HA  SER A  23      -8.567  -1.646  18.090  1.00 89.91           H  
ATOM    377  C   SER A  23      -9.473  -3.185  16.944  1.00 89.91           C  
ATOM    378  CB  SER A  23     -10.615  -1.124  17.783  1.00 89.91           C  
ATOM    379  HB2 SER A  23     -10.437  -0.137  18.209  1.00 89.91           H  
ATOM    380  HB3 SER A  23     -11.022  -1.772  18.560  1.00 89.91           H  
ATOM    381  O   SER A  23      -9.769  -3.964  17.850  1.00 89.91           O  
ATOM    382  OG  SER A  23     -11.541  -1.010  16.715  1.00 89.91           O  
ATOM    383  HG  SER A  23     -12.418  -0.867  17.077  1.00 89.91           H  
ATOM    384  N   THR A  24      -9.319  -3.602  15.684  1.00 89.83           N  
ATOM    385  H   THR A  24      -9.009  -2.952  14.976  1.00 89.83           H  
ATOM    386  CA  THR A  24      -9.546  -4.989  15.250  1.00 89.83           C  
ATOM    387  HA  THR A  24      -9.676  -5.611  16.135  1.00 89.83           H  
ATOM    388  C   THR A  24      -8.352  -5.539  14.469  1.00 89.83           C  
ATOM    389  CB  THR A  24     -10.825  -5.131  14.410  1.00 89.83           C  
ATOM    390  HB  THR A  24     -10.884  -6.150  14.028  1.00 89.83           H  
ATOM    391  O   THR A  24      -7.629  -4.774  13.833  1.00 89.83           O  
ATOM    392  CG2 THR A  24     -12.080  -4.848  15.235  1.00 89.83           C  
ATOM    393 HG21 THR A  24     -12.097  -5.496  16.112  1.00 89.83           H  
ATOM    394 HG22 THR A  24     -12.088  -3.807  15.559  1.00 89.83           H  
ATOM    395 HG23 THR A  24     -12.967  -5.042  14.632  1.00 89.83           H  
ATOM    396  OG1 THR A  24     -10.837  -4.234  13.325  1.00 89.83           O  
ATOM    397  HG1 THR A  24     -11.390  -4.606  12.634  1.00 89.83           H  
ATOM    398  N   PRO A  25      -8.099  -6.859  14.500  1.00 92.21           N  
ATOM    399  CA  PRO A  25      -7.103  -7.462  13.624  1.00 92.21           C  
ATOM    400  HA  PRO A  25      -6.129  -7.033  13.861  1.00 92.21           H  
ATOM    401  C   PRO A  25      -7.423  -7.208  12.149  1.00 92.21           C  
ATOM    402  CB  PRO A  25      -7.086  -8.956  13.955  1.00 92.21           C  
ATOM    403  HB2 PRO A  25      -6.077  -9.367  13.904  1.00 92.21           H  
ATOM    404  HB3 PRO A  25      -7.754  -9.499  13.287  1.00 92.21           H  
ATOM    405  O   PRO A  25      -8.591  -7.169  11.748  1.00 92.21           O  
ATOM    406  CG  PRO A  25      -7.641  -9.006  15.376  1.00 92.21           C  
ATOM    407  HG2 PRO A  25      -8.107  -9.966  15.595  1.00 92.21           H  
ATOM    408  HG3 PRO A  25      -6.842  -8.796  16.087  1.00 92.21           H  
ATOM    409  CD  PRO A  25      -8.657  -7.865  15.391  1.00 92.21           C  
ATOM    410  HD2 PRO A  25      -8.771  -7.492  16.409  1.00 92.21           H  
ATOM    411  HD3 PRO A  25      -9.612  -8.211  14.997  1.00 92.21           H  
ATOM    412  N   VAL A  26      -6.366  -7.063  11.355  1.00 92.96           N  
ATOM    413  H   VAL A  26      -5.445  -7.100  11.766  1.00 92.96           H  
ATOM    414  CA  VAL A  26      -6.439  -6.858   9.907  1.00 92.96           C  
ATOM    415  HA  VAL A  26      -7.474  -6.912   9.570  1.00 92.96           H  
ATOM    416  C   VAL A  26      -5.664  -7.957   9.220  1.00 92.96           C  
ATOM    417  CB  VAL A  26      -5.874  -5.488   9.514  1.00 92.96           C  
ATOM    418  HB  VAL A  26      -4.832  -5.407   9.824  1.00 92.96           H  
ATOM    419  O   VAL A  26      -4.533  -8.244   9.606  1.00 92.96           O  
ATOM    420  CG1 VAL A  26      -5.973  -5.246   8.008  1.00 92.96           C  
ATOM    421 HG11 VAL A  26      -5.379  -5.977   7.460  1.00 92.96           H  
ATOM    422 HG12 VAL A  26      -5.580  -4.255   7.780  1.00 92.96           H  
ATOM    423 HG13 VAL A  26      -7.010  -5.310   7.679  1.00 92.96           H  
ATOM    424  CG2 VAL A  26      -6.686  -4.408  10.212  1.00 92.96           C  
ATOM    425 HG21 VAL A  26      -7.735  -4.557   9.954  1.00 92.96           H  
ATOM    426 HG22 VAL A  26      -6.349  -3.420   9.899  1.00 92.96           H  
ATOM    427 HG23 VAL A  26      -6.585  -4.475  11.295  1.00 92.96           H  
ATOM    428  N   GLU A  27      -6.255  -8.557   8.198  1.00 94.42           N  
ATOM    429  H   GLU A  27      -7.156  -8.229   7.881  1.00 94.42           H  
ATOM    430  CA  GLU A  27      -5.555  -9.478   7.318  1.00 94.42           C  
ATOM    431  HA  GLU A  27      -4.691  -9.886   7.842  1.00 94.42           H  
ATOM    432  C   GLU A  27      -5.038  -8.713   6.098  1.00 94.42           C  
ATOM    433  CB  GLU A  27      -6.465 -10.665   6.984  1.00 94.42           C  
ATOM    434  HB2 GLU A  27      -6.806 -11.102   7.922  1.00 94.42           H  
ATOM    435  HB3 GLU A  27      -7.336 -10.330   6.420  1.00 94.42           H  
ATOM    436  O   GLU A  27      -5.767  -7.972   5.443  1.00 94.42           O  
ATOM    437  CG  GLU A  27      -5.707 -11.733   6.193  1.00 94.42           C  
ATOM    438  HG2 GLU A  27      -5.582 -11.401   5.162  1.00 94.42           H  
ATOM    439  HG3 GLU A  27      -4.709 -11.843   6.619  1.00 94.42           H  
ATOM    440  CD  GLU A  27      -6.421 -13.089   6.252  1.00 94.42           C  
ATOM    441  OE1 GLU A  27      -7.298 -13.362   5.413  1.00 94.42           O  
ATOM    442  OE2 GLU A  27      -6.037 -13.886   7.139  1.00 94.42           O  
ATOM    443  N   VAL A  28      -3.745  -8.846   5.813  1.00 94.94           N  
ATOM    444  H   VAL A  28      -3.179  -9.423   6.418  1.00 94.94           H  
ATOM    445  CA  VAL A  28      -3.113  -8.236   4.645  1.00 94.94           C  
ATOM    446  HA  VAL A  28      -3.867  -7.691   4.077  1.00 94.94           H  
ATOM    447  C   VAL A  28      -2.573  -9.344   3.757  1.00 94.94           C  
ATOM    448  CB  VAL A  28      -2.025  -7.218   5.032  1.00 94.94           C  
ATOM    449  HB  VAL A  28      -1.199  -7.735   5.519  1.00 94.94           H  
ATOM    450  O   VAL A  28      -1.637 -10.059   4.129  1.00 94.94           O  
ATOM    451  CG1 VAL A  28      -1.497  -6.507   3.776  1.00 94.94           C  
ATOM    452 HG11 VAL A  28      -1.029  -7.228   3.105  1.00 94.94           H  
ATOM    453 HG12 VAL A  28      -2.317  -6.016   3.252  1.00 94.94           H  
ATOM    454 HG13 VAL A  28      -0.753  -5.762   4.056  1.00 94.94           H  
ATOM    455  CG2 VAL A  28      -2.564  -6.145   5.990  1.00 94.94           C  
ATOM    456 HG21 VAL A  28      -2.837  -6.602   6.941  1.00 94.94           H  
ATOM    457 HG22 VAL A  28      -3.446  -5.672   5.558  1.00 94.94           H  
ATOM    458 HG23 VAL A  28      -1.802  -5.389   6.179  1.00 94.94           H  
ATOM    459  N   HIS A  29      -3.138  -9.461   2.559  1.00 94.72           N  
ATOM    460  H   HIS A  29      -3.917  -8.855   2.345  1.00 94.72           H  
ATOM    461  CA  HIS A  29      -2.603 -10.298   1.496  1.00 94.72           C  
ATOM    462  HA  HIS A  29      -2.023 -11.105   1.943  1.00 94.72           H  
ATOM    463  C   HIS A  29      -1.687  -9.454   0.621  1.00 94.72           C  
ATOM    464  CB  HIS A  29      -3.707 -10.952   0.666  1.00 94.72           C  
ATOM    465  HB2 HIS A  29      -4.176 -10.202   0.029  1.00 94.72           H  
ATOM    466  HB3 HIS A  29      -3.258 -11.700   0.013  1.00 94.72           H  
ATOM    467  O   HIS A  29      -2.117  -8.524  -0.062  1.00 94.72           O  
ATOM    468  CG  HIS A  29      -4.769 -11.610   1.492  1.00 94.72           C  
ATOM    469  CD2 HIS A  29      -5.963 -11.046   1.848  1.00 94.72           C  
ATOM    470  HD2 HIS A  29      -6.320 -10.061   1.587  1.00 94.72           H  
ATOM    471  ND1 HIS A  29      -4.722 -12.870   2.050  1.00 94.72           N  
ATOM    472  HD1 HIS A  29      -3.919 -13.478   2.125  1.00 94.72           H  
ATOM    473  CE1 HIS A  29      -5.871 -13.059   2.721  1.00 94.72           C  
ATOM    474  HE1 HIS A  29      -6.125 -13.917   3.326  1.00 94.72           H  
ATOM    475  NE2 HIS A  29      -6.646 -11.978   2.610  1.00 94.72           N  
ATOM    476  N   ILE A  30      -0.408  -9.794   0.637  1.00 94.56           N  
ATOM    477  H   ILE A  30      -0.136 -10.580   1.209  1.00 94.56           H  
ATOM    478  CA  ILE A  30       0.613  -9.175  -0.189  1.00 94.56           C  
ATOM    479  HA  ILE A  30       0.234  -8.233  -0.585  1.00 94.56           H  
ATOM    480  C   ILE A  30       0.894 -10.118  -1.343  1.00 94.56           C  
ATOM    481  CB  ILE A  30       1.893  -8.874   0.606  1.00 94.56           C  
ATOM    482  HB  ILE A  30       2.370  -9.823   0.850  1.00 94.56           H  
ATOM    483  O   ILE A  30       1.212 -11.294  -1.146  1.00 94.56           O  
ATOM    484  CG1 ILE A  30       1.609  -8.139   1.935  1.00 94.56           C  
ATOM    485 HG12 ILE A  30       0.841  -8.667   2.500  1.00 94.56           H  
ATOM    486 HG13 ILE A  30       1.255  -7.127   1.738  1.00 94.56           H  
ATOM    487  CG2 ILE A  30       2.829  -8.054  -0.304  1.00 94.56           C  
ATOM    488 HG21 ILE A  30       2.322  -7.152  -0.649  1.00 94.56           H  
ATOM    489 HG22 ILE A  30       3.122  -8.641  -1.174  1.00 94.56           H  
ATOM    490 HG23 ILE A  30       3.741  -7.767   0.220  1.00 94.56           H  
ATOM    491  CD1 ILE A  30       2.843  -8.087   2.838  1.00 94.56           C  
ATOM    492 HD11 ILE A  30       2.578  -7.643   3.797  1.00 94.56           H  
ATOM    493 HD12 ILE A  30       3.211  -9.099   3.006  1.00 94.56           H  
ATOM    494 HD13 ILE A  30       3.632  -7.483   2.389  1.00 94.56           H  
ATOM    495  N   LYS A  31       0.807  -9.584  -2.549  1.00 91.61           N  
ATOM    496  H   LYS A  31       0.520  -8.618  -2.624  1.00 91.61           H  
ATOM    497  CA  LYS A  31       1.157 -10.276  -3.770  1.00 91.61           C  
ATOM    498  HA  LYS A  31       1.597 -11.244  -3.530  1.00 91.61           H  
ATOM    499  C   LYS A  31       2.199  -9.469  -4.521  1.00 91.61           C  
ATOM    500  CB  LYS A  31      -0.120 -10.504  -4.568  1.00 91.61           C  
ATOM    501  HB2 LYS A  31      -0.600  -9.554  -4.802  1.00 91.61           H  
ATOM    502  HB3 LYS A  31      -0.808 -11.113  -3.982  1.00 91.61           H  
ATOM    503  O   LYS A  31       2.039  -8.269  -4.714  1.00 91.61           O  
ATOM    504  CG  LYS A  31       0.249 -11.234  -5.845  1.00 91.61           C  
ATOM    505  HG2 LYS A  31       0.749 -12.164  -5.573  1.00 91.61           H  
ATOM    506  HG3 LYS A  31       0.926 -10.627  -6.446  1.00 91.61           H  
ATOM    507  CD  LYS A  31      -0.981 -11.525  -6.679  1.00 91.61           C  
ATOM    508  HD2 LYS A  31      -1.756 -12.013  -6.088  1.00 91.61           H  
ATOM    509  HD3 LYS A  31      -1.355 -10.609  -7.137  1.00 91.61           H  
ATOM    510  CE  LYS A  31      -0.416 -12.454  -7.722  1.00 91.61           C  
ATOM    511  HE2 LYS A  31      -0.033 -13.351  -7.235  1.00 91.61           H  
ATOM    512  HE3 LYS A  31       0.410 -11.946  -8.219  1.00 91.61           H  
ATOM    513  NZ  LYS A  31      -1.402 -12.801  -8.713  1.00 91.61           N  
ATOM    514  HZ1 LYS A  31      -1.547 -11.984  -9.288  1.00 91.61           H  
ATOM    515  HZ2 LYS A  31      -1.101 -13.542  -9.330  1.00 91.61           H  
ATOM    516  HZ3 LYS A  31      -2.346 -12.937  -8.379  1.00 91.61           H  
ATOM    517  N   VAL A  32       3.259 -10.140  -4.949  1.00 88.03           N  
ATOM    518  H   VAL A  32       3.350 -11.116  -4.706  1.00 88.03           H  
ATOM    519  CA  VAL A  32       4.401  -9.487  -5.577  1.00 88.03           C  
ATOM    520  HA  VAL A  32       4.121  -8.477  -5.879  1.00 88.03           H  
ATOM    521  C   VAL A  32       4.790 -10.259  -6.817  1.00 88.03           C  
ATOM    522  CB  VAL A  32       5.581  -9.372  -4.608  1.00 88.03           C  
ATOM    523  HB  VAL A  32       6.081 -10.335  -4.503  1.00 88.03           H  
ATOM    524  O   VAL A  32       5.253 -11.395  -6.741  1.00 88.03           O  
ATOM    525  CG1 VAL A  32       6.561  -8.345  -5.160  1.00 88.03           C  
ATOM    526 HG11 VAL A  32       6.101  -7.359  -5.212  1.00 88.03           H  
ATOM    527 HG12 VAL A  32       7.426  -8.300  -4.498  1.00 88.03           H  
ATOM    528 HG13 VAL A  32       6.871  -8.648  -6.160  1.00 88.03           H  
ATOM    529  CG2 VAL A  32       5.132  -8.918  -3.220  1.00 88.03           C  
ATOM    530 HG21 VAL A  32       4.602  -7.968  -3.285  1.00 88.03           H  
ATOM    531 HG22 VAL A  32       6.003  -8.852  -2.569  1.00 88.03           H  
ATOM    532 HG23 VAL A  32       4.482  -9.671  -2.773  1.00 88.03           H  
ATOM    533  N   GLY A  33       4.563  -9.636  -7.962  1.00 80.81           N  
ATOM    534  H   GLY A  33       4.206  -8.692  -7.939  1.00 80.81           H  
ATOM    535  CA  GLY A  33       5.022 -10.112  -9.253  1.00 80.81           C  
ATOM    536  HA2 GLY A  33       4.212 -10.615  -9.780  1.00 80.81           H  
ATOM    537  HA3 GLY A  33       5.854 -10.806  -9.130  1.00 80.81           H  
ATOM    538  C   GLY A  33       5.502  -8.934 -10.081  1.00 80.81           C  
ATOM    539  O   GLY A  33       5.368  -7.773  -9.686  1.00 80.81           O  
ATOM    540  N   GLY A  34       6.055  -9.232 -11.244  1.00 73.77           N  
ATOM    541  H   GLY A  34       6.163 -10.191 -11.540  1.00 73.77           H  
ATOM    542  CA  GLY A  34       6.625  -8.206 -12.089  1.00 73.77           C  
ATOM    543  HA2 GLY A  34       5.884  -7.433 -12.295  1.00 73.77           H  
ATOM    544  HA3 GLY A  34       7.468  -7.745 -11.575  1.00 73.77           H  
ATOM    545  C   GLY A  34       7.108  -8.764 -13.405  1.00 73.77           C  
ATOM    546  O   GLY A  34       6.703  -9.848 -13.834  1.00 73.77           O  
ATOM    547  N   ASP A  35       7.951  -7.956 -14.014  1.00 69.81           N  
ATOM    548  H   ASP A  35       8.333  -7.176 -13.498  1.00 69.81           H  
ATOM    549  CA  ASP A  35       8.627  -8.229 -15.262  1.00 69.81           C  
ATOM    550  HA  ASP A  35       7.902  -8.387 -16.060  1.00 69.81           H  
ATOM    551  C   ASP A  35       9.514  -9.484 -15.132  1.00 69.81           C  
ATOM    552  CB  ASP A  35       9.399  -6.949 -15.566  1.00 69.81           C  
ATOM    553  HB2 ASP A  35      10.044  -6.731 -14.715  1.00 69.81           H  
ATOM    554  HB3 ASP A  35       8.699  -6.120 -15.663  1.00 69.81           H  
ATOM    555  O   ASP A  35      10.126  -9.731 -14.088  1.00 69.81           O  
ATOM    556  CG  ASP A  35      10.266  -7.053 -16.802  1.00 69.81           C  
ATOM    557  OD1 ASP A  35      10.108  -8.069 -17.516  1.00 69.81           O  
ATOM    558  OD2 ASP A  35      11.192  -6.222 -16.833  1.00 69.81           O  
ATOM    559  N   LYS A  36       9.493 -10.329 -16.166  1.00 66.79           N  
ATOM    560  H   LYS A  36       9.194  -9.901 -17.031  1.00 66.79           H  
ATOM    561  CA  LYS A  36      10.281 -11.563 -16.245  1.00 66.79           C  
ATOM    562  HA  LYS A  36      10.637 -11.839 -15.253  1.00 66.79           H  
ATOM    563  C   LYS A  36      11.531 -11.424 -17.098  1.00 66.79           C  
ATOM    564  CB  LYS A  36       9.442 -12.689 -16.852  1.00 66.79           C  
ATOM    565  HB2 LYS A  36      10.129 -13.471 -17.177  1.00 66.79           H  
ATOM    566  HB3 LYS A  36       8.919 -12.325 -17.736  1.00 66.79           H  
ATOM    567  O   LYS A  36      12.424 -12.260 -16.938  1.00 66.79           O  
ATOM    568  CG  LYS A  36       8.445 -13.299 -15.870  1.00 66.79           C  
ATOM    569  HG2 LYS A  36       8.933 -13.460 -14.909  1.00 66.79           H  
ATOM    570  HG3 LYS A  36       7.589 -12.637 -15.740  1.00 66.79           H  
ATOM    571  CD  LYS A  36       8.010 -14.648 -16.451  1.00 66.79           C  
ATOM    572  HD2 LYS A  36       8.898 -15.240 -16.671  1.00 66.79           H  
ATOM    573  HD3 LYS A  36       7.458 -14.502 -17.379  1.00 66.79           H  
ATOM    574  CE  LYS A  36       7.191 -15.431 -15.443  1.00 66.79           C  
ATOM    575  HE2 LYS A  36       7.263 -16.492 -15.682  1.00 66.79           H  
ATOM    576  HE3 LYS A  36       7.608 -15.298 -14.445  1.00 66.79           H  
ATOM    577  NZ  LYS A  36       5.772 -15.049 -15.457  1.00 66.79           N  
ATOM    578  HZ1 LYS A  36       5.639 -14.104 -15.125  1.00 66.79           H  
ATOM    579  HZ2 LYS A  36       5.290 -15.690 -14.843  1.00 66.79           H  
ATOM    580  HZ3 LYS A  36       5.389 -15.148 -16.386  1.00 66.79           H  
ATOM    581  N   ASP A  37      11.541 -10.500 -18.051  1.00 68.22           N  
ATOM    582  H   ASP A  37      10.859  -9.755 -18.051  1.00 68.22           H  
ATOM    583  CA  ASP A  37      12.660 -10.331 -18.971  1.00 68.22           C  
ATOM    584  HA  ASP A  37      13.240 -11.254 -18.971  1.00 68.22           H  
ATOM    585  C   ASP A  37      13.649  -9.257 -18.491  1.00 68.22           C  
ATOM    586  CB  ASP A  37      12.147 -10.181 -20.412  1.00 68.22           C  
ATOM    587  HB2 ASP A  37      12.992 -10.357 -21.079  1.00 68.22           H  
ATOM    588  HB3 ASP A  37      11.418 -10.967 -20.607  1.00 68.22           H  
ATOM    589  O   ASP A  37      14.808  -9.266 -18.916  1.00 68.22           O  
ATOM    590  CG  ASP A  37      11.534  -8.831 -20.788  1.00 68.22           C  
ATOM    591  OD1 ASP A  37      11.648  -7.896 -19.975  1.00 68.22           O  
ATOM    592  OD2 ASP A  37      11.091  -8.764 -21.957  1.00 68.22           O  
ATOM    593  N   GLY A  38      13.233  -8.449 -17.511  1.00 64.75           N  
ATOM    594  H   GLY A  38      12.234  -8.330 -17.423  1.00 64.75           H  
ATOM    595  CA  GLY A  38      14.078  -7.498 -16.802  1.00 64.75           C  
ATOM    596  HA2 GLY A  38      15.055  -7.940 -16.610  1.00 64.75           H  
ATOM    597  HA3 GLY A  38      13.600  -7.263 -15.850  1.00 64.75           H  
ATOM    598  C   GLY A  38      14.269  -6.188 -17.564  1.00 64.75           C  
ATOM    599  O   GLY A  38      15.212  -5.450 -17.267  1.00 64.75           O  
ATOM    600  N   ASP A  39      13.425  -5.896 -18.556  1.00 65.39           N  
ATOM    601  H   ASP A  39      12.646  -6.515 -18.728  1.00 65.39           H  
ATOM    602  CA  ASP A  39      13.438  -4.640 -19.302  1.00 65.39           C  
ATOM    603  HA  ASP A  39      14.485  -4.404 -19.495  1.00 65.39           H  
ATOM    604  C   ASP A  39      12.879  -3.440 -18.505  1.00 65.39           C  
ATOM    605  CB  ASP A  39      12.781  -4.850 -20.681  1.00 65.39           C  
ATOM    606  HB2 ASP A  39      13.172  -4.073 -21.339  1.00 65.39           H  
ATOM    607  HB3 ASP A  39      13.106  -5.803 -21.098  1.00 65.39           H  
ATOM    608  O   ASP A  39      13.058  -2.281 -18.896  1.00 65.39           O  
ATOM    609  CG  ASP A  39      11.247  -4.769 -20.734  1.00 65.39           C  
ATOM    610  OD1 ASP A  39      10.608  -4.710 -19.666  1.00 65.39           O  
ATOM    611  OD2 ASP A  39      10.738  -4.512 -21.853  1.00 65.39           O  
ATOM    612  N   GLY A  40      12.270  -3.699 -17.345  1.00 61.16           N  
ATOM    613  H   GLY A  40      12.043  -4.671 -17.190  1.00 61.16           H  
ATOM    614  CA  GLY A  40      11.684  -2.694 -16.464  1.00 61.16           C  
ATOM    615  HA2 GLY A  40      12.292  -1.790 -16.492  1.00 61.16           H  
ATOM    616  HA3 GLY A  40      11.687  -3.092 -15.449  1.00 61.16           H  
ATOM    617  C   GLY A  40      10.247  -2.316 -16.827  1.00 61.16           C  
ATOM    618  O   GLY A  40       9.674  -1.421 -16.199  1.00 61.16           O  
ATOM    619  N   TYR A  41       9.653  -2.999 -17.796  1.00 60.17           N  
ATOM    620  H   TYR A  41      10.172  -3.736 -18.252  1.00 60.17           H  
ATOM    621  CA  TYR A  41       8.289  -2.837 -18.262  1.00 60.17           C  
ATOM    622  HA  TYR A  41       7.791  -2.091 -17.644  1.00 60.17           H  
ATOM    623  C   TYR A  41       7.533  -4.151 -18.102  1.00 60.17           C  
ATOM    624  CB  TYR A  41       8.271  -2.336 -19.714  1.00 60.17           C  
ATOM    625  HB2 TYR A  41       7.237  -2.245 -20.046  1.00 60.17           H  
ATOM    626  HB3 TYR A  41       8.749  -3.075 -20.358  1.00 60.17           H  
ATOM    627  O   TYR A  41       8.070  -5.224 -17.882  1.00 60.17           O  
ATOM    628  CG  TYR A  41       8.955  -0.996 -19.889  1.00 60.17           C  
ATOM    629  CD1 TYR A  41       8.236   0.199 -19.699  1.00 60.17           C  
ATOM    630  HD1 TYR A  41       7.179   0.156 -19.480  1.00 60.17           H  
ATOM    631  CD2 TYR A  41      10.328  -0.951 -20.186  1.00 60.17           C  
ATOM    632  HD2 TYR A  41      10.870  -1.876 -20.314  1.00 60.17           H  
ATOM    633  CE1 TYR A  41       8.892   1.441 -19.792  1.00 60.17           C  
ATOM    634  HE1 TYR A  41       8.349   2.364 -19.648  1.00 60.17           H  
ATOM    635  CE2 TYR A  41      10.994   0.284 -20.265  1.00 60.17           C  
ATOM    636  HE2 TYR A  41      12.058   0.290 -20.451  1.00 60.17           H  
ATOM    637  OH  TYR A  41      10.922   2.676 -20.123  1.00 60.17           O  
ATOM    638  HH  TYR A  41      11.860   2.517 -20.257  1.00 60.17           H  
ATOM    639  CZ  TYR A  41      10.276   1.482 -20.063  1.00 60.17           C  
ATOM    640  N   ILE A  42       6.211  -4.061 -18.116  1.00 63.30           N  
ATOM    641  H   ILE A  42       5.790  -3.160 -18.287  1.00 63.30           H  
ATOM    642  CA  ILE A  42       5.379  -5.254 -18.114  1.00 63.30           C  
ATOM    643  HA  ILE A  42       5.949  -6.063 -18.571  1.00 63.30           H  
ATOM    644  C   ILE A  42       4.194  -4.998 -19.020  1.00 63.30           C  
ATOM    645  CB  ILE A  42       5.053  -5.701 -16.679  1.00 63.30           C  
ATOM    646  HB  ILE A  42       6.003  -5.968 -16.217  1.00 63.30           H  
ATOM    647  O   ILE A  42       3.257  -4.262 -18.687  1.00 63.30           O  
ATOM    648  CG1 ILE A  42       4.207  -6.983 -16.733  1.00 63.30           C  
ATOM    649 HG12 ILE A  42       4.709  -7.656 -17.428  1.00 63.30           H  
ATOM    650 HG13 ILE A  42       3.205  -6.768 -17.105  1.00 63.30           H  
ATOM    651  CG2 ILE A  42       4.448  -4.581 -15.822  1.00 63.30           C  
ATOM    652 HG21 ILE A  42       5.124  -3.725 -15.814  1.00 63.30           H  
ATOM    653 HG22 ILE A  42       4.385  -4.917 -14.787  1.00 63.30           H  
ATOM    654 HG23 ILE A  42       3.495  -4.250 -16.234  1.00 63.30           H  
ATOM    655  CD1 ILE A  42       4.120  -7.736 -15.413  1.00 63.30           C  
ATOM    656 HD11 ILE A  42       5.115  -7.836 -14.980  1.00 63.30           H  
ATOM    657 HD12 ILE A  42       3.469  -7.217 -14.709  1.00 63.30           H  
ATOM    658 HD13 ILE A  42       3.721  -8.730 -15.617  1.00 63.30           H  
ATOM    659  N   SER A  43       4.254  -5.598 -20.201  1.00 66.36           N  
ATOM    660  H   SER A  43       5.060  -6.172 -20.405  1.00 66.36           H  
ATOM    661  CA  SER A  43       3.168  -5.559 -21.164  1.00 66.36           C  
ATOM    662  HA  SER A  43       2.946  -4.514 -21.378  1.00 66.36           H  
ATOM    663  C   SER A  43       1.906  -6.218 -20.594  1.00 66.36           C  
ATOM    664  CB  SER A  43       3.606  -6.231 -22.469  1.00 66.36           C  
ATOM    665  HB2 SER A  43       2.860  -6.042 -23.242  1.00 66.36           H  
ATOM    666  HB3 SER A  43       4.562  -5.820 -22.794  1.00 66.36           H  
ATOM    667  O   SER A  43       1.931  -6.990 -19.633  1.00 66.36           O  
ATOM    668  OG  SER A  43       3.730  -7.621 -22.275  1.00 66.36           O  
ATOM    669  HG  SER A  43       4.594  -7.719 -21.867  1.00 66.36           H  
ATOM    670  N   ALA A  44       0.754  -5.963 -21.218  1.00 65.87           N  
ATOM    671  H   ALA A  44       0.752  -5.298 -21.978  1.00 65.87           H  
ATOM    672  CA  ALA A  44      -0.499  -6.612 -20.826  1.00 65.87           C  
ATOM    673  HA  ALA A  44      -0.699  -6.371 -19.782  1.00 65.87           H  
ATOM    674  C   ALA A  44      -0.451  -8.153 -20.942  1.00 65.87           C  
ATOM    675  CB  ALA A  44      -1.624  -6.032 -21.690  1.00 65.87           C  
ATOM    676  HB1 ALA A  44      -2.577  -6.468 -21.388  1.00 65.87           H  
ATOM    677  HB2 ALA A  44      -1.444  -6.257 -22.741  1.00 65.87           H  
ATOM    678  HB3 ALA A  44      -1.673  -4.951 -21.554  1.00 65.87           H  
ATOM    679  O   ALA A  44      -1.197  -8.842 -20.243  1.00 65.87           O  
ATOM    680  N   ALA A  45       0.403  -8.694 -21.819  1.00 67.07           N  
ATOM    681  H   ALA A  45       1.062  -8.088 -22.285  1.00 67.07           H  
ATOM    682  CA  ALA A  45       0.618 -10.133 -21.947  1.00 67.07           C  
ATOM    683  HA  ALA A  45      -0.346 -10.642 -21.963  1.00 67.07           H  
ATOM    684  C   ALA A  45       1.400 -10.670 -20.741  1.00 67.07           C  
ATOM    685  CB  ALA A  45       1.334 -10.407 -23.275  1.00 67.07           C  
ATOM    686  HB1 ALA A  45       0.730 -10.050 -24.109  1.00 67.07           H  
ATOM    687  HB2 ALA A  45       2.301  -9.903 -23.292  1.00 67.07           H  
ATOM    688  HB3 ALA A  45       1.501 -11.478 -23.385  1.00 67.07           H  
ATOM    689  O   ALA A  45       0.943 -11.592 -20.067  1.00 67.07           O  
ATOM    690  N   GLU A  46       2.507 -10.014 -20.401  1.00 69.14           N  
ATOM    691  H   GLU A  46       2.839  -9.262 -20.988  1.00 69.14           H  
ATOM    692  CA  GLU A  46       3.352 -10.384 -19.265  1.00 69.14           C  
ATOM    693  HA  GLU A  46       3.632 -11.434 -19.337  1.00 69.14           H  
ATOM    694  C   GLU A  46       2.648 -10.172 -17.930  1.00 69.14           C  
ATOM    695  CB  GLU A  46       4.613  -9.537 -19.302  1.00 69.14           C  
ATOM    696  HB2 GLU A  46       4.300  -8.495 -19.374  1.00 69.14           H  
ATOM    697  HB3 GLU A  46       5.187  -9.685 -18.387  1.00 69.14           H  
ATOM    698  O   GLU A  46       2.868 -10.939 -17.000  1.00 69.14           O  
ATOM    699  CG  GLU A  46       5.480  -9.921 -20.495  1.00 69.14           C  
ATOM    700  HG2 GLU A  46       4.865 -10.087 -21.380  1.00 69.14           H  
ATOM    701  HG3 GLU A  46       5.991 -10.857 -20.269  1.00 69.14           H  
ATOM    702  CD  GLU A  46       6.467  -8.813 -20.813  1.00 69.14           C  
ATOM    703  OE1 GLU A  46       7.626  -9.186 -21.021  1.00 69.14           O  
ATOM    704  OE2 GLU A  46       5.970  -7.664 -20.951  1.00 69.14           O  
ATOM    705  N   ALA A  47       1.723  -9.212 -17.836  1.00 66.33           N  
ATOM    706  H   ALA A  47       1.666  -8.546 -18.593  1.00 66.33           H  
ATOM    707  CA  ALA A  47       0.901  -9.009 -16.646  1.00 66.33           C  
ATOM    708  HA  ALA A  47       1.554  -8.759 -15.810  1.00 66.33           H  
ATOM    709  C   ALA A  47       0.121 -10.275 -16.246  1.00 66.33           C  
ATOM    710  CB  ALA A  47      -0.034  -7.821 -16.894  1.00 66.33           C  
ATOM    711  HB1 ALA A  47       0.553  -6.940 -17.151  1.00 66.33           H  
ATOM    712  HB2 ALA A  47      -0.608  -7.614 -15.990  1.00 66.33           H  
ATOM    713  HB3 ALA A  47      -0.717  -8.047 -17.713  1.00 66.33           H  
ATOM    714  O   ALA A  47      -0.038 -10.538 -15.053  1.00 66.33           O  
ATOM    715  N   LYS A  48      -0.338 -11.082 -17.215  1.00 67.76           N  
ATOM    716  H   LYS A  48      -0.087 -10.860 -18.168  1.00 67.76           H  
ATOM    717  CA  LYS A  48      -1.011 -12.364 -16.937  1.00 67.76           C  
ATOM    718  HA  LYS A  48      -1.734 -12.227 -16.132  1.00 67.76           H  
ATOM    719  C   LYS A  48      -0.039 -13.433 -16.448  1.00 67.76           C  
ATOM    720  CB  LYS A  48      -1.732 -12.884 -18.185  1.00 67.76           C  
ATOM    721  HB2 LYS A  48      -2.094 -13.890 -17.974  1.00 67.76           H  
ATOM    722  HB3 LYS A  48      -1.027 -12.949 -19.014  1.00 67.76           H  
ATOM    723  O   LYS A  48      -0.392 -14.223 -15.576  1.00 67.76           O  
ATOM    724  CG  LYS A  48      -2.925 -12.012 -18.584  1.00 67.76           C  
ATOM    725  HG2 LYS A  48      -2.579 -11.014 -18.857  1.00 67.76           H  
ATOM    726  HG3 LYS A  48      -3.616 -11.936 -17.745  1.00 67.76           H  
ATOM    727  CD  LYS A  48      -3.637 -12.650 -19.779  1.00 67.76           C  
ATOM    728  HD2 LYS A  48      -2.938 -12.708 -20.614  1.00 67.76           H  
ATOM    729  HD3 LYS A  48      -3.958 -13.656 -19.510  1.00 67.76           H  
ATOM    730  CE  LYS A  48      -4.848 -11.805 -20.173  1.00 67.76           C  
ATOM    731  HE2 LYS A  48      -5.519 -11.737 -19.317  1.00 67.76           H  
ATOM    732  HE3 LYS A  48      -4.499 -10.799 -20.407  1.00 67.76           H  
ATOM    733  NZ  LYS A  48      -5.547 -12.395 -21.339  1.00 67.76           N  
ATOM    734  HZ1 LYS A  48      -5.864 -13.329 -21.122  1.00 67.76           H  
ATOM    735  HZ2 LYS A  48      -6.339 -11.825 -21.600  1.00 67.76           H  
ATOM    736  HZ3 LYS A  48      -4.912 -12.446 -22.123  1.00 67.76           H  
ATOM    737  N   ASP A  49       1.176 -13.453 -16.979  1.00 67.24           N  
ATOM    738  H   ASP A  49       1.407 -12.787 -17.703  1.00 67.24           H  
ATOM    739  CA  ASP A  49       2.190 -14.420 -16.569  1.00 67.24           C  
ATOM    740  HA  ASP A  49       1.717 -15.393 -16.431  1.00 67.24           H  
ATOM    741  C   ASP A  49       2.817 -14.042 -15.218  1.00 67.24           C  
ATOM    742  CB  ASP A  49       3.237 -14.561 -17.682  1.00 67.24           C  
ATOM    743  HB2 ASP A  49       4.054 -15.183 -17.315  1.00 67.24           H  
ATOM    744  HB3 ASP A  49       3.637 -13.581 -17.940  1.00 67.24           H  
ATOM    745  O   ASP A  49       3.112 -14.916 -14.403  1.00 67.24           O  
ATOM    746  CG  ASP A  49       2.704 -15.266 -18.932  1.00 67.24           C  
ATOM    747  OD1 ASP A  49       1.787 -16.108 -18.782  1.00 67.24           O  
ATOM    748  OD2 ASP A  49       3.276 -15.017 -20.009  1.00 67.24           O  
ATOM    749  N   ALA A  50       2.995 -12.753 -14.935  1.00 69.95           N  
ATOM    750  H   ALA A  50       2.808 -12.076 -15.661  1.00 69.95           H  
ATOM    751  CA  ALA A  50       3.426 -12.241 -13.636  1.00 69.95           C  
ATOM    752  HA  ALA A  50       4.387 -12.683 -13.370  1.00 69.95           H  
ATOM    753  C   ALA A  50       2.421 -12.587 -12.532  1.00 69.95           C  
ATOM    754  CB  ALA A  50       3.600 -10.730 -13.754  1.00 69.95           C  
ATOM    755  HB1 ALA A  50       4.353 -10.528 -14.516  1.00 69.95           H  
ATOM    756  HB2 ALA A  50       2.657 -10.261 -14.037  1.00 69.95           H  
ATOM    757  HB3 ALA A  50       3.938 -10.319 -12.803  1.00 69.95           H  
ATOM    758  O   ALA A  50       2.813 -12.939 -11.423  1.00 69.95           O  
ATOM    759  N   GLU A  51       1.124 -12.571 -12.851  1.00 70.66           N  
ATOM    760  H   GLU A  51       0.865 -12.207 -13.758  1.00 70.66           H  
ATOM    761  CA  GLU A  51       0.049 -12.976 -11.942  1.00 70.66           C  
ATOM    762  HA  GLU A  51       0.095 -12.329 -11.066  1.00 70.66           H  
ATOM    763  C   GLU A  51       0.195 -14.440 -11.481  1.00 70.66           C  
ATOM    764  CB  GLU A  51      -1.293 -12.753 -12.673  1.00 70.66           C  
ATOM    765  HB2 GLU A  51      -1.354 -13.470 -13.492  1.00 70.66           H  
ATOM    766  HB3 GLU A  51      -1.297 -11.756 -13.114  1.00 70.66           H  
ATOM    767  O   GLU A  51      -0.166 -14.760 -10.342  1.00 70.66           O  
ATOM    768  CG  GLU A  51      -2.589 -12.916 -11.867  1.00 70.66           C  
ATOM    769  HG2 GLU A  51      -2.589 -13.896 -11.390  1.00 70.66           H  
ATOM    770  HG3 GLU A  51      -3.426 -12.892 -12.565  1.00 70.66           H  
ATOM    771  CD  GLU A  51      -2.808 -11.829 -10.815  1.00 70.66           C  
ATOM    772  OE1 GLU A  51      -3.612 -12.110  -9.898  1.00 70.66           O  
ATOM    773  OE2 GLU A  51      -1.934 -10.949 -10.658  1.00 70.66           O  
ATOM    774  N   LYS A  52       0.733 -15.311 -12.348  1.00 72.61           N  
ATOM    775  H   LYS A  52       1.033 -14.942 -13.239  1.00 72.61           H  
ATOM    776  CA  LYS A  52       0.917 -16.749 -12.107  1.00 72.61           C  
ATOM    777  HA  LYS A  52       0.033 -17.136 -11.600  1.00 72.61           H  
ATOM    778  C   LYS A  52       2.108 -17.055 -11.196  1.00 72.61           C  
ATOM    779  CB  LYS A  52       1.059 -17.449 -13.468  1.00 72.61           C  
ATOM    780  HB2 LYS A  52       1.968 -17.096 -13.955  1.00 72.61           H  
ATOM    781  HB3 LYS A  52       0.209 -17.181 -14.095  1.00 72.61           H  
ATOM    782  O   LYS A  52       1.979 -17.912 -10.327  1.00 72.61           O  
ATOM    783  CG  LYS A  52       1.134 -18.978 -13.356  1.00 72.61           C  
ATOM    784  HG2 LYS A  52       0.210 -19.363 -12.926  1.00 72.61           H  
ATOM    785  HG3 LYS A  52       1.973 -19.261 -12.721  1.00 72.61           H  
ATOM    786  CD  LYS A  52       1.352 -19.574 -14.747  1.00 72.61           C  
ATOM    787  HD2 LYS A  52       0.495 -19.346 -15.381  1.00 72.61           H  
ATOM    788  HD3 LYS A  52       2.244 -19.121 -15.180  1.00 72.61           H  
ATOM    789  CE  LYS A  52       1.553 -21.085 -14.647  1.00 72.61           C  
ATOM    790  HE2 LYS A  52       0.636 -21.543 -14.277  1.00 72.61           H  
ATOM    791  HE3 LYS A  52       2.346 -21.270 -13.922  1.00 72.61           H  
ATOM    792  NZ  LYS A  52       1.933 -21.636 -15.968  1.00 72.61           N  
ATOM    793  HZ1 LYS A  52       2.789 -21.192 -16.270  1.00 72.61           H  
ATOM    794  HZ2 LYS A  52       1.224 -21.429 -16.657  1.00 72.61           H  
ATOM    795  HZ3 LYS A  52       2.090 -22.632 -15.914  1.00 72.61           H  
ATOM    796  N   ASP A  53       3.222 -16.350 -11.380  1.00 74.84           N  
ATOM    797  H   ASP A  53       3.234 -15.680 -12.136  1.00 74.84           H  
ATOM    798  CA  ASP A  53       4.481 -16.614 -10.661  1.00 74.84           C  
ATOM    799  HA  ASP A  53       4.445 -17.623 -10.250  1.00 74.84           H  
ATOM    800  C   ASP A  53       4.720 -15.684  -9.466  1.00 74.84           C  
ATOM    801  CB  ASP A  53       5.658 -16.574 -11.642  1.00 74.84           C  
ATOM    802  HB2 ASP A  53       6.587 -16.769 -11.106  1.00 74.84           H  
ATOM    803  HB3 ASP A  53       5.721 -15.579 -12.083  1.00 74.84           H  
ATOM    804  O   ASP A  53       5.763 -15.752  -8.817  1.00 74.84           O  
ATOM    805  CG  ASP A  53       5.516 -17.624 -12.742  1.00 74.84           C  
ATOM    806  OD1 ASP A  53       5.155 -18.783 -12.449  1.00 74.84           O  
ATOM    807  OD2 ASP A  53       5.742 -17.250 -13.911  1.00 74.84           O  
ATOM    808  N   ALA A  54       3.766 -14.802  -9.174  1.00 82.72           N  
ATOM    809  H   ALA A  54       2.981 -14.720  -9.804  1.00 82.72           H  
ATOM    810  CA  ALA A  54       3.866 -13.878  -8.061  1.00 82.72           C  
ATOM    811  HA  ALA A  54       4.750 -13.259  -8.213  1.00 82.72           H  
ATOM    812  C   ALA A  54       3.998 -14.601  -6.712  1.00 82.72           C  
ATOM    813  CB  ALA A  54       2.631 -12.993  -8.074  1.00 82.72           C  
ATOM    814  HB1 ALA A  54       2.642 -12.346  -8.951  1.00 82.72           H  
ATOM    815  HB2 ALA A  54       1.767 -13.657  -8.106  1.00 82.72           H  
ATOM    816  HB3 ALA A  54       2.618 -12.376  -7.175  1.00 82.72           H  
ATOM    817  O   ALA A  54       3.197 -15.484  -6.378  1.00 82.72           O  
ATOM    818  N   GLU A  55       4.953 -14.154  -5.897  1.00 88.34           N  
ATOM    819  H   GLU A  55       5.492 -13.354  -6.195  1.00 88.34           H  
ATOM    820  CA  GLU A  55       5.048 -14.573  -4.502  1.00 88.34           C  
ATOM    821  HA  GLU A  55       4.951 -15.659  -4.481  1.00 88.34           H  
ATOM    822  C   GLU A  55       3.877 -13.968  -3.720  1.00 88.34           C  
ATOM    823  CB  GLU A  55       6.415 -14.220  -3.883  1.00 88.34           C  
ATOM    824  HB2 GLU A  55       6.498 -13.138  -3.783  1.00 88.34           H  
ATOM    825  HB3 GLU A  55       7.203 -14.575  -4.548  1.00 88.34           H  
ATOM    826  O   GLU A  55       3.507 -12.805  -3.904  1.00 88.34           O  
ATOM    827  CG  GLU A  55       6.584 -14.896  -2.502  1.00 88.34           C  
ATOM    828  HG2 GLU A  55       5.784 -14.554  -1.844  1.00 88.34           H  
ATOM    829  HG3 GLU A  55       6.457 -15.971  -2.628  1.00 88.34           H  
ATOM    830  CD  GLU A  55       7.928 -14.641  -1.790  1.00 88.34           C  
ATOM    831  OE1 GLU A  55       7.982 -14.909  -0.554  1.00 88.34           O  
ATOM    832  OE2 GLU A  55       8.881 -14.191  -2.460  1.00 88.34           O  
ATOM    833  N   LYS A  56       3.272 -14.773  -2.846  1.00 91.91           N  
ATOM    834  H   LYS A  56       3.658 -15.696  -2.704  1.00 91.91           H  
ATOM    835  CA  LYS A  56       2.138 -14.370  -2.014  1.00 91.91           C  
ATOM    836  HA  LYS A  56       1.944 -13.309  -2.165  1.00 91.91           H  
ATOM    837  C   LYS A  56       2.481 -14.570  -0.548  1.00 91.91           C  
ATOM    838  CB  LYS A  56       0.870 -15.145  -2.400  1.00 91.91           C  
ATOM    839  HB2 LYS A  56       0.060 -14.845  -1.736  1.00 91.91           H  
ATOM    840  HB3 LYS A  56       1.052 -16.211  -2.261  1.00 91.91           H  
ATOM    841  O   LYS A  56       2.992 -15.621  -0.164  1.00 91.91           O  
ATOM    842  CG  LYS A  56       0.442 -14.887  -3.852  1.00 91.91           C  
ATOM    843  HG2 LYS A  56       0.215 -13.829  -3.978  1.00 91.91           H  
ATOM    844  HG3 LYS A  56       1.254 -15.160  -4.527  1.00 91.91           H  
ATOM    845  CD  LYS A  56      -0.790 -15.724  -4.207  1.00 91.91           C  
ATOM    846  HD2 LYS A  56      -1.642 -15.377  -3.622  1.00 91.91           H  
ATOM    847  HD3 LYS A  56      -0.590 -16.768  -3.969  1.00 91.91           H  
ATOM    848  CE  LYS A  56      -1.083 -15.590  -5.703  1.00 91.91           C  
ATOM    849  HE2 LYS A  56      -1.287 -14.542  -5.923  1.00 91.91           H  
ATOM    850  HE3 LYS A  56      -0.188 -15.881  -6.253  1.00 91.91           H  
ATOM    851  NZ  LYS A  56      -2.232 -16.438  -6.107  1.00 91.91           N  
ATOM    852  HZ1 LYS A  56      -2.387 -16.370  -7.102  1.00 91.91           H  
ATOM    853  HZ2 LYS A  56      -2.039 -17.404  -5.884  1.00 91.91           H  
ATOM    854  HZ3 LYS A  56      -3.070 -16.152  -5.622  1.00 91.91           H  
ATOM    855  N   ARG A  57       2.143 -13.590   0.282  1.00 94.84           N  
ATOM    856  H   ARG A  57       1.737 -12.758  -0.122  1.00 94.84           H  
ATOM    857  CA  ARG A  57       2.207 -13.674   1.744  1.00 94.84           C  
ATOM    858  HA  ARG A  57       2.318 -14.715   2.047  1.00 94.84           H  
ATOM    859  C   ARG A  57       0.895 -13.166   2.314  1.00 94.84           C  
ATOM    860  CB  ARG A  57       3.395 -12.858   2.278  1.00 94.84           C  
ATOM    861  HB2 ARG A  57       3.288 -11.827   1.940  1.00 94.84           H  
ATOM    862  HB3 ARG A  57       3.361 -12.844   3.368  1.00 94.84           H  
ATOM    863  O   ARG A  57       0.357 -12.184   1.825  1.00 94.84           O  
ATOM    864  CG  ARG A  57       4.771 -13.382   1.834  1.00 94.84           C  
ATOM    865  HG2 ARG A  57       4.804 -13.486   0.749  1.00 94.84           H  
ATOM    866  HG3 ARG A  57       5.526 -12.650   2.120  1.00 94.84           H  
ATOM    867  CD  ARG A  57       5.127 -14.719   2.484  1.00 94.84           C  
ATOM    868  HD2 ARG A  57       4.434 -15.486   2.136  1.00 94.84           H  
ATOM    869  HD3 ARG A  57       5.033 -14.614   3.565  1.00 94.84           H  
ATOM    870  NE  ARG A  57       6.495 -15.109   2.115  1.00 94.84           N  
ATOM    871  HE  ARG A  57       6.799 -14.900   1.174  1.00 94.84           H  
ATOM    872  NH1 ARG A  57       7.172 -16.049   4.109  1.00 94.84           N  
ATOM    873 HH11 ARG A  57       7.912 -16.458   4.662  1.00 94.84           H  
ATOM    874 HH12 ARG A  57       6.257 -15.872   4.499  1.00 94.84           H  
ATOM    875  NH2 ARG A  57       8.566 -15.897   2.340  1.00 94.84           N  
ATOM    876 HH21 ARG A  57       9.343 -16.286   2.855  1.00 94.84           H  
ATOM    877 HH22 ARG A  57       8.685 -15.591   1.385  1.00 94.84           H  
ATOM    878  CZ  ARG A  57       7.400 -15.686   2.871  1.00 94.84           C  
ATOM    879  N   THR A  58       0.385 -13.841   3.334  1.00 95.61           N  
ATOM    880  H   THR A  58       0.919 -14.597   3.738  1.00 95.61           H  
ATOM    881  CA  THR A  58      -0.759 -13.363   4.119  1.00 95.61           C  
ATOM    882  HA  THR A  58      -1.100 -12.399   3.744  1.00 95.61           H  
ATOM    883  C   THR A  58      -0.287 -13.174   5.545  1.00 95.61           C  
ATOM    884  CB  THR A  58      -1.949 -14.324   4.046  1.00 95.61           C  
ATOM    885  HB  THR A  58      -1.654 -15.303   4.425  1.00 95.61           H  
ATOM    886  O   THR A  58       0.428 -14.031   6.069  1.00 95.61           O  
ATOM    887  CG2 THR A  58      -3.154 -13.821   4.833  1.00 95.61           C  
ATOM    888 HG21 THR A  58      -4.014 -14.465   4.649  1.00 95.61           H  
ATOM    889 HG22 THR A  58      -2.950 -13.841   5.903  1.00 95.61           H  
ATOM    890 HG23 THR A  58      -3.403 -12.801   4.538  1.00 95.61           H  
ATOM    891  OG1 THR A  58      -2.325 -14.451   2.689  1.00 95.61           O  
ATOM    892  HG1 THR A  58      -1.533 -14.695   2.204  1.00 95.61           H  
ATOM    893  N   VAL A  59      -0.640 -12.042   6.139  1.00 95.90           N  
ATOM    894  H   VAL A  59      -1.200 -11.376   5.627  1.00 95.90           H  
ATOM    895  CA  VAL A  59      -0.260 -11.684   7.503  1.00 95.90           C  
ATOM    896  HA  VAL A  59       0.059 -12.573   8.047  1.00 95.90           H  
ATOM    897  C   VAL A  59      -1.469 -11.106   8.212  1.00 95.90           C  
ATOM    898  CB  VAL A  59       0.900 -10.674   7.496  1.00 95.90           C  
ATOM    899  HB  VAL A  59       0.623  -9.811   6.891  1.00 95.90           H  
ATOM    900  O   VAL A  59      -2.120 -10.204   7.692  1.00 95.90           O  
ATOM    901  CG1 VAL A  59       1.259 -10.175   8.897  1.00 95.90           C  
ATOM    902 HG11 VAL A  59       1.616 -10.992   9.525  1.00 95.90           H  
ATOM    903 HG12 VAL A  59       2.024  -9.404   8.802  1.00 95.90           H  
ATOM    904 HG13 VAL A  59       0.401  -9.701   9.372  1.00 95.90           H  
ATOM    905  CG2 VAL A  59       2.161 -11.308   6.896  1.00 95.90           C  
ATOM    906 HG21 VAL A  59       2.036 -11.442   5.821  1.00 95.90           H  
ATOM    907 HG22 VAL A  59       3.013 -10.653   7.078  1.00 95.90           H  
ATOM    908 HG23 VAL A  59       2.354 -12.271   7.367  1.00 95.90           H  
ATOM    909  N   THR A  60      -1.732 -11.590   9.419  1.00 95.68           N  
ATOM    910  H   THR A  60      -1.179 -12.355   9.779  1.00 95.68           H  
ATOM    911  CA  THR A  60      -2.634 -10.924  10.356  1.00 95.68           C  
ATOM    912  HA  THR A  60      -3.407 -10.394   9.800  1.00 95.68           H  
ATOM    913  C   THR A  60      -1.832  -9.923  11.179  1.00 95.68           C  
ATOM    914  CB  THR A  60      -3.326 -11.934  11.277  1.00 95.68           C  
ATOM    915  HB  THR A  60      -2.590 -12.356  11.962  1.00 95.68           H  
ATOM    916  O   THR A  60      -0.825 -10.291  11.776  1.00 95.68           O  
ATOM    917  CG2 THR A  60      -4.439 -11.285  12.096  1.00 95.68           C  
ATOM    918 HG21 THR A  60      -4.960 -12.050  12.671  1.00 95.68           H  
ATOM    919 HG22 THR A  60      -4.015 -10.559  12.791  1.00 95.68           H  
ATOM    920 HG23 THR A  60      -5.147 -10.785  11.435  1.00 95.68           H  
ATOM    921  OG1 THR A  60      -3.885 -12.997  10.535  1.00 95.68           O  
ATOM    922  HG1 THR A  60      -4.489 -12.657   9.871  1.00 95.68           H  
ATOM    923  N   VAL A  61      -2.277  -8.670  11.215  1.00 95.59           N  
ATOM    924  H   VAL A  61      -3.091  -8.444  10.662  1.00 95.59           H  
ATOM    925  CA  VAL A  61      -1.682  -7.592  12.013  1.00 95.59           C  
ATOM    926  HA  VAL A  61      -0.766  -7.950  12.484  1.00 95.59           H  
ATOM    927  C   VAL A  61      -2.674  -7.220  13.109  1.00 95.59           C  
ATOM    928  CB  VAL A  61      -1.321  -6.375  11.137  1.00 95.59           C  
ATOM    929  HB  VAL A  61      -2.235  -5.873  10.819  1.00 95.59           H  
ATOM    930  O   VAL A  61      -3.765  -6.716  12.826  1.00 95.59           O  
ATOM    931  CG1 VAL A  61      -0.458  -5.380  11.922  1.00 95.59           C  
ATOM    932 HG11 VAL A  61      -0.261  -4.493  11.320  1.00 95.59           H  
ATOM    933 HG12 VAL A  61      -0.962  -5.079  12.840  1.00 95.59           H  
ATOM    934 HG13 VAL A  61       0.493  -5.839  12.195  1.00 95.59           H  
ATOM    935  CG2 VAL A  61      -0.539  -6.768   9.877  1.00 95.59           C  
ATOM    936 HG21 VAL A  61       0.369  -7.302  10.155  1.00 95.59           H  
ATOM    937 HG22 VAL A  61      -0.277  -5.869   9.319  1.00 95.59           H  
ATOM    938 HG23 VAL A  61      -1.150  -7.400   9.231  1.00 95.59           H  
ATOM    939  N   ASN A  62      -2.334  -7.493  14.365  1.00 94.93           N  
ATOM    940  H   ASN A  62      -1.422  -7.884  14.550  1.00 94.93           H  
ATOM    941  CA  ASN A  62      -3.192  -7.196  15.510  1.00 94.93           C  
ATOM    942  HA  ASN A  62      -4.211  -7.476  15.241  1.00 94.93           H  
ATOM    943  C   ASN A  62      -3.183  -5.695  15.857  1.00 94.93           C  
ATOM    944  CB  ASN A  62      -2.770  -8.061  16.705  1.00 94.93           C  
ATOM    945  HB2 ASN A  62      -3.367  -7.816  17.583  1.00 94.93           H  
ATOM    946  HB3 ASN A  62      -1.726  -7.864  16.951  1.00 94.93           H  
ATOM    947  O   ASN A  62      -2.271  -4.972  15.460  1.00 94.93           O  
ATOM    948  CG  ASN A  62      -2.965  -9.533  16.417  1.00 94.93           C  
ATOM    949  ND2 ASN A  62      -1.895 -10.261  16.223  1.00 94.93           N  
ATOM    950 HD21 ASN A  62      -2.027 -11.210  15.903  1.00 94.93           H  
ATOM    951 HD22 ASN A  62      -1.027  -9.777  16.042  1.00 94.93           H  
ATOM    952  OD1 ASN A  62      -4.082 -10.020  16.335  1.00 94.93           O  
ATOM    953  N   PRO A  63      -4.181  -5.199  16.610  1.00 94.66           N  
ATOM    954  CA  PRO A  63      -4.195  -3.824  17.105  1.00 94.66           C  
ATOM    955  HA  PRO A  63      -4.385  -3.151  16.269  1.00 94.66           H  
ATOM    956  C   PRO A  63      -2.891  -3.422  17.808  1.00 94.66           C  
ATOM    957  CB  PRO A  63      -5.380  -3.777  18.072  1.00 94.66           C  
ATOM    958  HB2 PRO A  63      -5.090  -4.155  19.053  1.00 94.66           H  
ATOM    959  HB3 PRO A  63      -5.801  -2.776  18.171  1.00 94.66           H  
ATOM    960  O   PRO A  63      -2.457  -4.085  18.751  1.00 94.66           O  
ATOM    961  CG  PRO A  63      -6.353  -4.758  17.430  1.00 94.66           C  
ATOM    962  HG2 PRO A  63      -7.105  -5.115  18.134  1.00 94.66           H  
ATOM    963  HG3 PRO A  63      -6.814  -4.289  16.560  1.00 94.66           H  
ATOM    964  CD  PRO A  63      -5.419  -5.874  16.975  1.00 94.66           C  
ATOM    965  HD2 PRO A  63      -5.238  -6.560  17.803  1.00 94.66           H  
ATOM    966  HD3 PRO A  63      -5.857  -6.402  16.128  1.00 94.66           H  
ATOM    967  N   GLY A  64      -2.281  -2.323  17.361  1.00 94.81           N  
ATOM    968  H   GLY A  64      -2.647  -1.879  16.531  1.00 94.81           H  
ATOM    969  CA  GLY A  64      -1.014  -1.804  17.882  1.00 94.81           C  
ATOM    970  HA2 GLY A  64      -1.039  -1.826  18.971  1.00 94.81           H  
ATOM    971  HA3 GLY A  64      -0.904  -0.770  17.554  1.00 94.81           H  
ATOM    972  C   GLY A  64       0.233  -2.569  17.425  1.00 94.81           C  
ATOM    973  O   GLY A  64       1.339  -2.208  17.829  1.00 94.81           O  
ATOM    974  N   GLU A  65       0.078  -3.606  16.601  1.00 96.14           N  
ATOM    975  H   GLU A  65      -0.851  -3.843  16.282  1.00 96.14           H  
ATOM    976  CA  GLU A  65       1.182  -4.400  16.070  1.00 96.14           C  
ATOM    977  HA  GLU A  65       1.951  -4.461  16.840  1.00 96.14           H  
ATOM    978  C   GLU A  65       1.807  -3.738  14.834  1.00 96.14           C  
ATOM    979  CB  GLU A  65       0.702  -5.835  15.786  1.00 96.14           C  
ATOM    980  HB2 GLU A  65       0.052  -5.823  14.911  1.00 96.14           H  
ATOM    981  HB3 GLU A  65       0.133  -6.184  16.648  1.00 96.14           H  
ATOM    982  O   GLU A  65       1.133  -3.092  14.022  1.00 96.14           O  
ATOM    983  CG  GLU A  65       1.841  -6.833  15.526  1.00 96.14           C  
ATOM    984  HG2 GLU A  65       2.380  -6.530  14.628  1.00 96.14           H  
ATOM    985  HG3 GLU A  65       2.534  -6.791  16.367  1.00 96.14           H  
ATOM    986  CD  GLU A  65       1.351  -8.281  15.345  1.00 96.14           C  
ATOM    987  OE1 GLU A  65       2.215  -9.181  15.317  1.00 96.14           O  
ATOM    988  OE2 GLU A  65       0.118  -8.508  15.269  1.00 96.14           O  
ATOM    989  N   GLU A  66       3.115  -3.943  14.685  1.00 96.62           N  
ATOM    990  H   GLU A  66       3.589  -4.521  15.364  1.00 96.62           H  
ATOM    991  CA  GLU A  66       3.863  -3.669  13.463  1.00 96.62           C  
ATOM    992  HA  GLU A  66       3.161  -3.330  12.702  1.00 96.62           H  
ATOM    993  C   GLU A  66       4.510  -4.973  12.981  1.00 96.62           C  
ATOM    994  CB  GLU A  66       4.877  -2.533  13.696  1.00 96.62           C  
ATOM    995  HB2 GLU A  66       5.615  -2.845  14.436  1.00 96.62           H  
ATOM    996  HB3 GLU A  66       4.330  -1.678  14.093  1.00 96.62           H  
ATOM    997  O   GLU A  66       5.204  -5.644  13.746  1.00 96.62           O  
ATOM    998  CG  GLU A  66       5.600  -2.100  12.405  1.00 96.62           C  
ATOM    999  HG2 GLU A  66       4.849  -1.899  11.640  1.00 96.62           H  
ATOM   1000  HG3 GLU A  66       6.219  -2.926  12.055  1.00 96.62           H  
ATOM   1001  CD  GLU A  66       6.475  -0.836  12.555  1.00 96.62           C  
ATOM   1002  OE1 GLU A  66       7.312  -0.590  11.649  1.00 96.62           O  
ATOM   1003  OE2 GLU A  66       6.274  -0.055  13.518  1.00 96.62           O  
ATOM   1004  N   VAL A  67       4.281  -5.334  11.717  1.00 97.05           N  
ATOM   1005  H   VAL A  67       3.727  -4.714  11.145  1.00 97.05           H  
ATOM   1006  CA  VAL A  67       4.838  -6.538  11.087  1.00 97.05           C  
ATOM   1007  HA  VAL A  67       5.522  -7.013  11.790  1.00 97.05           H  
ATOM   1008  C   VAL A  67       5.642  -6.148   9.852  1.00 97.05           C  
ATOM   1009  CB  VAL A  67       3.750  -7.576  10.735  1.00 97.05           C  
ATOM   1010  HB  VAL A  67       3.076  -7.161   9.986  1.00 97.05           H  
ATOM   1011  O   VAL A  67       5.194  -5.339   9.042  1.00 97.05           O  
ATOM   1012  CG1 VAL A  67       4.407  -8.844  10.165  1.00 97.05           C  
ATOM   1013 HG11 VAL A  67       3.701  -9.675  10.163  1.00 97.05           H  
ATOM   1014 HG12 VAL A  67       5.250  -9.139  10.789  1.00 97.05           H  
ATOM   1015 HG13 VAL A  67       4.749  -8.668   9.145  1.00 97.05           H  
ATOM   1016  CG2 VAL A  67       2.922  -7.983  11.959  1.00 97.05           C  
ATOM   1017 HG21 VAL A  67       2.395  -7.117  12.359  1.00 97.05           H  
ATOM   1018 HG22 VAL A  67       3.566  -8.389  12.739  1.00 97.05           H  
ATOM   1019 HG23 VAL A  67       2.178  -8.732  11.687  1.00 97.05           H  
ATOM   1020  N   GLU A  68       6.818  -6.748   9.673  1.00 96.86           N  
ATOM   1021  H   GLU A  68       7.124  -7.423  10.359  1.00 96.86           H  
ATOM   1022  CA  GLU A  68       7.625  -6.608   8.458  1.00 96.86           C  
ATOM   1023  HA  GLU A  68       7.191  -5.823   7.838  1.00 96.86           H  
ATOM   1024  C   GLU A  68       7.596  -7.907   7.642  1.00 96.86           C  
ATOM   1025  CB  GLU A  68       9.057  -6.149   8.802  1.00 96.86           C  
ATOM   1026  HB2 GLU A  68       9.569  -6.935   9.357  1.00 96.86           H  
ATOM   1027  HB3 GLU A  68       8.997  -5.263   9.433  1.00 96.86           H  
ATOM   1028  O   GLU A  68       7.877  -8.992   8.153  1.00 96.86           O  
ATOM   1029  CG  GLU A  68       9.870  -5.798   7.544  1.00 96.86           C  
ATOM   1030  HG2 GLU A  68       9.322  -5.056   6.964  1.00 96.86           H  
ATOM   1031  HG3 GLU A  68       9.967  -6.687   6.921  1.00 96.86           H  
ATOM   1032  CD  GLU A  68      11.274  -5.247   7.861  1.00 96.86           C  
ATOM   1033  OE1 GLU A  68      12.254  -6.010   7.714  1.00 96.86           O  
ATOM   1034  OE2 GLU A  68      11.399  -4.029   8.155  1.00 96.86           O  
ATOM   1035  N   VAL A  69       7.287  -7.790   6.352  1.00 95.91           N  
ATOM   1036  H   VAL A  69       7.035  -6.873   6.012  1.00 95.91           H  
ATOM   1037  CA  VAL A  69       7.351  -8.875   5.370  1.00 95.91           C  
ATOM   1038  HA  VAL A  69       7.634  -9.799   5.875  1.00 95.91           H  
ATOM   1039  C   VAL A  69       8.421  -8.529   4.347  1.00 95.91           C  
ATOM   1040  CB  VAL A  69       5.994  -9.108   4.683  1.00 95.91           C  
ATOM   1041  HB  VAL A  69       5.744  -8.249   4.060  1.00 95.91           H  
ATOM   1042  O   VAL A  69       8.377  -7.465   3.737  1.00 95.91           O  
ATOM   1043  CG1 VAL A  69       6.045 -10.360   3.798  1.00 95.91           C  
ATOM   1044 HG11 VAL A  69       5.079 -10.502   3.313  1.00 95.91           H  
ATOM   1045 HG12 VAL A  69       6.276 -11.238   4.403  1.00 95.91           H  
ATOM   1046 HG13 VAL A  69       6.801 -10.248   3.021  1.00 95.91           H  
ATOM   1047  CG2 VAL A  69       4.877  -9.303   5.711  1.00 95.91           C  
ATOM   1048 HG21 VAL A  69       5.155 -10.089   6.414  1.00 95.91           H  
ATOM   1049 HG22 VAL A  69       3.947  -9.568   5.208  1.00 95.91           H  
ATOM   1050 HG23 VAL A  69       4.709  -8.377   6.262  1.00 95.91           H  
ATOM   1051  N   THR A  70       9.387  -9.422   4.146  1.00 94.34           N  
ATOM   1052  H   THR A  70       9.347 -10.304   4.636  1.00 94.34           H  
ATOM   1053  CA  THR A  70      10.445  -9.238   3.144  1.00 94.34           C  
ATOM   1054  HA  THR A  70      10.385  -8.234   2.724  1.00 94.34           H  
ATOM   1055  C   THR A  70      10.268 -10.227   2.001  1.00 94.34           C  
ATOM   1056  CB  THR A  70      11.841  -9.366   3.767  1.00 94.34           C  
ATOM   1057  HB  THR A  70      11.953 -10.354   4.215  1.00 94.34           H  
ATOM   1058  O   THR A  70      10.112 -11.425   2.235  1.00 94.34           O  
ATOM   1059  CG2 THR A  70      12.967  -9.137   2.757  1.00 94.34           C  
ATOM   1060 HG21 THR A  70      12.988  -9.942   2.022  1.00 94.34           H  
ATOM   1061 HG22 THR A  70      13.925  -9.119   3.276  1.00 94.34           H  
ATOM   1062 HG23 THR A  70      12.819  -8.188   2.241  1.00 94.34           H  
ATOM   1063  OG1 THR A  70      12.027  -8.385   4.761  1.00 94.34           O  
ATOM   1064  HG1 THR A  70      11.311  -8.431   5.398  1.00 94.34           H  
ATOM   1065  N   PHE A  71      10.348  -9.711   0.779  1.00 90.81           N  
ATOM   1066  H   PHE A  71      10.466  -8.711   0.695  1.00 90.81           H  
ATOM   1067  CA  PHE A  71      10.449 -10.465  -0.464  1.00 90.81           C  
ATOM   1068  HA  PHE A  71      10.276 -11.525  -0.278  1.00 90.81           H  
ATOM   1069  C   PHE A  71      11.856 -10.285  -1.029  1.00 90.81           C  
ATOM   1070  CB  PHE A  71       9.395  -9.970  -1.459  1.00 90.81           C  
ATOM   1071  HB2 PHE A  71       9.530 -10.503  -2.400  1.00 90.81           H  
ATOM   1072  HB3 PHE A  71       9.560  -8.911  -1.658  1.00 90.81           H  
ATOM   1073  O   PHE A  71      12.411  -9.187  -0.947  1.00 90.81           O  
ATOM   1074  CG  PHE A  71       7.971 -10.165  -0.987  1.00 90.81           C  
ATOM   1075  CD1 PHE A  71       7.234 -11.269  -1.444  1.00 90.81           C  
ATOM   1076  HD1 PHE A  71       7.687 -11.957  -2.143  1.00 90.81           H  
ATOM   1077  CD2 PHE A  71       7.384  -9.255  -0.086  1.00 90.81           C  
ATOM   1078  HD2 PHE A  71       7.949  -8.407   0.271  1.00 90.81           H  
ATOM   1079  CE1 PHE A  71       5.912 -11.465  -1.012  1.00 90.81           C  
ATOM   1080  HE1 PHE A  71       5.338 -12.297  -1.393  1.00 90.81           H  
ATOM   1081  CE2 PHE A  71       6.067  -9.458   0.359  1.00 90.81           C  
ATOM   1082  HE2 PHE A  71       5.627  -8.765   1.061  1.00 90.81           H  
ATOM   1083  CZ  PHE A  71       5.331 -10.560  -0.110  1.00 90.81           C  
ATOM   1084  HZ  PHE A  71       4.309 -10.706   0.208  1.00 90.81           H  
ATOM   1085  N   SER A  72      12.411 -11.343  -1.616  1.00 88.79           N  
ATOM   1086  H   SER A  72      11.867 -12.189  -1.709  1.00 88.79           H  
ATOM   1087  CA  SER A  72      13.718 -11.312  -2.278  1.00 88.79           C  
ATOM   1088  HA  SER A  72      14.050 -10.280  -2.385  1.00 88.79           H  
ATOM   1089  C   SER A  72      13.602 -11.936  -3.662  1.00 88.79           C  
ATOM   1090  CB  SER A  72      14.791 -12.066  -1.490  1.00 88.79           C  
ATOM   1091  HB2 SER A  72      15.745 -11.959  -2.006  1.00 88.79           H  
ATOM   1092  HB3 SER A  72      14.528 -13.124  -1.465  1.00 88.79           H  
ATOM   1093  O   SER A  72      12.981 -12.987  -3.822  1.00 88.79           O  
ATOM   1094  OG  SER A  72      14.933 -11.600  -0.159  1.00 88.79           O  
ATOM   1095  HG  SER A  72      15.516 -12.218   0.289  1.00 88.79           H  
ATOM   1096  N   ALA A  73      14.229 -11.322  -4.654  1.00 78.89           N  
ATOM   1097  H   ALA A  73      14.729 -10.465  -4.464  1.00 78.89           H  
ATOM   1098  CA  ALA A  73      14.218 -11.788  -6.027  1.00 78.89           C  
ATOM   1099  HA  ALA A  73      13.924 -12.837  -6.067  1.00 78.89           H  
ATOM   1100  C   ALA A  73      15.610 -11.650  -6.636  1.00 78.89           C  
ATOM   1101  CB  ALA A  73      13.193 -10.959  -6.803  1.00 78.89           C  
ATOM   1102  HB1 ALA A  73      13.386  -9.896  -6.653  1.00 78.89           H  
ATOM   1103  HB2 ALA A  73      12.182 -11.191  -6.468  1.00 78.89           H  
ATOM   1104  HB3 ALA A  73      13.299 -11.161  -7.869  1.00 78.89           H  
ATOM   1105  O   ALA A  73      16.193 -10.580  -6.589  1.00 78.89           O  
ATOM   1106  N   ASN A  74      16.109 -12.702  -7.293  1.00 73.70           N  
ATOM   1107  H   ASN A  74      15.639 -13.593  -7.216  1.00 73.70           H  
ATOM   1108  CA  ASN A  74      17.380 -12.628  -8.035  1.00 73.70           C  
ATOM   1109  HA  ASN A  74      18.184 -12.382  -7.341  1.00 73.70           H  
ATOM   1110  C   ASN A  74      17.380 -11.540  -9.125  1.00 73.70           C  
ATOM   1111  CB  ASN A  74      17.665 -13.989  -8.694  1.00 73.70           C  
ATOM   1112  HB2 ASN A  74      16.834 -14.251  -9.349  1.00 73.70           H  
ATOM   1113  HB3 ASN A  74      18.558 -13.893  -9.312  1.00 73.70           H  
ATOM   1114  O   ASN A  74      18.443 -11.142  -9.590  1.00 73.70           O  
ATOM   1115  CG  ASN A  74      17.919 -15.118  -7.716  1.00 73.70           C  
ATOM   1116  ND2 ASN A  74      17.741 -16.344  -8.147  1.00 73.70           N  
ATOM   1117 HD21 ASN A  74      17.545 -16.515  -9.123  1.00 73.70           H  
ATOM   1118 HD22 ASN A  74      17.962 -17.069  -7.480  1.00 73.70           H  
ATOM   1119  OD1 ASN A  74      18.264 -14.946  -6.564  1.00 73.70           O  
ATOM   1120  N   ASP A  75      16.191 -11.105  -9.539  1.00 69.38           N  
ATOM   1121  H   ASP A  75      15.379 -11.393  -9.012  1.00 69.38           H  
ATOM   1122  CA  ASP A  75      15.964 -10.010 -10.466  1.00 69.38           C  
ATOM   1123  HA  ASP A  75      16.914  -9.584 -10.789  1.00 69.38           H  
ATOM   1124  C   ASP A  75      15.103  -8.932  -9.768  1.00 69.38           C  
ATOM   1125  CB  ASP A  75      15.306 -10.577 -11.725  1.00 69.38           C  
ATOM   1126  HB2 ASP A  75      14.427 -11.159 -11.447  1.00 69.38           H  
ATOM   1127  HB3 ASP A  75      16.010 -11.257 -12.205  1.00 69.38           H  
ATOM   1128  O   ASP A  75      13.945  -9.211  -9.437  1.00 69.38           O  
ATOM   1129  CG  ASP A  75      14.907  -9.499 -12.731  1.00 69.38           C  
ATOM   1130  OD1 ASP A  75      15.199  -8.306 -12.479  1.00 69.38           O  
ATOM   1131  OD2 ASP A  75      14.291  -9.916 -13.725  1.00 69.38           O  
ATOM   1132  N   PRO A  76      15.643  -7.722  -9.526  1.00 65.15           N  
ATOM   1133  CA  PRO A  76      14.914  -6.602  -8.929  1.00 65.15           C  
ATOM   1134  HA  PRO A  76      14.649  -6.862  -7.904  1.00 65.15           H  
ATOM   1135  C   PRO A  76      13.642  -6.189  -9.685  1.00 65.15           C  
ATOM   1136  CB  PRO A  76      15.914  -5.440  -8.918  1.00 65.15           C  
ATOM   1137  HB2 PRO A  76      15.836  -4.871  -9.844  1.00 65.15           H  
ATOM   1138  HB3 PRO A  76      15.757  -4.782  -8.064  1.00 65.15           H  
ATOM   1139  O   PRO A  76      12.683  -5.732  -9.059  1.00 65.15           O  
ATOM   1140  CG  PRO A  76      17.274  -6.129  -8.876  1.00 65.15           C  
ATOM   1141  HG2 PRO A  76      17.505  -6.430  -7.854  1.00 65.15           H  
ATOM   1142  HG3 PRO A  76      18.064  -5.497  -9.283  1.00 65.15           H  
ATOM   1143  CD  PRO A  76      17.038  -7.364  -9.733  1.00 65.15           C  
ATOM   1144  HD2 PRO A  76      17.711  -8.160  -9.416  1.00 65.15           H  
ATOM   1145  HD3 PRO A  76      17.196  -7.126 -10.785  1.00 65.15           H  
ATOM   1146  N   HIS A  77      13.592  -6.377 -11.010  1.00 67.33           N  
ATOM   1147  H   HIS A  77      14.361  -6.835 -11.479  1.00 67.33           H  
ATOM   1148  CA  HIS A  77      12.440  -6.006 -11.845  1.00 67.33           C  
ATOM   1149  HA  HIS A  77      12.135  -4.994 -11.575  1.00 67.33           H  
ATOM   1150  C   HIS A  77      11.211  -6.902 -11.599  1.00 67.33           C  
ATOM   1151  CB  HIS A  77      12.871  -5.977 -13.318  1.00 67.33           C  
ATOM   1152  HB2 HIS A  77      13.226  -6.965 -13.612  1.00 67.33           H  
ATOM   1153  HB3 HIS A  77      12.010  -5.737 -13.942  1.00 67.33           H  
ATOM   1154  O   HIS A  77      10.076  -6.549 -11.944  1.00 67.33           O  
ATOM   1155  CG  HIS A  77      13.941  -4.947 -13.585  1.00 67.33           C  
ATOM   1156  CD2 HIS A  77      15.258  -5.180 -13.884  1.00 67.33           C  
ATOM   1157  HD2 HIS A  77      15.713  -6.153 -13.998  1.00 67.33           H  
ATOM   1158  ND1 HIS A  77      13.774  -3.582 -13.535  1.00 67.33           N  
ATOM   1159  HD1 HIS A  77      12.901  -3.098 -13.379  1.00 67.33           H  
ATOM   1160  CE1 HIS A  77      14.954  -3.008 -13.817  1.00 67.33           C  
ATOM   1161  HE1 HIS A  77      15.123  -1.944 -13.887  1.00 67.33           H  
ATOM   1162  NE2 HIS A  77      15.903  -3.937 -13.994  1.00 67.33           N  
ATOM   1163  N   LYS A  78      11.380  -8.001 -10.847  1.00 73.49           N  
ATOM   1164  H   LYS A  78      12.325  -8.259 -10.603  1.00 73.49           H  
ATOM   1165  CA  LYS A  78      10.259  -8.807 -10.341  1.00 73.49           C  
ATOM   1166  HA  LYS A  78       9.656  -9.114 -11.196  1.00 73.49           H  
ATOM   1167  C   LYS A  78       9.325  -8.058  -9.403  1.00 73.49           C  
ATOM   1168  CB  LYS A  78      10.764 -10.045  -9.605  1.00 73.49           C  
ATOM   1169  HB2 LYS A  78       9.917 -10.522  -9.111  1.00 73.49           H  
ATOM   1170  HB3 LYS A  78      11.486  -9.760  -8.840  1.00 73.49           H  
ATOM   1171  O   LYS A  78       8.237  -8.557  -9.130  1.00 73.49           O  
ATOM   1172  CG  LYS A  78      11.373 -11.042 -10.584  1.00 73.49           C  
ATOM   1173  HG2 LYS A  78      10.752 -11.111 -11.477  1.00 73.49           H  
ATOM   1174  HG3 LYS A  78      12.368 -10.707 -10.875  1.00 73.49           H  
ATOM   1175  CD  LYS A  78      11.433 -12.419  -9.928  1.00 73.49           C  
ATOM   1176  HD2 LYS A  78      10.413 -12.756  -9.739  1.00 73.49           H  
ATOM   1177  HD3 LYS A  78      11.972 -12.374  -8.982  1.00 73.49           H  
ATOM   1178  CE  LYS A  78      12.130 -13.381 -10.877  1.00 73.49           C  
ATOM   1179  HE2 LYS A  78      11.671 -13.285 -11.861  1.00 73.49           H  
ATOM   1180  HE3 LYS A  78      13.172 -13.078 -10.978  1.00 73.49           H  
ATOM   1181  NZ  LYS A  78      12.009 -14.767 -10.375  1.00 73.49           N  
ATOM   1182  HZ1 LYS A  78      12.468 -15.398 -11.017  1.00 73.49           H  
ATOM   1183  HZ2 LYS A  78      12.426 -14.839  -9.458  1.00 73.49           H  
ATOM   1184  HZ3 LYS A  78      11.032 -15.014 -10.311  1.00 73.49           H  
ATOM   1185  N   PHE A  79       9.716  -6.895  -8.894  1.00 78.56           N  
ATOM   1186  H   PHE A  79      10.642  -6.558  -9.113  1.00 78.56           H  
ATOM   1187  CA  PHE A  79       8.881  -6.105  -7.998  1.00 78.56           C  
ATOM   1188  HA  PHE A  79       8.111  -6.753  -7.579  1.00 78.56           H  
ATOM   1189  C   PHE A  79       8.087  -4.995  -8.706  1.00 78.56           C  
ATOM   1190  CB  PHE A  79       9.725  -5.623  -6.819  1.00 78.56           C  
ATOM   1191  HB2 PHE A  79       9.029  -5.194  -6.098  1.00 78.56           H  
ATOM   1192  HB3 PHE A  79      10.404  -4.842  -7.165  1.00 78.56           H  
ATOM   1193  O   PHE A  79       7.576  -4.096  -8.043  1.00 78.56           O  
ATOM   1194  CG  PHE A  79      10.502  -6.685  -6.063  1.00 78.56           C  
ATOM   1195  CD1 PHE A  79       9.891  -7.896  -5.697  1.00 78.56           C  
ATOM   1196  HD1 PHE A  79       8.906  -8.123  -6.078  1.00 78.56           H  
ATOM   1197  CD2 PHE A  79      11.835  -6.454  -5.692  1.00 78.56           C  
ATOM   1198  HD2 PHE A  79      12.339  -5.551  -6.002  1.00 78.56           H  
ATOM   1199  CE1 PHE A  79      10.558  -8.838  -4.898  1.00 78.56           C  
ATOM   1200  HE1 PHE A  79      10.074  -9.764  -4.626  1.00 78.56           H  
ATOM   1201  CE2 PHE A  79      12.521  -7.409  -4.926  1.00 78.56           C  
ATOM   1202  HE2 PHE A  79      13.554  -7.227  -4.668  1.00 78.56           H  
ATOM   1203  CZ  PHE A  79      11.879  -8.583  -4.500  1.00 78.56           C  
ATOM   1204  HZ  PHE A  79      12.418  -9.299  -3.898  1.00 78.56           H  
ATOM   1205  N   ASN A  80       7.926  -5.070 -10.034  1.00 78.40           N  
ATOM   1206  H   ASN A  80       8.474  -5.754 -10.535  1.00 78.40           H  
ATOM   1207  CA  ASN A  80       7.252  -4.032 -10.825  1.00 78.40           C  
ATOM   1208  HA  ASN A  80       7.653  -3.077 -10.487  1.00 78.40           H  
ATOM   1209  C   ASN A  80       5.717  -3.950 -10.640  1.00 78.40           C  
ATOM   1210  CB  ASN A  80       7.646  -4.174 -12.309  1.00 78.40           C  
ATOM   1211  HB2 ASN A  80       6.988  -3.557 -12.919  1.00 78.40           H  
ATOM   1212  HB3 ASN A  80       7.539  -5.210 -12.632  1.00 78.40           H  
ATOM   1213  O   ASN A  80       5.101  -2.982 -11.097  1.00 78.40           O  
ATOM   1214  CG  ASN A  80       9.064  -3.705 -12.606  1.00 78.40           C  
ATOM   1215  ND2 ASN A  80       9.527  -3.903 -13.816  1.00 78.40           N  
ATOM   1216 HD21 ASN A  80       8.998  -4.371 -14.538  1.00 78.40           H  
ATOM   1217 HD22 ASN A  80      10.472  -3.603 -14.013  1.00 78.40           H  
ATOM   1218  OD1 ASN A  80       9.760  -3.153 -11.767  1.00 78.40           O  
ATOM   1219  N   ARG A  81       5.071  -4.934  -9.991  1.00 82.87           N  
ATOM   1220  H   ARG A  81       5.606  -5.739  -9.699  1.00 82.87           H  
ATOM   1221  CA  ARG A  81       3.621  -4.931  -9.712  1.00 82.87           C  
ATOM   1222  HA  ARG A  81       3.281  -3.896  -9.734  1.00 82.87           H  
ATOM   1223  C   ARG A  81       3.256  -5.467  -8.318  1.00 82.87           C  
ATOM   1224  CB  ARG A  81       2.846  -5.701 -10.793  1.00 82.87           C  
ATOM   1225  HB2 ARG A  81       1.799  -5.721 -10.489  1.00 82.87           H  
ATOM   1226  HB3 ARG A  81       3.205  -6.729 -10.838  1.00 82.87           H  
ATOM   1227  O   ARG A  81       2.662  -6.548  -8.216  1.00 82.87           O  
ATOM   1228  CG  ARG A  81       2.909  -5.091 -12.195  1.00 82.87           C  
ATOM   1229  HG2 ARG A  81       2.670  -4.029 -12.148  1.00 82.87           H  
ATOM   1230  HG3 ARG A  81       3.912  -5.222 -12.603  1.00 82.87           H  
ATOM   1231  CD  ARG A  81       1.877  -5.817 -13.071  1.00 82.87           C  
ATOM   1232  HD2 ARG A  81       2.127  -6.877 -13.111  1.00 82.87           H  
ATOM   1233  HD3 ARG A  81       0.908  -5.724 -12.582  1.00 82.87           H  
ATOM   1234  NE  ARG A  81       1.812  -5.259 -14.438  1.00 82.87           N  
ATOM   1235  HE  ARG A  81       2.694  -5.144 -14.916  1.00 82.87           H  
ATOM   1236  NH1 ARG A  81      -0.419  -4.811 -14.546  1.00 82.87           N  
ATOM   1237 HH11 ARG A  81      -0.996  -3.983 -14.587  1.00 82.87           H  
ATOM   1238 HH12 ARG A  81      -0.549  -5.374 -13.717  1.00 82.87           H  
ATOM   1239  NH2 ARG A  81       0.915  -3.864 -16.019  1.00 82.87           N  
ATOM   1240 HH21 ARG A  81       0.265  -3.092 -16.051  1.00 82.87           H  
ATOM   1241 HH22 ARG A  81       1.804  -3.748 -16.486  1.00 82.87           H  
ATOM   1242  CZ  ARG A  81       0.783  -4.665 -15.007  1.00 82.87           C  
ATOM   1243  N   PRO A  82       3.572  -4.757  -7.223  1.00 87.99           N  
ATOM   1244  CA  PRO A  82       3.096  -5.161  -5.914  1.00 87.99           C  
ATOM   1245  HA  PRO A  82       3.236  -6.235  -5.786  1.00 87.99           H  
ATOM   1246  C   PRO A  82       1.603  -4.840  -5.761  1.00 87.99           C  
ATOM   1247  CB  PRO A  82       3.991  -4.445  -4.911  1.00 87.99           C  
ATOM   1248  HB2 PRO A  82       4.871  -5.058  -4.717  1.00 87.99           H  
ATOM   1249  HB3 PRO A  82       3.468  -4.226  -3.980  1.00 87.99           H  
ATOM   1250  O   PRO A  82       1.105  -3.802  -6.200  1.00 87.99           O  
ATOM   1251  CG  PRO A  82       4.414  -3.175  -5.642  1.00 87.99           C  
ATOM   1252  HG2 PRO A  82       3.724  -2.376  -5.372  1.00 87.99           H  
ATOM   1253  HG3 PRO A  82       5.432  -2.899  -5.368  1.00 87.99           H  
ATOM   1254  CD  PRO A  82       4.326  -3.517  -7.136  1.00 87.99           C  
ATOM   1255  HD2 PRO A  82       3.837  -2.714  -7.688  1.00 87.99           H  
ATOM   1256  HD3 PRO A  82       5.329  -3.672  -7.534  1.00 87.99           H  
ATOM   1257  N   GLN A  83       0.886  -5.750  -5.117  1.00 90.87           N  
ATOM   1258  H   GLN A  83       1.354  -6.592  -4.815  1.00 90.87           H  
ATOM   1259  CA  GLN A  83      -0.536  -5.656  -4.831  1.00 90.87           C  
ATOM   1260  HA  GLN A  83      -0.877  -4.637  -5.016  1.00 90.87           H  
ATOM   1261  C   GLN A  83      -0.762  -5.985  -3.356  1.00 90.87           C  
ATOM   1262  CB  GLN A  83      -1.291  -6.597  -5.777  1.00 90.87           C  
ATOM   1263  HB2 GLN A  83      -1.047  -6.328  -6.804  1.00 90.87           H  
ATOM   1264  HB3 GLN A  83      -0.916  -7.606  -5.603  1.00 90.87           H  
ATOM   1265  O   GLN A  83      -0.267  -6.987  -2.837  1.00 90.87           O  
ATOM   1266  CG  GLN A  83      -2.826  -6.596  -5.634  1.00 90.87           C  
ATOM   1267  HG2 GLN A  83      -3.225  -5.642  -5.980  1.00 90.87           H  
ATOM   1268  HG3 GLN A  83      -3.107  -6.728  -4.590  1.00 90.87           H  
ATOM   1269  CD  GLN A  83      -3.465  -7.733  -6.435  1.00 90.87           C  
ATOM   1270  NE2 GLN A  83      -4.764  -7.833  -6.516  1.00 90.87           N  
ATOM   1271 HE21 GLN A  83      -5.113  -8.575  -7.106  1.00 90.87           H  
ATOM   1272 HE22 GLN A  83      -5.347  -7.019  -6.390  1.00 90.87           H  
ATOM   1273  OE1 GLN A  83      -2.807  -8.591  -7.000  1.00 90.87           O  
ATOM   1274  N   PHE A  84      -1.531  -5.138  -2.688  1.00 92.96           N  
ATOM   1275  H   PHE A  84      -1.883  -4.329  -3.180  1.00 92.96           H  
ATOM   1276  CA  PHE A  84      -1.890  -5.259  -1.285  1.00 92.96           C  
ATOM   1277  HA  PHE A  84      -1.467  -6.173  -0.868  1.00 92.96           H  
ATOM   1278  C   PHE A  84      -3.408  -5.333  -1.202  1.00 92.96           C  
ATOM   1279  CB  PHE A  84      -1.330  -4.064  -0.496  1.00 92.96           C  
ATOM   1280  HB2 PHE A  84      -1.442  -4.265   0.569  1.00 92.96           H  
ATOM   1281  HB3 PHE A  84      -1.922  -3.177  -0.720  1.00 92.96           H  
ATOM   1282  O   PHE A  84      -4.096  -4.405  -1.616  1.00 92.96           O  
ATOM   1283  CG  PHE A  84       0.125  -3.757  -0.794  1.00 92.96           C  
ATOM   1284  CD1 PHE A  84       1.138  -4.520  -0.188  1.00 92.96           C  
ATOM   1285  HD1 PHE A  84       0.875  -5.292   0.519  1.00 92.96           H  
ATOM   1286  CD2 PHE A  84       0.466  -2.754  -1.722  1.00 92.96           C  
ATOM   1287  HD2 PHE A  84      -0.308  -2.178  -2.206  1.00 92.96           H  
ATOM   1288  CE1 PHE A  84       2.484  -4.293  -0.519  1.00 92.96           C  
ATOM   1289  HE1 PHE A  84       3.261  -4.893  -0.068  1.00 92.96           H  
ATOM   1290  CE2 PHE A  84       1.813  -2.526  -2.053  1.00 92.96           C  
ATOM   1291  HE2 PHE A  84       2.069  -1.773  -2.784  1.00 92.96           H  
ATOM   1292  CZ  PHE A  84       2.821  -3.305  -1.457  1.00 92.96           C  
ATOM   1293  HZ  PHE A  84       3.855  -3.162  -1.736  1.00 92.96           H  
ATOM   1294  N   THR A  85      -3.939  -6.431  -0.684  1.00 93.38           N  
ATOM   1295  H   THR A  85      -3.320  -7.163  -0.365  1.00 93.38           H  
ATOM   1296  CA  THR A  85      -5.355  -6.539  -0.321  1.00 93.38           C  
ATOM   1297  HA  THR A  85      -5.920  -5.700  -0.728  1.00 93.38           H  
ATOM   1298  C   THR A  85      -5.449  -6.492   1.192  1.00 93.38           C  
ATOM   1299  CB  THR A  85      -5.978  -7.820  -0.875  1.00 93.38           C  
ATOM   1300  HB  THR A  85      -5.500  -8.685  -0.416  1.00 93.38           H  
ATOM   1301  O   THR A  85      -4.847  -7.322   1.868  1.00 93.38           O  
ATOM   1302  CG2 THR A  85      -7.476  -7.886  -0.618  1.00 93.38           C  
ATOM   1303 HG21 THR A  85      -7.969  -7.042  -1.100  1.00 93.38           H  
ATOM   1304 HG22 THR A  85      -7.678  -7.865   0.453  1.00 93.38           H  
ATOM   1305 HG23 THR A  85      -7.866  -8.824  -1.014  1.00 93.38           H  
ATOM   1306  OG1 THR A  85      -5.787  -7.866  -2.270  1.00 93.38           O  
ATOM   1307  HG1 THR A  85      -4.914  -7.507  -2.442  1.00 93.38           H  
ATOM   1308  N   ILE A  86      -6.155  -5.496   1.714  1.00 91.50           N  
ATOM   1309  H   ILE A  86      -6.628  -4.864   1.084  1.00 91.50           H  
ATOM   1310  CA  ILE A  86      -6.353  -5.275   3.141  1.00 91.50           C  
ATOM   1311  HA  ILE A  86      -5.692  -5.929   3.710  1.00 91.50           H  
ATOM   1312  C   ILE A  86      -7.795  -5.660   3.462  1.00 91.50           C  
ATOM   1313  CB  ILE A  86      -6.027  -3.813   3.529  1.00 91.50           C  
ATOM   1314  HB  ILE A  86      -6.712  -3.139   3.014  1.00 91.50           H  
ATOM   1315  O   ILE A  86      -8.732  -5.002   3.002  1.00 91.50           O  
ATOM   1316  CG1 ILE A  86      -4.569  -3.385   3.223  1.00 91.50           C  
ATOM   1317 HG12 ILE A  86      -3.884  -4.188   3.495  1.00 91.50           H  
ATOM   1318 HG13 ILE A  86      -4.320  -2.522   3.841  1.00 91.50           H  
ATOM   1319  CG2 ILE A  86      -6.230  -3.636   5.040  1.00 91.50           C  
ATOM   1320 HG21 ILE A  86      -5.516  -4.275   5.560  1.00 91.50           H  
ATOM   1321 HG22 ILE A  86      -6.064  -2.598   5.330  1.00 91.50           H  
ATOM   1322 HG23 ILE A  86      -7.241  -3.914   5.337  1.00 91.50           H  
ATOM   1323  CD1 ILE A  86      -4.307  -2.963   1.772  1.00 91.50           C  
ATOM   1324 HD11 ILE A  86      -5.109  -2.318   1.413  1.00 91.50           H  
ATOM   1325 HD12 ILE A  86      -3.361  -2.424   1.717  1.00 91.50           H  
ATOM   1326 HD13 ILE A  86      -4.236  -3.839   1.127  1.00 91.50           H  
ATOM   1327  N   GLU A  87      -7.955  -6.721   4.246  1.00 90.42           N  
ATOM   1328  H   GLU A  87      -7.135  -7.205   4.582  1.00 90.42           H  
ATOM   1329  CA  GLU A  87      -9.235  -7.258   4.690  1.00 90.42           C  
ATOM   1330  HA  GLU A  87     -10.037  -6.737   4.167  1.00 90.42           H  
ATOM   1331  C   GLU A  87      -9.416  -7.004   6.188  1.00 90.42           C  
ATOM   1332  CB  GLU A  87      -9.383  -8.747   4.334  1.00 90.42           C  
ATOM   1333  HB2 GLU A  87      -8.638  -9.334   4.871  1.00 90.42           H  
ATOM   1334  HB3 GLU A  87     -10.378  -9.061   4.650  1.00 90.42           H  
ATOM   1335  O   GLU A  87      -8.632  -7.422   7.043  1.00 90.42           O  
ATOM   1336  CG  GLU A  87      -9.222  -8.988   2.822  1.00 90.42           C  
ATOM   1337  HG2 GLU A  87      -8.172  -8.861   2.558  1.00 90.42           H  
ATOM   1338  HG3 GLU A  87      -9.787  -8.220   2.293  1.00 90.42           H  
ATOM   1339  CD  GLU A  87      -9.705 -10.360   2.316  1.00 90.42           C  
ATOM   1340  OE1 GLU A  87      -9.609 -10.553   1.073  1.00 90.42           O  
ATOM   1341  OE2 GLU A  87     -10.306 -11.123   3.103  1.00 90.42           O  
ATOM   1342  N   TRP A  88     -10.479  -6.284   6.519  1.00 80.69           N  
ATOM   1343  H   TRP A  88     -11.096  -5.984   5.778  1.00 80.69           H  
ATOM   1344  CA  TRP A  88     -10.874  -6.015   7.891  1.00 80.69           C  
ATOM   1345  HA  TRP A  88      -9.992  -6.034   8.533  1.00 80.69           H  
ATOM   1346  C   TRP A  88     -11.842  -7.096   8.356  1.00 80.69           C  
ATOM   1347  CB  TRP A  88     -11.494  -4.618   7.963  1.00 80.69           C  
ATOM   1348  HB2 TRP A  88     -12.373  -4.582   7.320  1.00 80.69           H  
ATOM   1349  HB3 TRP A  88     -11.818  -4.426   8.986  1.00 80.69           H  
ATOM   1350  O   TRP A  88     -12.717  -7.512   7.598  1.00 80.69           O  
ATOM   1351  CG  TRP A  88     -10.556  -3.529   7.553  1.00 80.69           C  
ATOM   1352  CD1 TRP A  88     -10.327  -3.110   6.291  1.00 80.69           C  
ATOM   1353  HD1 TRP A  88     -10.809  -3.508   5.410  1.00 80.69           H  
ATOM   1354  CD2 TRP A  88      -9.662  -2.750   8.388  1.00 80.69           C  
ATOM   1355  CE2 TRP A  88      -8.912  -1.858   7.566  1.00 80.69           C  
ATOM   1356  CE3 TRP A  88      -9.410  -2.717   9.765  1.00 80.69           C  
ATOM   1357  HE3 TRP A  88      -9.920  -3.404  10.424  1.00 80.69           H  
ATOM   1358  NE1 TRP A  88      -9.342  -2.147   6.295  1.00 80.69           N  
ATOM   1359  HE1 TRP A  88      -9.015  -1.699   5.451  1.00 80.69           H  
ATOM   1360  CH2 TRP A  88      -7.763  -0.929   9.466  1.00 80.69           C  
ATOM   1361  HH2 TRP A  88      -7.056  -0.241   9.905  1.00 80.69           H  
ATOM   1362  CZ2 TRP A  88      -7.983  -0.943   8.083  1.00 80.69           C  
ATOM   1363  HZ2 TRP A  88      -7.449  -0.271   7.428  1.00 80.69           H  
ATOM   1364  CZ3 TRP A  88      -8.455  -1.837  10.279  1.00 80.69           C  
ATOM   1365  HZ3 TRP A  88      -8.234  -1.910  11.333  1.00 80.69           H  
ATOM   1366  N   GLY A  89     -11.781  -7.479   9.636  1.00 69.37           N  
ATOM   1367  H   GLY A  89     -10.987  -7.180  10.184  1.00 69.37           H  
ATOM   1368  CA  GLY A  89     -12.684  -8.493  10.206  1.00 69.37           C  
ATOM   1369  HA2 GLY A  89     -12.479  -9.448   9.722  1.00 69.37           H  
ATOM   1370  HA3 GLY A  89     -12.466  -8.600  11.269  1.00 69.37           H  
ATOM   1371  C   GLY A  89     -14.193  -8.208  10.056  1.00 69.37           C  
ATOM   1372  O   GLY A  89     -15.003  -9.099  10.284  1.00 69.37           O  
ATOM   1373  N   GLY A  90     -14.586  -6.992   9.654  1.00 67.28           N  
ATOM   1374  H   GLY A  90     -13.854  -6.337   9.420  1.00 67.28           H  
ATOM   1375  CA  GLY A  90     -15.966  -6.603   9.334  1.00 67.28           C  
ATOM   1376  HA2 GLY A  90     -16.650  -7.152   9.981  1.00 67.28           H  
ATOM   1377  HA3 GLY A  90     -16.089  -5.540   9.541  1.00 67.28           H  
ATOM   1378  C   GLY A  90     -16.408  -6.849   7.882  1.00 67.28           C  
ATOM   1379  O   GLY A  90     -17.459  -6.347   7.494  1.00 67.28           O  
ATOM   1380  N   GLY A  91     -15.620  -7.563   7.067  1.00 69.58           N  
ATOM   1381  H   GLY A  91     -14.738  -7.900   7.424  1.00 69.58           H  
ATOM   1382  CA  GLY A  91     -15.925  -7.850   5.655  1.00 69.58           C  
ATOM   1383  HA2 GLY A  91     -16.993  -8.041   5.544  1.00 69.58           H  
ATOM   1384  HA3 GLY A  91     -15.383  -8.748   5.357  1.00 69.58           H  
ATOM   1385  C   GLY A  91     -15.542  -6.733   4.678  1.00 69.58           C  
ATOM   1386  O   GLY A  91     -15.798  -6.841   3.482  1.00 69.58           O  
ATOM   1387  N   GLY A  92     -14.926  -5.657   5.170  1.00 80.65           N  
ATOM   1388  H   GLY A  92     -14.690  -5.659   6.152  1.00 80.65           H  
ATOM   1389  CA  GLY A  92     -14.409  -4.587   4.329  1.00 80.65           C  
ATOM   1390  HA2 GLY A  92     -15.144  -4.348   3.560  1.00 80.65           H  
ATOM   1391  HA3 GLY A  92     -14.231  -3.700   4.936  1.00 80.65           H  
ATOM   1392  C   GLY A  92     -13.098  -4.997   3.668  1.00 80.65           C  
ATOM   1393  O   GLY A  92     -12.148  -5.350   4.365  1.00 80.65           O  
ATOM   1394  N   ARG A  93     -13.034  -4.903   2.339  1.00 90.94           N  
ATOM   1395  H   ARG A  93     -13.875  -4.666   1.831  1.00 90.94           H  
ATOM   1396  CA  ARG A  93     -11.831  -5.177   1.551  1.00 90.94           C  
ATOM   1397  HA  ARG A  93     -11.002  -5.406   2.221  1.00 90.94           H  
ATOM   1398  C   ARG A  93     -11.438  -3.950   0.734  1.00 90.94           C  
ATOM   1399  CB  ARG A  93     -12.078  -6.425   0.691  1.00 90.94           C  
ATOM   1400  HB2 ARG A  93     -13.003  -6.299   0.129  1.00 90.94           H  
ATOM   1401  HB3 ARG A  93     -12.189  -7.287   1.349  1.00 90.94           H  
ATOM   1402  O   ARG A  93     -12.257  -3.411  -0.007  1.00 90.94           O  
ATOM   1403  CG  ARG A  93     -10.931  -6.686  -0.290  1.00 90.94           C  
ATOM   1404  HG2 ARG A  93     -10.876  -5.860  -0.999  1.00 90.94           H  
ATOM   1405  HG3 ARG A  93      -9.989  -6.752   0.254  1.00 90.94           H  
ATOM   1406  CD  ARG A  93     -11.167  -7.978  -1.068  1.00 90.94           C  
ATOM   1407  HD2 ARG A  93     -12.222  -8.048  -1.335  1.00 90.94           H  
ATOM   1408  HD3 ARG A  93     -10.906  -8.817  -0.424  1.00 90.94           H  
ATOM   1409  NE  ARG A  93     -10.371  -7.985  -2.308  1.00 90.94           N  
ATOM   1410  HE  ARG A  93     -10.169  -7.089  -2.728  1.00 90.94           H  
ATOM   1411  NH1 ARG A  93     -10.340 -10.241  -2.607  1.00 90.94           N  
ATOM   1412 HH11 ARG A  93      -9.950 -11.054  -3.062  1.00 90.94           H  
ATOM   1413 HH12 ARG A  93     -10.663 -10.321  -1.654  1.00 90.94           H  
ATOM   1414  NH2 ARG A  93      -9.287  -8.907  -4.081  1.00 90.94           N  
ATOM   1415 HH21 ARG A  93      -9.011  -7.989  -4.401  1.00 90.94           H  
ATOM   1416 HH22 ARG A  93      -8.971  -9.709  -4.606  1.00 90.94           H  
ATOM   1417  CZ  ARG A  93     -10.006  -9.042  -2.998  1.00 90.94           C  
ATOM   1418  N   VAL A  94     -10.178  -3.537   0.850  1.00 93.15           N  
ATOM   1419  H   VAL A  94      -9.577  -4.038   1.489  1.00 93.15           H  
ATOM   1420  CA  VAL A  94      -9.562  -2.525  -0.021  1.00 93.15           C  
ATOM   1421  HA  VAL A  94     -10.265  -2.259  -0.810  1.00 93.15           H  
ATOM   1422  C   VAL A  94      -8.341  -3.117  -0.693  1.00 93.15           C  
ATOM   1423  CB  VAL A  94      -9.215  -1.234   0.737  1.00 93.15           C  
ATOM   1424  HB  VAL A  94      -8.735  -1.488   1.682  1.00 93.15           H  
ATOM   1425  O   VAL A  94      -7.502  -3.744  -0.049  1.00 93.15           O  
ATOM   1426  CG1 VAL A  94      -8.298  -0.275  -0.041  1.00 93.15           C  
ATOM   1427 HG11 VAL A  94      -7.311  -0.719  -0.170  1.00 93.15           H  
ATOM   1428 HG12 VAL A  94      -8.721  -0.062  -1.022  1.00 93.15           H  
ATOM   1429 HG13 VAL A  94      -8.181   0.659   0.508  1.00 93.15           H  
ATOM   1430  CG2 VAL A  94     -10.498  -0.458   1.020  1.00 93.15           C  
ATOM   1431 HG21 VAL A  94     -10.291   0.302   1.773  1.00 93.15           H  
ATOM   1432 HG22 VAL A  94     -10.856   0.017   0.106  1.00 93.15           H  
ATOM   1433 HG23 VAL A  94     -11.295  -1.117   1.363  1.00 93.15           H  
ATOM   1434  N   GLU A  95      -8.234  -2.888  -1.992  1.00 95.23           N  
ATOM   1435  H   GLU A  95      -8.959  -2.354  -2.449  1.00 95.23           H  
ATOM   1436  CA  GLU A  95      -7.103  -3.310  -2.798  1.00 95.23           C  
ATOM   1437  HA  GLU A  95      -6.456  -3.956  -2.205  1.00 95.23           H  
ATOM   1438  C   GLU A  95      -6.285  -2.095  -3.242  1.00 95.23           C  
ATOM   1439  CB  GLU A  95      -7.628  -4.146  -3.965  1.00 95.23           C  
ATOM   1440  HB2 GLU A  95      -8.276  -4.926  -3.567  1.00 95.23           H  
ATOM   1441  HB3 GLU A  95      -8.210  -3.509  -4.631  1.00 95.23           H  
ATOM   1442  O   GLU A  95      -6.830  -1.112  -3.745  1.00 95.23           O  
ATOM   1443  CG  GLU A  95      -6.498  -4.795  -4.761  1.00 95.23           C  
ATOM   1444  HG2 GLU A  95      -5.899  -5.415  -4.093  1.00 95.23           H  
ATOM   1445  HG3 GLU A  95      -5.851  -4.017  -5.167  1.00 95.23           H  
ATOM   1446  CD  GLU A  95      -7.036  -5.661  -5.902  1.00 95.23           C  
ATOM   1447  OE1 GLU A  95      -6.348  -5.686  -6.948  1.00 95.23           O  
ATOM   1448  OE2 GLU A  95      -8.030  -6.400  -5.700  1.00 95.23           O  
ATOM   1449  N   VAL A  96      -4.968  -2.181  -3.065  1.00 95.30           N  
ATOM   1450  H   VAL A  96      -4.618  -3.009  -2.605  1.00 95.30           H  
ATOM   1451  CA  VAL A  96      -3.972  -1.237  -3.572  1.00 95.30           C  
ATOM   1452  HA  VAL A  96      -4.472  -0.437  -4.117  1.00 95.30           H  
ATOM   1453  C   VAL A  96      -3.064  -1.994  -4.527  1.00 95.30           C  
ATOM   1454  CB  VAL A  96      -3.145  -0.604  -2.436  1.00 95.30           C  
ATOM   1455  HB  VAL A  96      -2.565  -1.377  -1.933  1.00 95.30           H  
ATOM   1456  O   VAL A  96      -2.288  -2.851  -4.106  1.00 95.30           O  
ATOM   1457  CG1 VAL A  96      -2.165   0.444  -2.984  1.00 95.30           C  
ATOM   1458 HG11 VAL A  96      -1.595   0.879  -2.163  1.00 95.30           H  
ATOM   1459 HG12 VAL A  96      -2.712   1.234  -3.499  1.00 95.30           H  
ATOM   1460 HG13 VAL A  96      -1.460  -0.018  -3.675  1.00 95.30           H  
ATOM   1461  CG2 VAL A  96      -4.036   0.059  -1.382  1.00 95.30           C  
ATOM   1462 HG21 VAL A  96      -4.597  -0.705  -0.844  1.00 95.30           H  
ATOM   1463 HG22 VAL A  96      -4.743   0.738  -1.859  1.00 95.30           H  
ATOM   1464 HG23 VAL A  96      -3.424   0.611  -0.668  1.00 95.30           H  
ATOM   1465  N   ARG A  97      -3.132  -1.673  -5.815  1.00 92.89           N  
ATOM   1466  H   ARG A  97      -3.804  -0.970  -6.088  1.00 92.89           H  
ATOM   1467  CA  ARG A  97      -2.242  -2.221  -6.839  1.00 92.89           C  
ATOM   1468  HA  ARG A  97      -1.625  -3.010  -6.408  1.00 92.89           H  
ATOM   1469  C   ARG A  97      -1.310  -1.131  -7.332  1.00 92.89           C  
ATOM   1470  CB  ARG A  97      -3.085  -2.835  -7.958  1.00 92.89           C  
ATOM   1471  HB2 ARG A  97      -3.765  -3.570  -7.528  1.00 92.89           H  
ATOM   1472  HB3 ARG A  97      -3.678  -2.055  -8.435  1.00 92.89           H  
ATOM   1473  O   ARG A  97      -1.768  -0.083  -7.773  1.00 92.89           O  
ATOM   1474  CG  ARG A  97      -2.205  -3.521  -9.005  1.00 92.89           C  
ATOM   1475  HG2 ARG A  97      -1.504  -2.809  -9.441  1.00 92.89           H  
ATOM   1476  HG3 ARG A  97      -1.649  -4.328  -8.529  1.00 92.89           H  
ATOM   1477  CD  ARG A  97      -3.087  -4.087 -10.113  1.00 92.89           C  
ATOM   1478  HD2 ARG A  97      -3.879  -4.684  -9.662  1.00 92.89           H  
ATOM   1479  HD3 ARG A  97      -3.530  -3.260 -10.670  1.00 92.89           H  
ATOM   1480  NE  ARG A  97      -2.291  -4.927 -11.015  1.00 92.89           N  
ATOM   1481  HE  ARG A  97      -1.290  -4.885 -10.886  1.00 92.89           H  
ATOM   1482  NH1 ARG A  97      -4.016  -5.637 -12.341  1.00 92.89           N  
ATOM   1483 HH11 ARG A  97      -4.618  -5.015 -11.821  1.00 92.89           H  
ATOM   1484 HH12 ARG A  97      -4.390  -6.258 -13.045  1.00 92.89           H  
ATOM   1485  NH2 ARG A  97      -1.972  -6.525 -12.590  1.00 92.89           N  
ATOM   1486 HH21 ARG A  97      -1.162  -6.823 -12.066  1.00 92.89           H  
ATOM   1487 HH22 ARG A  97      -2.374  -7.173 -13.252  1.00 92.89           H  
ATOM   1488  CZ  ARG A  97      -2.760  -5.673 -11.991  1.00 92.89           C  
ATOM   1489  N   VAL A  98      -0.013  -1.387  -7.281  1.00 90.99           N  
ATOM   1490  H   VAL A  98       0.300  -2.282  -6.933  1.00 90.99           H  
ATOM   1491  CA  VAL A  98       1.008  -0.472  -7.789  1.00 90.99           C  
ATOM   1492  HA  VAL A  98       0.551   0.488  -8.028  1.00 90.99           H  
ATOM   1493  C   VAL A  98       1.585  -1.063  -9.066  1.00 90.99           C  
ATOM   1494  CB  VAL A  98       2.097  -0.209  -6.741  1.00 90.99           C  
ATOM   1495  HB  VAL A  98       2.687  -1.120  -6.636  1.00 90.99           H  
ATOM   1496  O   VAL A  98       1.821  -2.265  -9.141  1.00 90.99           O  
ATOM   1497  CG1 VAL A  98       3.037   0.920  -7.171  1.00 90.99           C  
ATOM   1498 HG11 VAL A  98       3.567   0.643  -8.083  1.00 90.99           H  
ATOM   1499 HG12 VAL A  98       2.467   1.832  -7.349  1.00 90.99           H  
ATOM   1500 HG13 VAL A  98       3.780   1.103  -6.396  1.00 90.99           H  
ATOM   1501  CG2 VAL A  98       1.512   0.151  -5.368  1.00 90.99           C  
ATOM   1502 HG21 VAL A  98       0.923  -0.678  -4.976  1.00 90.99           H  
ATOM   1503 HG22 VAL A  98       2.328   0.333  -4.668  1.00 90.99           H  
ATOM   1504 HG23 VAL A  98       0.882   1.037  -5.449  1.00 90.99           H  
ATOM   1505  N   GLU A  99       1.789  -0.231 -10.076  1.00 87.70           N  
ATOM   1506  H   GLU A  99       1.501   0.731  -9.972  1.00 87.70           H  
ATOM   1507  CA  GLU A  99       2.440  -0.599 -11.330  1.00 87.70           C  
ATOM   1508  HA  GLU A  99       2.940  -1.561 -11.215  1.00 87.70           H  
ATOM   1509  C   GLU A  99       3.506   0.448 -11.655  1.00 87.70           C  
ATOM   1510  CB  GLU A  99       1.415  -0.725 -12.477  1.00 87.70           C  
ATOM   1511  HB2 GLU A  99       0.970   0.250 -12.676  1.00 87.70           H  
ATOM   1512  HB3 GLU A  99       1.951  -1.047 -13.369  1.00 87.70           H  
ATOM   1513  O   GLU A  99       3.213   1.646 -11.675  1.00 87.70           O  
ATOM   1514  CG  GLU A  99       0.287  -1.733 -12.183  1.00 87.70           C  
ATOM   1515  HG2 GLU A  99       0.736  -2.679 -11.879  1.00 87.70           H  
ATOM   1516  HG3 GLU A  99      -0.311  -1.366 -11.348  1.00 87.70           H  
ATOM   1517  CD  GLU A  99      -0.658  -2.013 -13.365  1.00 87.70           C  
ATOM   1518  OE1 GLU A  99      -1.613  -2.804 -13.167  1.00 87.70           O  
ATOM   1519  OE2 GLU A  99      -0.386  -1.635 -14.526  1.00 87.70           O  
ATOM   1520  N   PHE A 100       4.732  -0.000 -11.914  1.00 82.52           N  
ATOM   1521  H   PHE A 100       4.919  -0.991 -11.856  1.00 82.52           H  
ATOM   1522  CA  PHE A 100       5.823   0.854 -12.381  1.00 82.52           C  
ATOM   1523  HA  PHE A 100       5.579   1.897 -12.180  1.00 82.52           H  
ATOM   1524  C   PHE A 100       5.978   0.694 -13.899  1.00 82.52           C  
ATOM   1525  CB  PHE A 100       7.107   0.535 -11.603  1.00 82.52           C  
ATOM   1526  HB2 PHE A 100       7.435  -0.473 -11.861  1.00 82.52           H  
ATOM   1527  HB3 PHE A 100       7.889   1.222 -11.923  1.00 82.52           H  
ATOM   1528  O   PHE A 100       6.016  -0.426 -14.404  1.00 82.52           O  
ATOM   1529  CG  PHE A 100       6.954   0.636 -10.092  1.00 82.52           C  
ATOM   1530  CD1 PHE A 100       7.009   1.880  -9.441  1.00 82.52           C  
ATOM   1531  HD1 PHE A 100       7.167   2.783 -10.011  1.00 82.52           H  
ATOM   1532  CD2 PHE A 100       6.717  -0.522  -9.330  1.00 82.52           C  
ATOM   1533  HD2 PHE A 100       6.646  -1.478  -9.827  1.00 82.52           H  
ATOM   1534  CE1 PHE A 100       6.823   1.939  -8.047  1.00 82.52           C  
ATOM   1535  HE1 PHE A 100       6.789   2.891  -7.538  1.00 82.52           H  
ATOM   1536  CE2 PHE A 100       6.577  -0.465  -7.936  1.00 82.52           C  
ATOM   1537  HE2 PHE A 100       6.438  -1.376  -7.373  1.00 82.52           H  
ATOM   1538  CZ  PHE A 100       6.632   0.775  -7.289  1.00 82.52           C  
ATOM   1539  HZ  PHE A 100       6.515   0.837  -6.217  1.00 82.52           H  
ATOM   1540  N   GLU A 101       6.019   1.809 -14.628  1.00 79.08           N  
ATOM   1541  H   GLU A 101       5.983   2.696 -14.146  1.00 79.08           H  
ATOM   1542  CA  GLU A 101       6.195   1.843 -16.085  1.00 79.08           C  
ATOM   1543  HA  GLU A 101       6.700   0.934 -16.410  1.00 79.08           H  
ATOM   1544  C   GLU A 101       7.077   3.045 -16.449  1.00 79.08           C  
ATOM   1545  CB  GLU A 101       4.817   1.913 -16.784  1.00 79.08           C  
ATOM   1546  HB2 GLU A 101       4.179   1.121 -16.393  1.00 79.08           H  
ATOM   1547  HB3 GLU A 101       4.346   2.869 -16.555  1.00 79.08           H  
ATOM   1548  O   GLU A 101       6.614   4.189 -16.454  1.00 79.08           O  
ATOM   1549  CG  GLU A 101       4.920   1.740 -18.312  1.00 79.08           C  
ATOM   1550  HG2 GLU A 101       5.688   2.412 -18.695  1.00 79.08           H  
ATOM   1551  HG3 GLU A 101       5.235   0.716 -18.514  1.00 79.08           H  
ATOM   1552  CD  GLU A 101       3.609   2.015 -19.079  1.00 79.08           C  
ATOM   1553  OE1 GLU A 101       3.641   2.030 -20.326  1.00 79.08           O  
ATOM   1554  OE2 GLU A 101       2.543   2.275 -18.460  1.00 79.08           O  
ATOM   1555  N   GLY A 102       8.358   2.800 -16.735  1.00 78.09           N  
ATOM   1556  H   GLY A 102       8.697   1.850 -16.690  1.00 78.09           H  
ATOM   1557  CA  GLY A 102       9.320   3.857 -17.055  1.00 78.09           C  
ATOM   1558  HA2 GLY A 102       9.010   4.356 -17.973  1.00 78.09           H  
ATOM   1559  HA3 GLY A 102      10.300   3.411 -17.227  1.00 78.09           H  
ATOM   1560  C   GLY A 102       9.456   4.894 -15.933  1.00 78.09           C  
ATOM   1561  O   GLY A 102       9.863   4.579 -14.818  1.00 78.09           O  
ATOM   1562  N   ASP A 103       9.106   6.146 -16.230  1.00 84.56           N  
ATOM   1563  H   ASP A 103       8.691   6.332 -17.132  1.00 84.56           H  
ATOM   1564  CA  ASP A 103       9.147   7.280 -15.300  1.00 84.56           C  
ATOM   1565  HA  ASP A 103       9.945   7.102 -14.580  1.00 84.56           H  
ATOM   1566  C   ASP A 103       7.851   7.454 -14.485  1.00 84.56           C  
ATOM   1567  CB  ASP A 103       9.521   8.550 -16.086  1.00 84.56           C  
ATOM   1568  HB2 ASP A 103      10.402   8.346 -16.696  1.00 84.56           H  
ATOM   1569  HB3 ASP A 103       9.790   9.334 -15.378  1.00 84.56           H  
ATOM   1570  O   ASP A 103       7.672   8.467 -13.799  1.00 84.56           O  
ATOM   1571  CG  ASP A 103       8.405   9.094 -16.990  1.00 84.56           C  
ATOM   1572  OD1 ASP A 103       7.576   8.299 -17.495  1.00 84.56           O  
ATOM   1573  OD2 ASP A 103       8.372  10.328 -17.191  1.00 84.56           O  
ATOM   1574  N   LYS A 104       6.930   6.481 -14.551  1.00 89.31           N  
ATOM   1575  H   LYS A 104       7.134   5.685 -15.139  1.00 89.31           H  
ATOM   1576  CA  LYS A 104       5.610   6.534 -13.911  1.00 89.31           C  
ATOM   1577  HA  LYS A 104       5.531   7.481 -13.377  1.00 89.31           H  
ATOM   1578  C   LYS A 104       5.401   5.433 -12.885  1.00 89.31           C  
ATOM   1579  CB  LYS A 104       4.498   6.487 -14.969  1.00 89.31           C  
ATOM   1580  HB2 LYS A 104       4.656   5.629 -15.623  1.00 89.31           H  
ATOM   1581  HB3 LYS A 104       3.531   6.371 -14.478  1.00 89.31           H  
ATOM   1582  O   LYS A 104       5.750   4.276 -13.100  1.00 89.31           O  
ATOM   1583  CG  LYS A 104       4.480   7.780 -15.781  1.00 89.31           C  
ATOM   1584  HG2 LYS A 104       4.115   8.580 -15.137  1.00 89.31           H  
ATOM   1585  HG3 LYS A 104       5.492   8.022 -16.108  1.00 89.31           H  
ATOM   1586  CD  LYS A 104       3.580   7.679 -17.008  1.00 89.31           C  
ATOM   1587  HD2 LYS A 104       2.536   7.620 -16.699  1.00 89.31           H  
ATOM   1588  HD3 LYS A 104       3.857   6.786 -17.570  1.00 89.31           H  
ATOM   1589  CE  LYS A 104       3.832   8.922 -17.861  1.00 89.31           C  
ATOM   1590  HE2 LYS A 104       4.910   9.025 -17.982  1.00 89.31           H  
ATOM   1591  HE3 LYS A 104       3.475   9.804 -17.328  1.00 89.31           H  
ATOM   1592  NZ  LYS A 104       3.190   8.793 -19.186  1.00 89.31           N  
ATOM   1593  HZ1 LYS A 104       2.188   8.709 -19.097  1.00 89.31           H  
ATOM   1594  HZ2 LYS A 104       3.566   7.972 -19.639  1.00 89.31           H  
ATOM   1595  HZ3 LYS A 104       3.431   9.593 -19.755  1.00 89.31           H  
ATOM   1596  N   MET A 105       4.701   5.798 -11.815  1.00 90.71           N  
ATOM   1597  H   MET A 105       4.466   6.776 -11.733  1.00 90.71           H  
ATOM   1598  CA  MET A 105       4.080   4.865 -10.882  1.00 90.71           C  
ATOM   1599  HA  MET A 105       4.292   3.842 -11.193  1.00 90.71           H  
ATOM   1600  C   MET A 105       2.564   5.079 -10.905  1.00 90.71           C  
ATOM   1601  CB  MET A 105       4.673   5.059  -9.482  1.00 90.71           C  
ATOM   1602  HB2 MET A 105       4.430   6.058  -9.119  1.00 90.71           H  
ATOM   1603  HB3 MET A 105       5.758   4.962  -9.530  1.00 90.71           H  
ATOM   1604  O   MET A 105       2.085   6.166 -10.572  1.00 90.71           O  
ATOM   1605  CG  MET A 105       4.129   4.006  -8.512  1.00 90.71           C  
ATOM   1606  HG2 MET A 105       3.042   3.970  -8.580  1.00 90.71           H  
ATOM   1607  HG3 MET A 105       4.502   3.030  -8.823  1.00 90.71           H  
ATOM   1608  SD  MET A 105       4.565   4.270  -6.773  1.00 90.71           S  
ATOM   1609  CE  MET A 105       3.488   5.673  -6.470  1.00 90.71           C  
ATOM   1610  HE1 MET A 105       2.557   5.549  -7.024  1.00 90.71           H  
ATOM   1611  HE2 MET A 105       3.982   6.581  -6.814  1.00 90.71           H  
ATOM   1612  HE3 MET A 105       3.257   5.715  -5.405  1.00 90.71           H  
ATOM   1613  N   ARG A 106       1.801   4.050 -11.281  1.00 92.71           N  
ATOM   1614  H   ARG A 106       2.267   3.184 -11.511  1.00 92.71           H  
ATOM   1615  CA  ARG A 106       0.334   4.040 -11.205  1.00 92.71           C  
ATOM   1616  HA  ARG A 106      -0.036   5.061 -11.117  1.00 92.71           H  
ATOM   1617  C   ARG A 106      -0.110   3.282  -9.963  1.00 92.71           C  
ATOM   1618  CB  ARG A 106      -0.291   3.423 -12.465  1.00 92.71           C  
ATOM   1619  HB2 ARG A 106      -1.373   3.416 -12.335  1.00 92.71           H  
ATOM   1620  HB3 ARG A 106       0.044   2.390 -12.567  1.00 92.71           H  
ATOM   1621  O   ARG A 106       0.320   2.157  -9.738  1.00 92.71           O  
ATOM   1622  CG  ARG A 106       0.045   4.189 -13.751  1.00 92.71           C  
ATOM   1623  HG2 ARG A 106       1.096   4.042 -13.998  1.00 92.71           H  
ATOM   1624  HG3 ARG A 106      -0.143   5.253 -13.605  1.00 92.71           H  
ATOM   1625  CD  ARG A 106      -0.831   3.674 -14.900  1.00 92.71           C  
ATOM   1626  HD2 ARG A 106      -0.736   2.590 -14.949  1.00 92.71           H  
ATOM   1627  HD3 ARG A 106      -1.873   3.904 -14.675  1.00 92.71           H  
ATOM   1628  NE  ARG A 106      -0.474   4.307 -16.185  1.00 92.71           N  
ATOM   1629  HE  ARG A 106      -0.627   5.304 -16.239  1.00 92.71           H  
ATOM   1630  NH1 ARG A 106       0.116   2.400 -17.326  1.00 92.71           N  
ATOM   1631 HH11 ARG A 106      -0.153   1.836 -16.532  1.00 92.71           H  
ATOM   1632 HH12 ARG A 106       0.871   2.064 -17.908  1.00 92.71           H  
ATOM   1633  NH2 ARG A 106       0.559   4.341 -18.232  1.00 92.71           N  
ATOM   1634 HH21 ARG A 106       1.197   3.776 -18.774  1.00 92.71           H  
ATOM   1635 HH22 ARG A 106       0.653   5.345 -18.192  1.00 92.71           H  
ATOM   1636  CZ  ARG A 106       0.037   3.690 -17.237  1.00 92.71           C  
ATOM   1637  N   VAL A 107      -0.984   3.888  -9.171  1.00 94.73           N  
ATOM   1638  H   VAL A 107      -1.268   4.825  -9.418  1.00 94.73           H  
ATOM   1639  CA  VAL A 107      -1.613   3.286  -7.995  1.00 94.73           C  
ATOM   1640  HA  VAL A 107      -1.196   2.294  -7.820  1.00 94.73           H  
ATOM   1641  C   VAL A 107      -3.097   3.154  -8.286  1.00 94.73           C  
ATOM   1642  CB  VAL A 107      -1.386   4.124  -6.725  1.00 94.73           C  
ATOM   1643  HB  VAL A 107      -1.884   5.088  -6.830  1.00 94.73           H  
ATOM   1644  O   VAL A 107      -3.792   4.160  -8.399  1.00 94.73           O  
ATOM   1645  CG1 VAL A 107      -1.963   3.407  -5.498  1.00 94.73           C  
ATOM   1646 HG11 VAL A 107      -1.468   2.445  -5.360  1.00 94.73           H  
ATOM   1647 HG12 VAL A 107      -3.033   3.240  -5.624  1.00 94.73           H  
ATOM   1648 HG13 VAL A 107      -1.824   4.015  -4.604  1.00 94.73           H  
ATOM   1649  CG2 VAL A 107       0.103   4.392  -6.489  1.00 94.73           C  
ATOM   1650 HG21 VAL A 107       0.507   4.948  -7.334  1.00 94.73           H  
ATOM   1651 HG22 VAL A 107       0.645   3.452  -6.382  1.00 94.73           H  
ATOM   1652 HG23 VAL A 107       0.234   5.001  -5.594  1.00 94.73           H  
ATOM   1653  N   ARG A 108      -3.588   1.924  -8.404  1.00 95.80           N  
ATOM   1654  H   ARG A 108      -2.952   1.151  -8.269  1.00 95.80           H  
ATOM   1655  CA  ARG A 108      -5.015   1.624  -8.504  1.00 95.80           C  
ATOM   1656  HA  ARG A 108      -5.556   2.516  -8.822  1.00 95.80           H  
ATOM   1657  C   ARG A 108      -5.545   1.242  -7.138  1.00 95.80           C  
ATOM   1658  CB  ARG A 108      -5.284   0.527  -9.533  1.00 95.80           C  
ATOM   1659  HB2 ARG A 108      -4.701  -0.360  -9.288  1.00 95.80           H  
ATOM   1660  HB3 ARG A 108      -6.344   0.271  -9.509  1.00 95.80           H  
ATOM   1661  O   ARG A 108      -4.974   0.389  -6.463  1.00 95.80           O  
ATOM   1662  CG  ARG A 108      -4.921   1.011 -10.933  1.00 95.80           C  
ATOM   1663  HG2 ARG A 108      -3.858   1.250 -10.982  1.00 95.80           H  
ATOM   1664  HG3 ARG A 108      -5.500   1.906 -11.164  1.00 95.80           H  
ATOM   1665  CD  ARG A 108      -5.237  -0.065 -11.962  1.00 95.80           C  
ATOM   1666  HD2 ARG A 108      -4.666  -0.964 -11.730  1.00 95.80           H  
ATOM   1667  HD3 ARG A 108      -6.304  -0.285 -11.933  1.00 95.80           H  
ATOM   1668  NE  ARG A 108      -4.869   0.437 -13.283  1.00 95.80           N  
ATOM   1669  HE  ARG A 108      -4.664   1.424 -13.355  1.00 95.80           H  
ATOM   1670  NH1 ARG A 108      -5.238  -1.448 -14.523  1.00 95.80           N  
ATOM   1671 HH11 ARG A 108      -5.217  -1.919 -15.416  1.00 95.80           H  
ATOM   1672 HH12 ARG A 108      -5.641  -1.862 -13.695  1.00 95.80           H  
ATOM   1673  NH2 ARG A 108      -4.469   0.457 -15.469  1.00 95.80           N  
ATOM   1674 HH21 ARG A 108      -4.306   1.442 -15.311  1.00 95.80           H  
ATOM   1675 HH22 ARG A 108      -4.413   0.042 -16.387  1.00 95.80           H  
ATOM   1676  CZ  ARG A 108      -4.855  -0.205 -14.421  1.00 95.80           C  
ATOM   1677  N   LEU A 109      -6.627   1.892  -6.753  1.00 97.02           N  
ATOM   1678  H   LEU A 109      -7.020   2.573  -7.387  1.00 97.02           H  
ATOM   1679  CA  LEU A 109      -7.335   1.682  -5.507  1.00 97.02           C  
ATOM   1680  HA  LEU A 109      -6.806   0.960  -4.886  1.00 97.02           H  
ATOM   1681  C   LEU A 109      -8.717   1.145  -5.837  1.00 97.02           C  
ATOM   1682  CB  LEU A 109      -7.454   3.010  -4.749  1.00 97.02           C  
ATOM   1683  HB2 LEU A 109      -7.965   2.807  -3.807  1.00 97.02           H  
ATOM   1684  HB3 LEU A 109      -8.077   3.685  -5.336  1.00 97.02           H  
ATOM   1685  O   LEU A 109      -9.423   1.756  -6.634  1.00 97.02           O  
ATOM   1686  CG  LEU A 109      -6.130   3.722  -4.445  1.00 97.02           C  
ATOM   1687  HG  LEU A 109      -5.566   3.891  -5.363  1.00 97.02           H  
ATOM   1688  CD1 LEU A 109      -6.446   5.083  -3.828  1.00 97.02           C  
ATOM   1689 HD11 LEU A 109      -7.121   4.962  -2.981  1.00 97.02           H  
ATOM   1690 HD12 LEU A 109      -5.532   5.569  -3.488  1.00 97.02           H  
ATOM   1691 HD13 LEU A 109      -6.930   5.713  -4.574  1.00 97.02           H  
ATOM   1692  CD2 LEU A 109      -5.271   2.909  -3.479  1.00 97.02           C  
ATOM   1693 HD21 LEU A 109      -5.831   2.708  -2.566  1.00 97.02           H  
ATOM   1694 HD22 LEU A 109      -4.997   1.965  -3.949  1.00 97.02           H  
ATOM   1695 HD23 LEU A 109      -4.359   3.457  -3.245  1.00 97.02           H  
ATOM   1696  N   ARG A 110      -9.117   0.045  -5.209  1.00 96.83           N  
ATOM   1697  H   ARG A 110      -8.464  -0.414  -4.590  1.00 96.83           H  
ATOM   1698  CA  ARG A 110     -10.466  -0.508  -5.337  1.00 96.83           C  
ATOM   1699  HA  ARG A 110     -11.109   0.206  -5.852  1.00 96.83           H  
ATOM   1700  C   ARG A 110     -11.055  -0.738  -3.957  1.00 96.83           C  
ATOM   1701  CB  ARG A 110     -10.400  -1.775  -6.193  1.00 96.83           C  
ATOM   1702  HB2 ARG A 110     -10.026  -1.513  -7.183  1.00 96.83           H  
ATOM   1703  HB3 ARG A 110      -9.704  -2.479  -5.737  1.00 96.83           H  
ATOM   1704  O   ARG A 110     -10.409  -1.344  -3.102  1.00 96.83           O  
ATOM   1705  CG  ARG A 110     -11.760  -2.455  -6.337  1.00 96.83           C  
ATOM   1706  HG2 ARG A 110     -12.465  -1.779  -6.821  1.00 96.83           H  
ATOM   1707  HG3 ARG A 110     -12.141  -2.737  -5.356  1.00 96.83           H  
ATOM   1708  CD  ARG A 110     -11.586  -3.714  -7.178  1.00 96.83           C  
ATOM   1709  HD2 ARG A 110     -11.259  -3.431  -8.179  1.00 96.83           H  
ATOM   1710  HD3 ARG A 110     -10.820  -4.342  -6.724  1.00 96.83           H  
ATOM   1711  NE  ARG A 110     -12.846  -4.453  -7.196  1.00 96.83           N  
ATOM   1712  HE  ARG A 110     -13.229  -4.674  -6.288  1.00 96.83           H  
ATOM   1713  NH1 ARG A 110     -13.205  -4.553  -9.460  1.00 96.83           N  
ATOM   1714 HH11 ARG A 110     -13.851  -4.666 -10.228  1.00 96.83           H  
ATOM   1715 HH12 ARG A 110     -12.341  -4.048  -9.595  1.00 96.83           H  
ATOM   1716  NH2 ARG A 110     -14.766  -5.250  -7.978  1.00 96.83           N  
ATOM   1717 HH21 ARG A 110     -15.005  -5.257  -6.996  1.00 96.83           H  
ATOM   1718 HH22 ARG A 110     -15.454  -5.402  -8.701  1.00 96.83           H  
ATOM   1719  CZ  ARG A 110     -13.591  -4.756  -8.227  1.00 96.83           C  
ATOM   1720  N   ASN A 111     -12.270  -0.245  -3.741  1.00 95.28           N  
ATOM   1721  H   ASN A 111     -12.736   0.234  -4.499  1.00 95.28           H  
ATOM   1722  CA  ASN A 111     -12.985  -0.402  -2.481  1.00 95.28           C  
ATOM   1723  HA  ASN A 111     -12.325  -0.821  -1.721  1.00 95.28           H  
ATOM   1724  C   ASN A 111     -14.153  -1.378  -2.658  1.00 95.28           C  
ATOM   1725  CB  ASN A 111     -13.423   0.986  -1.997  1.00 95.28           C  
ATOM   1726  HB2 ASN A 111     -12.548   1.620  -1.856  1.00 95.28           H  
ATOM   1727  HB3 ASN A 111     -14.065   1.432  -2.757  1.00 95.28           H  
ATOM   1728  O   ASN A 111     -15.212  -1.007  -3.156  1.00 95.28           O  
ATOM   1729  CG  ASN A 111     -14.190   0.939  -0.693  1.00 95.28           C  
ATOM   1730  ND2 ASN A 111     -14.773   2.035  -0.285  1.00 95.28           N  
ATOM   1731 HD21 ASN A 111     -15.247   2.019   0.607  1.00 95.28           H  
ATOM   1732 HD22 ASN A 111     -14.626   2.897  -0.791  1.00 95.28           H  
ATOM   1733  OD1 ASN A 111     -14.254  -0.070  -0.011  1.00 95.28           O  
ATOM   1734  N   ASP A 112     -13.974  -2.619  -2.211  1.00 94.01           N  
ATOM   1735  H   ASP A 112     -13.109  -2.849  -1.743  1.00 94.01           H  
ATOM   1736  CA  ASP A 112     -15.016  -3.654  -2.226  1.00 94.01           C  
ATOM   1737  HA  ASP A 112     -15.742  -3.409  -3.001  1.00 94.01           H  
ATOM   1738  C   ASP A 112     -15.808  -3.698  -0.902  1.00 94.01           C  
ATOM   1739  CB  ASP A 112     -14.404  -5.014  -2.602  1.00 94.01           C  
ATOM   1740  HB2 ASP A 112     -13.607  -5.250  -1.897  1.00 94.01           H  
ATOM   1741  HB3 ASP A 112     -15.167  -5.788  -2.513  1.00 94.01           H  
ATOM   1742  O   ASP A 112     -16.471  -4.685  -0.585  1.00 94.01           O  
ATOM   1743  CG  ASP A 112     -13.859  -5.077  -4.036  1.00 94.01           C  
ATOM   1744  OD1 ASP A 112     -14.597  -4.779  -5.011  1.00 94.01           O  
ATOM   1745  OD2 ASP A 112     -12.696  -5.499  -4.202  1.00 94.01           O  
ATOM   1746  N   SER A 113     -15.738  -2.639  -0.095  1.00 90.43           N  
ATOM   1747  H   SER A 113     -15.192  -1.846  -0.398  1.00 90.43           H  
ATOM   1748  CA  SER A 113     -16.469  -2.522   1.166  1.00 90.43           C  
ATOM   1749  HA  SER A 113     -16.695  -3.522   1.537  1.00 90.43           H  
ATOM   1750  C   SER A 113     -17.788  -1.770   1.033  1.00 90.43           C  
ATOM   1751  CB  SER A 113     -15.569  -1.853   2.181  1.00 90.43           C  
ATOM   1752  HB2 SER A 113     -15.818  -2.218   3.178  1.00 90.43           H  
ATOM   1753  HB3 SER A 113     -14.550  -2.129   1.910  1.00 90.43           H  
ATOM   1754  O   SER A 113     -18.106  -1.207  -0.011  1.00 90.43           O  
ATOM   1755  OG  SER A 113     -15.687  -0.453   2.162  1.00 90.43           O  
ATOM   1756  HG  SER A 113     -15.160  -0.148   1.420  1.00 90.43           H  
ATOM   1757  N   SER A 114     -18.557  -1.723   2.121  1.00 89.90           N  
ATOM   1758  H   SER A 114     -18.250  -2.199   2.958  1.00 89.90           H  
ATOM   1759  CA  SER A 114     -19.829  -1.001   2.189  1.00 89.90           C  
ATOM   1760  HA  SER A 114     -20.319  -1.069   1.218  1.00 89.90           H  
ATOM   1761  C   SER A 114     -19.703   0.490   2.516  1.00 89.90           C  
ATOM   1762  CB  SER A 114     -20.733  -1.686   3.215  1.00 89.90           C  
ATOM   1763  HB2 SER A 114     -20.935  -2.704   2.883  1.00 89.90           H  
ATOM   1764  HB3 SER A 114     -21.680  -1.152   3.289  1.00 89.90           H  
ATOM   1765  O   SER A 114     -20.715   1.188   2.508  1.00 89.90           O  
ATOM   1766  OG  SER A 114     -20.107  -1.736   4.486  1.00 89.90           O  
ATOM   1767  HG  SER A 114     -19.997  -0.845   4.825  1.00 89.90           H  
ATOM   1768  N   THR A 115     -18.509   0.993   2.841  1.00 90.03           N  
ATOM   1769  H   THR A 115     -17.691   0.404   2.771  1.00 90.03           H  
ATOM   1770  CA  THR A 115     -18.295   2.386   3.274  1.00 90.03           C  
ATOM   1771  HA  THR A 115     -19.210   2.952   3.102  1.00 90.03           H  
ATOM   1772  C   THR A 115     -17.169   3.052   2.488  1.00 90.03           C  
ATOM   1773  CB  THR A 115     -17.973   2.479   4.771  1.00 90.03           C  
ATOM   1774  HB  THR A 115     -17.670   3.498   5.013  1.00 90.03           H  
ATOM   1775  O   THR A 115     -16.226   2.369   2.096  1.00 90.03           O  
ATOM   1776  CG2 THR A 115     -19.187   2.117   5.626  1.00 90.03           C  
ATOM   1777 HG21 THR A 115     -18.934   2.254   6.678  1.00 90.03           H  
ATOM   1778 HG22 THR A 115     -20.025   2.767   5.373  1.00 90.03           H  
ATOM   1779 HG23 THR A 115     -19.467   1.076   5.462  1.00 90.03           H  
ATOM   1780  OG1 THR A 115     -16.934   1.592   5.116  1.00 90.03           O  
ATOM   1781  HG1 THR A 115     -16.170   1.788   4.569  1.00 90.03           H  
ATOM   1782  N   PRO A 116     -17.214   4.376   2.259  1.00 92.55           N  
ATOM   1783  CA  PRO A 116     -16.082   5.088   1.677  1.00 92.55           C  
ATOM   1784  HA  PRO A 116     -15.914   4.710   0.669  1.00 92.55           H  
ATOM   1785  C   PRO A 116     -14.811   4.907   2.510  1.00 92.55           C  
ATOM   1786  CB  PRO A 116     -16.495   6.560   1.605  1.00 92.55           C  
ATOM   1787  HB2 PRO A 116     -16.149   7.092   2.492  1.00 92.55           H  
ATOM   1788  HB3 PRO A 116     -16.117   7.040   0.703  1.00 92.55           H  
ATOM   1789  O   PRO A 116     -14.875   4.838   3.739  1.00 92.55           O  
ATOM   1790  CG  PRO A 116     -18.021   6.503   1.617  1.00 92.55           C  
ATOM   1791  HG2 PRO A 116     -18.387   6.320   0.607  1.00 92.55           H  
ATOM   1792  HG3 PRO A 116     -18.456   7.416   2.023  1.00 92.55           H  
ATOM   1793  CD  PRO A 116     -18.316   5.292   2.501  1.00 92.55           C  
ATOM   1794  HD2 PRO A 116     -19.277   4.861   2.218  1.00 92.55           H  
ATOM   1795  HD3 PRO A 116     -18.319   5.588   3.550  1.00 92.55           H  
ATOM   1796  N   VAL A 117     -13.667   4.864   1.834  1.00 93.49           N  
ATOM   1797  H   VAL A 117     -13.697   4.914   0.825  1.00 93.49           H  
ATOM   1798  CA  VAL A 117     -12.344   4.798   2.467  1.00 93.49           C  
ATOM   1799  HA  VAL A 117     -12.457   4.885   3.547  1.00 93.49           H  
ATOM   1800  C   VAL A 117     -11.500   5.976   2.018  1.00 93.49           C  
ATOM   1801  CB  VAL A 117     -11.637   3.459   2.197  1.00 93.49           C  
ATOM   1802  HB  VAL A 117     -10.696   3.450   2.748  1.00 93.49           H  
ATOM   1803  O   VAL A 117     -11.584   6.392   0.862  1.00 93.49           O  
ATOM   1804  CG1 VAL A 117     -12.508   2.318   2.723  1.00 93.49           C  
ATOM   1805 HG11 VAL A 117     -13.428   2.226   2.146  1.00 93.49           H  
ATOM   1806 HG12 VAL A 117     -11.968   1.373   2.656  1.00 93.49           H  
ATOM   1807 HG13 VAL A 117     -12.767   2.512   3.764  1.00 93.49           H  
ATOM   1808  CG2 VAL A 117     -11.327   3.211   0.716  1.00 93.49           C  
ATOM   1809 HG21 VAL A 117     -10.684   4.000   0.326  1.00 93.49           H  
ATOM   1810 HG22 VAL A 117     -10.798   2.264   0.602  1.00 93.49           H  
ATOM   1811 HG23 VAL A 117     -12.252   3.177   0.141  1.00 93.49           H  
ATOM   1812  N   GLU A 118     -10.685   6.514   2.918  1.00 94.80           N  
ATOM   1813  H   GLU A 118     -10.621   6.108   3.840  1.00 94.80           H  
ATOM   1814  CA  GLU A 118      -9.707   7.543   2.587  1.00 94.80           C  
ATOM   1815  HA  GLU A 118      -9.946   7.961   1.609  1.00 94.80           H  
ATOM   1816  C   GLU A 118      -8.320   6.907   2.485  1.00 94.80           C  
ATOM   1817  CB  GLU A 118      -9.786   8.707   3.587  1.00 94.80           C  
ATOM   1818  HB2 GLU A 118     -10.815   9.064   3.612  1.00 94.80           H  
ATOM   1819  HB3 GLU A 118      -9.508   8.366   4.584  1.00 94.80           H  
ATOM   1820  O   GLU A 118      -7.852   6.221   3.393  1.00 94.80           O  
ATOM   1821  CG  GLU A 118      -8.871   9.860   3.154  1.00 94.80           C  
ATOM   1822  HG2 GLU A 118      -7.832   9.581   3.335  1.00 94.80           H  
ATOM   1823  HG3 GLU A 118      -8.982  10.009   2.080  1.00 94.80           H  
ATOM   1824  CD  GLU A 118      -9.206  11.180   3.863  1.00 94.80           C  
ATOM   1825  OE1 GLU A 118      -8.435  11.611   4.744  1.00 94.80           O  
ATOM   1826  OE2 GLU A 118     -10.185  11.828   3.431  1.00 94.80           O  
ATOM   1827  N   VAL A 119      -7.657   7.104   1.349  1.00 95.82           N  
ATOM   1828  H   VAL A 119      -8.110   7.635   0.618  1.00 95.82           H  
ATOM   1829  CA  VAL A 119      -6.312   6.594   1.096  1.00 95.82           C  
ATOM   1830  HA  VAL A 119      -5.988   6.008   1.956  1.00 95.82           H  
ATOM   1831  C   VAL A 119      -5.357   7.767   0.944  1.00 95.82           C  
ATOM   1832  CB  VAL A 119      -6.265   5.659  -0.125  1.00 95.82           C  
ATOM   1833  HB  VAL A 119      -6.467   6.232  -1.030  1.00 95.82           H  
ATOM   1834  O   VAL A 119      -5.472   8.571   0.017  1.00 95.82           O  
ATOM   1835  CG1 VAL A 119      -4.869   5.026  -0.237  1.00 95.82           C  
ATOM   1836 HG11 VAL A 119      -4.624   4.497   0.684  1.00 95.82           H  
ATOM   1837 HG12 VAL A 119      -4.848   4.323  -1.069  1.00 95.82           H  
ATOM   1838 HG13 VAL A 119      -4.120   5.797  -0.418  1.00 95.82           H  
ATOM   1839  CG2 VAL A 119      -7.299   4.529  -0.019  1.00 95.82           C  
ATOM   1840 HG21 VAL A 119      -8.306   4.944  -0.069  1.00 95.82           H  
ATOM   1841 HG22 VAL A 119      -7.179   3.824  -0.842  1.00 95.82           H  
ATOM   1842 HG23 VAL A 119      -7.179   4.004   0.929  1.00 95.82           H  
ATOM   1843  N   HIS A 120      -4.371   7.836   1.831  1.00 96.25           N  
ATOM   1844  H   HIS A 120      -4.368   7.158   2.580  1.00 96.25           H  
ATOM   1845  CA  HIS A 120      -3.234   8.735   1.715  1.00 96.25           C  
ATOM   1846  HA  HIS A 120      -3.512   9.581   1.087  1.00 96.25           H  
ATOM   1847  C   HIS A 120      -2.064   7.999   1.074  1.00 96.25           C  
ATOM   1848  CB  HIS A 120      -2.826   9.292   3.076  1.00 96.25           C  
ATOM   1849  HB2 HIS A 120      -2.057  10.051   2.932  1.00 96.25           H  
ATOM   1850  HB3 HIS A 120      -2.395   8.492   3.677  1.00 96.25           H  
ATOM   1851  O   HIS A 120      -1.552   7.017   1.610  1.00 96.25           O  
ATOM   1852  CG  HIS A 120      -3.963   9.899   3.838  1.00 96.25           C  
ATOM   1853  CD2 HIS A 120      -4.673   9.288   4.833  1.00 96.25           C  
ATOM   1854  HD2 HIS A 120      -4.526   8.288   5.213  1.00 96.25           H  
ATOM   1855  ND1 HIS A 120      -4.490  11.158   3.658  1.00 96.25           N  
ATOM   1856  HD1 HIS A 120      -4.313  11.779   2.881  1.00 96.25           H  
ATOM   1857  CE1 HIS A 120      -5.489  11.305   4.546  1.00 96.25           C  
ATOM   1858  HE1 HIS A 120      -6.148  12.156   4.628  1.00 96.25           H  
ATOM   1859  NE2 HIS A 120      -5.611  10.200   5.287  1.00 96.25           N  
ATOM   1860  N   ILE A 121      -1.609   8.505  -0.062  1.00 96.34           N  
ATOM   1861  H   ILE A 121      -2.078   9.319  -0.432  1.00 96.34           H  
ATOM   1862  CA  ILE A 121      -0.467   7.986  -0.800  1.00 96.34           C  
ATOM   1863  HA  ILE A 121      -0.147   7.041  -0.361  1.00 96.34           H  
ATOM   1864  C   ILE A 121       0.664   8.999  -0.674  1.00 96.34           C  
ATOM   1865  CB  ILE A 121      -0.826   7.730  -2.276  1.00 96.34           C  
ATOM   1866  HB  ILE A 121      -0.956   8.696  -2.763  1.00 96.34           H  
ATOM   1867  O   ILE A 121       0.482  10.180  -0.979  1.00 96.34           O  
ATOM   1868  CG1 ILE A 121      -2.142   6.938  -2.456  1.00 96.34           C  
ATOM   1869 HG12 ILE A 121      -2.945   7.410  -1.890  1.00 96.34           H  
ATOM   1870 HG13 ILE A 121      -2.022   5.919  -2.089  1.00 96.34           H  
ATOM   1871  CG2 ILE A 121       0.361   7.003  -2.934  1.00 96.34           C  
ATOM   1872 HG21 ILE A 121       0.564   6.069  -2.409  1.00 96.34           H  
ATOM   1873 HG22 ILE A 121       1.255   7.625  -2.894  1.00 96.34           H  
ATOM   1874 HG23 ILE A 121       0.160   6.788  -3.983  1.00 96.34           H  
ATOM   1875  CD1 ILE A 121      -2.606   6.908  -3.915  1.00 96.34           C  
ATOM   1876 HD11 ILE A 121      -3.579   6.422  -3.981  1.00 96.34           H  
ATOM   1877 HD12 ILE A 121      -2.691   7.928  -4.290  1.00 96.34           H  
ATOM   1878 HD13 ILE A 121      -1.905   6.352  -4.537  1.00 96.34           H  
ATOM   1879  N   LYS A 122       1.843   8.545  -0.256  1.00 94.80           N  
ATOM   1880  H   LYS A 122       1.908   7.568  -0.009  1.00 94.80           H  
ATOM   1881  CA  LYS A 122       3.066   9.345  -0.237  1.00 94.80           C  
ATOM   1882  HA  LYS A 122       2.863  10.302  -0.719  1.00 94.80           H  
ATOM   1883  C   LYS A 122       4.157   8.660  -1.048  1.00 94.80           C  
ATOM   1884  CB  LYS A 122       3.478   9.632   1.208  1.00 94.80           C  
ATOM   1885  HB2 LYS A 122       3.618   8.685   1.730  1.00 94.80           H  
ATOM   1886  HB3 LYS A 122       2.678  10.183   1.704  1.00 94.80           H  
ATOM   1887  O   LYS A 122       4.428   7.477  -0.859  1.00 94.80           O  
ATOM   1888  CG  LYS A 122       4.775  10.448   1.272  1.00 94.80           C  
ATOM   1889  HG2 LYS A 122       4.627  11.425   0.813  1.00 94.80           H  
ATOM   1890  HG3 LYS A 122       5.564   9.921   0.734  1.00 94.80           H  
ATOM   1891  CD  LYS A 122       5.230  10.620   2.718  1.00 94.80           C  
ATOM   1892  HD2 LYS A 122       5.235   9.639   3.192  1.00 94.80           H  
ATOM   1893  HD3 LYS A 122       4.542  11.274   3.255  1.00 94.80           H  
ATOM   1894  CE  LYS A 122       6.646  11.198   2.715  1.00 94.80           C  
ATOM   1895  HE2 LYS A 122       7.210  10.706   1.923  1.00 94.80           H  
ATOM   1896  HE3 LYS A 122       6.618  12.258   2.460  1.00 94.80           H  
ATOM   1897  NZ  LYS A 122       7.316  10.958   4.011  1.00 94.80           N  
ATOM   1898  HZ1 LYS A 122       7.301   9.965   4.197  1.00 94.80           H  
ATOM   1899  HZ2 LYS A 122       8.278  11.261   3.952  1.00 94.80           H  
ATOM   1900  HZ3 LYS A 122       6.844  11.433   4.767  1.00 94.80           H  
ATOM   1901  N   VAL A 123       4.802   9.428  -1.919  1.00 91.99           N  
ATOM   1902  H   VAL A 123       4.527  10.398  -1.985  1.00 91.99           H  
ATOM   1903  CA  VAL A 123       5.825   8.956  -2.857  1.00 91.99           C  
ATOM   1904  HA  VAL A 123       6.234   8.005  -2.517  1.00 91.99           H  
ATOM   1905  C   VAL A 123       6.935   9.997  -2.896  1.00 91.99           C  
ATOM   1906  CB  VAL A 123       5.230   8.762  -4.260  1.00 91.99           C  
ATOM   1907  HB  VAL A 123       4.992   9.732  -4.697  1.00 91.99           H  
ATOM   1908  O   VAL A 123       6.760  11.081  -3.450  1.00 91.99           O  
ATOM   1909  CG1 VAL A 123       6.227   8.043  -5.164  1.00 91.99           C  
ATOM   1910 HG11 VAL A 123       5.786   7.947  -6.156  1.00 91.99           H  
ATOM   1911 HG12 VAL A 123       6.454   7.051  -4.772  1.00 91.99           H  
ATOM   1912 HG13 VAL A 123       7.147   8.623  -5.250  1.00 91.99           H  
ATOM   1913  CG2 VAL A 123       3.934   7.955  -4.220  1.00 91.99           C  
ATOM   1914 HG21 VAL A 123       3.186   8.470  -3.618  1.00 91.99           H  
ATOM   1915 HG22 VAL A 123       3.518   7.925  -5.227  1.00 91.99           H  
ATOM   1916 HG23 VAL A 123       4.114   6.957  -3.820  1.00 91.99           H  
ATOM   1917  N   GLY A 124       8.056   9.715  -2.230  1.00 87.46           N  
ATOM   1918  H   GLY A 124       8.160   8.803  -1.808  1.00 87.46           H  
ATOM   1919  CA  GLY A 124       9.060  10.743  -1.955  1.00 87.46           C  
ATOM   1920  HA2 GLY A 124       9.481  11.096  -2.896  1.00 87.46           H  
ATOM   1921  HA3 GLY A 124       9.867  10.324  -1.353  1.00 87.46           H  
ATOM   1922  C   GLY A 124       8.445  11.926  -1.191  1.00 87.46           C  
ATOM   1923  O   GLY A 124       7.913  11.749  -0.089  1.00 87.46           O  
ATOM   1924  N   ASP A 125       8.495  13.113  -1.798  1.00 88.02           N  
ATOM   1925  H   ASP A 125       8.952  13.172  -2.697  1.00 88.02           H  
ATOM   1926  CA  ASP A 125       7.929  14.353  -1.251  1.00 88.02           C  
ATOM   1927  HA  ASP A 125       7.927  14.291  -0.163  1.00 88.02           H  
ATOM   1928  C   ASP A 125       6.475  14.610  -1.682  1.00 88.02           C  
ATOM   1929  CB  ASP A 125       8.826  15.536  -1.643  1.00 88.02           C  
ATOM   1930  HB2 ASP A 125       8.875  15.601  -2.730  1.00 88.02           H  
ATOM   1931  HB3 ASP A 125       8.384  16.459  -1.268  1.00 88.02           H  
ATOM   1932  O   ASP A 125       5.799  15.471  -1.113  1.00 88.02           O  
ATOM   1933  CG  ASP A 125      10.235  15.409  -1.062  1.00 88.02           C  
ATOM   1934  OD1 ASP A 125      10.341  15.030   0.128  1.00 88.02           O  
ATOM   1935  OD2 ASP A 125      11.190  15.684  -1.823  1.00 88.02           O  
ATOM   1936  N   GLU A 126       5.961  13.860  -2.661  1.00 93.11           N  
ATOM   1937  H   GLU A 126       6.503  13.093  -3.031  1.00 93.11           H  
ATOM   1938  CA  GLU A 126       4.590  14.016  -3.138  1.00 93.11           C  
ATOM   1939  HA  GLU A 126       4.345  15.078  -3.116  1.00 93.11           H  
ATOM   1940  C   GLU A 126       3.594  13.299  -2.227  1.00 93.11           C  
ATOM   1941  CB  GLU A 126       4.435  13.548  -4.589  1.00 93.11           C  
ATOM   1942  HB2 GLU A 126       4.803  12.528  -4.700  1.00 93.11           H  
ATOM   1943  HB3 GLU A 126       3.371  13.559  -4.826  1.00 93.11           H  
ATOM   1944  O   GLU A 126       3.833  12.185  -1.755  1.00 93.11           O  
ATOM   1945  CG  GLU A 126       5.171  14.483  -5.556  1.00 93.11           C  
ATOM   1946  HG2 GLU A 126       4.870  15.510  -5.350  1.00 93.11           H  
ATOM   1947  HG3 GLU A 126       6.244  14.405  -5.380  1.00 93.11           H  
ATOM   1948  CD  GLU A 126       4.854  14.168  -7.023  1.00 93.11           C  
ATOM   1949  OE1 GLU A 126       5.809  14.196  -7.827  1.00 93.11           O  
ATOM   1950  OE2 GLU A 126       3.653  13.959  -7.332  1.00 93.11           O  
ATOM   1951  N   LYS A 127       2.444  13.940  -2.001  1.00 95.09           N  
ATOM   1952  H   LYS A 127       2.306  14.833  -2.454  1.00 95.09           H  
ATOM   1953  CA  LYS A 127       1.322  13.397  -1.231  1.00 95.09           C  
ATOM   1954  HA  LYS A 127       1.490  12.333  -1.063  1.00 95.09           H  
ATOM   1955  C   LYS A 127       0.026  13.545  -2.019  1.00 95.09           C  
ATOM   1956  CB  LYS A 127       1.205  14.090   0.134  1.00 95.09           C  
ATOM   1957  HB2 LYS A 127       0.322  13.702   0.642  1.00 95.09           H  
ATOM   1958  HB3 LYS A 127       1.064  15.159  -0.025  1.00 95.09           H  
ATOM   1959  O   LYS A 127      -0.237  14.606  -2.586  1.00 95.09           O  
ATOM   1960  CG  LYS A 127       2.428  13.865   1.035  1.00 95.09           C  
ATOM   1961  HG2 LYS A 127       2.556  12.798   1.216  1.00 95.09           H  
ATOM   1962  HG3 LYS A 127       3.322  14.256   0.550  1.00 95.09           H  
ATOM   1963  CD  LYS A 127       2.222  14.594   2.366  1.00 95.09           C  
ATOM   1964  HD2 LYS A 127       2.029  15.647   2.162  1.00 95.09           H  
ATOM   1965  HD3 LYS A 127       1.360  14.166   2.877  1.00 95.09           H  
ATOM   1966  CE  LYS A 127       3.468  14.465   3.243  1.00 95.09           C  
ATOM   1967  HE2 LYS A 127       4.322  14.839   2.678  1.00 95.09           H  
ATOM   1968  HE3 LYS A 127       3.633  13.408   3.452  1.00 95.09           H  
ATOM   1969  NZ  LYS A 127       3.303  15.232   4.502  1.00 95.09           N  
ATOM   1970  HZ1 LYS A 127       4.129  15.166   5.080  1.00 95.09           H  
ATOM   1971  HZ2 LYS A 127       3.140  16.206   4.290  1.00 95.09           H  
ATOM   1972  HZ3 LYS A 127       2.507  14.888   5.020  1.00 95.09           H  
ATOM   1973  N   ARG A 128      -0.802  12.504  -2.017  1.00 96.61           N  
ATOM   1974  H   ARG A 128      -0.496  11.667  -1.542  1.00 96.61           H  
ATOM   1975  CA  ARG A 128      -2.162  12.502  -2.572  1.00 96.61           C  
ATOM   1976  HA  ARG A 128      -2.491  13.525  -2.752  1.00 96.61           H  
ATOM   1977  C   ARG A 128      -3.109  11.894  -1.545  1.00 96.61           C  
ATOM   1978  CB  ARG A 128      -2.208  11.707  -3.892  1.00 96.61           C  
ATOM   1979  HB2 ARG A 128      -3.239  11.655  -4.241  1.00 96.61           H  
ATOM   1980  HB3 ARG A 128      -1.882  10.686  -3.693  1.00 96.61           H  
ATOM   1981  O   ARG A 128      -2.771  10.885  -0.939  1.00 96.61           O  
ATOM   1982  CG  ARG A 128      -1.336  12.280  -5.021  1.00 96.61           C  
ATOM   1983  HG2 ARG A 128      -1.336  11.567  -5.845  1.00 96.61           H  
ATOM   1984  HG3 ARG A 128      -0.308  12.389  -4.673  1.00 96.61           H  
ATOM   1985  CD  ARG A 128      -1.840  13.626  -5.547  1.00 96.61           C  
ATOM   1986  HD2 ARG A 128      -1.814  14.352  -4.735  1.00 96.61           H  
ATOM   1987  HD3 ARG A 128      -2.867  13.512  -5.894  1.00 96.61           H  
ATOM   1988  NE  ARG A 128      -0.993  14.092  -6.659  1.00 96.61           N  
ATOM   1989  HE  ARG A 128      -0.407  13.401  -7.105  1.00 96.61           H  
ATOM   1990  NH1 ARG A 128      -1.547  16.319  -6.580  1.00 96.61           N  
ATOM   1991 HH11 ARG A 128      -1.415  17.262  -6.919  1.00 96.61           H  
ATOM   1992 HH12 ARG A 128      -2.205  16.111  -5.843  1.00 96.61           H  
ATOM   1993  NH2 ARG A 128       0.011  15.603  -8.017  1.00 96.61           N  
ATOM   1994 HH21 ARG A 128       0.169  16.552  -8.327  1.00 96.61           H  
ATOM   1995 HH22 ARG A 128       0.673  14.892  -8.293  1.00 96.61           H  
ATOM   1996  CZ  ARG A 128      -0.853  15.333  -7.082  1.00 96.61           C  
ATOM   1997  N   THR A 129      -4.278  12.496  -1.376  1.00 96.50           N  
ATOM   1998  H   THR A 129      -4.502  13.303  -1.942  1.00 96.50           H  
ATOM   1999  CA  THR A 129      -5.385  11.921  -0.605  1.00 96.50           C  
ATOM   2000  HA  THR A 129      -5.078  10.984  -0.141  1.00 96.50           H  
ATOM   2001  C   THR A 129      -6.517  11.637  -1.576  1.00 96.50           C  
ATOM   2002  CB  THR A 129      -5.865  12.855   0.513  1.00 96.50           C  
ATOM   2003  HB  THR A 129      -6.232  13.785   0.079  1.00 96.50           H  
ATOM   2004  O   THR A 129      -6.846  12.500  -2.392  1.00 96.50           O  
ATOM   2005  CG2 THR A 129      -6.972  12.227   1.354  1.00 96.50           C  
ATOM   2006 HG21 THR A 129      -6.660  11.249   1.720  1.00 96.50           H  
ATOM   2007 HG22 THR A 129      -7.881  12.108   0.764  1.00 96.50           H  
ATOM   2008 HG23 THR A 129      -7.216  12.862   2.205  1.00 96.50           H  
ATOM   2009  OG1 THR A 129      -4.814  13.157   1.408  1.00 96.50           O  
ATOM   2010  HG1 THR A 129      -5.240  13.636   2.123  1.00 96.50           H  
ATOM   2011  N   VAL A 130      -7.079  10.435  -1.511  1.00 96.20           N  
ATOM   2012  H   VAL A 130      -6.728   9.769  -0.837  1.00 96.20           H  
ATOM   2013  CA  VAL A 130      -8.168   9.988  -2.381  1.00 96.20           C  
ATOM   2014  HA  VAL A 130      -8.615  10.846  -2.884  1.00 96.20           H  
ATOM   2015  C   VAL A 130      -9.239   9.322  -1.538  1.00 96.20           C  
ATOM   2016  CB  VAL A 130      -7.648   9.017  -3.455  1.00 96.20           C  
ATOM   2017  HB  VAL A 130      -7.185   8.154  -2.977  1.00 96.20           H  
ATOM   2018  O   VAL A 130      -8.947   8.395  -0.789  1.00 96.20           O  
ATOM   2019  CG1 VAL A 130      -8.769   8.519  -4.372  1.00 96.20           C  
ATOM   2020 HG11 VAL A 130      -8.356   7.810  -5.089  1.00 96.20           H  
ATOM   2021 HG12 VAL A 130      -9.529   7.988  -3.798  1.00 96.20           H  
ATOM   2022 HG13 VAL A 130      -9.236   9.352  -4.898  1.00 96.20           H  
ATOM   2023  CG2 VAL A 130      -6.602   9.707  -4.337  1.00 96.20           C  
ATOM   2024 HG21 VAL A 130      -6.969  10.681  -4.661  1.00 96.20           H  
ATOM   2025 HG22 VAL A 130      -5.669   9.826  -3.786  1.00 96.20           H  
ATOM   2026 HG23 VAL A 130      -6.427   9.092  -5.220  1.00 96.20           H  
ATOM   2027  N   THR A 131     -10.481   9.765  -1.692  1.00 96.18           N  
ATOM   2028  H   THR A 131     -10.658  10.545  -2.308  1.00 96.18           H  
ATOM   2029  CA  THR A 131     -11.645   9.029  -1.199  1.00 96.18           C  
ATOM   2030  HA  THR A 131     -11.375   8.490  -0.291  1.00 96.18           H  
ATOM   2031  C   THR A 131     -12.076   8.031  -2.267  1.00 96.18           C  
ATOM   2032  CB  THR A 131     -12.800   9.976  -0.860  1.00 96.18           C  
ATOM   2033  HB  THR A 131     -13.174  10.426  -1.780  1.00 96.18           H  
ATOM   2034  O   THR A 131     -12.263   8.422  -3.416  1.00 96.18           O  
ATOM   2035  CG2 THR A 131     -13.952   9.255  -0.163  1.00 96.18           C  
ATOM   2036 HG21 THR A 131     -14.710   9.982   0.131  1.00 96.18           H  
ATOM   2037 HG22 THR A 131     -13.588   8.735   0.724  1.00 96.18           H  
ATOM   2038 HG23 THR A 131     -14.409   8.536  -0.842  1.00 96.18           H  
ATOM   2039  OG1 THR A 131     -12.359  11.015  -0.013  1.00 96.18           O  
ATOM   2040  HG1 THR A 131     -12.027  10.645   0.808  1.00 96.18           H  
ATOM   2041  N   VAL A 132     -12.236   6.762  -1.896  1.00 96.43           N  
ATOM   2042  H   VAL A 132     -12.038   6.520  -0.935  1.00 96.43           H  
ATOM   2043  CA  VAL A 132     -12.720   5.697  -2.785  1.00 96.43           C  
ATOM   2044  HA  VAL A 132     -12.890   6.103  -3.782  1.00 96.43           H  
ATOM   2045  C   VAL A 132     -14.054   5.199  -2.243  1.00 96.43           C  
ATOM   2046  CB  VAL A 132     -11.696   4.552  -2.916  1.00 96.43           C  
ATOM   2047  HB  VAL A 132     -11.653   3.997  -1.979  1.00 96.43           H  
ATOM   2048  O   VAL A 132     -14.123   4.653  -1.138  1.00 96.43           O  
ATOM   2049  CG1 VAL A 132     -12.093   3.584  -4.036  1.00 96.43           C  
ATOM   2050 HG11 VAL A 132     -11.388   2.755  -4.087  1.00 96.43           H  
ATOM   2051 HG12 VAL A 132     -13.091   3.183  -3.856  1.00 96.43           H  
ATOM   2052 HG13 VAL A 132     -12.102   4.100  -4.996  1.00 96.43           H  
ATOM   2053  CG2 VAL A 132     -10.283   5.064  -3.222  1.00 96.43           C  
ATOM   2054 HG21 VAL A 132      -9.912   5.675  -2.400  1.00 96.43           H  
ATOM   2055 HG22 VAL A 132     -10.293   5.650  -4.141  1.00 96.43           H  
ATOM   2056 HG23 VAL A 132      -9.613   4.212  -3.340  1.00 96.43           H  
ATOM   2057  N   ASN A 133     -15.132   5.416  -2.987  1.00 95.99           N  
ATOM   2058  H   ASN A 133     -15.014   5.844  -3.894  1.00 95.99           H  
ATOM   2059  CA  ASN A 133     -16.483   5.019  -2.599  1.00 95.99           C  
ATOM   2060  HA  ASN A 133     -16.618   5.282  -1.549  1.00 95.99           H  
ATOM   2061  C   ASN A 133     -16.701   3.501  -2.747  1.00 95.99           C  
ATOM   2062  CB  ASN A 133     -17.501   5.821  -3.422  1.00 95.99           C  
ATOM   2063  HB2 ASN A 133     -17.337   5.642  -4.485  1.00 95.99           H  
ATOM   2064  HB3 ASN A 133     -18.516   5.500  -3.189  1.00 95.99           H  
ATOM   2065  O   ASN A 133     -15.952   2.837  -3.462  1.00 95.99           O  
ATOM   2066  CG  ASN A 133     -17.413   7.302  -3.130  1.00 95.99           C  
ATOM   2067  ND2 ASN A 133     -16.925   8.083  -4.059  1.00 95.99           N  
ATOM   2068 HD21 ASN A 133     -16.400   7.644  -4.802  1.00 95.99           H  
ATOM   2069 HD22 ASN A 133     -16.752   9.049  -3.818  1.00 95.99           H  
ATOM   2070  OD1 ASN A 133     -17.763   7.758  -2.052  1.00 95.99           O  
ATOM   2071  N   PRO A 134     -17.731   2.929  -2.097  1.00 94.98           N  
ATOM   2072  CA  PRO A 134     -18.108   1.528  -2.282  1.00 94.98           C  
ATOM   2073  HA  PRO A 134     -17.352   0.893  -1.820  1.00 94.98           H  
ATOM   2074  C   PRO A 134     -18.277   1.146  -3.758  1.00 94.98           C  
ATOM   2075  CB  PRO A 134     -19.431   1.379  -1.525  1.00 94.98           C  
ATOM   2076  HB2 PRO A 134     -20.267   1.702  -2.145  1.00 94.98           H  
ATOM   2077  HB3 PRO A 134     -19.603   0.362  -1.173  1.00 94.98           H  
ATOM   2078  O   PRO A 134     -19.044   1.779  -4.483  1.00 94.98           O  
ATOM   2079  CG  PRO A 134     -19.251   2.367  -0.381  1.00 94.98           C  
ATOM   2080  HG2 PRO A 134     -18.565   1.939   0.351  1.00 94.98           H  
ATOM   2081  HG3 PRO A 134     -20.199   2.651   0.075  1.00 94.98           H  
ATOM   2082  CD  PRO A 134     -18.574   3.540  -1.079  1.00 94.98           C  
ATOM   2083  HD2 PRO A 134     -17.988   4.113  -0.361  1.00 94.98           H  
ATOM   2084  HD3 PRO A 134     -19.328   4.171  -1.550  1.00 94.98           H  
ATOM   2085  N   GLY A 135     -17.573   0.101  -4.194  1.00 95.48           N  
ATOM   2086  H   GLY A 135     -16.905  -0.321  -3.565  1.00 95.48           H  
ATOM   2087  CA  GLY A 135     -17.574  -0.387  -5.575  1.00 95.48           C  
ATOM   2088  HA2 GLY A 135     -18.602  -0.460  -5.928  1.00 95.48           H  
ATOM   2089  HA3 GLY A 135     -17.127  -1.381  -5.587  1.00 95.48           H  
ATOM   2090  C   GLY A 135     -16.794   0.482  -6.567  1.00 95.48           C  
ATOM   2091  O   GLY A 135     -16.791   0.173  -7.759  1.00 95.48           O  
ATOM   2092  N   GLU A 136     -16.147   1.555  -6.108  1.00 97.18           N  
ATOM   2093  H   GLU A 136     -16.160   1.746  -5.116  1.00 97.18           H  
ATOM   2094  CA  GLU A 136     -15.349   2.444  -6.947  1.00 97.18           C  
ATOM   2095  HA  GLU A 136     -15.824   2.496  -7.927  1.00 97.18           H  
ATOM   2096  C   GLU A 136     -13.927   1.902  -7.147  1.00 97.18           C  
ATOM   2097  CB  GLU A 136     -15.354   3.867  -6.360  1.00 97.18           C  
ATOM   2098  HB2 GLU A 136     -14.758   3.875  -5.448  1.00 97.18           H  
ATOM   2099  HB3 GLU A 136     -16.382   4.134  -6.115  1.00 97.18           H  
ATOM   2100  O   GLU A 136     -13.329   1.286  -6.257  1.00 97.18           O  
ATOM   2101  CG  GLU A 136     -14.795   4.933  -7.317  1.00 97.18           C  
ATOM   2102  HG2 GLU A 136     -15.350   4.880  -8.254  1.00 97.18           H  
ATOM   2103  HG3 GLU A 136     -13.750   4.709  -7.529  1.00 97.18           H  
ATOM   2104  CD  GLU A 136     -14.885   6.362  -6.753  1.00 97.18           C  
ATOM   2105  OE1 GLU A 136     -14.733   7.314  -7.545  1.00 97.18           O  
ATOM   2106  OE2 GLU A 136     -15.147   6.523  -5.536  1.00 97.18           O  
ATOM   2107  N   GLU A 137     -13.379   2.180  -8.330  1.00 97.50           N  
ATOM   2108  H   GLU A 137     -13.914   2.727  -8.989  1.00 97.50           H  
ATOM   2109  CA  GLU A 137     -11.964   2.023  -8.646  1.00 97.50           C  
ATOM   2110  HA  GLU A 137     -11.448   1.679  -7.750  1.00 97.50           H  
ATOM   2111  C   GLU A 137     -11.392   3.388  -9.050  1.00 97.50           C  
ATOM   2112  CB  GLU A 137     -11.776   0.948  -9.730  1.00 97.50           C  
ATOM   2113  HB2 GLU A 137     -12.290   0.044  -9.406  1.00 97.50           H  
ATOM   2114  HB3 GLU A 137     -12.227   1.285 -10.663  1.00 97.50           H  
ATOM   2115  O   GLU A 137     -11.942   4.062  -9.922  1.00 97.50           O  
ATOM   2116  CG  GLU A 137     -10.295   0.612  -9.972  1.00 97.50           C  
ATOM   2117  HG2 GLU A 137      -9.834   0.339  -9.022  1.00 97.50           H  
ATOM   2118  HG3 GLU A 137      -9.784   1.499 -10.347  1.00 97.50           H  
ATOM   2119  CD  GLU A 137     -10.112  -0.553 -10.960  1.00 97.50           C  
ATOM   2120  OE1 GLU A 137      -9.399  -0.360 -11.975  1.00 97.50           O  
ATOM   2121  OE2 GLU A 137     -10.643  -1.657 -10.683  1.00 97.50           O  
ATOM   2122  N   VAL A 138     -10.290   3.797  -8.418  1.00 97.38           N  
ATOM   2123  H   VAL A 138      -9.886   3.176  -7.732  1.00 97.38           H  
ATOM   2124  CA  VAL A 138      -9.604   5.069  -8.683  1.00 97.38           C  
ATOM   2125  HA  VAL A 138     -10.068   5.542  -9.549  1.00 97.38           H  
ATOM   2126  C   VAL A 138      -8.142   4.805  -9.023  1.00 97.38           C  
ATOM   2127  CB  VAL A 138      -9.722   6.054  -7.500  1.00 97.38           C  
ATOM   2128  HB  VAL A 138      -9.225   5.636  -6.625  1.00 97.38           H  
ATOM   2129  O   VAL A 138      -7.460   4.061  -8.322  1.00 97.38           O  
ATOM   2130  CG1 VAL A 138      -9.056   7.394  -7.852  1.00 97.38           C  
ATOM   2131 HG11 VAL A 138      -7.973   7.282  -7.886  1.00 97.38           H  
ATOM   2132 HG12 VAL A 138      -9.419   7.745  -8.819  1.00 97.38           H  
ATOM   2133 HG13 VAL A 138      -9.309   8.148  -7.106  1.00 97.38           H  
ATOM   2134  CG2 VAL A 138     -11.182   6.342  -7.133  1.00 97.38           C  
ATOM   2135 HG21 VAL A 138     -11.671   5.424  -6.807  1.00 97.38           H  
ATOM   2136 HG22 VAL A 138     -11.239   7.060  -6.315  1.00 97.38           H  
ATOM   2137 HG23 VAL A 138     -11.723   6.737  -7.993  1.00 97.38           H  
ATOM   2138  N   GLU A 139      -7.632   5.452 -10.071  1.00 97.07           N  
ATOM   2139  H   GLU A 139      -8.235   6.069 -10.597  1.00 97.07           H  
ATOM   2140  CA  GLU A 139      -6.213   5.418 -10.433  1.00 97.07           C  
ATOM   2141  HA  GLU A 139      -5.721   4.647  -9.841  1.00 97.07           H  
ATOM   2142  C   GLU A 139      -5.534   6.756 -10.106  1.00 97.07           C  
ATOM   2143  CB  GLU A 139      -6.042   5.010 -11.909  1.00 97.07           C  
ATOM   2144  HB2 GLU A 139      -6.613   4.100 -12.091  1.00 97.07           H  
ATOM   2145  HB3 GLU A 139      -6.435   5.799 -12.551  1.00 97.07           H  
ATOM   2146  O   GLU A 139      -6.007   7.828 -10.484  1.00 97.07           O  
ATOM   2147  CG  GLU A 139      -4.572   4.741 -12.269  1.00 97.07           C  
ATOM   2148  HG2 GLU A 139      -4.179   3.971 -11.604  1.00 97.07           H  
ATOM   2149  HG3 GLU A 139      -3.987   5.645 -12.097  1.00 97.07           H  
ATOM   2150  CD  GLU A 139      -4.390   4.297 -13.731  1.00 97.07           C  
ATOM   2151  OE1 GLU A 139      -4.115   5.177 -14.574  1.00 97.07           O  
ATOM   2152  OE2 GLU A 139      -4.430   3.067 -14.005  1.00 97.07           O  
ATOM   2153  N   VAL A 140      -4.387   6.692  -9.429  1.00 96.56           N  
ATOM   2154  H   VAL A 140      -4.086   5.781  -9.113  1.00 96.56           H  
ATOM   2155  CA  VAL A 140      -3.510   7.830  -9.134  1.00 96.56           C  
ATOM   2156  HA  VAL A 140      -3.953   8.739  -9.540  1.00 96.56           H  
ATOM   2157  C   VAL A 140      -2.168   7.591  -9.805  1.00 96.56           C  
ATOM   2158  CB  VAL A 140      -3.316   8.025  -7.621  1.00 96.56           C  
ATOM   2159  HB  VAL A 140      -2.757   7.183  -7.210  1.00 96.56           H  
ATOM   2160  O   VAL A 140      -1.515   6.585  -9.546  1.00 96.56           O  
ATOM   2161  CG1 VAL A 140      -2.538   9.315  -7.326  1.00 96.56           C  
ATOM   2162 HG11 VAL A 140      -1.552   9.278  -7.790  1.00 96.56           H  
ATOM   2163 HG12 VAL A 140      -3.085  10.177  -7.707  1.00 96.56           H  
ATOM   2164 HG13 VAL A 140      -2.404   9.418  -6.249  1.00 96.56           H  
ATOM   2165  CG2 VAL A 140      -4.652   8.110  -6.886  1.00 96.56           C  
ATOM   2166 HG21 VAL A 140      -5.266   8.902  -7.314  1.00 96.56           H  
ATOM   2167 HG22 VAL A 140      -5.187   7.163  -6.965  1.00 96.56           H  
ATOM   2168 HG23 VAL A 140      -4.469   8.304  -5.829  1.00 96.56           H  
ATOM   2169  N   THR A 141      -1.729   8.520 -10.650  1.00 95.43           N  
ATOM   2170  H   THR A 141      -2.284   9.352 -10.792  1.00 95.43           H  
ATOM   2171  CA  THR A 141      -0.425   8.429 -11.322  1.00 95.43           C  
ATOM   2172  HA  THR A 141      -0.003   7.437 -11.163  1.00 95.43           H  
ATOM   2173  C   THR A 141       0.556   9.441 -10.742  1.00 95.43           C  
ATOM   2174  CB  THR A 141      -0.566   8.594 -12.840  1.00 95.43           C  
ATOM   2175  HB  THR A 141      -1.001   9.567 -13.067  1.00 95.43           H  
ATOM   2176  O   THR A 141       0.219  10.612 -10.568  1.00 95.43           O  
ATOM   2177  CG2 THR A 141       0.766   8.448 -13.579  1.00 95.43           C  
ATOM   2178 HG21 THR A 141       1.251   7.514 -13.295  1.00 95.43           H  
ATOM   2179 HG22 THR A 141       1.425   9.283 -13.340  1.00 95.43           H  
ATOM   2180 HG23 THR A 141       0.587   8.447 -14.654  1.00 95.43           H  
ATOM   2181  OG1 THR A 141      -1.391   7.581 -13.368  1.00 95.43           O  
ATOM   2182  HG1 THR A 141      -2.258   7.612 -12.955  1.00 95.43           H  
ATOM   2183  N   PHE A 142       1.780   8.986 -10.492  1.00 93.61           N  
ATOM   2184  H   PHE A 142       1.957   8.004 -10.650  1.00 93.61           H  
ATOM   2185  CA  PHE A 142       2.941   9.799 -10.147  1.00 93.61           C  
ATOM   2186  HA  PHE A 142       2.644  10.841 -10.032  1.00 93.61           H  
ATOM   2187  C   PHE A 142       3.968   9.709 -11.274  1.00 93.61           C  
ATOM   2188  CB  PHE A 142       3.550   9.320  -8.825  1.00 93.61           C  
ATOM   2189  HB2 PHE A 142       3.876   8.286  -8.938  1.00 93.61           H  
ATOM   2190  HB3 PHE A 142       4.436   9.919  -8.614  1.00 93.61           H  
ATOM   2191  O   PHE A 142       4.104   8.658 -11.901  1.00 93.61           O  
ATOM   2192  CG  PHE A 142       2.609   9.411  -7.644  1.00 93.61           C  
ATOM   2193  CD1 PHE A 142       2.668  10.521  -6.781  1.00 93.61           C  
ATOM   2194  HD1 PHE A 142       3.381  11.312  -6.963  1.00 93.61           H  
ATOM   2195  CD2 PHE A 142       1.666   8.391  -7.411  1.00 93.61           C  
ATOM   2196  HD2 PHE A 142       1.606   7.548  -8.084  1.00 93.61           H  
ATOM   2197  CE1 PHE A 142       1.806  10.597  -5.675  1.00 93.61           C  
ATOM   2198  HE1 PHE A 142       1.880  11.437  -5.001  1.00 93.61           H  
ATOM   2199  CE2 PHE A 142       0.792   8.475  -6.315  1.00 93.61           C  
ATOM   2200  HE2 PHE A 142       0.063   7.695  -6.152  1.00 93.61           H  
ATOM   2201  CZ  PHE A 142       0.869   9.574  -5.441  1.00 93.61           C  
ATOM   2202  HZ  PHE A 142       0.211   9.629  -4.586  1.00 93.61           H  
ATOM   2203  N   SER A 143       4.704  10.794 -11.506  1.00 92.69           N  
ATOM   2204  H   SER A 143       4.584  11.607 -10.918  1.00 92.69           H  
ATOM   2205  CA  SER A 143       5.765  10.856 -12.513  1.00 92.69           C  
ATOM   2206  HA  SER A 143       6.005   9.846 -12.848  1.00 92.69           H  
ATOM   2207  C   SER A 143       7.026  11.459 -11.917  1.00 92.69           C  
ATOM   2208  CB  SER A 143       5.330  11.667 -13.735  1.00 92.69           C  
ATOM   2209  HB2 SER A 143       4.930  12.630 -13.415  1.00 92.69           H  
ATOM   2210  HB3 SER A 143       6.190  11.835 -14.383  1.00 92.69           H  
ATOM   2211  O   SER A 143       6.966  12.473 -11.227  1.00 92.69           O  
ATOM   2212  OG  SER A 143       4.344  10.959 -14.455  1.00 92.69           O  
ATOM   2213  HG  SER A 143       4.745  10.115 -14.675  1.00 92.69           H  
ATOM   2214  N   ALA A 144       8.173  10.852 -12.200  1.00 85.59           N  
ATOM   2215  H   ALA A 144       8.163  10.031 -12.788  1.00 85.59           H  
ATOM   2216  CA  ALA A 144       9.459  11.302 -11.699  1.00 85.59           C  
ATOM   2217  HA  ALA A 144       9.411  12.365 -11.465  1.00 85.59           H  
ATOM   2218  C   ALA A 144      10.552  11.086 -12.745  1.00 85.59           C  
ATOM   2219  CB  ALA A 144       9.785  10.531 -10.414  1.00 85.59           C  
ATOM   2220  HB1 ALA A 144       9.080  10.795  -9.625  1.00 85.59           H  
ATOM   2221  HB2 ALA A 144      10.806  10.755 -10.105  1.00 85.59           H  
ATOM   2222  HB3 ALA A 144       9.729   9.459 -10.603  1.00 85.59           H  
ATOM   2223  O   ALA A 144      10.757   9.972 -13.205  1.00 85.59           O  
ATOM   2224  N   ASN A 145      11.334  12.133 -13.025  1.00 85.74           N  
ATOM   2225  H   ASN A 145      11.026  13.051 -12.738  1.00 85.74           H  
ATOM   2226  CA  ASN A 145      12.513  12.029 -13.898  1.00 85.74           C  
ATOM   2227  HA  ASN A 145      12.201  11.689 -14.885  1.00 85.74           H  
ATOM   2228  C   ASN A 145      13.563  11.029 -13.378  1.00 85.74           C  
ATOM   2229  CB  ASN A 145      13.181  13.412 -14.009  1.00 85.74           C  
ATOM   2230  HB2 ASN A 145      13.468  13.753 -13.014  1.00 85.74           H  
ATOM   2231  HB3 ASN A 145      14.088  13.310 -14.604  1.00 85.74           H  
ATOM   2232  O   ASN A 145      14.384  10.546 -14.148  1.00 85.74           O  
ATOM   2233  CG  ASN A 145      12.329  14.475 -14.673  1.00 85.74           C  
ATOM   2234  ND2 ASN A 145      12.673  15.728 -14.497  1.00 85.74           N  
ATOM   2235 HD21 ASN A 145      13.536  15.963 -14.027  1.00 85.74           H  
ATOM   2236 HD22 ASN A 145      12.101  16.396 -14.994  1.00 85.74           H  
ATOM   2237  OD1 ASN A 145      11.343  14.228 -15.335  1.00 85.74           O  
ATOM   2238  N   ASP A 146      13.564  10.779 -12.068  1.00 82.92           N  
ATOM   2239  H   ASP A 146      12.777  11.121 -11.535  1.00 82.92           H  
ATOM   2240  CA  ASP A 146      14.402   9.783 -11.410  1.00 82.92           C  
ATOM   2241  HA  ASP A 146      15.117   9.360 -12.116  1.00 82.92           H  
ATOM   2242  C   ASP A 146      13.497   8.663 -10.862  1.00 82.92           C  
ATOM   2243  CB  ASP A 146      15.230  10.465 -10.311  1.00 82.92           C  
ATOM   2244  HB2 ASP A 146      14.563  11.008  -9.641  1.00 82.92           H  
ATOM   2245  HB3 ASP A 146      15.897  11.191 -10.777  1.00 82.92           H  
ATOM   2246  O   ASP A 146      12.809   8.891  -9.857  1.00 82.92           O  
ATOM   2247  CG  ASP A 146      16.072   9.480  -9.492  1.00 82.92           C  
ATOM   2248  OD1 ASP A 146      16.139   8.288  -9.867  1.00 82.92           O  
ATOM   2249  OD2 ASP A 146      16.620   9.942  -8.468  1.00 82.92           O  
ATOM   2250  N   PRO A 147      13.485   7.470 -11.489  1.00 74.65           N  
ATOM   2251  CA  PRO A 147      12.691   6.329 -11.036  1.00 74.65           C  
ATOM   2252  HA  PRO A 147      11.635   6.593 -11.101  1.00 74.65           H  
ATOM   2253  C   PRO A 147      13.005   5.894  -9.601  1.00 74.65           C  
ATOM   2254  CB  PRO A 147      12.987   5.200 -12.030  1.00 74.65           C  
ATOM   2255  HB2 PRO A 147      12.114   4.567 -12.191  1.00 74.65           H  
ATOM   2256  HB3 PRO A 147      13.830   4.602 -11.683  1.00 74.65           H  
ATOM   2257  O   PRO A 147      12.129   5.366  -8.919  1.00 74.65           O  
ATOM   2258  CG  PRO A 147      13.387   5.940 -13.303  1.00 74.65           C  
ATOM   2259  HG2 PRO A 147      14.024   5.331 -13.945  1.00 74.65           H  
ATOM   2260  HG3 PRO A 147      12.493   6.259 -13.838  1.00 74.65           H  
ATOM   2261  CD  PRO A 147      14.125   7.159 -12.761  1.00 74.65           C  
ATOM   2262  HD2 PRO A 147      15.173   6.914 -12.588  1.00 74.65           H  
ATOM   2263  HD3 PRO A 147      14.037   7.982 -13.470  1.00 74.65           H  
ATOM   2264  N   HIS A 148      14.208   6.174  -9.079  1.00 79.24           N  
ATOM   2265  H   HIS A 148      14.887   6.682  -9.628  1.00 79.24           H  
ATOM   2266  CA  HIS A 148      14.558   5.836  -7.697  1.00 79.24           C  
ATOM   2267  HA  HIS A 148      14.336   4.780  -7.543  1.00 79.24           H  
ATOM   2268  C   HIS A 148      13.732   6.609  -6.658  1.00 79.24           C  
ATOM   2269  CB  HIS A 148      16.057   6.049  -7.463  1.00 79.24           C  
ATOM   2270  HB2 HIS A 148      16.284   5.820  -6.421  1.00 79.24           H  
ATOM   2271  HB3 HIS A 148      16.310   7.096  -7.628  1.00 79.24           H  
ATOM   2272  O   HIS A 148      13.658   6.192  -5.498  1.00 79.24           O  
ATOM   2273  CG  HIS A 148      16.931   5.174  -8.322  1.00 79.24           C  
ATOM   2274  CD2 HIS A 148      17.939   5.590  -9.148  1.00 79.24           C  
ATOM   2275  HD2 HIS A 148      18.231   6.616  -9.320  1.00 79.24           H  
ATOM   2276  ND1 HIS A 148      16.866   3.802  -8.412  1.00 79.24           N  
ATOM   2277  HD1 HIS A 148      16.105   3.223  -8.084  1.00 79.24           H  
ATOM   2278  CE1 HIS A 148      17.831   3.399  -9.254  1.00 79.24           C  
ATOM   2279  HE1 HIS A 148      17.993   2.379  -9.572  1.00 79.24           H  
ATOM   2280  NE2 HIS A 148      18.521   4.451  -9.718  1.00 79.24           N  
ATOM   2281  N   LYS A 149      13.029   7.683  -7.052  1.00 82.46           N  
ATOM   2282  H   LYS A 149      13.120   7.978  -8.014  1.00 82.46           H  
ATOM   2283  CA  LYS A 149      12.035   8.349  -6.191  1.00 82.46           C  
ATOM   2284  HA  LYS A 149      12.518   8.645  -5.260  1.00 82.46           H  
ATOM   2285  C   LYS A 149      10.881   7.430  -5.795  1.00 82.46           C  
ATOM   2286  CB  LYS A 149      11.469   9.590  -6.885  1.00 82.46           C  
ATOM   2287  HB2 LYS A 149      10.645   9.971  -6.282  1.00 82.46           H  
ATOM   2288  HB3 LYS A 149      11.075   9.322  -7.866  1.00 82.46           H  
ATOM   2289  O   LYS A 149      10.239   7.660  -4.769  1.00 82.46           O  
ATOM   2290  CG  LYS A 149      12.527  10.689  -7.022  1.00 82.46           C  
ATOM   2291  HG2 LYS A 149      13.261  10.407  -7.776  1.00 82.46           H  
ATOM   2292  HG3 LYS A 149      13.037  10.826  -6.069  1.00 82.46           H  
ATOM   2293  CD  LYS A 149      11.849  12.003  -7.411  1.00 82.46           C  
ATOM   2294  HD2 LYS A 149      11.173  12.300  -6.609  1.00 82.46           H  
ATOM   2295  HD3 LYS A 149      11.267  11.862  -8.322  1.00 82.46           H  
ATOM   2296  CE  LYS A 149      12.891  13.093  -7.637  1.00 82.46           C  
ATOM   2297  HE2 LYS A 149      13.525  12.799  -8.474  1.00 82.46           H  
ATOM   2298  HE3 LYS A 149      13.522  13.161  -6.750  1.00 82.46           H  
ATOM   2299  NZ  LYS A 149      12.223  14.389  -7.901  1.00 82.46           N  
ATOM   2300  HZ1 LYS A 149      11.660  14.652  -7.105  1.00 82.46           H  
ATOM   2301  HZ2 LYS A 149      12.908  15.113  -8.069  1.00 82.46           H  
ATOM   2302  HZ3 LYS A 149      11.611  14.308  -8.700  1.00 82.46           H  
ATOM   2303  N   PHE A 150      10.640   6.381  -6.573  1.00 85.11           N  
ATOM   2304  H   PHE A 150      11.194   6.255  -7.408  1.00 85.11           H  
ATOM   2305  CA  PHE A 150       9.610   5.391  -6.311  1.00 85.11           C  
ATOM   2306  HA  PHE A 150       8.777   5.871  -5.799  1.00 85.11           H  
ATOM   2307  C   PHE A 150      10.062   4.257  -5.383  1.00 85.11           C  
ATOM   2308  CB  PHE A 150       9.096   4.863  -7.649  1.00 85.11           C  
ATOM   2309  HB2 PHE A 150       8.283   4.174  -7.421  1.00 85.11           H  
ATOM   2310  HB3 PHE A 150       9.885   4.284  -8.130  1.00 85.11           H  
ATOM   2311  O   PHE A 150       9.249   3.403  -5.053  1.00 85.11           O  
ATOM   2312  CG  PHE A 150       8.555   5.895  -8.622  1.00 85.11           C  
ATOM   2313  CD1 PHE A 150       7.789   6.986  -8.169  1.00 85.11           C  
ATOM   2314  HD1 PHE A 150       7.606   7.104  -7.111  1.00 85.11           H  
ATOM   2315  CD2 PHE A 150       8.797   5.748  -9.998  1.00 85.11           C  
ATOM   2316  HD2 PHE A 150       9.385   4.919 -10.361  1.00 85.11           H  
ATOM   2317  CE1 PHE A 150       7.264   7.922  -9.075  1.00 85.11           C  
ATOM   2318  HE1 PHE A 150       6.681   8.759  -8.720  1.00 85.11           H  
ATOM   2319  CE2 PHE A 150       8.272   6.680 -10.907  1.00 85.11           C  
ATOM   2320  HE2 PHE A 150       8.467   6.558 -11.962  1.00 85.11           H  
ATOM   2321  CZ  PHE A 150       7.498   7.759 -10.450  1.00 85.11           C  
ATOM   2322  HZ  PHE A 150       7.089   8.462 -11.161  1.00 85.11           H  
ATOM   2323  N   ASN A 151      11.305   4.266  -4.883  1.00 84.87           N  
ATOM   2324  H   ASN A 151      11.960   4.950  -5.235  1.00 84.87           H  
ATOM   2325  CA  ASN A 151      11.829   3.188  -4.034  1.00 84.87           C  
ATOM   2326  HA  ASN A 151      11.630   2.245  -4.544  1.00 84.87           H  
ATOM   2327  C   ASN A 151      11.177   3.105  -2.638  1.00 84.87           C  
ATOM   2328  CB  ASN A 151      13.356   3.322  -3.896  1.00 84.87           C  
ATOM   2329  HB2 ASN A 151      13.704   2.634  -3.125  1.00 84.87           H  
ATOM   2330  HB3 ASN A 151      13.615   4.336  -3.591  1.00 84.87           H  
ATOM   2331  O   ASN A 151      11.450   2.163  -1.896  1.00 84.87           O  
ATOM   2332  CG  ASN A 151      14.124   2.969  -5.156  1.00 84.87           C  
ATOM   2333  ND2 ASN A 151      15.429   3.094  -5.118  1.00 84.87           N  
ATOM   2334 HD21 ASN A 151      15.888   3.377  -4.264  1.00 84.87           H  
ATOM   2335 HD22 ASN A 151      15.934   2.760  -5.927  1.00 84.87           H  
ATOM   2336  OD1 ASN A 151      13.593   2.572  -6.175  1.00 84.87           O  
ATOM   2337  N   ARG A 152      10.372   4.097  -2.229  1.00 87.53           N  
ATOM   2338  H   ARG A 152      10.157   4.819  -2.902  1.00 87.53           H  
ATOM   2339  CA  ARG A 152       9.782   4.165  -0.878  1.00 87.53           C  
ATOM   2340  HA  ARG A 152       9.742   3.152  -0.478  1.00 87.53           H  
ATOM   2341  C   ARG A 152       8.326   4.663  -0.865  1.00 87.53           C  
ATOM   2342  CB  ARG A 152      10.682   4.997   0.056  1.00 87.53           C  
ATOM   2343  HB2 ARG A 152      10.209   5.054   1.036  1.00 87.53           H  
ATOM   2344  HB3 ARG A 152      10.769   6.007  -0.344  1.00 87.53           H  
ATOM   2345  O   ARG A 152       8.060   5.697  -0.241  1.00 87.53           O  
ATOM   2346  CG  ARG A 152      12.087   4.412   0.249  1.00 87.53           C  
ATOM   2347  HG2 ARG A 152      12.598   4.347  -0.712  1.00 87.53           H  
ATOM   2348  HG3 ARG A 152      12.011   3.414   0.681  1.00 87.53           H  
ATOM   2349  CD  ARG A 152      12.920   5.316   1.164  1.00 87.53           C  
ATOM   2350  HD2 ARG A 152      12.954   6.315   0.730  1.00 87.53           H  
ATOM   2351  HD3 ARG A 152      12.444   5.387   2.142  1.00 87.53           H  
ATOM   2352  NE  ARG A 152      14.298   4.806   1.291  1.00 87.53           N  
ATOM   2353  HE  ARG A 152      14.947   5.054   0.558  1.00 87.53           H  
ATOM   2354  NH1 ARG A 152      13.986   3.485   3.147  1.00 87.53           N  
ATOM   2355 HH11 ARG A 152      13.006   3.724   3.191  1.00 87.53           H  
ATOM   2356 HH12 ARG A 152      14.306   2.634   3.588  1.00 87.53           H  
ATOM   2357  NH2 ARG A 152      15.896   3.370   2.050  1.00 87.53           N  
ATOM   2358 HH21 ARG A 152      15.984   2.483   2.524  1.00 87.53           H  
ATOM   2359 HH22 ARG A 152      16.484   3.530   1.244  1.00 87.53           H  
ATOM   2360  CZ  ARG A 152      14.721   3.908   2.162  1.00 87.53           C  
ATOM   2361  N   PRO A 153       7.377   4.008  -1.558  1.00 88.07           N  
ATOM   2362  CA  PRO A 153       5.989   4.428  -1.512  1.00 88.07           C  
ATOM   2363  HA  PRO A 153       5.924   5.510  -1.632  1.00 88.07           H  
ATOM   2364  C   PRO A 153       5.366   4.042  -0.164  1.00 88.07           C  
ATOM   2365  CB  PRO A 153       5.322   3.770  -2.717  1.00 88.07           C  
ATOM   2366  HB2 PRO A 153       4.258   3.597  -2.553  1.00 88.07           H  
ATOM   2367  HB3 PRO A 153       5.472   4.393  -3.598  1.00 88.07           H  
ATOM   2368  O   PRO A 153       5.676   3.008   0.434  1.00 88.07           O  
ATOM   2369  CG  PRO A 153       6.098   2.467  -2.886  1.00 88.07           C  
ATOM   2370  HG2 PRO A 153       6.157   2.180  -3.936  1.00 88.07           H  
ATOM   2371  HG3 PRO A 153       5.596   1.686  -2.314  1.00 88.07           H  
ATOM   2372  CD  PRO A 153       7.489   2.763  -2.305  1.00 88.07           C  
ATOM   2373  HD2 PRO A 153       8.206   2.878  -3.118  1.00 88.07           H  
ATOM   2374  HD3 PRO A 153       7.818   1.950  -1.658  1.00 88.07           H  
ATOM   2375  N   GLN A 154       4.486   4.903   0.334  1.00 92.16           N  
ATOM   2376  H   GLN A 154       4.291   5.743  -0.193  1.00 92.16           H  
ATOM   2377  CA  GLN A 154       3.759   4.710   1.583  1.00 92.16           C  
ATOM   2378  HA  GLN A 154       3.905   3.690   1.936  1.00 92.16           H  
ATOM   2379  C   GLN A 154       2.269   4.902   1.319  1.00 92.16           C  
ATOM   2380  CB  GLN A 154       4.263   5.674   2.673  1.00 92.16           C  
ATOM   2381  HB2 GLN A 154       3.730   5.464   3.600  1.00 92.16           H  
ATOM   2382  HB3 GLN A 154       4.039   6.698   2.373  1.00 92.16           H  
ATOM   2383  O   GLN A 154       1.862   5.898   0.722  1.00 92.16           O  
ATOM   2384  CG  GLN A 154       5.772   5.552   2.927  1.00 92.16           C  
ATOM   2385  HG2 GLN A 154       6.320   5.796   2.017  1.00 92.16           H  
ATOM   2386  HG3 GLN A 154       5.999   4.516   3.182  1.00 92.16           H  
ATOM   2387  CD  GLN A 154       6.297   6.467   4.031  1.00 92.16           C  
ATOM   2388  NE2 GLN A 154       7.392   6.093   4.657  1.00 92.16           N  
ATOM   2389 HE21 GLN A 154       7.684   6.651   5.446  1.00 92.16           H  
ATOM   2390 HE22 GLN A 154       7.841   5.231   4.383  1.00 92.16           H  
ATOM   2391  OE1 GLN A 154       5.807   7.548   4.332  1.00 92.16           O  
ATOM   2392  N   PHE A 155       1.465   3.961   1.796  1.00 92.54           N  
ATOM   2393  H   PHE A 155       1.875   3.169   2.269  1.00 92.54           H  
ATOM   2394  CA  PHE A 155       0.014   3.982   1.698  1.00 92.54           C  
ATOM   2395  HA  PHE A 155      -0.313   4.900   1.211  1.00 92.54           H  
ATOM   2396  C   PHE A 155      -0.549   3.942   3.113  1.00 92.54           C  
ATOM   2397  CB  PHE A 155      -0.477   2.798   0.853  1.00 92.54           C  
ATOM   2398  HB2 PHE A 155      -0.350   1.875   1.419  1.00 92.54           H  
ATOM   2399  HB3 PHE A 155      -1.544   2.918   0.669  1.00 92.54           H  
ATOM   2400  O   PHE A 155      -0.243   3.039   3.883  1.00 92.54           O  
ATOM   2401  CG  PHE A 155       0.244   2.654  -0.472  1.00 92.54           C  
ATOM   2402  CD1 PHE A 155      -0.163   3.423  -1.574  1.00 92.54           C  
ATOM   2403  HD1 PHE A 155      -1.019   4.075  -1.484  1.00 92.54           H  
ATOM   2404  CD2 PHE A 155       1.352   1.792  -0.591  1.00 92.54           C  
ATOM   2405  HD2 PHE A 155       1.670   1.201   0.255  1.00 92.54           H  
ATOM   2406  CE1 PHE A 155       0.547   3.349  -2.783  1.00 92.54           C  
ATOM   2407  HE1 PHE A 155       0.241   3.950  -3.627  1.00 92.54           H  
ATOM   2408  CE2 PHE A 155       2.059   1.716  -1.803  1.00 92.54           C  
ATOM   2409  HE2 PHE A 155       2.912   1.059  -1.890  1.00 92.54           H  
ATOM   2410  CZ  PHE A 155       1.663   2.506  -2.896  1.00 92.54           C  
ATOM   2411  HZ  PHE A 155       2.218   2.471  -3.822  1.00 92.54           H  
ATOM   2412  N   THR A 156      -1.353   4.926   3.485  1.00 92.79           N  
ATOM   2413  H   THR A 156      -1.568   5.651   2.815  1.00 92.79           H  
ATOM   2414  CA  THR A 156      -2.143   4.887   4.717  1.00 92.79           C  
ATOM   2415  HA  THR A 156      -1.913   3.990   5.292  1.00 92.79           H  
ATOM   2416  C   THR A 156      -3.599   4.822   4.319  1.00 92.79           C  
ATOM   2417  CB  THR A 156      -1.861   6.093   5.615  1.00 92.79           C  
ATOM   2418  HB  THR A 156      -2.143   7.009   5.096  1.00 92.79           H  
ATOM   2419  O   THR A 156      -4.079   5.692   3.599  1.00 92.79           O  
ATOM   2420  CG2 THR A 156      -2.610   6.027   6.939  1.00 92.79           C  
ATOM   2421 HG21 THR A 156      -3.686   6.021   6.761  1.00 92.79           H  
ATOM   2422 HG22 THR A 156      -2.330   5.127   7.486  1.00 92.79           H  
ATOM   2423 HG23 THR A 156      -2.376   6.915   7.527  1.00 92.79           H  
ATOM   2424  OG1 THR A 156      -0.484   6.132   5.912  1.00 92.79           O  
ATOM   2425  HG1 THR A 156      -0.035   5.716   5.172  1.00 92.79           H  
ATOM   2426  N   ILE A 157      -4.280   3.773   4.756  1.00 87.36           N  
ATOM   2427  H   ILE A 157      -3.818   3.116   5.370  1.00 87.36           H  
ATOM   2428  CA  ILE A 157      -5.693   3.554   4.486  1.00 87.36           C  
ATOM   2429  HA  ILE A 157      -6.048   4.267   3.742  1.00 87.36           H  
ATOM   2430  C   ILE A 157      -6.430   3.821   5.793  1.00 87.36           C  
ATOM   2431  CB  ILE A 157      -5.930   2.138   3.925  1.00 87.36           C  
ATOM   2432  HB  ILE A 157      -5.666   1.416   4.697  1.00 87.36           H  
ATOM   2433  O   ILE A 157      -6.247   3.104   6.783  1.00 87.36           O  
ATOM   2434  CG1 ILE A 157      -5.060   1.866   2.673  1.00 87.36           C  
ATOM   2435 HG12 ILE A 157      -4.024   2.144   2.863  1.00 87.36           H  
ATOM   2436 HG13 ILE A 157      -5.419   2.461   1.833  1.00 87.36           H  
ATOM   2437  CG2 ILE A 157      -7.420   1.977   3.577  1.00 87.36           C  
ATOM   2438 HG21 ILE A 157      -7.689   2.649   2.762  1.00 87.36           H  
ATOM   2439 HG22 ILE A 157      -7.635   0.951   3.278  1.00 87.36           H  
ATOM   2440 HG23 ILE A 157      -8.037   2.237   4.437  1.00 87.36           H  
ATOM   2441  CD1 ILE A 157      -5.041   0.389   2.279  1.00 87.36           C  
ATOM   2442 HD11 ILE A 157      -4.302   0.236   1.493  1.00 87.36           H  
ATOM   2443 HD12 ILE A 157      -6.019   0.077   1.912  1.00 87.36           H  
ATOM   2444 HD13 ILE A 157      -4.763  -0.217   3.141  1.00 87.36           H  
ATOM   2445  N   GLU A 158      -7.242   4.869   5.789  1.00 85.53           N  
ATOM   2446  H   GLU A 158      -7.359   5.393   4.933  1.00 85.53           H  
ATOM   2447  CA  GLU A 158      -8.095   5.271   6.896  1.00 85.53           C  
ATOM   2448  HA  GLU A 158      -7.822   4.691   7.777  1.00 85.53           H  
ATOM   2449  C   GLU A 158      -9.554   4.939   6.567  1.00 85.53           C  
ATOM   2450  CB  GLU A 158      -7.886   6.750   7.273  1.00 85.53           C  
ATOM   2451  HB2 GLU A 158      -8.162   7.392   6.436  1.00 85.53           H  
ATOM   2452  HB3 GLU A 158      -8.540   6.968   8.117  1.00 85.53           H  
ATOM   2453  O   GLU A 158     -10.093   5.257   5.507  1.00 85.53           O  
ATOM   2454  CG  GLU A 158      -6.423   7.028   7.678  1.00 85.53           C  
ATOM   2455  HG2 GLU A 158      -6.092   6.209   8.318  1.00 85.53           H  
ATOM   2456  HG3 GLU A 158      -5.803   7.014   6.782  1.00 85.53           H  
ATOM   2457  CD  GLU A 158      -6.177   8.345   8.442  1.00 85.53           C  
ATOM   2458  OE1 GLU A 158      -5.020   8.509   8.922  1.00 85.53           O  
ATOM   2459  OE2 GLU A 158      -7.140   9.102   8.681  1.00 85.53           O  
ATOM   2460  N   TRP A 159     -10.187   4.256   7.508  1.00 72.63           N  
ATOM   2461  H   TRP A 159      -9.666   4.017   8.340  1.00 72.63           H  
ATOM   2462  CA  TRP A 159     -11.601   3.917   7.502  1.00 72.63           C  
ATOM   2463  HA  TRP A 159     -12.044   4.166   6.537  1.00 72.63           H  
ATOM   2464  C   TRP A 159     -12.304   4.727   8.581  1.00 72.63           C  
ATOM   2465  CB  TRP A 159     -11.768   2.418   7.742  1.00 72.63           C  
ATOM   2466  HB2 TRP A 159     -11.235   2.127   8.647  1.00 72.63           H  
ATOM   2467  HB3 TRP A 159     -12.827   2.214   7.906  1.00 72.63           H  
ATOM   2468  O   TRP A 159     -11.772   4.844   9.694  1.00 72.63           O  
ATOM   2469  CG  TRP A 159     -11.298   1.560   6.620  1.00 72.63           C  
ATOM   2470  CD1 TRP A 159     -10.017   1.384   6.226  1.00 72.63           C  
ATOM   2471  HD1 TRP A 159      -9.162   1.866   6.678  1.00 72.63           H  
ATOM   2472  CD2 TRP A 159     -12.111   0.746   5.736  1.00 72.63           C  
ATOM   2473  CE2 TRP A 159     -11.231   0.037   4.870  1.00 72.63           C  
ATOM   2474  CE3 TRP A 159     -13.494   0.507   5.613  1.00 72.63           C  
ATOM   2475  HE3 TRP A 159     -14.190   1.050   6.237  1.00 72.63           H  
ATOM   2476  NE1 TRP A 159      -9.984   0.542   5.138  1.00 72.63           N  
ATOM   2477  HE1 TRP A 159      -9.146   0.352   4.607  1.00 72.63           H  
ATOM   2478  CH2 TRP A 159     -13.046  -1.235   3.976  1.00 72.63           C  
ATOM   2479  HH2 TRP A 159     -13.357  -2.096   3.403  1.00 72.63           H  
ATOM   2480  CZ2 TRP A 159     -11.679  -0.964   4.017  1.00 72.63           C  
ATOM   2481  HZ2 TRP A 159     -10.976  -1.564   3.458  1.00 72.63           H  
ATOM   2482  CZ3 TRP A 159     -13.962  -0.477   4.731  1.00 72.63           C  
ATOM   2483  HZ3 TRP A 159     -15.021  -0.688   4.693  1.00 72.63           H  
ATOM   2484  N   GLY A 160     -13.491   5.238   8.254  1.00 61.93           N  
ATOM   2485  H   GLY A 160     -13.845   5.058   7.326  1.00 61.93           H  
ATOM   2486  CA  GLY A 160     -14.425   5.812   9.228  1.00 61.93           C  
ATOM   2487  HA2 GLY A 160     -13.948   6.637   9.757  1.00 61.93           H  
ATOM   2488  HA3 GLY A 160     -15.316   6.183   8.720  1.00 61.93           H  
ATOM   2489  C   GLY A 160     -14.884   4.803  10.270  1.00 61.93           C  
ATOM   2490  O   GLY A 160     -14.881   3.588   9.967  1.00 61.93           O  
ATOM   2491  OXT GLY A 160     -15.193   5.280  11.379  1.00 61.93           O  
TER    2492      GLY A 160                                                       
END   
