# Supplementary material for: Single-chain dimers from de novo immunoglobulins as robust scaffolds for multiple binding loops
Source: Nat Commun. 2023 Sep 23;14:5939. doi: 10.1038/s41467-023-41717-5 (PMC10517939; doi:10.1038/s41467-023-41717-5)
Supplement: Supplementary file 3 — Supplementary Data 1 [file 41467_2023_41717_MOESM3_ESM.zip › design_models/scIg+EF/scIg12+EF1a/ranked_2.pdb]

ATOM      1  N   GLY A   1       7.015  -3.166 -14.507  1.00 90.48           N  
ATOM      2  H   GLY A   1       7.473  -3.454 -13.654  1.00 90.48           H  
ATOM      3  H2  GLY A   1       7.216  -2.181 -14.602  1.00 90.48           H  
ATOM      4  H3  GLY A   1       7.445  -3.662 -15.275  1.00 90.48           H  
ATOM      5  CA  GLY A   1       5.553  -3.412 -14.414  1.00 90.48           C  
ATOM      6  HA2 GLY A   1       5.084  -3.172 -15.368  1.00 90.48           H  
ATOM      7  HA3 GLY A   1       5.379  -4.459 -14.163  1.00 90.48           H  
ATOM      8  C   GLY A   1       4.919  -2.544 -13.336  1.00 90.48           C  
ATOM      9  O   GLY A   1       5.645  -1.814 -12.677  1.00 90.48           O  
ATOM     10  N   ARG A   2       3.589  -2.579 -13.167  1.00 93.57           N  
ATOM     11  H   ARG A   2       3.022  -3.189 -13.739  1.00 93.57           H  
ATOM     12  CA  ARG A   2       2.863  -1.757 -12.181  1.00 93.57           C  
ATOM     13  HA  ARG A   2       3.559  -1.415 -11.414  1.00 93.57           H  
ATOM     14  C   ARG A   2       1.769  -2.557 -11.481  1.00 93.57           C  
ATOM     15  CB  ARG A   2       2.284  -0.517 -12.884  1.00 93.57           C  
ATOM     16  HB2 ARG A   2       3.110   0.116 -13.210  1.00 93.57           H  
ATOM     17  HB3 ARG A   2       1.738  -0.842 -13.770  1.00 93.57           H  
ATOM     18  O   ARG A   2       0.955  -3.192 -12.148  1.00 93.57           O  
ATOM     19  CG  ARG A   2       1.334   0.314 -12.003  1.00 93.57           C  
ATOM     20  HG2 ARG A   2       0.480  -0.293 -11.704  1.00 93.57           H  
ATOM     21  HG3 ARG A   2       1.853   0.662 -11.110  1.00 93.57           H  
ATOM     22  CD  ARG A   2       0.812   1.505 -12.803  1.00 93.57           C  
ATOM     23  HD2 ARG A   2       0.367   1.139 -13.728  1.00 93.57           H  
ATOM     24  HD3 ARG A   2       1.656   2.144 -13.067  1.00 93.57           H  
ATOM     25  NE  ARG A   2      -0.221   2.240 -12.055  1.00 93.57           N  
ATOM     26  HE  ARG A   2      -0.970   1.678 -11.677  1.00 93.57           H  
ATOM     27  NH1 ARG A   2       0.509   4.360 -12.540  1.00 93.57           N  
ATOM     28 HH11 ARG A   2       0.470   5.356 -12.379  1.00 93.57           H  
ATOM     29 HH12 ARG A   2       1.449   4.001 -12.618  1.00 93.57           H  
ATOM     30  NH2 ARG A   2      -1.350   4.071 -11.341  1.00 93.57           N  
ATOM     31 HH21 ARG A   2      -1.400   5.074 -11.228  1.00 93.57           H  
ATOM     32 HH22 ARG A   2      -1.987   3.449 -10.865  1.00 93.57           H  
ATOM     33  CZ  ARG A   2      -0.347   3.549 -11.991  1.00 93.57           C  
ATOM     34  N   VAL A   3       1.715  -2.465 -10.155  1.00 94.62           N  
ATOM     35  H   VAL A   3       2.433  -1.926  -9.693  1.00 94.62           H  
ATOM     36  CA  VAL A   3       0.625  -2.996  -9.323  1.00 94.62           C  
ATOM     37  HA  VAL A   3      -0.204  -3.299  -9.963  1.00 94.62           H  
ATOM     38  C   VAL A   3       0.119  -1.913  -8.399  1.00 94.62           C  
ATOM     39  CB  VAL A   3       1.066  -4.224  -8.514  1.00 94.62           C  
ATOM     40  HB  VAL A   3       2.028  -4.008  -8.049  1.00 94.62           H  
ATOM     41  O   VAL A   3       0.887  -1.175  -7.789  1.00 94.62           O  
ATOM     42  CG1 VAL A   3       0.085  -4.661  -7.413  1.00 94.62           C  
ATOM     43 HG11 VAL A   3       0.423  -5.598  -6.970  1.00 94.62           H  
ATOM     44 HG12 VAL A   3      -0.913  -4.800  -7.828  1.00 94.62           H  
ATOM     45 HG13 VAL A   3       0.047  -3.911  -6.623  1.00 94.62           H  
ATOM     46  CG2 VAL A   3       1.227  -5.411  -9.456  1.00 94.62           C  
ATOM     47 HG21 VAL A   3       1.951  -6.093  -9.010  1.00 94.62           H  
ATOM     48 HG22 VAL A   3       0.273  -5.914  -9.615  1.00 94.62           H  
ATOM     49 HG23 VAL A   3       1.606  -5.096 -10.428  1.00 94.62           H  
ATOM     50  N   GLU A   4      -1.193  -1.847  -8.267  1.00 96.28           N  
ATOM     51  H   GLU A   4      -1.764  -2.492  -8.795  1.00 96.28           H  
ATOM     52  CA  GLU A   4      -1.867  -0.944  -7.359  1.00 96.28           C  
ATOM     53  HA  GLU A   4      -1.139  -0.293  -6.876  1.00 96.28           H  
ATOM     54  C   GLU A   4      -2.585  -1.732  -6.260  1.00 96.28           C  
ATOM     55  CB  GLU A   4      -2.790  -0.057  -8.190  1.00 96.28           C  
ATOM     56  HB2 GLU A   4      -3.495  -0.677  -8.743  1.00 96.28           H  
ATOM     57  HB3 GLU A   4      -2.187   0.512  -8.899  1.00 96.28           H  
ATOM     58  O   GLU A   4      -3.348  -2.655  -6.535  1.00 96.28           O  
ATOM     59  CG  GLU A   4      -3.554   0.909  -7.300  1.00 96.28           C  
ATOM     60  HG2 GLU A   4      -4.233   0.347  -6.659  1.00 96.28           H  
ATOM     61  HG3 GLU A   4      -2.846   1.442  -6.665  1.00 96.28           H  
ATOM     62  CD  GLU A   4      -4.361   1.919  -8.101  1.00 96.28           C  
ATOM     63  OE1 GLU A   4      -4.723   2.941  -7.494  1.00 96.28           O  
ATOM     64  OE2 GLU A   4      -4.725   1.749  -9.280  1.00 96.28           O  
ATOM     65  N   VAL A   5      -2.353  -1.333  -5.013  1.00 95.42           N  
ATOM     66  H   VAL A   5      -1.688  -0.585  -4.882  1.00 95.42           H  
ATOM     67  CA  VAL A   5      -3.025  -1.819  -3.809  1.00 95.42           C  
ATOM     68  HA  VAL A   5      -3.738  -2.598  -4.076  1.00 95.42           H  
ATOM     69  C   VAL A   5      -3.776  -0.643  -3.195  1.00 95.42           C  
ATOM     70  CB  VAL A   5      -2.015  -2.413  -2.803  1.00 95.42           C  
ATOM     71  HB  VAL A   5      -1.347  -1.625  -2.457  1.00 95.42           H  
ATOM     72  O   VAL A   5      -3.171   0.283  -2.658  1.00 95.42           O  
ATOM     73  CG1 VAL A   5      -2.734  -2.996  -1.579  1.00 95.42           C  
ATOM     74 HG11 VAL A   5      -3.299  -2.220  -1.062  1.00 95.42           H  
ATOM     75 HG12 VAL A   5      -2.000  -3.399  -0.882  1.00 95.42           H  
ATOM     76 HG13 VAL A   5      -3.411  -3.793  -1.886  1.00 95.42           H  
ATOM     77  CG2 VAL A   5      -1.148  -3.511  -3.433  1.00 95.42           C  
ATOM     78 HG21 VAL A   5      -0.522  -3.977  -2.673  1.00 95.42           H  
ATOM     79 HG22 VAL A   5      -0.496  -3.078  -4.192  1.00 95.42           H  
ATOM     80 HG23 VAL A   5      -1.779  -4.266  -3.901  1.00 95.42           H  
ATOM     81  N   ARG A   6      -5.105  -0.659  -3.261  1.00 95.60           N  
ATOM     82  H   ARG A   6      -5.538  -1.454  -3.708  1.00 95.60           H  
ATOM     83  CA  ARG A   6      -5.967   0.294  -2.552  1.00 95.60           C  
ATOM     84  HA  ARG A   6      -5.383   1.142  -2.192  1.00 95.60           H  
ATOM     85  C   ARG A   6      -6.563  -0.395  -1.344  1.00 95.60           C  
ATOM     86  CB  ARG A   6      -7.082   0.818  -3.458  1.00 95.60           C  
ATOM     87  HB2 ARG A   6      -7.775   1.408  -2.858  1.00 95.60           H  
ATOM     88  HB3 ARG A   6      -7.623  -0.033  -3.872  1.00 95.60           H  
ATOM     89  O   ARG A   6      -7.221  -1.420  -1.485  1.00 95.60           O  
ATOM     90  CG  ARG A   6      -6.568   1.686  -4.603  1.00 95.60           C  
ATOM     91  HG2 ARG A   6      -5.838   1.128  -5.188  1.00 95.60           H  
ATOM     92  HG3 ARG A   6      -6.104   2.582  -4.190  1.00 95.60           H  
ATOM     93  CD  ARG A   6      -7.738   2.094  -5.501  1.00 95.60           C  
ATOM     94  HD2 ARG A   6      -8.279   1.195  -5.796  1.00 95.60           H  
ATOM     95  HD3 ARG A   6      -8.406   2.753  -4.947  1.00 95.60           H  
ATOM     96  NE  ARG A   6      -7.243   2.773  -6.700  1.00 95.60           N  
ATOM     97  HE  ARG A   6      -6.250   2.954  -6.737  1.00 95.60           H  
ATOM     98  NH1 ARG A   6      -9.106   2.693  -8.017  1.00 95.60           N  
ATOM     99 HH11 ARG A   6      -9.604   2.308  -7.227  1.00 95.60           H  
ATOM    100 HH12 ARG A   6      -9.499   2.630  -8.946  1.00 95.60           H  
ATOM    101  NH2 ARG A   6      -7.128   3.250  -8.904  1.00 95.60           N  
ATOM    102 HH21 ARG A   6      -7.510   3.157  -9.834  1.00 95.60           H  
ATOM    103 HH22 ARG A   6      -6.134   3.105  -8.805  1.00 95.60           H  
ATOM    104  CZ  ARG A   6      -7.832   2.915  -7.865  1.00 95.60           C  
ATOM    105  N   VAL A   7      -6.367   0.186  -0.174  1.00 92.05           N  
ATOM    106  H   VAL A   7      -5.845   1.049  -0.128  1.00 92.05           H  
ATOM    107  CA  VAL A   7      -6.991  -0.279   1.060  1.00 92.05           C  
ATOM    108  HA  VAL A   7      -7.410  -1.275   0.916  1.00 92.05           H  
ATOM    109  C   VAL A   7      -8.123   0.679   1.389  1.00 92.05           C  
ATOM    110  CB  VAL A   7      -5.966  -0.363   2.196  1.00 92.05           C  
ATOM    111  HB  VAL A   7      -5.676   0.651   2.470  1.00 92.05           H  
ATOM    112  O   VAL A   7      -7.960   1.891   1.296  1.00 92.05           O  
ATOM    113  CG1 VAL A   7      -6.557  -1.048   3.430  1.00 92.05           C  
ATOM    114 HG11 VAL A   7      -7.394  -0.468   3.820  1.00 92.05           H  
ATOM    115 HG12 VAL A   7      -5.804  -1.121   4.214  1.00 92.05           H  
ATOM    116 HG13 VAL A   7      -6.905  -2.049   3.174  1.00 92.05           H  
ATOM    117  CG2 VAL A   7      -4.696  -1.118   1.781  1.00 92.05           C  
ATOM    118 HG21 VAL A   7      -4.945  -2.136   1.480  1.00 92.05           H  
ATOM    119 HG22 VAL A   7      -4.197  -0.607   0.958  1.00 92.05           H  
ATOM    120 HG23 VAL A   7      -4.003  -1.130   2.622  1.00 92.05           H  
ATOM    121  N   GLU A   8      -9.273   0.142   1.757  1.00 89.73           N  
ATOM    122  H   GLU A   8      -9.366  -0.863   1.727  1.00 89.73           H  
ATOM    123  CA  GLU A   8     -10.420   0.892   2.248  1.00 89.73           C  
ATOM    124  HA  GLU A   8     -10.129   1.923   2.446  1.00 89.73           H  
ATOM    125  C   GLU A   8     -10.866   0.269   3.567  1.00 89.73           C  
ATOM    126  CB  GLU A   8     -11.522   0.916   1.174  1.00 89.73           C  
ATOM    127  HB2 GLU A   8     -11.107   1.397   0.288  1.00 89.73           H  
ATOM    128  HB3 GLU A   8     -11.800  -0.105   0.912  1.00 89.73           H  
ATOM    129  O   GLU A   8     -11.294  -0.886   3.614  1.00 89.73           O  
ATOM    130  CG  GLU A   8     -12.782   1.688   1.606  1.00 89.73           C  
ATOM    131  HG2 GLU A   8     -12.475   2.656   2.002  1.00 89.73           H  
ATOM    132  HG3 GLU A   8     -13.280   1.140   2.406  1.00 89.73           H  
ATOM    133  CD  GLU A   8     -13.782   1.923   0.455  1.00 89.73           C  
ATOM    134  OE1 GLU A   8     -14.717   2.743   0.640  1.00 89.73           O  
ATOM    135  OE2 GLU A   8     -13.574   1.413  -0.666  1.00 89.73           O  
ATOM    136  N   PHE A   9     -10.744   1.036   4.644  1.00 84.14           N  
ATOM    137  H   PHE A   9     -10.365   1.966   4.540  1.00 84.14           H  
ATOM    138  CA  PHE A   9     -11.326   0.699   5.933  1.00 84.14           C  
ATOM    139  HA  PHE A   9     -11.367  -0.384   6.052  1.00 84.14           H  
ATOM    140  C   PHE A   9     -12.749   1.244   5.952  1.00 84.14           C  
ATOM    141  CB  PHE A   9     -10.463   1.264   7.068  1.00 84.14           C  
ATOM    142  HB2 PHE A   9     -10.460   2.353   7.010  1.00 84.14           H  
ATOM    143  HB3 PHE A   9     -10.916   0.990   8.021  1.00 84.14           H  
ATOM    144  O   PHE A   9     -12.960   2.451   5.790  1.00 84.14           O  
ATOM    145  CG  PHE A   9      -9.031   0.762   7.042  1.00 84.14           C  
ATOM    146  CD1 PHE A   9      -8.693  -0.473   7.623  1.00 84.14           C  
ATOM    147  HD1 PHE A   9      -9.449  -1.070   8.111  1.00 84.14           H  
ATOM    148  CD2 PHE A   9      -8.034   1.514   6.397  1.00 84.14           C  
ATOM    149  HD2 PHE A   9      -8.280   2.458   5.932  1.00 84.14           H  
ATOM    150  CE1 PHE A   9      -7.364  -0.932   7.553  1.00 84.14           C  
ATOM    151  HE1 PHE A   9      -7.084  -1.890   7.967  1.00 84.14           H  
ATOM    152  CE2 PHE A   9      -6.710   1.065   6.342  1.00 84.14           C  
ATOM    153  HE2 PHE A   9      -5.956   1.669   5.860  1.00 84.14           H  
ATOM    154  CZ  PHE A   9      -6.377  -0.163   6.924  1.00 84.14           C  
ATOM    155  HZ  PHE A   9      -5.358  -0.518   6.884  1.00 84.14           H  
ATOM    156  N   GLU A  10     -13.728   0.360   6.127  1.00 80.21           N  
ATOM    157  H   GLU A  10     -13.499  -0.607   6.306  1.00 80.21           H  
ATOM    158  CA  GLU A  10     -15.082   0.808   6.421  1.00 80.21           C  
ATOM    159  HA  GLU A  10     -15.363   1.541   5.665  1.00 80.21           H  
ATOM    160  C   GLU A  10     -15.056   1.477   7.801  1.00 80.21           C  
ATOM    161  CB  GLU A  10     -16.104  -0.338   6.354  1.00 80.21           C  
ATOM    162  HB2 GLU A  10     -17.036   0.008   6.801  1.00 80.21           H  
ATOM    163  HB3 GLU A  10     -15.743  -1.198   6.918  1.00 80.21           H  
ATOM    164  O   GLU A  10     -14.620   0.843   8.769  1.00 80.21           O  
ATOM    165  CG  GLU A  10     -16.381  -0.737   4.895  1.00 80.21           C  
ATOM    166  HG2 GLU A  10     -16.692   0.149   4.341  1.00 80.21           H  
ATOM    167  HG3 GLU A  10     -15.454  -1.097   4.449  1.00 80.21           H  
ATOM    168  CD  GLU A  10     -17.463  -1.818   4.726  1.00 80.21           C  
ATOM    169  OE1 GLU A  10     -17.464  -2.482   3.661  1.00 80.21           O  
ATOM    170  OE2 GLU A  10     -18.310  -2.045   5.612  1.00 80.21           O  
ATOM    171  N   PRO A  11     -15.451   2.760   7.903  1.00 71.38           N  
ATOM    172  CA  PRO A  11     -15.523   3.425   9.191  1.00 71.38           C  
ATOM    173  HA  PRO A  11     -14.538   3.444   9.655  1.00 71.38           H  
ATOM    174  C   PRO A  11     -16.490   2.655  10.086  1.00 71.38           C  
ATOM    175  CB  PRO A  11     -15.994   4.854   8.910  1.00 71.38           C  
ATOM    176  HB2 PRO A  11     -15.127   5.497   8.753  1.00 71.38           H  
ATOM    177  HB3 PRO A  11     -16.620   5.248   9.710  1.00 71.38           H  
ATOM    178  O   PRO A  11     -17.549   2.207   9.645  1.00 71.38           O  
ATOM    179  CG  PRO A  11     -16.769   4.719   7.601  1.00 71.38           C  
ATOM    180  HG2 PRO A  11     -17.791   4.405   7.815  1.00 71.38           H  
ATOM    181  HG3 PRO A  11     -16.768   5.647   7.030  1.00 71.38           H  
ATOM    182  CD  PRO A  11     -16.036   3.598   6.867  1.00 71.38           C  
ATOM    183  HD2 PRO A  11     -16.748   3.044   6.257  1.00 71.38           H  
ATOM    184  HD3 PRO A  11     -15.241   4.014   6.247  1.00 71.38           H  
ATOM    185  N   ILE A  12     -16.105   2.497  11.345  1.00 74.11           N  
ATOM    186  H   ILE A  12     -15.237   2.906  11.659  1.00 74.11           H  
ATOM    187  CA  ILE A  12     -16.994   1.927  12.345  1.00 74.11           C  
ATOM    188  HA  ILE A  12     -17.639   1.188  11.870  1.00 74.11           H  
ATOM    189  C   ILE A  12     -17.846   3.069  12.855  1.00 74.11           C  
ATOM    190  CB  ILE A  12     -16.232   1.224  13.469  1.00 74.11           C  
ATOM    191  HB  ILE A  12     -15.664   1.960  14.039  1.00 74.11           H  
ATOM    192  O   ILE A  12     -17.329   4.044  13.400  1.00 74.11           O  
ATOM    193  CG1 ILE A  12     -15.274   0.187  12.862  1.00 74.11           C  
ATOM    194 HG12 ILE A  12     -15.848  -0.643  12.449  1.00 74.11           H  
ATOM    195 HG13 ILE A  12     -14.677   0.619  12.059  1.00 74.11           H  
ATOM    196  CG2 ILE A  12     -17.255   0.535  14.385  1.00 74.11           C  
ATOM    197 HG21 ILE A  12     -17.925   1.270  14.831  1.00 74.11           H  
ATOM    198 HG22 ILE A  12     -17.858  -0.168  13.810  1.00 74.11           H  
ATOM    199 HG23 ILE A  12     -16.757  -0.006  15.190  1.00 74.11           H  
ATOM    200  CD1 ILE A  12     -14.288  -0.320  13.893  1.00 74.11           C  
ATOM    201 HD11 ILE A  12     -14.818  -0.874  14.668  1.00 74.11           H  
ATOM    202 HD12 ILE A  12     -13.592  -0.974  13.367  1.00 74.11           H  
ATOM    203 HD13 ILE A  12     -13.737   0.511  14.336  1.00 74.11           H  
ATOM    204  N   GLU A  13     -19.140   2.954  12.613  1.00 77.90           N  
ATOM    205  H   GLU A  13     -19.479   2.127  12.143  1.00 77.90           H  
ATOM    206  CA  GLU A  13     -20.127   3.918  13.064  1.00 77.90           C  
ATOM    207  HA  GLU A  13     -19.657   4.891  13.206  1.00 77.90           H  
ATOM    208  C   GLU A  13     -20.683   3.460  14.412  1.00 77.90           C  
ATOM    209  CB  GLU A  13     -21.223   4.079  11.997  1.00 77.90           C  
ATOM    210  HB2 GLU A  13     -21.656   3.102  11.783  1.00 77.90           H  
ATOM    211  HB3 GLU A  13     -22.005   4.728  12.392  1.00 77.90           H  
ATOM    212  O   GLU A  13     -21.101   2.308  14.545  1.00 77.90           O  
ATOM    213  CG  GLU A  13     -20.670   4.698  10.697  1.00 77.90           C  
ATOM    214  HG2 GLU A  13     -19.857   4.077  10.320  1.00 77.90           H  
ATOM    215  HG3 GLU A  13     -20.256   5.679  10.931  1.00 77.90           H  
ATOM    216  CD  GLU A  13     -21.716   4.845   9.577  1.00 77.90           C  
ATOM    217  OE1 GLU A  13     -21.376   5.494   8.559  1.00 77.90           O  
ATOM    218  OE2 GLU A  13     -22.825   4.271   9.698  1.00 77.90           O  
ATOM    219  N   ASP A  14     -20.682   4.378  15.378  1.00 78.90           N  
ATOM    220  H   ASP A  14     -20.270   5.281  15.189  1.00 78.90           H  
ATOM    221  CA  ASP A  14     -21.551   4.329  16.552  1.00 78.90           C  
ATOM    222  HA  ASP A  14     -21.490   3.359  17.047  1.00 78.90           H  
ATOM    223  C   ASP A  14     -22.990   4.551  16.055  1.00 78.90           C  
ATOM    224  CB  ASP A  14     -21.099   5.417  17.544  1.00 78.90           C  
ATOM    225  HB2 ASP A  14     -20.075   5.229  17.866  1.00 78.90           H  
ATOM    226  HB3 ASP A  14     -21.105   6.382  17.037  1.00 78.90           H  
ATOM    227  O   ASP A  14     -23.386   5.666  15.703  1.00 78.90           O  
ATOM    228  CG  ASP A  14     -21.993   5.513  18.779  1.00 78.90           C  
ATOM    229  OD1 ASP A  14     -22.928   4.699  18.864  1.00 78.90           O  
ATOM    230  OD2 ASP A  14     -21.805   6.493  19.540  1.00 78.90           O  
ATOM    231  N   LYS A  15     -23.731   3.457  15.882  1.00 83.79           N  
ATOM    232  H   LYS A  15     -23.401   2.616  16.335  1.00 83.79           H  
ATOM    233  CA  LYS A  15     -25.077   3.447  15.306  1.00 83.79           C  
ATOM    234  HA  LYS A  15     -25.141   4.218  14.538  1.00 83.79           H  
ATOM    235  C   LYS A  15     -26.138   3.782  16.338  1.00 83.79           C  
ATOM    236  CB  LYS A  15     -25.394   2.075  14.702  1.00 83.79           C  
ATOM    237  HB2 LYS A  15     -26.447   2.052  14.424  1.00 83.79           H  
ATOM    238  HB3 LYS A  15     -25.223   1.301  15.450  1.00 83.79           H  
ATOM    239  O   LYS A  15     -27.210   4.237  15.933  1.00 83.79           O  
ATOM    240  CG  LYS A  15     -24.558   1.793  13.456  1.00 83.79           C  
ATOM    241  HG2 LYS A  15     -23.499   1.816  13.712  1.00 83.79           H  
ATOM    242  HG3 LYS A  15     -24.761   2.553  12.702  1.00 83.79           H  
ATOM    243  CD  LYS A  15     -24.912   0.413  12.909  1.00 83.79           C  
ATOM    244  HD2 LYS A  15     -24.683  -0.330  13.674  1.00 83.79           H  
ATOM    245  HD3 LYS A  15     -25.971   0.374  12.655  1.00 83.79           H  
ATOM    246  CE  LYS A  15     -24.053   0.182  11.671  1.00 83.79           C  
ATOM    247  HE2 LYS A  15     -23.025   0.435  11.928  1.00 83.79           H  
ATOM    248  HE3 LYS A  15     -24.368   0.872  10.888  1.00 83.79           H  
ATOM    249  NZ  LYS A  15     -24.138  -1.225  11.229  1.00 83.79           N  
ATOM    250  HZ1 LYS A  15     -23.536  -1.354  10.428  1.00 83.79           H  
ATOM    251  HZ2 LYS A  15     -25.094  -1.456  11.002  1.00 83.79           H  
ATOM    252  HZ3 LYS A  15     -23.811  -1.812  11.983  1.00 83.79           H  
ATOM    253  N   ASP A  16     -25.893   3.511  17.617  1.00 84.77           N  
ATOM    254  H   ASP A  16     -24.979   3.177  17.885  1.00 84.77           H  
ATOM    255  CA  ASP A  16     -26.832   3.857  18.684  1.00 84.77           C  
ATOM    256  HA  ASP A  16     -27.827   3.913  18.242  1.00 84.77           H  
ATOM    257  C   ASP A  16     -26.599   5.265  19.262  1.00 84.77           C  
ATOM    258  CB  ASP A  16     -26.930   2.723  19.716  1.00 84.77           C  
ATOM    259  HB2 ASP A  16     -27.156   1.798  19.185  1.00 84.77           H  
ATOM    260  HB3 ASP A  16     -27.780   2.934  20.366  1.00 84.77           H  
ATOM    261  O   ASP A  16     -27.531   5.859  19.815  1.00 84.77           O  
ATOM    262  CG  ASP A  16     -25.706   2.499  20.604  1.00 84.77           C  
ATOM    263  OD1 ASP A  16     -24.939   3.461  20.770  1.00 84.77           O  
ATOM    264  OD2 ASP A  16     -25.661   1.386  21.183  1.00 84.77           O  
ATOM    265  N   GLY A  17     -25.428   5.851  19.002  1.00 86.08           N  
ATOM    266  H   GLY A  17     -24.660   5.237  18.770  1.00 86.08           H  
ATOM    267  CA  GLY A  17     -25.069   7.217  19.357  1.00 86.08           C  
ATOM    268  HA2 GLY A  17     -24.170   7.487  18.801  1.00 86.08           H  
ATOM    269  HA3 GLY A  17     -25.879   7.893  19.084  1.00 86.08           H  
ATOM    270  C   GLY A  17     -24.764   7.391  20.842  1.00 86.08           C  
ATOM    271  O   GLY A  17     -24.920   8.505  21.357  1.00 86.08           O  
ATOM    272  N   ASP A  18     -24.397   6.320  21.550  1.00 85.53           N  
ATOM    273  H   ASP A  18     -24.277   5.436  21.076  1.00 85.53           H  
ATOM    274  CA  ASP A  18     -24.115   6.354  22.986  1.00 85.53           C  
ATOM    275  HA  ASP A  18     -24.815   7.067  23.422  1.00 85.53           H  
ATOM    276  C   ASP A  18     -22.711   6.899  23.332  1.00 85.53           C  
ATOM    277  CB  ASP A  18     -24.454   4.992  23.627  1.00 85.53           C  
ATOM    278  HB2 ASP A  18     -24.640   5.175  24.685  1.00 85.53           H  
ATOM    279  HB3 ASP A  18     -25.386   4.616  23.206  1.00 85.53           H  
ATOM    280  O   ASP A  18     -22.413   7.170  24.504  1.00 85.53           O  
ATOM    281  CG  ASP A  18     -23.372   3.905  23.533  1.00 85.53           C  
ATOM    282  OD1 ASP A  18     -22.335   4.150  22.887  1.00 85.53           O  
ATOM    283  OD2 ASP A  18     -23.483   2.930  24.319  1.00 85.53           O  
ATOM    284  N   GLY A  19     -21.878   7.143  22.314  1.00 83.31           N  
ATOM    285  H   GLY A  19     -22.164   6.810  21.405  1.00 83.31           H  
ATOM    286  CA  GLY A  19     -20.505   7.623  22.435  1.00 83.31           C  
ATOM    287  HA2 GLY A  19     -20.417   8.262  23.315  1.00 83.31           H  
ATOM    288  HA3 GLY A  19     -20.274   8.207  21.544  1.00 83.31           H  
ATOM    289  C   GLY A  19     -19.462   6.508  22.542  1.00 83.31           C  
ATOM    290  O   GLY A  19     -18.274   6.808  22.712  1.00 83.31           O  
ATOM    291  N   TYR A  20     -19.872   5.245  22.440  1.00 80.64           N  
ATOM    292  H   TYR A  20     -20.858   5.064  22.316  1.00 80.64           H  
ATOM    293  CA  TYR A  20     -19.033   4.058  22.481  1.00 80.64           C  
ATOM    294  HA  TYR A  20     -17.988   4.367  22.472  1.00 80.64           H  
ATOM    295  C   TYR A  20     -19.277   3.188  21.246  1.00 80.64           C  
ATOM    296  CB  TYR A  20     -19.286   3.262  23.772  1.00 80.64           C  
ATOM    297  HB2 TYR A  20     -18.641   2.384  23.772  1.00 80.64           H  
ATOM    298  HB3 TYR A  20     -20.313   2.896  23.773  1.00 80.64           H  
ATOM    299  O   TYR A  20     -20.354   3.123  20.682  1.00 80.64           O  
ATOM    300  CG  TYR A  20     -19.038   4.044  25.048  1.00 80.64           C  
ATOM    301  CD1 TYR A  20     -17.746   4.098  25.607  1.00 80.64           C  
ATOM    302  HD1 TYR A  20     -16.936   3.573  25.123  1.00 80.64           H  
ATOM    303  CD2 TYR A  20     -20.097   4.745  25.653  1.00 80.64           C  
ATOM    304  HD2 TYR A  20     -21.074   4.717  25.195  1.00 80.64           H  
ATOM    305  CE1 TYR A  20     -17.512   4.854  26.773  1.00 80.64           C  
ATOM    306  HE1 TYR A  20     -16.523   4.915  27.201  1.00 80.64           H  
ATOM    307  CE2 TYR A  20     -19.869   5.511  26.811  1.00 80.64           C  
ATOM    308  HE2 TYR A  20     -20.691   6.068  27.234  1.00 80.64           H  
ATOM    309  OH  TYR A  20     -18.353   6.309  28.487  1.00 80.64           O  
ATOM    310  HH  TYR A  20     -19.164   6.771  28.713  1.00 80.64           H  
ATOM    311  CZ  TYR A  20     -18.575   5.564  27.371  1.00 80.64           C  
ATOM    312  N   ILE A  21     -18.242   2.464  20.822  1.00 78.71           N  
ATOM    313  H   ILE A  21     -17.372   2.524  21.332  1.00 78.71           H  
ATOM    314  CA  ILE A  21     -18.404   1.408  19.824  1.00 78.71           C  
ATOM    315  HA  ILE A  21     -19.263   1.623  19.188  1.00 78.71           H  
ATOM    316  C   ILE A  21     -18.715   0.113  20.568  1.00 78.71           C  
ATOM    317  CB  ILE A  21     -17.156   1.320  18.923  1.00 78.71           C  
ATOM    318  HB  ILE A  21     -16.293   1.129  19.561  1.00 78.71           H  
ATOM    319  O   ILE A  21     -17.844  -0.453  21.240  1.00 78.71           O  
ATOM    320  CG1 ILE A  21     -16.873   2.629  18.148  1.00 78.71           C  
ATOM    321 HG12 ILE A  21     -16.582   3.402  18.858  1.00 78.71           H  
ATOM    322 HG13 ILE A  21     -16.026   2.468  17.481  1.00 78.71           H  
ATOM    323  CG2 ILE A  21     -17.262   0.146  17.942  1.00 78.71           C  
ATOM    324 HG21 ILE A  21     -18.121   0.278  17.284  1.00 78.71           H  
ATOM    325 HG22 ILE A  21     -16.344   0.076  17.360  1.00 78.71           H  
ATOM    326 HG23 ILE A  21     -17.388  -0.786  18.494  1.00 78.71           H  
ATOM    327  CD1 ILE A  21     -18.048   3.167  17.320  1.00 78.71           C  
ATOM    328 HD11 ILE A  21     -17.731   4.054  16.771  1.00 78.71           H  
ATOM    329 HD12 ILE A  21     -18.412   2.422  16.613  1.00 78.71           H  
ATOM    330 HD13 ILE A  21     -18.865   3.438  17.989  1.00 78.71           H  
ATOM    331  N   SER A  22     -19.944  -0.377  20.442  1.00 80.85           N  
ATOM    332  H   SER A  22     -20.619   0.162  19.919  1.00 80.85           H  
ATOM    333  CA  SER A  22     -20.343  -1.684  20.956  1.00 80.85           C  
ATOM    334  HA  SER A  22     -20.096  -1.709  22.018  1.00 80.85           H  
ATOM    335  C   SER A  22     -19.584  -2.813  20.249  1.00 80.85           C  
ATOM    336  CB  SER A  22     -21.857  -1.879  20.817  1.00 80.85           C  
ATOM    337  HB2 SER A  22     -22.381  -1.005  21.205  1.00 80.85           H  
ATOM    338  HB3 SER A  22     -22.164  -2.756  21.388  1.00 80.85           H  
ATOM    339  O   SER A  22     -19.097  -2.682  19.124  1.00 80.85           O  
ATOM    340  OG  SER A  22     -22.191  -2.069  19.459  1.00 80.85           O  
ATOM    341  HG  SER A  22     -22.175  -1.173  19.114  1.00 80.85           H  
ATOM    342  N   ALA A  23     -19.530  -3.996  20.869  1.00 80.79           N  
ATOM    343  H   ALA A  23     -19.907  -4.068  21.803  1.00 80.79           H  
ATOM    344  CA  ALA A  23     -18.930  -5.173  20.236  1.00 80.79           C  
ATOM    345  HA  ALA A  23     -17.884  -4.954  20.019  1.00 80.79           H  
ATOM    346  C   ALA A  23     -19.611  -5.545  18.901  1.00 80.79           C  
ATOM    347  CB  ALA A  23     -18.990  -6.340  21.227  1.00 80.79           C  
ATOM    348  HB1 ALA A  23     -20.027  -6.580  21.463  1.00 80.79           H  
ATOM    349  HB2 ALA A  23     -18.511  -7.214  20.785  1.00 80.79           H  
ATOM    350  HB3 ALA A  23     -18.460  -6.073  22.142  1.00 80.79           H  
ATOM    351  O   ALA A  23     -18.958  -6.076  18.005  1.00 80.79           O  
ATOM    352  N   ALA A  24     -20.912  -5.266  18.757  1.00 82.59           N  
ATOM    353  H   ALA A  24     -21.367  -4.716  19.472  1.00 82.59           H  
ATOM    354  CA  ALA A  24     -21.656  -5.529  17.528  1.00 82.59           C  
ATOM    355  HA  ALA A  24     -21.419  -6.534  17.180  1.00 82.59           H  
ATOM    356  C   ALA A  24     -21.276  -4.554  16.400  1.00 82.59           C  
ATOM    357  CB  ALA A  24     -23.154  -5.467  17.849  1.00 82.59           C  
ATOM    358  HB1 ALA A  24     -23.402  -6.197  18.619  1.00 82.59           H  
ATOM    359  HB2 ALA A  24     -23.417  -4.469  18.201  1.00 82.59           H  
ATOM    360  HB3 ALA A  24     -23.729  -5.685  16.949  1.00 82.59           H  
ATOM    361  O   ALA A  24     -21.184  -4.965  15.243  1.00 82.59           O  
ATOM    362  N   GLU A  25     -21.016  -3.287  16.724  1.00 81.98           N  
ATOM    363  H   GLU A  25     -21.138  -2.983  17.679  1.00 81.98           H  
ATOM    364  CA  GLU A  25     -20.530  -2.289  15.762  1.00 81.98           C  
ATOM    365  HA  GLU A  25     -21.107  -2.347  14.839  1.00 81.98           H  
ATOM    366  C   GLU A  25     -19.070  -2.532  15.403  1.00 81.98           C  
ATOM    367  CB  GLU A  25     -20.688  -0.891  16.347  1.00 81.98           C  
ATOM    368  HB2 GLU A  25     -20.217  -0.894  17.331  1.00 81.98           H  
ATOM    369  HB3 GLU A  25     -20.170  -0.165  15.720  1.00 81.98           H  
ATOM    370  O   GLU A  25     -18.725  -2.542  14.223  1.00 81.98           O  
ATOM    371  CG  GLU A  25     -22.175  -0.520  16.413  1.00 81.98           C  
ATOM    372  HG2 GLU A  25     -22.479  -0.129  15.442  1.00 81.98           H  
ATOM    373  HG3 GLU A  25     -22.779  -1.408  16.597  1.00 81.98           H  
ATOM    374  CD  GLU A  25     -22.480   0.479  17.518  1.00 81.98           C  
ATOM    375  OE1 GLU A  25     -23.484   1.187  17.334  1.00 81.98           O  
ATOM    376  OE2 GLU A  25     -21.802   0.380  18.562  1.00 81.98           O  
ATOM    377  N   ALA A  26     -18.235  -2.846  16.395  1.00 78.85           N  
ATOM    378  H   ALA A  26     -18.573  -2.772  17.344  1.00 78.85           H  
ATOM    379  CA  ALA A  26     -16.859  -3.272  16.178  1.00 78.85           C  
ATOM    380  HA  ALA A  26     -16.309  -2.457  15.706  1.00 78.85           H  
ATOM    381  C   ALA A  26     -16.786  -4.491  15.243  1.00 78.85           C  
ATOM    382  CB  ALA A  26     -16.227  -3.576  17.540  1.00 78.85           C  
ATOM    383  HB1 ALA A  26     -15.197  -3.909  17.408  1.00 78.85           H  
ATOM    384  HB2 ALA A  26     -16.228  -2.683  18.166  1.00 78.85           H  
ATOM    385  HB3 ALA A  26     -16.785  -4.365  18.042  1.00 78.85           H  
ATOM    386  O   ALA A  26     -15.966  -4.515  14.331  1.00 78.85           O  
ATOM    387  N   ALA A  27     -17.684  -5.470  15.406  1.00 78.78           N  
ATOM    388  H   ALA A  27     -18.304  -5.424  16.202  1.00 78.78           H  
ATOM    389  CA  ALA A  27     -17.764  -6.646  14.537  1.00 78.78           C  
ATOM    390  HA  ALA A  27     -16.760  -7.059  14.435  1.00 78.78           H  
ATOM    391  C   ALA A  27     -18.253  -6.341  13.109  1.00 78.78           C  
ATOM    392  CB  ALA A  27     -18.657  -7.692  15.213  1.00 78.78           C  
ATOM    393  HB1 ALA A  27     -19.673  -7.309  15.307  1.00 78.78           H  
ATOM    394  HB2 ALA A  27     -18.264  -7.929  16.202  1.00 78.78           H  
ATOM    395  HB3 ALA A  27     -18.668  -8.602  14.613  1.00 78.78           H  
ATOM    396  O   ALA A  27     -18.090  -7.171  12.213  1.00 78.78           O  
ATOM    397  N   ALA A  28     -18.842  -5.165  12.871  1.00 80.67           N  
ATOM    398  H   ALA A  28     -18.944  -4.508  13.631  1.00 80.67           H  
ATOM    399  CA  ALA A  28     -19.195  -4.714  11.530  1.00 80.67           C  
ATOM    400  HA  ALA A  28     -19.543  -5.576  10.961  1.00 80.67           H  
ATOM    401  C   ALA A  28     -17.992  -4.139  10.764  1.00 80.67           C  
ATOM    402  CB  ALA A  28     -20.356  -3.716  11.619  1.00 80.67           C  
ATOM    403  HB1 ALA A  28     -21.161  -4.138  12.221  1.00 80.67           H  
ATOM    404  HB2 ALA A  28     -20.015  -2.786  12.073  1.00 80.67           H  
ATOM    405  HB3 ALA A  28     -20.723  -3.498  10.616  1.00 80.67           H  
ATOM    406  O   ALA A  28     -18.117  -3.890   9.564  1.00 80.67           O  
ATOM    407  N   ALA A  29     -16.842  -3.953  11.423  1.00 82.93           N  
ATOM    408  H   ALA A  29     -16.796  -4.185  12.405  1.00 82.93           H  
ATOM    409  CA  ALA A  29     -15.638  -3.423  10.808  1.00 82.93           C  
ATOM    410  HA  ALA A  29     -15.873  -2.437  10.407  1.00 82.93           H  
ATOM    411  C   ALA A  29     -15.152  -4.322   9.664  1.00 82.93           C  
ATOM    412  CB  ALA A  29     -14.557  -3.256  11.878  1.00 82.93           C  
ATOM    413  HB1 ALA A  29     -13.727  -2.670  11.483  1.00 82.93           H  
ATOM    414  HB2 ALA A  29     -14.199  -4.232  12.205  1.00 82.93           H  
ATOM    415  HB3 ALA A  29     -14.980  -2.741  12.740  1.00 82.93           H  
ATOM    416  O   ALA A  29     -14.923  -5.530   9.822  1.00 82.93           O  
ATOM    417  N   LYS A  30     -14.925  -3.704   8.505  1.00 89.16           N  
ATOM    418  H   LYS A  30     -15.122  -2.716   8.445  1.00 89.16           H  
ATOM    419  CA  LYS A  30     -14.384  -4.373   7.324  1.00 89.16           C  
ATOM    420  HA  LYS A  30     -14.029  -5.365   7.604  1.00 89.16           H  
ATOM    421  C   LYS A  30     -13.195  -3.612   6.775  1.00 89.16           C  
ATOM    422  CB  LYS A  30     -15.463  -4.532   6.249  1.00 89.16           C  
ATOM    423  HB2 LYS A  30     -15.012  -4.940   5.344  1.00 89.16           H  
ATOM    424  HB3 LYS A  30     -15.871  -3.548   6.019  1.00 89.16           H  
ATOM    425  O   LYS A  30     -13.173  -2.385   6.770  1.00 89.16           O  
ATOM    426  CG  LYS A  30     -16.590  -5.464   6.702  1.00 89.16           C  
ATOM    427  HG2 LYS A  30     -17.037  -5.078   7.618  1.00 89.16           H  
ATOM    428  HG3 LYS A  30     -16.193  -6.460   6.893  1.00 89.16           H  
ATOM    429  CD  LYS A  30     -17.666  -5.532   5.624  1.00 89.16           C  
ATOM    430  HD2 LYS A  30     -17.939  -4.515   5.343  1.00 89.16           H  
ATOM    431  HD3 LYS A  30     -17.283  -6.054   4.746  1.00 89.16           H  
ATOM    432  CE  LYS A  30     -18.897  -6.237   6.180  1.00 89.16           C  
ATOM    433  HE2 LYS A  30     -18.687  -7.301   6.292  1.00 89.16           H  
ATOM    434  HE3 LYS A  30     -19.100  -5.822   7.167  1.00 89.16           H  
ATOM    435  NZ  LYS A  30     -20.046  -5.992   5.285  1.00 89.16           N  
ATOM    436  HZ1 LYS A  30     -20.165  -4.992   5.216  1.00 89.16           H  
ATOM    437  HZ2 LYS A  30     -19.855  -6.356   4.362  1.00 89.16           H  
ATOM    438  HZ3 LYS A  30     -20.887  -6.399   5.668  1.00 89.16           H  
ATOM    439  N   MET A  31     -12.243  -4.361   6.239  1.00 92.05           N  
ATOM    440  H   MET A  31     -12.346  -5.365   6.290  1.00 92.05           H  
ATOM    441  CA  MET A  31     -11.177  -3.817   5.412  1.00 92.05           C  
ATOM    442  HA  MET A  31     -11.307  -2.740   5.307  1.00 92.05           H  
ATOM    443  C   MET A  31     -11.271  -4.449   4.028  1.00 92.05           C  
ATOM    444  CB  MET A  31      -9.822  -4.051   6.083  1.00 92.05           C  
ATOM    445  HB2 MET A  31      -9.847  -3.670   7.104  1.00 92.05           H  
ATOM    446  HB3 MET A  31      -9.622  -5.122   6.120  1.00 92.05           H  
ATOM    447  O   MET A  31     -11.189  -5.671   3.888  1.00 92.05           O  
ATOM    448  CG  MET A  31      -8.709  -3.327   5.318  1.00 92.05           C  
ATOM    449  HG2 MET A  31      -8.824  -2.254   5.472  1.00 92.05           H  
ATOM    450  HG3 MET A  31      -8.815  -3.514   4.249  1.00 92.05           H  
ATOM    451  SD  MET A  31      -7.032  -3.806   5.797  1.00 92.05           S  
ATOM    452  CE  MET A  31      -7.087  -5.479   5.151  1.00 92.05           C  
ATOM    453  HE1 MET A  31      -7.538  -6.130   5.901  1.00 92.05           H  
ATOM    454  HE2 MET A  31      -6.078  -5.797   4.888  1.00 92.05           H  
ATOM    455  HE3 MET A  31      -7.711  -5.509   4.259  1.00 92.05           H  
ATOM    456  N   ARG A  32     -11.438  -3.620   3.001  1.00 93.89           N  
ATOM    457  H   ARG A  32     -11.474  -2.629   3.197  1.00 93.89           H  
ATOM    458  CA  ARG A  32     -11.428  -4.034   1.599  1.00 93.89           C  
ATOM    459  HA  ARG A  32     -11.554  -5.115   1.533  1.00 93.89           H  
ATOM    460  C   ARG A  32     -10.080  -3.683   0.993  1.00 93.89           C  
ATOM    461  CB  ARG A  32     -12.581  -3.380   0.827  1.00 93.89           C  
ATOM    462  HB2 ARG A  32     -12.560  -3.744  -0.200  1.00 93.89           H  
ATOM    463  HB3 ARG A  32     -12.433  -2.300   0.810  1.00 93.89           H  
ATOM    464  O   ARG A  32      -9.613  -2.556   1.111  1.00 93.89           O  
ATOM    465  CG  ARG A  32     -13.955  -3.683   1.440  1.00 93.89           C  
ATOM    466  HG2 ARG A  32     -14.099  -4.761   1.521  1.00 93.89           H  
ATOM    467  HG3 ARG A  32     -14.024  -3.233   2.431  1.00 93.89           H  
ATOM    468  CD  ARG A  32     -15.042  -3.090   0.546  1.00 93.89           C  
ATOM    469  HD2 ARG A  32     -14.790  -2.052   0.327  1.00 93.89           H  
ATOM    470  HD3 ARG A  32     -15.059  -3.651  -0.388  1.00 93.89           H  
ATOM    471  NE  ARG A  32     -16.367  -3.131   1.185  1.00 93.89           N  
ATOM    472  HE  ARG A  32     -16.417  -3.159   2.193  1.00 93.89           H  
ATOM    473  NH1 ARG A  32     -17.572  -2.569  -0.670  1.00 93.89           N  
ATOM    474 HH11 ARG A  32     -18.463  -2.424  -1.124  1.00 93.89           H  
ATOM    475 HH12 ARG A  32     -16.729  -2.723  -1.204  1.00 93.89           H  
ATOM    476  NH2 ARG A  32     -18.607  -2.829   1.287  1.00 93.89           N  
ATOM    477 HH21 ARG A  32     -18.439  -2.789   2.282  1.00 93.89           H  
ATOM    478 HH22 ARG A  32     -19.449  -2.421   0.907  1.00 93.89           H  
ATOM    479  CZ  ARG A  32     -17.508  -2.852   0.597  1.00 93.89           C  
ATOM    480  N   VAL A  33      -9.452  -4.647   0.339  1.00 96.17           N  
ATOM    481  H   VAL A  33      -9.879  -5.562   0.320  1.00 96.17           H  
ATOM    482  CA  VAL A  33      -8.194  -4.467  -0.384  1.00 96.17           C  
ATOM    483  HA  VAL A  33      -7.839  -3.444  -0.259  1.00 96.17           H  
ATOM    484  C   VAL A  33      -8.476  -4.708  -1.853  1.00 96.17           C  
ATOM    485  CB  VAL A  33      -7.091  -5.404   0.133  1.00 96.17           C  
ATOM    486  HB  VAL A  33      -7.359  -6.440  -0.078  1.00 96.17           H  
ATOM    487  O   VAL A  33      -8.779  -5.831  -2.245  1.00 96.17           O  
ATOM    488  CG1 VAL A  33      -5.758  -5.087  -0.553  1.00 96.17           C  
ATOM    489 HG11 VAL A  33      -5.850  -5.228  -1.630  1.00 96.17           H  
ATOM    490 HG12 VAL A  33      -4.979  -5.757  -0.188  1.00 96.17           H  
ATOM    491 HG13 VAL A  33      -5.470  -4.056  -0.351  1.00 96.17           H  
ATOM    492  CG2 VAL A  33      -6.910  -5.259   1.646  1.00 96.17           C  
ATOM    493 HG21 VAL A  33      -7.829  -5.569   2.144  1.00 96.17           H  
ATOM    494 HG22 VAL A  33      -6.686  -4.224   1.903  1.00 96.17           H  
ATOM    495 HG23 VAL A  33      -6.104  -5.908   1.990  1.00 96.17           H  
ATOM    496  N   ARG A  34      -8.388  -3.658  -2.664  1.00 97.43           N  
ATOM    497  H   ARG A  34      -8.100  -2.778  -2.262  1.00 97.43           H  
ATOM    498  CA  ARG A  34      -8.465  -3.759  -4.120  1.00 97.43           C  
ATOM    499  HA  ARG A  34      -8.969  -4.686  -4.393  1.00 97.43           H  
ATOM    500  C   ARG A  34      -7.068  -3.821  -4.696  1.00 97.43           C  
ATOM    501  CB  ARG A  34      -9.261  -2.610  -4.731  1.00 97.43           C  
ATOM    502  HB2 ARG A  34      -9.221  -2.692  -5.817  1.00 97.43           H  
ATOM    503  HB3 ARG A  34      -8.824  -1.656  -4.433  1.00 97.43           H  
ATOM    504  O   ARG A  34      -6.229  -2.972  -4.400  1.00 97.43           O  
ATOM    505  CG  ARG A  34     -10.716  -2.662  -4.284  1.00 97.43           C  
ATOM    506  HG2 ARG A  34     -11.141  -3.629  -4.555  1.00 97.43           H  
ATOM    507  HG3 ARG A  34     -10.785  -2.526  -3.204  1.00 97.43           H  
ATOM    508  CD  ARG A  34     -11.497  -1.560  -4.983  1.00 97.43           C  
ATOM    509  HD2 ARG A  34     -11.427  -1.702  -6.062  1.00 97.43           H  
ATOM    510  HD3 ARG A  34     -11.081  -0.590  -4.710  1.00 97.43           H  
ATOM    511  NE  ARG A  34     -12.891  -1.641  -4.562  1.00 97.43           N  
ATOM    512  HE  ARG A  34     -13.147  -2.423  -3.976  1.00 97.43           H  
ATOM    513  NH1 ARG A  34     -13.762   0.061  -5.813  1.00 97.43           N  
ATOM    514 HH11 ARG A  34     -14.577   0.564  -6.133  1.00 97.43           H  
ATOM    515 HH12 ARG A  34     -12.893   0.070  -6.327  1.00 97.43           H  
ATOM    516  NH2 ARG A  34     -15.058  -1.180  -4.436  1.00 97.43           N  
ATOM    517 HH21 ARG A  34     -15.890  -0.649  -4.649  1.00 97.43           H  
ATOM    518 HH22 ARG A  34     -15.079  -2.034  -3.897  1.00 97.43           H  
ATOM    519  CZ  ARG A  34     -13.896  -0.897  -4.937  1.00 97.43           C  
ATOM    520  N   LEU A  35      -6.845  -4.826  -5.520  1.00 97.89           N  
ATOM    521  H   LEU A  35      -7.609  -5.458  -5.710  1.00 97.89           H  
ATOM    522  CA  LEU A  35      -5.598  -5.088  -6.207  1.00 97.89           C  
ATOM    523  HA  LEU A  35      -4.825  -4.394  -5.878  1.00 97.89           H  
ATOM    524  C   LEU A  35      -5.839  -4.915  -7.696  1.00 97.89           C  
ATOM    525  CB  LEU A  35      -5.145  -6.523  -5.915  1.00 97.89           C  
ATOM    526  HB2 LEU A  35      -5.850  -7.207  -6.387  1.00 97.89           H  
ATOM    527  HB3 LEU A  35      -4.171  -6.663  -6.384  1.00 97.89           H  
ATOM    528  O   LEU A  35      -6.773  -5.509  -8.224  1.00 97.89           O  
ATOM    529  CG  LEU A  35      -5.039  -6.904  -4.432  1.00 97.89           C  
ATOM    530  HG  LEU A  35      -5.995  -6.764  -3.927  1.00 97.89           H  
ATOM    531  CD1 LEU A  35      -4.675  -8.386  -4.362  1.00 97.89           C  
ATOM    532 HD11 LEU A  35      -3.785  -8.580  -4.961  1.00 97.89           H  
ATOM    533 HD12 LEU A  35      -4.481  -8.690  -3.333  1.00 97.89           H  
ATOM    534 HD13 LEU A  35      -5.499  -8.980  -4.757  1.00 97.89           H  
ATOM    535  CD2 LEU A  35      -3.974  -6.075  -3.719  1.00 97.89           C  
ATOM    536 HD21 LEU A  35      -3.020  -6.189  -4.234  1.00 97.89           H  
ATOM    537 HD22 LEU A  35      -4.266  -5.025  -3.727  1.00 97.89           H  
ATOM    538 HD23 LEU A  35      -3.877  -6.406  -2.685  1.00 97.89           H  
ATOM    539  N   ARG A  36      -4.993  -4.154  -8.377  1.00 97.97           N  
ATOM    540  H   ARG A  36      -4.268  -3.671  -7.866  1.00 97.97           H  
ATOM    541  CA  ARG A  36      -5.021  -4.033  -9.834  1.00 97.97           C  
ATOM    542  HA  ARG A  36      -5.673  -4.800 -10.253  1.00 97.97           H  
ATOM    543  C   ARG A  36      -3.629  -4.277 -10.390  1.00 97.97           C  
ATOM    544  CB  ARG A  36      -5.608  -2.670 -10.210  1.00 97.97           C  
ATOM    545  HB2 ARG A  36      -5.038  -1.881  -9.720  1.00 97.97           H  
ATOM    546  HB3 ARG A  36      -6.639  -2.623  -9.860  1.00 97.97           H  
ATOM    547  O   ARG A  36      -2.667  -3.660  -9.932  1.00 97.97           O  
ATOM    548  CG  ARG A  36      -5.580  -2.442 -11.720  1.00 97.97           C  
ATOM    549  HG2 ARG A  36      -4.546  -2.430 -12.066  1.00 97.97           H  
ATOM    550  HG3 ARG A  36      -6.120  -3.239 -12.231  1.00 97.97           H  
ATOM    551  CD  ARG A  36      -6.221  -1.099 -12.046  1.00 97.97           C  
ATOM    552  HD2 ARG A  36      -7.297  -1.176 -11.891  1.00 97.97           H  
ATOM    553  HD3 ARG A  36      -5.807  -0.335 -11.388  1.00 97.97           H  
ATOM    554  NE  ARG A  36      -5.907  -0.751 -13.430  1.00 97.97           N  
ATOM    555  HE  ARG A  36      -5.053  -1.139 -13.806  1.00 97.97           H  
ATOM    556  NH1 ARG A  36      -7.535   0.800 -13.833  1.00 97.97           N  
ATOM    557 HH11 ARG A  36      -8.044   1.354 -14.507  1.00 97.97           H  
ATOM    558 HH12 ARG A  36      -7.939   0.528 -12.948  1.00 97.97           H  
ATOM    559  NH2 ARG A  36      -6.019   0.248 -15.412  1.00 97.97           N  
ATOM    560 HH21 ARG A  36      -5.181  -0.291 -15.582  1.00 97.97           H  
ATOM    561 HH22 ARG A  36      -6.394   0.893 -16.092  1.00 97.97           H  
ATOM    562  CZ  ARG A  36      -6.497   0.108 -14.215  1.00 97.97           C  
ATOM    563  N   ASN A  37      -3.524  -5.171 -11.367  1.00 97.54           N  
ATOM    564  H   ASN A  37      -4.362  -5.629 -11.694  1.00 97.54           H  
ATOM    565  CA  ASN A  37      -2.261  -5.491 -12.024  1.00 97.54           C  
ATOM    566  HA  ASN A  37      -1.429  -5.062 -11.465  1.00 97.54           H  
ATOM    567  C   ASN A  37      -2.225  -4.885 -13.433  1.00 97.54           C  
ATOM    568  CB  ASN A  37      -2.077  -7.014 -12.011  1.00 97.54           C  
ATOM    569  HB2 ASN A  37      -2.915  -7.470 -12.539  1.00 97.54           H  
ATOM    570  HB3 ASN A  37      -2.067  -7.375 -10.983  1.00 97.54           H  
ATOM    571  O   ASN A  37      -2.824  -5.417 -14.363  1.00 97.54           O  
ATOM    572  CG  ASN A  37      -0.793  -7.460 -12.678  1.00 97.54           C  
ATOM    573  ND2 ASN A  37      -0.636  -8.736 -12.907  1.00 97.54           N  
ATOM    574 HD21 ASN A  37       0.216  -9.043 -13.354  1.00 97.54           H  
ATOM    575 HD22 ASN A  37      -1.314  -9.395 -12.551  1.00 97.54           H  
ATOM    576  OD1 ASN A  37       0.095  -6.676 -12.977  1.00 97.54           O  
ATOM    577  N   ASP A  38      -1.482  -3.792 -13.594  1.00 96.38           N  
ATOM    578  H   ASP A  38      -0.944  -3.459 -12.807  1.00 96.38           H  
ATOM    579  CA  ASP A  38      -1.231  -3.144 -14.887  1.00 96.38           C  
ATOM    580  HA  ASP A  38      -2.010  -3.439 -15.590  1.00 96.38           H  
ATOM    581  C   ASP A  38       0.111  -3.604 -15.508  1.00 96.38           C  
ATOM    582  CB  ASP A  38      -1.312  -1.613 -14.736  1.00 96.38           C  
ATOM    583  HB2 ASP A  38      -1.030  -1.147 -15.680  1.00 96.38           H  
ATOM    584  HB3 ASP A  38      -0.590  -1.297 -13.983  1.00 96.38           H  
ATOM    585  O   ASP A  38       0.667  -2.943 -16.386  1.00 96.38           O  
ATOM    586  CG  ASP A  38      -2.700  -1.071 -14.365  1.00 96.38           C  
ATOM    587  OD1 ASP A  38      -3.712  -1.406 -15.030  1.00 96.38           O  
ATOM    588  OD2 ASP A  38      -2.774  -0.223 -13.449  1.00 96.38           O  
ATOM    589  N   SER A  39       0.682  -4.721 -15.042  1.00 93.42           N  
ATOM    590  H   SER A  39       0.194  -5.235 -14.323  1.00 93.42           H  
ATOM    591  CA  SER A  39       1.885  -5.330 -15.621  1.00 93.42           C  
ATOM    592  HA  SER A  39       2.454  -4.546 -16.119  1.00 93.42           H  
ATOM    593  C   SER A  39       1.551  -6.375 -16.697  1.00 93.42           C  
ATOM    594  CB  SER A  39       2.788  -5.888 -14.516  1.00 93.42           C  
ATOM    595  HB2 SER A  39       2.762  -5.234 -13.645  1.00 93.42           H  
ATOM    596  HB3 SER A  39       3.812  -5.929 -14.888  1.00 93.42           H  
ATOM    597  O   SER A  39       0.396  -6.728 -16.916  1.00 93.42           O  
ATOM    598  OG  SER A  39       2.413  -7.184 -14.143  1.00 93.42           O  
ATOM    599  HG  SER A  39       1.568  -7.128 -13.691  1.00 93.42           H  
ATOM    600  N   SER A  40       2.575  -6.875 -17.394  1.00 92.63           N  
ATOM    601  H   SER A  40       3.515  -6.580 -17.175  1.00 92.63           H  
ATOM    602  CA  SER A  40       2.441  -7.894 -18.444  1.00 92.63           C  
ATOM    603  HA  SER A  40       1.476  -7.770 -18.936  1.00 92.63           H  
ATOM    604  C   SER A  40       2.488  -9.338 -17.929  1.00 92.63           C  
ATOM    605  CB  SER A  40       3.532  -7.681 -19.496  1.00 92.63           C  
ATOM    606  HB2 SER A  40       3.482  -8.473 -20.243  1.00 92.63           H  
ATOM    607  HB3 SER A  40       3.369  -6.723 -19.991  1.00 92.63           H  
ATOM    608  O   SER A  40       2.310 -10.267 -18.717  1.00 92.63           O  
ATOM    609  OG  SER A  40       4.810  -7.676 -18.882  1.00 92.63           O  
ATOM    610  HG  SER A  40       5.483  -7.686 -19.566  1.00 92.63           H  
ATOM    611  N   THR A  41       2.726  -9.550 -16.632  1.00 93.27           N  
ATOM    612  H   THR A  41       2.808  -8.760 -16.009  1.00 93.27           H  
ATOM    613  CA  THR A  41       2.815 -10.878 -16.009  1.00 93.27           C  
ATOM    614  HA  THR A  41       2.500 -11.624 -16.739  1.00 93.27           H  
ATOM    615  C   THR A  41       1.881 -10.982 -14.803  1.00 93.27           C  
ATOM    616  CB  THR A  41       4.256 -11.221 -15.595  1.00 93.27           C  
ATOM    617  HB  THR A  41       4.254 -12.167 -15.054  1.00 93.27           H  
ATOM    618  O   THR A  41       1.533  -9.965 -14.204  1.00 93.27           O  
ATOM    619  CG2 THR A  41       5.180 -11.356 -16.805  1.00 93.27           C  
ATOM    620 HG21 THR A  41       5.270 -10.398 -17.317  1.00 93.27           H  
ATOM    621 HG22 THR A  41       4.773 -12.093 -17.497  1.00 93.27           H  
ATOM    622 HG23 THR A  41       6.168 -11.681 -16.479  1.00 93.27           H  
ATOM    623  OG1 THR A  41       4.812 -10.226 -14.768  1.00 93.27           O  
ATOM    624  HG1 THR A  41       5.659 -10.538 -14.441  1.00 93.27           H  
ATOM    625  N   PRO A  42       1.427 -12.190 -14.426  1.00 95.67           N  
ATOM    626  CA  PRO A  42       0.698 -12.373 -13.179  1.00 95.67           C  
ATOM    627  HA  PRO A  42      -0.216 -11.781 -13.218  1.00 95.67           H  
ATOM    628  C   PRO A  42       1.533 -11.938 -11.972  1.00 95.67           C  
ATOM    629  CB  PRO A  42       0.328 -13.857 -13.109  1.00 95.67           C  
ATOM    630  HB2 PRO A  42       1.084 -14.409 -12.550  1.00 95.67           H  
ATOM    631  HB3 PRO A  42      -0.657 -14.005 -12.668  1.00 95.67           H  
ATOM    632  O   PRO A  42       2.755 -12.111 -11.947  1.00 95.67           O  
ATOM    633  CG  PRO A  42       0.362 -14.293 -14.572  1.00 95.67           C  
ATOM    634  HG2 PRO A  42      -0.582 -14.035 -15.051  1.00 95.67           H  
ATOM    635  HG3 PRO A  42       0.564 -15.359 -14.673  1.00 95.67           H  
ATOM    636  CD  PRO A  42       1.487 -13.443 -15.160  1.00 95.67           C  
ATOM    637  HD2 PRO A  42       1.318 -13.301 -16.227  1.00 95.67           H  
ATOM    638  HD3 PRO A  42       2.449 -13.924 -14.982  1.00 95.67           H  
ATOM    639  N   VAL A  43       0.846 -11.400 -10.971  1.00 97.00           N  
ATOM    640  H   VAL A  43      -0.153 -11.292 -11.076  1.00 97.00           H  
ATOM    641  CA  VAL A  43       1.429 -10.951  -9.707  1.00 97.00           C  
ATOM    642  HA  VAL A  43       2.496 -11.172  -9.678  1.00 97.00           H  
ATOM    643  C   VAL A  43       0.754 -11.714  -8.579  1.00 97.00           C  
ATOM    644  CB  VAL A  43       1.246  -9.434  -9.552  1.00 97.00           C  
ATOM    645  HB  VAL A  43       0.189  -9.196  -9.674  1.00 97.00           H  
ATOM    646  O   VAL A  43      -0.470 -11.819  -8.551  1.00 97.00           O  
ATOM    647  CG1 VAL A  43       1.694  -8.929  -8.178  1.00 97.00           C  
ATOM    648 HG11 VAL A  43       2.776  -9.008  -8.078  1.00 97.00           H  
ATOM    649 HG12 VAL A  43       1.380  -7.891  -8.059  1.00 97.00           H  
ATOM    650 HG13 VAL A  43       1.220  -9.493  -7.374  1.00 97.00           H  
ATOM    651  CG2 VAL A  43       2.043  -8.693 -10.639  1.00 97.00           C  
ATOM    652 HG21 VAL A  43       1.821  -9.093 -11.628  1.00 97.00           H  
ATOM    653 HG22 VAL A  43       3.113  -8.796 -10.461  1.00 97.00           H  
ATOM    654 HG23 VAL A  43       1.770  -7.638 -10.656  1.00 97.00           H  
ATOM    655  N   GLU A  44       1.535 -12.236  -7.645  1.00 97.62           N  
ATOM    656  H   GLU A  44       2.524 -12.036  -7.678  1.00 97.62           H  
ATOM    657  CA  GLU A  44       1.034 -12.835  -6.415  1.00 97.62           C  
ATOM    658  HA  GLU A  44      -0.008 -13.122  -6.557  1.00 97.62           H  
ATOM    659  C   GLU A  44       1.083 -11.802  -5.287  1.00 97.62           C  
ATOM    660  CB  GLU A  44       1.812 -14.122  -6.108  1.00 97.62           C  
ATOM    661  HB2 GLU A  44       2.860 -13.893  -5.915  1.00 97.62           H  
ATOM    662  HB3 GLU A  44       1.753 -14.768  -6.985  1.00 97.62           H  
ATOM    663  O   GLU A  44       2.113 -11.188  -5.020  1.00 97.62           O  
ATOM    664  CG  GLU A  44       1.213 -14.864  -4.908  1.00 97.62           C  
ATOM    665  HG2 GLU A  44       1.478 -14.340  -3.990  1.00 97.62           H  
ATOM    666  HG3 GLU A  44       0.126 -14.846  -4.989  1.00 97.62           H  
ATOM    667  CD  GLU A  44       1.675 -16.327  -4.851  1.00 97.62           C  
ATOM    668  OE1 GLU A  44       2.492 -16.673  -3.975  1.00 97.62           O  
ATOM    669  OE2 GLU A  44       1.116 -17.129  -5.632  1.00 97.62           O  
ATOM    670  N   VAL A  45      -0.049 -11.575  -4.626  1.00 97.86           N  
ATOM    671  H   VAL A  45      -0.882 -12.057  -4.931  1.00 97.86           H  
ATOM    672  CA  VAL A  45      -0.157 -10.653  -3.496  1.00 97.86           C  
ATOM    673  HA  VAL A  45       0.817 -10.195  -3.324  1.00 97.86           H  
ATOM    674  C   VAL A  45      -0.532 -11.435  -2.248  1.00 97.86           C  
ATOM    675  CB  VAL A  45      -1.139  -9.501  -3.771  1.00 97.86           C  
ATOM    676  HB  VAL A  45      -2.151  -9.898  -3.846  1.00 97.86           H  
ATOM    677  O   VAL A  45      -1.624 -11.999  -2.145  1.00 97.86           O  
ATOM    678  CG1 VAL A  45      -1.086  -8.484  -2.620  1.00 97.86           C  
ATOM    679 HG11 VAL A  45      -1.394  -8.953  -1.686  1.00 97.86           H  
ATOM    680 HG12 VAL A  45      -1.760  -7.654  -2.828  1.00 97.86           H  
ATOM    681 HG13 VAL A  45      -0.071  -8.101  -2.509  1.00 97.86           H  
ATOM    682  CG2 VAL A  45      -0.798  -8.764  -5.073  1.00 97.86           C  
ATOM    683 HG21 VAL A  45      -1.423  -7.878  -5.185  1.00 97.86           H  
ATOM    684 HG22 VAL A  45       0.251  -8.469  -5.069  1.00 97.86           H  
ATOM    685 HG23 VAL A  45      -0.978  -9.419  -5.926  1.00 97.86           H  
ATOM    686  N   HIS A  46       0.359 -11.431  -1.263  1.00 97.52           N  
ATOM    687  H   HIS A  46       1.244 -10.977  -1.436  1.00 97.52           H  
ATOM    688  CA  HIS A  46       0.072 -11.918   0.078  1.00 97.52           C  
ATOM    689  HA  HIS A  46      -0.729 -12.654   0.015  1.00 97.52           H  
ATOM    690  C   HIS A  46      -0.382 -10.759   0.956  1.00 97.52           C  
ATOM    691  CB  HIS A  46       1.279 -12.614   0.699  1.00 97.52           C  
ATOM    692  HB2 HIS A  46       2.021 -11.864   0.973  1.00 97.52           H  
ATOM    693  HB3 HIS A  46       0.960 -13.109   1.616  1.00 97.52           H  
ATOM    694  O   HIS A  46       0.353  -9.797   1.161  1.00 97.52           O  
ATOM    695  CG  HIS A  46       1.933 -13.625  -0.195  1.00 97.52           C  
ATOM    696  CD2 HIS A  46       3.053 -13.408  -0.950  1.00 97.52           C  
ATOM    697  HD2 HIS A  46       3.616 -12.491  -1.037  1.00 97.52           H  
ATOM    698  ND1 HIS A  46       1.537 -14.932  -0.401  1.00 97.52           N  
ATOM    699  HD1 HIS A  46       0.628 -15.334  -0.223  1.00 97.52           H  
ATOM    700  CE1 HIS A  46       2.411 -15.486  -1.257  1.00 97.52           C  
ATOM    701  HE1 HIS A  46       2.345 -16.478  -1.679  1.00 97.52           H  
ATOM    702  NE2 HIS A  46       3.359 -14.604  -1.576  1.00 97.52           N  
ATOM    703  N   ILE A  47      -1.579 -10.875   1.516  1.00 97.13           N  
ATOM    704  H   ILE A  47      -2.113 -11.711   1.328  1.00 97.13           H  
ATOM    705  CA  ILE A  47      -2.168  -9.868   2.392  1.00 97.13           C  
ATOM    706  HA  ILE A  47      -1.523  -8.990   2.435  1.00 97.13           H  
ATOM    707  C   ILE A  47      -2.271 -10.474   3.786  1.00 97.13           C  
ATOM    708  CB  ILE A  47      -3.544  -9.420   1.866  1.00 97.13           C  
ATOM    709  HB  ILE A  47      -4.230 -10.261   1.971  1.00 97.13           H  
ATOM    710  O   ILE A  47      -2.897 -11.522   3.949  1.00 97.13           O  
ATOM    711  CG1 ILE A  47      -3.537  -9.023   0.373  1.00 97.13           C  
ATOM    712 HG12 ILE A  47      -3.067  -9.806  -0.222  1.00 97.13           H  
ATOM    713 HG13 ILE A  47      -2.972  -8.102   0.232  1.00 97.13           H  
ATOM    714  CG2 ILE A  47      -4.029  -8.257   2.747  1.00 97.13           C  
ATOM    715 HG21 ILE A  47      -3.311  -7.437   2.716  1.00 97.13           H  
ATOM    716 HG22 ILE A  47      -5.006  -7.895   2.427  1.00 97.13           H  
ATOM    717 HG23 ILE A  47      -4.131  -8.588   3.780  1.00 97.13           H  
ATOM    718  CD1 ILE A  47      -4.950  -8.849  -0.191  1.00 97.13           C  
ATOM    719 HD11 ILE A  47      -5.488  -8.053   0.325  1.00 97.13           H  
ATOM    720 HD12 ILE A  47      -4.889  -8.581  -1.246  1.00 97.13           H  
ATOM    721 HD13 ILE A  47      -5.502  -9.783  -0.088  1.00 97.13           H  
ATOM    722  N   LYS A  48      -1.669  -9.832   4.787  1.00 95.38           N  
ATOM    723  H   LYS A  48      -1.182  -8.976   4.567  1.00 95.38           H  
ATOM    724  CA  LYS A  48      -1.782 -10.212   6.197  1.00 95.38           C  
ATOM    725  HA  LYS A  48      -2.434 -11.082   6.274  1.00 95.38           H  
ATOM    726  C   LYS A  48      -2.437  -9.090   6.994  1.00 95.38           C  
ATOM    727  CB  LYS A  48      -0.411 -10.609   6.753  1.00 95.38           C  
ATOM    728  HB2 LYS A  48       0.263  -9.755   6.693  1.00 95.38           H  
ATOM    729  HB3 LYS A  48       0.001 -11.417   6.149  1.00 95.38           H  
ATOM    730  O   LYS A  48      -2.038  -7.933   6.885  1.00 95.38           O  
ATOM    731  CG  LYS A  48      -0.523 -11.076   8.210  1.00 95.38           C  
ATOM    732  HG2 LYS A  48      -1.120 -11.988   8.252  1.00 95.38           H  
ATOM    733  HG3 LYS A  48      -1.011 -10.309   8.812  1.00 95.38           H  
ATOM    734  CD  LYS A  48       0.853 -11.334   8.818  1.00 95.38           C  
ATOM    735  HD2 LYS A  48       1.364 -12.123   8.265  1.00 95.38           H  
ATOM    736  HD3 LYS A  48       1.436 -10.414   8.771  1.00 95.38           H  
ATOM    737  CE  LYS A  48       0.650 -11.743  10.278  1.00 95.38           C  
ATOM    738  HE2 LYS A  48       0.019 -10.996  10.759  1.00 95.38           H  
ATOM    739  HE3 LYS A  48       0.104 -12.685  10.316  1.00 95.38           H  
ATOM    740  NZ  LYS A  48       1.942 -11.847  10.991  1.00 95.38           N  
ATOM    741  HZ1 LYS A  48       1.769 -12.056  11.964  1.00 95.38           H  
ATOM    742  HZ2 LYS A  48       2.425 -10.962  10.932  1.00 95.38           H  
ATOM    743  HZ3 LYS A  48       2.518 -12.571  10.585  1.00 95.38           H  
ATOM    744  N   VAL A  49      -3.430  -9.453   7.798  1.00 92.22           N  
ATOM    745  H   VAL A  49      -3.678 -10.432   7.827  1.00 92.22           H  
ATOM    746  CA  VAL A  49      -4.281  -8.533   8.555  1.00 92.22           C  
ATOM    747  HA  VAL A  49      -3.773  -7.579   8.697  1.00 92.22           H  
ATOM    748  C   VAL A  49      -4.569  -9.163   9.909  1.00 92.22           C  
ATOM    749  CB  VAL A  49      -5.596  -8.290   7.804  1.00 92.22           C  
ATOM    750  HB  VAL A  49      -6.180  -9.210   7.775  1.00 92.22           H  
ATOM    751  O   VAL A  49      -5.311 -10.141  10.003  1.00 92.22           O  
ATOM    752  CG1 VAL A  49      -6.408  -7.211   8.507  1.00 92.22           C  
ATOM    753 HG11 VAL A  49      -7.337  -7.057   7.958  1.00 92.22           H  
ATOM    754 HG12 VAL A  49      -6.657  -7.532   9.519  1.00 92.22           H  
ATOM    755 HG13 VAL A  49      -5.846  -6.278   8.544  1.00 92.22           H  
ATOM    756  CG2 VAL A  49      -5.353  -7.855   6.363  1.00 92.22           C  
ATOM    757 HG21 VAL A  49      -4.779  -8.616   5.834  1.00 92.22           H  
ATOM    758 HG22 VAL A  49      -6.312  -7.821   5.847  1.00 92.22           H  
ATOM    759 HG23 VAL A  49      -4.829  -6.900   6.331  1.00 92.22           H  
ATOM    760  N   GLY A  50      -3.929  -8.656  10.962  1.00 87.94           N  
ATOM    761  H   GLY A  50      -3.383  -7.814  10.848  1.00 87.94           H  
ATOM    762  CA  GLY A  50      -3.888  -9.351  12.247  1.00 87.94           C  
ATOM    763  HA2 GLY A  50      -4.890  -9.371  12.677  1.00 87.94           H  
ATOM    764  HA3 GLY A  50      -3.228  -8.821  12.933  1.00 87.94           H  
ATOM    765  C   GLY A  50      -3.369 -10.787  12.081  1.00 87.94           C  
ATOM    766  O   GLY A  50      -2.235 -11.000  11.640  1.00 87.94           O  
ATOM    767  N   ASP A  51      -4.223 -11.759  12.403  1.00 88.60           N  
ATOM    768  H   ASP A  51      -5.138 -11.495  12.738  1.00 88.60           H  
ATOM    769  CA  ASP A  51      -3.928 -13.196  12.310  1.00 88.60           C  
ATOM    770  HA  ASP A  51      -2.855 -13.346  12.436  1.00 88.60           H  
ATOM    771  C   ASP A  51      -4.332 -13.813  10.959  1.00 88.60           C  
ATOM    772  CB  ASP A  51      -4.636 -13.937  13.456  1.00 88.60           C  
ATOM    773  HB2 ASP A  51      -4.290 -14.970  13.483  1.00 88.60           H  
ATOM    774  HB3 ASP A  51      -5.708 -13.945  13.257  1.00 88.60           H  
ATOM    775  O   ASP A  51      -3.958 -14.946  10.654  1.00 88.60           O  
ATOM    776  CG  ASP A  51      -4.383 -13.295  14.820  1.00 88.60           C  
ATOM    777  OD1 ASP A  51      -3.195 -13.104  15.158  1.00 88.60           O  
ATOM    778  OD2 ASP A  51      -5.401 -12.950  15.480  1.00 88.60           O  
ATOM    779  N   GLU A  52      -5.100 -13.092  10.138  1.00 92.23           N  
ATOM    780  H   GLU A  52      -5.286 -12.125  10.362  1.00 92.23           H  
ATOM    781  CA  GLU A  52      -5.590 -13.594   8.857  1.00 92.23           C  
ATOM    782  HA  GLU A  52      -5.734 -14.669   8.957  1.00 92.23           H  
ATOM    783  C   GLU A  52      -4.558 -13.353   7.750  1.00 92.23           C  
ATOM    784  CB  GLU A  52      -6.965 -12.984   8.528  1.00 92.23           C  
ATOM    785  HB2 GLU A  52      -6.844 -11.935   8.258  1.00 92.23           H  
ATOM    786  HB3 GLU A  52      -7.592 -13.049   9.417  1.00 92.23           H  
ATOM    787  O   GLU A  52      -3.955 -12.282   7.654  1.00 92.23           O  
ATOM    788  CG  GLU A  52      -7.658 -13.745   7.382  1.00 92.23           C  
ATOM    789  HG2 GLU A  52      -7.042 -13.671   6.486  1.00 92.23           H  
ATOM    790  HG3 GLU A  52      -7.719 -14.799   7.652  1.00 92.23           H  
ATOM    791  CD  GLU A  52      -9.070 -13.238   7.046  1.00 92.23           C  
ATOM    792  OE1 GLU A  52      -9.599 -13.696   6.003  1.00 92.23           O  
ATOM    793  OE2 GLU A  52      -9.621 -12.409   7.795  1.00 92.23           O  
ATOM    794  N   LYS A  53      -4.369 -14.353   6.882  1.00 94.63           N  
ATOM    795  H   LYS A  53      -4.905 -15.198   7.013  1.00 94.63           H  
ATOM    796  CA  LYS A  53      -3.541 -14.251   5.677  1.00 94.63           C  
ATOM    797  HA  LYS A  53      -3.277 -13.203   5.536  1.00 94.63           H  
ATOM    798  C   LYS A  53      -4.342 -14.697   4.458  1.00 94.63           C  
ATOM    799  CB  LYS A  53      -2.234 -15.046   5.856  1.00 94.63           C  
ATOM    800  HB2 LYS A  53      -2.472 -16.104   5.972  1.00 94.63           H  
ATOM    801  HB3 LYS A  53      -1.735 -14.702   6.762  1.00 94.63           H  
ATOM    802  O   LYS A  53      -4.948 -15.767   4.466  1.00 94.63           O  
ATOM    803  CG  LYS A  53      -1.279 -14.863   4.662  1.00 94.63           C  
ATOM    804  HG2 LYS A  53      -1.778 -15.192   3.750  1.00 94.63           H  
ATOM    805  HG3 LYS A  53      -1.037 -13.805   4.560  1.00 94.63           H  
ATOM    806  CD  LYS A  53       0.024 -15.667   4.808  1.00 94.63           C  
ATOM    807  HD2 LYS A  53       0.576 -15.308   5.676  1.00 94.63           H  
ATOM    808  HD3 LYS A  53      -0.220 -16.721   4.940  1.00 94.63           H  
ATOM    809  CE  LYS A  53       0.861 -15.480   3.531  1.00 94.63           C  
ATOM    810  HE2 LYS A  53       0.249 -15.764   2.674  1.00 94.63           H  
ATOM    811  HE3 LYS A  53       1.094 -14.421   3.421  1.00 94.63           H  
ATOM    812  NZ  LYS A  53       2.116 -16.276   3.521  1.00 94.63           N  
ATOM    813  HZ1 LYS A  53       2.729 -16.007   4.277  1.00 94.63           H  
ATOM    814  HZ2 LYS A  53       2.605 -16.117   2.651  1.00 94.63           H  
ATOM    815  HZ3 LYS A  53       1.916 -17.264   3.574  1.00 94.63           H  
ATOM    816  N   ARG A  54      -4.287 -13.914   3.383  1.00 96.75           N  
ATOM    817  H   ARG A  54      -3.777 -13.048   3.476  1.00 96.75           H  
ATOM    818  CA  ARG A  54      -4.793 -14.270   2.051  1.00 96.75           C  
ATOM    819  HA  ARG A  54      -5.149 -15.300   2.064  1.00 96.75           H  
ATOM    820  C   ARG A  54      -3.655 -14.221   1.043  1.00 96.75           C  
ATOM    821  CB  ARG A  54      -5.961 -13.351   1.652  1.00 96.75           C  
ATOM    822  HB2 ARG A  54      -5.602 -12.323   1.622  1.00 96.75           H  
ATOM    823  HB3 ARG A  54      -6.295 -13.608   0.646  1.00 96.75           H  
ATOM    824  O   ARG A  54      -2.684 -13.492   1.221  1.00 96.75           O  
ATOM    825  CG  ARG A  54      -7.169 -13.426   2.605  1.00 96.75           C  
ATOM    826  HG2 ARG A  54      -6.849 -13.206   3.623  1.00 96.75           H  
ATOM    827  HG3 ARG A  54      -7.890 -12.664   2.308  1.00 96.75           H  
ATOM    828  CD  ARG A  54      -7.868 -14.789   2.586  1.00 96.75           C  
ATOM    829  HD2 ARG A  54      -7.163 -15.560   2.896  1.00 96.75           H  
ATOM    830  HD3 ARG A  54      -8.210 -14.995   1.571  1.00 96.75           H  
ATOM    831  NE  ARG A  54      -9.016 -14.796   3.505  1.00 96.75           N  
ATOM    832  HE  ARG A  54      -9.117 -14.029   4.155  1.00 96.75           H  
ATOM    833  NH1 ARG A  54      -9.740 -16.945   3.185  1.00 96.75           N  
ATOM    834 HH11 ARG A  54      -8.937 -17.106   2.594  1.00 96.75           H  
ATOM    835 HH12 ARG A  54     -10.422 -17.666   3.374  1.00 96.75           H  
ATOM    836  NH2 ARG A  54     -10.877 -15.543   4.514  1.00 96.75           N  
ATOM    837 HH21 ARG A  54     -11.568 -16.240   4.752  1.00 96.75           H  
ATOM    838 HH22 ARG A  54     -10.796 -14.700   5.064  1.00 96.75           H  
ATOM    839  CZ  ARG A  54      -9.875 -15.765   3.722  1.00 96.75           C  
ATOM    840  N   THR A  55      -3.737 -15.043   0.009  1.00 97.59           N  
ATOM    841  H   THR A  55      -4.570 -15.603  -0.107  1.00 97.59           H  
ATOM    842  CA  THR A  55      -2.818 -15.023  -1.134  1.00 97.59           C  
ATOM    843  HA  THR A  55      -2.221 -14.111  -1.125  1.00 97.59           H  
ATOM    844  C   THR A  55      -3.669 -15.004  -2.385  1.00 97.59           C  
ATOM    845  CB  THR A  55      -1.851 -16.212  -1.099  1.00 97.59           C  
ATOM    846  HB  THR A  55      -2.412 -17.146  -1.063  1.00 97.59           H  
ATOM    847  O   THR A  55      -4.593 -15.807  -2.502  1.00 97.59           O  
ATOM    848  CG2 THR A  55      -0.903 -16.229  -2.294  1.00 97.59           C  
ATOM    849 HG21 THR A  55      -0.147 -17.003  -2.162  1.00 97.59           H  
ATOM    850 HG22 THR A  55      -0.411 -15.263  -2.407  1.00 97.59           H  
ATOM    851 HG23 THR A  55      -1.451 -16.452  -3.209  1.00 97.59           H  
ATOM    852  OG1 THR A  55      -1.098 -16.065   0.094  1.00 97.59           O  
ATOM    853  HG1 THR A  55      -1.577 -15.400   0.594  1.00 97.59           H  
ATOM    854  N   VAL A  56      -3.412 -14.032  -3.252  1.00 97.45           N  
ATOM    855  H   VAL A  56      -2.651 -13.394  -3.064  1.00 97.45           H  
ATOM    856  CA  VAL A  56      -4.218 -13.757  -4.439  1.00 97.45           C  
ATOM    857  HA  VAL A  56      -4.884 -14.596  -4.642  1.00 97.45           H  
ATOM    858  C   VAL A  56      -3.289 -13.586  -5.623  1.00 97.45           C  
ATOM    859  CB  VAL A  56      -5.075 -12.495  -4.237  1.00 97.45           C  
ATOM    860  HB  VAL A  56      -4.430 -11.638  -4.039  1.00 97.45           H  
ATOM    861  O   VAL A  56      -2.406 -12.735  -5.595  1.00 97.45           O  
ATOM    862  CG1 VAL A  56      -5.931 -12.183  -5.468  1.00 97.45           C  
ATOM    863 HG11 VAL A  56      -6.496 -11.268  -5.291  1.00 97.45           H  
ATOM    864 HG12 VAL A  56      -6.616 -13.004  -5.678  1.00 97.45           H  
ATOM    865 HG13 VAL A  56      -5.301 -12.013  -6.342  1.00 97.45           H  
ATOM    866  CG2 VAL A  56      -6.017 -12.682  -3.042  1.00 97.45           C  
ATOM    867 HG21 VAL A  56      -6.783 -11.907  -3.067  1.00 97.45           H  
ATOM    868 HG22 VAL A  56      -5.457 -12.608  -2.109  1.00 97.45           H  
ATOM    869 HG23 VAL A  56      -6.510 -13.652  -3.104  1.00 97.45           H  
ATOM    870  N   THR A  57      -3.504 -14.371  -6.670  1.00 97.61           N  
ATOM    871  H   THR A  57      -4.227 -15.075  -6.626  1.00 97.61           H  
ATOM    872  CA  THR A  57      -2.888 -14.128  -7.973  1.00 97.61           C  
ATOM    873  HA  THR A  57      -1.900 -13.690  -7.835  1.00 97.61           H  
ATOM    874  C   THR A  57      -3.766 -13.148  -8.744  1.00 97.61           C  
ATOM    875  CB  THR A  57      -2.723 -15.432  -8.759  1.00 97.61           C  
ATOM    876  HB  THR A  57      -3.709 -15.810  -9.032  1.00 97.61           H  
ATOM    877  O   THR A  57      -4.958 -13.395  -8.900  1.00 97.61           O  
ATOM    878  CG2 THR A  57      -1.903 -15.237 -10.032  1.00 97.61           C  
ATOM    879 HG21 THR A  57      -1.748 -16.202 -10.514  1.00 97.61           H  
ATOM    880 HG22 THR A  57      -0.937 -14.792  -9.793  1.00 97.61           H  
ATOM    881 HG23 THR A  57      -2.440 -14.588 -10.724  1.00 97.61           H  
ATOM    882  OG1 THR A  57      -2.085 -16.414  -7.969  1.00 97.61           O  
ATOM    883  HG1 THR A  57      -1.198 -16.129  -7.737  1.00 97.61           H  
ATOM    884  N   VAL A  58      -3.184 -12.049  -9.217  1.00 97.84           N  
ATOM    885  H   VAL A  58      -2.205 -11.910  -9.013  1.00 97.84           H  
ATOM    886  CA  VAL A  58      -3.852 -11.025 -10.027  1.00 97.84           C  
ATOM    887  HA  VAL A  58      -4.914 -11.257 -10.108  1.00 97.84           H  
ATOM    888  C   VAL A  58      -3.244 -11.064 -11.424  1.00 97.84           C  
ATOM    889  CB  VAL A  58      -3.715  -9.627  -9.391  1.00 97.84           C  
ATOM    890  HB  VAL A  58      -2.681  -9.293  -9.471  1.00 97.84           H  
ATOM    891  O   VAL A  58      -2.051 -10.793 -11.600  1.00 97.84           O  
ATOM    892  CG1 VAL A  58      -4.621  -8.613 -10.099  1.00 97.84           C  
ATOM    893 HG11 VAL A  58      -4.484  -7.620  -9.671  1.00 97.84           H  
ATOM    894 HG12 VAL A  58      -5.666  -8.903  -9.992  1.00 97.84           H  
ATOM    895 HG13 VAL A  58      -4.387  -8.571 -11.163  1.00 97.84           H  
ATOM    896  CG2 VAL A  58      -4.097  -9.622  -7.905  1.00 97.84           C  
ATOM    897 HG21 VAL A  58      -4.020  -8.606  -7.519  1.00 97.84           H  
ATOM    898 HG22 VAL A  58      -3.417 -10.254  -7.334  1.00 97.84           H  
ATOM    899 HG23 VAL A  58      -5.119  -9.981  -7.784  1.00 97.84           H  
ATOM    900  N   ASN A  59      -4.033 -11.438 -12.425  1.00 97.58           N  
ATOM    901  H   ASN A  59      -5.007 -11.621 -12.234  1.00 97.58           H  
ATOM    902  CA  ASN A  59      -3.579 -11.534 -13.810  1.00 97.58           C  
ATOM    903  HA  ASN A  59      -2.602 -12.018 -13.807  1.00 97.58           H  
ATOM    904  C   ASN A  59      -3.424 -10.144 -14.457  1.00 97.58           C  
ATOM    905  CB  ASN A  59      -4.546 -12.428 -14.598  1.00 97.58           C  
ATOM    906  HB2 ASN A  59      -4.256 -12.472 -15.648  1.00 97.58           H  
ATOM    907  HB3 ASN A  59      -5.551 -12.011 -14.547  1.00 97.58           H  
ATOM    908  O   ASN A  59      -4.008  -9.173 -13.977  1.00 97.58           O  
ATOM    909  CG  ASN A  59      -4.549 -13.841 -14.060  1.00 97.58           C  
ATOM    910  ND2 ASN A  59      -5.609 -14.237 -13.402  1.00 97.58           N  
ATOM    911 HD21 ASN A  59      -6.252 -13.528 -13.079  1.00 97.58           H  
ATOM    912 HD22 ASN A  59      -5.568 -15.134 -12.939  1.00 97.58           H  
ATOM    913  OD1 ASN A  59      -3.583 -14.577 -14.202  1.00 97.58           O  
ATOM    914  N   PRO A  60      -2.653 -10.020 -15.553  1.00 97.08           N  
ATOM    915  CA  PRO A  60      -2.557  -8.776 -16.318  1.00 97.08           C  
ATOM    916  HA  PRO A  60      -1.987  -8.048 -15.742  1.00 97.08           H  
ATOM    917  C   PRO A  60      -3.929  -8.192 -16.682  1.00 97.08           C  
ATOM    918  CB  PRO A  60      -1.768  -9.154 -17.576  1.00 97.08           C  
ATOM    919  HB2 PRO A  60      -2.433  -9.570 -18.333  1.00 97.08           H  
ATOM    920  HB3 PRO A  60      -1.215  -8.310 -17.987  1.00 97.08           H  
ATOM    921  O   PRO A  60      -4.756  -8.871 -17.291  1.00 97.08           O  
ATOM    922  CG  PRO A  60      -0.848 -10.255 -17.062  1.00 97.08           C  
ATOM    923  HG2 PRO A  60      -0.036  -9.801 -16.495  1.00 97.08           H  
ATOM    924  HG3 PRO A  60      -0.465 -10.882 -17.867  1.00 97.08           H  
ATOM    925  CD  PRO A  60      -1.765 -11.026 -16.118  1.00 97.08           C  
ATOM    926  HD2 PRO A  60      -1.174 -11.520 -15.347  1.00 97.08           H  
ATOM    927  HD3 PRO A  60      -2.345 -11.756 -16.683  1.00 97.08           H  
ATOM    928  N   GLY A  61      -4.163  -6.929 -16.323  1.00 96.95           N  
ATOM    929  H   GLY A  61      -3.469  -6.458 -15.760  1.00 96.95           H  
ATOM    930  CA  GLY A  61      -5.421  -6.214 -16.554  1.00 96.95           C  
ATOM    931  HA2 GLY A  61      -5.235  -5.146 -16.442  1.00 96.95           H  
ATOM    932  HA3 GLY A  61      -5.759  -6.405 -17.573  1.00 96.95           H  
ATOM    933  C   GLY A  61      -6.565  -6.584 -15.603  1.00 96.95           C  
ATOM    934  O   GLY A  61      -7.659  -6.038 -15.743  1.00 96.95           O  
ATOM    935  N   GLU A  62      -6.340  -7.489 -14.649  1.00 97.98           N  
ATOM    936  H   GLU A  62      -5.418  -7.893 -14.565  1.00 97.98           H  
ATOM    937  CA  GLU A  62      -7.335  -7.893 -13.658  1.00 97.98           C  
ATOM    938  HA  GLU A  62      -8.313  -7.880 -14.138  1.00 97.98           H  
ATOM    939  C   GLU A  62      -7.380  -6.913 -12.476  1.00 97.98           C  
ATOM    940  CB  GLU A  62      -7.060  -9.339 -13.208  1.00 97.98           C  
ATOM    941  HB2 GLU A  62      -6.881  -9.946 -14.096  1.00 97.98           H  
ATOM    942  HB3 GLU A  62      -6.165  -9.350 -12.587  1.00 97.98           H  
ATOM    943  O   GLU A  62      -6.358  -6.369 -12.040  1.00 97.98           O  
ATOM    944  CG  GLU A  62      -8.213  -9.977 -12.418  1.00 97.98           C  
ATOM    945  HG2 GLU A  62      -9.119  -9.914 -13.020  1.00 97.98           H  
ATOM    946  HG3 GLU A  62      -8.376  -9.407 -11.503  1.00 97.98           H  
ATOM    947  CD  GLU A  62      -7.949 -11.450 -12.050  1.00 97.98           C  
ATOM    948  OE1 GLU A  62      -8.915 -12.122 -11.633  1.00 97.98           O  
ATOM    949  OE2 GLU A  62      -6.798 -11.928 -12.216  1.00 97.98           O  
ATOM    950  N   GLU A  63      -8.584  -6.724 -11.935  1.00 97.75           N  
ATOM    951  H   GLU A  63      -9.367  -7.232 -12.320  1.00 97.75           H  
ATOM    952  CA  GLU A  63      -8.825  -6.068 -10.654  1.00 97.75           C  
ATOM    953  HA  GLU A  63      -7.859  -5.810 -10.219  1.00 97.75           H  
ATOM    954  C   GLU A  63      -9.532  -7.058  -9.716  1.00 97.75           C  
ATOM    955  CB  GLU A  63      -9.602  -4.751 -10.855  1.00 97.75           C  
ATOM    956  HB2 GLU A  63     -10.588  -4.968 -11.267  1.00 97.75           H  
ATOM    957  HB3 GLU A  63      -9.051  -4.146 -11.575  1.00 97.75           H  
ATOM    958  O   GLU A  63     -10.572  -7.615 -10.069  1.00 97.75           O  
ATOM    959  CG  GLU A  63      -9.760  -3.944  -9.550  1.00 97.75           C  
ATOM    960  HG2 GLU A  63     -10.367  -4.523  -8.853  1.00 97.75           H  
ATOM    961  HG3 GLU A  63      -8.775  -3.815  -9.101  1.00 97.75           H  
ATOM    962  CD  GLU A  63     -10.394  -2.546  -9.729  1.00 97.75           C  
ATOM    963  OE1 GLU A  63     -10.849  -1.971  -8.706  1.00 97.75           O  
ATOM    964  OE2 GLU A  63     -10.367  -1.993 -10.854  1.00 97.75           O  
ATOM    965  N   VAL A  64      -8.970  -7.284  -8.527  1.00 97.82           N  
ATOM    966  H   VAL A  64      -8.134  -6.763  -8.301  1.00 97.82           H  
ATOM    967  CA  VAL A  64      -9.493  -8.215  -7.515  1.00 97.82           C  
ATOM    968  HA  VAL A  64     -10.443  -8.618  -7.865  1.00 97.82           H  
ATOM    969  C   VAL A  64      -9.751  -7.467  -6.211  1.00 97.82           C  
ATOM    970  CB  VAL A  64      -8.541  -9.409  -7.279  1.00 97.82           C  
ATOM    971  HB  VAL A  64      -7.589  -9.044  -6.894  1.00 97.82           H  
ATOM    972  O   VAL A  64      -8.897  -6.717  -5.745  1.00 97.82           O  
ATOM    973  CG1 VAL A  64      -9.140 -10.388  -6.257  1.00 97.82           C  
ATOM    974 HG11 VAL A  64      -9.137  -9.947  -5.261  1.00 97.82           H  
ATOM    975 HG12 VAL A  64      -8.557 -11.309  -6.234  1.00 97.82           H  
ATOM    976 HG13 VAL A  64     -10.161 -10.643  -6.542  1.00 97.82           H  
ATOM    977  CG2 VAL A  64      -8.270 -10.190  -8.570  1.00 97.82           C  
ATOM    978 HG21 VAL A  64      -9.204 -10.543  -9.007  1.00 97.82           H  
ATOM    979 HG22 VAL A  64      -7.768  -9.547  -9.293  1.00 97.82           H  
ATOM    980 HG23 VAL A  64      -7.623 -11.044  -8.374  1.00 97.82           H  
ATOM    981  N   GLU A  65     -10.904  -7.697  -5.582  1.00 97.52           N  
ATOM    982  H   GLU A  65     -11.556  -8.347  -5.996  1.00 97.52           H  
ATOM    983  CA  GLU A  65     -11.218  -7.188  -4.242  1.00 97.52           C  
ATOM    984  HA  GLU A  65     -10.469  -6.448  -3.962  1.00 97.52           H  
ATOM    985  C   GLU A  65     -11.152  -8.325  -3.211  1.00 97.52           C  
ATOM    986  CB  GLU A  65     -12.579  -6.460  -4.243  1.00 97.52           C  
ATOM    987  HB2 GLU A  65     -13.375  -7.179  -4.438  1.00 97.52           H  
ATOM    988  HB3 GLU A  65     -12.578  -5.722  -5.045  1.00 97.52           H  
ATOM    989  O   GLU A  65     -11.769  -9.376  -3.378  1.00 97.52           O  
ATOM    990  CG  GLU A  65     -12.864  -5.731  -2.917  1.00 97.52           C  
ATOM    991  HG2 GLU A  65     -12.038  -5.053  -2.703  1.00 97.52           H  
ATOM    992  HG3 GLU A  65     -12.900  -6.461  -2.108  1.00 97.52           H  
ATOM    993  CD  GLU A  65     -14.184  -4.932  -2.939  1.00 97.52           C  
ATOM    994  OE1 GLU A  65     -15.213  -5.464  -2.476  1.00 97.52           O  
ATOM    995  OE2 GLU A  65     -14.174  -3.740  -3.347  1.00 97.52           O  
ATOM    996  N   VAL A  66     -10.421  -8.104  -2.119  1.00 96.26           N  
ATOM    997  H   VAL A  66      -9.899  -7.240  -2.075  1.00 96.26           H  
ATOM    998  CA  VAL A  66     -10.312  -9.015  -0.976  1.00 96.26           C  
ATOM    999  HA  VAL A  66     -10.889  -9.918  -1.178  1.00 96.26           H  
ATOM   1000  C   VAL A  66     -10.890  -8.320   0.246  1.00 96.26           C  
ATOM   1001  CB  VAL A  66      -8.854  -9.428  -0.709  1.00 96.26           C  
ATOM   1002  HB  VAL A  66      -8.294  -8.572  -0.334  1.00 96.26           H  
ATOM   1003  O   VAL A  66     -10.432  -7.243   0.617  1.00 96.26           O  
ATOM   1004  CG1 VAL A  66      -8.787 -10.551   0.336  1.00 96.26           C  
ATOM   1005 HG11 VAL A  66      -9.321 -11.430  -0.025  1.00 96.26           H  
ATOM   1006 HG12 VAL A  66      -7.745 -10.814   0.523  1.00 96.26           H  
ATOM   1007 HG13 VAL A  66      -9.231 -10.223   1.276  1.00 96.26           H  
ATOM   1008  CG2 VAL A  66      -8.160  -9.924  -1.978  1.00 96.26           C  
ATOM   1009 HG21 VAL A  66      -8.712 -10.761  -2.405  1.00 96.26           H  
ATOM   1010 HG22 VAL A  66      -7.140 -10.222  -1.735  1.00 96.26           H  
ATOM   1011 HG23 VAL A  66      -8.101  -9.123  -2.716  1.00 96.26           H  
ATOM   1012  N   THR A  67     -11.883  -8.928   0.889  1.00 94.25           N  
ATOM   1013  H   THR A  67     -12.187  -9.837   0.572  1.00 94.25           H  
ATOM   1014  CA  THR A  67     -12.501  -8.371   2.100  1.00 94.25           C  
ATOM   1015  HA  THR A  67     -12.175  -7.340   2.233  1.00 94.25           H  
ATOM   1016  C   THR A  67     -12.067  -9.153   3.330  1.00 94.25           C  
ATOM   1017  CB  THR A  67     -14.028  -8.324   1.983  1.00 94.25           C  
ATOM   1018  HB  THR A  67     -14.419  -9.327   1.814  1.00 94.25           H  
ATOM   1019  O   THR A  67     -12.145 -10.380   3.352  1.00 94.25           O  
ATOM   1020  CG2 THR A  67     -14.698  -7.717   3.218  1.00 94.25           C  
ATOM   1021 HG21 THR A  67     -14.253  -6.748   3.445  1.00 94.25           H  
ATOM   1022 HG22 THR A  67     -14.583  -8.380   4.075  1.00 94.25           H  
ATOM   1023 HG23 THR A  67     -15.763  -7.585   3.023  1.00 94.25           H  
ATOM   1024  OG1 THR A  67     -14.394  -7.491   0.909  1.00 94.25           O  
ATOM   1025  HG1 THR A  67     -14.028  -7.836   0.091  1.00 94.25           H  
ATOM   1026  N   PHE A  68     -11.659  -8.421   4.360  1.00 91.96           N  
ATOM   1027  H   PHE A  68     -11.608  -7.420   4.235  1.00 91.96           H  
ATOM   1028  CA  PHE A  68     -11.373  -8.918   5.698  1.00 91.96           C  
ATOM   1029  HA  PHE A  68     -11.398 -10.008   5.705  1.00 91.96           H  
ATOM   1030  C   PHE A  68     -12.438  -8.398   6.657  1.00 91.96           C  
ATOM   1031  CB  PHE A  68      -9.975  -8.470   6.134  1.00 91.96           C  
ATOM   1032  HB2 PHE A  68      -9.820  -8.775   7.169  1.00 91.96           H  
ATOM   1033  HB3 PHE A  68      -9.921  -7.381   6.101  1.00 91.96           H  
ATOM   1034  O   PHE A  68     -12.888  -7.255   6.547  1.00 91.96           O  
ATOM   1035  CG  PHE A  68      -8.862  -9.045   5.286  1.00 91.96           C  
ATOM   1036  CD1 PHE A  68      -8.143 -10.160   5.747  1.00 91.96           C  
ATOM   1037  HD1 PHE A  68      -8.372 -10.580   6.716  1.00 91.96           H  
ATOM   1038  CD2 PHE A  68      -8.548  -8.476   4.037  1.00 91.96           C  
ATOM   1039  HD2 PHE A  68      -9.098  -7.619   3.677  1.00 91.96           H  
ATOM   1040  CE1 PHE A  68      -7.119 -10.715   4.964  1.00 91.96           C  
ATOM   1041  HE1 PHE A  68      -6.557 -11.558   5.338  1.00 91.96           H  
ATOM   1042  CE2 PHE A  68      -7.531  -9.036   3.246  1.00 91.96           C  
ATOM   1043  HE2 PHE A  68      -7.305  -8.606   2.282  1.00 91.96           H  
ATOM   1044  CZ  PHE A  68      -6.821 -10.157   3.711  1.00 91.96           C  
ATOM   1045  HZ  PHE A  68      -6.035 -10.587   3.109  1.00 91.96           H  
ATOM   1046  N   SER A  69     -12.826  -9.230   7.614  1.00 87.94           N  
ATOM   1047  H   SER A  69     -12.378 -10.132   7.684  1.00 87.94           H  
ATOM   1048  CA  SER A  69     -13.723  -8.853   8.705  1.00 87.94           C  
ATOM   1049  HA  SER A  69     -13.905  -7.778   8.696  1.00 87.94           H  
ATOM   1050  C   SER A  69     -13.040  -9.195  10.015  1.00 87.94           C  
ATOM   1051  CB  SER A  69     -15.077  -9.557   8.587  1.00 87.94           C  
ATOM   1052  HB2 SER A  69     -15.724  -9.230   9.401  1.00 87.94           H  
ATOM   1053  HB3 SER A  69     -14.944 -10.637   8.647  1.00 87.94           H  
ATOM   1054  O   SER A  69     -12.438 -10.260  10.141  1.00 87.94           O  
ATOM   1055  OG  SER A  69     -15.673  -9.217   7.348  1.00 87.94           O  
ATOM   1056  HG  SER A  69     -15.333  -8.352   7.109  1.00 87.94           H  
ATOM   1057  N   ALA A  70     -13.113  -8.292  10.983  1.00 77.61           N  
ATOM   1058  H   ALA A  70     -13.655  -7.449  10.855  1.00 77.61           H  
ATOM   1059  CA  ALA A  70     -12.513  -8.509  12.285  1.00 77.61           C  
ATOM   1060  HA  ALA A  70     -12.222  -9.554  12.387  1.00 77.61           H  
ATOM   1061  C   ALA A  70     -13.540  -8.210  13.371  1.00 77.61           C  
ATOM   1062  CB  ALA A  70     -11.242  -7.662  12.416  1.00 77.61           C  
ATOM   1063  HB1 ALA A  70     -11.492  -6.602  12.374  1.00 77.61           H  
ATOM   1064  HB2 ALA A  70     -10.759  -7.874  13.370  1.00 77.61           H  
ATOM   1065  HB3 ALA A  70     -10.549  -7.903  11.610  1.00 77.61           H  
ATOM   1066  O   ALA A  70     -14.205  -7.184  13.339  1.00 77.61           O  
ATOM   1067  N   ASN A  71     -13.619  -9.098  14.363  1.00 75.18           N  
ATOM   1068  H   ASN A  71     -13.120  -9.971  14.274  1.00 75.18           H  
ATOM   1069  CA  ASN A  71     -14.375  -8.837  15.592  1.00 75.18           C  
ATOM   1070  HA  ASN A  71     -15.359  -8.443  15.337  1.00 75.18           H  
ATOM   1071  C   ASN A  71     -13.681  -7.789  16.479  1.00 75.18           C  
ATOM   1072  CB  ASN A  71     -14.546 -10.154  16.364  1.00 75.18           C  
ATOM   1073  HB2 ASN A  71     -13.564 -10.541  16.635  1.00 75.18           H  
ATOM   1074  HB3 ASN A  71     -15.093  -9.949  17.284  1.00 75.18           H  
ATOM   1075  O   ASN A  71     -14.274  -7.294  17.429  1.00 75.18           O  
ATOM   1076  CG  ASN A  71     -15.318 -11.214  15.604  1.00 75.18           C  
ATOM   1077  ND2 ASN A  71     -15.092 -12.470  15.912  1.00 75.18           N  
ATOM   1078 HD21 ASN A  71     -14.499 -12.707  16.695  1.00 75.18           H  
ATOM   1079 HD22 ASN A  71     -15.654 -13.139  15.406  1.00 75.18           H  
ATOM   1080  OD1 ASN A  71     -16.115 -10.962  14.724  1.00 75.18           O  
ATOM   1081  N   ASP A  72     -12.408  -7.510  16.191  1.00 75.72           N  
ATOM   1082  H   ASP A  72     -12.027  -7.901  15.341  1.00 75.72           H  
ATOM   1083  CA  ASP A  72     -11.597  -6.496  16.848  1.00 75.72           C  
ATOM   1084  HA  ASP A  72     -12.219  -5.905  17.520  1.00 75.72           H  
ATOM   1085  C   ASP A  72     -10.960  -5.596  15.772  1.00 75.72           C  
ATOM   1086  CB  ASP A  72     -10.546  -7.162  17.741  1.00 75.72           C  
ATOM   1087  HB2 ASP A  72      -9.962  -7.866  17.148  1.00 75.72           H  
ATOM   1088  HB3 ASP A  72     -11.056  -7.726  18.522  1.00 75.72           H  
ATOM   1089  O   ASP A  72     -10.044  -6.039  15.065  1.00 75.72           O  
ATOM   1090  CG  ASP A  72      -9.603  -6.148  18.399  1.00 75.72           C  
ATOM   1091  OD1 ASP A  72      -9.816  -4.926  18.236  1.00 75.72           O  
ATOM   1092  OD2 ASP A  72      -8.628  -6.624  19.018  1.00 75.72           O  
ATOM   1093  N   PRO A  73     -11.419  -4.341  15.645  1.00 76.98           N  
ATOM   1094  CA  PRO A  73     -10.879  -3.349  14.722  1.00 76.98           C  
ATOM   1095  HA  PRO A  73     -11.111  -3.646  13.700  1.00 76.98           H  
ATOM   1096  C   PRO A  73      -9.379  -3.112  14.860  1.00 76.98           C  
ATOM   1097  CB  PRO A  73     -11.618  -2.060  15.067  1.00 76.98           C  
ATOM   1098  HB2 PRO A  73     -11.108  -1.535  15.876  1.00 76.98           H  
ATOM   1099  HB3 PRO A  73     -11.692  -1.409  14.196  1.00 76.98           H  
ATOM   1100  O   PRO A  73      -8.720  -2.803  13.870  1.00 76.98           O  
ATOM   1101  CG  PRO A  73     -12.963  -2.566  15.583  1.00 76.98           C  
ATOM   1102  HG2 PRO A  73     -13.602  -2.861  14.750  1.00 76.98           H  
ATOM   1103  HG3 PRO A  73     -13.453  -1.842  16.234  1.00 76.98           H  
ATOM   1104  CD  PRO A  73     -12.573  -3.811  16.345  1.00 76.98           C  
ATOM   1105  HD2 PRO A  73     -12.298  -3.554  17.369  1.00 76.98           H  
ATOM   1106  HD3 PRO A  73     -13.400  -4.520  16.330  1.00 76.98           H  
ATOM   1107  N   HIS A  74      -8.798  -3.303  16.049  1.00 79.98           N  
ATOM   1108  H   HIS A  74      -9.350  -3.630  16.829  1.00 79.98           H  
ATOM   1109  CA  HIS A  74      -7.361  -3.121  16.253  1.00 79.98           C  
ATOM   1110  HA  HIS A  74      -7.096  -2.117  15.922  1.00 79.98           H  
ATOM   1111  C   HIS A  74      -6.522  -4.098  15.418  1.00 79.98           C  
ATOM   1112  CB  HIS A  74      -7.028  -3.245  17.743  1.00 79.98           C  
ATOM   1113  HB2 HIS A  74      -5.947  -3.181  17.867  1.00 79.98           H  
ATOM   1114  HB3 HIS A  74      -7.344  -4.221  18.113  1.00 79.98           H  
ATOM   1115  O   HIS A  74      -5.359  -3.814  15.121  1.00 79.98           O  
ATOM   1116  CG  HIS A  74      -7.652  -2.159  18.578  1.00 79.98           C  
ATOM   1117  CD2 HIS A  74      -8.578  -2.308  19.577  1.00 79.98           C  
ATOM   1118  HD2 HIS A  74      -9.008  -3.241  19.910  1.00 79.98           H  
ATOM   1119  ND1 HIS A  74      -7.383  -0.814  18.469  1.00 79.98           N  
ATOM   1120  HD1 HIS A  74      -6.795  -0.387  17.767  1.00 79.98           H  
ATOM   1121  CE1 HIS A  74      -8.125  -0.166  19.382  1.00 79.98           C  
ATOM   1122  HE1 HIS A  74      -8.154   0.905  19.518  1.00 79.98           H  
ATOM   1123  NE2 HIS A  74      -8.857  -1.034  20.090  1.00 79.98           N  
ATOM   1124  N   LYS A  75      -7.106  -5.213  14.952  1.00 83.90           N  
ATOM   1125  H   LYS A  75      -8.068  -5.381  15.210  1.00 83.90           H  
ATOM   1126  CA  LYS A  75      -6.454  -6.130  14.002  1.00 83.90           C  
ATOM   1127  HA  LYS A  75      -5.480  -6.408  14.404  1.00 83.90           H  
ATOM   1128  C   LYS A  75      -6.178  -5.485  12.641  1.00 83.90           C  
ATOM   1129  CB  LYS A  75      -7.299  -7.400  13.829  1.00 83.90           C  
ATOM   1130  HB2 LYS A  75      -8.293  -7.138  13.468  1.00 83.90           H  
ATOM   1131  HB3 LYS A  75      -6.821  -8.028  13.077  1.00 83.90           H  
ATOM   1132  O   LYS A  75      -5.273  -5.927  11.933  1.00 83.90           O  
ATOM   1133  CG  LYS A  75      -7.405  -8.189  15.142  1.00 83.90           C  
ATOM   1134  HG2 LYS A  75      -6.408  -8.302  15.567  1.00 83.90           H  
ATOM   1135  HG3 LYS A  75      -8.026  -7.644  15.853  1.00 83.90           H  
ATOM   1136  CD  LYS A  75      -7.994  -9.583  14.902  1.00 83.90           C  
ATOM   1137  HD2 LYS A  75      -8.996  -9.497  14.482  1.00 83.90           H  
ATOM   1138  HD3 LYS A  75      -7.351 -10.109  14.196  1.00 83.90           H  
ATOM   1139  CE  LYS A  75      -8.044 -10.347  16.229  1.00 83.90           C  
ATOM   1140  HE2 LYS A  75      -7.222 -10.005  16.857  1.00 83.90           H  
ATOM   1141  HE3 LYS A  75      -8.971 -10.091  16.743  1.00 83.90           H  
ATOM   1142  NZ  LYS A  75      -7.922 -11.814  16.029  1.00 83.90           N  
ATOM   1143  HZ1 LYS A  75      -8.058 -12.307  16.900  1.00 83.90           H  
ATOM   1144  HZ2 LYS A  75      -8.563 -12.157  15.329  1.00 83.90           H  
ATOM   1145  HZ3 LYS A  75      -6.985 -12.063  15.745  1.00 83.90           H  
ATOM   1146  N   PHE A  76      -6.905  -4.425  12.294  1.00 87.26           N  
ATOM   1147  H   PHE A  76      -7.626  -4.107  12.927  1.00 87.26           H  
ATOM   1148  CA  PHE A  76      -6.705  -3.638  11.080  1.00 87.26           C  
ATOM   1149  HA  PHE A  76      -6.362  -4.293  10.279  1.00 87.26           H  
ATOM   1150  C   PHE A  76      -5.601  -2.583  11.207  1.00 87.26           C  
ATOM   1151  CB  PHE A  76      -8.051  -3.024  10.663  1.00 87.26           C  
ATOM   1152  HB2 PHE A  76      -8.401  -2.365  11.458  1.00 87.26           H  
ATOM   1153  HB3 PHE A  76      -7.892  -2.380   9.799  1.00 87.26           H  
ATOM   1154  O   PHE A  76      -5.230  -1.992  10.199  1.00 87.26           O  
ATOM   1155  CG  PHE A  76      -9.159  -4.000  10.298  1.00 87.26           C  
ATOM   1156  CD1 PHE A  76      -8.868  -5.262   9.750  1.00 87.26           C  
ATOM   1157  HD1 PHE A  76      -7.837  -5.557   9.624  1.00 87.26           H  
ATOM   1158  CD2 PHE A  76     -10.502  -3.628  10.469  1.00 87.26           C  
ATOM   1159  HD2 PHE A  76     -10.749  -2.663  10.888  1.00 87.26           H  
ATOM   1160  CE1 PHE A  76      -9.890  -6.146   9.368  1.00 87.26           C  
ATOM   1161  HE1 PHE A  76      -9.649  -7.115   8.956  1.00 87.26           H  
ATOM   1162  CE2 PHE A  76     -11.528  -4.507  10.084  1.00 87.26           C  
ATOM   1163  HE2 PHE A  76     -12.559  -4.215  10.215  1.00 87.26           H  
ATOM   1164  CZ  PHE A  76     -11.228  -5.759   9.525  1.00 87.26           C  
ATOM   1165  HZ  PHE A  76     -12.028  -6.417   9.220  1.00 87.26           H  
ATOM   1166  N   ASN A  77      -5.003  -2.392  12.392  1.00 88.07           N  
ATOM   1167  H   ASN A  77      -5.370  -2.871  13.202  1.00 88.07           H  
ATOM   1168  CA  ASN A  77      -3.985  -1.356  12.601  1.00 88.07           C  
ATOM   1169  HA  ASN A  77      -4.356  -0.446  12.131  1.00 88.07           H  
ATOM   1170  C   ASN A  77      -2.619  -1.673  11.974  1.00 88.07           C  
ATOM   1171  CB  ASN A  77      -3.822  -1.062  14.103  1.00 88.07           C  
ATOM   1172  HB2 ASN A  77      -2.937  -0.442  14.248  1.00 88.07           H  
ATOM   1173  HB3 ASN A  77      -3.681  -1.988  14.661  1.00 88.07           H  
ATOM   1174  O   ASN A  77      -1.749  -0.802  11.938  1.00 88.07           O  
ATOM   1175  CG  ASN A  77      -4.985  -0.283  14.683  1.00 88.07           C  
ATOM   1176  ND2 ASN A  77      -4.968  -0.001  15.963  1.00 88.07           N  
ATOM   1177 HD21 ASN A  77      -4.152  -0.222  16.516  1.00 88.07           H  
ATOM   1178 HD22 ASN A  77      -5.644   0.703  16.222  1.00 88.07           H  
ATOM   1179  OD1 ASN A  77      -5.904   0.132  14.008  1.00 88.07           O  
ATOM   1180  N   ARG A  78      -2.388  -2.921  11.546  1.00 91.89           N  
ATOM   1181  H   ARG A  78      -3.158  -3.572  11.585  1.00 91.89           H  
ATOM   1182  CA  ARG A  78      -1.080  -3.386  11.058  1.00 91.89           C  
ATOM   1183  HA  ARG A  78      -0.497  -2.507  10.781  1.00 91.89           H  
ATOM   1184  C   ARG A  78      -1.175  -4.236   9.782  1.00 91.89           C  
ATOM   1185  CB  ARG A  78      -0.310  -4.103  12.181  1.00 91.89           C  
ATOM   1186  HB2 ARG A  78       0.640  -4.459  11.783  1.00 91.89           H  
ATOM   1187  HB3 ARG A  78      -0.893  -4.967  12.502  1.00 91.89           H  
ATOM   1188  O   ARG A  78      -0.717  -5.383   9.799  1.00 91.89           O  
ATOM   1189  CG  ARG A  78      -0.004  -3.222  13.401  1.00 91.89           C  
ATOM   1190  HG2 ARG A  78      -0.925  -2.802  13.804  1.00 91.89           H  
ATOM   1191  HG3 ARG A  78       0.664  -2.410  13.111  1.00 91.89           H  
ATOM   1192  CD  ARG A  78       0.650  -4.080  14.491  1.00 91.89           C  
ATOM   1193  HD2 ARG A  78      -0.015  -4.911  14.725  1.00 91.89           H  
ATOM   1194  HD3 ARG A  78       1.582  -4.496  14.109  1.00 91.89           H  
ATOM   1195  NE  ARG A  78       0.876  -3.304  15.727  1.00 91.89           N  
ATOM   1196  HE  ARG A  78       0.053  -3.021  16.240  1.00 91.89           H  
ATOM   1197  NH1 ARG A  78       3.148  -3.031  15.545  1.00 91.89           N  
ATOM   1198 HH11 ARG A  78       3.138  -3.605  14.714  1.00 91.89           H  
ATOM   1199 HH12 ARG A  78       3.763  -2.229  15.557  1.00 91.89           H  
ATOM   1200  NH2 ARG A  78       2.043  -1.857  17.044  1.00 91.89           N  
ATOM   1201 HH21 ARG A  78       2.776  -1.180  16.889  1.00 91.89           H  
ATOM   1202 HH22 ARG A  78       1.188  -1.493  17.440  1.00 91.89           H  
ATOM   1203  CZ  ARG A  78       2.014  -2.763  16.116  1.00 91.89           C  
ATOM   1204  N   PRO A  79      -1.817  -3.763   8.697  1.00 93.57           N  
ATOM   1205  CA  PRO A  79      -1.908  -4.552   7.484  1.00 93.57           C  
ATOM   1206  HA  PRO A  79      -2.245  -5.560   7.724  1.00 93.57           H  
ATOM   1207  C   PRO A  79      -0.535  -4.627   6.809  1.00 93.57           C  
ATOM   1208  CB  PRO A  79      -2.969  -3.873   6.625  1.00 93.57           C  
ATOM   1209  HB2 PRO A  79      -3.961  -4.194   6.944  1.00 93.57           H  
ATOM   1210  HB3 PRO A  79      -2.825  -4.067   5.562  1.00 93.57           H  
ATOM   1211  O   PRO A  79       0.264  -3.686   6.826  1.00 93.57           O  
ATOM   1212  CG  PRO A  79      -2.770  -2.404   6.976  1.00 93.57           C  
ATOM   1213  HG2 PRO A  79      -1.967  -2.010   6.353  1.00 93.57           H  
ATOM   1214  HG3 PRO A  79      -3.684  -1.832   6.819  1.00 93.57           H  
ATOM   1215  CD  PRO A  79      -2.361  -2.434   8.456  1.00 93.57           C  
ATOM   1216  HD2 PRO A  79      -1.630  -1.657   8.680  1.00 93.57           H  
ATOM   1217  HD3 PRO A  79      -3.248  -2.290   9.074  1.00 93.57           H  
ATOM   1218  N   GLN A  80      -0.269  -5.773   6.202  1.00 96.04           N  
ATOM   1219  H   GLN A  80      -0.959  -6.509   6.255  1.00 96.04           H  
ATOM   1220  CA  GLN A  80       0.972  -6.066   5.506  1.00 96.04           C  
ATOM   1221  HA  GLN A  80       1.533  -5.144   5.356  1.00 96.04           H  
ATOM   1222  C   GLN A  80       0.645  -6.655   4.138  1.00 96.04           C  
ATOM   1223  CB  GLN A  80       1.810  -6.999   6.389  1.00 96.04           C  
ATOM   1224  HB2 GLN A  80       2.115  -6.450   7.280  1.00 96.04           H  
ATOM   1225  HB3 GLN A  80       1.168  -7.818   6.713  1.00 96.04           H  
ATOM   1226  O   GLN A  80      -0.163  -7.577   4.021  1.00 96.04           O  
ATOM   1227  CG  GLN A  80       3.063  -7.596   5.725  1.00 96.04           C  
ATOM   1228  HG2 GLN A  80       2.786  -8.086   4.792  1.00 96.04           H  
ATOM   1229  HG3 GLN A  80       3.779  -6.809   5.492  1.00 96.04           H  
ATOM   1230  CD  GLN A  80       3.721  -8.654   6.612  1.00 96.04           C  
ATOM   1231  NE2 GLN A  80       4.737  -9.333   6.155  1.00 96.04           N  
ATOM   1232 HE21 GLN A  80       5.185  -9.938   6.827  1.00 96.04           H  
ATOM   1233 HE22 GLN A  80       5.326  -8.898   5.459  1.00 96.04           H  
ATOM   1234  OE1 GLN A  80       3.328  -8.949   7.732  1.00 96.04           O  
ATOM   1235  N   PHE A  81       1.316  -6.145   3.115  1.00 96.96           N  
ATOM   1236  H   PHE A  81       1.961  -5.390   3.299  1.00 96.96           H  
ATOM   1237  CA  PHE A  81       1.194  -6.582   1.734  1.00 96.96           C  
ATOM   1238  HA  PHE A  81       0.500  -7.421   1.674  1.00 96.96           H  
ATOM   1239  C   PHE A  81       2.568  -7.038   1.262  1.00 96.96           C  
ATOM   1240  CB  PHE A  81       0.631  -5.446   0.867  1.00 96.96           C  
ATOM   1241  HB2 PHE A  81       0.361  -5.849  -0.109  1.00 96.96           H  
ATOM   1242  HB3 PHE A  81       1.407  -4.699   0.704  1.00 96.96           H  
ATOM   1243  O   PHE A  81       3.553  -6.326   1.420  1.00 96.96           O  
ATOM   1244  CG  PHE A  81      -0.580  -4.767   1.480  1.00 96.96           C  
ATOM   1245  CD1 PHE A  81      -1.851  -5.346   1.336  1.00 96.96           C  
ATOM   1246  HD1 PHE A  81      -1.969  -6.234   0.732  1.00 96.96           H  
ATOM   1247  CD2 PHE A  81      -0.426  -3.604   2.260  1.00 96.96           C  
ATOM   1248  HD2 PHE A  81       0.550  -3.160   2.386  1.00 96.96           H  
ATOM   1249  CE1 PHE A  81      -2.960  -4.782   1.988  1.00 96.96           C  
ATOM   1250  HE1 PHE A  81      -3.936  -5.234   1.888  1.00 96.96           H  
ATOM   1251  CE2 PHE A  81      -1.535  -3.042   2.914  1.00 96.96           C  
ATOM   1252  HE2 PHE A  81      -1.410  -2.162   3.529  1.00 96.96           H  
ATOM   1253  CZ  PHE A  81      -2.799  -3.644   2.791  1.00 96.96           C  
ATOM   1254  HZ  PHE A  81      -3.648  -3.240   3.322  1.00 96.96           H  
ATOM   1255  N   THR A  82       2.663  -8.235   0.704  1.00 97.40           N  
ATOM   1256  H   THR A  82       1.831  -8.803   0.641  1.00 97.40           H  
ATOM   1257  CA  THR A  82       3.854  -8.692  -0.014  1.00 97.40           C  
ATOM   1258  HA  THR A  82       4.623  -7.918  -0.010  1.00 97.40           H  
ATOM   1259  C   THR A  82       3.445  -8.935  -1.451  1.00 97.40           C  
ATOM   1260  CB  THR A  82       4.458  -9.943   0.625  1.00 97.40           C  
ATOM   1261  HB  THR A  82       3.747 -10.767   0.563  1.00 97.40           H  
ATOM   1262  O   THR A  82       2.566  -9.754  -1.699  1.00 97.40           O  
ATOM   1263  CG2 THR A  82       5.760 -10.361  -0.044  1.00 97.40           C  
ATOM   1264 HG21 THR A  82       5.587 -10.586  -1.097  1.00 97.40           H  
ATOM   1265 HG22 THR A  82       6.135 -11.267   0.431  1.00 97.40           H  
ATOM   1266 HG23 THR A  82       6.495  -9.560   0.033  1.00 97.40           H  
ATOM   1267  OG1 THR A  82       4.749  -9.678   1.982  1.00 97.40           O  
ATOM   1268  HG1 THR A  82       4.419  -8.793   2.152  1.00 97.40           H  
ATOM   1269  N   ILE A  83       4.038  -8.182  -2.368  1.00 96.62           N  
ATOM   1270  H   ILE A  83       4.774  -7.557  -2.071  1.00 96.62           H  
ATOM   1271  CA  ILE A  83       3.783  -8.247  -3.800  1.00 96.62           C  
ATOM   1272  HA  ILE A  83       2.880  -8.827  -3.990  1.00 96.62           H  
ATOM   1273  C   ILE A  83       4.964  -8.973  -4.431  1.00 96.62           C  
ATOM   1274  CB  ILE A  83       3.588  -6.830  -4.391  1.00 96.62           C  
ATOM   1275  HB  ILE A  83       4.516  -6.267  -4.291  1.00 96.62           H  
ATOM   1276  O   ILE A  83       6.096  -8.500  -4.336  1.00 96.62           O  
ATOM   1277  CG1 ILE A  83       2.439  -6.036  -3.720  1.00 96.62           C  
ATOM   1278 HG12 ILE A  83       1.658  -6.722  -3.394  1.00 96.62           H  
ATOM   1279 HG13 ILE A  83       1.993  -5.358  -4.448  1.00 96.62           H  
ATOM   1280  CG2 ILE A  83       3.265  -6.941  -5.887  1.00 96.62           C  
ATOM   1281 HG21 ILE A  83       4.049  -7.483  -6.416  1.00 96.62           H  
ATOM   1282 HG22 ILE A  83       2.318  -7.466  -6.007  1.00 96.62           H  
ATOM   1283 HG23 ILE A  83       3.189  -5.948  -6.330  1.00 96.62           H  
ATOM   1284  CD1 ILE A  83       2.886  -5.165  -2.538  1.00 96.62           C  
ATOM   1285 HD11 ILE A  83       3.251  -5.778  -1.715  1.00 96.62           H  
ATOM   1286 HD12 ILE A  83       2.039  -4.578  -2.183  1.00 96.62           H  
ATOM   1287 HD13 ILE A  83       3.675  -4.484  -2.857  1.00 96.62           H  
ATOM   1288  N   GLU A  84       4.699 -10.107  -5.063  1.00 96.12           N  
ATOM   1289  H   GLU A  84       3.748 -10.449  -5.077  1.00 96.12           H  
ATOM   1290  CA  GLU A  84       5.680 -10.926  -5.765  1.00 96.12           C  
ATOM   1291  HA  GLU A  84       6.656 -10.447  -5.697  1.00 96.12           H  
ATOM   1292  C   GLU A  84       5.302 -11.011  -7.246  1.00 96.12           C  
ATOM   1293  CB  GLU A  84       5.807 -12.321  -5.123  1.00 96.12           C  
ATOM   1294  HB2 GLU A  84       4.868 -12.863  -5.234  1.00 96.12           H  
ATOM   1295  HB3 GLU A  84       6.591 -12.861  -5.654  1.00 96.12           H  
ATOM   1296  O   GLU A  84       4.136 -11.187  -7.599  1.00 96.12           O  
ATOM   1297  CG  GLU A  84       6.172 -12.240  -3.627  1.00 96.12           C  
ATOM   1298  HG2 GLU A  84       6.994 -11.532  -3.523  1.00 96.12           H  
ATOM   1299  HG3 GLU A  84       5.319 -11.841  -3.078  1.00 96.12           H  
ATOM   1300  CD  GLU A  84       6.597 -13.570  -2.978  1.00 96.12           C  
ATOM   1301  OE1 GLU A  84       7.042 -13.505  -1.798  1.00 96.12           O  
ATOM   1302  OE2 GLU A  84       6.588 -14.616  -3.661  1.00 96.12           O  
ATOM   1303  N   TRP A  85       6.275 -10.871  -8.139  1.00 92.65           N  
ATOM   1304  H   TRP A  85       7.220 -10.728  -7.811  1.00 92.65           H  
ATOM   1305  CA  TRP A  85       6.045 -10.971  -9.580  1.00 92.65           C  
ATOM   1306  HA  TRP A  85       5.082 -11.451  -9.751  1.00 92.65           H  
ATOM   1307  C   TRP A  85       7.084 -11.861 -10.257  1.00 92.65           C  
ATOM   1308  CB  TRP A  85       5.963  -9.571 -10.205  1.00 92.65           C  
ATOM   1309  HB2 TRP A  85       5.172  -9.023  -9.694  1.00 92.65           H  
ATOM   1310  HB3 TRP A  85       5.670  -9.663 -11.251  1.00 92.65           H  
ATOM   1311  O   TRP A  85       8.156 -12.160  -9.717  1.00 92.65           O  
ATOM   1312  CG  TRP A  85       7.202  -8.741 -10.123  1.00 92.65           C  
ATOM   1313  CD1 TRP A  85       8.184  -8.677 -11.050  1.00 92.65           C  
ATOM   1314  HD1 TRP A  85       8.193  -9.231 -11.977  1.00 92.65           H  
ATOM   1315  CD2 TRP A  85       7.602  -7.835  -9.053  1.00 92.65           C  
ATOM   1316  CE2 TRP A  85       8.842  -7.234  -9.419  1.00 92.65           C  
ATOM   1317  CE3 TRP A  85       7.046  -7.465  -7.809  1.00 92.65           C  
ATOM   1318  HE3 TRP A  85       6.116  -7.915  -7.494  1.00 92.65           H  
ATOM   1319  NE1 TRP A  85       9.161  -7.797 -10.633  1.00 92.65           N  
ATOM   1320  HE1 TRP A  85       9.986  -7.576 -11.172  1.00 92.65           H  
ATOM   1321  CH2 TRP A  85       8.921  -5.966  -7.373  1.00 92.65           C  
ATOM   1322  HH2 TRP A  85       9.425  -5.245  -6.747  1.00 92.65           H  
ATOM   1323  CZ2 TRP A  85       9.502  -6.312  -8.600  1.00 92.65           C  
ATOM   1324  HZ2 TRP A  85      10.436  -5.868  -8.909  1.00 92.65           H  
ATOM   1325  CZ3 TRP A  85       7.699  -6.540  -6.974  1.00 92.65           C  
ATOM   1326  HZ3 TRP A  85       7.260  -6.274  -6.024  1.00 92.65           H  
ATOM   1327  N   GLY A  86       6.753 -12.305 -11.473  1.00 83.52           N  
ATOM   1328  H   GLY A  86       5.842 -12.058 -11.833  1.00 83.52           H  
ATOM   1329  CA  GLY A  86       7.649 -13.126 -12.285  1.00 83.52           C  
ATOM   1330  HA2 GLY A  86       7.216 -13.274 -13.275  1.00 83.52           H  
ATOM   1331  HA3 GLY A  86       7.759 -14.099 -11.806  1.00 83.52           H  
ATOM   1332  C   GLY A  86       9.032 -12.484 -12.449  1.00 83.52           C  
ATOM   1333  O   GLY A  86       9.142 -11.284 -12.680  1.00 83.52           O  
ATOM   1334  N   GLY A  87      10.092 -13.290 -12.340  1.00 77.11           N  
ATOM   1335  H   GLY A  87       9.929 -14.269 -12.152  1.00 77.11           H  
ATOM   1336  CA  GLY A  87      11.482 -12.811 -12.366  1.00 77.11           C  
ATOM   1337  HA2 GLY A  87      12.085 -13.519 -12.935  1.00 77.11           H  
ATOM   1338  HA3 GLY A  87      11.536 -11.847 -12.871  1.00 77.11           H  
ATOM   1339  C   GLY A  87      12.133 -12.652 -10.987  1.00 77.11           C  
ATOM   1340  O   GLY A  87      13.273 -12.204 -10.917  1.00 77.11           O  
ATOM   1341  N   GLY A  88      11.449 -13.051  -9.907  1.00 82.57           N  
ATOM   1342  H   GLY A  88      10.476 -13.299 -10.016  1.00 82.57           H  
ATOM   1343  CA  GLY A  88      12.002 -13.054  -8.547  1.00 82.57           C  
ATOM   1344  HA2 GLY A  88      13.048 -13.359  -8.574  1.00 82.57           H  
ATOM   1345  HA3 GLY A  88      11.447 -13.773  -7.944  1.00 82.57           H  
ATOM   1346  C   GLY A  88      11.921 -11.703  -7.840  1.00 82.57           C  
ATOM   1347  O   GLY A  88      12.648 -11.474  -6.878  1.00 82.57           O  
ATOM   1348  N   GLY A  89      11.071 -10.796  -8.322  1.00 89.87           N  
ATOM   1349  H   GLY A  89      10.430 -11.066  -9.055  1.00 89.87           H  
ATOM   1350  CA  GLY A  89      10.860  -9.514  -7.672  1.00 89.87           C  
ATOM   1351  HA2 GLY A  89      11.813  -9.163  -7.275  1.00 89.87           H  
ATOM   1352  HA3 GLY A  89      10.501  -8.787  -8.401  1.00 89.87           H  
ATOM   1353  C   GLY A  89       9.858  -9.621  -6.530  1.00 89.87           C  
ATOM   1354  O   GLY A  89       8.791 -10.211  -6.697  1.00 89.87           O  
ATOM   1355  N   ARG A  90      10.218  -9.058  -5.373  1.00 95.43           N  
ATOM   1356  H   ARG A  90      11.136  -8.643  -5.307  1.00 95.43           H  
ATOM   1357  CA  ARG A  90       9.394  -9.035  -4.165  1.00 95.43           C  
ATOM   1358  HA  ARG A  90       8.356  -9.220  -4.441  1.00 95.43           H  
ATOM   1359  C   ARG A  90       9.475  -7.668  -3.496  1.00 95.43           C  
ATOM   1360  CB  ARG A  90       9.850 -10.168  -3.235  1.00 95.43           C  
ATOM   1361  HB2 ARG A  90       9.645 -11.121  -3.722  1.00 95.43           H  
ATOM   1362  HB3 ARG A  90      10.925 -10.091  -3.072  1.00 95.43           H  
ATOM   1363  O   ARG A  90      10.568  -7.187  -3.211  1.00 95.43           O  
ATOM   1364  CG  ARG A  90       9.133 -10.130  -1.881  1.00 95.43           C  
ATOM   1365  HG2 ARG A  90       9.410  -9.223  -1.343  1.00 95.43           H  
ATOM   1366  HG3 ARG A  90       8.054 -10.140  -2.033  1.00 95.43           H  
ATOM   1367  CD  ARG A  90       9.541 -11.335  -1.043  1.00 95.43           C  
ATOM   1368  HD2 ARG A  90       9.199 -12.239  -1.548  1.00 95.43           H  
ATOM   1369  HD3 ARG A  90      10.627 -11.360  -0.960  1.00 95.43           H  
ATOM   1370  NE  ARG A  90       8.953 -11.248   0.302  1.00 95.43           N  
ATOM   1371  HE  ARG A  90       8.534 -10.363   0.550  1.00 95.43           H  
ATOM   1372  NH1 ARG A  90       9.479 -13.368   0.949  1.00 95.43           N  
ATOM   1373 HH11 ARG A  90       9.371 -14.142   1.589  1.00 95.43           H  
ATOM   1374 HH12 ARG A  90       9.641 -13.549  -0.031  1.00 95.43           H  
ATOM   1375  NH2 ARG A  90       8.418 -12.002   2.372  1.00 95.43           N  
ATOM   1376 HH21 ARG A  90       8.030 -11.090   2.568  1.00 95.43           H  
ATOM   1377 HH22 ARG A  90       8.439 -12.732   3.070  1.00 95.43           H  
ATOM   1378  CZ  ARG A  90       8.954 -12.204   1.201  1.00 95.43           C  
ATOM   1379  N   VAL A  91       8.324  -7.075  -3.194  1.00 97.15           N  
ATOM   1380  H   VAL A  91       7.472  -7.528  -3.492  1.00 97.15           H  
ATOM   1381  CA  VAL A  91       8.214  -5.852  -2.385  1.00 97.15           C  
ATOM   1382  HA  VAL A  91       9.193  -5.617  -1.968  1.00 97.15           H  
ATOM   1383  C   VAL A  91       7.275  -6.095  -1.224  1.00 97.15           C  
ATOM   1384  CB  VAL A  91       7.771  -4.638  -3.219  1.00 97.15           C  
ATOM   1385  HB  VAL A  91       6.904  -4.910  -3.820  1.00 97.15           H  
ATOM   1386  O   VAL A  91       6.177  -6.622  -1.386  1.00 97.15           O  
ATOM   1387  CG1 VAL A  91       7.416  -3.403  -2.375  1.00 97.15           C  
ATOM   1388 HG11 VAL A  91       7.221  -2.553  -3.029  1.00 97.15           H  
ATOM   1389 HG12 VAL A  91       6.517  -3.591  -1.789  1.00 97.15           H  
ATOM   1390 HG13 VAL A  91       8.239  -3.155  -1.705  1.00 97.15           H  
ATOM   1391  CG2 VAL A  91       8.913  -4.223  -4.143  1.00 97.15           C  
ATOM   1392 HG21 VAL A  91       9.309  -5.095  -4.664  1.00 97.15           H  
ATOM   1393 HG22 VAL A  91       8.546  -3.499  -4.871  1.00 97.15           H  
ATOM   1394 HG23 VAL A  91       9.727  -3.787  -3.563  1.00 97.15           H  
ATOM   1395  N   GLU A  92       7.701  -5.683  -0.041  1.00 97.70           N  
ATOM   1396  H   GLU A  92       8.608  -5.240   0.012  1.00 97.70           H  
ATOM   1397  CA  GLU A  92       6.900  -5.728   1.166  1.00 97.70           C  
ATOM   1398  HA  GLU A  92       5.986  -6.289   0.970  1.00 97.70           H  
ATOM   1399  C   GLU A  92       6.496  -4.315   1.595  1.00 97.70           C  
ATOM   1400  CB  GLU A  92       7.676  -6.492   2.238  1.00 97.70           C  
ATOM   1401  HB2 GLU A  92       7.940  -7.477   1.853  1.00 97.70           H  
ATOM   1402  HB3 GLU A  92       8.589  -5.948   2.481  1.00 97.70           H  
ATOM   1403  O   GLU A  92       7.334  -3.424   1.709  1.00 97.70           O  
ATOM   1404  CG  GLU A  92       6.838  -6.664   3.499  1.00 97.70           C  
ATOM   1405  HG2 GLU A  92       5.905  -7.162   3.236  1.00 97.70           H  
ATOM   1406  HG3 GLU A  92       6.595  -5.685   3.911  1.00 97.70           H  
ATOM   1407  CD  GLU A  92       7.550  -7.478   4.574  1.00 97.70           C  
ATOM   1408  OE1 GLU A  92       6.843  -7.936   5.491  1.00 97.70           O  
ATOM   1409  OE2 GLU A  92       8.783  -7.640   4.613  1.00 97.70           O  
ATOM   1410  N   VAL A  93       5.206  -4.129   1.863  1.00 97.50           N  
ATOM   1411  H   VAL A  93       4.584  -4.911   1.717  1.00 97.50           H  
ATOM   1412  CA  VAL A  93       4.609  -2.913   2.416  1.00 97.50           C  
ATOM   1413  HA  VAL A  93       5.383  -2.158   2.560  1.00 97.50           H  
ATOM   1414  C   VAL A  93       3.998  -3.270   3.765  1.00 97.50           C  
ATOM   1415  CB  VAL A  93       3.538  -2.333   1.470  1.00 97.50           C  
ATOM   1416  HB  VAL A  93       2.710  -3.038   1.398  1.00 97.50           H  
ATOM   1417  O   VAL A  93       3.057  -4.059   3.831  1.00 97.50           O  
ATOM   1418  CG1 VAL A  93       2.980  -1.008   2.007  1.00 97.50           C  
ATOM   1419 HG11 VAL A  93       2.219  -0.628   1.325  1.00 97.50           H  
ATOM   1420 HG12 VAL A  93       2.515  -1.156   2.982  1.00 97.50           H  
ATOM   1421 HG13 VAL A  93       3.778  -0.272   2.097  1.00 97.50           H  
ATOM   1422  CG2 VAL A  93       4.072  -2.110   0.049  1.00 97.50           C  
ATOM   1423 HG21 VAL A  93       3.323  -1.602  -0.558  1.00 97.50           H  
ATOM   1424 HG22 VAL A  93       4.296  -3.069  -0.418  1.00 97.50           H  
ATOM   1425 HG23 VAL A  93       4.984  -1.514   0.079  1.00 97.50           H  
ATOM   1426  N   ARG A  94       4.509  -2.696   4.852  1.00 96.90           N  
ATOM   1427  H   ARG A  94       5.290  -2.070   4.722  1.00 96.90           H  
ATOM   1428  CA  ARG A  94       3.918  -2.803   6.194  1.00 96.90           C  
ATOM   1429  HA  ARG A  94       3.084  -3.505   6.188  1.00 96.90           H  
ATOM   1430  C   ARG A  94       3.372  -1.450   6.595  1.00 96.90           C  
ATOM   1431  CB  ARG A  94       4.954  -3.276   7.220  1.00 96.90           C  
ATOM   1432  HB2 ARG A  94       5.791  -2.577   7.220  1.00 96.90           H  
ATOM   1433  HB3 ARG A  94       4.498  -3.261   8.210  1.00 96.90           H  
ATOM   1434  O   ARG A  94       4.104  -0.467   6.552  1.00 96.90           O  
ATOM   1435  CG  ARG A  94       5.478  -4.686   6.941  1.00 96.90           C  
ATOM   1436  HG2 ARG A  94       4.653  -5.395   7.007  1.00 96.90           H  
ATOM   1437  HG3 ARG A  94       5.917  -4.725   5.944  1.00 96.90           H  
ATOM   1438  CD  ARG A  94       6.545  -5.053   7.974  1.00 96.90           C  
ATOM   1439  HD2 ARG A  94       6.087  -5.095   8.962  1.00 96.90           H  
ATOM   1440  HD3 ARG A  94       7.311  -4.277   7.965  1.00 96.90           H  
ATOM   1441  NE  ARG A  94       7.160  -6.347   7.653  1.00 96.90           N  
ATOM   1442  HE  ARG A  94       6.748  -6.886   6.904  1.00 96.90           H  
ATOM   1443  NH1 ARG A  94       9.060  -6.189   8.923  1.00 96.90           N  
ATOM   1444 HH11 ARG A  94       8.742  -5.281   9.231  1.00 96.90           H  
ATOM   1445 HH12 ARG A  94      10.028  -6.449   9.042  1.00 96.90           H  
ATOM   1446  NH2 ARG A  94       8.821  -7.863   7.462  1.00 96.90           N  
ATOM   1447 HH21 ARG A  94       9.804  -8.077   7.548  1.00 96.90           H  
ATOM   1448 HH22 ARG A  94       8.395  -8.093   6.576  1.00 96.90           H  
ATOM   1449  CZ  ARG A  94       8.338  -6.799   8.026  1.00 96.90           C  
ATOM   1450  N   VAL A  95       2.115  -1.406   7.009  1.00 95.09           N  
ATOM   1451  H   VAL A  95       1.572  -2.257   7.039  1.00 95.09           H  
ATOM   1452  CA  VAL A  95       1.483  -0.187   7.515  1.00 95.09           C  
ATOM   1453  HA  VAL A  95       2.148   0.661   7.351  1.00 95.09           H  
ATOM   1454  C   VAL A  95       1.265  -0.340   9.012  1.00 95.09           C  
ATOM   1455  CB  VAL A  95       0.172   0.113   6.776  1.00 95.09           C  
ATOM   1456  HB  VAL A  95      -0.570  -0.622   7.086  1.00 95.09           H  
ATOM   1457  O   VAL A  95       0.944  -1.429   9.476  1.00 95.09           O  
ATOM   1458  CG1 VAL A  95      -0.365   1.502   7.122  1.00 95.09           C  
ATOM   1459 HG11 VAL A  95      -0.646   1.550   8.175  1.00 95.09           H  
ATOM   1460 HG12 VAL A  95       0.393   2.258   6.918  1.00 95.09           H  
ATOM   1461 HG13 VAL A  95      -1.253   1.719   6.529  1.00 95.09           H  
ATOM   1462  CG2 VAL A  95       0.327   0.028   5.251  1.00 95.09           C  
ATOM   1463 HG21 VAL A  95      -0.631   0.251   4.781  1.00 95.09           H  
ATOM   1464 HG22 VAL A  95       1.084   0.734   4.910  1.00 95.09           H  
ATOM   1465 HG23 VAL A  95       0.610  -0.981   4.951  1.00 95.09           H  
ATOM   1466  N   GLU A  96       1.443   0.733   9.770  1.00 92.87           N  
ATOM   1467  H   GLU A  96       1.803   1.570   9.334  1.00 92.87           H  
ATOM   1468  CA  GLU A  96       1.161   0.798  11.201  1.00 92.87           C  
ATOM   1469  HA  GLU A  96       0.501  -0.023  11.480  1.00 92.87           H  
ATOM   1470  C   GLU A  96       0.444   2.116  11.507  1.00 92.87           C  
ATOM   1471  CB  GLU A  96       2.476   0.626  11.982  1.00 92.87           C  
ATOM   1472  HB2 GLU A  96       3.177   1.402  11.674  1.00 92.87           H  
ATOM   1473  HB3 GLU A  96       2.903  -0.341  11.714  1.00 92.87           H  
ATOM   1474  O   GLU A  96       0.980   3.193  11.239  1.00 92.87           O  
ATOM   1475  CG  GLU A  96       2.315   0.675  13.510  1.00 92.87           C  
ATOM   1476  HG2 GLU A  96       2.014   1.683  13.794  1.00 92.87           H  
ATOM   1477  HG3 GLU A  96       1.523  -0.016  13.799  1.00 92.87           H  
ATOM   1478  CD  GLU A  96       3.618   0.302  14.250  1.00 92.87           C  
ATOM   1479  OE1 GLU A  96       3.523  -0.374  15.306  1.00 92.87           O  
ATOM   1480  OE2 GLU A  96       4.723   0.551  13.716  1.00 92.87           O  
ATOM   1481  N   PHE A  97      -0.771   2.030  12.049  1.00 89.29           N  
ATOM   1482  H   PHE A  97      -1.168   1.114  12.200  1.00 89.29           H  
ATOM   1483  CA  PHE A  97      -1.550   3.189  12.488  1.00 89.29           C  
ATOM   1484  HA  PHE A  97      -1.173   4.082  11.991  1.00 89.29           H  
ATOM   1485  C   PHE A  97      -1.388   3.389  14.002  1.00 89.29           C  
ATOM   1486  CB  PHE A  97      -3.023   3.036  12.077  1.00 89.29           C  
ATOM   1487  HB2 PHE A  97      -3.559   3.939  12.371  1.00 89.29           H  
ATOM   1488  HB3 PHE A  97      -3.460   2.207  12.634  1.00 89.29           H  
ATOM   1489  O   PHE A  97      -1.675   2.488  14.793  1.00 89.29           O  
ATOM   1490  CG  PHE A  97      -3.251   2.802  10.592  1.00 89.29           C  
ATOM   1491  CD1 PHE A  97      -3.309   3.873   9.683  1.00 89.29           C  
ATOM   1492  HD1 PHE A  97      -3.189   4.888  10.032  1.00 89.29           H  
ATOM   1493  CD2 PHE A  97      -3.405   1.492  10.110  1.00 89.29           C  
ATOM   1494  HD2 PHE A  97      -3.349   0.660  10.797  1.00 89.29           H  
ATOM   1495  CE1 PHE A  97      -3.516   3.612   8.314  1.00 89.29           C  
ATOM   1496  HE1 PHE A  97      -3.532   4.413   7.590  1.00 89.29           H  
ATOM   1497  CE2 PHE A  97      -3.635   1.234   8.753  1.00 89.29           C  
ATOM   1498  HE2 PHE A  97      -3.772   0.217   8.416  1.00 89.29           H  
ATOM   1499  CZ  PHE A  97      -3.691   2.302   7.851  1.00 89.29           C  
ATOM   1500  HZ  PHE A  97      -3.859   2.114   6.801  1.00 89.29           H  
ATOM   1501  N   GLU A  98      -0.940   4.577  14.406  1.00 87.21           N  
ATOM   1502  H   GLU A  98      -0.750   5.271  13.696  1.00 87.21           H  
ATOM   1503  CA  GLU A  98      -0.705   4.981  15.796  1.00 87.21           C  
ATOM   1504  HA  GLU A  98      -1.188   4.280  16.477  1.00 87.21           H  
ATOM   1505  C   GLU A  98      -1.312   6.369  16.035  1.00 87.21           C  
ATOM   1506  CB  GLU A  98       0.803   5.006  16.120  1.00 87.21           C  
ATOM   1507  HB2 GLU A  98       1.327   5.555  15.338  1.00 87.21           H  
ATOM   1508  HB3 GLU A  98       0.940   5.536  17.063  1.00 87.21           H  
ATOM   1509  O   GLU A  98      -0.650   7.389  15.847  1.00 87.21           O  
ATOM   1510  CG  GLU A  98       1.442   3.621  16.276  1.00 87.21           C  
ATOM   1511  HG2 GLU A  98       1.299   3.066  15.349  1.00 87.21           H  
ATOM   1512  HG3 GLU A  98       0.925   3.087  17.074  1.00 87.21           H  
ATOM   1513  CD  GLU A  98       2.950   3.687  16.605  1.00 87.21           C  
ATOM   1514  OE1 GLU A  98       3.586   2.619  16.699  1.00 87.21           O  
ATOM   1515  OE2 GLU A  98       3.548   4.784  16.748  1.00 87.21           O  
ATOM   1516  N   GLY A  99      -2.580   6.417  16.451  1.00 84.14           N  
ATOM   1517  H   GLY A  99      -3.109   5.558  16.496  1.00 84.14           H  
ATOM   1518  CA  GLY A  99      -3.267   7.675  16.755  1.00 84.14           C  
ATOM   1519  HA2 GLY A  99      -4.282   7.464  17.091  1.00 84.14           H  
ATOM   1520  HA3 GLY A  99      -2.738   8.189  17.558  1.00 84.14           H  
ATOM   1521  C   GLY A  99      -3.354   8.601  15.541  1.00 84.14           C  
ATOM   1522  O   GLY A  99      -4.086   8.323  14.595  1.00 84.14           O  
ATOM   1523  N   ASP A 100      -2.606   9.702  15.577  1.00 88.25           N  
ATOM   1524  H   ASP A 100      -1.938   9.814  16.327  1.00 88.25           H  
ATOM   1525  CA  ASP A 100      -2.533  10.722  14.527  1.00 88.25           C  
ATOM   1526  HA  ASP A 100      -3.494  10.759  14.016  1.00 88.25           H  
ATOM   1527  C   ASP A 100      -1.475  10.420  13.449  1.00 88.25           C  
ATOM   1528  CB  ASP A 100      -2.311  12.097  15.184  1.00 88.25           C  
ATOM   1529  HB2 ASP A 100      -3.074  12.252  15.947  1.00 88.25           H  
ATOM   1530  HB3 ASP A 100      -2.445  12.870  14.428  1.00 88.25           H  
ATOM   1531  O   ASP A 100      -1.233  11.253  12.570  1.00 88.25           O  
ATOM   1532  CG  ASP A 100      -0.924  12.280  15.824  1.00 88.25           C  
ATOM   1533  OD1 ASP A 100      -0.355  11.293  16.349  1.00 88.25           O  
ATOM   1534  OD2 ASP A 100      -0.414  13.422  15.811  1.00 88.25           O  
ATOM   1535  N   LYS A 101      -0.842   9.238  13.492  1.00 91.79           N  
ATOM   1536  H   LYS A 101      -1.059   8.622  14.262  1.00 91.79           H  
ATOM   1537  CA  LYS A 101       0.236   8.844  12.578  1.00 91.79           C  
ATOM   1538  HA  LYS A 101       0.340   9.618  11.817  1.00 91.79           H  
ATOM   1539  C   LYS A 101      -0.049   7.543  11.846  1.00 91.79           C  
ATOM   1540  CB  LYS A 101       1.565   8.748  13.338  1.00 91.79           C  
ATOM   1541  HB2 LYS A 101       1.448   8.057  14.173  1.00 91.79           H  
ATOM   1542  HB3 LYS A 101       2.338   8.366  12.672  1.00 91.79           H  
ATOM   1543  O   LYS A 101      -0.571   6.586  12.412  1.00 91.79           O  
ATOM   1544  CG  LYS A 101       1.992  10.124  13.852  1.00 91.79           C  
ATOM   1545  HG2 LYS A 101       1.183  10.559  14.439  1.00 91.79           H  
ATOM   1546  HG3 LYS A 101       2.196  10.780  13.006  1.00 91.79           H  
ATOM   1547  CD  LYS A 101       3.228  10.028  14.740  1.00 91.79           C  
ATOM   1548  HD2 LYS A 101       4.095   9.754  14.139  1.00 91.79           H  
ATOM   1549  HD3 LYS A 101       3.051   9.279  15.513  1.00 91.79           H  
ATOM   1550  CE  LYS A 101       3.409  11.402  15.381  1.00 91.79           C  
ATOM   1551  HE2 LYS A 101       2.465  11.671  15.856  1.00 91.79           H  
ATOM   1552  HE3 LYS A 101       3.597  12.136  14.597  1.00 91.79           H  
ATOM   1553  NZ  LYS A 101       4.496  11.388  16.381  1.00 91.79           N  
ATOM   1554  HZ1 LYS A 101       5.378  11.161  15.946  1.00 91.79           H  
ATOM   1555  HZ2 LYS A 101       4.544  12.293  16.827  1.00 91.79           H  
ATOM   1556  HZ3 LYS A 101       4.268  10.703  17.088  1.00 91.79           H  
ATOM   1557  N   MET A 102       0.416   7.482  10.603  1.00 92.95           N  
ATOM   1558  H   MET A 102       0.820   8.326  10.221  1.00 92.95           H  
ATOM   1559  CA  MET A 102       0.544   6.250   9.832  1.00 92.95           C  
ATOM   1560  HA  MET A 102       0.267   5.400  10.456  1.00 92.95           H  
ATOM   1561  C   MET A 102       2.001   6.085   9.399  1.00 92.95           C  
ATOM   1562  CB  MET A 102      -0.417   6.281   8.638  1.00 92.95           C  
ATOM   1563  HB2 MET A 102      -0.146   7.110   7.984  1.00 92.95           H  
ATOM   1564  HB3 MET A 102      -1.433   6.442   8.998  1.00 92.95           H  
ATOM   1565  O   MET A 102       2.533   6.921   8.666  1.00 92.95           O  
ATOM   1566  CG  MET A 102      -0.380   4.966   7.852  1.00 92.95           C  
ATOM   1567  HG2 MET A 102       0.655   4.671   7.679  1.00 92.95           H  
ATOM   1568  HG3 MET A 102      -0.839   4.188   8.461  1.00 92.95           H  
ATOM   1569  SD  MET A 102      -1.209   5.013   6.240  1.00 92.95           S  
ATOM   1570  CE  MET A 102      -0.030   6.071   5.393  1.00 92.95           C  
ATOM   1571  HE1 MET A 102      -0.068   5.875   4.321  1.00 92.95           H  
ATOM   1572  HE2 MET A 102       0.977   5.864   5.756  1.00 92.95           H  
ATOM   1573  HE3 MET A 102      -0.266   7.111   5.618  1.00 92.95           H  
ATOM   1574  N   ARG A 103       2.647   5.000   9.829  1.00 95.39           N  
ATOM   1575  H   ARG A 103       2.137   4.349  10.408  1.00 95.39           H  
ATOM   1576  CA  ARG A 103       3.976   4.599   9.352  1.00 95.39           C  
ATOM   1577  HA  ARG A 103       4.489   5.459   8.922  1.00 95.39           H  
ATOM   1578  C   ARG A 103       3.833   3.554   8.257  1.00 95.39           C  
ATOM   1579  CB  ARG A 103       4.841   4.056  10.496  1.00 95.39           C  
ATOM   1580  HB2 ARG A 103       4.346   3.196  10.947  1.00 95.39           H  
ATOM   1581  HB3 ARG A 103       5.788   3.719  10.074  1.00 95.39           H  
ATOM   1582  O   ARG A 103       3.087   2.593   8.411  1.00 95.39           O  
ATOM   1583  CG  ARG A 103       5.134   5.094  11.584  1.00 95.39           C  
ATOM   1584  HG2 ARG A 103       4.214   5.343  12.114  1.00 95.39           H  
ATOM   1585  HG3 ARG A 103       5.548   5.995  11.132  1.00 95.39           H  
ATOM   1586  CD  ARG A 103       6.151   4.501  12.563  1.00 95.39           C  
ATOM   1587  HD2 ARG A 103       7.080   4.299  12.029  1.00 95.39           H  
ATOM   1588  HD3 ARG A 103       5.761   3.550  12.927  1.00 95.39           H  
ATOM   1589  NE  ARG A 103       6.434   5.425  13.676  1.00 95.39           N  
ATOM   1590  HE  ARG A 103       6.809   6.325  13.412  1.00 95.39           H  
ATOM   1591  NH1 ARG A 103       5.920   3.994  15.404  1.00 95.39           N  
ATOM   1592 HH11 ARG A 103       5.273   3.941  16.178  1.00 95.39           H  
ATOM   1593 HH12 ARG A 103       5.799   3.227  14.758  1.00 95.39           H  
ATOM   1594  NH2 ARG A 103       6.270   6.130  15.835  1.00 95.39           N  
ATOM   1595 HH21 ARG A 103       6.426   7.081  15.532  1.00 95.39           H  
ATOM   1596 HH22 ARG A 103       5.806   5.902  16.703  1.00 95.39           H  
ATOM   1597  CZ  ARG A 103       6.224   5.175  14.956  1.00 95.39           C  
ATOM   1598  N   VAL A 104       4.566   3.727   7.168  1.00 96.82           N  
ATOM   1599  H   VAL A 104       5.125   4.565   7.102  1.00 96.82           H  
ATOM   1600  CA  VAL A 104       4.654   2.773   6.062  1.00 96.82           C  
ATOM   1601  HA  VAL A 104       4.048   1.896   6.287  1.00 96.82           H  
ATOM   1602  C   VAL A 104       6.106   2.353   5.928  1.00 96.82           C  
ATOM   1603  CB  VAL A 104       4.138   3.368   4.739  1.00 96.82           C  
ATOM   1604  HB  VAL A 104       4.788   4.186   4.427  1.00 96.82           H  
ATOM   1605  O   VAL A 104       6.950   3.181   5.598  1.00 96.82           O  
ATOM   1606  CG1 VAL A 104       4.131   2.298   3.640  1.00 96.82           C  
ATOM   1607 HG11 VAL A 104       5.136   1.904   3.490  1.00 96.82           H  
ATOM   1608 HG12 VAL A 104       3.801   2.731   2.696  1.00 96.82           H  
ATOM   1609 HG13 VAL A 104       3.466   1.481   3.918  1.00 96.82           H  
ATOM   1610  CG2 VAL A 104       2.719   3.922   4.889  1.00 96.82           C  
ATOM   1611 HG21 VAL A 104       2.381   4.343   3.943  1.00 96.82           H  
ATOM   1612 HG22 VAL A 104       2.730   4.720   5.632  1.00 96.82           H  
ATOM   1613 HG23 VAL A 104       2.037   3.136   5.211  1.00 96.82           H  
ATOM   1614  N   ARG A 105       6.404   1.078   6.166  1.00 97.94           N  
ATOM   1615  H   ARG A 105       5.644   0.458   6.405  1.00 97.94           H  
ATOM   1616  CA  ARG A 105       7.712   0.488   5.867  1.00 97.94           C  
ATOM   1617  HA  ARG A 105       8.451   1.283   5.762  1.00 97.94           H  
ATOM   1618  C   ARG A 105       7.646  -0.235   4.538  1.00 97.94           C  
ATOM   1619  CB  ARG A 105       8.201  -0.437   6.981  1.00 97.94           C  
ATOM   1620  HB2 ARG A 105       7.485  -1.244   7.134  1.00 97.94           H  
ATOM   1621  HB3 ARG A 105       9.154  -0.872   6.679  1.00 97.94           H  
ATOM   1622  O   ARG A 105       6.765  -1.067   4.326  1.00 97.94           O  
ATOM   1623  CG  ARG A 105       8.402   0.330   8.287  1.00 97.94           C  
ATOM   1624  HG2 ARG A 105       7.443   0.708   8.642  1.00 97.94           H  
ATOM   1625  HG3 ARG A 105       9.078   1.168   8.118  1.00 97.94           H  
ATOM   1626  CD  ARG A 105       9.005  -0.589   9.345  1.00 97.94           C  
ATOM   1627  HD2 ARG A 105       8.392  -1.487   9.422  1.00 97.94           H  
ATOM   1628  HD3 ARG A 105      10.015  -0.866   9.043  1.00 97.94           H  
ATOM   1629  NE  ARG A 105       9.040   0.110  10.632  1.00 97.94           N  
ATOM   1630  HE  ARG A 105       9.063   1.120  10.596  1.00 97.94           H  
ATOM   1631  NH1 ARG A 105       9.261  -1.698  12.009  1.00 97.94           N  
ATOM   1632 HH11 ARG A 105       9.342  -2.059  12.949  1.00 97.94           H  
ATOM   1633 HH12 ARG A 105       9.588  -2.206  11.199  1.00 97.94           H  
ATOM   1634  NH2 ARG A 105       8.869   0.352  12.855  1.00 97.94           N  
ATOM   1635 HH21 ARG A 105       8.771   1.336  12.649  1.00 97.94           H  
ATOM   1636 HH22 ARG A 105       8.653  -0.008  13.773  1.00 97.94           H  
ATOM   1637  CZ  ARG A 105       9.053  -0.422  11.829  1.00 97.94           C  
ATOM   1638  N   LEU A 106       8.579   0.095   3.664  1.00 98.05           N  
ATOM   1639  H   LEU A 106       9.267   0.778   3.949  1.00 98.05           H  
ATOM   1640  CA  LEU A 106       8.737  -0.466   2.336  1.00 98.05           C  
ATOM   1641  HA  LEU A 106       7.919  -1.150   2.106  1.00 98.05           H  
ATOM   1642  C   LEU A 106      10.056  -1.218   2.297  1.00 98.05           C  
ATOM   1643  CB  LEU A 106       8.761   0.668   1.304  1.00 98.05           C  
ATOM   1644  HB2 LEU A 106       9.640   1.285   1.494  1.00 98.05           H  
ATOM   1645  HB3 LEU A 106       8.876   0.222   0.316  1.00 98.05           H  
ATOM   1646  O   LEU A 106      11.084  -0.633   2.618  1.00 98.05           O  
ATOM   1647  CG  LEU A 106       7.533   1.587   1.294  1.00 98.05           C  
ATOM   1648  HG  LEU A 106       7.380   2.034   2.276  1.00 98.05           H  
ATOM   1649  CD1 LEU A 106       7.801   2.711   0.296  1.00 98.05           C  
ATOM   1650 HD11 LEU A 106       8.140   2.295  -0.653  1.00 98.05           H  
ATOM   1651 HD12 LEU A 106       6.897   3.295   0.121  1.00 98.05           H  
ATOM   1652 HD13 LEU A 106       8.580   3.365   0.686  1.00 98.05           H  
ATOM   1653  CD2 LEU A 106       6.272   0.825   0.895  1.00 98.05           C  
ATOM   1654 HD21 LEU A 106       6.057   0.067   1.648  1.00 98.05           H  
ATOM   1655 HD22 LEU A 106       6.425   0.342  -0.070  1.00 98.05           H  
ATOM   1656 HD23 LEU A 106       5.427   1.511   0.836  1.00 98.05           H  
ATOM   1657  N   ARG A 107      10.047  -2.475   1.872  1.00 98.14           N  
ATOM   1658  H   ARG A 107       9.157  -2.897   1.651  1.00 98.14           H  
ATOM   1659  CA  ARG A 107      11.264  -3.262   1.667  1.00 98.14           C  
ATOM   1660  HA  ARG A 107      12.139  -2.619   1.753  1.00 98.14           H  
ATOM   1661  C   ARG A 107      11.267  -3.838   0.263  1.00 98.14           C  
ATOM   1662  CB  ARG A 107      11.355  -4.323   2.765  1.00 98.14           C  
ATOM   1663  HB2 ARG A 107      10.444  -4.921   2.763  1.00 98.14           H  
ATOM   1664  HB3 ARG A 107      11.438  -3.824   3.730  1.00 98.14           H  
ATOM   1665  O   ARG A 107      10.282  -4.450  -0.149  1.00 98.14           O  
ATOM   1666  CG  ARG A 107      12.554  -5.249   2.576  1.00 98.14           C  
ATOM   1667  HG2 ARG A 107      12.459  -5.788   1.633  1.00 98.14           H  
ATOM   1668  HG3 ARG A 107      13.478  -4.671   2.572  1.00 98.14           H  
ATOM   1669  CD  ARG A 107      12.579  -6.255   3.719  1.00 98.14           C  
ATOM   1670  HD2 ARG A 107      11.602  -6.732   3.799  1.00 98.14           H  
ATOM   1671  HD3 ARG A 107      12.797  -5.724   4.645  1.00 98.14           H  
ATOM   1672  NE  ARG A 107      13.580  -7.279   3.426  1.00 98.14           N  
ATOM   1673  HE  ARG A 107      13.582  -7.631   2.480  1.00 98.14           H  
ATOM   1674  NH1 ARG A 107      14.519  -7.497   5.501  1.00 98.14           N  
ATOM   1675 HH11 ARG A 107      15.309  -7.788   6.059  1.00 98.14           H  
ATOM   1676 HH12 ARG A 107      13.934  -6.730   5.800  1.00 98.14           H  
ATOM   1677  NH2 ARG A 107      15.360  -8.580   3.700  1.00 98.14           N  
ATOM   1678 HH21 ARG A 107      15.285  -8.667   2.696  1.00 98.14           H  
ATOM   1679 HH22 ARG A 107      16.162  -8.925   4.207  1.00 98.14           H  
ATOM   1680  CZ  ARG A 107      14.479  -7.785   4.226  1.00 98.14           C  
ATOM   1681  N   ASN A 108      12.361  -3.639  -0.463  1.00 97.89           N  
ATOM   1682  H   ASN A 108      13.137  -3.150  -0.040  1.00 97.89           H  
ATOM   1683  CA  ASN A 108      12.528  -4.154  -1.816  1.00 97.89           C  
ATOM   1684  HA  ASN A 108      11.581  -4.537  -2.196  1.00 97.89           H  
ATOM   1685  C   ASN A 108      13.524  -5.319  -1.815  1.00 97.89           C  
ATOM   1686  CB  ASN A 108      12.963  -3.000  -2.730  1.00 97.89           C  
ATOM   1687  HB2 ASN A 108      13.895  -2.585  -2.347  1.00 97.89           H  
ATOM   1688  HB3 ASN A 108      12.201  -2.221  -2.729  1.00 97.89           H  
ATOM   1689  O   ASN A 108      14.730  -5.111  -1.731  1.00 97.89           O  
ATOM   1690  CG  ASN A 108      13.196  -3.445  -4.159  1.00 97.89           C  
ATOM   1691  ND2 ASN A 108      13.843  -2.637  -4.958  1.00 97.89           N  
ATOM   1692 HD21 ASN A 108      14.087  -1.711  -4.637  1.00 97.89           H  
ATOM   1693 HD22 ASN A 108      14.005  -2.930  -5.911  1.00 97.89           H  
ATOM   1694  OD1 ASN A 108      12.785  -4.514  -4.580  1.00 97.89           O  
ATOM   1695  N   ASP A 109      13.021  -6.542  -1.951  1.00 96.28           N  
ATOM   1696  H   ASP A 109      12.026  -6.640  -2.093  1.00 96.28           H  
ATOM   1697  CA  ASP A 109      13.828  -7.757  -2.102  1.00 96.28           C  
ATOM   1698  HA  ASP A 109      14.852  -7.542  -1.798  1.00 96.28           H  
ATOM   1699  C   ASP A 109      13.910  -8.203  -3.584  1.00 96.28           C  
ATOM   1700  CB  ASP A 109      13.310  -8.863  -1.160  1.00 96.28           C  
ATOM   1701  HB2 ASP A 109      12.271  -9.075  -1.412  1.00 96.28           H  
ATOM   1702  HB3 ASP A 109      13.884  -9.774  -1.336  1.00 96.28           H  
ATOM   1703  O   ASP A 109      14.138  -9.376  -3.874  1.00 96.28           O  
ATOM   1704  CG  ASP A 109      13.409  -8.547   0.343  1.00 96.28           C  
ATOM   1705  OD1 ASP A 109      14.517  -8.305   0.886  1.00 96.28           O  
ATOM   1706  OD2 ASP A 109      12.373  -8.634   1.035  1.00 96.28           O  
ATOM   1707  N   SER A 110      13.708  -7.287  -4.541  1.00 94.02           N  
ATOM   1708  H   SER A 110      13.506  -6.340  -4.251  1.00 94.02           H  
ATOM   1709  CA  SER A 110      13.937  -7.527  -5.974  1.00 94.02           C  
ATOM   1710  HA  SER A 110      13.830  -8.596  -6.160  1.00 94.02           H  
ATOM   1711  C   SER A 110      15.358  -7.145  -6.413  1.00 94.02           C  
ATOM   1712  CB  SER A 110      12.874  -6.823  -6.827  1.00 94.02           C  
ATOM   1713  HB2 SER A 110      11.892  -6.942  -6.369  1.00 94.02           H  
ATOM   1714  HB3 SER A 110      12.857  -7.283  -7.815  1.00 94.02           H  
ATOM   1715  O   SER A 110      16.120  -6.529  -5.671  1.00 94.02           O  
ATOM   1716  OG  SER A 110      13.146  -5.459  -6.997  1.00 94.02           O  
ATOM   1717  HG  SER A 110      13.019  -5.032  -6.146  1.00 94.02           H  
ATOM   1718  N   SER A 111      15.731  -7.504  -7.645  1.00 93.74           N  
ATOM   1719  H   SER A 111      15.072  -7.991  -8.235  1.00 93.74           H  
ATOM   1720  CA  SER A 111      17.042  -7.189  -8.233  1.00 93.74           C  
ATOM   1721  HA  SER A 111      17.800  -7.258  -7.453  1.00 93.74           H  
ATOM   1722  C   SER A 111      17.147  -5.780  -8.829  1.00 93.74           C  
ATOM   1723  CB  SER A 111      17.374  -8.232  -9.303  1.00 93.74           C  
ATOM   1724  HB2 SER A 111      17.461  -9.210  -8.831  1.00 93.74           H  
ATOM   1725  HB3 SER A 111      18.323  -7.983  -9.778  1.00 93.74           H  
ATOM   1726  O   SER A 111      18.238  -5.369  -9.226  1.00 93.74           O  
ATOM   1727  OG  SER A 111      16.344  -8.272 -10.276  1.00 93.74           O  
ATOM   1728  HG  SER A 111      16.514  -8.990 -10.891  1.00 93.74           H  
ATOM   1729  N   THR A 112      16.044  -5.030  -8.896  1.00 94.07           N  
ATOM   1730  H   THR A 112      15.187  -5.394  -8.505  1.00 94.07           H  
ATOM   1731  CA  THR A 112      15.980  -3.687  -9.491  1.00 94.07           C  
ATOM   1732  HA  THR A 112      16.991  -3.359  -9.733  1.00 94.07           H  
ATOM   1733  C   THR A 112      15.367  -2.682  -8.518  1.00 94.07           C  
ATOM   1734  CB  THR A 112      15.165  -3.683 -10.794  1.00 94.07           C  
ATOM   1735  HB  THR A 112      15.090  -2.658 -11.159  1.00 94.07           H  
ATOM   1736  O   THR A 112      14.562  -3.071  -7.674  1.00 94.07           O  
ATOM   1737  CG2 THR A 112      15.826  -4.535 -11.878  1.00 94.07           C  
ATOM   1738 HG21 THR A 112      15.258  -4.440 -12.803  1.00 94.07           H  
ATOM   1739 HG22 THR A 112      16.848  -4.195 -12.047  1.00 94.07           H  
ATOM   1740 HG23 THR A 112      15.837  -5.583 -11.576  1.00 94.07           H  
ATOM   1741  OG1 THR A 112      13.866  -4.187 -10.583  1.00 94.07           O  
ATOM   1742  HG1 THR A 112      13.478  -3.730  -9.833  1.00 94.07           H  
ATOM   1743  N   PRO A 113      15.689  -1.383  -8.613  1.00 96.52           N  
ATOM   1744  CA  PRO A 113      14.954  -0.366  -7.871  1.00 96.52           C  
ATOM   1745  HA  PRO A 113      15.106  -0.528  -6.804  1.00 96.52           H  
ATOM   1746  C   PRO A 113      13.456  -0.420  -8.185  1.00 96.52           C  
ATOM   1747  CB  PRO A 113      15.571   0.978  -8.269  1.00 96.52           C  
ATOM   1748  HB2 PRO A 113      15.011   1.418  -9.094  1.00 96.52           H  
ATOM   1749  HB3 PRO A 113      15.614   1.667  -7.426  1.00 96.52           H  
ATOM   1750  O   PRO A 113      13.062  -0.720  -9.315  1.00 96.52           O  
ATOM   1751  CG  PRO A 113      16.968   0.595  -8.756  1.00 96.52           C  
ATOM   1752  HG2 PRO A 113      17.638   0.498  -7.902  1.00 96.52           H  
ATOM   1753  HG3 PRO A 113      17.359   1.320  -9.469  1.00 96.52           H  
ATOM   1754  CD  PRO A 113      16.749  -0.775  -9.397  1.00 96.52           C  
ATOM   1755  HD2 PRO A 113      16.417  -0.654 -10.428  1.00 96.52           H  
ATOM   1756  HD3 PRO A 113      17.672  -1.354  -9.354  1.00 96.52           H  
ATOM   1757  N   VAL A 114      12.639  -0.113  -7.183  1.00 97.20           N  
ATOM   1758  H   VAL A 114      13.036   0.115  -6.283  1.00 97.20           H  
ATOM   1759  CA  VAL A 114      11.190   0.052  -7.338  1.00 97.20           C  
ATOM   1760  HA  VAL A 114      10.924  -0.067  -8.388  1.00 97.20           H  
ATOM   1761  C   VAL A 114      10.797   1.464  -6.945  1.00 97.20           C  
ATOM   1762  CB  VAL A 114      10.382  -0.997  -6.553  1.00 97.20           C  
ATOM   1763  HB  VAL A 114       9.324  -0.840  -6.762  1.00 97.20           H  
ATOM   1764  O   VAL A 114      11.384   2.047  -6.031  1.00 97.20           O  
ATOM   1765  CG1 VAL A 114      10.745  -2.410  -7.021  1.00 97.20           C  
ATOM   1766 HG11 VAL A 114      11.767  -2.661  -6.736  1.00 97.20           H  
ATOM   1767 HG12 VAL A 114      10.061  -3.130  -6.571  1.00 97.20           H  
ATOM   1768 HG13 VAL A 114      10.662  -2.469  -8.106  1.00 97.20           H  
ATOM   1769  CG2 VAL A 114      10.581  -0.895  -5.035  1.00 97.20           C  
ATOM   1770 HG21 VAL A 114      10.011  -1.675  -4.530  1.00 97.20           H  
ATOM   1771 HG22 VAL A 114      11.637  -1.004  -4.791  1.00 97.20           H  
ATOM   1772 HG23 VAL A 114      10.227   0.071  -4.675  1.00 97.20           H  
ATOM   1773  N   GLU A 115       9.798   2.011  -7.619  1.00 97.97           N  
ATOM   1774  H   GLU A 115       9.332   1.460  -8.326  1.00 97.97           H  
ATOM   1775  CA  GLU A 115       9.169   3.269  -7.244  1.00 97.97           C  
ATOM   1776  HA  GLU A 115       9.802   3.786  -6.523  1.00 97.97           H  
ATOM   1777  C   GLU A 115       7.836   2.968  -6.559  1.00 97.97           C  
ATOM   1778  CB  GLU A 115       9.051   4.187  -8.470  1.00 97.97           C  
ATOM   1779  HB2 GLU A 115      10.036   4.257  -8.933  1.00 97.97           H  
ATOM   1780  HB3 GLU A 115       8.355   3.763  -9.194  1.00 97.97           H  
ATOM   1781  O   GLU A 115       7.006   2.217  -7.070  1.00 97.97           O  
ATOM   1782  CG  GLU A 115       8.592   5.593  -8.067  1.00 97.97           C  
ATOM   1783  HG2 GLU A 115       9.116   5.887  -7.157  1.00 97.97           H  
ATOM   1784  HG3 GLU A 115       7.527   5.568  -7.834  1.00 97.97           H  
ATOM   1785  CD  GLU A 115       8.888   6.640  -9.152  1.00 97.97           C  
ATOM   1786  OE1 GLU A 115       7.937   7.232  -9.701  1.00 97.97           O  
ATOM   1787  OE2 GLU A 115      10.086   6.945  -9.341  1.00 97.97           O  
ATOM   1788  N   VAL A 116       7.640   3.518  -5.363  1.00 97.91           N  
ATOM   1789  H   VAL A 116       8.380   4.081  -4.969  1.00 97.91           H  
ATOM   1790  CA  VAL A 116       6.413   3.352  -4.588  1.00 97.91           C  
ATOM   1791  HA  VAL A 116       5.735   2.704  -5.143  1.00 97.91           H  
ATOM   1792  C   VAL A 116       5.741   4.704  -4.424  1.00 97.91           C  
ATOM   1793  CB  VAL A 116       6.658   2.669  -3.233  1.00 97.91           C  
ATOM   1794  HB  VAL A 116       7.260   3.321  -2.601  1.00 97.91           H  
ATOM   1795  O   VAL A 116       6.274   5.613  -3.784  1.00 97.91           O  
ATOM   1796  CG1 VAL A 116       5.313   2.399  -2.538  1.00 97.91           C  
ATOM   1797 HG11 VAL A 116       4.816   3.340  -2.302  1.00 97.91           H  
ATOM   1798 HG12 VAL A 116       4.670   1.805  -3.187  1.00 97.91           H  
ATOM   1799 HG13 VAL A 116       5.479   1.857  -1.607  1.00 97.91           H  
ATOM   1800  CG2 VAL A 116       7.389   1.329  -3.397  1.00 97.91           C  
ATOM   1801 HG21 VAL A 116       8.398   1.505  -3.771  1.00 97.91           H  
ATOM   1802 HG22 VAL A 116       6.855   0.696  -4.106  1.00 97.91           H  
ATOM   1803 HG23 VAL A 116       7.465   0.816  -2.438  1.00 97.91           H  
ATOM   1804  N   HIS A 117       4.534   4.820  -4.966  1.00 97.77           N  
ATOM   1805  H   HIS A 117       4.190   4.038  -5.503  1.00 97.77           H  
ATOM   1806  CA  HIS A 117       3.658   5.965  -4.767  1.00 97.77           C  
ATOM   1807  HA  HIS A 117       4.258   6.824  -4.467  1.00 97.77           H  
ATOM   1808  C   HIS A 117       2.647   5.651  -3.673  1.00 97.77           C  
ATOM   1809  CB  HIS A 117       2.937   6.341  -6.057  1.00 97.77           C  
ATOM   1810  HB2 HIS A 117       2.448   7.305  -5.915  1.00 97.77           H  
ATOM   1811  HB3 HIS A 117       2.158   5.608  -6.266  1.00 97.77           H  
ATOM   1812  O   HIS A 117       1.841   4.729  -3.801  1.00 97.77           O  
ATOM   1813  CG  HIS A 117       3.841   6.431  -7.245  1.00 97.77           C  
ATOM   1814  CD2 HIS A 117       4.060   5.450  -8.173  1.00 97.77           C  
ATOM   1815  HD2 HIS A 117       3.641   4.454  -8.177  1.00 97.77           H  
ATOM   1816  ND1 HIS A 117       4.575   7.532  -7.616  1.00 97.77           N  
ATOM   1817  HD1 HIS A 117       4.760   8.350  -7.055  1.00 97.77           H  
ATOM   1818  CE1 HIS A 117       5.187   7.233  -8.773  1.00 97.77           C  
ATOM   1819  HE1 HIS A 117       5.826   7.899  -9.334  1.00 97.77           H  
ATOM   1820  NE2 HIS A 117       4.888   5.984  -9.148  1.00 97.77           N  
ATOM   1821  N   ILE A 118       2.658   6.445  -2.614  1.00 96.98           N  
ATOM   1822  H   ILE A 118       3.343   7.188  -2.592  1.00 96.98           H  
ATOM   1823  CA  ILE A 118       1.749   6.327  -1.482  1.00 96.98           C  
ATOM   1824  HA  ILE A 118       1.159   5.416  -1.587  1.00 96.98           H  
ATOM   1825  C   ILE A 118       0.815   7.534  -1.502  1.00 96.98           C  
ATOM   1826  CB  ILE A 118       2.523   6.230  -0.154  1.00 96.98           C  
ATOM   1827  HB  ILE A 118       2.969   7.207   0.037  1.00 96.98           H  
ATOM   1828  O   ILE A 118       1.277   8.676  -1.502  1.00 96.98           O  
ATOM   1829  CG1 ILE A 118       3.678   5.203  -0.189  1.00 96.98           C  
ATOM   1830 HG12 ILE A 118       3.278   4.197  -0.318  1.00 96.98           H  
ATOM   1831 HG13 ILE A 118       4.339   5.416  -1.029  1.00 96.98           H  
ATOM   1832  CG2 ILE A 118       1.514   5.904   0.963  1.00 96.98           C  
ATOM   1833 HG21 ILE A 118       1.026   4.951   0.762  1.00 96.98           H  
ATOM   1834 HG22 ILE A 118       2.001   5.860   1.937  1.00 96.98           H  
ATOM   1835 HG23 ILE A 118       0.753   6.682   1.020  1.00 96.98           H  
ATOM   1836  CD1 ILE A 118       4.551   5.253   1.070  1.00 96.98           C  
ATOM   1837 HD11 ILE A 118       3.985   4.955   1.952  1.00 96.98           H  
ATOM   1838 HD12 ILE A 118       4.937   6.263   1.212  1.00 96.98           H  
ATOM   1839 HD13 ILE A 118       5.391   4.568   0.962  1.00 96.98           H  
ATOM   1840  N   LYS A 119      -0.495   7.294  -1.498  1.00 94.94           N  
ATOM   1841  H   LYS A 119      -0.789   6.328  -1.506  1.00 94.94           H  
ATOM   1842  CA  LYS A 119      -1.523   8.330  -1.362  1.00 94.94           C  
ATOM   1843  HA  LYS A 119      -1.036   9.293  -1.211  1.00 94.94           H  
ATOM   1844  C   LYS A 119      -2.377   8.062  -0.128  1.00 94.94           C  
ATOM   1845  CB  LYS A 119      -2.352   8.417  -2.647  1.00 94.94           C  
ATOM   1846  HB2 LYS A 119      -2.824   7.452  -2.835  1.00 94.94           H  
ATOM   1847  HB3 LYS A 119      -1.692   8.645  -3.484  1.00 94.94           H  
ATOM   1848  O   LYS A 119      -2.855   6.948   0.060  1.00 94.94           O  
ATOM   1849  CG  LYS A 119      -3.432   9.503  -2.540  1.00 94.94           C  
ATOM   1850  HG2 LYS A 119      -2.961  10.481  -2.443  1.00 94.94           H  
ATOM   1851  HG3 LYS A 119      -4.047   9.325  -1.658  1.00 94.94           H  
ATOM   1852  CD  LYS A 119      -4.359   9.490  -3.754  1.00 94.94           C  
ATOM   1853  HD2 LYS A 119      -4.813   8.503  -3.831  1.00 94.94           H  
ATOM   1854  HD3 LYS A 119      -3.796   9.705  -4.663  1.00 94.94           H  
ATOM   1855  CE  LYS A 119      -5.443  10.544  -3.516  1.00 94.94           C  
ATOM   1856  HE2 LYS A 119      -5.010  11.542  -3.582  1.00 94.94           H  
ATOM   1857  HE3 LYS A 119      -5.802  10.434  -2.493  1.00 94.94           H  
ATOM   1858  NZ  LYS A 119      -6.578  10.379  -4.452  1.00 94.94           N  
ATOM   1859  HZ1 LYS A 119      -7.296  11.054  -4.228  1.00 94.94           H  
ATOM   1860  HZ2 LYS A 119      -6.972   9.458  -4.324  1.00 94.94           H  
ATOM   1861  HZ3 LYS A 119      -6.290  10.478  -5.415  1.00 94.94           H  
ATOM   1862  N   VAL A 120      -2.585   9.097   0.681  1.00 90.74           N  
ATOM   1863  H   VAL A 120      -2.149   9.976   0.443  1.00 90.74           H  
ATOM   1864  CA  VAL A 120      -3.313   9.043   1.954  1.00 90.74           C  
ATOM   1865  HA  VAL A 120      -3.976   8.178   1.982  1.00 90.74           H  
ATOM   1866  C   VAL A 120      -4.131  10.322   2.086  1.00 90.74           C  
ATOM   1867  CB  VAL A 120      -2.323   8.952   3.120  1.00 90.74           C  
ATOM   1868  HB  VAL A 120      -1.725   9.863   3.150  1.00 90.74           H  
ATOM   1869  O   VAL A 120      -3.576  11.402   2.286  1.00 90.74           O  
ATOM   1870  CG1 VAL A 120      -3.044   8.800   4.452  1.00 90.74           C  
ATOM   1871 HG11 VAL A 120      -3.590   7.857   4.488  1.00 90.74           H  
ATOM   1872 HG12 VAL A 120      -2.277   8.828   5.226  1.00 90.74           H  
ATOM   1873 HG13 VAL A 120      -3.729   9.630   4.625  1.00 90.74           H  
ATOM   1874  CG2 VAL A 120      -1.350   7.785   2.982  1.00 90.74           C  
ATOM   1875 HG21 VAL A 120      -0.850   7.804   2.013  1.00 90.74           H  
ATOM   1876 HG22 VAL A 120      -0.558   7.937   3.715  1.00 90.74           H  
ATOM   1877 HG23 VAL A 120      -1.857   6.830   3.121  1.00 90.74           H  
ATOM   1878  N   GLY A 121      -5.448  10.227   1.905  1.00 86.60           N  
ATOM   1879  H   GLY A 121      -5.864   9.313   1.793  1.00 86.60           H  
ATOM   1880  CA  GLY A 121      -6.285  11.415   1.726  1.00 86.60           C  
ATOM   1881  HA2 GLY A 121      -7.309  11.119   1.500  1.00 86.60           H  
ATOM   1882  HA3 GLY A 121      -6.288  11.994   2.650  1.00 86.60           H  
ATOM   1883  C   GLY A 121      -5.762  12.285   0.573  1.00 86.60           C  
ATOM   1884  O   GLY A 121      -5.688  11.828  -0.574  1.00 86.60           O  
ATOM   1885  N   ASP A 122      -5.363  13.517   0.897  1.00 88.20           N  
ATOM   1886  H   ASP A 122      -5.464  13.813   1.857  1.00 88.20           H  
ATOM   1887  CA  ASP A 122      -4.794  14.484  -0.050  1.00 88.20           C  
ATOM   1888  HA  ASP A 122      -5.183  14.274  -1.046  1.00 88.20           H  
ATOM   1889  C   ASP A 122      -3.259  14.429  -0.143  1.00 88.20           C  
ATOM   1890  CB  ASP A 122      -5.250  15.899   0.334  1.00 88.20           C  
ATOM   1891  HB2 ASP A 122      -4.834  16.613  -0.377  1.00 88.20           H  
ATOM   1892  HB3 ASP A 122      -4.861  16.140   1.323  1.00 88.20           H  
ATOM   1893  O   ASP A 122      -2.679  14.973  -1.087  1.00 88.20           O  
ATOM   1894  CG  ASP A 122      -6.772  16.043   0.327  1.00 88.20           C  
ATOM   1895  OD1 ASP A 122      -7.398  15.536  -0.632  1.00 88.20           O  
ATOM   1896  OD2 ASP A 122      -7.285  16.642   1.300  1.00 88.20           O  
ATOM   1897  N   GLU A 123      -2.581  13.770   0.803  1.00 92.01           N  
ATOM   1898  H   GLU A 123      -3.088  13.216   1.478  1.00 92.01           H  
ATOM   1899  CA  GLU A 123      -1.122  13.678   0.804  1.00 92.01           C  
ATOM   1900  HA  GLU A 123      -0.743  14.632   0.439  1.00 92.01           H  
ATOM   1901  C   GLU A 123      -0.644  12.590  -0.164  1.00 92.01           C  
ATOM   1902  CB  GLU A 123      -0.559  13.500   2.229  1.00 92.01           C  
ATOM   1903  HB2 GLU A 123      -1.043  14.226   2.882  1.00 92.01           H  
ATOM   1904  HB3 GLU A 123      -0.778  12.495   2.590  1.00 92.01           H  
ATOM   1905  O   GLU A 123      -1.211  11.496  -0.247  1.00 92.01           O  
ATOM   1906  CG  GLU A 123       0.964  13.749   2.249  1.00 92.01           C  
ATOM   1907  HG2 GLU A 123       1.452  12.983   1.646  1.00 92.01           H  
ATOM   1908  HG3 GLU A 123       1.162  14.710   1.772  1.00 92.01           H  
ATOM   1909  CD  GLU A 123       1.617  13.759   3.643  1.00 92.01           C  
ATOM   1910  OE1 GLU A 123       2.877  13.830   3.674  1.00 92.01           O  
ATOM   1911  OE2 GLU A 123       0.888  13.702   4.654  1.00 92.01           O  
ATOM   1912  N   LYS A 124       0.423  12.897  -0.907  1.00 94.84           N  
ATOM   1913  H   LYS A 124       0.858  13.796  -0.757  1.00 94.84           H  
ATOM   1914  CA  LYS A 124       1.097  11.970  -1.818  1.00 94.84           C  
ATOM   1915  HA  LYS A 124       0.721  10.962  -1.643  1.00 94.84           H  
ATOM   1916  C   LYS A 124       2.592  11.969  -1.538  1.00 94.84           C  
ATOM   1917  CB  LYS A 124       0.835  12.344  -3.281  1.00 94.84           C  
ATOM   1918  HB2 LYS A 124       1.181  13.364  -3.451  1.00 94.84           H  
ATOM   1919  HB3 LYS A 124       1.415  11.675  -3.917  1.00 94.84           H  
ATOM   1920  O   LYS A 124       3.196  13.032  -1.398  1.00 94.84           O  
ATOM   1921  CG  LYS A 124      -0.644  12.234  -3.674  1.00 94.84           C  
ATOM   1922  HG2 LYS A 124      -1.242  12.904  -3.057  1.00 94.84           H  
ATOM   1923  HG3 LYS A 124      -0.982  11.208  -3.529  1.00 94.84           H  
ATOM   1924  CD  LYS A 124      -0.805  12.625  -5.145  1.00 94.84           C  
ATOM   1925  HD2 LYS A 124      -0.370  13.614  -5.295  1.00 94.84           H  
ATOM   1926  HD3 LYS A 124      -0.274  11.905  -5.767  1.00 94.84           H  
ATOM   1927  CE  LYS A 124      -2.284  12.661  -5.530  1.00 94.84           C  
ATOM   1928  HE2 LYS A 124      -2.794  13.344  -4.851  1.00 94.84           H  
ATOM   1929  HE3 LYS A 124      -2.701  11.663  -5.392  1.00 94.84           H  
ATOM   1930  NZ  LYS A 124      -2.441  13.113  -6.935  1.00 94.84           N  
ATOM   1931  HZ1 LYS A 124      -3.416  13.177  -7.194  1.00 94.84           H  
ATOM   1932  HZ2 LYS A 124      -2.026  14.027  -7.045  1.00 94.84           H  
ATOM   1933  HZ3 LYS A 124      -1.967  12.480  -7.564  1.00 94.84           H  
ATOM   1934  N   ARG A 125       3.195  10.786  -1.515  1.00 96.73           N  
ATOM   1935  H   ARG A 125       2.616   9.965  -1.624  1.00 96.73           H  
ATOM   1936  CA  ARG A 125       4.645  10.586  -1.430  1.00 96.73           C  
ATOM   1937  HA  ARG A 125       5.158  11.529  -1.618  1.00 96.73           H  
ATOM   1938  C   ARG A 125       5.075   9.612  -2.516  1.00 96.73           C  
ATOM   1939  CB  ARG A 125       5.031  10.062  -0.035  1.00 96.73           C  
ATOM   1940  HB2 ARG A 125       4.504   9.124   0.143  1.00 96.73           H  
ATOM   1941  HB3 ARG A 125       6.098   9.842  -0.019  1.00 96.73           H  
ATOM   1942  O   ARG A 125       4.397   8.616  -2.736  1.00 96.73           O  
ATOM   1943  CG  ARG A 125       4.711  11.028   1.118  1.00 96.73           C  
ATOM   1944  HG2 ARG A 125       3.659  11.313   1.089  1.00 96.73           H  
ATOM   1945  HG3 ARG A 125       4.893  10.512   2.060  1.00 96.73           H  
ATOM   1946  CD  ARG A 125       5.579  12.287   1.081  1.00 96.73           C  
ATOM   1947  HD2 ARG A 125       5.391  12.832   0.156  1.00 96.73           H  
ATOM   1948  HD3 ARG A 125       6.626  11.986   1.115  1.00 96.73           H  
ATOM   1949  NE  ARG A 125       5.266  13.163   2.218  1.00 96.73           N  
ATOM   1950  HE  ARG A 125       4.342  13.106   2.623  1.00 96.73           H  
ATOM   1951  NH1 ARG A 125       7.256  14.309   2.371  1.00 96.73           N  
ATOM   1952 HH11 ARG A 125       7.619  13.766   1.601  1.00 96.73           H  
ATOM   1953 HH12 ARG A 125       7.825  14.988   2.856  1.00 96.73           H  
ATOM   1954  NH2 ARG A 125       5.545  14.731   3.777  1.00 96.73           N  
ATOM   1955 HH21 ARG A 125       4.586  14.518   4.011  1.00 96.73           H  
ATOM   1956 HH22 ARG A 125       6.067  15.420   4.300  1.00 96.73           H  
ATOM   1957  CZ  ARG A 125       6.038  14.064   2.780  1.00 96.73           C  
ATOM   1958  N   THR A 126       6.200   9.893  -3.157  1.00 97.77           N  
ATOM   1959  H   THR A 126       6.723  10.716  -2.893  1.00 97.77           H  
ATOM   1960  CA  THR A 126       6.880   8.954  -4.054  1.00 97.77           C  
ATOM   1961  HA  THR A 126       6.307   8.031  -4.141  1.00 97.77           H  
ATOM   1962  C   THR A 126       8.231   8.635  -3.437  1.00 97.77           C  
ATOM   1963  CB  THR A 126       7.056   9.524  -5.467  1.00 97.77           C  
ATOM   1964  HB  THR A 126       7.663  10.428  -5.421  1.00 97.77           H  
ATOM   1965  O   THR A 126       8.936   9.552  -3.013  1.00 97.77           O  
ATOM   1966  CG2 THR A 126       7.723   8.526  -6.407  1.00 97.77           C  
ATOM   1967 HG21 THR A 126       7.735   8.911  -7.427  1.00 97.77           H  
ATOM   1968 HG22 THR A 126       8.757   8.352  -6.110  1.00 97.77           H  
ATOM   1969 HG23 THR A 126       7.187   7.577  -6.392  1.00 97.77           H  
ATOM   1970  OG1 THR A 126       5.810   9.842  -6.052  1.00 97.77           O  
ATOM   1971  HG1 THR A 126       6.030  10.118  -6.945  1.00 97.77           H  
ATOM   1972  N   VAL A 127       8.570   7.352  -3.360  1.00 97.61           N  
ATOM   1973  H   VAL A 127       7.919   6.657  -3.696  1.00 97.61           H  
ATOM   1974  CA  VAL A 127       9.827   6.866  -2.791  1.00 97.61           C  
ATOM   1975  HA  VAL A 127      10.536   7.689  -2.698  1.00 97.61           H  
ATOM   1976  C   VAL A 127      10.423   5.829  -3.725  1.00 97.61           C  
ATOM   1977  CB  VAL A 127       9.599   6.266  -1.392  1.00 97.61           C  
ATOM   1978  HB  VAL A 127       8.884   5.445  -1.459  1.00 97.61           H  
ATOM   1979  O   VAL A 127       9.752   4.868  -4.090  1.00 97.61           O  
ATOM   1980  CG1 VAL A 127      10.891   5.730  -0.770  1.00 97.61           C  
ATOM   1981 HG11 VAL A 127      10.659   5.278   0.194  1.00 97.61           H  
ATOM   1982 HG12 VAL A 127      11.620   6.531  -0.640  1.00 97.61           H  
ATOM   1983 HG13 VAL A 127      11.325   4.949  -1.394  1.00 97.61           H  
ATOM   1984  CG2 VAL A 127       9.033   7.329  -0.442  1.00 97.61           C  
ATOM   1985 HG21 VAL A 127       9.090   6.961   0.582  1.00 97.61           H  
ATOM   1986 HG22 VAL A 127       9.623   8.243  -0.514  1.00 97.61           H  
ATOM   1987 HG23 VAL A 127       7.994   7.540  -0.693  1.00 97.61           H  
ATOM   1988  N   THR A 128      11.690   6.000  -4.082  1.00 98.05           N  
ATOM   1989  H   THR A 128      12.188   6.824  -3.777  1.00 98.05           H  
ATOM   1990  CA  THR A 128      12.476   4.946  -4.726  1.00 98.05           C  
ATOM   1991  HA  THR A 128      11.821   4.334  -5.346  1.00 98.05           H  
ATOM   1992  C   THR A 128      13.100   4.072  -3.643  1.00 98.05           C  
ATOM   1993  CB  THR A 128      13.563   5.539  -5.628  1.00 98.05           C  
ATOM   1994  HB  THR A 128      14.308   6.035  -5.006  1.00 98.05           H  
ATOM   1995  O   THR A 128      13.728   4.600  -2.728  1.00 98.05           O  
ATOM   1996  CG2 THR A 128      14.259   4.474  -6.472  1.00 98.05           C  
ATOM   1997 HG21 THR A 128      14.811   3.790  -5.828  1.00 98.05           H  
ATOM   1998 HG22 THR A 128      13.525   3.913  -7.050  1.00 98.05           H  
ATOM   1999 HG23 THR A 128      14.964   4.954  -7.151  1.00 98.05           H  
ATOM   2000  OG1 THR A 128      13.016   6.503  -6.504  1.00 98.05           O  
ATOM   2001  HG1 THR A 128      12.408   6.081  -7.115  1.00 98.05           H  
ATOM   2002  N   VAL A 129      12.933   2.753  -3.741  1.00 98.12           N  
ATOM   2003  H   VAL A 129      12.392   2.401  -4.518  1.00 98.12           H  
ATOM   2004  CA  VAL A 129      13.517   1.772  -2.816  1.00 98.12           C  
ATOM   2005  HA  VAL A 129      14.094   2.291  -2.050  1.00 98.12           H  
ATOM   2006  C   VAL A 129      14.474   0.886  -3.608  1.00 98.12           C  
ATOM   2007  CB  VAL A 129      12.429   0.943  -2.100  1.00 98.12           C  
ATOM   2008  HB  VAL A 129      11.962   0.266  -2.815  1.00 98.12           H  
ATOM   2009  O   VAL A 129      14.058   0.161  -4.517  1.00 98.12           O  
ATOM   2010  CG1 VAL A 129      13.032   0.110  -0.964  1.00 98.12           C  
ATOM   2011 HG11 VAL A 129      13.812  -0.549  -1.347  1.00 98.12           H  
ATOM   2012 HG12 VAL A 129      13.477   0.763  -0.213  1.00 98.12           H  
ATOM   2013 HG13 VAL A 129      12.262  -0.500  -0.491  1.00 98.12           H  
ATOM   2014  CG2 VAL A 129      11.323   1.818  -1.493  1.00 98.12           C  
ATOM   2015 HG21 VAL A 129      11.761   2.537  -0.801  1.00 98.12           H  
ATOM   2016 HG22 VAL A 129      10.611   1.188  -0.959  1.00 98.12           H  
ATOM   2017 HG23 VAL A 129      10.786   2.350  -2.278  1.00 98.12           H  
ATOM   2018  N   ASN A 130      15.768   0.961  -3.310  1.00 98.02           N  
ATOM   2019  H   ASN A 130      16.058   1.542  -2.536  1.00 98.02           H  
ATOM   2020  CA  ASN A 130      16.795   0.187  -4.005  1.00 98.02           C  
ATOM   2021  HA  ASN A 130      16.595   0.254  -5.074  1.00 98.02           H  
ATOM   2022  C   ASN A 130      16.761  -1.300  -3.600  1.00 98.02           C  
ATOM   2023  CB  ASN A 130      18.170   0.818  -3.742  1.00 98.02           C  
ATOM   2024  HB2 ASN A 130      18.362   0.842  -2.669  1.00 98.02           H  
ATOM   2025  HB3 ASN A 130      18.956   0.221  -4.204  1.00 98.02           H  
ATOM   2026  O   ASN A 130      16.209  -1.643  -2.555  1.00 98.02           O  
ATOM   2027  CG  ASN A 130      18.259   2.215  -4.313  1.00 98.02           C  
ATOM   2028  ND2 ASN A 130      18.292   3.216  -3.470  1.00 98.02           N  
ATOM   2029 HD21 ASN A 130      18.002   3.031  -2.521  1.00 98.02           H  
ATOM   2030 HD22 ASN A 130      18.230   4.150  -3.849  1.00 98.02           H  
ATOM   2031  OD1 ASN A 130      18.270   2.411  -5.519  1.00 98.02           O  
ATOM   2032  N   PRO A 131      17.356  -2.205  -4.399  1.00 97.25           N  
ATOM   2033  CA  PRO A 131      17.512  -3.612  -4.028  1.00 97.25           C  
ATOM   2034  HA  PRO A 131      16.536  -4.097  -4.061  1.00 97.25           H  
ATOM   2035  C   PRO A 131      18.139  -3.793  -2.639  1.00 97.25           C  
ATOM   2036  CB  PRO A 131      18.412  -4.207  -5.116  1.00 97.25           C  
ATOM   2037  HB2 PRO A 131      19.463  -4.034  -4.883  1.00 97.25           H  
ATOM   2038  HB3 PRO A 131      18.236  -5.272  -5.266  1.00 97.25           H  
ATOM   2039  O   PRO A 131      19.221  -3.274  -2.369  1.00 97.25           O  
ATOM   2040  CG  PRO A 131      18.031  -3.380  -6.336  1.00 97.25           C  
ATOM   2041  HG2 PRO A 131      17.069  -3.731  -6.708  1.00 97.25           H  
ATOM   2042  HG3 PRO A 131      18.794  -3.414  -7.114  1.00 97.25           H  
ATOM   2043  CD  PRO A 131      17.878  -1.985  -5.740  1.00 97.25           C  
ATOM   2044  HD2 PRO A 131      18.854  -1.502  -5.682  1.00 97.25           H  
ATOM   2045  HD3 PRO A 131      17.193  -1.392  -6.347  1.00 97.25           H  
ATOM   2046  N   GLY A 132      17.467  -4.545  -1.767  1.00 97.33           N  
ATOM   2047  H   GLY A 132      16.546  -4.867  -2.027  1.00 97.33           H  
ATOM   2048  CA  GLY A 132      17.888  -4.806  -0.388  1.00 97.33           C  
ATOM   2049  HA2 GLY A 132      17.326  -5.662  -0.014  1.00 97.33           H  
ATOM   2050  HA3 GLY A 132      18.949  -5.053  -0.378  1.00 97.33           H  
ATOM   2051  C   GLY A 132      17.665  -3.647   0.591  1.00 97.33           C  
ATOM   2052  O   GLY A 132      18.026  -3.774   1.761  1.00 97.33           O  
ATOM   2053  N   GLU A 133      17.088  -2.531   0.142  1.00 98.19           N  
ATOM   2054  H   GLU A 133      16.787  -2.490  -0.821  1.00 98.19           H  
ATOM   2055  CA  GLU A 133      16.791  -1.371   0.981  1.00 98.19           C  
ATOM   2056  HA  GLU A 133      17.569  -1.296   1.741  1.00 98.19           H  
ATOM   2057  C   GLU A 133      15.446  -1.528   1.705  1.00 98.19           C  
ATOM   2058  CB  GLU A 133      16.855  -0.089   0.132  1.00 98.19           C  
ATOM   2059  HB2 GLU A 133      16.003  -0.075  -0.549  1.00 98.19           H  
ATOM   2060  HB3 GLU A 133      17.773  -0.112  -0.455  1.00 98.19           H  
ATOM   2061  O   GLU A 133      14.487  -2.110   1.185  1.00 98.19           O  
ATOM   2062  CG  GLU A 133      16.843   1.208   0.955  1.00 98.19           C  
ATOM   2063  HG2 GLU A 133      15.905   1.271   1.507  1.00 98.19           H  
ATOM   2064  HG3 GLU A 133      17.658   1.164   1.678  1.00 98.19           H  
ATOM   2065  CD  GLU A 133      16.995   2.474   0.092  1.00 98.19           C  
ATOM   2066  OE1 GLU A 133      17.243   3.547   0.680  1.00 98.19           O  
ATOM   2067  OE2 GLU A 133      16.901   2.381  -1.158  1.00 98.19           O  
ATOM   2068  N   GLU A 134      15.376  -0.965   2.911  1.00 98.17           N  
ATOM   2069  H   GLU A 134      16.186  -0.468   3.255  1.00 98.17           H  
ATOM   2070  CA  GLU A 134      14.140  -0.750   3.658  1.00 98.17           C  
ATOM   2071  HA  GLU A 134      13.306  -1.053   3.025  1.00 98.17           H  
ATOM   2072  C   GLU A 134      13.998   0.748   3.962  1.00 98.17           C  
ATOM   2073  CB  GLU A 134      14.108  -1.638   4.917  1.00 98.17           C  
ATOM   2074  HB2 GLU A 134      14.920  -1.353   5.587  1.00 98.17           H  
ATOM   2075  HB3 GLU A 134      14.268  -2.669   4.600  1.00 98.17           H  
ATOM   2076  O   GLU A 134      14.911   1.363   4.513  1.00 98.17           O  
ATOM   2077  CG  GLU A 134      12.769  -1.556   5.677  1.00 98.17           C  
ATOM   2078  HG2 GLU A 134      12.647  -0.544   6.063  1.00 98.17           H  
ATOM   2079  HG3 GLU A 134      11.957  -1.742   4.974  1.00 98.17           H  
ATOM   2080  CD  GLU A 134      12.638  -2.564   6.841  1.00 98.17           C  
ATOM   2081  OE1 GLU A 134      11.855  -2.277   7.783  1.00 98.17           O  
ATOM   2082  OE2 GLU A 134      13.241  -3.666   6.777  1.00 98.17           O  
ATOM   2083  N   VAL A 135      12.857   1.336   3.598  1.00 98.21           N  
ATOM   2084  H   VAL A 135      12.148   0.755   3.175  1.00 98.21           H  
ATOM   2085  CA  VAL A 135      12.545   2.757   3.798  1.00 98.21           C  
ATOM   2086  HA  VAL A 135      13.362   3.223   4.349  1.00 98.21           H  
ATOM   2087  C   VAL A 135      11.278   2.891   4.635  1.00 98.21           C  
ATOM   2088  CB  VAL A 135      12.400   3.512   2.459  1.00 98.21           C  
ATOM   2089  HB  VAL A 135      11.580   3.080   1.885  1.00 98.21           H  
ATOM   2090  O   VAL A 135      10.283   2.215   4.381  1.00 98.21           O  
ATOM   2091  CG1 VAL A 135      12.099   4.999   2.702  1.00 98.21           C  
ATOM   2092 HG11 VAL A 135      11.083   5.126   3.076  1.00 98.21           H  
ATOM   2093 HG12 VAL A 135      12.205   5.562   1.775  1.00 98.21           H  
ATOM   2094 HG13 VAL A 135      12.808   5.407   3.423  1.00 98.21           H  
ATOM   2095  CG2 VAL A 135      13.677   3.427   1.616  1.00 98.21           C  
ATOM   2096 HG21 VAL A 135      13.560   3.980   0.684  1.00 98.21           H  
ATOM   2097 HG22 VAL A 135      13.887   2.387   1.364  1.00 98.21           H  
ATOM   2098 HG23 VAL A 135      14.528   3.829   2.165  1.00 98.21           H  
ATOM   2099  N   GLU A 136      11.285   3.798   5.611  1.00 97.98           N  
ATOM   2100  H   GLU A 136      12.123   4.343   5.756  1.00 97.98           H  
ATOM   2101  CA  GLU A 136      10.096   4.169   6.380  1.00 97.98           C  
ATOM   2102  HA  GLU A 136       9.306   3.449   6.168  1.00 97.98           H  
ATOM   2103  C   GLU A 136       9.586   5.554   5.955  1.00 97.98           C  
ATOM   2104  CB  GLU A 136      10.375   4.075   7.891  1.00 97.98           C  
ATOM   2105  HB2 GLU A 136      10.792   3.091   8.109  1.00 97.98           H  
ATOM   2106  HB3 GLU A 136      11.104   4.832   8.178  1.00 97.98           H  
ATOM   2107  O   GLU A 136      10.337   6.528   5.906  1.00 97.98           O  
ATOM   2108  CG  GLU A 136       9.092   4.257   8.719  1.00 97.98           C  
ATOM   2109  HG2 GLU A 136       8.342   3.545   8.373  1.00 97.98           H  
ATOM   2110  HG3 GLU A 136       8.693   5.256   8.546  1.00 97.98           H  
ATOM   2111  CD  GLU A 136       9.320   4.052  10.225  1.00 97.98           C  
ATOM   2112  OE1 GLU A 136       9.390   5.071  10.947  1.00 97.98           O  
ATOM   2113  OE2 GLU A 136       9.329   2.877  10.677  1.00 97.98           O  
ATOM   2114  N   VAL A 137       8.287   5.648   5.678  1.00 96.91           N  
ATOM   2115  H   VAL A 137       7.743   4.797   5.708  1.00 96.91           H  
ATOM   2116  CA  VAL A 137       7.571   6.890   5.373  1.00 96.91           C  
ATOM   2117  HA  VAL A 137       8.274   7.723   5.388  1.00 96.91           H  
ATOM   2118  C   VAL A 137       6.519   7.108   6.448  1.00 96.91           C  
ATOM   2119  CB  VAL A 137       6.912   6.842   3.982  1.00 96.91           C  
ATOM   2120  HB  VAL A 137       6.085   6.132   3.996  1.00 96.91           H  
ATOM   2121  O   VAL A 137       5.701   6.228   6.703  1.00 96.91           O  
ATOM   2122  CG1 VAL A 137       6.362   8.222   3.590  1.00 96.91           C  
ATOM   2123 HG11 VAL A 137       5.891   8.162   2.609  1.00 96.91           H  
ATOM   2124 HG12 VAL A 137       7.171   8.951   3.556  1.00 96.91           H  
ATOM   2125 HG13 VAL A 137       5.611   8.550   4.309  1.00 96.91           H  
ATOM   2126  CG2 VAL A 137       7.894   6.402   2.895  1.00 96.91           C  
ATOM   2127 HG21 VAL A 137       7.395   6.424   1.927  1.00 96.91           H  
ATOM   2128 HG22 VAL A 137       8.222   5.378   3.075  1.00 96.91           H  
ATOM   2129 HG23 VAL A 137       8.765   7.058   2.890  1.00 96.91           H  
ATOM   2130  N   THR A 138       6.513   8.280   7.079  1.00 95.63           N  
ATOM   2131  H   THR A 138       7.175   8.989   6.796  1.00 95.63           H  
ATOM   2132  CA  THR A 138       5.508   8.634   8.089  1.00 95.63           C  
ATOM   2133  HA  THR A 138       4.896   7.762   8.321  1.00 95.63           H  
ATOM   2134  C   THR A 138       4.580   9.718   7.559  1.00 95.63           C  
ATOM   2135  CB  THR A 138       6.161   9.067   9.407  1.00 95.63           C  
ATOM   2136  HB  THR A 138       6.807   9.927   9.233  1.00 95.63           H  
ATOM   2137  O   THR A 138       5.040  10.722   7.016  1.00 95.63           O  
ATOM   2138  CG2 THR A 138       5.139   9.410  10.494  1.00 95.63           C  
ATOM   2139 HG21 THR A 138       4.438   8.585  10.619  1.00 95.63           H  
ATOM   2140 HG22 THR A 138       5.657   9.588  11.436  1.00 95.63           H  
ATOM   2141 HG23 THR A 138       4.588  10.312  10.226  1.00 95.63           H  
ATOM   2142  OG1 THR A 138       6.927   8.011   9.940  1.00 95.63           O  
ATOM   2143  HG1 THR A 138       7.552   7.700   9.281  1.00 95.63           H  
ATOM   2144  N   PHE A 139       3.284   9.521   7.772  1.00 93.61           N  
ATOM   2145  H   PHE A 139       3.005   8.658   8.215  1.00 93.61           H  
ATOM   2146  CA  PHE A 139       2.225  10.494   7.540  1.00 93.61           C  
ATOM   2147  HA  PHE A 139       2.625  11.377   7.042  1.00 93.61           H  
ATOM   2148  C   PHE A 139       1.636  10.906   8.885  1.00 93.61           C  
ATOM   2149  CB  PHE A 139       1.142   9.880   6.648  1.00 93.61           C  
ATOM   2150  HB2 PHE A 139       0.733   9.000   7.143  1.00 93.61           H  
ATOM   2151  HB3 PHE A 139       0.337  10.607   6.541  1.00 93.61           H  
ATOM   2152  O   PHE A 139       1.480  10.062   9.769  1.00 93.61           O  
ATOM   2153  CG  PHE A 139       1.621   9.482   5.270  1.00 93.61           C  
ATOM   2154  CD1 PHE A 139       1.337  10.310   4.171  1.00 93.61           C  
ATOM   2155  HD1 PHE A 139       0.766  11.215   4.315  1.00 93.61           H  
ATOM   2156  CD2 PHE A 139       2.348   8.291   5.082  1.00 93.61           C  
ATOM   2157  HD2 PHE A 139       2.569   7.652   5.924  1.00 93.61           H  
ATOM   2158  CE1 PHE A 139       1.788   9.959   2.889  1.00 93.61           C  
ATOM   2159  HE1 PHE A 139       1.554  10.591   2.046  1.00 93.61           H  
ATOM   2160  CE2 PHE A 139       2.804   7.940   3.802  1.00 93.61           C  
ATOM   2161  HE2 PHE A 139       3.375   7.034   3.665  1.00 93.61           H  
ATOM   2162  CZ  PHE A 139       2.529   8.780   2.710  1.00 93.61           C  
ATOM   2163  HZ  PHE A 139       2.884   8.518   1.724  1.00 93.61           H  
ATOM   2164  N   SER A 140       1.274  12.179   9.016  1.00 91.63           N  
ATOM   2165  H   SER A 140       1.372  12.798   8.224  1.00 91.63           H  
ATOM   2166  CA  SER A 140       0.598  12.707  10.202  1.00 91.63           C  
ATOM   2167  HA  SER A 140       0.324  11.887  10.865  1.00 91.63           H  
ATOM   2168  C   SER A 140      -0.667  13.436   9.778  1.00 91.63           C  
ATOM   2169  CB  SER A 140       1.492  13.660  10.998  1.00 91.63           C  
ATOM   2170  HB2 SER A 140       0.945  13.998  11.877  1.00 91.63           H  
ATOM   2171  HB3 SER A 140       1.730  14.526  10.380  1.00 91.63           H  
ATOM   2172  O   SER A 140      -0.633  14.259   8.862  1.00 91.63           O  
ATOM   2173  OG  SER A 140       2.698  13.043  11.415  1.00 91.63           O  
ATOM   2174  HG  SER A 140       3.176  13.687  11.942  1.00 91.63           H  
ATOM   2175  N   ALA A 141      -1.779  13.165  10.450  1.00 83.70           N  
ATOM   2176  H   ALA A 141      -1.742  12.509  11.217  1.00 83.70           H  
ATOM   2177  CA  ALA A 141      -3.051  13.807  10.172  1.00 83.70           C  
ATOM   2178  HA  ALA A 141      -2.879  14.729   9.617  1.00 83.70           H  
ATOM   2179  C   ALA A 141      -3.756  14.166  11.479  1.00 83.70           C  
ATOM   2180  CB  ALA A 141      -3.909  12.880   9.301  1.00 83.70           C  
ATOM   2181  HB1 ALA A 141      -3.400  12.670   8.361  1.00 83.70           H  
ATOM   2182  HB2 ALA A 141      -4.873  13.348   9.103  1.00 83.70           H  
ATOM   2183  HB3 ALA A 141      -4.091  11.943   9.828  1.00 83.70           H  
ATOM   2184  O   ALA A 141      -3.948  13.318  12.340  1.00 83.70           O  
ATOM   2185  N   ASN A 142      -4.226  15.413  11.578  1.00 81.23           N  
ATOM   2186  H   ASN A 142      -3.933  16.095  10.893  1.00 81.23           H  
ATOM   2187  CA  ASN A 142      -5.073  15.855  12.695  1.00 81.23           C  
ATOM   2188  HA  ASN A 142      -4.554  15.670  13.636  1.00 81.23           H  
ATOM   2189  C   ASN A 142      -6.414  15.102  12.757  1.00 81.23           C  
ATOM   2190  CB  ASN A 142      -5.356  17.361  12.549  1.00 81.23           C  
ATOM   2191  HB2 ASN A 142      -5.859  17.540  11.599  1.00 81.23           H  
ATOM   2192  HB3 ASN A 142      -6.031  17.664  13.349  1.00 81.23           H  
ATOM   2193  O   ASN A 142      -7.084  15.125  13.781  1.00 81.23           O  
ATOM   2194  CG  ASN A 142      -4.126  18.242  12.642  1.00 81.23           C  
ATOM   2195  ND2 ASN A 142      -4.193  19.437  12.106  1.00 81.23           N  
ATOM   2196 HD21 ASN A 142      -5.071  19.793  11.757  1.00 81.23           H  
ATOM   2197 HD22 ASN A 142      -3.366  20.004  12.228  1.00 81.23           H  
ATOM   2198  OD1 ASN A 142      -3.090  17.893  13.168  1.00 81.23           O  
ATOM   2199  N   ASP A 143      -6.814  14.489  11.642  1.00 78.88           N  
ATOM   2200  H   ASP A 143      -6.151  14.427  10.883  1.00 78.88           H  
ATOM   2201  CA  ASP A 143      -8.004  13.659  11.522  1.00 78.88           C  
ATOM   2202  HA  ASP A 143      -8.530  13.605  12.475  1.00 78.88           H  
ATOM   2203  C   ASP A 143      -7.575  12.245  11.087  1.00 78.88           C  
ATOM   2204  CB  ASP A 143      -8.973  14.314  10.531  1.00 78.88           C  
ATOM   2205  HB2 ASP A 143      -8.457  14.494   9.588  1.00 78.88           H  
ATOM   2206  HB3 ASP A 143      -9.286  15.279  10.932  1.00 78.88           H  
ATOM   2207  O   ASP A 143      -7.209  12.061   9.917  1.00 78.88           O  
ATOM   2208  CG  ASP A 143     -10.216  13.463  10.269  1.00 78.88           C  
ATOM   2209  OD1 ASP A 143     -10.375  12.419  10.939  1.00 78.88           O  
ATOM   2210  OD2 ASP A 143     -10.962  13.853   9.347  1.00 78.88           O  
ATOM   2211  N   PRO A 144      -7.610  11.253  11.997  1.00 75.50           N  
ATOM   2212  CA  PRO A 144      -7.268   9.869  11.689  1.00 75.50           C  
ATOM   2213  HA  PRO A 144      -6.222   9.836  11.383  1.00 75.50           H  
ATOM   2214  C   PRO A 144      -8.127   9.253  10.580  1.00 75.50           C  
ATOM   2215  CB  PRO A 144      -7.430   9.097  13.003  1.00 75.50           C  
ATOM   2216  HB2 PRO A 144      -6.696   8.296  13.092  1.00 75.50           H  
ATOM   2217  HB3 PRO A 144      -8.441   8.696  13.083  1.00 75.50           H  
ATOM   2218  O   PRO A 144      -7.656   8.350   9.894  1.00 75.50           O  
ATOM   2219  CG  PRO A 144      -7.229  10.167  14.072  1.00 75.50           C  
ATOM   2220  HG2 PRO A 144      -7.723   9.906  15.008  1.00 75.50           H  
ATOM   2221  HG3 PRO A 144      -6.163  10.332  14.230  1.00 75.50           H  
ATOM   2222  CD  PRO A 144      -7.849  11.401  13.426  1.00 75.50           C  
ATOM   2223  HD2 PRO A 144      -8.922  11.422  13.613  1.00 75.50           H  
ATOM   2224  HD3 PRO A 144      -7.376  12.298  13.826  1.00 75.50           H  
ATOM   2225  N   HIS A 145      -9.340   9.759  10.315  1.00 76.30           N  
ATOM   2226  H   HIS A 145      -9.685  10.549  10.841  1.00 76.30           H  
ATOM   2227  CA  HIS A 145     -10.171   9.259   9.214  1.00 76.30           C  
ATOM   2228  HA  HIS A 145     -10.287   8.183   9.339  1.00 76.30           H  
ATOM   2229  C   HIS A 145      -9.529   9.480   7.838  1.00 76.30           C  
ATOM   2230  CB  HIS A 145     -11.563   9.901   9.260  1.00 76.30           C  
ATOM   2231  HB2 HIS A 145     -11.477  10.985   9.177  1.00 76.30           H  
ATOM   2232  HB3 HIS A 145     -12.135   9.555   8.399  1.00 76.30           H  
ATOM   2233  O   HIS A 145      -9.847   8.766   6.883  1.00 76.30           O  
ATOM   2234  CG  HIS A 145     -12.340   9.544  10.497  1.00 76.30           C  
ATOM   2235  CD2 HIS A 145     -12.741  10.389  11.497  1.00 76.30           C  
ATOM   2236  HD2 HIS A 145     -12.552  11.451  11.548  1.00 76.30           H  
ATOM   2237  ND1 HIS A 145     -12.796   8.287  10.820  1.00 76.30           N  
ATOM   2238  HD1 HIS A 145     -12.633   7.444  10.289  1.00 76.30           H  
ATOM   2239  CE1 HIS A 145     -13.463   8.370  11.984  1.00 76.30           C  
ATOM   2240  HE1 HIS A 145     -13.937   7.546  12.497  1.00 76.30           H  
ATOM   2241  NE2 HIS A 145     -13.453   9.631  12.434  1.00 76.30           N  
ATOM   2242  N   LYS A 146      -8.560  10.401   7.721  1.00 78.72           N  
ATOM   2243  H   LYS A 146      -8.331  10.947   8.539  1.00 78.72           H  
ATOM   2244  CA  LYS A 146      -7.754  10.568   6.498  1.00 78.72           C  
ATOM   2245  HA  LYS A 146      -8.430  10.706   5.654  1.00 78.72           H  
ATOM   2246  C   LYS A 146      -6.915   9.333   6.167  1.00 78.72           C  
ATOM   2247  CB  LYS A 146      -6.854  11.801   6.625  1.00 78.72           C  
ATOM   2248  HB2 LYS A 146      -6.218  11.707   7.506  1.00 78.72           H  
ATOM   2249  HB3 LYS A 146      -6.214  11.855   5.745  1.00 78.72           H  
ATOM   2250  O   LYS A 146      -6.561   9.132   5.005  1.00 78.72           O  
ATOM   2251  CG  LYS A 146      -7.690  13.084   6.708  1.00 78.72           C  
ATOM   2252  HG2 LYS A 146      -8.377  13.115   5.862  1.00 78.72           H  
ATOM   2253  HG3 LYS A 146      -8.271  13.092   7.631  1.00 78.72           H  
ATOM   2254  CD  LYS A 146      -6.789  14.318   6.661  1.00 78.72           C  
ATOM   2255  HD2 LYS A 146      -6.113  14.311   7.516  1.00 78.72           H  
ATOM   2256  HD3 LYS A 146      -6.210  14.299   5.738  1.00 78.72           H  
ATOM   2257  CE  LYS A 146      -7.665  15.570   6.705  1.00 78.72           C  
ATOM   2258  HE2 LYS A 146      -8.454  15.465   5.961  1.00 78.72           H  
ATOM   2259  HE3 LYS A 146      -8.145  15.624   7.682  1.00 78.72           H  
ATOM   2260  NZ  LYS A 146      -6.868  16.787   6.431  1.00 78.72           N  
ATOM   2261  HZ1 LYS A 146      -6.487  16.739   5.496  1.00 78.72           H  
ATOM   2262  HZ2 LYS A 146      -6.112  16.870   7.095  1.00 78.72           H  
ATOM   2263  HZ3 LYS A 146      -7.461  17.603   6.486  1.00 78.72           H  
ATOM   2264  N   PHE A 147      -6.640   8.491   7.161  1.00 83.32           N  
ATOM   2265  H   PHE A 147      -6.972   8.714   8.089  1.00 83.32           H  
ATOM   2266  CA  PHE A 147      -5.927   7.231   7.007  1.00 83.32           C  
ATOM   2267  HA  PHE A 147      -5.173   7.349   6.228  1.00 83.32           H  
ATOM   2268  C   PHE A 147      -6.812   6.068   6.545  1.00 83.32           C  
ATOM   2269  CB  PHE A 147      -5.210   6.903   8.323  1.00 83.32           C  
ATOM   2270  HB2 PHE A 147      -5.949   6.751   9.110  1.00 83.32           H  
ATOM   2271  HB3 PHE A 147      -4.701   5.946   8.206  1.00 83.32           H  
ATOM   2272  O   PHE A 147      -6.277   5.004   6.258  1.00 83.32           O  
ATOM   2273  CG  PHE A 147      -4.174   7.913   8.772  1.00 83.32           C  
ATOM   2274  CD1 PHE A 147      -3.220   8.391   7.862  1.00 83.32           C  
ATOM   2275  HD1 PHE A 147      -3.207   7.973   6.866  1.00 83.32           H  
ATOM   2276  CD2 PHE A 147      -4.136   8.354  10.104  1.00 83.32           C  
ATOM   2277  HD2 PHE A 147      -4.849   7.976  10.822  1.00 83.32           H  
ATOM   2278  CE1 PHE A 147      -2.271   9.350   8.248  1.00 83.32           C  
ATOM   2279  HE1 PHE A 147      -1.552   9.724   7.534  1.00 83.32           H  
ATOM   2280  CE2 PHE A 147      -3.166   9.286  10.506  1.00 83.32           C  
ATOM   2281  HE2 PHE A 147      -3.151   9.623  11.532  1.00 83.32           H  
ATOM   2282  CZ  PHE A 147      -2.235   9.788   9.581  1.00 83.32           C  
ATOM   2283  HZ  PHE A 147      -1.485  10.495   9.904  1.00 83.32           H  
ATOM   2284  N   ASN A 148      -8.132   6.251   6.395  1.00 83.79           N  
ATOM   2285  H   ASN A 148      -8.531   7.129   6.693  1.00 83.79           H  
ATOM   2286  CA  ASN A 148      -9.057   5.155   6.070  1.00 83.79           C  
ATOM   2287  HA  ASN A 148      -8.807   4.316   6.719  1.00 83.79           H  
ATOM   2288  C   ASN A 148      -8.962   4.642   4.623  1.00 83.79           C  
ATOM   2289  CB  ASN A 148     -10.503   5.576   6.393  1.00 83.79           C  
ATOM   2290  HB2 ASN A 148     -11.189   4.844   5.968  1.00 83.79           H  
ATOM   2291  HB3 ASN A 148     -10.725   6.547   5.950  1.00 83.79           H  
ATOM   2292  O   ASN A 148      -9.598   3.645   4.282  1.00 83.79           O  
ATOM   2293  CG  ASN A 148     -10.793   5.617   7.881  1.00 83.79           C  
ATOM   2294  ND2 ASN A 148     -12.006   5.928   8.268  1.00 83.79           N  
ATOM   2295 HD21 ASN A 148     -12.735   6.075   7.585  1.00 83.79           H  
ATOM   2296 HD22 ASN A 148     -12.193   5.697   9.234  1.00 83.79           H  
ATOM   2297  OD1 ASN A 148      -9.968   5.329   8.724  1.00 83.79           O  
ATOM   2298  N   ARG A 149      -8.224   5.324   3.740  1.00 88.14           N  
ATOM   2299  H   ARG A 149      -7.701   6.114   4.088  1.00 88.14           H  
ATOM   2300  CA  ARG A 149      -8.132   4.961   2.315  1.00 88.14           C  
ATOM   2301  HA  ARG A 149      -8.407   3.911   2.213  1.00 88.14           H  
ATOM   2302  C   ARG A 149      -6.703   5.062   1.762  1.00 88.14           C  
ATOM   2303  CB  ARG A 149      -9.142   5.778   1.489  1.00 88.14           C  
ATOM   2304  HB2 ARG A 149      -8.913   6.837   1.604  1.00 88.14           H  
ATOM   2305  HB3 ARG A 149      -9.027   5.513   0.438  1.00 88.14           H  
ATOM   2306  O   ARG A 149      -6.490   5.830   0.817  1.00 88.14           O  
ATOM   2307  CG  ARG A 149     -10.609   5.534   1.875  1.00 88.14           C  
ATOM   2308  HG2 ARG A 149     -10.762   5.766   2.929  1.00 88.14           H  
ATOM   2309  HG3 ARG A 149     -10.866   4.490   1.695  1.00 88.14           H  
ATOM   2310  CD  ARG A 149     -11.517   6.451   1.048  1.00 88.14           C  
ATOM   2311  HD2 ARG A 149     -11.389   6.223  -0.010  1.00 88.14           H  
ATOM   2312  HD3 ARG A 149     -11.205   7.484   1.207  1.00 88.14           H  
ATOM   2313  NE  ARG A 149     -12.930   6.325   1.455  1.00 88.14           N  
ATOM   2314  HE  ARG A 149     -13.171   6.674   2.372  1.00 88.14           H  
ATOM   2315  NH1 ARG A 149     -13.699   5.115  -0.342  1.00 88.14           N  
ATOM   2316 HH11 ARG A 149     -12.780   5.155  -0.761  1.00 88.14           H  
ATOM   2317 HH12 ARG A 149     -14.251   4.283  -0.493  1.00 88.14           H  
ATOM   2318  NH2 ARG A 149     -14.998   5.369   1.413  1.00 88.14           N  
ATOM   2319 HH21 ARG A 149     -15.391   4.489   1.111  1.00 88.14           H  
ATOM   2320 HH22 ARG A 149     -15.174   5.648   2.367  1.00 88.14           H  
ATOM   2321  CZ  ARG A 149     -13.869   5.636   0.835  1.00 88.14           C  
ATOM   2322  N   PRO A 150      -5.700   4.383   2.348  1.00 93.22           N  
ATOM   2323  CA  PRO A 150      -4.353   4.454   1.823  1.00 93.22           C  
ATOM   2324  HA  PRO A 150      -4.090   5.494   1.630  1.00 93.22           H  
ATOM   2325  C   PRO A 150      -4.267   3.662   0.514  1.00 93.22           C  
ATOM   2326  CB  PRO A 150      -3.444   3.927   2.929  1.00 93.22           C  
ATOM   2327  HB2 PRO A 150      -3.206   4.739   3.617  1.00 93.22           H  
ATOM   2328  HB3 PRO A 150      -2.530   3.483   2.534  1.00 93.22           H  
ATOM   2329  O   PRO A 150      -4.849   2.588   0.352  1.00 93.22           O  
ATOM   2330  CG  PRO A 150      -4.320   2.905   3.644  1.00 93.22           C  
ATOM   2331  HG2 PRO A 150      -4.079   2.865   4.706  1.00 93.22           H  
ATOM   2332  HG3 PRO A 150      -4.160   1.928   3.187  1.00 93.22           H  
ATOM   2333  CD  PRO A 150      -5.758   3.393   3.416  1.00 93.22           C  
ATOM   2334  HD2 PRO A 150      -6.409   2.562   3.145  1.00 93.22           H  
ATOM   2335  HD3 PRO A 150      -6.139   3.848   4.331  1.00 93.22           H  
ATOM   2336  N   GLN A 151      -3.525   4.210  -0.435  1.00 95.43           N  
ATOM   2337  H   GLN A 151      -3.105   5.108  -0.242  1.00 95.43           H  
ATOM   2338  CA  GLN A 151      -3.292   3.627  -1.747  1.00 95.43           C  
ATOM   2339  HA  GLN A 151      -3.697   2.616  -1.787  1.00 95.43           H  
ATOM   2340  C   GLN A 151      -1.787   3.543  -1.977  1.00 95.43           C  
ATOM   2341  CB  GLN A 151      -4.024   4.484  -2.788  1.00 95.43           C  
ATOM   2342  HB2 GLN A 151      -5.097   4.356  -2.649  1.00 95.43           H  
ATOM   2343  HB3 GLN A 151      -3.788   5.529  -2.588  1.00 95.43           H  
ATOM   2344  O   GLN A 151      -1.076   4.536  -1.827  1.00 95.43           O  
ATOM   2345  CG  GLN A 151      -3.676   4.185  -4.256  1.00 95.43           C  
ATOM   2346  HG2 GLN A 151      -3.990   3.178  -4.530  1.00 95.43           H  
ATOM   2347  HG3 GLN A 151      -2.596   4.243  -4.393  1.00 95.43           H  
ATOM   2348  CD  GLN A 151      -4.307   5.204  -5.206  1.00 95.43           C  
ATOM   2349  NE2 GLN A 151      -3.947   5.200  -6.460  1.00 95.43           N  
ATOM   2350 HE21 GLN A 151      -3.667   4.306  -6.838  1.00 95.43           H  
ATOM   2351 HE22 GLN A 151      -4.469   5.816  -7.067  1.00 95.43           H  
ATOM   2352  OE1 GLN A 151      -5.102   6.069  -4.859  1.00 95.43           O  
ATOM   2353  N   PHE A 152      -1.324   2.368  -2.382  1.00 96.92           N  
ATOM   2354  H   PHE A 152      -1.980   1.604  -2.472  1.00 96.92           H  
ATOM   2355  CA  PHE A 152       0.061   2.070  -2.713  1.00 96.92           C  
ATOM   2356  HA  PHE A 152       0.678   2.955  -2.558  1.00 96.92           H  
ATOM   2357  C   PHE A 152       0.118   1.666  -4.181  1.00 96.92           C  
ATOM   2358  CB  PHE A 152       0.591   0.955  -1.797  1.00 96.92           C  
ATOM   2359  HB2 PHE A 152       0.134   0.008  -2.082  1.00 96.92           H  
ATOM   2360  HB3 PHE A 152       1.665   0.855  -1.953  1.00 96.92           H  
ATOM   2361  O   PHE A 152      -0.575   0.746  -4.601  1.00 96.92           O  
ATOM   2362  CG  PHE A 152       0.322   1.197  -0.325  1.00 96.92           C  
ATOM   2363  CD1 PHE A 152       1.197   2.003   0.421  1.00 96.92           C  
ATOM   2364  HD1 PHE A 152       2.089   2.396  -0.042  1.00 96.92           H  
ATOM   2365  CD2 PHE A 152      -0.834   0.668   0.283  1.00 96.92           C  
ATOM   2366  HD2 PHE A 152      -1.513   0.053  -0.289  1.00 96.92           H  
ATOM   2367  CE1 PHE A 152       0.904   2.305   1.761  1.00 96.92           C  
ATOM   2368  HE1 PHE A 152       1.564   2.946   2.328  1.00 96.92           H  
ATOM   2369  CE2 PHE A 152      -1.122   0.965   1.626  1.00 96.92           C  
ATOM   2370  HE2 PHE A 152      -2.018   0.574   2.084  1.00 96.92           H  
ATOM   2371  CZ  PHE A 152      -0.259   1.796   2.360  1.00 96.92           C  
ATOM   2372  HZ  PHE A 152      -0.493   2.057   3.382  1.00 96.92           H  
ATOM   2373  N   THR A 153       0.918   2.353  -4.983  1.00 97.43           N  
ATOM   2374  H   THR A 153       1.456   3.111  -4.589  1.00 97.43           H  
ATOM   2375  CA  THR A 153       1.235   1.932  -6.351  1.00 97.43           C  
ATOM   2376  HA  THR A 153       0.667   1.041  -6.621  1.00 97.43           H  
ATOM   2377  C   THR A 153       2.709   1.584  -6.391  1.00 97.43           C  
ATOM   2378  CB  THR A 153       0.894   3.020  -7.371  1.00 97.43           C  
ATOM   2379  HB  THR A 153       1.541   3.882  -7.208  1.00 97.43           H  
ATOM   2380  O   THR A 153       3.531   2.431  -6.060  1.00 97.43           O  
ATOM   2381  CG2 THR A 153       1.065   2.547  -8.809  1.00 97.43           C  
ATOM   2382 HG21 THR A 153       0.388   1.718  -9.015  1.00 97.43           H  
ATOM   2383 HG22 THR A 153       2.092   2.225  -8.981  1.00 97.43           H  
ATOM   2384 HG23 THR A 153       0.857   3.379  -9.482  1.00 97.43           H  
ATOM   2385  OG1 THR A 153      -0.452   3.411  -7.198  1.00 97.43           O  
ATOM   2386  HG1 THR A 153      -0.597   3.398  -6.250  1.00 97.43           H  
ATOM   2387  N   ILE A 154       3.025   0.345  -6.747  1.00 96.57           N  
ATOM   2388  H   ILE A 154       2.285  -0.272  -7.049  1.00 96.57           H  
ATOM   2389  CA  ILE A 154       4.387  -0.165  -6.859  1.00 96.57           C  
ATOM   2390  HA  ILE A 154       5.085   0.558  -6.436  1.00 96.57           H  
ATOM   2391  C   ILE A 154       4.694  -0.307  -8.346  1.00 96.57           C  
ATOM   2392  CB  ILE A 154       4.562  -1.498  -6.092  1.00 96.57           C  
ATOM   2393  HB  ILE A 154       3.920  -2.256  -6.540  1.00 96.57           H  
ATOM   2394  O   ILE A 154       4.009  -1.047  -9.057  1.00 96.57           O  
ATOM   2395  CG1 ILE A 154       4.231  -1.389  -4.582  1.00 96.57           C  
ATOM   2396 HG12 ILE A 154       4.780  -2.159  -4.041  1.00 96.57           H  
ATOM   2397 HG13 ILE A 154       4.564  -0.423  -4.202  1.00 96.57           H  
ATOM   2398  CG2 ILE A 154       6.020  -1.979  -6.227  1.00 96.57           C  
ATOM   2399 HG21 ILE A 154       6.278  -2.138  -7.273  1.00 96.57           H  
ATOM   2400 HG22 ILE A 154       6.150  -2.929  -5.708  1.00 96.57           H  
ATOM   2401 HG23 ILE A 154       6.702  -1.240  -5.806  1.00 96.57           H  
ATOM   2402  CD1 ILE A 154       2.749  -1.593  -4.229  1.00 96.57           C  
ATOM   2403 HD11 ILE A 154       2.641  -1.627  -3.145  1.00 96.57           H  
ATOM   2404 HD12 ILE A 154       2.135  -0.776  -4.608  1.00 96.57           H  
ATOM   2405 HD13 ILE A 154       2.395  -2.536  -4.646  1.00 96.57           H  
ATOM   2406  N   GLU A 155       5.718   0.400  -8.803  1.00 96.09           N  
ATOM   2407  H   GLU A 155       6.214   1.006  -8.165  1.00 96.09           H  
ATOM   2408  CA  GLU A 155       6.210   0.375 -10.174  1.00 96.09           C  
ATOM   2409  HA  GLU A 155       5.604  -0.323 -10.751  1.00 96.09           H  
ATOM   2410  C   GLU A 155       7.651  -0.147 -10.201  1.00 96.09           C  
ATOM   2411  CB  GLU A 155       6.069   1.754 -10.848  1.00 96.09           C  
ATOM   2412  HB2 GLU A 155       6.695   2.482 -10.332  1.00 96.09           H  
ATOM   2413  HB3 GLU A 155       6.416   1.656 -11.877  1.00 96.09           H  
ATOM   2414  O   GLU A 155       8.476   0.169  -9.343  1.00 96.09           O  
ATOM   2415  CG  GLU A 155       4.608   2.247 -10.852  1.00 96.09           C  
ATOM   2416  HG2 GLU A 155       4.323   2.519  -9.836  1.00 96.09           H  
ATOM   2417  HG3 GLU A 155       3.979   1.412 -11.159  1.00 96.09           H  
ATOM   2418  CD  GLU A 155       4.312   3.434 -11.788  1.00 96.09           C  
ATOM   2419  OE1 GLU A 155       3.097   3.737 -11.951  1.00 96.09           O  
ATOM   2420  OE2 GLU A 155       5.240   3.963 -12.430  1.00 96.09           O  
ATOM   2421  N   TRP A 156       7.956  -0.979 -11.188  1.00 93.11           N  
ATOM   2422  H   TRP A 156       7.238  -1.180 -11.870  1.00 93.11           H  
ATOM   2423  CA  TRP A 156       9.290  -1.523 -11.434  1.00 93.11           C  
ATOM   2424  HA  TRP A 156      10.024  -0.913 -10.908  1.00 93.11           H  
ATOM   2425  C   TRP A 156       9.629  -1.440 -12.922  1.00 93.11           C  
ATOM   2426  CB  TRP A 156       9.390  -2.953 -10.878  1.00 93.11           C  
ATOM   2427  HB2 TRP A 156      10.418  -3.298 -10.989  1.00 93.11           H  
ATOM   2428  HB3 TRP A 156       9.181  -2.916  -9.809  1.00 93.11           H  
ATOM   2429  O   TRP A 156       8.732  -1.276 -13.757  1.00 93.11           O  
ATOM   2430  CG  TRP A 156       8.477  -3.979 -11.479  1.00 93.11           C  
ATOM   2431  CD1 TRP A 156       8.805  -4.842 -12.465  1.00 93.11           C  
ATOM   2432  HD1 TRP A 156       9.774  -4.884 -12.939  1.00 93.11           H  
ATOM   2433  CD2 TRP A 156       7.111  -4.317 -11.091  1.00 93.11           C  
ATOM   2434  CE2 TRP A 156       6.673  -5.406 -11.904  1.00 93.11           C  
ATOM   2435  CE3 TRP A 156       6.203  -3.821 -10.132  1.00 93.11           C  
ATOM   2436  HE3 TRP A 156       6.504  -2.999  -9.500  1.00 93.11           H  
ATOM   2437  NE1 TRP A 156       7.739  -5.678 -12.731  1.00 93.11           N  
ATOM   2438  HE1 TRP A 156       7.821  -6.492 -13.323  1.00 93.11           H  
ATOM   2439  CH2 TRP A 156       4.535  -5.474 -10.796  1.00 93.11           C  
ATOM   2440  HH2 TRP A 156       3.575  -5.949 -10.657  1.00 93.11           H  
ATOM   2441  CZ2 TRP A 156       5.404  -5.980 -11.772  1.00 93.11           C  
ATOM   2442  HZ2 TRP A 156       5.114  -6.831 -12.371  1.00 93.11           H  
ATOM   2443  CZ3 TRP A 156       4.926  -4.393  -9.984  1.00 93.11           C  
ATOM   2444  HZ3 TRP A 156       4.255  -4.011  -9.229  1.00 93.11           H  
ATOM   2445  N   GLY A 157      10.922  -1.551 -13.237  1.00 85.03           N  
ATOM   2446  H   GLY A 157      11.580  -1.706 -12.487  1.00 85.03           H  
ATOM   2447  CA  GLY A 157      11.435  -1.585 -14.613  1.00 85.03           C  
ATOM   2448  HA2 GLY A 157      11.130  -0.680 -15.137  1.00 85.03           H  
ATOM   2449  HA3 GLY A 157      12.525  -1.629 -14.602  1.00 85.03           H  
ATOM   2450  C   GLY A 157      10.949  -2.766 -15.445  1.00 85.03           C  
ATOM   2451  O   GLY A 157      10.384  -3.731 -14.879  1.00 85.03           O  
ATOM   2452  OXT GLY A 157      11.128  -2.657 -16.672  1.00 85.03           O  
TER    2453      GLY A 157                                                       
END   
