# Supplementary material for: Single-chain dimers from de novo immunoglobulins as robust scaffolds for multiple binding loops
Source: Nat Commun. 2023 Sep 23;14:5939. doi: 10.1038/s41467-023-41717-5 (PMC10517939; doi:10.1038/s41467-023-41717-5)
Supplement: Supplementary file 3 — Supplementary Data 1 [file 41467_2023_41717_MOESM3_ESM.zip › design_models/scIg+EF/scIg12+EF1a/ranked_3.pdb]

ATOM      1  N   GLY A   1     -10.958  -6.515  10.219  1.00 90.33           N  
ATOM      2  H   GLY A   1     -10.462  -5.635  10.197  1.00 90.33           H  
ATOM      3  H2  GLY A   1     -11.819  -6.354  10.723  1.00 90.33           H  
ATOM      4  H3  GLY A   1     -10.377  -7.136  10.764  1.00 90.33           H  
ATOM      5  CA  GLY A   1     -11.161  -7.031   8.843  1.00 90.33           C  
ATOM      6  HA2 GLY A   1     -11.677  -6.275   8.250  1.00 90.33           H  
ATOM      7  HA3 GLY A   1     -11.755  -7.943   8.885  1.00 90.33           H  
ATOM      8  C   GLY A   1      -9.833  -7.353   8.168  1.00 90.33           C  
ATOM      9  O   GLY A   1      -8.799  -7.158   8.790  1.00 90.33           O  
ATOM     10  N   ARG A   2      -9.842  -7.866   6.928  1.00 93.49           N  
ATOM     11  H   ARG A   2     -10.720  -8.009   6.449  1.00 93.49           H  
ATOM     12  CA  ARG A   2      -8.629  -8.245   6.178  1.00 93.49           C  
ATOM     13  HA  ARG A   2      -7.772  -7.710   6.587  1.00 93.49           H  
ATOM     14  C   ARG A   2      -8.737  -7.875   4.700  1.00 93.49           C  
ATOM     15  CB  ARG A   2      -8.374  -9.753   6.351  1.00 93.49           C  
ATOM     16  HB2 ARG A   2      -9.300 -10.288   6.140  1.00 93.49           H  
ATOM     17  HB3 ARG A   2      -8.100  -9.946   7.388  1.00 93.49           H  
ATOM     18  O   ARG A   2      -9.740  -8.190   4.060  1.00 93.49           O  
ATOM     19  CG  ARG A   2      -7.273 -10.309   5.430  1.00 93.49           C  
ATOM     20  HG2 ARG A   2      -6.325  -9.805   5.618  1.00 93.49           H  
ATOM     21  HG3 ARG A   2      -7.553 -10.161   4.387  1.00 93.49           H  
ATOM     22  CD  ARG A   2      -7.126 -11.810   5.661  1.00 93.49           C  
ATOM     23  HD2 ARG A   2      -6.744 -11.973   6.669  1.00 93.49           H  
ATOM     24  HD3 ARG A   2      -8.112 -12.272   5.599  1.00 93.49           H  
ATOM     25  NE  ARG A   2      -6.270 -12.427   4.631  1.00 93.49           N  
ATOM     26  HE  ARG A   2      -6.538 -12.255   3.673  1.00 93.49           H  
ATOM     27  NH1 ARG A   2      -5.037 -13.738   6.037  1.00 93.49           N  
ATOM     28 HH11 ARG A   2      -4.261 -14.364   6.198  1.00 93.49           H  
ATOM     29 HH12 ARG A   2      -5.216 -13.082   6.784  1.00 93.49           H  
ATOM     30  NH2 ARG A   2      -4.706 -13.857   3.824  1.00 93.49           N  
ATOM     31 HH21 ARG A   2      -3.955 -14.514   3.978  1.00 93.49           H  
ATOM     32 HH22 ARG A   2      -4.912 -13.527   2.892  1.00 93.49           H  
ATOM     33  CZ  ARG A   2      -5.349 -13.340   4.837  1.00 93.49           C  
ATOM     34  N   VAL A   3      -7.669  -7.298   4.155  1.00 94.47           N  
ATOM     35  H   VAL A   3      -6.903  -7.064   4.770  1.00 94.47           H  
ATOM     36  CA  VAL A   3      -7.467  -7.089   2.715  1.00 94.47           C  
ATOM     37  HA  VAL A   3      -8.218  -7.655   2.163  1.00 94.47           H  
ATOM     38  C   VAL A   3      -6.110  -7.619   2.297  1.00 94.47           C  
ATOM     39  CB  VAL A   3      -7.616  -5.606   2.339  1.00 94.47           C  
ATOM     40  HB  VAL A   3      -7.166  -4.989   3.117  1.00 94.47           H  
ATOM     41  O   VAL A   3      -5.091  -7.321   2.915  1.00 94.47           O  
ATOM     42  CG1 VAL A   3      -6.994  -5.207   0.992  1.00 94.47           C  
ATOM     43 HG11 VAL A   3      -7.370  -5.849   0.195  1.00 94.47           H  
ATOM     44 HG12 VAL A   3      -7.239  -4.170   0.763  1.00 94.47           H  
ATOM     45 HG13 VAL A   3      -5.909  -5.293   1.044  1.00 94.47           H  
ATOM     46  CG2 VAL A   3      -9.101  -5.292   2.238  1.00 94.47           C  
ATOM     47 HG21 VAL A   3      -9.512  -5.761   1.344  1.00 94.47           H  
ATOM     48 HG22 VAL A   3      -9.640  -5.689   3.098  1.00 94.47           H  
ATOM     49 HG23 VAL A   3      -9.219  -4.210   2.195  1.00 94.47           H  
ATOM     50  N   GLU A   4      -6.090  -8.367   1.204  1.00 95.16           N  
ATOM     51  H   GLU A   4      -6.964  -8.546   0.731  1.00 95.16           H  
ATOM     52  CA  GLU A   4      -4.867  -8.762   0.521  1.00 95.16           C  
ATOM     53  HA  GLU A   4      -4.014  -8.605   1.181  1.00 95.16           H  
ATOM     54  C   GLU A   4      -4.666  -7.890  -0.722  1.00 95.16           C  
ATOM     55  CB  GLU A   4      -4.921 -10.261   0.211  1.00 95.16           C  
ATOM     56  HB2 GLU A   4      -5.092 -10.796   1.146  1.00 95.16           H  
ATOM     57  HB3 GLU A   4      -5.753 -10.459  -0.464  1.00 95.16           H  
ATOM     58  O   GLU A   4      -5.553  -7.764  -1.565  1.00 95.16           O  
ATOM     59  CG  GLU A   4      -3.625 -10.776  -0.428  1.00 95.16           C  
ATOM     60  HG2 GLU A   4      -2.791 -10.566   0.242  1.00 95.16           H  
ATOM     61  HG3 GLU A   4      -3.448 -10.240  -1.360  1.00 95.16           H  
ATOM     62  CD  GLU A   4      -3.660 -12.284  -0.718  1.00 95.16           C  
ATOM     63  OE1 GLU A   4      -2.858 -12.715  -1.579  1.00 95.16           O  
ATOM     64  OE2 GLU A   4      -4.371 -13.029  -0.005  1.00 95.16           O  
ATOM     65  N   VAL A   5      -3.479  -7.303  -0.834  1.00 92.87           N  
ATOM     66  H   VAL A   5      -2.818  -7.448  -0.084  1.00 92.87           H  
ATOM     67  CA  VAL A   5      -2.980  -6.596  -2.011  1.00 92.87           C  
ATOM     68  HA  VAL A   5      -3.749  -6.587  -2.783  1.00 92.87           H  
ATOM     69  C   VAL A   5      -1.772  -7.355  -2.529  1.00 92.87           C  
ATOM     70  CB  VAL A   5      -2.603  -5.138  -1.694  1.00 92.87           C  
ATOM     71  HB  VAL A   5      -1.785  -5.119  -0.973  1.00 92.87           H  
ATOM     72  O   VAL A   5      -0.700  -7.355  -1.923  1.00 92.87           O  
ATOM     73  CG1 VAL A   5      -2.135  -4.401  -2.957  1.00 92.87           C  
ATOM     74 HG11 VAL A   5      -1.890  -3.369  -2.709  1.00 92.87           H  
ATOM     75 HG12 VAL A   5      -1.238  -4.869  -3.362  1.00 92.87           H  
ATOM     76 HG13 VAL A   5      -2.920  -4.412  -3.713  1.00 92.87           H  
ATOM     77  CG2 VAL A   5      -3.780  -4.383  -1.074  1.00 92.87           C  
ATOM     78 HG21 VAL A   5      -3.921  -4.719  -0.047  1.00 92.87           H  
ATOM     79 HG22 VAL A   5      -4.694  -4.580  -1.634  1.00 92.87           H  
ATOM     80 HG23 VAL A   5      -3.580  -3.312  -1.066  1.00 92.87           H  
ATOM     81  N   ARG A   6      -1.922  -7.990  -3.681  1.00 94.49           N  
ATOM     82  H   ARG A   6      -2.827  -7.949  -4.126  1.00 94.49           H  
ATOM     83  CA  ARG A   6      -0.833  -8.662  -4.376  1.00 94.49           C  
ATOM     84  HA  ARG A   6       0.046  -8.706  -3.734  1.00 94.49           H  
ATOM     85  C   ARG A   6      -0.454  -7.856  -5.602  1.00 94.49           C  
ATOM     86  CB  ARG A   6      -1.264 -10.095  -4.668  1.00 94.49           C  
ATOM     87  HB2 ARG A   6      -2.189 -10.092  -5.244  1.00 94.49           H  
ATOM     88  HB3 ARG A   6      -1.455 -10.599  -3.720  1.00 94.49           H  
ATOM     89  O   ARG A   6      -1.270  -7.644  -6.493  1.00 94.49           O  
ATOM     90  CG  ARG A   6      -0.180 -10.850  -5.432  1.00 94.49           C  
ATOM     91  HG2 ARG A   6      -0.061 -10.417  -6.425  1.00 94.49           H  
ATOM     92  HG3 ARG A   6       0.767 -10.794  -4.894  1.00 94.49           H  
ATOM     93  CD  ARG A   6      -0.612 -12.305  -5.560  1.00 94.49           C  
ATOM     94  HD2 ARG A   6      -0.638 -12.756  -4.568  1.00 94.49           H  
ATOM     95  HD3 ARG A   6      -1.612 -12.340  -5.993  1.00 94.49           H  
ATOM     96  NE  ARG A   6       0.317 -13.031  -6.428  1.00 94.49           N  
ATOM     97  HE  ARG A   6       0.844 -12.472  -7.084  1.00 94.49           H  
ATOM     98  NH1 ARG A   6      -0.669 -15.104  -6.279  1.00 94.49           N  
ATOM     99 HH11 ARG A   6      -0.692 -16.051  -6.628  1.00 94.49           H  
ATOM    100 HH12 ARG A   6      -1.364 -14.742  -5.642  1.00 94.49           H  
ATOM    101  NH2 ARG A   6       1.099 -14.781  -7.581  1.00 94.49           N  
ATOM    102 HH21 ARG A   6       2.022 -14.409  -7.406  1.00 94.49           H  
ATOM    103 HH22 ARG A   6       0.857 -14.381  -8.476  1.00 94.49           H  
ATOM    104  CZ  ARG A   6       0.245 -14.302  -6.738  1.00 94.49           C  
ATOM    105  N   VAL A   7       0.794  -7.421  -5.646  1.00 89.45           N  
ATOM    106  H   VAL A   7       1.434  -7.681  -4.909  1.00 89.45           H  
ATOM    107  CA  VAL A   7       1.340  -6.678  -6.777  1.00 89.45           C  
ATOM    108  HA  VAL A   7       0.529  -6.284  -7.389  1.00 89.45           H  
ATOM    109  C   VAL A   7       2.148  -7.653  -7.611  1.00 89.45           C  
ATOM    110  CB  VAL A   7       2.191  -5.492  -6.305  1.00 89.45           C  
ATOM    111  HB  VAL A   7       3.120  -5.872  -5.881  1.00 89.45           H  
ATOM    112  O   VAL A   7       2.898  -8.460  -7.073  1.00 89.45           O  
ATOM    113  CG1 VAL A   7       2.537  -4.564  -7.473  1.00 89.45           C  
ATOM    114 HG11 VAL A   7       3.140  -5.095  -8.210  1.00 89.45           H  
ATOM    115 HG12 VAL A   7       1.627  -4.203  -7.953  1.00 89.45           H  
ATOM    116 HG13 VAL A   7       3.114  -3.712  -7.114  1.00 89.45           H  
ATOM    117  CG2 VAL A   7       1.477  -4.672  -5.224  1.00 89.45           C  
ATOM    118 HG21 VAL A   7       1.289  -5.279  -4.339  1.00 89.45           H  
ATOM    119 HG22 VAL A   7       0.531  -4.287  -5.605  1.00 89.45           H  
ATOM    120 HG23 VAL A   7       2.126  -3.853  -4.914  1.00 89.45           H  
ATOM    121  N   GLU A   8       1.981  -7.608  -8.921  1.00 87.79           N  
ATOM    122  H   GLU A   8       1.288  -6.981  -9.302  1.00 87.79           H  
ATOM    123  CA  GLU A   8       2.752  -8.396  -9.869  1.00 87.79           C  
ATOM    124  HA  GLU A   8       3.604  -8.848  -9.362  1.00 87.79           H  
ATOM    125  C   GLU A   8       3.288  -7.466 -10.950  1.00 87.79           C  
ATOM    126  CB  GLU A   8       1.911  -9.530 -10.476  1.00 87.79           C  
ATOM    127  HB2 GLU A   8       1.094  -9.107 -11.061  1.00 87.79           H  
ATOM    128  HB3 GLU A   8       2.556 -10.101 -11.144  1.00 87.79           H  
ATOM    129  O   GLU A   8       2.525  -6.794 -11.643  1.00 87.79           O  
ATOM    130  CG  GLU A   8       1.329 -10.480  -9.418  1.00 87.79           C  
ATOM    131  HG2 GLU A   8       2.124 -10.760  -8.727  1.00 87.79           H  
ATOM    132  HG3 GLU A   8       0.557  -9.962  -8.850  1.00 87.79           H  
ATOM    133  CD  GLU A   8       0.729 -11.762 -10.011  1.00 87.79           C  
ATOM    134  OE1 GLU A   8       0.649 -12.749  -9.236  1.00 87.79           O  
ATOM    135  OE2 GLU A   8       0.410 -11.817 -11.216  1.00 87.79           O  
ATOM    136  N   PHE A   9       4.605  -7.440 -11.097  1.00 82.28           N  
ATOM    137  H   PHE A   9       5.177  -7.992 -10.474  1.00 82.28           H  
ATOM    138  CA  PHE A   9       5.286  -6.758 -12.184  1.00 82.28           C  
ATOM    139  HA  PHE A   9       4.640  -5.983 -12.597  1.00 82.28           H  
ATOM    140  C   PHE A   9       5.575  -7.777 -13.279  1.00 82.28           C  
ATOM    141  CB  PHE A   9       6.556  -6.077 -11.664  1.00 82.28           C  
ATOM    142  HB2 PHE A   9       7.261  -6.837 -11.326  1.00 82.28           H  
ATOM    143  HB3 PHE A   9       7.027  -5.537 -12.486  1.00 82.28           H  
ATOM    144  O   PHE A   9       6.168  -8.831 -13.025  1.00 82.28           O  
ATOM    145  CG  PHE A   9       6.285  -5.109 -10.530  1.00 82.28           C  
ATOM    146  CD1 PHE A   9       5.890  -3.787 -10.799  1.00 82.28           C  
ATOM    147  HD1 PHE A   9       5.806  -3.443 -11.819  1.00 82.28           H  
ATOM    148  CD2 PHE A   9       6.382  -5.547  -9.198  1.00 82.28           C  
ATOM    149  HD2 PHE A   9       6.683  -6.560  -8.977  1.00 82.28           H  
ATOM    150  CE1 PHE A   9       5.608  -2.914  -9.732  1.00 82.28           C  
ATOM    151  HE1 PHE A   9       5.311  -1.893  -9.920  1.00 82.28           H  
ATOM    152  CE2 PHE A   9       6.093  -4.683  -8.137  1.00 82.28           C  
ATOM    153  HE2 PHE A   9       6.183  -5.033  -7.119  1.00 82.28           H  
ATOM    154  CZ  PHE A   9       5.708  -3.366  -8.409  1.00 82.28           C  
ATOM    155  HZ  PHE A   9       5.492  -2.699  -7.588  1.00 82.28           H  
ATOM    156  N   GLU A  10       5.151  -7.470 -14.498  1.00 76.66           N  
ATOM    157  H   GLU A  10       4.670  -6.594 -14.645  1.00 76.66           H  
ATOM    158  CA  GLU A  10       5.662  -8.158 -15.676  1.00 76.66           C  
ATOM    159  HA  GLU A  10       5.683  -9.227 -15.469  1.00 76.66           H  
ATOM    160  C   GLU A  10       7.091  -7.648 -15.907  1.00 76.66           C  
ATOM    161  CB  GLU A  10       4.738  -7.950 -16.890  1.00 76.66           C  
ATOM    162  HB2 GLU A  10       4.538  -6.888 -17.033  1.00 76.66           H  
ATOM    163  HB3 GLU A  10       5.241  -8.338 -17.776  1.00 76.66           H  
ATOM    164  O   GLU A  10       7.266  -6.444 -16.126  1.00 76.66           O  
ATOM    165  CG  GLU A  10       3.417  -8.716 -16.693  1.00 76.66           C  
ATOM    166  HG2 GLU A  10       3.647  -9.768 -16.521  1.00 76.66           H  
ATOM    167  HG3 GLU A  10       2.922  -8.339 -15.798  1.00 76.66           H  
ATOM    168  CD  GLU A  10       2.427  -8.623 -17.869  1.00 76.66           C  
ATOM    169  OE1 GLU A  10       1.229  -8.930 -17.648  1.00 76.66           O  
ATOM    170  OE2 GLU A  10       2.788  -8.239 -19.000  1.00 76.66           O  
ATOM    171  N   PRO A  11       8.118  -8.515 -15.784  1.00 66.39           N  
ATOM    172  CA  PRO A  11       9.494  -8.105 -16.004  1.00 66.39           C  
ATOM    173  HA  PRO A  11       9.762  -7.316 -15.301  1.00 66.39           H  
ATOM    174  C   PRO A  11       9.644  -7.583 -17.426  1.00 66.39           C  
ATOM    175  CB  PRO A  11      10.367  -9.337 -15.756  1.00 66.39           C  
ATOM    176  HB2 PRO A  11      10.677  -9.359 -14.711  1.00 66.39           H  
ATOM    177  HB3 PRO A  11      11.239  -9.366 -16.409  1.00 66.39           H  
ATOM    178  O   PRO A  11       9.037  -8.093 -18.369  1.00 66.39           O  
ATOM    179  CG  PRO A  11       9.417 -10.499 -16.035  1.00 66.39           C  
ATOM    180  HG2 PRO A  11       9.696 -11.394 -15.479  1.00 66.39           H  
ATOM    181  HG3 PRO A  11       9.403 -10.706 -17.105  1.00 66.39           H  
ATOM    182  CD  PRO A  11       8.056  -9.957 -15.599  1.00 66.39           C  
ATOM    183  HD2 PRO A  11       7.278 -10.408 -16.216  1.00 66.39           H  
ATOM    184  HD3 PRO A  11       7.889 -10.180 -14.546  1.00 66.39           H  
ATOM    185  N   ILE A  12      10.466  -6.553 -17.564  1.00 69.09           N  
ATOM    186  H   ILE A  12      10.973  -6.205 -16.762  1.00 69.09           H  
ATOM    187  CA  ILE A  12      10.809  -6.026 -18.871  1.00 69.09           C  
ATOM    188  HA  ILE A  12       9.982  -6.210 -19.557  1.00 69.09           H  
ATOM    189  C   ILE A  12      12.018  -6.794 -19.342  1.00 69.09           C  
ATOM    190  CB  ILE A  12      11.055  -4.523 -18.852  1.00 69.09           C  
ATOM    191  HB  ILE A  12      11.985  -4.304 -18.328  1.00 69.09           H  
ATOM    192  O   ILE A  12      13.096  -6.699 -18.762  1.00 69.09           O  
ATOM    193  CG1 ILE A  12       9.882  -3.872 -18.108  1.00 69.09           C  
ATOM    194 HG12 ILE A  12       9.855  -4.198 -17.068  1.00 69.09           H  
ATOM    195 HG13 ILE A  12       8.941  -4.142 -18.588  1.00 69.09           H  
ATOM    196  CG2 ILE A  12      11.156  -4.044 -20.309  1.00 69.09           C  
ATOM    197 HG21 ILE A  12      10.209  -4.210 -20.823  1.00 69.09           H  
ATOM    198 HG22 ILE A  12      11.398  -2.982 -20.342  1.00 69.09           H  
ATOM    199 HG23 ILE A  12      11.937  -4.588 -20.839  1.00 69.09           H  
ATOM    200  CD1 ILE A  12      10.045  -2.381 -18.083  1.00 69.09           C  
ATOM    201 HD11 ILE A  12       9.286  -1.968 -17.418  1.00 69.09           H  
ATOM    202 HD12 ILE A  12      11.047  -2.132 -17.732  1.00 69.09           H  
ATOM    203 HD13 ILE A  12       9.892  -2.005 -19.094  1.00 69.09           H  
ATOM    204  N   GLU A  13      11.784  -7.595 -20.362  1.00 70.47           N  
ATOM    205  H   GLU A  13      10.849  -7.647 -20.738  1.00 70.47           H  
ATOM    206  CA  GLU A  13      12.807  -8.392 -21.006  1.00 70.47           C  
ATOM    207  HA  GLU A  13      13.663  -8.511 -20.342  1.00 70.47           H  
ATOM    208  C   GLU A  13      13.274  -7.652 -22.256  1.00 70.47           C  
ATOM    209  CB  GLU A  13      12.247  -9.791 -21.305  1.00 70.47           C  
ATOM    210  HB2 GLU A  13      11.350  -9.688 -21.916  1.00 70.47           H  
ATOM    211  HB3 GLU A  13      12.991 -10.359 -21.864  1.00 70.47           H  
ATOM    212  O   GLU A  13      12.440  -7.193 -23.047  1.00 70.47           O  
ATOM    213  CG  GLU A  13      11.908 -10.548 -20.004  1.00 70.47           C  
ATOM    214  HG2 GLU A  13      11.219  -9.952 -19.405  1.00 70.47           H  
ATOM    215  HG3 GLU A  13      12.825 -10.670 -19.427  1.00 70.47           H  
ATOM    216  CD  GLU A  13      11.263 -11.926 -20.225  1.00 70.47           C  
ATOM    217  OE1 GLU A  13      11.126 -12.658 -19.215  1.00 70.47           O  
ATOM    218  OE2 GLU A  13      10.841 -12.225 -21.367  1.00 70.47           O  
ATOM    219  N   ASP A  14      14.596  -7.557 -22.398  1.00 74.17           N  
ATOM    220  H   ASP A  14      15.188  -7.926 -21.668  1.00 74.17           H  
ATOM    221  CA  ASP A  14      15.270  -7.338 -23.674  1.00 74.17           C  
ATOM    222  HA  ASP A  14      14.902  -6.439 -24.170  1.00 74.17           H  
ATOM    223  C   ASP A  14      14.960  -8.563 -24.549  1.00 74.17           C  
ATOM    224  CB  ASP A  14      16.778  -7.172 -23.400  1.00 74.17           C  
ATOM    225  HB2 ASP A  14      17.122  -8.018 -22.805  1.00 74.17           H  
ATOM    226  HB3 ASP A  14      16.953  -6.268 -22.817  1.00 74.17           H  
ATOM    227  O   ASP A  14      15.465  -9.666 -24.310  1.00 74.17           O  
ATOM    228  CG  ASP A  14      17.617  -7.105 -24.673  1.00 74.17           C  
ATOM    229  OD1 ASP A  14      17.007  -7.105 -25.757  1.00 74.17           O  
ATOM    230  OD2 ASP A  14      18.858  -7.212 -24.536  1.00 74.17           O  
ATOM    231  N   LYS A  15      14.012  -8.407 -25.474  1.00 79.30           N  
ATOM    232  H   LYS A  15      13.759  -7.459 -25.715  1.00 79.30           H  
ATOM    233  CA  LYS A  15      13.517  -9.490 -26.327  1.00 79.30           C  
ATOM    234  HA  LYS A  15      13.561 -10.426 -25.771  1.00 79.30           H  
ATOM    235  C   LYS A  15      14.393  -9.683 -27.555  1.00 79.30           C  
ATOM    236  CB  LYS A  15      12.077  -9.229 -26.789  1.00 79.30           C  
ATOM    237  HB2 LYS A  15      12.046  -8.315 -27.382  1.00 79.30           H  
ATOM    238  HB3 LYS A  15      11.784 -10.055 -27.436  1.00 79.30           H  
ATOM    239  O   LYS A  15      14.347 -10.775 -28.126  1.00 79.30           O  
ATOM    240  CG  LYS A  15      11.069  -9.128 -25.644  1.00 79.30           C  
ATOM    241  HG2 LYS A  15      11.192  -9.976 -24.970  1.00 79.30           H  
ATOM    242  HG3 LYS A  15      11.251  -8.203 -25.097  1.00 79.30           H  
ATOM    243  CD  LYS A  15       9.644  -9.133 -26.216  1.00 79.30           C  
ATOM    244  HD2 LYS A  15       9.475 -10.087 -26.716  1.00 79.30           H  
ATOM    245  HD3 LYS A  15       9.541  -8.333 -26.950  1.00 79.30           H  
ATOM    246  CE  LYS A  15       8.606  -8.970 -25.105  1.00 79.30           C  
ATOM    247  HE2 LYS A  15       8.800  -9.724 -24.343  1.00 79.30           H  
ATOM    248  HE3 LYS A  15       7.612  -9.140 -25.520  1.00 79.30           H  
ATOM    249  NZ  LYS A  15       8.697  -7.616 -24.515  1.00 79.30           N  
ATOM    250  HZ1 LYS A  15       8.059  -7.493 -23.742  1.00 79.30           H  
ATOM    251  HZ2 LYS A  15       8.568  -6.897 -25.214  1.00 79.30           H  
ATOM    252  HZ3 LYS A  15       9.632  -7.491 -24.157  1.00 79.30           H  
ATOM    253  N   ASP A  16      15.116  -8.656 -27.995  1.00 80.01           N  
ATOM    254  H   ASP A  16      15.150  -7.807 -27.450  1.00 80.01           H  
ATOM    255  CA  ASP A  16      15.990  -8.735 -29.169  1.00 80.01           C  
ATOM    256  HA  ASP A  16      15.647  -9.571 -29.778  1.00 80.01           H  
ATOM    257  C   ASP A  16      17.447  -9.097 -28.825  1.00 80.01           C  
ATOM    258  CB  ASP A  16      15.807  -7.498 -30.063  1.00 80.01           C  
ATOM    259  HB2 ASP A  16      14.748  -7.407 -30.307  1.00 80.01           H  
ATOM    260  HB3 ASP A  16      16.337  -7.675 -30.999  1.00 80.01           H  
ATOM    261  O   ASP A  16      18.184  -9.565 -29.701  1.00 80.01           O  
ATOM    262  CG  ASP A  16      16.297  -6.170 -29.486  1.00 80.01           C  
ATOM    263  OD1 ASP A  16      17.216  -6.222 -28.651  1.00 80.01           O  
ATOM    264  OD2 ASP A  16      15.797  -5.140 -30.002  1.00 80.01           O  
ATOM    265  N   GLY A  17      17.805  -9.036 -27.541  1.00 81.12           N  
ATOM    266  H   GLY A  17      17.252  -8.428 -26.954  1.00 81.12           H  
ATOM    267  CA  GLY A  17      19.085  -9.468 -26.992  1.00 81.12           C  
ATOM    268  HA2 GLY A  17      18.982  -9.534 -25.909  1.00 81.12           H  
ATOM    269  HA3 GLY A  17      19.344 -10.449 -27.392  1.00 81.12           H  
ATOM    270  C   GLY A  17      20.225  -8.499 -27.290  1.00 81.12           C  
ATOM    271  O   GLY A  17      21.387  -8.925 -27.292  1.00 81.12           O  
ATOM    272  N   ASP A  18      19.921  -7.235 -27.595  1.00 80.10           N  
ATOM    273  H   ASP A  18      18.955  -6.944 -27.560  1.00 80.10           H  
ATOM    274  CA  ASP A  18      20.912  -6.212 -27.934  1.00 80.10           C  
ATOM    275  HA  ASP A  18      21.708  -6.719 -28.480  1.00 80.10           H  
ATOM    276  C   ASP A  18      21.599  -5.577 -26.705  1.00 80.10           C  
ATOM    277  CB  ASP A  18      20.303  -5.199 -28.923  1.00 80.10           C  
ATOM    278  HB2 ASP A  18      19.726  -5.732 -29.678  1.00 80.10           H  
ATOM    279  HB3 ASP A  18      21.133  -4.721 -29.444  1.00 80.10           H  
ATOM    280  O   ASP A  18      22.579  -4.835 -26.846  1.00 80.10           O  
ATOM    281  CG  ASP A  18      19.440  -4.081 -28.317  1.00 80.10           C  
ATOM    282  OD1 ASP A  18      19.251  -4.070 -27.083  1.00 80.10           O  
ATOM    283  OD2 ASP A  18      19.183  -3.104 -29.066  1.00 80.10           O  
ATOM    284  N   GLY A  19      21.150  -5.934 -25.497  1.00 74.61           N  
ATOM    285  H   GLY A  19      20.292  -6.466 -25.472  1.00 74.61           H  
ATOM    286  CA  GLY A  19      21.645  -5.432 -24.218  1.00 74.61           C  
ATOM    287  HA2 GLY A  19      21.487  -6.209 -23.470  1.00 74.61           H  
ATOM    288  HA3 GLY A  19      22.712  -5.221 -24.298  1.00 74.61           H  
ATOM    289  C   GLY A  19      20.937  -4.165 -23.730  1.00 74.61           C  
ATOM    290  O   GLY A  19      21.344  -3.609 -22.702  1.00 74.61           O  
ATOM    291  N   TYR A  20      19.899  -3.707 -24.430  1.00 75.43           N  
ATOM    292  H   TYR A  20      19.631  -4.194 -25.272  1.00 75.43           H  
ATOM    293  CA  TYR A  20      19.103  -2.529 -24.114  1.00 75.43           C  
ATOM    294  HA  TYR A  20      19.400  -2.161 -23.132  1.00 75.43           H  
ATOM    295  C   TYR A  20      17.611  -2.874 -24.039  1.00 75.43           C  
ATOM    296  CB  TYR A  20      19.376  -1.414 -25.139  1.00 75.43           C  
ATOM    297  HB2 TYR A  20      19.056  -1.745 -26.127  1.00 75.43           H  
ATOM    298  HB3 TYR A  20      18.766  -0.547 -24.885  1.00 75.43           H  
ATOM    299  O   TYR A  20      17.124  -3.853 -24.578  1.00 75.43           O  
ATOM    300  CG  TYR A  20      20.829  -0.976 -25.204  1.00 75.43           C  
ATOM    301  CD1 TYR A  20      21.314  -0.014 -24.298  1.00 75.43           C  
ATOM    302  HD1 TYR A  20      20.641   0.412 -23.569  1.00 75.43           H  
ATOM    303  CD2 TYR A  20      21.702  -1.563 -26.140  1.00 75.43           C  
ATOM    304  HD2 TYR A  20      21.325  -2.325 -26.806  1.00 75.43           H  
ATOM    305  CE1 TYR A  20      22.671   0.362 -24.324  1.00 75.43           C  
ATOM    306  HE1 TYR A  20      23.039   1.089 -23.615  1.00 75.43           H  
ATOM    307  CE2 TYR A  20      23.060  -1.192 -26.172  1.00 75.43           C  
ATOM    308  HE2 TYR A  20      23.728  -1.672 -26.872  1.00 75.43           H  
ATOM    309  OH  TYR A  20      24.857   0.132 -25.272  1.00 75.43           O  
ATOM    310  HH  TYR A  20      25.039   0.738 -24.549  1.00 75.43           H  
ATOM    311  CZ  TYR A  20      23.546  -0.231 -25.262  1.00 75.43           C  
ATOM    312  N   ILE A  21      16.855  -2.040 -23.324  1.00 72.86           N  
ATOM    313  H   ILE A  21      17.299  -1.229 -22.916  1.00 72.86           H  
ATOM    314  CA  ILE A  21      15.393  -2.087 -23.357  1.00 72.86           C  
ATOM    315  HA  ILE A  21      15.052  -3.051 -23.736  1.00 72.86           H  
ATOM    316  C   ILE A  21      14.931  -1.023 -24.346  1.00 72.86           C  
ATOM    317  CB  ILE A  21      14.810  -1.891 -21.943  1.00 72.86           C  
ATOM    318  HB  ILE A  21      15.164  -0.931 -21.565  1.00 72.86           H  
ATOM    319  O   ILE A  21      15.037   0.178 -24.068  1.00 72.86           O  
ATOM    320  CG1 ILE A  21      15.262  -2.969 -20.930  1.00 72.86           C  
ATOM    321 HG12 ILE A  21      16.329  -2.851 -20.744  1.00 72.86           H  
ATOM    322 HG13 ILE A  21      14.748  -2.801 -19.983  1.00 72.86           H  
ATOM    323  CG2 ILE A  21      13.278  -1.817 -21.989  1.00 72.86           C  
ATOM    324 HG21 ILE A  21      12.864  -2.752 -22.366  1.00 72.86           H  
ATOM    325 HG22 ILE A  21      12.905  -1.598 -20.988  1.00 72.86           H  
ATOM    326 HG23 ILE A  21      12.962  -1.008 -22.646  1.00 72.86           H  
ATOM    327  CD1 ILE A  21      15.018  -4.420 -21.363  1.00 72.86           C  
ATOM    328 HD11 ILE A  21      15.311  -5.096 -20.560  1.00 72.86           H  
ATOM    329 HD12 ILE A  21      13.969  -4.589 -21.607  1.00 72.86           H  
ATOM    330 HD13 ILE A  21      15.618  -4.639 -22.245  1.00 72.86           H  
ATOM    331  N   SER A  22      14.399  -1.441 -25.491  1.00 75.99           N  
ATOM    332  H   SER A  22      14.383  -2.432 -25.685  1.00 75.99           H  
ATOM    333  CA  SER A  22      13.787  -0.525 -26.450  1.00 75.99           C  
ATOM    334  HA  SER A  22      14.515   0.257 -26.669  1.00 75.99           H  
ATOM    335  C   SER A  22      12.530   0.130 -25.865  1.00 75.99           C  
ATOM    336  CB  SER A  22      13.463  -1.245 -27.763  1.00 75.99           C  
ATOM    337  HB2 SER A  22      13.212  -0.508 -28.526  1.00 75.99           H  
ATOM    338  HB3 SER A  22      14.331  -1.812 -28.100  1.00 75.99           H  
ATOM    339  O   SER A  22      11.864  -0.398 -24.972  1.00 75.99           O  
ATOM    340  OG  SER A  22      12.371  -2.118 -27.571  1.00 75.99           O  
ATOM    341  HG  SER A  22      12.787  -2.884 -27.168  1.00 75.99           H  
ATOM    342  N   ALA A  23      12.125   1.276 -26.420  1.00 73.68           N  
ATOM    343  H   ALA A  23      12.709   1.704 -27.124  1.00 73.68           H  
ATOM    344  CA  ALA A  23      10.879   1.936 -26.020  1.00 73.68           C  
ATOM    345  HA  ALA A  23      10.947   2.187 -24.961  1.00 73.68           H  
ATOM    346  C   ALA A  23       9.639   1.033 -26.206  1.00 73.68           C  
ATOM    347  CB  ALA A  23      10.739   3.235 -26.821  1.00 73.68           C  
ATOM    348  HB1 ALA A  23      11.600   3.877 -26.634  1.00 73.68           H  
ATOM    349  HB2 ALA A  23      10.673   3.014 -27.887  1.00 73.68           H  
ATOM    350  HB3 ALA A  23       9.835   3.757 -26.507  1.00 73.68           H  
ATOM    351  O   ALA A  23       8.668   1.157 -25.461  1.00 73.68           O  
ATOM    352  N   ALA A  24       9.668   0.117 -27.180  1.00 75.87           N  
ATOM    353  H   ALA A  24      10.534  -0.019 -27.683  1.00 75.87           H  
ATOM    354  CA  ALA A  24       8.590  -0.837 -27.424  1.00 75.87           C  
ATOM    355  HA  ALA A  24       7.636  -0.311 -27.387  1.00 75.87           H  
ATOM    356  C   ALA A  24       8.542  -1.945 -26.357  1.00 75.87           C  
ATOM    357  CB  ALA A  24       8.772  -1.417 -28.831  1.00 75.87           C  
ATOM    358  HB1 ALA A  24       8.762  -0.616 -29.570  1.00 75.87           H  
ATOM    359  HB2 ALA A  24       7.960  -2.111 -29.047  1.00 75.87           H  
ATOM    360  HB3 ALA A  24       9.719  -1.953 -28.894  1.00 75.87           H  
ATOM    361  O   ALA A  24       7.458  -2.348 -25.934  1.00 75.87           O  
ATOM    362  N   GLU A  25       9.698  -2.414 -25.886  1.00 73.87           N  
ATOM    363  H   GLU A  25      10.567  -2.080 -26.277  1.00 73.87           H  
ATOM    364  CA  GLU A  25       9.785  -3.395 -24.797  1.00 73.87           C  
ATOM    365  HA  GLU A  25       9.073  -4.201 -24.974  1.00 73.87           H  
ATOM    366  C   GLU A  25       9.438  -2.771 -23.453  1.00 73.87           C  
ATOM    367  CB  GLU A  25      11.188  -3.982 -24.741  1.00 73.87           C  
ATOM    368  HB2 GLU A  25      11.894  -3.152 -24.704  1.00 73.87           H  
ATOM    369  HB3 GLU A  25      11.305  -4.578 -23.836  1.00 73.87           H  
ATOM    370  O   GLU A  25       8.668  -3.357 -22.693  1.00 73.87           O  
ATOM    371  CG  GLU A  25      11.411  -4.884 -25.960  1.00 73.87           C  
ATOM    372  HG2 GLU A  25      10.923  -4.468 -26.842  1.00 73.87           H  
ATOM    373  HG3 GLU A  25      10.944  -5.849 -25.763  1.00 73.87           H  
ATOM    374  CD  GLU A  25      12.887  -5.040 -26.284  1.00 73.87           C  
ATOM    375  OE1 GLU A  25      13.211  -6.146 -26.746  1.00 73.87           O  
ATOM    376  OE2 GLU A  25      13.587  -4.014 -26.158  1.00 73.87           O  
ATOM    377  N   ALA A  26       9.904  -1.546 -23.212  1.00 71.86           N  
ATOM    378  H   ALA A  26      10.577  -1.161 -23.860  1.00 71.86           H  
ATOM    379  CA  ALA A  26       9.492  -0.726 -22.084  1.00 71.86           C  
ATOM    380  HA  ALA A  26       9.780  -1.226 -21.159  1.00 71.86           H  
ATOM    381  C   ALA A  26       7.968  -0.524 -22.056  1.00 71.86           C  
ATOM    382  CB  ALA A  26      10.236   0.608 -22.181  1.00 71.86           C  
ATOM    383  HB1 ALA A  26      10.080   1.052 -23.164  1.00 71.86           H  
ATOM    384  HB2 ALA A  26       9.852   1.304 -21.435  1.00 71.86           H  
ATOM    385  HB3 ALA A  26      11.303   0.459 -22.018  1.00 71.86           H  
ATOM    386  O   ALA A  26       7.353  -0.702 -21.010  1.00 71.86           O  
ATOM    387  N   ALA A  27       7.343  -0.235 -23.204  1.00 73.78           N  
ATOM    388  H   ALA A  27       7.908  -0.059 -24.023  1.00 73.78           H  
ATOM    389  CA  ALA A  27       5.892  -0.061 -23.325  1.00 73.78           C  
ATOM    390  HA  ALA A  27       5.567   0.646 -22.561  1.00 73.78           H  
ATOM    391  C   ALA A  27       5.079  -1.349 -23.098  1.00 73.78           C  
ATOM    392  CB  ALA A  27       5.589   0.547 -24.699  1.00 73.78           C  
ATOM    393  HB1 ALA A  27       4.517   0.722 -24.789  1.00 73.78           H  
ATOM    394  HB2 ALA A  27       5.911  -0.132 -25.488  1.00 73.78           H  
ATOM    395  HB3 ALA A  27       6.108   1.500 -24.802  1.00 73.78           H  
ATOM    396  O   ALA A  27       3.870  -1.287 -22.863  1.00 73.78           O  
ATOM    397  N   ALA A  28       5.719  -2.521 -23.154  1.00 76.13           N  
ATOM    398  H   ALA A  28       6.709  -2.522 -23.352  1.00 76.13           H  
ATOM    399  CA  ALA A  28       5.079  -3.790 -22.823  1.00 76.13           C  
ATOM    400  HA  ALA A  28       4.053  -3.762 -23.190  1.00 76.13           H  
ATOM    401  C   ALA A  28       5.002  -4.038 -21.307  1.00 76.13           C  
ATOM    402  CB  ALA A  28       5.806  -4.921 -23.558  1.00 76.13           C  
ATOM    403  HB1 ALA A  28       5.865  -4.692 -24.622  1.00 76.13           H  
ATOM    404  HB2 ALA A  28       5.260  -5.854 -23.417  1.00 76.13           H  
ATOM    405  HB3 ALA A  28       6.813  -5.037 -23.155  1.00 76.13           H  
ATOM    406  O   ALA A  28       4.300  -4.961 -20.891  1.00 76.13           O  
ATOM    407  N   ALA A  29       5.685  -3.229 -20.490  1.00 79.93           N  
ATOM    408  H   ALA A  29       6.224  -2.472 -20.886  1.00 79.93           H  
ATOM    409  CA  ALA A  29       5.691  -3.365 -19.045  1.00 79.93           C  
ATOM    410  HA  ALA A  29       6.046  -4.367 -18.800  1.00 79.93           H  
ATOM    411  C   ALA A  29       4.289  -3.171 -18.461  1.00 79.93           C  
ATOM    412  CB  ALA A  29       6.672  -2.353 -18.459  1.00 79.93           C  
ATOM    413  HB1 ALA A  29       7.591  -2.379 -19.044  1.00 79.93           H  
ATOM    414  HB2 ALA A  29       6.261  -1.345 -18.528  1.00 79.93           H  
ATOM    415  HB3 ALA A  29       6.889  -2.598 -17.419  1.00 79.93           H  
ATOM    416  O   ALA A  29       3.617  -2.154 -18.687  1.00 79.93           O  
ATOM    417  N   LYS A  30       3.866  -4.132 -17.639  1.00 86.88           N  
ATOM    418  H   LYS A  30       4.466  -4.931 -17.490  1.00 86.88           H  
ATOM    419  CA  LYS A  30       2.599  -4.069 -16.913  1.00 86.88           C  
ATOM    420  HA  LYS A  30       2.177  -3.070 -17.028  1.00 86.88           H  
ATOM    421  C   LYS A  30       2.819  -4.291 -15.434  1.00 86.88           C  
ATOM    422  CB  LYS A  30       1.590  -5.080 -17.465  1.00 86.88           C  
ATOM    423  HB2 LYS A  30       2.008  -6.081 -17.359  1.00 86.88           H  
ATOM    424  HB3 LYS A  30       0.674  -5.025 -16.876  1.00 86.88           H  
ATOM    425  O   LYS A  30       3.609  -5.138 -15.027  1.00 86.88           O  
ATOM    426  CG  LYS A  30       1.253  -4.813 -18.934  1.00 86.88           C  
ATOM    427  HG2 LYS A  30       0.824  -3.817 -19.040  1.00 86.88           H  
ATOM    428  HG3 LYS A  30       2.165  -4.874 -19.529  1.00 86.88           H  
ATOM    429  CD  LYS A  30       0.267  -5.857 -19.451  1.00 86.88           C  
ATOM    430  HD2 LYS A  30       0.647  -6.848 -19.202  1.00 86.88           H  
ATOM    431  HD3 LYS A  30      -0.707  -5.717 -18.982  1.00 86.88           H  
ATOM    432  CE  LYS A  30       0.165  -5.724 -20.968  1.00 86.88           C  
ATOM    433  HE2 LYS A  30       1.178  -5.636 -21.361  1.00 86.88           H  
ATOM    434  HE3 LYS A  30      -0.378  -4.813 -21.218  1.00 86.88           H  
ATOM    435  NZ  LYS A  30      -0.485  -6.923 -21.534  1.00 86.88           N  
ATOM    436  HZ1 LYS A  30       0.072  -7.723 -21.268  1.00 86.88           H  
ATOM    437  HZ2 LYS A  30      -1.417  -7.033 -21.162  1.00 86.88           H  
ATOM    438  HZ3 LYS A  30      -0.505  -6.867 -22.543  1.00 86.88           H  
ATOM    439  N   MET A  31       2.035  -3.581 -14.639  1.00 89.61           N  
ATOM    440  H   MET A  31       1.409  -2.915 -15.067  1.00 89.61           H  
ATOM    441  CA  MET A  31       1.856  -3.890 -13.231  1.00 89.61           C  
ATOM    442  HA  MET A  31       2.498  -4.726 -12.953  1.00 89.61           H  
ATOM    443  C   MET A  31       0.406  -4.302 -13.019  1.00 89.61           C  
ATOM    444  CB  MET A  31       2.270  -2.696 -12.374  1.00 89.61           C  
ATOM    445  HB2 MET A  31       3.287  -2.403 -12.635  1.00 89.61           H  
ATOM    446  HB3 MET A  31       1.599  -1.861 -12.574  1.00 89.61           H  
ATOM    447  O   MET A  31      -0.516  -3.539 -13.316  1.00 89.61           O  
ATOM    448  CG  MET A  31       2.239  -3.056 -10.886  1.00 89.61           C  
ATOM    449  HG2 MET A  31       3.041  -3.767 -10.686  1.00 89.61           H  
ATOM    450  HG3 MET A  31       1.297  -3.549 -10.644  1.00 89.61           H  
ATOM    451  SD  MET A  31       2.429  -1.643  -9.773  1.00 89.61           S  
ATOM    452  CE  MET A  31       0.840  -0.873 -10.099  1.00 89.61           C  
ATOM    453  HE1 MET A  31       0.906  -0.317 -11.035  1.00 89.61           H  
ATOM    454  HE2 MET A  31       0.573  -0.229  -9.261  1.00 89.61           H  
ATOM    455  HE3 MET A  31       0.074  -1.641 -10.207  1.00 89.61           H  
ATOM    456  N   ARG A  32       0.202  -5.510 -12.506  1.00 93.36           N  
ATOM    457  H   ARG A  32       1.014  -6.059 -12.261  1.00 93.36           H  
ATOM    458  CA  ARG A  32      -1.106  -6.025 -12.110  1.00 93.36           C  
ATOM    459  HA  ARG A  32      -1.893  -5.396 -12.527  1.00 93.36           H  
ATOM    460  C   ARG A  32      -1.209  -5.963 -10.598  1.00 93.36           C  
ATOM    461  CB  ARG A  32      -1.319  -7.449 -12.633  1.00 93.36           C  
ATOM    462  HB2 ARG A  32      -0.619  -8.123 -12.138  1.00 93.36           H  
ATOM    463  HB3 ARG A  32      -2.331  -7.764 -12.382  1.00 93.36           H  
ATOM    464  O   ARG A  32      -0.311  -6.401  -9.889  1.00 93.36           O  
ATOM    465  CG  ARG A  32      -1.121  -7.556 -14.151  1.00 93.36           C  
ATOM    466  HG2 ARG A  32      -1.772  -6.851 -14.667  1.00 93.36           H  
ATOM    467  HG3 ARG A  32      -0.083  -7.343 -14.404  1.00 93.36           H  
ATOM    468  CD  ARG A  32      -1.457  -8.979 -14.590  1.00 93.36           C  
ATOM    469  HD2 ARG A  32      -2.530  -9.125 -14.467  1.00 93.36           H  
ATOM    470  HD3 ARG A  32      -0.933  -9.681 -13.941  1.00 93.36           H  
ATOM    471  NE  ARG A  32      -1.061  -9.234 -15.986  1.00 93.36           N  
ATOM    472  HE  ARG A  32      -0.283  -8.718 -16.372  1.00 93.36           H  
ATOM    473  NH1 ARG A  32      -2.278 -11.148 -16.247  1.00 93.36           N  
ATOM    474 HH11 ARG A  32      -2.632 -11.882 -16.843  1.00 93.36           H  
ATOM    475 HH12 ARG A  32      -2.762 -10.902 -15.395  1.00 93.36           H  
ATOM    476  NH2 ARG A  32      -0.957 -10.436 -17.898  1.00 93.36           N  
ATOM    477 HH21 ARG A  32      -1.091 -11.309 -18.388  1.00 93.36           H  
ATOM    478 HH22 ARG A  32      -0.138  -9.876 -18.082  1.00 93.36           H  
ATOM    479  CZ  ARG A  32      -1.439 -10.266 -16.705  1.00 93.36           C  
ATOM    480  N   VAL A  33      -2.303  -5.416 -10.101  1.00 95.12           N  
ATOM    481  H   VAL A  33      -2.977  -5.028 -10.745  1.00 95.12           H  
ATOM    482  CA  VAL A  33      -2.610  -5.361  -8.674  1.00 95.12           C  
ATOM    483  HA  VAL A  33      -1.797  -5.804  -8.098  1.00 95.12           H  
ATOM    484  C   VAL A  33      -3.858  -6.185  -8.460  1.00 95.12           C  
ATOM    485  CB  VAL A  33      -2.796  -3.920  -8.181  1.00 95.12           C  
ATOM    486  HB  VAL A  33      -3.675  -3.481  -8.654  1.00 95.12           H  
ATOM    487  O   VAL A  33      -4.927  -5.820  -8.940  1.00 95.12           O  
ATOM    488  CG1 VAL A  33      -2.990  -3.895  -6.662  1.00 95.12           C  
ATOM    489 HG11 VAL A  33      -2.116  -4.315  -6.164  1.00 95.12           H  
ATOM    490 HG12 VAL A  33      -3.142  -2.871  -6.320  1.00 95.12           H  
ATOM    491 HG13 VAL A  33      -3.869  -4.478  -6.387  1.00 95.12           H  
ATOM    492  CG2 VAL A  33      -1.581  -3.060  -8.538  1.00 95.12           C  
ATOM    493 HG21 VAL A  33      -1.717  -2.048  -8.156  1.00 95.12           H  
ATOM    494 HG22 VAL A  33      -1.488  -3.001  -9.623  1.00 95.12           H  
ATOM    495 HG23 VAL A  33      -0.675  -3.493  -8.116  1.00 95.12           H  
ATOM    496  N   ARG A  34      -3.719  -7.303  -7.762  1.00 97.09           N  
ATOM    497  H   ARG A  34      -2.807  -7.508  -7.379  1.00 97.09           H  
ATOM    498  CA  ARG A  34      -4.838  -8.127  -7.322  1.00 97.09           C  
ATOM    499  HA  ARG A  34      -5.705  -7.939  -7.954  1.00 97.09           H  
ATOM    500  C   ARG A  34      -5.210  -7.732  -5.912  1.00 97.09           C  
ATOM    501  CB  ARG A  34      -4.499  -9.611  -7.421  1.00 97.09           C  
ATOM    502  HB2 ARG A  34      -3.577  -9.818  -6.877  1.00 97.09           H  
ATOM    503  HB3 ARG A  34      -5.311 -10.192  -6.983  1.00 97.09           H  
ATOM    504  O   ARG A  34      -4.356  -7.673  -5.030  1.00 97.09           O  
ATOM    505  CG  ARG A  34      -4.331 -10.006  -8.884  1.00 97.09           C  
ATOM    506  HG2 ARG A  34      -5.251  -9.785  -9.425  1.00 97.09           H  
ATOM    507  HG3 ARG A  34      -3.507  -9.452  -9.332  1.00 97.09           H  
ATOM    508  CD  ARG A  34      -4.041 -11.496  -8.978  1.00 97.09           C  
ATOM    509  HD2 ARG A  34      -3.120 -11.721  -8.440  1.00 97.09           H  
ATOM    510  HD3 ARG A  34      -4.871 -12.047  -8.536  1.00 97.09           H  
ATOM    511  NE  ARG A  34      -3.898 -11.855 -10.386  1.00 97.09           N  
ATOM    512  HE  ARG A  34      -4.078 -11.130 -11.066  1.00 97.09           H  
ATOM    513  NH1 ARG A  34      -3.628 -14.112 -10.144  1.00 97.09           N  
ATOM    514 HH11 ARG A  34      -3.878 -13.986  -9.174  1.00 97.09           H  
ATOM    515 HH12 ARG A  34      -3.600 -15.028 -10.569  1.00 97.09           H  
ATOM    516  NH2 ARG A  34      -3.689 -13.136 -12.184  1.00 97.09           N  
ATOM    517 HH21 ARG A  34      -3.941 -12.284 -12.663  1.00 97.09           H  
ATOM    518 HH22 ARG A  34      -3.584 -14.021 -12.661  1.00 97.09           H  
ATOM    519  CZ  ARG A  34      -3.717 -13.044 -10.891  1.00 97.09           C  
ATOM    520  N   LEU A  35      -6.482  -7.446  -5.725  1.00 97.26           N  
ATOM    521  H   LEU A  35      -7.107  -7.530  -6.515  1.00 97.26           H  
ATOM    522  CA  LEU A  35      -7.071  -7.047  -4.466  1.00 97.26           C  
ATOM    523  HA  LEU A  35      -6.308  -6.965  -3.692  1.00 97.26           H  
ATOM    524  C   LEU A  35      -8.073  -8.112  -4.070  1.00 97.26           C  
ATOM    525  CB  LEU A  35      -7.776  -5.695  -4.634  1.00 97.26           C  
ATOM    526  HB2 LEU A  35      -8.611  -5.829  -5.321  1.00 97.26           H  
ATOM    527  HB3 LEU A  35      -8.181  -5.407  -3.664  1.00 97.26           H  
ATOM    528  O   LEU A  35      -8.908  -8.482  -4.888  1.00 97.26           O  
ATOM    529  CG  LEU A  35      -6.897  -4.555  -5.166  1.00 97.26           C  
ATOM    530  HG  LEU A  35      -6.453  -4.828  -6.123  1.00 97.26           H  
ATOM    531  CD1 LEU A  35      -7.777  -3.327  -5.386  1.00 97.26           C  
ATOM    532 HD11 LEU A  35      -8.307  -3.077  -4.467  1.00 97.26           H  
ATOM    533 HD12 LEU A  35      -7.172  -2.473  -5.692  1.00 97.26           H  
ATOM    534 HD13 LEU A  35      -8.509  -3.540  -6.165  1.00 97.26           H  
ATOM    535  CD2 LEU A  35      -5.783  -4.208  -4.183  1.00 97.26           C  
ATOM    536 HD21 LEU A  35      -5.203  -3.367  -4.563  1.00 97.26           H  
ATOM    537 HD22 LEU A  35      -5.123  -5.067  -4.067  1.00 97.26           H  
ATOM    538 HD23 LEU A  35      -6.216  -3.949  -3.217  1.00 97.26           H  
ATOM    539  N   ARG A  36      -8.025  -8.563  -2.825  1.00 97.52           N  
ATOM    540  H   ARG A  36      -7.275  -8.245  -2.228  1.00 97.52           H  
ATOM    541  CA  ARG A  36      -9.031  -9.459  -2.263  1.00 97.52           C  
ATOM    542  HA  ARG A  36      -9.904  -9.487  -2.917  1.00 97.52           H  
ATOM    543  C   ARG A  36      -9.488  -8.921  -0.920  1.00 97.52           C  
ATOM    544  CB  ARG A  36      -8.452 -10.872  -2.199  1.00 97.52           C  
ATOM    545  HB2 ARG A  36      -8.249 -11.216  -3.213  1.00 97.52           H  
ATOM    546  HB3 ARG A  36      -7.514 -10.855  -1.644  1.00 97.52           H  
ATOM    547  O   ARG A  36      -8.661  -8.628  -0.056  1.00 97.52           O  
ATOM    548  CG  ARG A  36      -9.413 -11.844  -1.521  1.00 97.52           C  
ATOM    549  HG2 ARG A  36      -9.574 -11.537  -0.487  1.00 97.52           H  
ATOM    550  HG3 ARG A  36     -10.367 -11.856  -2.048  1.00 97.52           H  
ATOM    551  CD  ARG A  36      -8.805 -13.240  -1.526  1.00 97.52           C  
ATOM    552  HD2 ARG A  36      -8.798 -13.615  -2.550  1.00 97.52           H  
ATOM    553  HD3 ARG A  36      -7.784 -13.192  -1.149  1.00 97.52           H  
ATOM    554  NE  ARG A  36      -9.597 -14.099  -0.648  1.00 97.52           N  
ATOM    555  HE  ARG A  36     -10.007 -13.653   0.160  1.00 97.52           H  
ATOM    556  NH1 ARG A  36      -9.207 -16.124  -1.632  1.00 97.52           N  
ATOM    557 HH11 ARG A  36      -9.441 -17.102  -1.731  1.00 97.52           H  
ATOM    558 HH12 ARG A  36      -8.664 -15.635  -2.329  1.00 97.52           H  
ATOM    559  NH2 ARG A  36     -10.594 -15.916   0.143  1.00 97.52           N  
ATOM    560 HH21 ARG A  36     -10.968 -15.260   0.814  1.00 97.52           H  
ATOM    561 HH22 ARG A  36     -10.820 -16.900   0.159  1.00 97.52           H  
ATOM    562  CZ  ARG A  36      -9.789 -15.386  -0.725  1.00 97.52           C  
ATOM    563  N   ASN A  37     -10.799  -8.791  -0.752  1.00 96.97           N  
ATOM    564  H   ASN A  37     -11.412  -9.071  -1.505  1.00 96.97           H  
ATOM    565  CA  ASN A  37     -11.397  -8.323   0.492  1.00 96.97           C  
ATOM    566  HA  ASN A  37     -10.631  -7.901   1.142  1.00 96.97           H  
ATOM    567  C   ASN A  37     -12.041  -9.494   1.244  1.00 96.97           C  
ATOM    568  CB  ASN A  37     -12.389  -7.200   0.169  1.00 96.97           C  
ATOM    569  HB2 ASN A  37     -13.158  -7.592  -0.497  1.00 96.97           H  
ATOM    570  HB3 ASN A  37     -11.871  -6.384  -0.334  1.00 96.97           H  
ATOM    571  O   ASN A  37     -13.114  -9.963   0.874  1.00 96.97           O  
ATOM    572  CG  ASN A  37     -13.067  -6.647   1.407  1.00 96.97           C  
ATOM    573  ND2 ASN A  37     -14.086  -5.848   1.239  1.00 96.97           N  
ATOM    574 HD21 ASN A  37     -14.338  -5.545   0.309  1.00 96.97           H  
ATOM    575 HD22 ASN A  37     -14.545  -5.476   2.058  1.00 96.97           H  
ATOM    576  OD1 ASN A  37     -12.683  -6.905   2.537  1.00 96.97           O  
ATOM    577  N   ASP A  38     -11.403  -9.932   2.327  1.00 95.89           N  
ATOM    578  H   ASP A  38     -10.565  -9.450   2.619  1.00 95.89           H  
ATOM    579  CA  ASP A  38     -11.928 -10.969   3.223  1.00 95.89           C  
ATOM    580  HA  ASP A  38     -12.695 -11.538   2.698  1.00 95.89           H  
ATOM    581  C   ASP A  38     -12.620 -10.358   4.467  1.00 95.89           C  
ATOM    582  CB  ASP A  38     -10.810 -11.962   3.595  1.00 95.89           C  
ATOM    583  HB2 ASP A  38     -11.197 -12.675   4.323  1.00 95.89           H  
ATOM    584  HB3 ASP A  38     -10.002 -11.410   4.075  1.00 95.89           H  
ATOM    585  O   ASP A  38     -12.862 -11.047   5.458  1.00 95.89           O  
ATOM    586  CG  ASP A  38     -10.245 -12.775   2.419  1.00 95.89           C  
ATOM    587  OD1 ASP A  38     -11.015 -13.419   1.662  1.00 95.89           O  
ATOM    588  OD2 ASP A  38      -9.001 -12.839   2.303  1.00 95.89           O  
ATOM    589  N   SER A  39     -12.923  -9.055   4.457  1.00 93.64           N  
ATOM    590  H   SER A  39     -12.716  -8.529   3.619  1.00 93.64           H  
ATOM    591  CA  SER A  39     -13.688  -8.383   5.514  1.00 93.64           C  
ATOM    592  HA  SER A  39     -13.505  -8.914   6.448  1.00 93.64           H  
ATOM    593  C   SER A  39     -15.203  -8.439   5.271  1.00 93.64           C  
ATOM    594  CB  SER A  39     -13.183  -6.951   5.720  1.00 93.64           C  
ATOM    595  HB2 SER A  39     -12.098  -6.920   5.621  1.00 93.64           H  
ATOM    596  HB3 SER A  39     -13.448  -6.628   6.727  1.00 93.64           H  
ATOM    597  O   SER A  39     -15.675  -8.839   4.210  1.00 93.64           O  
ATOM    598  OG  SER A  39     -13.756  -6.054   4.810  1.00 93.64           O  
ATOM    599  HG  SER A  39     -13.417  -6.260   3.936  1.00 93.64           H  
ATOM    600  N   SER A  40     -15.988  -8.037   6.273  1.00 93.42           N  
ATOM    601  H   SER A  40     -15.569  -7.685   7.122  1.00 93.42           H  
ATOM    602  CA  SER A  40     -17.456  -8.004   6.206  1.00 93.42           C  
ATOM    603  HA  SER A  40     -17.798  -8.833   5.587  1.00 93.42           H  
ATOM    604  C   SER A  40     -18.024  -6.725   5.584  1.00 93.42           C  
ATOM    605  CB  SER A  40     -18.028  -8.196   7.611  1.00 93.42           C  
ATOM    606  HB2 SER A  40     -17.762  -9.190   7.971  1.00 93.42           H  
ATOM    607  HB3 SER A  40     -19.115  -8.115   7.580  1.00 93.42           H  
ATOM    608  O   SER A  40     -19.239  -6.619   5.415  1.00 93.42           O  
ATOM    609  OG  SER A  40     -17.496  -7.222   8.493  1.00 93.42           O  
ATOM    610  HG  SER A  40     -17.941  -7.291   9.341  1.00 93.42           H  
ATOM    611  N   THR A  41     -17.177  -5.750   5.248  1.00 94.04           N  
ATOM    612  H   THR A  41     -16.184  -5.902   5.350  1.00 94.04           H  
ATOM    613  CA  THR A  41     -17.579  -4.460   4.680  1.00 94.04           C  
ATOM    614  HA  THR A  41     -18.638  -4.508   4.424  1.00 94.04           H  
ATOM    615  C   THR A  41     -16.800  -4.163   3.400  1.00 94.04           C  
ATOM    616  CB  THR A  41     -17.400  -3.313   5.688  1.00 94.04           C  
ATOM    617  HB  THR A  41     -17.606  -2.367   5.188  1.00 94.04           H  
ATOM    618  O   THR A  41     -15.700  -4.680   3.211  1.00 94.04           O  
ATOM    619  CG2 THR A  41     -18.350  -3.451   6.878  1.00 94.04           C  
ATOM    620 HG21 THR A  41     -19.378  -3.519   6.521  1.00 94.04           H  
ATOM    621 HG22 THR A  41     -18.255  -2.582   7.529  1.00 94.04           H  
ATOM    622 HG23 THR A  41     -18.112  -4.351   7.446  1.00 94.04           H  
ATOM    623  OG1 THR A  41     -16.094  -3.279   6.213  1.00 94.04           O  
ATOM    624  HG1 THR A  41     -15.965  -2.433   6.648  1.00 94.04           H  
ATOM    625  N   PRO A  42     -17.342  -3.349   2.479  1.00 95.97           N  
ATOM    626  CA  PRO A  42     -16.565  -2.865   1.347  1.00 95.97           C  
ATOM    627  HA  PRO A  42     -16.251  -3.722   0.751  1.00 95.97           H  
ATOM    628  C   PRO A  42     -15.333  -2.082   1.807  1.00 95.97           C  
ATOM    629  CB  PRO A  42     -17.514  -1.998   0.517  1.00 95.97           C  
ATOM    630  HB2 PRO A  42     -17.424  -0.952   0.808  1.00 95.97           H  
ATOM    631  HB3 PRO A  42     -17.330  -2.115  -0.551  1.00 95.97           H  
ATOM    632  O   PRO A  42     -15.371  -1.369   2.813  1.00 95.97           O  
ATOM    633  CG  PRO A  42     -18.896  -2.517   0.909  1.00 95.97           C  
ATOM    634  HG2 PRO A  42     -19.666  -1.757   0.774  1.00 95.97           H  
ATOM    635  HG3 PRO A  42     -19.130  -3.408   0.327  1.00 95.97           H  
ATOM    636  CD  PRO A  42     -18.718  -2.892   2.379  1.00 95.97           C  
ATOM    637  HD2 PRO A  42     -18.857  -2.012   3.007  1.00 95.97           H  
ATOM    638  HD3 PRO A  42     -19.430  -3.674   2.645  1.00 95.97           H  
ATOM    639  N   VAL A  43     -14.261  -2.199   1.032  1.00 97.12           N  
ATOM    640  H   VAL A  43     -14.318  -2.803   0.224  1.00 97.12           H  
ATOM    641  CA  VAL A  43     -13.008  -1.461   1.222  1.00 97.12           C  
ATOM    642  HA  VAL A  43     -13.110  -0.770   2.058  1.00 97.12           H  
ATOM    643  C   VAL A  43     -12.736  -0.634  -0.024  1.00 97.12           C  
ATOM    644  CB  VAL A  43     -11.833  -2.402   1.541  1.00 97.12           C  
ATOM    645  HB  VAL A  43     -10.928  -1.808   1.665  1.00 97.12           H  
ATOM    646  O   VAL A  43     -12.974  -1.095  -1.140  1.00 97.12           O  
ATOM    647  CG1 VAL A  43     -12.097  -3.144   2.857  1.00 97.12           C  
ATOM    648 HG11 VAL A  43     -11.298  -3.860   3.049  1.00 97.12           H  
ATOM    649 HG12 VAL A  43     -12.151  -2.429   3.678  1.00 97.12           H  
ATOM    650 HG13 VAL A  43     -13.034  -3.699   2.811  1.00 97.12           H  
ATOM    651  CG2 VAL A  43     -11.590  -3.411   0.412  1.00 97.12           C  
ATOM    652 HG21 VAL A  43     -11.287  -2.890  -0.496  1.00 97.12           H  
ATOM    653 HG22 VAL A  43     -12.495  -3.987   0.217  1.00 97.12           H  
ATOM    654 HG23 VAL A  43     -10.789  -4.103   0.671  1.00 97.12           H  
ATOM    655  N   GLU A  44     -12.245   0.583   0.151  1.00 97.67           N  
ATOM    656  H   GLU A  44     -12.014   0.887   1.086  1.00 97.67           H  
ATOM    657  CA  GLU A  44     -11.793   1.426  -0.950  1.00 97.67           C  
ATOM    658  HA  GLU A  44     -12.190   1.036  -1.887  1.00 97.67           H  
ATOM    659  C   GLU A  44     -10.269   1.360  -1.034  1.00 97.67           C  
ATOM    660  CB  GLU A  44     -12.348   2.849  -0.800  1.00 97.67           C  
ATOM    661  HB2 GLU A  44     -13.434   2.783  -0.725  1.00 97.67           H  
ATOM    662  HB3 GLU A  44     -11.963   3.314   0.107  1.00 97.67           H  
ATOM    663  O   GLU A  44      -9.561   1.581  -0.055  1.00 97.67           O  
ATOM    664  CG  GLU A  44     -11.989   3.709  -2.018  1.00 97.67           C  
ATOM    665  HG2 GLU A  44     -10.935   3.984  -1.966  1.00 97.67           H  
ATOM    666  HG3 GLU A  44     -12.124   3.112  -2.919  1.00 97.67           H  
ATOM    667  CD  GLU A  44     -12.869   4.962  -2.126  1.00 97.67           C  
ATOM    668  OE1 GLU A  44     -12.408   6.063  -1.765  1.00 97.67           O  
ATOM    669  OE2 GLU A  44     -13.981   4.827  -2.683  1.00 97.67           O  
ATOM    670  N   VAL A  45      -9.749   1.014  -2.209  1.00 97.36           N  
ATOM    671  H   VAL A  45     -10.383   0.786  -2.961  1.00 97.36           H  
ATOM    672  CA  VAL A  45      -8.314   0.929  -2.465  1.00 97.36           C  
ATOM    673  HA  VAL A  45      -7.779   1.172  -1.547  1.00 97.36           H  
ATOM    674  C   VAL A  45      -7.942   1.962  -3.514  1.00 97.36           C  
ATOM    675  CB  VAL A  45      -7.873  -0.488  -2.866  1.00 97.36           C  
ATOM    676  HB  VAL A  45      -8.288  -0.737  -3.843  1.00 97.36           H  
ATOM    677  O   VAL A  45      -8.348   1.876  -4.675  1.00 97.36           O  
ATOM    678  CG1 VAL A  45      -6.340  -0.549  -2.944  1.00 97.36           C  
ATOM    679 HG11 VAL A  45      -5.908  -0.273  -1.982  1.00 97.36           H  
ATOM    680 HG12 VAL A  45      -5.972   0.132  -3.711  1.00 97.36           H  
ATOM    681 HG13 VAL A  45      -6.023  -1.560  -3.199  1.00 97.36           H  
ATOM    682  CG2 VAL A  45      -8.344  -1.540  -1.851  1.00 97.36           C  
ATOM    683 HG21 VAL A  45      -7.927  -2.518  -2.093  1.00 97.36           H  
ATOM    684 HG22 VAL A  45      -8.035  -1.253  -0.846  1.00 97.36           H  
ATOM    685 HG23 VAL A  45      -9.431  -1.616  -1.875  1.00 97.36           H  
ATOM    686  N   HIS A  46      -7.124   2.931  -3.120  1.00 97.31           N  
ATOM    687  H   HIS A  46      -6.867   2.955  -2.143  1.00 97.31           H  
ATOM    688  CA  HIS A  46      -6.469   3.850  -4.036  1.00 97.31           C  
ATOM    689  HA  HIS A  46      -7.075   3.933  -4.938  1.00 97.31           H  
ATOM    690  C   HIS A  46      -5.093   3.313  -4.401  1.00 97.31           C  
ATOM    691  CB  HIS A  46      -6.344   5.251  -3.445  1.00 97.31           C  
ATOM    692  HB2 HIS A  46      -5.562   5.250  -2.686  1.00 97.31           H  
ATOM    693  HB3 HIS A  46      -6.029   5.929  -4.237  1.00 97.31           H  
ATOM    694  O   HIS A  46      -4.255   3.077  -3.534  1.00 97.31           O  
ATOM    695  CG  HIS A  46      -7.608   5.774  -2.833  1.00 97.31           C  
ATOM    696  CD2 HIS A  46      -7.913   5.758  -1.500  1.00 97.31           C  
ATOM    697  HD2 HIS A  46      -7.313   5.357  -0.696  1.00 97.31           H  
ATOM    698  ND1 HIS A  46      -8.672   6.347  -3.500  1.00 97.31           N  
ATOM    699  HD1 HIS A  46      -8.903   6.243  -4.478  1.00 97.31           H  
ATOM    700  CE1 HIS A  46      -9.591   6.677  -2.576  1.00 97.31           C  
ATOM    701  HE1 HIS A  46     -10.578   7.070  -2.774  1.00 97.31           H  
ATOM    702  NE2 HIS A  46      -9.144   6.372  -1.356  1.00 97.31           N  
ATOM    703  N   ILE A  47      -4.841   3.174  -5.694  1.00 96.43           N  
ATOM    704  H   ILE A  47      -5.580   3.396  -6.345  1.00 96.43           H  
ATOM    705  CA  ILE A  47      -3.569   2.716  -6.238  1.00 96.43           C  
ATOM    706  HA  ILE A  47      -2.891   2.454  -5.425  1.00 96.43           H  
ATOM    707  C   ILE A  47      -2.970   3.871  -7.030  1.00 96.43           C  
ATOM    708  CB  ILE A  47      -3.766   1.467  -7.115  1.00 96.43           C  
ATOM    709  HB  ILE A  47      -4.328   1.765  -8.001  1.00 96.43           H  
ATOM    710  O   ILE A  47      -3.605   4.376  -7.958  1.00 96.43           O  
ATOM    711  CG1 ILE A  47      -4.572   0.349  -6.415  1.00 96.43           C  
ATOM    712 HG12 ILE A  47      -5.475   0.758  -5.961  1.00 96.43           H  
ATOM    713 HG13 ILE A  47      -3.971  -0.104  -5.627  1.00 96.43           H  
ATOM    714  CG2 ILE A  47      -2.373   0.966  -7.537  1.00 96.43           C  
ATOM    715 HG21 ILE A  47      -2.449   0.074  -8.160  1.00 96.43           H  
ATOM    716 HG22 ILE A  47      -1.855   1.725  -8.123  1.00 96.43           H  
ATOM    717 HG23 ILE A  47      -1.773   0.736  -6.657  1.00 96.43           H  
ATOM    718  CD1 ILE A  47      -5.039  -0.736  -7.388  1.00 96.43           C  
ATOM    719 HD11 ILE A  47      -5.698  -0.293  -8.135  1.00 96.43           H  
ATOM    720 HD12 ILE A  47      -5.583  -1.504  -6.840  1.00 96.43           H  
ATOM    721 HD13 ILE A  47      -4.192  -1.209  -7.885  1.00 96.43           H  
ATOM    722  N   LYS A  48      -1.759   4.291  -6.672  1.00 94.66           N  
ATOM    723  H   LYS A  48      -1.305   3.810  -5.909  1.00 94.66           H  
ATOM    724  CA  LYS A  48      -0.995   5.320  -7.377  1.00 94.66           C  
ATOM    725  HA  LYS A  48      -1.576   5.663  -8.233  1.00 94.66           H  
ATOM    726  C   LYS A  48       0.302   4.735  -7.923  1.00 94.66           C  
ATOM    727  CB  LYS A  48      -0.767   6.526  -6.459  1.00 94.66           C  
ATOM    728  HB2 LYS A  48      -0.211   6.211  -5.576  1.00 94.66           H  
ATOM    729  HB3 LYS A  48      -1.733   6.917  -6.139  1.00 94.66           H  
ATOM    730  O   LYS A  48       1.029   4.048  -7.208  1.00 94.66           O  
ATOM    731  CG  LYS A  48       0.007   7.629  -7.192  1.00 94.66           C  
ATOM    732  HG2 LYS A  48      -0.575   7.964  -8.051  1.00 94.66           H  
ATOM    733  HG3 LYS A  48       0.961   7.238  -7.545  1.00 94.66           H  
ATOM    734  CD  LYS A  48       0.301   8.819  -6.282  1.00 94.66           C  
ATOM    735  HD2 LYS A  48      -0.634   9.259  -5.932  1.00 94.66           H  
ATOM    736  HD3 LYS A  48       0.894   8.485  -5.431  1.00 94.66           H  
ATOM    737  CE  LYS A  48       1.093   9.831  -7.114  1.00 94.66           C  
ATOM    738  HE2 LYS A  48       1.959   9.325  -7.538  1.00 94.66           H  
ATOM    739  HE3 LYS A  48       0.483  10.157  -7.957  1.00 94.66           H  
ATOM    740  NZ  LYS A  48       1.531  10.989  -6.303  1.00 94.66           N  
ATOM    741  HZ1 LYS A  48       0.734  11.495  -5.943  1.00 94.66           H  
ATOM    742  HZ2 LYS A  48       2.103  10.666  -5.536  1.00 94.66           H  
ATOM    743  HZ3 LYS A  48       2.083  11.603  -6.884  1.00 94.66           H  
ATOM    744  N   VAL A  49       0.583   5.035  -9.187  1.00 91.00           N  
ATOM    745  H   VAL A  49      -0.076   5.613  -9.689  1.00 91.00           H  
ATOM    746  CA  VAL A  49       1.696   4.479  -9.961  1.00 91.00           C  
ATOM    747  HA  VAL A  49       2.484   4.134  -9.292  1.00 91.00           H  
ATOM    748  C   VAL A  49       2.245   5.575 -10.867  1.00 91.00           C  
ATOM    749  CB  VAL A  49       1.210   3.298 -10.812  1.00 91.00           C  
ATOM    750  HB  VAL A  49       0.563   3.657 -11.613  1.00 91.00           H  
ATOM    751  O   VAL A  49       1.612   5.949 -11.855  1.00 91.00           O  
ATOM    752  CG1 VAL A  49       2.397   2.569 -11.426  1.00 91.00           C  
ATOM    753 HG11 VAL A  49       3.065   2.211 -10.642  1.00 91.00           H  
ATOM    754 HG12 VAL A  49       2.944   3.229 -12.100  1.00 91.00           H  
ATOM    755 HG13 VAL A  49       2.015   1.724 -11.999  1.00 91.00           H  
ATOM    756  CG2 VAL A  49       0.399   2.296  -9.996  1.00 91.00           C  
ATOM    757 HG21 VAL A  49       0.029   1.524 -10.671  1.00 91.00           H  
ATOM    758 HG22 VAL A  49      -0.496   2.770  -9.592  1.00 91.00           H  
ATOM    759 HG23 VAL A  49       1.004   1.886  -9.188  1.00 91.00           H  
ATOM    760  N   GLY A  50       3.393   6.150 -10.504  1.00 86.94           N  
ATOM    761  H   GLY A  50       3.899   5.776  -9.714  1.00 86.94           H  
ATOM    762  CA  GLY A  50       3.847   7.406 -11.105  1.00 86.94           C  
ATOM    763  HA2 GLY A  50       4.747   7.757 -10.599  1.00 86.94           H  
ATOM    764  HA3 GLY A  50       4.085   7.239 -12.156  1.00 86.94           H  
ATOM    765  C   GLY A  50       2.766   8.492 -10.986  1.00 86.94           C  
ATOM    766  O   GLY A  50       2.357   8.848  -9.876  1.00 86.94           O  
ATOM    767  N   ASP A  51       2.277   8.970 -12.131  1.00 87.97           N  
ATOM    768  H   ASP A  51       2.693   8.654 -12.995  1.00 87.97           H  
ATOM    769  CA  ASP A  51       1.216   9.984 -12.227  1.00 87.97           C  
ATOM    770  HA  ASP A  51       1.225  10.591 -11.322  1.00 87.97           H  
ATOM    771  C   ASP A  51      -0.198   9.395 -12.365  1.00 87.97           C  
ATOM    772  CB  ASP A  51       1.512  10.919 -13.407  1.00 87.97           C  
ATOM    773  HB2 ASP A  51       0.763  11.710 -13.434  1.00 87.97           H  
ATOM    774  HB3 ASP A  51       1.438  10.350 -14.334  1.00 87.97           H  
ATOM    775  O   ASP A  51      -1.185  10.126 -12.271  1.00 87.97           O  
ATOM    776  CG  ASP A  51       2.894  11.561 -13.306  1.00 87.97           C  
ATOM    777  OD1 ASP A  51       3.227  12.058 -12.206  1.00 87.97           O  
ATOM    778  OD2 ASP A  51       3.610  11.499 -14.331  1.00 87.97           O  
ATOM    779  N   GLU A  52      -0.330   8.082 -12.583  1.00 91.07           N  
ATOM    780  H   GLU A  52       0.488   7.492 -12.529  1.00 91.07           H  
ATOM    781  CA  GLU A  52      -1.635   7.430 -12.699  1.00 91.07           C  
ATOM    782  HA  GLU A  52      -2.317   8.134 -13.174  1.00 91.07           H  
ATOM    783  C   GLU A  52      -2.190   7.099 -11.308  1.00 91.07           C  
ATOM    784  CB  GLU A  52      -1.556   6.193 -13.614  1.00 91.07           C  
ATOM    785  HB2 GLU A  52      -0.993   6.460 -14.508  1.00 91.07           H  
ATOM    786  HB3 GLU A  52      -1.033   5.388 -13.097  1.00 91.07           H  
ATOM    787  O   GLU A  52      -1.481   6.581 -10.442  1.00 91.07           O  
ATOM    788  CG  GLU A  52      -2.959   5.714 -14.041  1.00 91.07           C  
ATOM    789  HG2 GLU A  52      -3.474   6.542 -14.528  1.00 91.07           H  
ATOM    790  HG3 GLU A  52      -3.528   5.454 -13.148  1.00 91.07           H  
ATOM    791  CD  GLU A  52      -2.957   4.503 -14.994  1.00 91.07           C  
ATOM    792  OE1 GLU A  52      -4.029   3.857 -15.117  1.00 91.07           O  
ATOM    793  OE2 GLU A  52      -1.902   4.188 -15.581  1.00 91.07           O  
ATOM    794  N   LYS A  53      -3.481   7.374 -11.092  1.00 94.11           N  
ATOM    795  H   LYS A  53      -4.007   7.790 -11.847  1.00 94.11           H  
ATOM    796  CA  LYS A  53      -4.218   6.988  -9.885  1.00 94.11           C  
ATOM    797  HA  LYS A  53      -3.600   6.295  -9.314  1.00 94.11           H  
ATOM    798  C   LYS A  53      -5.497   6.260 -10.278  1.00 94.11           C  
ATOM    799  CB  LYS A  53      -4.495   8.220  -9.002  1.00 94.11           C  
ATOM    800  HB2 LYS A  53      -3.551   8.723  -8.792  1.00 94.11           H  
ATOM    801  HB3 LYS A  53      -5.141   8.910  -9.545  1.00 94.11           H  
ATOM    802  O   LYS A  53      -6.259   6.755 -11.105  1.00 94.11           O  
ATOM    803  CG  LYS A  53      -5.162   7.837  -7.667  1.00 94.11           C  
ATOM    804  HG2 LYS A  53      -4.489   7.184  -7.111  1.00 94.11           H  
ATOM    805  HG3 LYS A  53      -6.083   7.289  -7.869  1.00 94.11           H  
ATOM    806  CD  LYS A  53      -5.520   9.053  -6.797  1.00 94.11           C  
ATOM    807  HD2 LYS A  53      -4.612   9.598  -6.537  1.00 94.11           H  
ATOM    808  HD3 LYS A  53      -6.191   9.706  -7.355  1.00 94.11           H  
ATOM    809  CE  LYS A  53      -6.221   8.548  -5.523  1.00 94.11           C  
ATOM    810  HE2 LYS A  53      -7.054   7.910  -5.818  1.00 94.11           H  
ATOM    811  HE3 LYS A  53      -5.522   7.922  -4.970  1.00 94.11           H  
ATOM    812  NZ  LYS A  53      -6.727   9.633  -4.641  1.00 94.11           N  
ATOM    813  HZ1 LYS A  53      -7.413  10.198  -5.121  1.00 94.11           H  
ATOM    814  HZ2 LYS A  53      -5.976  10.217  -4.301  1.00 94.11           H  
ATOM    815  HZ3 LYS A  53      -7.189   9.224  -3.842  1.00 94.11           H  
ATOM    816  N   ARG A  54      -5.774   5.129  -9.632  1.00 96.01           N  
ATOM    817  H   ARG A  54      -5.089   4.795  -8.968  1.00 96.01           H  
ATOM    818  CA  ARG A  54      -7.057   4.418  -9.714  1.00 96.01           C  
ATOM    819  HA  ARG A  54      -7.767   5.024 -10.276  1.00 96.01           H  
ATOM    820  C   ARG A  54      -7.639   4.232  -8.324  1.00 96.01           C  
ATOM    821  CB  ARG A  54      -6.894   3.082 -10.448  1.00 96.01           C  
ATOM    822  HB2 ARG A  54      -6.156   2.465  -9.936  1.00 96.01           H  
ATOM    823  HB3 ARG A  54      -7.850   2.558 -10.437  1.00 96.01           H  
ATOM    824  O   ARG A  54      -6.896   4.103  -7.359  1.00 96.01           O  
ATOM    825  CG  ARG A  54      -6.472   3.316 -11.904  1.00 96.01           C  
ATOM    826  HG2 ARG A  54      -7.167   4.007 -12.382  1.00 96.01           H  
ATOM    827  HG3 ARG A  54      -5.469   3.743 -11.937  1.00 96.01           H  
ATOM    828  CD  ARG A  54      -6.479   2.000 -12.669  1.00 96.01           C  
ATOM    829  HD2 ARG A  54      -5.811   1.305 -12.162  1.00 96.01           H  
ATOM    830  HD3 ARG A  54      -7.492   1.596 -12.678  1.00 96.01           H  
ATOM    831  NE  ARG A  54      -5.996   2.193 -14.039  1.00 96.01           N  
ATOM    832  HE  ARG A  54      -5.419   2.999 -14.234  1.00 96.01           H  
ATOM    833  NH1 ARG A  54      -6.553   0.132 -14.884  1.00 96.01           N  
ATOM    834 HH11 ARG A  54      -6.228  -0.599 -15.500  1.00 96.01           H  
ATOM    835 HH12 ARG A  54      -7.094  -0.065 -14.053  1.00 96.01           H  
ATOM    836  NH2 ARG A  54      -5.237   1.533 -16.034  1.00 96.01           N  
ATOM    837 HH21 ARG A  54      -4.689   2.381 -15.993  1.00 96.01           H  
ATOM    838 HH22 ARG A  54      -4.962   0.780 -16.648  1.00 96.01           H  
ATOM    839  CZ  ARG A  54      -5.951   1.286 -14.984  1.00 96.01           C  
ATOM    840  N   THR A  55      -8.961   4.241  -8.235  1.00 97.32           N  
ATOM    841  H   THR A  55      -9.507   4.268  -9.085  1.00 97.32           H  
ATOM    842  CA  THR A  55      -9.701   3.962  -7.000  1.00 97.32           C  
ATOM    843  HA  THR A  55      -9.017   3.641  -6.214  1.00 97.32           H  
ATOM    844  C   THR A  55     -10.662   2.826  -7.290  1.00 97.32           C  
ATOM    845  CB  THR A  55     -10.450   5.198  -6.492  1.00 97.32           C  
ATOM    846  HB  THR A  55     -11.183   5.511  -7.235  1.00 97.32           H  
ATOM    847  O   THR A  55     -11.342   2.858  -8.316  1.00 97.32           O  
ATOM    848  CG2 THR A  55     -11.168   4.937  -5.174  1.00 97.32           C  
ATOM    849 HG21 THR A  55     -10.490   4.483  -4.452  1.00 97.32           H  
ATOM    850 HG22 THR A  55     -11.558   5.870  -4.768  1.00 97.32           H  
ATOM    851 HG23 THR A  55     -12.013   4.267  -5.331  1.00 97.32           H  
ATOM    852  OG1 THR A  55      -9.518   6.253  -6.310  1.00 97.32           O  
ATOM    853  HG1 THR A  55      -9.422   6.645  -7.181  1.00 97.32           H  
ATOM    854  N   VAL A  56     -10.670   1.816  -6.429  1.00 97.10           N  
ATOM    855  H   VAL A  56     -10.054   1.849  -5.629  1.00 97.10           H  
ATOM    856  CA  VAL A  56     -11.483   0.612  -6.589  1.00 97.10           C  
ATOM    857  HA  VAL A  56     -12.257   0.779  -7.338  1.00 97.10           H  
ATOM    858  C   VAL A  56     -12.159   0.303  -5.266  1.00 97.10           C  
ATOM    859  CB  VAL A  56     -10.614  -0.575  -7.043  1.00 97.10           C  
ATOM    860  HB  VAL A  56      -9.836  -0.761  -6.302  1.00 97.10           H  
ATOM    861  O   VAL A  56     -11.487   0.178  -4.247  1.00 97.10           O  
ATOM    862  CG1 VAL A  56     -11.432  -1.857  -7.215  1.00 97.10           C  
ATOM    863 HG11 VAL A  56     -10.754  -2.674  -7.461  1.00 97.10           H  
ATOM    864 HG12 VAL A  56     -12.178  -1.740  -8.001  1.00 97.10           H  
ATOM    865 HG13 VAL A  56     -11.932  -2.126  -6.284  1.00 97.10           H  
ATOM    866  CG2 VAL A  56      -9.942  -0.267  -8.387  1.00 97.10           C  
ATOM    867 HG21 VAL A  56      -9.146   0.465  -8.248  1.00 97.10           H  
ATOM    868 HG22 VAL A  56     -10.679   0.116  -9.092  1.00 97.10           H  
ATOM    869 HG23 VAL A  56      -9.518  -1.185  -8.795  1.00 97.10           H  
ATOM    870  N   THR A  57     -13.476   0.147  -5.288  1.00 97.52           N  
ATOM    871  H   THR A  57     -13.983   0.293  -6.149  1.00 97.52           H  
ATOM    872  CA  THR A  57     -14.214  -0.445  -4.173  1.00 97.52           C  
ATOM    873  HA  THR A  57     -13.719  -0.193  -3.235  1.00 97.52           H  
ATOM    874  C   THR A  57     -14.220  -1.959  -4.350  1.00 97.52           C  
ATOM    875  CB  THR A  57     -15.648   0.090  -4.108  1.00 97.52           C  
ATOM    876  HB  THR A  57     -16.205  -0.277  -4.970  1.00 97.52           H  
ATOM    877  O   THR A  57     -14.644  -2.441  -5.396  1.00 97.52           O  
ATOM    878  CG2 THR A  57     -16.366  -0.354  -2.836  1.00 97.52           C  
ATOM    879 HG21 THR A  57     -15.791  -0.058  -1.958  1.00 97.52           H  
ATOM    880 HG22 THR A  57     -16.491  -1.437  -2.839  1.00 97.52           H  
ATOM    881 HG23 THR A  57     -17.351   0.110  -2.796  1.00 97.52           H  
ATOM    882  OG1 THR A  57     -15.661   1.501  -4.152  1.00 97.52           O  
ATOM    883  HG1 THR A  57     -15.175   1.861  -3.406  1.00 97.52           H  
ATOM    884  N   VAL A  58     -13.754  -2.702  -3.348  1.00 97.35           N  
ATOM    885  H   VAL A  58     -13.418  -2.227  -2.522  1.00 97.35           H  
ATOM    886  CA  VAL A  58     -13.737  -4.173  -3.347  1.00 97.35           C  
ATOM    887  HA  VAL A  58     -14.043  -4.542  -4.326  1.00 97.35           H  
ATOM    888  C   VAL A  58     -14.757  -4.656  -2.322  1.00 97.35           C  
ATOM    889  CB  VAL A  58     -12.326  -4.726  -3.062  1.00 97.35           C  
ATOM    890  HB  VAL A  58     -12.063  -4.526  -2.023  1.00 97.35           H  
ATOM    891  O   VAL A  58     -14.629  -4.381  -1.124  1.00 97.35           O  
ATOM    892  CG1 VAL A  58     -12.265  -6.241  -3.282  1.00 97.35           C  
ATOM    893 HG11 VAL A  58     -11.271  -6.620  -3.048  1.00 97.35           H  
ATOM    894 HG12 VAL A  58     -12.990  -6.747  -2.644  1.00 97.35           H  
ATOM    895 HG13 VAL A  58     -12.501  -6.480  -4.319  1.00 97.35           H  
ATOM    896  CG2 VAL A  58     -11.252  -4.079  -3.947  1.00 97.35           C  
ATOM    897 HG21 VAL A  58     -10.283  -4.527  -3.723  1.00 97.35           H  
ATOM    898 HG22 VAL A  58     -11.186  -3.010  -3.746  1.00 97.35           H  
ATOM    899 HG23 VAL A  58     -11.493  -4.240  -4.998  1.00 97.35           H  
ATOM    900  N   ASN A  59     -15.801  -5.342  -2.774  1.00 97.51           N  
ATOM    901  H   ASN A  59     -15.841  -5.573  -3.756  1.00 97.51           H  
ATOM    902  CA  ASN A  59     -16.863  -5.848  -1.908  1.00 97.51           C  
ATOM    903  HA  ASN A  59     -17.112  -5.062  -1.195  1.00 97.51           H  
ATOM    904  C   ASN A  59     -16.406  -7.088  -1.116  1.00 97.51           C  
ATOM    905  CB  ASN A  59     -18.113  -6.136  -2.750  1.00 97.51           C  
ATOM    906  HB2 ASN A  59     -17.871  -6.861  -3.527  1.00 97.51           H  
ATOM    907  HB3 ASN A  59     -18.900  -6.565  -2.129  1.00 97.51           H  
ATOM    908  O   ASN A  59     -15.440  -7.746  -1.501  1.00 97.51           O  
ATOM    909  CG  ASN A  59     -18.657  -4.873  -3.378  1.00 97.51           C  
ATOM    910  ND2 ASN A  59     -18.495  -4.721  -4.669  1.00 97.51           N  
ATOM    911 HD21 ASN A  59     -18.738  -3.825  -5.066  1.00 97.51           H  
ATOM    912 HD22 ASN A  59     -17.826  -5.319  -5.133  1.00 97.51           H  
ATOM    913  OD1 ASN A  59     -19.196  -4.008  -2.703  1.00 97.51           O  
ATOM    914  N   PRO A  60     -17.089  -7.437  -0.012  1.00 96.94           N  
ATOM    915  CA  PRO A  60     -16.810  -8.662   0.736  1.00 96.94           C  
ATOM    916  HA  PRO A  60     -15.854  -8.552   1.249  1.00 96.94           H  
ATOM    917  C   PRO A  60     -16.779  -9.913  -0.153  1.00 96.94           C  
ATOM    918  CB  PRO A  60     -17.932  -8.748   1.774  1.00 96.94           C  
ATOM    919  HB2 PRO A  60     -17.625  -9.286   2.671  1.00 96.94           H  
ATOM    920  HB3 PRO A  60     -18.817  -9.216   1.342  1.00 96.94           H  
ATOM    921  O   PRO A  60     -17.736 -10.193  -0.875  1.00 96.94           O  
ATOM    922  CG  PRO A  60     -18.231  -7.279   2.052  1.00 96.94           C  
ATOM    923  HG2 PRO A  60     -17.456  -6.872   2.701  1.00 96.94           H  
ATOM    924  HG3 PRO A  60     -19.221  -7.136   2.485  1.00 96.94           H  
ATOM    925  CD  PRO A  60     -18.118  -6.659   0.664  1.00 96.94           C  
ATOM    926  HD2 PRO A  60     -19.066  -6.763   0.136  1.00 96.94           H  
ATOM    927  HD3 PRO A  60     -17.840  -5.608   0.751  1.00 96.94           H  
ATOM    928  N   GLY A  61     -15.685 -10.673  -0.083  1.00 95.75           N  
ATOM    929  H   GLY A  61     -14.909 -10.345   0.475  1.00 95.75           H  
ATOM    930  CA  GLY A  61     -15.459 -11.885  -0.875  1.00 95.75           C  
ATOM    931  HA2 GLY A  61     -16.359 -12.500  -0.855  1.00 95.75           H  
ATOM    932  HA3 GLY A  61     -14.643 -12.447  -0.420  1.00 95.75           H  
ATOM    933  C   GLY A  61     -15.089 -11.642  -2.342  1.00 95.75           C  
ATOM    934  O   GLY A  61     -14.902 -12.608  -3.080  1.00 95.75           O  
ATOM    935  N   GLU A  62     -14.984 -10.385  -2.777  1.00 97.12           N  
ATOM    936  H   GLU A  62     -15.124  -9.627  -2.125  1.00 97.12           H  
ATOM    937  CA  GLU A  62     -14.594 -10.026  -4.139  1.00 97.12           C  
ATOM    938  HA  GLU A  62     -15.036 -10.755  -4.818  1.00 97.12           H  
ATOM    939  C   GLU A  62     -13.069 -10.081  -4.313  1.00 97.12           C  
ATOM    940  CB  GLU A  62     -15.175  -8.646  -4.495  1.00 97.12           C  
ATOM    941  HB2 GLU A  62     -16.220  -8.622  -4.187  1.00 97.12           H  
ATOM    942  HB3 GLU A  62     -14.629  -7.879  -3.945  1.00 97.12           H  
ATOM    943  O   GLU A  62     -12.301  -9.701  -3.421  1.00 97.12           O  
ATOM    944  CG  GLU A  62     -15.113  -8.315  -5.994  1.00 97.12           C  
ATOM    945  HG2 GLU A  62     -15.642  -9.097  -6.539  1.00 97.12           H  
ATOM    946  HG3 GLU A  62     -14.072  -8.328  -6.318  1.00 97.12           H  
ATOM    947  CD  GLU A  62     -15.733  -6.947  -6.342  1.00 97.12           C  
ATOM    948  OE1 GLU A  62     -15.835  -6.653  -7.551  1.00 97.12           O  
ATOM    949  OE2 GLU A  62     -16.146  -6.203  -5.417  1.00 97.12           O  
ATOM    950  N   GLU A  63     -12.640 -10.523  -5.496  1.00 96.67           N  
ATOM    951  H   GLU A  63     -13.328 -10.789  -6.186  1.00 96.67           H  
ATOM    952  CA  GLU A  63     -11.270 -10.392  -5.984  1.00 96.67           C  
ATOM    953  HA  GLU A  63     -10.682  -9.895  -5.211  1.00 96.67           H  
ATOM    954  C   GLU A  63     -11.275  -9.510  -7.240  1.00 96.67           C  
ATOM    955  CB  GLU A  63     -10.635 -11.775  -6.218  1.00 96.67           C  
ATOM    956  HB2 GLU A  63     -11.168 -12.293  -7.015  1.00 96.67           H  
ATOM    957  HB3 GLU A  63     -10.737 -12.352  -5.298  1.00 96.67           H  
ATOM    958  O   GLU A  63     -11.981  -9.802  -8.206  1.00 96.67           O  
ATOM    959  CG  GLU A  63      -9.138 -11.681  -6.578  1.00 96.67           C  
ATOM    960  HG2 GLU A  63      -8.630 -11.110  -5.801  1.00 96.67           H  
ATOM    961  HG3 GLU A  63      -9.037 -11.131  -7.514  1.00 96.67           H  
ATOM    962  CD  GLU A  63      -8.431 -13.046  -6.718  1.00 96.67           C  
ATOM    963  OE1 GLU A  63      -7.336 -13.073  -7.336  1.00 96.67           O  
ATOM    964  OE2 GLU A  63      -8.939 -14.056  -6.176  1.00 96.67           O  
ATOM    965  N   VAL A  64     -10.496  -8.428  -7.229  1.00 97.03           N  
ATOM    966  H   VAL A  64      -9.918  -8.279  -6.414  1.00 97.03           H  
ATOM    967  CA  VAL A  64     -10.403  -7.459  -8.331  1.00 97.03           C  
ATOM    968  HA  VAL A  64     -11.024  -7.806  -9.156  1.00 97.03           H  
ATOM    969  C   VAL A  64      -8.966  -7.378  -8.828  1.00 97.03           C  
ATOM    970  CB  VAL A  64     -10.923  -6.064  -7.922  1.00 97.03           C  
ATOM    971  HB  VAL A  64     -10.310  -5.664  -7.114  1.00 97.03           H  
ATOM    972  O   VAL A  64      -8.040  -7.228  -8.037  1.00 97.03           O  
ATOM    973  CG1 VAL A  64     -10.857  -5.098  -9.115  1.00 97.03           C  
ATOM    974 HG11 VAL A  64      -9.822  -4.830  -9.329  1.00 97.03           H  
ATOM    975 HG12 VAL A  64     -11.304  -5.564  -9.993  1.00 97.03           H  
ATOM    976 HG13 VAL A  64     -11.420  -4.191  -8.898  1.00 97.03           H  
ATOM    977  CG2 VAL A  64     -12.377  -6.117  -7.443  1.00 97.03           C  
ATOM    978 HG21 VAL A  64     -12.734  -5.121  -7.179  1.00 97.03           H  
ATOM    979 HG22 VAL A  64     -12.450  -6.748  -6.557  1.00 97.03           H  
ATOM    980 HG23 VAL A  64     -13.020  -6.531  -8.218  1.00 97.03           H  
ATOM    981  N   GLU A  65      -8.766  -7.419 -10.147  1.00 96.93           N  
ATOM    982  H   GLU A  65      -9.569  -7.527 -10.750  1.00 96.93           H  
ATOM    983  CA  GLU A  65      -7.466  -7.166 -10.778  1.00 96.93           C  
ATOM    984  HA  GLU A  65      -6.699  -7.164 -10.003  1.00 96.93           H  
ATOM    985  C   GLU A  65      -7.452  -5.780 -11.443  1.00 96.93           C  
ATOM    986  CB  GLU A  65      -7.094  -8.306 -11.751  1.00 96.93           C  
ATOM    987  HB2 GLU A  65      -7.211  -9.258 -11.234  1.00 96.93           H  
ATOM    988  HB3 GLU A  65      -7.769  -8.292 -12.607  1.00 96.93           H  
ATOM    989  O   GLU A  65      -8.304  -5.452 -12.270  1.00 96.93           O  
ATOM    990  CG  GLU A  65      -5.638  -8.199 -12.243  1.00 96.93           C  
ATOM    991  HG2 GLU A  65      -4.978  -8.155 -11.376  1.00 96.93           H  
ATOM    992  HG3 GLU A  65      -5.514  -7.263 -12.788  1.00 96.93           H  
ATOM    993  CD  GLU A  65      -5.205  -9.375 -13.145  1.00 96.93           C  
ATOM    994  OE1 GLU A  65      -5.264  -9.226 -14.385  1.00 96.93           O  
ATOM    995  OE2 GLU A  65      -4.703 -10.405 -12.620  1.00 96.93           O  
ATOM    996  N   VAL A  66      -6.454  -4.963 -11.108  1.00 95.21           N  
ATOM    997  H   VAL A  66      -5.825  -5.275 -10.383  1.00 95.21           H  
ATOM    998  CA  VAL A  66      -6.216  -3.638 -11.689  1.00 95.21           C  
ATOM    999  HA  VAL A  66      -7.022  -3.406 -12.385  1.00 95.21           H  
ATOM   1000  C   VAL A  66      -4.899  -3.667 -12.447  1.00 95.21           C  
ATOM   1001  CB  VAL A  66      -6.190  -2.538 -10.612  1.00 95.21           C  
ATOM   1002  HB  VAL A  66      -5.294  -2.641 -10.000  1.00 95.21           H  
ATOM   1003  O   VAL A  66      -3.847  -3.895 -11.858  1.00 95.21           O  
ATOM   1004  CG1 VAL A  66      -6.174  -1.154 -11.271  1.00 95.21           C  
ATOM   1005 HG11 VAL A  66      -7.083  -1.015 -11.857  1.00 95.21           H  
ATOM   1006 HG12 VAL A  66      -6.128  -0.387 -10.497  1.00 95.21           H  
ATOM   1007 HG13 VAL A  66      -5.299  -1.049 -11.912  1.00 95.21           H  
ATOM   1008  CG2 VAL A  66      -7.407  -2.607  -9.689  1.00 95.21           C  
ATOM   1009 HG21 VAL A  66      -7.376  -1.781  -8.978  1.00 95.21           H  
ATOM   1010 HG22 VAL A  66      -7.391  -3.533  -9.114  1.00 95.21           H  
ATOM   1011 HG23 VAL A  66      -8.327  -2.569 -10.273  1.00 95.21           H  
ATOM   1012  N   THR A  67      -4.937  -3.411 -13.754  1.00 92.76           N  
ATOM   1013  H   THR A  67      -5.836  -3.265 -14.191  1.00 92.76           H  
ATOM   1014  CA  THR A  67      -3.730  -3.400 -14.595  1.00 92.76           C  
ATOM   1015  HA  THR A  67      -2.899  -3.833 -14.038  1.00 92.76           H  
ATOM   1016  C   THR A  67      -3.330  -1.983 -14.984  1.00 92.76           C  
ATOM   1017  CB  THR A  67      -3.903  -4.276 -15.839  1.00 92.76           C  
ATOM   1018  HB  THR A  67      -4.747  -3.923 -16.431  1.00 92.76           H  
ATOM   1019  O   THR A  67      -4.141  -1.237 -15.539  1.00 92.76           O  
ATOM   1020  CG2 THR A  67      -2.646  -4.310 -16.712  1.00 92.76           C  
ATOM   1021 HG21 THR A  67      -1.781  -4.586 -16.108  1.00 92.76           H  
ATOM   1022 HG22 THR A  67      -2.777  -5.047 -17.504  1.00 92.76           H  
ATOM   1023 HG23 THR A  67      -2.474  -3.336 -17.170  1.00 92.76           H  
ATOM   1024  OG1 THR A  67      -4.128  -5.610 -15.452  1.00 92.76           O  
ATOM   1025  HG1 THR A  67      -4.956  -5.689 -14.973  1.00 92.76           H  
ATOM   1026  N   PHE A  68      -2.065  -1.656 -14.746  1.00 90.41           N  
ATOM   1027  H   PHE A  68      -1.484  -2.343 -14.288  1.00 90.41           H  
ATOM   1028  CA  PHE A  68      -1.385  -0.449 -15.201  1.00 90.41           C  
ATOM   1029  HA  PHE A  68      -2.110   0.271 -15.581  1.00 90.41           H  
ATOM   1030  C   PHE A  68      -0.419  -0.812 -16.324  1.00 90.41           C  
ATOM   1031  CB  PHE A  68      -0.635   0.197 -14.033  1.00 90.41           C  
ATOM   1032  HB2 PHE A  68      -0.066   1.045 -14.413  1.00 90.41           H  
ATOM   1033  HB3 PHE A  68       0.075  -0.522 -13.624  1.00 90.41           H  
ATOM   1034  O   PHE A  68       0.257  -1.841 -16.262  1.00 90.41           O  
ATOM   1035  CG  PHE A  68      -1.541   0.682 -12.924  1.00 90.41           C  
ATOM   1036  CD1 PHE A  68      -1.887   2.042 -12.856  1.00 90.41           C  
ATOM   1037  HD1 PHE A  68      -1.479   2.736 -13.576  1.00 90.41           H  
ATOM   1038  CD2 PHE A  68      -2.046  -0.219 -11.967  1.00 90.41           C  
ATOM   1039  HD2 PHE A  68      -1.779  -1.265 -12.011  1.00 90.41           H  
ATOM   1040  CE1 PHE A  68      -2.743   2.502 -11.843  1.00 90.41           C  
ATOM   1041  HE1 PHE A  68      -2.989   3.552 -11.783  1.00 90.41           H  
ATOM   1042  CE2 PHE A  68      -2.912   0.238 -10.961  1.00 90.41           C  
ATOM   1043  HE2 PHE A  68      -3.310  -0.460 -10.238  1.00 90.41           H  
ATOM   1044  CZ  PHE A  68      -3.257   1.599 -10.900  1.00 90.41           C  
ATOM   1045  HZ  PHE A  68      -3.912   1.962 -10.122  1.00 90.41           H  
ATOM   1046  N   SER A  69      -0.335   0.047 -17.332  1.00 85.22           N  
ATOM   1047  H   SER A  69      -0.859   0.909 -17.279  1.00 85.22           H  
ATOM   1048  CA  SER A  69       0.654  -0.052 -18.405  1.00 85.22           C  
ATOM   1049  HA  SER A  69       1.280  -0.934 -18.270  1.00 85.22           H  
ATOM   1050  C   SER A  69       1.546   1.168 -18.334  1.00 85.22           C  
ATOM   1051  CB  SER A  69      -0.018  -0.151 -19.775  1.00 85.22           C  
ATOM   1052  HB2 SER A  69      -0.653   0.720 -19.942  1.00 85.22           H  
ATOM   1053  HB3 SER A  69       0.746  -0.190 -20.552  1.00 85.22           H  
ATOM   1054  O   SER A  69       1.056   2.280 -18.134  1.00 85.22           O  
ATOM   1055  OG  SER A  69      -0.799  -1.330 -19.825  1.00 85.22           O  
ATOM   1056  HG  SER A  69      -0.230  -2.046 -19.534  1.00 85.22           H  
ATOM   1057  N   ALA A  70       2.848   0.974 -18.489  1.00 72.33           N  
ATOM   1058  H   ALA A  70       3.212   0.052 -18.680  1.00 72.33           H  
ATOM   1059  CA  ALA A  70       3.782   2.080 -18.458  1.00 72.33           C  
ATOM   1060  HA  ALA A  70       3.242   3.023 -18.370  1.00 72.33           H  
ATOM   1061  C   ALA A  70       4.574   2.135 -19.758  1.00 72.33           C  
ATOM   1062  CB  ALA A  70       4.663   1.969 -17.218  1.00 72.33           C  
ATOM   1063  HB1 ALA A  70       5.277   2.867 -17.151  1.00 72.33           H  
ATOM   1064  HB2 ALA A  70       5.306   1.092 -17.284  1.00 72.33           H  
ATOM   1065  HB3 ALA A  70       4.045   1.915 -16.322  1.00 72.33           H  
ATOM   1066  O   ALA A  70       5.206   1.167 -20.146  1.00 72.33           O  
ATOM   1067  N   ASN A  71       4.585   3.311 -20.385  1.00 68.88           N  
ATOM   1068  H   ASN A  71       3.936   4.024 -20.083  1.00 68.88           H  
ATOM   1069  CA  ASN A  71       5.557   3.639 -21.434  1.00 68.88           C  
ATOM   1070  HA  ASN A  71       5.712   2.766 -22.069  1.00 68.88           H  
ATOM   1071  C   ASN A  71       6.930   4.010 -20.838  1.00 68.88           C  
ATOM   1072  CB  ASN A  71       4.996   4.782 -22.296  1.00 68.88           C  
ATOM   1073  HB2 ASN A  71       5.714   5.006 -23.085  1.00 68.88           H  
ATOM   1074  HB3 ASN A  71       4.883   5.674 -21.680  1.00 68.88           H  
ATOM   1075  O   ASN A  71       7.884   4.221 -21.575  1.00 68.88           O  
ATOM   1076  CG  ASN A  71       3.671   4.456 -22.962  1.00 68.88           C  
ATOM   1077  ND2 ASN A  71       2.888   5.458 -23.285  1.00 68.88           N  
ATOM   1078 HD21 ASN A  71       2.038   5.193 -23.762  1.00 68.88           H  
ATOM   1079 HD22 ASN A  71       3.213   6.412 -23.211  1.00 68.88           H  
ATOM   1080  OD1 ASN A  71       3.295   3.325 -23.191  1.00 68.88           O  
ATOM   1081  N   ASP A  72       6.996   4.136 -19.508  1.00 69.52           N  
ATOM   1082  H   ASP A  72       6.185   3.848 -18.980  1.00 69.52           H  
ATOM   1083  CA  ASP A  72       8.206   4.365 -18.725  1.00 69.52           C  
ATOM   1084  HA  ASP A  72       9.083   4.214 -19.355  1.00 69.52           H  
ATOM   1085  C   ASP A  72       8.211   3.396 -17.527  1.00 69.52           C  
ATOM   1086  CB  ASP A  72       8.295   5.821 -18.265  1.00 69.52           C  
ATOM   1087  HB2 ASP A  72       7.387   6.080 -17.721  1.00 69.52           H  
ATOM   1088  HB3 ASP A  72       8.358   6.464 -19.142  1.00 69.52           H  
ATOM   1089  O   ASP A  72       7.458   3.597 -16.568  1.00 69.52           O  
ATOM   1090  CG  ASP A  72       9.513   6.083 -17.366  1.00 69.52           C  
ATOM   1091  OD1 ASP A  72      10.313   5.148 -17.128  1.00 69.52           O  
ATOM   1092  OD2 ASP A  72       9.591   7.226 -16.874  1.00 69.52           O  
ATOM   1093  N   PRO A  73       9.052   2.357 -17.563  1.00 68.98           N  
ATOM   1094  CA  PRO A  73       9.200   1.352 -16.514  1.00 68.98           C  
ATOM   1095  HA  PRO A  73       8.328   0.699 -16.502  1.00 68.98           H  
ATOM   1096  C   PRO A  73       9.446   1.918 -15.121  1.00 68.98           C  
ATOM   1097  CB  PRO A  73      10.437   0.577 -16.944  1.00 68.98           C  
ATOM   1098  HB2 PRO A  73      10.454  -0.416 -16.493  1.00 68.98           H  
ATOM   1099  HB3 PRO A  73      11.342   1.107 -16.648  1.00 68.98           H  
ATOM   1100  O   PRO A  73       8.991   1.344 -14.130  1.00 68.98           O  
ATOM   1101  CG  PRO A  73      10.324   0.620 -18.469  1.00 68.98           C  
ATOM   1102  HG2 PRO A  73      11.258   0.368 -18.972  1.00 68.98           H  
ATOM   1103  HG3 PRO A  73       9.484   0.023 -18.823  1.00 68.98           H  
ATOM   1104  CD  PRO A  73       9.927   2.057 -18.678  1.00 68.98           C  
ATOM   1105  HD2 PRO A  73      10.805   2.702 -18.649  1.00 68.98           H  
ATOM   1106  HD3 PRO A  73       9.395   2.160 -19.624  1.00 68.98           H  
ATOM   1107  N   HIS A  74      10.115   3.071 -15.027  1.00 73.18           N  
ATOM   1108  H   HIS A  74      10.392   3.554 -15.871  1.00 73.18           H  
ATOM   1109  CA  HIS A  74      10.422   3.707 -13.750  1.00 73.18           C  
ATOM   1110  HA  HIS A  74      10.934   2.978 -13.122  1.00 73.18           H  
ATOM   1111  C   HIS A  74       9.160   4.140 -12.994  1.00 73.18           C  
ATOM   1112  CB  HIS A  74      11.363   4.892 -13.984  1.00 73.18           C  
ATOM   1113  HB2 HIS A  74      10.897   5.608 -14.661  1.00 73.18           H  
ATOM   1114  HB3 HIS A  74      11.531   5.401 -13.035  1.00 73.18           H  
ATOM   1115  O   HIS A  74       9.199   4.285 -11.770  1.00 73.18           O  
ATOM   1116  CG  HIS A  74      12.704   4.476 -14.531  1.00 73.18           C  
ATOM   1117  CD2 HIS A  74      13.216   4.752 -15.770  1.00 73.18           C  
ATOM   1118  HD2 HIS A  74      12.727   5.319 -16.549  1.00 73.18           H  
ATOM   1119  ND1 HIS A  74      13.641   3.727 -13.859  1.00 73.18           N  
ATOM   1120  HD1 HIS A  74      13.519   3.316 -12.944  1.00 73.18           H  
ATOM   1121  CE1 HIS A  74      14.699   3.561 -14.669  1.00 73.18           C  
ATOM   1122  HE1 HIS A  74      15.587   2.994 -14.431  1.00 73.18           H  
ATOM   1123  NE2 HIS A  74      14.491   4.176 -15.840  1.00 73.18           N  
ATOM   1124  N   LYS A  75       8.012   4.265 -13.679  1.00 77.82           N  
ATOM   1125  H   LYS A  75       8.047   4.113 -14.677  1.00 77.82           H  
ATOM   1126  CA  LYS A  75       6.704   4.507 -13.046  1.00 77.82           C  
ATOM   1127  HA  LYS A  75       6.762   5.425 -12.460  1.00 77.82           H  
ATOM   1128  C   LYS A  75       6.304   3.401 -12.069  1.00 77.82           C  
ATOM   1129  CB  LYS A  75       5.622   4.663 -14.123  1.00 77.82           C  
ATOM   1130  HB2 LYS A  75       5.616   3.786 -14.770  1.00 77.82           H  
ATOM   1131  HB3 LYS A  75       4.650   4.729 -13.634  1.00 77.82           H  
ATOM   1132  O   LYS A  75       5.566   3.671 -11.122  1.00 77.82           O  
ATOM   1133  CG  LYS A  75       5.837   5.937 -14.949  1.00 77.82           C  
ATOM   1134  HG2 LYS A  75       6.809   5.908 -15.442  1.00 77.82           H  
ATOM   1135  HG3 LYS A  75       5.817   6.794 -14.277  1.00 77.82           H  
ATOM   1136  CD  LYS A  75       4.737   6.100 -16.000  1.00 77.82           C  
ATOM   1137  HD2 LYS A  75       3.767   6.084 -15.502  1.00 77.82           H  
ATOM   1138  HD3 LYS A  75       4.793   5.281 -16.717  1.00 77.82           H  
ATOM   1139  CE  LYS A  75       4.940   7.442 -16.709  1.00 77.82           C  
ATOM   1140  HE2 LYS A  75       5.855   7.395 -17.299  1.00 77.82           H  
ATOM   1141  HE3 LYS A  75       5.086   8.212 -15.951  1.00 77.82           H  
ATOM   1142  NZ  LYS A  75       3.778   7.795 -17.557  1.00 77.82           N  
ATOM   1143  HZ1 LYS A  75       3.642   7.103 -18.280  1.00 77.82           H  
ATOM   1144  HZ2 LYS A  75       2.945   7.855 -16.989  1.00 77.82           H  
ATOM   1145  HZ3 LYS A  75       3.935   8.700 -17.977  1.00 77.82           H  
ATOM   1146  N   PHE A  76       6.808   2.183 -12.266  1.00 83.56           N  
ATOM   1147  H   PHE A  76       7.419   2.037 -13.057  1.00 83.56           H  
ATOM   1148  CA  PHE A  76       6.557   1.035 -11.398  1.00 83.56           C  
ATOM   1149  HA  PHE A  76       5.573   1.141 -10.942  1.00 83.56           H  
ATOM   1150  C   PHE A  76       7.519   0.935 -10.210  1.00 83.56           C  
ATOM   1151  CB  PHE A  76       6.562  -0.240 -12.254  1.00 83.56           C  
ATOM   1152  HB2 PHE A  76       7.541  -0.336 -12.724  1.00 83.56           H  
ATOM   1153  HB3 PHE A  76       6.449  -1.105 -11.601  1.00 83.56           H  
ATOM   1154  O   PHE A  76       7.279   0.122  -9.323  1.00 83.56           O  
ATOM   1155  CG  PHE A  76       5.487  -0.326 -13.327  1.00 83.56           C  
ATOM   1156  CD1 PHE A  76       4.213   0.240 -13.132  1.00 83.56           C  
ATOM   1157  HD1 PHE A  76       3.983   0.719 -12.191  1.00 83.56           H  
ATOM   1158  CD2 PHE A  76       5.753  -1.008 -14.525  1.00 83.56           C  
ATOM   1159  HD2 PHE A  76       6.722  -1.454 -14.691  1.00 83.56           H  
ATOM   1160  CE1 PHE A  76       3.227   0.164 -14.130  1.00 83.56           C  
ATOM   1161  HE1 PHE A  76       2.258   0.615 -13.978  1.00 83.56           H  
ATOM   1162  CE2 PHE A  76       4.758  -1.111 -15.510  1.00 83.56           C  
ATOM   1163  HE2 PHE A  76       4.974  -1.631 -16.432  1.00 83.56           H  
ATOM   1164  CZ  PHE A  76       3.496  -0.529 -15.319  1.00 83.56           C  
ATOM   1165  HZ  PHE A  76       2.742  -0.612 -16.087  1.00 83.56           H  
ATOM   1166  N   ASN A  77       8.548   1.788 -10.121  1.00 85.16           N  
ATOM   1167  H   ASN A  77       8.723   2.424 -10.886  1.00 85.16           H  
ATOM   1168  CA  ASN A  77       9.524   1.730  -9.026  1.00 85.16           C  
ATOM   1169  HA  ASN A  77       9.807   0.686  -8.887  1.00 85.16           H  
ATOM   1170  C   ASN A  77       8.970   2.230  -7.686  1.00 85.16           C  
ATOM   1171  CB  ASN A  77      10.798   2.507  -9.400  1.00 85.16           C  
ATOM   1172  HB2 ASN A  77      11.425   2.602  -8.514  1.00 85.16           H  
ATOM   1173  HB3 ASN A  77      10.546   3.510  -9.747  1.00 85.16           H  
ATOM   1174  O   ASN A  77       9.587   1.994  -6.648  1.00 85.16           O  
ATOM   1175  CG  ASN A  77      11.634   1.799 -10.447  1.00 85.16           C  
ATOM   1176  ND2 ASN A  77      12.732   2.381 -10.867  1.00 85.16           N  
ATOM   1177 HD21 ASN A  77      13.065   3.208 -10.391  1.00 85.16           H  
ATOM   1178 HD22 ASN A  77      13.329   1.759 -11.393  1.00 85.16           H  
ATOM   1179  OD1 ASN A  77      11.353   0.703 -10.884  1.00 85.16           O  
ATOM   1180  N   ARG A  78       7.848   2.963  -7.703  1.00 90.78           N  
ATOM   1181  H   ARG A  78       7.398   3.095  -8.598  1.00 90.78           H  
ATOM   1182  CA  ARG A  78       7.272   3.606  -6.515  1.00 90.78           C  
ATOM   1183  HA  ARG A  78       7.661   3.083  -5.642  1.00 90.78           H  
ATOM   1184  C   ARG A  78       5.747   3.473  -6.424  1.00 90.78           C  
ATOM   1185  CB  ARG A  78       7.745   5.065  -6.414  1.00 90.78           C  
ATOM   1186  HB2 ARG A  78       7.473   5.597  -7.326  1.00 90.78           H  
ATOM   1187  HB3 ARG A  78       7.241   5.538  -5.571  1.00 90.78           H  
ATOM   1188  O   ARG A  78       5.057   4.497  -6.408  1.00 90.78           O  
ATOM   1189  CG  ARG A  78       9.255   5.178  -6.179  1.00 90.78           C  
ATOM   1190  HG2 ARG A  78       9.517   4.657  -5.258  1.00 90.78           H  
ATOM   1191  HG3 ARG A  78       9.806   4.740  -7.011  1.00 90.78           H  
ATOM   1192  CD  ARG A  78       9.643   6.650  -6.063  1.00 90.78           C  
ATOM   1193  HD2 ARG A  78       9.045   7.111  -5.277  1.00 90.78           H  
ATOM   1194  HD3 ARG A  78       9.428   7.140  -7.012  1.00 90.78           H  
ATOM   1195  NE  ARG A  78      11.068   6.797  -5.732  1.00 90.78           N  
ATOM   1196  HE  ARG A  78      11.550   6.006  -5.330  1.00 90.78           H  
ATOM   1197  NH1 ARG A  78      11.257   9.055  -6.072  1.00 90.78           N  
ATOM   1198 HH11 ARG A  78      11.845   9.875  -6.112  1.00 90.78           H  
ATOM   1199 HH12 ARG A  78      10.292   9.073  -6.369  1.00 90.78           H  
ATOM   1200  NH2 ARG A  78      13.019   7.862  -5.390  1.00 90.78           N  
ATOM   1201 HH21 ARG A  78      13.605   8.684  -5.345  1.00 90.78           H  
ATOM   1202 HH22 ARG A  78      13.287   7.046  -4.859  1.00 90.78           H  
ATOM   1203  CZ  ARG A  78      11.775   7.904  -5.742  1.00 90.78           C  
ATOM   1204  N   PRO A  79       5.181   2.253  -6.426  1.00 92.82           N  
ATOM   1205  CA  PRO A  79       3.746   2.099  -6.289  1.00 92.82           C  
ATOM   1206  HA  PRO A  79       3.231   2.755  -6.991  1.00 92.82           H  
ATOM   1207  C   PRO A  79       3.324   2.452  -4.861  1.00 92.82           C  
ATOM   1208  CB  PRO A  79       3.447   0.650  -6.654  1.00 92.82           C  
ATOM   1209  HB2 PRO A  79       2.529   0.288  -6.191  1.00 92.82           H  
ATOM   1210  HB3 PRO A  79       3.402   0.544  -7.738  1.00 92.82           H  
ATOM   1211  O   PRO A  79       4.017   2.173  -3.877  1.00 92.82           O  
ATOM   1212  CG  PRO A  79       4.683  -0.058  -6.118  1.00 92.82           C  
ATOM   1213  HG2 PRO A  79       4.850  -1.004  -6.632  1.00 92.82           H  
ATOM   1214  HG3 PRO A  79       4.542  -0.229  -5.051  1.00 92.82           H  
ATOM   1215  CD  PRO A  79       5.816   0.945  -6.374  1.00 92.82           C  
ATOM   1216  HD2 PRO A  79       6.272   0.731  -7.341  1.00 92.82           H  
ATOM   1217  HD3 PRO A  79       6.570   0.894  -5.588  1.00 92.82           H  
ATOM   1218  N   GLN A  80       2.156   3.064  -4.759  1.00 95.69           N  
ATOM   1219  H   GLN A  80       1.654   3.279  -5.609  1.00 95.69           H  
ATOM   1220  CA  GLN A  80       1.545   3.445  -3.500  1.00 95.69           C  
ATOM   1221  HA  GLN A  80       2.096   2.989  -2.678  1.00 95.69           H  
ATOM   1222  C   GLN A  80       0.116   2.913  -3.454  1.00 95.69           C  
ATOM   1223  CB  GLN A  80       1.643   4.968  -3.342  1.00 95.69           C  
ATOM   1224  HB2 GLN A  80       2.690   5.234  -3.192  1.00 95.69           H  
ATOM   1225  HB3 GLN A  80       1.307   5.443  -4.264  1.00 95.69           H  
ATOM   1226  O   GLN A  80      -0.656   3.083  -4.397  1.00 95.69           O  
ATOM   1227  CG  GLN A  80       0.812   5.513  -2.172  1.00 95.69           C  
ATOM   1228  HG2 GLN A  80      -0.227   5.208  -2.293  1.00 95.69           H  
ATOM   1229  HG3 GLN A  80       1.176   5.100  -1.231  1.00 95.69           H  
ATOM   1230  CD  GLN A  80       0.831   7.033  -2.090  1.00 95.69           C  
ATOM   1231  NE2 GLN A  80      -0.180   7.613  -1.487  1.00 95.69           N  
ATOM   1232 HE21 GLN A  80       0.075   8.491  -1.056  1.00 95.69           H  
ATOM   1233 HE22 GLN A  80      -0.827   7.024  -0.983  1.00 95.69           H  
ATOM   1234  OE1 GLN A  80       1.716   7.729  -2.570  1.00 95.69           O  
ATOM   1235  N   PHE A  81      -0.239   2.322  -2.322  1.00 96.71           N  
ATOM   1236  H   PHE A  81       0.458   2.229  -1.598  1.00 96.71           H  
ATOM   1237  CA  PHE A  81      -1.568   1.819  -2.019  1.00 96.71           C  
ATOM   1238  HA  PHE A  81      -2.224   2.000  -2.871  1.00 96.71           H  
ATOM   1239  C   PHE A  81      -2.106   2.579  -0.814  1.00 96.71           C  
ATOM   1240  CB  PHE A  81      -1.527   0.302  -1.789  1.00 96.71           C  
ATOM   1241  HB2 PHE A  81      -1.072   0.095  -0.821  1.00 96.71           H  
ATOM   1242  HB3 PHE A  81      -2.548  -0.079  -1.755  1.00 96.71           H  
ATOM   1243  O   PHE A  81      -1.392   2.830   0.155  1.00 96.71           O  
ATOM   1244  CG  PHE A  81      -0.753  -0.432  -2.867  1.00 96.71           C  
ATOM   1245  CD1 PHE A  81      -1.394  -0.784  -4.065  1.00 96.71           C  
ATOM   1246  HD1 PHE A  81      -2.455  -0.612  -4.172  1.00 96.71           H  
ATOM   1247  CD2 PHE A  81       0.627  -0.669  -2.715  1.00 96.71           C  
ATOM   1248  HD2 PHE A  81       1.128  -0.392  -1.800  1.00 96.71           H  
ATOM   1249  CE1 PHE A  81      -0.655  -1.338  -5.122  1.00 96.71           C  
ATOM   1250  HE1 PHE A  81      -1.146  -1.596  -6.049  1.00 96.71           H  
ATOM   1251  CE2 PHE A  81       1.368  -1.218  -3.775  1.00 96.71           C  
ATOM   1252  HE2 PHE A  81       2.431  -1.373  -3.666  1.00 96.71           H  
ATOM   1253  CZ  PHE A  81       0.728  -1.530  -4.987  1.00 96.71           C  
ATOM   1254  HZ  PHE A  81       1.299  -1.916  -5.819  1.00 96.71           H  
ATOM   1255  N   THR A  82      -3.365   2.976  -0.864  1.00 97.26           N  
ATOM   1256  H   THR A  82      -3.890   2.807  -1.711  1.00 97.26           H  
ATOM   1257  CA  THR A  82      -4.092   3.494   0.292  1.00 97.26           C  
ATOM   1258  HA  THR A  82      -3.508   3.339   1.199  1.00 97.26           H  
ATOM   1259  C   THR A  82      -5.364   2.688   0.414  1.00 97.26           C  
ATOM   1260  CB  THR A  82      -4.366   4.993   0.164  1.00 97.26           C  
ATOM   1261  HB  THR A  82      -4.984   5.186  -0.713  1.00 97.26           H  
ATOM   1262  O   THR A  82      -6.131   2.631  -0.540  1.00 97.26           O  
ATOM   1263  CG2 THR A  82      -5.069   5.553   1.393  1.00 97.26           C  
ATOM   1264 HG21 THR A  82      -5.236   6.622   1.256  1.00 97.26           H  
ATOM   1265 HG22 THR A  82      -6.043   5.080   1.521  1.00 97.26           H  
ATOM   1266 HG23 THR A  82      -4.465   5.372   2.283  1.00 97.26           H  
ATOM   1267  OG1 THR A  82      -3.131   5.670   0.024  1.00 97.26           O  
ATOM   1268  HG1 THR A  82      -2.460   5.000   0.178  1.00 97.26           H  
ATOM   1269  N   ILE A  83      -5.542   2.028   1.549  1.00 96.84           N  
ATOM   1270  H   ILE A  83      -4.874   2.158   2.296  1.00 96.84           H  
ATOM   1271  CA  ILE A  83      -6.683   1.161   1.826  1.00 96.84           C  
ATOM   1272  HA  ILE A  83      -7.296   1.047   0.932  1.00 96.84           H  
ATOM   1273  C   ILE A  83      -7.505   1.858   2.894  1.00 96.84           C  
ATOM   1274  CB  ILE A  83      -6.220  -0.239   2.275  1.00 96.84           C  
ATOM   1275  HB  ILE A  83      -5.647  -0.125   3.195  1.00 96.84           H  
ATOM   1276  O   ILE A  83      -6.992   2.133   3.979  1.00 96.84           O  
ATOM   1277  CG1 ILE A  83      -5.315  -0.898   1.208  1.00 96.84           C  
ATOM   1278 HG12 ILE A  83      -4.608  -0.175   0.800  1.00 96.84           H  
ATOM   1279 HG13 ILE A  83      -5.920  -1.275   0.383  1.00 96.84           H  
ATOM   1280  CG2 ILE A  83      -7.436  -1.141   2.564  1.00 96.84           C  
ATOM   1281 HG21 ILE A  83      -8.050  -1.248   1.669  1.00 96.84           H  
ATOM   1282 HG22 ILE A  83      -8.050  -0.711   3.355  1.00 96.84           H  
ATOM   1283 HG23 ILE A  83      -7.113  -2.127   2.899  1.00 96.84           H  
ATOM   1284  CD1 ILE A  83      -4.478  -2.035   1.791  1.00 96.84           C  
ATOM   1285 HD11 ILE A  83      -5.117  -2.868   2.085  1.00 96.84           H  
ATOM   1286 HD12 ILE A  83      -3.764  -2.378   1.043  1.00 96.84           H  
ATOM   1287 HD13 ILE A  83      -3.925  -1.671   2.657  1.00 96.84           H  
ATOM   1288  N   GLU A  84      -8.756   2.145   2.570  1.00 96.41           N  
ATOM   1289  H   GLU A  84      -9.083   1.905   1.645  1.00 96.41           H  
ATOM   1290  CA  GLU A  84      -9.727   2.776   3.450  1.00 96.41           C  
ATOM   1291  HA  GLU A  84      -9.251   2.982   4.409  1.00 96.41           H  
ATOM   1292  C   GLU A  84     -10.886   1.808   3.701  1.00 96.41           C  
ATOM   1293  CB  GLU A  84     -10.204   4.126   2.881  1.00 96.41           C  
ATOM   1294  HB2 GLU A  84     -10.878   4.574   3.610  1.00 96.41           H  
ATOM   1295  HB3 GLU A  84     -10.751   3.960   1.953  1.00 96.41           H  
ATOM   1296  O   GLU A  84     -11.356   1.111   2.797  1.00 96.41           O  
ATOM   1297  CG  GLU A  84      -9.030   5.090   2.613  1.00 96.41           C  
ATOM   1298  HG2 GLU A  84      -8.387   5.087   3.493  1.00 96.41           H  
ATOM   1299  HG3 GLU A  84      -8.444   4.711   1.776  1.00 96.41           H  
ATOM   1300  CD  GLU A  84      -9.430   6.547   2.317  1.00 96.41           C  
ATOM   1301  OE1 GLU A  84      -8.485   7.376   2.219  1.00 96.41           O  
ATOM   1302  OE2 GLU A  84     -10.640   6.860   2.298  1.00 96.41           O  
ATOM   1303  N   TRP A  85     -11.350   1.740   4.943  1.00 93.38           N  
ATOM   1304  H   TRP A  85     -10.923   2.323   5.649  1.00 93.38           H  
ATOM   1305  CA  TRP A  85     -12.486   0.908   5.332  1.00 93.38           C  
ATOM   1306  HA  TRP A  85     -13.068   0.668   4.442  1.00 93.38           H  
ATOM   1307  C   TRP A  85     -13.423   1.664   6.276  1.00 93.38           C  
ATOM   1308  CB  TRP A  85     -11.987  -0.417   5.926  1.00 93.38           C  
ATOM   1309  HB2 TRP A  85     -12.839  -1.075   6.099  1.00 93.38           H  
ATOM   1310  HB3 TRP A  85     -11.351  -0.904   5.187  1.00 93.38           H  
ATOM   1311  O   TRP A  85     -13.117   2.746   6.787  1.00 93.38           O  
ATOM   1312  CG  TRP A  85     -11.203  -0.304   7.193  1.00 93.38           C  
ATOM   1313  CD1 TRP A  85     -11.708  -0.316   8.447  1.00 93.38           C  
ATOM   1314  HD1 TRP A  85     -12.756  -0.409   8.692  1.00 93.38           H  
ATOM   1315  CD2 TRP A  85      -9.762  -0.139   7.344  1.00 93.38           C  
ATOM   1316  CE2 TRP A  85      -9.463  -0.086   8.737  1.00 93.38           C  
ATOM   1317  CE3 TRP A  85      -8.682  -0.009   6.444  1.00 93.38           C  
ATOM   1318  HE3 TRP A  85      -8.879  -0.024   5.383  1.00 93.38           H  
ATOM   1319  NE1 TRP A  85     -10.685  -0.190   9.363  1.00 93.38           N  
ATOM   1320  HE1 TRP A  85     -10.825  -0.192  10.363  1.00 93.38           H  
ATOM   1321  CH2 TRP A  85      -7.117   0.205   8.299  1.00 93.38           C  
ATOM   1322  HH2 TRP A  85      -6.111   0.326   8.672  1.00 93.38           H  
ATOM   1323  CZ2 TRP A  85      -8.164   0.083   9.221  1.00 93.38           C  
ATOM   1324  HZ2 TRP A  85      -7.968   0.112  10.283  1.00 93.38           H  
ATOM   1325  CZ3 TRP A  85      -7.369   0.161   6.916  1.00 93.38           C  
ATOM   1326  HZ3 TRP A  85      -6.554   0.263   6.214  1.00 93.38           H  
ATOM   1327  N   GLY A  86     -14.609   1.092   6.498  1.00 87.45           N  
ATOM   1328  H   GLY A  86     -14.808   0.225   6.021  1.00 87.45           H  
ATOM   1329  CA  GLY A  86     -15.631   1.686   7.362  1.00 87.45           C  
ATOM   1330  HA2 GLY A  86     -16.459   0.988   7.483  1.00 87.45           H  
ATOM   1331  HA3 GLY A  86     -16.008   2.586   6.876  1.00 87.45           H  
ATOM   1332  C   GLY A  86     -15.104   2.058   8.755  1.00 87.45           C  
ATOM   1333  O   GLY A  86     -14.271   1.361   9.325  1.00 87.45           O  
ATOM   1334  N   GLY A  87     -15.607   3.160   9.318  1.00 81.39           N  
ATOM   1335  H   GLY A  87     -16.293   3.695   8.803  1.00 81.39           H  
ATOM   1336  CA  GLY A  87     -15.155   3.670  10.620  1.00 81.39           C  
ATOM   1337  HA2 GLY A  87     -15.975   4.213  11.090  1.00 81.39           H  
ATOM   1338  HA3 GLY A  87     -14.888   2.837  11.269  1.00 81.39           H  
ATOM   1339  C   GLY A  87     -13.950   4.616  10.555  1.00 81.39           C  
ATOM   1340  O   GLY A  87     -13.402   4.954  11.599  1.00 81.39           O  
ATOM   1341  N   GLY A  88     -13.558   5.065   9.355  1.00 87.12           N  
ATOM   1342  H   GLY A  88     -13.979   4.665   8.528  1.00 87.12           H  
ATOM   1343  CA  GLY A  88     -12.466   6.027   9.161  1.00 87.12           C  
ATOM   1344  HA2 GLY A  88     -12.533   6.818   9.909  1.00 87.12           H  
ATOM   1345  HA3 GLY A  88     -12.561   6.474   8.171  1.00 87.12           H  
ATOM   1346  C   GLY A  88     -11.076   5.403   9.254  1.00 87.12           C  
ATOM   1347  O   GLY A  88     -10.106   6.112   9.506  1.00 87.12           O  
ATOM   1348  N   GLY A  89     -10.974   4.082   9.094  1.00 92.17           N  
ATOM   1349  H   GLY A  89     -11.785   3.561   8.792  1.00 92.17           H  
ATOM   1350  CA  GLY A  89      -9.692   3.399   9.100  1.00 92.17           C  
ATOM   1351  HA2 GLY A  89      -9.839   2.342   9.321  1.00 92.17           H  
ATOM   1352  HA3 GLY A  89      -9.072   3.838   9.881  1.00 92.17           H  
ATOM   1353  C   GLY A  89      -8.980   3.542   7.761  1.00 92.17           C  
ATOM   1354  O   GLY A  89      -9.590   3.331   6.714  1.00 92.17           O  
ATOM   1355  N   ARG A  90      -7.699   3.918   7.804  1.00 96.14           N  
ATOM   1356  H   ARG A  90      -7.287   4.124   8.703  1.00 96.14           H  
ATOM   1357  CA  ARG A  90      -6.863   4.126   6.623  1.00 96.14           C  
ATOM   1358  HA  ARG A  90      -7.293   3.563   5.794  1.00 96.14           H  
ATOM   1359  C   ARG A  90      -5.448   3.618   6.859  1.00 96.14           C  
ATOM   1360  CB  ARG A  90      -6.892   5.615   6.253  1.00 96.14           C  
ATOM   1361  HB2 ARG A  90      -7.907   5.880   5.958  1.00 96.14           H  
ATOM   1362  HB3 ARG A  90      -6.626   6.207   7.129  1.00 96.14           H  
ATOM   1363  O   ARG A  90      -4.825   3.963   7.860  1.00 96.14           O  
ATOM   1364  CG  ARG A  90      -5.931   5.951   5.107  1.00 96.14           C  
ATOM   1365  HG2 ARG A  90      -6.155   5.327   4.242  1.00 96.14           H  
ATOM   1366  HG3 ARG A  90      -4.905   5.771   5.425  1.00 96.14           H  
ATOM   1367  CD  ARG A  90      -6.066   7.422   4.728  1.00 96.14           C  
ATOM   1368  HD2 ARG A  90      -5.962   8.027   5.628  1.00 96.14           H  
ATOM   1369  HD3 ARG A  90      -7.056   7.581   4.300  1.00 96.14           H  
ATOM   1370  NE  ARG A  90      -5.024   7.804   3.763  1.00 96.14           N  
ATOM   1371  HE  ARG A  90      -4.322   7.106   3.563  1.00 96.14           H  
ATOM   1372  NH1 ARG A  90      -5.773   9.924   3.404  1.00 96.14           N  
ATOM   1373 HH11 ARG A  90      -5.751  10.797   2.897  1.00 96.14           H  
ATOM   1374 HH12 ARG A  90      -6.611   9.637   3.890  1.00 96.14           H  
ATOM   1375  NH2 ARG A  90      -3.912   9.213   2.378  1.00 96.14           N  
ATOM   1376 HH21 ARG A  90      -3.775  10.145   2.012  1.00 96.14           H  
ATOM   1377 HH22 ARG A  90      -3.200   8.504   2.278  1.00 96.14           H  
ATOM   1378  CZ  ARG A  90      -4.909   8.976   3.185  1.00 96.14           C  
ATOM   1379  N   VAL A  91      -4.917   2.870   5.895  1.00 97.12           N  
ATOM   1380  H   VAL A  91      -5.516   2.610   5.125  1.00 97.12           H  
ATOM   1381  CA  VAL A  91      -3.501   2.479   5.843  1.00 97.12           C  
ATOM   1382  HA  VAL A  91      -2.959   3.028   6.613  1.00 97.12           H  
ATOM   1383  C   VAL A  91      -2.904   2.872   4.509  1.00 97.12           C  
ATOM   1384  CB  VAL A  91      -3.306   0.980   6.129  1.00 97.12           C  
ATOM   1385  HB  VAL A  91      -4.035   0.406   5.556  1.00 97.12           H  
ATOM   1386  O   VAL A  91      -3.481   2.619   3.452  1.00 97.12           O  
ATOM   1387  CG1 VAL A  91      -1.900   0.450   5.808  1.00 97.12           C  
ATOM   1388 HG11 VAL A  91      -1.146   1.048   6.320  1.00 97.12           H  
ATOM   1389 HG12 VAL A  91      -1.814  -0.586   6.133  1.00 97.12           H  
ATOM   1390 HG13 VAL A  91      -1.719   0.486   4.734  1.00 97.12           H  
ATOM   1391  CG2 VAL A  91      -3.528   0.742   7.618  1.00 97.12           C  
ATOM   1392 HG21 VAL A  91      -4.428   1.257   7.953  1.00 97.12           H  
ATOM   1393 HG22 VAL A  91      -3.629  -0.328   7.799  1.00 97.12           H  
ATOM   1394 HG23 VAL A  91      -2.692   1.150   8.187  1.00 97.12           H  
ATOM   1395  N   GLU A  92      -1.725   3.476   4.559  1.00 97.75           N  
ATOM   1396  H   GLU A  92      -1.312   3.630   5.467  1.00 97.75           H  
ATOM   1397  CA  GLU A  92      -0.915   3.777   3.391  1.00 97.75           C  
ATOM   1398  HA  GLU A  92      -1.513   3.617   2.494  1.00 97.75           H  
ATOM   1399  C   GLU A  92       0.287   2.829   3.325  1.00 97.75           C  
ATOM   1400  CB  GLU A  92      -0.527   5.259   3.416  1.00 97.75           C  
ATOM   1401  HB2 GLU A  92       0.097   5.458   4.288  1.00 97.75           H  
ATOM   1402  HB3 GLU A  92      -1.436   5.857   3.487  1.00 97.75           H  
ATOM   1403  O   GLU A  92       1.018   2.664   4.298  1.00 97.75           O  
ATOM   1404  CG  GLU A  92       0.230   5.664   2.151  1.00 97.75           C  
ATOM   1405  HG2 GLU A  92      -0.371   5.392   1.284  1.00 97.75           H  
ATOM   1406  HG3 GLU A  92       1.166   5.109   2.099  1.00 97.75           H  
ATOM   1407  CD  GLU A  92       0.544   7.162   2.079  1.00 97.75           C  
ATOM   1408  OE1 GLU A  92       0.988   7.597   0.997  1.00 97.75           O  
ATOM   1409  OE2 GLU A  92       0.371   7.937   3.038  1.00 97.75           O  
ATOM   1410  N   VAL A  93       0.494   2.225   2.156  1.00 97.14           N  
ATOM   1411  H   VAL A  93      -0.167   2.406   1.414  1.00 97.14           H  
ATOM   1412  CA  VAL A  93       1.645   1.383   1.823  1.00 97.14           C  
ATOM   1413  HA  VAL A  93       2.320   1.330   2.677  1.00 97.14           H  
ATOM   1414  C   VAL A  93       2.368   2.035   0.654  1.00 97.14           C  
ATOM   1415  CB  VAL A  93       1.212  -0.053   1.461  1.00 97.14           C  
ATOM   1416  HB  VAL A  93       0.622  -0.025   0.544  1.00 97.14           H  
ATOM   1417  O   VAL A  93       1.817   2.129  -0.441  1.00 97.14           O  
ATOM   1418  CG1 VAL A  93       2.427  -0.954   1.203  1.00 97.14           C  
ATOM   1419 HG11 VAL A  93       3.016  -0.572   0.369  1.00 97.14           H  
ATOM   1420 HG12 VAL A  93       3.053  -1.007   2.093  1.00 97.14           H  
ATOM   1421 HG13 VAL A  93       2.091  -1.959   0.944  1.00 97.14           H  
ATOM   1422  CG2 VAL A  93       0.337  -0.692   2.547  1.00 97.14           C  
ATOM   1423 HG21 VAL A  93       0.145  -1.739   2.309  1.00 97.14           H  
ATOM   1424 HG22 VAL A  93      -0.621  -0.176   2.602  1.00 97.14           H  
ATOM   1425 HG23 VAL A  93       0.829  -0.624   3.517  1.00 97.14           H  
ATOM   1426  N   ARG A  94       3.605   2.484   0.856  1.00 96.71           N  
ATOM   1427  H   ARG A  94       3.990   2.385   1.785  1.00 96.71           H  
ATOM   1428  CA  ARG A  94       4.486   2.962  -0.218  1.00 96.71           C  
ATOM   1429  HA  ARG A  94       3.941   3.018  -1.160  1.00 96.71           H  
ATOM   1430  C   ARG A  94       5.612   1.971  -0.403  1.00 96.71           C  
ATOM   1431  CB  ARG A  94       5.059   4.347   0.095  1.00 96.71           C  
ATOM   1432  HB2 ARG A  94       5.624   4.294   1.025  1.00 96.71           H  
ATOM   1433  HB3 ARG A  94       5.744   4.627  -0.705  1.00 96.71           H  
ATOM   1434  O   ARG A  94       6.295   1.641   0.561  1.00 96.71           O  
ATOM   1435  CG  ARG A  94       3.985   5.428   0.221  1.00 96.71           C  
ATOM   1436  HG2 ARG A  94       3.440   5.510  -0.719  1.00 96.71           H  
ATOM   1437  HG3 ARG A  94       3.294   5.171   1.023  1.00 96.71           H  
ATOM   1438  CD  ARG A  94       4.650   6.768   0.543  1.00 96.71           C  
ATOM   1439  HD2 ARG A  94       5.317   7.043  -0.275  1.00 96.71           H  
ATOM   1440  HD3 ARG A  94       5.229   6.657   1.460  1.00 96.71           H  
ATOM   1441  NE  ARG A  94       3.636   7.812   0.723  1.00 96.71           N  
ATOM   1442  HE  ARG A  94       2.681   7.564   0.507  1.00 96.71           H  
ATOM   1443  NH1 ARG A  94       4.881   9.401   1.800  1.00 96.71           N  
ATOM   1444 HH11 ARG A  94       5.677   8.785   1.717  1.00 96.71           H  
ATOM   1445 HH12 ARG A  94       4.905  10.188   2.434  1.00 96.71           H  
ATOM   1446  NH2 ARG A  94       2.662   9.634   1.619  1.00 96.71           N  
ATOM   1447 HH21 ARG A  94       2.672  10.373   2.309  1.00 96.71           H  
ATOM   1448 HH22 ARG A  94       1.808   9.107   1.509  1.00 96.71           H  
ATOM   1449  CZ  ARG A  94       3.737   8.952   1.368  1.00 96.71           C  
ATOM   1450  N   VAL A  95       5.823   1.530  -1.631  1.00 94.20           N  
ATOM   1451  H   VAL A  95       5.240   1.864  -2.385  1.00 94.20           H  
ATOM   1452  CA  VAL A  95       6.946   0.662  -1.977  1.00 94.20           C  
ATOM   1453  HA  VAL A  95       7.438   0.321  -1.065  1.00 94.20           H  
ATOM   1454  C   VAL A  95       7.948   1.477  -2.776  1.00 94.20           C  
ATOM   1455  CB  VAL A  95       6.479  -0.588  -2.734  1.00 94.20           C  
ATOM   1456  HB  VAL A  95       6.189  -0.297  -3.744  1.00 94.20           H  
ATOM   1457  O   VAL A  95       7.554   2.318  -3.575  1.00 94.20           O  
ATOM   1458  CG1 VAL A  95       7.603  -1.618  -2.848  1.00 94.20           C  
ATOM   1459 HG11 VAL A  95       7.995  -1.856  -1.859  1.00 94.20           H  
ATOM   1460 HG12 VAL A  95       7.228  -2.531  -3.309  1.00 94.20           H  
ATOM   1461 HG13 VAL A  95       8.409  -1.230  -3.471  1.00 94.20           H  
ATOM   1462  CG2 VAL A  95       5.278  -1.264  -2.054  1.00 94.20           C  
ATOM   1463 HG21 VAL A  95       5.004  -2.162  -2.607  1.00 94.20           H  
ATOM   1464 HG22 VAL A  95       4.414  -0.599  -2.059  1.00 94.20           H  
ATOM   1465 HG23 VAL A  95       5.528  -1.524  -1.025  1.00 94.20           H  
ATOM   1466  N   GLU A  96       9.234   1.249  -2.558  1.00 92.18           N  
ATOM   1467  H   GLU A  96       9.488   0.609  -1.819  1.00 92.18           H  
ATOM   1468  CA  GLU A  96      10.318   1.803  -3.358  1.00 92.18           C  
ATOM   1469  HA  GLU A  96       9.914   2.193  -4.292  1.00 92.18           H  
ATOM   1470  C   GLU A  96      11.309   0.689  -3.698  1.00 92.18           C  
ATOM   1471  CB  GLU A  96      10.976   2.976  -2.614  1.00 92.18           C  
ATOM   1472  HB2 GLU A  96      10.222   3.747  -2.452  1.00 92.18           H  
ATOM   1473  HB3 GLU A  96      11.341   2.638  -1.644  1.00 92.18           H  
ATOM   1474  O   GLU A  96      11.843   0.035  -2.800  1.00 92.18           O  
ATOM   1475  CG  GLU A  96      12.137   3.581  -3.415  1.00 92.18           C  
ATOM   1476  HG2 GLU A  96      12.955   2.863  -3.464  1.00 92.18           H  
ATOM   1477  HG3 GLU A  96      11.792   3.770  -4.431  1.00 92.18           H  
ATOM   1478  CD  GLU A  96      12.663   4.892  -2.814  1.00 92.18           C  
ATOM   1479  OE1 GLU A  96      12.973   5.797  -3.629  1.00 92.18           O  
ATOM   1480  OE2 GLU A  96      12.727   5.017  -1.568  1.00 92.18           O  
ATOM   1481  N   PHE A  97      11.551   0.480  -4.990  1.00 88.35           N  
ATOM   1482  H   PHE A  97      11.047   1.030  -5.671  1.00 88.35           H  
ATOM   1483  CA  PHE A  97      12.554  -0.460  -5.489  1.00 88.35           C  
ATOM   1484  HA  PHE A  97      12.806  -1.170  -4.701  1.00 88.35           H  
ATOM   1485  C   PHE A  97      13.831   0.294  -5.872  1.00 88.35           C  
ATOM   1486  CB  PHE A  97      11.985  -1.271  -6.661  1.00 88.35           C  
ATOM   1487  HB2 PHE A  97      12.729  -2.006  -6.969  1.00 88.35           H  
ATOM   1488  HB3 PHE A  97      11.819  -0.604  -7.507  1.00 88.35           H  
ATOM   1489  O   PHE A  97      13.796   1.232  -6.671  1.00 88.35           O  
ATOM   1490  CG  PHE A  97      10.689  -1.997  -6.345  1.00 88.35           C  
ATOM   1491  CD1 PHE A  97      10.698  -3.231  -5.670  1.00 88.35           C  
ATOM   1492  HD1 PHE A  97      11.634  -3.681  -5.376  1.00 88.35           H  
ATOM   1493  CD2 PHE A  97       9.460  -1.424  -6.714  1.00 88.35           C  
ATOM   1494  HD2 PHE A  97       9.440  -0.476  -7.229  1.00 88.35           H  
ATOM   1495  CE1 PHE A  97       9.477  -3.872  -5.379  1.00 88.35           C  
ATOM   1496  HE1 PHE A  97       9.455  -4.812  -4.847  1.00 88.35           H  
ATOM   1497  CE2 PHE A  97       8.250  -2.069  -6.433  1.00 88.35           C  
ATOM   1498  HE2 PHE A  97       7.321  -1.615  -6.745  1.00 88.35           H  
ATOM   1499  CZ  PHE A  97       8.259  -3.299  -5.766  1.00 88.35           C  
ATOM   1500  HZ  PHE A  97       7.328  -3.798  -5.542  1.00 88.35           H  
ATOM   1501  N   GLU A  98      14.963  -0.122  -5.308  1.00 86.48           N  
ATOM   1502  H   GLU A  98      14.915  -0.907  -4.674  1.00 86.48           H  
ATOM   1503  CA  GLU A  98      16.285   0.468  -5.528  1.00 86.48           C  
ATOM   1504  HA  GLU A  98      16.269   1.064  -6.440  1.00 86.48           H  
ATOM   1505  C   GLU A  98      17.304  -0.666  -5.719  1.00 86.48           C  
ATOM   1506  CB  GLU A  98      16.637   1.411  -4.355  1.00 86.48           C  
ATOM   1507  HB2 GLU A  98      16.772   0.827  -3.445  1.00 86.48           H  
ATOM   1508  HB3 GLU A  98      15.805   2.097  -4.196  1.00 86.48           H  
ATOM   1509  O   GLU A  98      17.919  -1.137  -4.764  1.00 86.48           O  
ATOM   1510  CG  GLU A  98      17.902   2.246  -4.628  1.00 86.48           C  
ATOM   1511  HG2 GLU A  98      18.718   1.571  -4.888  1.00 86.48           H  
ATOM   1512  HG3 GLU A  98      17.713   2.881  -5.493  1.00 86.48           H  
ATOM   1513  CD  GLU A  98      18.360   3.130  -3.443  1.00 86.48           C  
ATOM   1514  OE1 GLU A  98      19.456   3.717  -3.563  1.00 86.48           O  
ATOM   1515  OE2 GLU A  98      17.673   3.223  -2.387  1.00 86.48           O  
ATOM   1516  N   GLY A  99      17.450  -1.142  -6.960  1.00 84.31           N  
ATOM   1517  H   GLY A  99      16.849  -0.780  -7.687  1.00 84.31           H  
ATOM   1518  CA  GLY A  99      18.384  -2.216  -7.309  1.00 84.31           C  
ATOM   1519  HA2 GLY A  99      19.399  -1.896  -7.074  1.00 84.31           H  
ATOM   1520  HA3 GLY A  99      18.325  -2.415  -8.378  1.00 84.31           H  
ATOM   1521  C   GLY A  99      18.088  -3.522  -6.568  1.00 84.31           C  
ATOM   1522  O   GLY A  99      17.096  -4.191  -6.845  1.00 84.31           O  
ATOM   1523  N   ASP A 100      18.961  -3.877  -5.627  1.00 88.56           N  
ATOM   1524  H   ASP A 100      19.678  -3.217  -5.360  1.00 88.56           H  
ATOM   1525  CA  ASP A 100      18.885  -5.081  -4.795  1.00 88.56           C  
ATOM   1526  HA  ASP A 100      18.413  -5.873  -5.377  1.00 88.56           H  
ATOM   1527  C   ASP A 100      18.033  -4.899  -3.527  1.00 88.56           C  
ATOM   1528  CB  ASP A 100      20.314  -5.548  -4.461  1.00 88.56           C  
ATOM   1529  HB2 ASP A 100      20.264  -6.552  -4.038  1.00 88.56           H  
ATOM   1530  HB3 ASP A 100      20.893  -5.611  -5.382  1.00 88.56           H  
ATOM   1531  O   ASP A 100      17.951  -5.813  -2.702  1.00 88.56           O  
ATOM   1532  CG  ASP A 100      21.059  -4.651  -3.461  1.00 88.56           C  
ATOM   1533  OD1 ASP A 100      20.804  -3.424  -3.427  1.00 88.56           O  
ATOM   1534  OD2 ASP A 100      21.905  -5.185  -2.711  1.00 88.56           O  
ATOM   1535  N   LYS A 101      17.373  -3.743  -3.366  1.00 91.91           N  
ATOM   1536  H   LYS A 101      17.521  -3.024  -4.059  1.00 91.91           H  
ATOM   1537  CA  LYS A 101      16.550  -3.412  -2.196  1.00 91.91           C  
ATOM   1538  HA  LYS A 101      16.515  -4.287  -1.546  1.00 91.91           H  
ATOM   1539  C   LYS A 101      15.114  -3.069  -2.560  1.00 91.91           C  
ATOM   1540  CB  LYS A 101      17.191  -2.262  -1.411  1.00 91.91           C  
ATOM   1541  HB2 LYS A 101      17.369  -1.428  -2.090  1.00 91.91           H  
ATOM   1542  HB3 LYS A 101      16.513  -1.932  -0.624  1.00 91.91           H  
ATOM   1543  O   LYS A 101      14.843  -2.378  -3.540  1.00 91.91           O  
ATOM   1544  CG  LYS A 101      18.506  -2.712  -0.769  1.00 91.91           C  
ATOM   1545  HG2 LYS A 101      18.295  -3.413   0.038  1.00 91.91           H  
ATOM   1546  HG3 LYS A 101      19.122  -3.219  -1.512  1.00 91.91           H  
ATOM   1547  CD  LYS A 101      19.288  -1.518  -0.229  1.00 91.91           C  
ATOM   1548  HD2 LYS A 101      19.357  -0.763  -1.011  1.00 91.91           H  
ATOM   1549  HD3 LYS A 101      18.786  -1.108   0.647  1.00 91.91           H  
ATOM   1550  CE  LYS A 101      20.689  -2.017   0.119  1.00 91.91           C  
ATOM   1551  HE2 LYS A 101      20.627  -2.715   0.953  1.00 91.91           H  
ATOM   1552  HE3 LYS A 101      21.063  -2.567  -0.744  1.00 91.91           H  
ATOM   1553  NZ  LYS A 101      21.595  -0.887   0.417  1.00 91.91           N  
ATOM   1554  HZ1 LYS A 101      21.614  -0.282  -0.392  1.00 91.91           H  
ATOM   1555  HZ2 LYS A 101      22.532  -1.237   0.556  1.00 91.91           H  
ATOM   1556  HZ3 LYS A 101      21.281  -0.369   1.225  1.00 91.91           H  
ATOM   1557  N   MET A 102      14.204  -3.461  -1.676  1.00 93.01           N  
ATOM   1558  H   MET A 102      14.528  -4.029  -0.906  1.00 93.01           H  
ATOM   1559  CA  MET A 102      12.830  -2.972  -1.643  1.00 93.01           C  
ATOM   1560  HA  MET A 102      12.701  -2.199  -2.400  1.00 93.01           H  
ATOM   1561  C   MET A 102      12.555  -2.360  -0.269  1.00 93.01           C  
ATOM   1562  CB  MET A 102      11.861  -4.111  -1.978  1.00 93.01           C  
ATOM   1563  HB2 MET A 102      11.954  -4.895  -1.226  1.00 93.01           H  
ATOM   1564  HB3 MET A 102      12.124  -4.528  -2.950  1.00 93.01           H  
ATOM   1565  O   MET A 102      12.625  -3.054   0.749  1.00 93.01           O  
ATOM   1566  CG  MET A 102      10.411  -3.620  -2.038  1.00 93.01           C  
ATOM   1567  HG2 MET A 102      10.192  -3.014  -1.159  1.00 93.01           H  
ATOM   1568  HG3 MET A 102      10.305  -2.974  -2.910  1.00 93.01           H  
ATOM   1569  SD  MET A 102       9.161  -4.931  -2.127  1.00 93.01           S  
ATOM   1570  CE  MET A 102       9.296  -5.528  -0.437  1.00 93.01           C  
ATOM   1571  HE1 MET A 102       9.401  -4.682   0.242  1.00 93.01           H  
ATOM   1572  HE2 MET A 102       8.399  -6.086  -0.171  1.00 93.01           H  
ATOM   1573  HE3 MET A 102      10.191  -6.145  -0.351  1.00 93.01           H  
ATOM   1574  N   ARG A 103      12.226  -1.067  -0.232  1.00 96.00           N  
ATOM   1575  H   ARG A 103      12.159  -0.579  -1.114  1.00 96.00           H  
ATOM   1576  CA  ARG A 103      11.743  -0.378   0.971  1.00 96.00           C  
ATOM   1577  HA  ARG A 103      12.036  -0.942   1.856  1.00 96.00           H  
ATOM   1578  C   ARG A 103      10.222  -0.323   0.946  1.00 96.00           C  
ATOM   1579  CB  ARG A 103      12.336   1.033   1.096  1.00 96.00           C  
ATOM   1580  HB2 ARG A 103      12.019   1.637   0.245  1.00 96.00           H  
ATOM   1581  HB3 ARG A 103      11.934   1.488   2.001  1.00 96.00           H  
ATOM   1582  O   ARG A 103       9.628   0.015  -0.072  1.00 96.00           O  
ATOM   1583  CG  ARG A 103      13.868   1.054   1.178  1.00 96.00           C  
ATOM   1584  HG2 ARG A 103      14.287   0.779   0.210  1.00 96.00           H  
ATOM   1585  HG3 ARG A 103      14.206   0.340   1.930  1.00 96.00           H  
ATOM   1586  CD  ARG A 103      14.348   2.460   1.565  1.00 96.00           C  
ATOM   1587  HD2 ARG A 103      13.923   3.182   0.868  1.00 96.00           H  
ATOM   1588  HD3 ARG A 103      13.969   2.697   2.559  1.00 96.00           H  
ATOM   1589  NE  ARG A 103      15.821   2.541   1.588  1.00 96.00           N  
ATOM   1590  HE  ARG A 103      16.276   2.019   2.324  1.00 96.00           H  
ATOM   1591  NH1 ARG A 103      16.109   4.004  -0.171  1.00 96.00           N  
ATOM   1592 HH11 ARG A 103      16.647   4.076  -1.023  1.00 96.00           H  
ATOM   1593 HH12 ARG A 103      15.114   4.158  -0.250  1.00 96.00           H  
ATOM   1594  NH2 ARG A 103      17.863   2.995   0.667  1.00 96.00           N  
ATOM   1595 HH21 ARG A 103      18.282   3.292  -0.202  1.00 96.00           H  
ATOM   1596 HH22 ARG A 103      18.296   2.302   1.260  1.00 96.00           H  
ATOM   1597  CZ  ARG A 103      16.580   3.191   0.722  1.00 96.00           C  
ATOM   1598  N   VAL A 104       9.594  -0.630   2.070  1.00 96.69           N  
ATOM   1599  H   VAL A 104      10.151  -0.946   2.850  1.00 96.69           H  
ATOM   1600  CA  VAL A 104       8.149  -0.518   2.276  1.00 96.69           C  
ATOM   1601  HA  VAL A 104       7.680  -0.113   1.379  1.00 96.69           H  
ATOM   1602  C   VAL A 104       7.924   0.439   3.431  1.00 96.69           C  
ATOM   1603  CB  VAL A 104       7.496  -1.880   2.572  1.00 96.69           C  
ATOM   1604  HB  VAL A 104       7.869  -2.263   3.522  1.00 96.69           H  
ATOM   1605  O   VAL A 104       8.346   0.152   4.547  1.00 96.69           O  
ATOM   1606  CG1 VAL A 104       5.973  -1.740   2.667  1.00 96.69           C  
ATOM   1607 HG11 VAL A 104       5.704  -1.013   3.434  1.00 96.69           H  
ATOM   1608 HG12 VAL A 104       5.565  -1.412   1.711  1.00 96.69           H  
ATOM   1609 HG13 VAL A 104       5.527  -2.694   2.949  1.00 96.69           H  
ATOM   1610  CG2 VAL A 104       7.829  -2.905   1.486  1.00 96.69           C  
ATOM   1611 HG21 VAL A 104       8.908  -3.052   1.460  1.00 96.69           H  
ATOM   1612 HG22 VAL A 104       7.359  -3.861   1.719  1.00 96.69           H  
ATOM   1613 HG23 VAL A 104       7.486  -2.551   0.514  1.00 96.69           H  
ATOM   1614  N   ARG A 105       7.258   1.562   3.179  1.00 98.09           N  
ATOM   1615  H   ARG A 105       6.927   1.705   2.235  1.00 98.09           H  
ATOM   1616  CA  ARG A 105       6.776   2.469   4.222  1.00 98.09           C  
ATOM   1617  HA  ARG A 105       7.293   2.259   5.158  1.00 98.09           H  
ATOM   1618  C   ARG A 105       5.302   2.218   4.459  1.00 98.09           C  
ATOM   1619  CB  ARG A 105       7.037   3.934   3.874  1.00 98.09           C  
ATOM   1620  HB2 ARG A 105       6.570   4.177   2.920  1.00 98.09           H  
ATOM   1621  HB3 ARG A 105       6.596   4.563   4.648  1.00 98.09           H  
ATOM   1622  O   ARG A 105       4.514   2.213   3.515  1.00 98.09           O  
ATOM   1623  CG  ARG A 105       8.534   4.218   3.805  1.00 98.09           C  
ATOM   1624  HG2 ARG A 105       8.989   3.974   4.765  1.00 98.09           H  
ATOM   1625  HG3 ARG A 105       8.995   3.612   3.024  1.00 98.09           H  
ATOM   1626  CD  ARG A 105       8.773   5.692   3.501  1.00 98.09           C  
ATOM   1627  HD2 ARG A 105       8.313   5.938   2.544  1.00 98.09           H  
ATOM   1628  HD3 ARG A 105       8.325   6.296   4.290  1.00 98.09           H  
ATOM   1629  NE  ARG A 105      10.215   5.932   3.450  1.00 98.09           N  
ATOM   1630  HE  ARG A 105      10.802   5.246   3.904  1.00 98.09           H  
ATOM   1631  NH1 ARG A 105      10.241   7.992   2.457  1.00 98.09           N  
ATOM   1632 HH11 ARG A 105       9.248   8.039   2.633  1.00 98.09           H  
ATOM   1633 HH12 ARG A 105      10.776   8.778   2.116  1.00 98.09           H  
ATOM   1634  NH2 ARG A 105      12.155   6.897   2.953  1.00 98.09           N  
ATOM   1635 HH21 ARG A 105      12.550   6.093   3.420  1.00 98.09           H  
ATOM   1636 HH22 ARG A 105      12.739   7.597   2.518  1.00 98.09           H  
ATOM   1637  CZ  ARG A 105      10.860   6.948   2.942  1.00 98.09           C  
ATOM   1638  N   LEU A 106       4.957   2.009   5.714  1.00 98.06           N  
ATOM   1639  H   LEU A 106       5.681   2.059   6.417  1.00 98.06           H  
ATOM   1640  CA  LEU A 106       3.609   1.764   6.189  1.00 98.06           C  
ATOM   1641  HA  LEU A 106       2.914   1.700   5.352  1.00 98.06           H  
ATOM   1642  C   LEU A 106       3.207   2.922   7.085  1.00 98.06           C  
ATOM   1643  CB  LEU A 106       3.576   0.452   6.982  1.00 98.06           C  
ATOM   1644  HB2 LEU A 106       2.551   0.285   7.314  1.00 98.06           H  
ATOM   1645  HB3 LEU A 106       4.200   0.570   7.867  1.00 98.06           H  
ATOM   1646  O   LEU A 106       3.973   3.290   7.968  1.00 98.06           O  
ATOM   1647  CG  LEU A 106       4.057  -0.789   6.217  1.00 98.06           C  
ATOM   1648  HG  LEU A 106       5.068  -0.636   5.839  1.00 98.06           H  
ATOM   1649  CD1 LEU A 106       4.088  -1.969   7.184  1.00 98.06           C  
ATOM   1650 HD11 LEU A 106       3.123  -2.072   7.680  1.00 98.06           H  
ATOM   1651 HD12 LEU A 106       4.319  -2.892   6.653  1.00 98.06           H  
ATOM   1652 HD13 LEU A 106       4.852  -1.794   7.942  1.00 98.06           H  
ATOM   1653  CD2 LEU A 106       3.133  -1.111   5.045  1.00 98.06           C  
ATOM   1654 HD21 LEU A 106       2.113  -1.244   5.406  1.00 98.06           H  
ATOM   1655 HD22 LEU A 106       3.159  -0.291   4.328  1.00 98.06           H  
ATOM   1656 HD23 LEU A 106       3.471  -2.020   4.547  1.00 98.06           H  
ATOM   1657  N   ARG A 107       2.008   3.459   6.900  1.00 98.03           N  
ATOM   1658  H   ARG A 107       1.454   3.131   6.121  1.00 98.03           H  
ATOM   1659  CA  ARG A 107       1.433   4.466   7.790  1.00 98.03           C  
ATOM   1660  HA  ARG A 107       1.996   4.493   8.724  1.00 98.03           H  
ATOM   1661  C   ARG A 107       0.006   4.084   8.136  1.00 98.03           C  
ATOM   1662  CB  ARG A 107       1.556   5.842   7.131  1.00 98.03           C  
ATOM   1663  HB2 ARG A 107       2.612   6.093   7.036  1.00 98.03           H  
ATOM   1664  HB3 ARG A 107       1.118   5.803   6.133  1.00 98.03           H  
ATOM   1665  O   ARG A 107      -0.773   3.764   7.240  1.00 98.03           O  
ATOM   1666  CG  ARG A 107       0.852   6.933   7.936  1.00 98.03           C  
ATOM   1667  HG2 ARG A 107       1.273   6.989   8.940  1.00 98.03           H  
ATOM   1668  HG3 ARG A 107      -0.213   6.712   8.002  1.00 98.03           H  
ATOM   1669  CD  ARG A 107       1.025   8.272   7.230  1.00 98.03           C  
ATOM   1670  HD2 ARG A 107       2.070   8.574   7.305  1.00 98.03           H  
ATOM   1671  HD3 ARG A 107       0.750   8.165   6.180  1.00 98.03           H  
ATOM   1672  NE  ARG A 107       0.139   9.253   7.856  1.00 98.03           N  
ATOM   1673  HE  ARG A 107      -0.729   8.899   8.232  1.00 98.03           H  
ATOM   1674  NH1 ARG A 107       1.278  11.171   7.364  1.00 98.03           N  
ATOM   1675 HH11 ARG A 107       1.995  10.580   6.968  1.00 98.03           H  
ATOM   1676 HH12 ARG A 107       1.441  12.148   7.563  1.00 98.03           H  
ATOM   1677  NH2 ARG A 107      -0.603  11.202   8.618  1.00 98.03           N  
ATOM   1678 HH21 ARG A 107      -0.558  12.198   8.782  1.00 98.03           H  
ATOM   1679 HH22 ARG A 107      -1.331  10.624   9.013  1.00 98.03           H  
ATOM   1680  CZ  ARG A 107       0.281  10.547   7.934  1.00 98.03           C  
ATOM   1681  N   ASN A 108      -0.325   4.124   9.421  1.00 97.53           N  
ATOM   1682  H   ASN A 108       0.374   4.415  10.089  1.00 97.53           H  
ATOM   1683  CA  ASN A 108      -1.662   3.817   9.915  1.00 97.53           C  
ATOM   1684  HA  ASN A 108      -2.278   3.410   9.113  1.00 97.53           H  
ATOM   1685  C   ASN A 108      -2.348   5.093  10.419  1.00 97.53           C  
ATOM   1686  CB  ASN A 108      -1.541   2.739  10.999  1.00 97.53           C  
ATOM   1687  HB2 ASN A 108      -0.899   3.115  11.796  1.00 97.53           H  
ATOM   1688  HB3 ASN A 108      -1.090   1.841  10.578  1.00 97.53           H  
ATOM   1689  O   ASN A 108      -1.986   5.625  11.463  1.00 97.53           O  
ATOM   1690  CG  ASN A 108      -2.878   2.368  11.606  1.00 97.53           C  
ATOM   1691  ND2 ASN A 108      -2.880   1.693  12.726  1.00 97.53           N  
ATOM   1692 HD21 ASN A 108      -2.009   1.343  13.099  1.00 97.53           H  
ATOM   1693 HD22 ASN A 108      -3.767   1.446  13.140  1.00 97.53           H  
ATOM   1694  OD1 ASN A 108      -3.937   2.664  11.077  1.00 97.53           O  
ATOM   1695  N   ASP A 109      -3.366   5.554   9.699  1.00 96.29           N  
ATOM   1696  H   ASP A 109      -3.660   5.021   8.893  1.00 96.29           H  
ATOM   1697  CA  ASP A 109      -4.216   6.685  10.088  1.00 96.29           C  
ATOM   1698  HA  ASP A 109      -3.746   7.213  10.918  1.00 96.29           H  
ATOM   1699  C   ASP A 109      -5.592   6.206  10.613  1.00 96.29           C  
ATOM   1700  CB  ASP A 109      -4.327   7.695   8.927  1.00 96.29           C  
ATOM   1701  HB2 ASP A 109      -5.022   8.486   9.211  1.00 96.29           H  
ATOM   1702  HB3 ASP A 109      -4.748   7.184   8.061  1.00 96.29           H  
ATOM   1703  O   ASP A 109      -6.567   6.954  10.586  1.00 96.29           O  
ATOM   1704  CG  ASP A 109      -3.011   8.376   8.517  1.00 96.29           C  
ATOM   1705  OD1 ASP A 109      -2.300   8.981   9.357  1.00 96.29           O  
ATOM   1706  OD2 ASP A 109      -2.712   8.403   7.304  1.00 96.29           O  
ATOM   1707  N   SER A 110      -5.699   4.956  11.081  1.00 94.20           N  
ATOM   1708  H   SER A 110      -4.872   4.376  11.067  1.00 94.20           H  
ATOM   1709  CA  SER A 110      -6.888   4.429  11.768  1.00 94.20           C  
ATOM   1710  HA  SER A 110      -7.753   4.999  11.428  1.00 94.20           H  
ATOM   1711  C   SER A 110      -6.818   4.603  13.291  1.00 94.20           C  
ATOM   1712  CB  SER A 110      -7.143   2.968  11.379  1.00 94.20           C  
ATOM   1713  HB2 SER A 110      -7.000   2.840  10.306  1.00 94.20           H  
ATOM   1714  HB3 SER A 110      -8.174   2.713  11.624  1.00 94.20           H  
ATOM   1715  O   SER A 110      -5.776   4.930  13.856  1.00 94.20           O  
ATOM   1716  OG  SER A 110      -6.303   2.080  12.064  1.00 94.20           O  
ATOM   1717  HG  SER A 110      -5.410   2.218  11.740  1.00 94.20           H  
ATOM   1718  N   SER A 111      -7.938   4.371  13.982  1.00 94.24           N  
ATOM   1719  H   SER A 111      -8.771   4.085  13.487  1.00 94.24           H  
ATOM   1720  CA  SER A 111      -8.031   4.453  15.448  1.00 94.24           C  
ATOM   1721  HA  SER A 111      -7.414   5.284  15.788  1.00 94.24           H  
ATOM   1722  C   SER A 111      -7.528   3.203  16.183  1.00 94.24           C  
ATOM   1723  CB  SER A 111      -9.478   4.750  15.848  1.00 94.24           C  
ATOM   1724  HB2 SER A 111      -9.561   4.781  16.934  1.00 94.24           H  
ATOM   1725  HB3 SER A 111      -9.765   5.720  15.444  1.00 94.24           H  
ATOM   1726  O   SER A 111      -7.459   3.208  17.413  1.00 94.24           O  
ATOM   1727  OG  SER A 111     -10.341   3.755  15.328  1.00 94.24           O  
ATOM   1728  HG  SER A 111     -11.253   4.008  15.489  1.00 94.24           H  
ATOM   1729  N   THR A 112      -7.169   2.140  15.460  1.00 94.48           N  
ATOM   1730  H   THR A 112      -7.191   2.213  14.453  1.00 94.48           H  
ATOM   1731  CA  THR A 112      -6.721   0.857  16.018  1.00 94.48           C  
ATOM   1732  HA  THR A 112      -6.589   0.967  17.094  1.00 94.48           H  
ATOM   1733  C   THR A 112      -5.386   0.432  15.411  1.00 94.48           C  
ATOM   1734  CB  THR A 112      -7.756  -0.255  15.783  1.00 94.48           C  
ATOM   1735  HB  THR A 112      -7.352  -1.197  16.153  1.00 94.48           H  
ATOM   1736  O   THR A 112      -5.079   0.820  14.285  1.00 94.48           O  
ATOM   1737  CG2 THR A 112      -9.067   0.029  16.517  1.00 94.48           C  
ATOM   1738 HG21 THR A 112      -8.872   0.172  17.580  1.00 94.48           H  
ATOM   1739 HG22 THR A 112      -9.741  -0.817  16.386  1.00 94.48           H  
ATOM   1740 HG23 THR A 112      -9.539   0.924  16.112  1.00 94.48           H  
ATOM   1741  OG1 THR A 112      -8.058  -0.397  14.412  1.00 94.48           O  
ATOM   1742  HG1 THR A 112      -7.235  -0.495  13.929  1.00 94.48           H  
ATOM   1743  N   PRO A 113      -4.577  -0.389  16.099  1.00 96.52           N  
ATOM   1744  CA  PRO A 113      -3.431  -1.027  15.465  1.00 96.52           C  
ATOM   1745  HA  PRO A 113      -2.722  -0.255  15.167  1.00 96.52           H  
ATOM   1746  C   PRO A 113      -3.848  -1.840  14.236  1.00 96.52           C  
ATOM   1747  CB  PRO A 113      -2.792  -1.911  16.539  1.00 96.52           C  
ATOM   1748  HB2 PRO A 113      -1.705  -1.916  16.459  1.00 96.52           H  
ATOM   1749  HB3 PRO A 113      -3.185  -2.925  16.477  1.00 96.52           H  
ATOM   1750  O   PRO A 113      -4.942  -2.411  14.198  1.00 96.52           O  
ATOM   1751  CG  PRO A 113      -3.258  -1.267  17.844  1.00 96.52           C  
ATOM   1752  HG2 PRO A 113      -2.613  -0.422  18.086  1.00 96.52           H  
ATOM   1753  HG3 PRO A 113      -3.275  -1.984  18.665  1.00 96.52           H  
ATOM   1754  CD  PRO A 113      -4.658  -0.764  17.500  1.00 96.52           C  
ATOM   1755  HD2 PRO A 113      -4.913   0.085  18.134  1.00 96.52           H  
ATOM   1756  HD3 PRO A 113      -5.383  -1.569  17.621  1.00 96.52           H  
ATOM   1757  N   VAL A 114      -2.960  -1.897  13.250  1.00 97.32           N  
ATOM   1758  H   VAL A 114      -2.093  -1.388  13.350  1.00 97.32           H  
ATOM   1759  CA  VAL A 114      -3.100  -2.753  12.067  1.00 97.32           C  
ATOM   1760  HA  VAL A 114      -3.995  -3.366  12.166  1.00 97.32           H  
ATOM   1761  C   VAL A 114      -1.916  -3.699  11.994  1.00 97.32           C  
ATOM   1762  CB  VAL A 114      -3.241  -1.944  10.767  1.00 97.32           C  
ATOM   1763  HB  VAL A 114      -3.376  -2.639   9.939  1.00 97.32           H  
ATOM   1764  O   VAL A 114      -0.794  -3.321  12.337  1.00 97.32           O  
ATOM   1765  CG1 VAL A 114      -4.478  -1.044  10.833  1.00 97.32           C  
ATOM   1766 HG11 VAL A 114      -4.392  -0.319  11.643  1.00 97.32           H  
ATOM   1767 HG12 VAL A 114      -5.366  -1.654  11.001  1.00 97.32           H  
ATOM   1768 HG13 VAL A 114      -4.583  -0.505   9.891  1.00 97.32           H  
ATOM   1769  CG2 VAL A 114      -2.005  -1.088  10.467  1.00 97.32           C  
ATOM   1770 HG21 VAL A 114      -1.834  -0.386  11.283  1.00 97.32           H  
ATOM   1771 HG22 VAL A 114      -1.128  -1.722  10.341  1.00 97.32           H  
ATOM   1772 HG23 VAL A 114      -2.146  -0.534   9.539  1.00 97.32           H  
ATOM   1773  N   GLU A 115      -2.150  -4.917  11.530  1.00 97.97           N  
ATOM   1774  H   GLU A 115      -3.087  -5.153  11.237  1.00 97.97           H  
ATOM   1775  CA  GLU A 115      -1.093  -5.868  11.214  1.00 97.97           C  
ATOM   1776  HA  GLU A 115      -0.155  -5.534  11.656  1.00 97.97           H  
ATOM   1777  C   GLU A 115      -0.890  -5.908   9.702  1.00 97.97           C  
ATOM   1778  CB  GLU A 115      -1.386  -7.254  11.802  1.00 97.97           C  
ATOM   1779  HB2 GLU A 115      -2.362  -7.605  11.465  1.00 97.97           H  
ATOM   1780  HB3 GLU A 115      -0.622  -7.945  11.447  1.00 97.97           H  
ATOM   1781  O   GLU A 115      -1.832  -6.055   8.926  1.00 97.97           O  
ATOM   1782  CG  GLU A 115      -1.345  -7.223  13.336  1.00 97.97           C  
ATOM   1783  HG2 GLU A 115      -0.438  -6.708  13.655  1.00 97.97           H  
ATOM   1784  HG3 GLU A 115      -2.196  -6.656  13.713  1.00 97.97           H  
ATOM   1785  CD  GLU A 115      -1.362  -8.637  13.929  1.00 97.97           C  
ATOM   1786  OE1 GLU A 115      -0.304  -9.042  14.466  1.00 97.97           O  
ATOM   1787  OE2 GLU A 115      -2.422  -9.292  13.865  1.00 97.97           O  
ATOM   1788  N   VAL A 116       0.357  -5.749   9.270  1.00 97.62           N  
ATOM   1789  H   VAL A 116       1.075  -5.558   9.954  1.00 97.62           H  
ATOM   1790  CA  VAL A 116       0.746  -5.827   7.866  1.00 97.62           C  
ATOM   1791  HA  VAL A 116      -0.145  -6.015   7.267  1.00 97.62           H  
ATOM   1792  C   VAL A 116       1.694  -7.000   7.684  1.00 97.62           C  
ATOM   1793  CB  VAL A 116       1.346  -4.509   7.351  1.00 97.62           C  
ATOM   1794  HB  VAL A 116       2.293  -4.317   7.856  1.00 97.62           H  
ATOM   1795  O   VAL A 116       2.822  -6.994   8.181  1.00 97.62           O  
ATOM   1796  CG1 VAL A 116       1.595  -4.611   5.839  1.00 97.62           C  
ATOM   1797 HG11 VAL A 116       1.981  -3.664   5.463  1.00 97.62           H  
ATOM   1798 HG12 VAL A 116       2.328  -5.390   5.630  1.00 97.62           H  
ATOM   1799 HG13 VAL A 116       0.664  -4.848   5.324  1.00 97.62           H  
ATOM   1800  CG2 VAL A 116       0.402  -3.323   7.603  1.00 97.62           C  
ATOM   1801 HG21 VAL A 116       0.791  -2.418   7.137  1.00 97.62           H  
ATOM   1802 HG22 VAL A 116      -0.587  -3.542   7.202  1.00 97.62           H  
ATOM   1803 HG23 VAL A 116       0.314  -3.144   8.675  1.00 97.62           H  
ATOM   1804  N   HIS A 117       1.249  -8.003   6.935  1.00 97.67           N  
ATOM   1805  H   HIS A 117       0.297  -7.948   6.603  1.00 97.67           H  
ATOM   1806  CA  HIS A 117       2.076  -9.117   6.492  1.00 97.67           C  
ATOM   1807  HA  HIS A 117       2.910  -9.232   7.185  1.00 97.67           H  
ATOM   1808  C   HIS A 117       2.623  -8.819   5.101  1.00 97.67           C  
ATOM   1809  CB  HIS A 117       1.295 -10.432   6.505  1.00 97.67           C  
ATOM   1810  HB2 HIS A 117       1.996 -11.254   6.354  1.00 97.67           H  
ATOM   1811  HB3 HIS A 117       0.594 -10.446   5.671  1.00 97.67           H  
ATOM   1812  O   HIS A 117       1.866  -8.620   4.154  1.00 97.67           O  
ATOM   1813  CG  HIS A 117       0.544 -10.671   7.783  1.00 97.67           C  
ATOM   1814  CD2 HIS A 117      -0.777 -10.400   8.016  1.00 97.67           C  
ATOM   1815  HD2 HIS A 117      -1.489  -9.983   7.319  1.00 97.67           H  
ATOM   1816  ND1 HIS A 117       1.081 -11.142   8.959  1.00 97.67           N  
ATOM   1817  HD1 HIS A 117       2.062 -11.276   9.159  1.00 97.67           H  
ATOM   1818  CE1 HIS A 117       0.101 -11.161   9.880  1.00 97.67           C  
ATOM   1819  HE1 HIS A 117       0.209 -11.422  10.922  1.00 97.67           H  
ATOM   1820  NE2 HIS A 117      -1.040 -10.729   9.341  1.00 97.67           N  
ATOM   1821  N   ILE A 118       3.942  -8.816   4.969  1.00 96.92           N  
ATOM   1822  H   ILE A 118       4.495  -8.997   5.795  1.00 96.92           H  
ATOM   1823  CA  ILE A 118       4.652  -8.554   3.721  1.00 96.92           C  
ATOM   1824  HA  ILE A 118       3.935  -8.278   2.948  1.00 96.92           H  
ATOM   1825  C   ILE A 118       5.361  -9.839   3.310  1.00 96.92           C  
ATOM   1826  CB  ILE A 118       5.646  -7.385   3.877  1.00 96.92           C  
ATOM   1827  HB  ILE A 118       6.459  -7.722   4.520  1.00 96.92           H  
ATOM   1828  O   ILE A 118       6.156 -10.380   4.080  1.00 96.92           O  
ATOM   1829  CG1 ILE A 118       5.016  -6.141   4.542  1.00 96.92           C  
ATOM   1830 HG12 ILE A 118       4.545  -6.423   5.484  1.00 96.92           H  
ATOM   1831 HG13 ILE A 118       4.249  -5.722   3.891  1.00 96.92           H  
ATOM   1832  CG2 ILE A 118       6.209  -7.044   2.484  1.00 96.92           C  
ATOM   1833 HG21 ILE A 118       5.401  -6.752   1.813  1.00 96.92           H  
ATOM   1834 HG22 ILE A 118       6.722  -7.909   2.062  1.00 96.92           H  
ATOM   1835 HG23 ILE A 118       6.936  -6.233   2.540  1.00 96.92           H  
ATOM   1836  CD1 ILE A 118       6.042  -5.057   4.888  1.00 96.92           C  
ATOM   1837 HD11 ILE A 118       5.547  -4.250   5.427  1.00 96.92           H  
ATOM   1838 HD12 ILE A 118       6.489  -4.639   3.985  1.00 96.92           H  
ATOM   1839 HD13 ILE A 118       6.823  -5.477   5.521  1.00 96.92           H  
ATOM   1840  N   LYS A 119       5.099 -10.323   2.097  1.00 95.14           N  
ATOM   1841  H   LYS A 119       4.423  -9.822   1.537  1.00 95.14           H  
ATOM   1842  CA  LYS A 119       5.782 -11.472   1.497  1.00 95.14           C  
ATOM   1843  HA  LYS A 119       6.548 -11.831   2.184  1.00 95.14           H  
ATOM   1844  C   LYS A 119       6.489 -11.053   0.214  1.00 95.14           C  
ATOM   1845  CB  LYS A 119       4.779 -12.608   1.272  1.00 95.14           C  
ATOM   1846  HB2 LYS A 119       4.350 -12.901   2.230  1.00 95.14           H  
ATOM   1847  HB3 LYS A 119       3.973 -12.245   0.635  1.00 95.14           H  
ATOM   1848  O   LYS A 119       5.881 -10.432  -0.655  1.00 95.14           O  
ATOM   1849  CG  LYS A 119       5.436 -13.829   0.611  1.00 95.14           C  
ATOM   1850  HG2 LYS A 119       6.178 -14.259   1.285  1.00 95.14           H  
ATOM   1851  HG3 LYS A 119       5.936 -13.529  -0.310  1.00 95.14           H  
ATOM   1852  CD  LYS A 119       4.388 -14.878   0.245  1.00 95.14           C  
ATOM   1853  HD2 LYS A 119       3.869 -15.221   1.140  1.00 95.14           H  
ATOM   1854  HD3 LYS A 119       3.668 -14.424  -0.435  1.00 95.14           H  
ATOM   1855  CE  LYS A 119       5.103 -16.039  -0.451  1.00 95.14           C  
ATOM   1856  HE2 LYS A 119       5.731 -16.568   0.265  1.00 95.14           H  
ATOM   1857  HE3 LYS A 119       5.774 -15.624  -1.203  1.00 95.14           H  
ATOM   1858  NZ  LYS A 119       4.129 -16.948  -1.099  1.00 95.14           N  
ATOM   1859  HZ1 LYS A 119       4.620 -17.680  -1.592  1.00 95.14           H  
ATOM   1860  HZ2 LYS A 119       3.484 -17.344  -0.429  1.00 95.14           H  
ATOM   1861  HZ3 LYS A 119       3.590 -16.421  -1.771  1.00 95.14           H  
ATOM   1862  N   VAL A 120       7.755 -11.440   0.094  1.00 91.33           N  
ATOM   1863  H   VAL A 120       8.163 -11.957   0.860  1.00 91.33           H  
ATOM   1864  CA  VAL A 120       8.648 -11.092  -1.016  1.00 91.33           C  
ATOM   1865  HA  VAL A 120       8.072 -10.800  -1.895  1.00 91.33           H  
ATOM   1866  C   VAL A 120       9.504 -12.308  -1.344  1.00 91.33           C  
ATOM   1867  CB  VAL A 120       9.559  -9.930  -0.608  1.00 91.33           C  
ATOM   1868  HB  VAL A 120      10.196 -10.244   0.218  1.00 91.33           H  
ATOM   1869  O   VAL A 120      10.376 -12.687  -0.564  1.00 91.33           O  
ATOM   1870  CG1 VAL A 120      10.443  -9.500  -1.771  1.00 91.33           C  
ATOM   1871 HG11 VAL A 120      11.089  -8.701  -1.406  1.00 91.33           H  
ATOM   1872 HG12 VAL A 120       9.831  -9.151  -2.602  1.00 91.33           H  
ATOM   1873 HG13 VAL A 120      11.080 -10.319  -2.103  1.00 91.33           H  
ATOM   1874  CG2 VAL A 120       8.777  -8.707  -0.138  1.00 91.33           C  
ATOM   1875 HG21 VAL A 120       8.221  -8.261  -0.963  1.00 91.33           H  
ATOM   1876 HG22 VAL A 120       9.496  -8.009   0.290  1.00 91.33           H  
ATOM   1877 HG23 VAL A 120       8.097  -8.967   0.673  1.00 91.33           H  
ATOM   1878  N   GLY A 121       9.233 -12.964  -2.474  1.00 88.69           N  
ATOM   1879  H   GLY A 121       8.556 -12.576  -3.116  1.00 88.69           H  
ATOM   1880  CA  GLY A 121       9.805 -14.283  -2.755  1.00 88.69           C  
ATOM   1881  HA2 GLY A 121       9.371 -14.689  -3.668  1.00 88.69           H  
ATOM   1882  HA3 GLY A 121      10.881 -14.184  -2.899  1.00 88.69           H  
ATOM   1883  C   GLY A 121       9.525 -15.262  -1.604  1.00 88.69           C  
ATOM   1884  O   GLY A 121       8.363 -15.548  -1.293  1.00 88.69           O  
ATOM   1885  N   ASP A 122      10.596 -15.728  -0.958  1.00 89.93           N  
ATOM   1886  H   ASP A 122      11.509 -15.448  -1.287  1.00 89.93           H  
ATOM   1887  CA  ASP A 122      10.554 -16.645   0.190  1.00 89.93           C  
ATOM   1888  HA  ASP A 122       9.641 -17.239   0.135  1.00 89.93           H  
ATOM   1889  C   ASP A 122      10.556 -15.929   1.553  1.00 89.93           C  
ATOM   1890  CB  ASP A 122      11.741 -17.614   0.105  1.00 89.93           C  
ATOM   1891  HB2 ASP A 122      11.672 -18.337   0.918  1.00 89.93           H  
ATOM   1892  HB3 ASP A 122      12.666 -17.051   0.231  1.00 89.93           H  
ATOM   1893  O   ASP A 122      10.253 -16.547   2.576  1.00 89.93           O  
ATOM   1894  CG  ASP A 122      11.774 -18.370  -1.222  1.00 89.93           C  
ATOM   1895  OD1 ASP A 122      10.719 -18.931  -1.594  1.00 89.93           O  
ATOM   1896  OD2 ASP A 122      12.850 -18.330  -1.864  1.00 89.93           O  
ATOM   1897  N   GLU A 123      10.878 -14.633   1.591  1.00 93.94           N  
ATOM   1898  H   GLU A 123      10.977 -14.128   0.722  1.00 93.94           H  
ATOM   1899  CA  GLU A 123      10.917 -13.856   2.829  1.00 93.94           C  
ATOM   1900  HA  GLU A 123      11.274 -14.518   3.618  1.00 93.94           H  
ATOM   1901  C   GLU A 123       9.511 -13.379   3.217  1.00 93.94           C  
ATOM   1902  CB  GLU A 123      11.928 -12.699   2.722  1.00 93.94           C  
ATOM   1903  HB2 GLU A 123      12.853 -13.086   2.296  1.00 93.94           H  
ATOM   1904  HB3 GLU A 123      11.532 -11.925   2.064  1.00 93.94           H  
ATOM   1905  O   GLU A 123       8.715 -12.950   2.376  1.00 93.94           O  
ATOM   1906  CG  GLU A 123      12.235 -12.098   4.107  1.00 93.94           C  
ATOM   1907  HG2 GLU A 123      11.312 -11.700   4.529  1.00 93.94           H  
ATOM   1908  HG3 GLU A 123      12.581 -12.896   4.764  1.00 93.94           H  
ATOM   1909  CD  GLU A 123      13.287 -10.977   4.097  1.00 93.94           C  
ATOM   1910  OE1 GLU A 123      13.339 -10.232   5.107  1.00 93.94           O  
ATOM   1911  OE2 GLU A 123      14.018 -10.822   3.098  1.00 93.94           O  
ATOM   1912  N   LYS A 124       9.201 -13.445   4.515  1.00 95.64           N  
ATOM   1913  H   LYS A 124       9.913 -13.767   5.155  1.00 95.64           H  
ATOM   1914  CA  LYS A 124       7.956 -12.941   5.101  1.00 95.64           C  
ATOM   1915  HA  LYS A 124       7.449 -12.306   4.374  1.00 95.64           H  
ATOM   1916  C   LYS A 124       8.264 -12.101   6.330  1.00 95.64           C  
ATOM   1917  CB  LYS A 124       7.022 -14.092   5.491  1.00 95.64           C  
ATOM   1918  HB2 LYS A 124       6.155 -13.674   6.004  1.00 95.64           H  
ATOM   1919  HB3 LYS A 124       7.546 -14.748   6.187  1.00 95.64           H  
ATOM   1920  O   LYS A 124       9.075 -12.509   7.159  1.00 95.64           O  
ATOM   1921  CG  LYS A 124       6.532 -14.910   4.291  1.00 95.64           C  
ATOM   1922  HG2 LYS A 124       5.975 -14.260   3.616  1.00 95.64           H  
ATOM   1923  HG3 LYS A 124       7.382 -15.341   3.763  1.00 95.64           H  
ATOM   1924  CD  LYS A 124       5.622 -16.034   4.791  1.00 95.64           C  
ATOM   1925  HD2 LYS A 124       6.166 -16.619   5.533  1.00 95.64           H  
ATOM   1926  HD3 LYS A 124       4.740 -15.598   5.258  1.00 95.64           H  
ATOM   1927  CE  LYS A 124       5.206 -16.946   3.637  1.00 95.64           C  
ATOM   1928  HE2 LYS A 124       4.651 -16.351   2.911  1.00 95.64           H  
ATOM   1929  HE3 LYS A 124       6.110 -17.322   3.159  1.00 95.64           H  
ATOM   1930  NZ  LYS A 124       4.379 -18.070   4.143  1.00 95.64           N  
ATOM   1931  HZ1 LYS A 124       4.120 -18.704   3.401  1.00 95.64           H  
ATOM   1932  HZ2 LYS A 124       3.544 -17.719   4.589  1.00 95.64           H  
ATOM   1933  HZ3 LYS A 124       4.901 -18.590   4.834  1.00 95.64           H  
ATOM   1934  N   ARG A 125       7.577 -10.973   6.482  1.00 96.89           N  
ATOM   1935  H   ARG A 125       6.936 -10.709   5.747  1.00 96.89           H  
ATOM   1936  CA  ARG A 125       7.621 -10.135   7.686  1.00 96.89           C  
ATOM   1937  HA  ARG A 125       8.056 -10.706   8.507  1.00 96.89           H  
ATOM   1938  C   ARG A 125       6.213  -9.751   8.106  1.00 96.89           C  
ATOM   1939  CB  ARG A 125       8.488  -8.890   7.450  1.00 96.89           C  
ATOM   1940  HB2 ARG A 125       8.437  -8.260   8.337  1.00 96.89           H  
ATOM   1941  HB3 ARG A 125       8.095  -8.323   6.605  1.00 96.89           H  
ATOM   1942  O   ARG A 125       5.372  -9.500   7.252  1.00 96.89           O  
ATOM   1943  CG  ARG A 125       9.954  -9.266   7.190  1.00 96.89           C  
ATOM   1944  HG2 ARG A 125      10.040  -9.784   6.235  1.00 96.89           H  
ATOM   1945  HG3 ARG A 125      10.311  -9.923   7.983  1.00 96.89           H  
ATOM   1946  CD  ARG A 125      10.821  -8.011   7.158  1.00 96.89           C  
ATOM   1947  HD2 ARG A 125      10.412  -7.328   6.414  1.00 96.89           H  
ATOM   1948  HD3 ARG A 125      10.796  -7.535   8.138  1.00 96.89           H  
ATOM   1949  NE  ARG A 125      12.205  -8.332   6.790  1.00 96.89           N  
ATOM   1950  HE  ARG A 125      12.396  -9.225   6.357  1.00 96.89           H  
ATOM   1951  NH1 ARG A 125      13.098  -6.234   7.039  1.00 96.89           N  
ATOM   1952 HH11 ARG A 125      12.238  -5.923   7.468  1.00 96.89           H  
ATOM   1953 HH12 ARG A 125      13.766  -5.594   6.634  1.00 96.89           H  
ATOM   1954  NH2 ARG A 125      14.278  -7.855   6.069  1.00 96.89           N  
ATOM   1955 HH21 ARG A 125      14.925  -7.159   5.726  1.00 96.89           H  
ATOM   1956 HH22 ARG A 125      14.241  -8.771   5.645  1.00 96.89           H  
ATOM   1957  CZ  ARG A 125      13.190  -7.475   6.655  1.00 96.89           C  
ATOM   1958  N   THR A 126       5.984  -9.682   9.410  1.00 97.65           N  
ATOM   1959  H   THR A 126       6.747  -9.858  10.048  1.00 97.65           H  
ATOM   1960  CA  THR A 126       4.754  -9.147   9.998  1.00 97.65           C  
ATOM   1961  HA  THR A 126       4.053  -8.858   9.215  1.00 97.65           H  
ATOM   1962  C   THR A 126       5.122  -7.913  10.799  1.00 97.65           C  
ATOM   1963  CB  THR A 126       4.054 -10.173  10.896  1.00 97.65           C  
ATOM   1964  HB  THR A 126       4.727 -10.460  11.704  1.00 97.65           H  
ATOM   1965  O   THR A 126       6.098  -7.940  11.549  1.00 97.65           O  
ATOM   1966  CG2 THR A 126       2.758  -9.632  11.499  1.00 97.65           C  
ATOM   1967 HG21 THR A 126       2.977  -8.862  12.239  1.00 97.65           H  
ATOM   1968 HG22 THR A 126       2.122  -9.199  10.727  1.00 97.65           H  
ATOM   1969 HG23 THR A 126       2.215 -10.427  12.010  1.00 97.65           H  
ATOM   1970  OG1 THR A 126       3.730 -11.333  10.156  1.00 97.65           O  
ATOM   1971  HG1 THR A 126       3.430 -11.973  10.805  1.00 97.65           H  
ATOM   1972  N   VAL A 127       4.362  -6.840  10.621  1.00 97.52           N  
ATOM   1973  H   VAL A 127       3.605  -6.887   9.955  1.00 97.52           H  
ATOM   1974  CA  VAL A 127       4.588  -5.556  11.279  1.00 97.52           C  
ATOM   1975  HA  VAL A 127       5.302  -5.668  12.095  1.00 97.52           H  
ATOM   1976  C   VAL A 127       3.271  -5.071  11.850  1.00 97.52           C  
ATOM   1977  CB  VAL A 127       5.147  -4.529  10.281  1.00 97.52           C  
ATOM   1978  HB  VAL A 127       4.434  -4.387   9.469  1.00 97.52           H  
ATOM   1979  O   VAL A 127       2.299  -4.934  11.114  1.00 97.52           O  
ATOM   1980  CG1 VAL A 127       5.408  -3.172  10.942  1.00 97.52           C  
ATOM   1981 HG11 VAL A 127       6.138  -3.269  11.746  1.00 97.52           H  
ATOM   1982 HG12 VAL A 127       5.775  -2.472  10.192  1.00 97.52           H  
ATOM   1983 HG13 VAL A 127       4.484  -2.762  11.349  1.00 97.52           H  
ATOM   1984  CG2 VAL A 127       6.468  -5.018   9.680  1.00 97.52           C  
ATOM   1985 HG21 VAL A 127       7.188  -5.224  10.472  1.00 97.52           H  
ATOM   1986 HG22 VAL A 127       6.305  -5.913   9.080  1.00 97.52           H  
ATOM   1987 HG23 VAL A 127       6.858  -4.230   9.036  1.00 97.52           H  
ATOM   1988  N   THR A 128       3.243  -4.782  13.145  1.00 97.89           N  
ATOM   1989  H   THR A 128       4.063  -4.944  13.713  1.00 97.89           H  
ATOM   1990  CA  THR A 128       2.142  -4.035  13.753  1.00 97.89           C  
ATOM   1991  HA  THR A 128       1.215  -4.268  13.229  1.00 97.89           H  
ATOM   1992  C   THR A 128       2.436  -2.546  13.615  1.00 97.89           C  
ATOM   1993  CB  THR A 128       1.954  -4.414  15.225  1.00 97.89           C  
ATOM   1994  HB  THR A 128       2.814  -4.063  15.794  1.00 97.89           H  
ATOM   1995  O   THR A 128       3.526  -2.109  13.976  1.00 97.89           O  
ATOM   1996  CG2 THR A 128       0.686  -3.804  15.820  1.00 97.89           C  
ATOM   1997 HG21 THR A 128       0.555  -4.166  16.839  1.00 97.89           H  
ATOM   1998 HG22 THR A 128      -0.182  -4.085  15.223  1.00 97.89           H  
ATOM   1999 HG23 THR A 128       0.771  -2.718  15.845  1.00 97.89           H  
ATOM   2000  OG1 THR A 128       1.876  -5.815  15.370  1.00 97.89           O  
ATOM   2001  HG1 THR A 128       1.052  -6.137  14.998  1.00 97.89           H  
ATOM   2002  N   VAL A 129       1.482  -1.775  13.097  1.00 97.89           N  
ATOM   2003  H   VAL A 129       0.623  -2.219  12.805  1.00 97.89           H  
ATOM   2004  CA  VAL A 129       1.586  -0.317  12.953  1.00 97.89           C  
ATOM   2005  HA  VAL A 129       2.557   0.018  13.320  1.00 97.89           H  
ATOM   2006  C   VAL A 129       0.508   0.323  13.822  1.00 97.89           C  
ATOM   2007  CB  VAL A 129       1.471   0.120  11.478  1.00 97.89           C  
ATOM   2008  HB  VAL A 129       0.445  -0.022  11.138  1.00 97.89           H  
ATOM   2009  O   VAL A 129      -0.689   0.117  13.601  1.00 97.89           O  
ATOM   2010  CG1 VAL A 129       1.832   1.599  11.310  1.00 97.89           C  
ATOM   2011 HG11 VAL A 129       1.191   2.220  11.936  1.00 97.89           H  
ATOM   2012 HG12 VAL A 129       1.708   1.905  10.271  1.00 97.89           H  
ATOM   2013 HG13 VAL A 129       2.867   1.769  11.609  1.00 97.89           H  
ATOM   2014  CG2 VAL A 129       2.385  -0.687  10.546  1.00 97.89           C  
ATOM   2015 HG21 VAL A 129       2.096  -1.738  10.548  1.00 97.89           H  
ATOM   2016 HG22 VAL A 129       2.291  -0.310   9.528  1.00 97.89           H  
ATOM   2017 HG23 VAL A 129       3.420  -0.592  10.874  1.00 97.89           H  
ATOM   2018  N   ASN A 130       0.912   1.071  14.843  1.00 97.86           N  
ATOM   2019  H   ASN A 130       1.902   1.231  14.961  1.00 97.86           H  
ATOM   2020  CA  ASN A 130       0.001   1.733  15.773  1.00 97.86           C  
ATOM   2021  HA  ASN A 130      -0.785   1.023  16.031  1.00 97.86           H  
ATOM   2022  C   ASN A 130      -0.659   2.973  15.136  1.00 97.86           C  
ATOM   2023  CB  ASN A 130       0.759   2.090  17.060  1.00 97.86           C  
ATOM   2024  HB2 ASN A 130       0.109   2.632  17.746  1.00 97.86           H  
ATOM   2025  HB3 ASN A 130       1.602   2.738  16.821  1.00 97.86           H  
ATOM   2026  O   ASN A 130      -0.148   3.508  14.152  1.00 97.86           O  
ATOM   2027  CG  ASN A 130       1.253   0.853  17.778  1.00 97.86           C  
ATOM   2028  ND2 ASN A 130       2.542   0.625  17.785  1.00 97.86           N  
ATOM   2029 HD21 ASN A 130       3.101   1.117  17.104  1.00 97.86           H  
ATOM   2030 HD22 ASN A 130       2.855  -0.262  18.153  1.00 97.86           H  
ATOM   2031  OD1 ASN A 130       0.476   0.075  18.312  1.00 97.86           O  
ATOM   2032  N   PRO A 131      -1.784   3.462  15.686  1.00 97.36           N  
ATOM   2033  CA  PRO A 131      -2.407   4.708  15.239  1.00 97.36           C  
ATOM   2034  HA  PRO A 131      -2.846   4.548  14.255  1.00 97.36           H  
ATOM   2035  C   PRO A 131      -1.423   5.886  15.184  1.00 97.36           C  
ATOM   2036  CB  PRO A 131      -3.524   4.967  16.254  1.00 97.36           C  
ATOM   2037  HB2 PRO A 131      -4.346   5.542  15.826  1.00 97.36           H  
ATOM   2038  HB3 PRO A 131      -3.131   5.479  17.133  1.00 97.36           H  
ATOM   2039  O   PRO A 131      -0.774   6.209  16.179  1.00 97.36           O  
ATOM   2040  CG  PRO A 131      -3.943   3.555  16.648  1.00 97.36           C  
ATOM   2041  HG2 PRO A 131      -4.468   3.533  17.602  1.00 97.36           H  
ATOM   2042  HG3 PRO A 131      -4.554   3.127  15.853  1.00 97.36           H  
ATOM   2043  CD  PRO A 131      -2.601   2.832  16.714  1.00 97.36           C  
ATOM   2044  HD2 PRO A 131      -2.148   2.989  17.693  1.00 97.36           H  
ATOM   2045  HD3 PRO A 131      -2.744   1.768  16.525  1.00 97.36           H  
ATOM   2046  N   GLY A 132      -1.329   6.540  14.025  1.00 96.86           N  
ATOM   2047  H   GLY A 132      -1.827   6.169  13.228  1.00 96.86           H  
ATOM   2048  CA  GLY A 132      -0.425   7.664  13.766  1.00 96.86           C  
ATOM   2049  HA2 GLY A 132      -0.477   8.366  14.599  1.00 96.86           H  
ATOM   2050  HA3 GLY A 132      -0.758   8.172  12.861  1.00 96.86           H  
ATOM   2051  C   GLY A 132       1.045   7.279  13.566  1.00 96.86           C  
ATOM   2052  O   GLY A 132       1.876   8.168  13.377  1.00 96.86           O  
ATOM   2053  N   GLU A 133       1.382   5.989  13.609  1.00 97.71           N  
ATOM   2054  H   GLU A 133       0.656   5.298  13.741  1.00 97.71           H  
ATOM   2055  CA  GLU A 133       2.742   5.493  13.404  1.00 97.71           C  
ATOM   2056  HA  GLU A 133       3.432   6.215  13.840  1.00 97.71           H  
ATOM   2057  C   GLU A 133       3.072   5.368  11.909  1.00 97.71           C  
ATOM   2058  CB  GLU A 133       2.928   4.162  14.155  1.00 97.71           C  
ATOM   2059  HB2 GLU A 133       2.534   4.278  15.165  1.00 97.71           H  
ATOM   2060  HB3 GLU A 133       2.360   3.387  13.641  1.00 97.71           H  
ATOM   2061  O   GLU A 133       2.229   4.987  11.089  1.00 97.71           O  
ATOM   2062  CG  GLU A 133       4.392   3.709  14.259  1.00 97.71           C  
ATOM   2063  HG2 GLU A 133       4.795   3.573  13.256  1.00 97.71           H  
ATOM   2064  HG3 GLU A 133       4.962   4.502  14.744  1.00 97.71           H  
ATOM   2065  CD  GLU A 133       4.569   2.400  15.052  1.00 97.71           C  
ATOM   2066  OE1 GLU A 133       5.730   2.068  15.368  1.00 97.71           O  
ATOM   2067  OE2 GLU A 133       3.554   1.742  15.387  1.00 97.71           O  
ATOM   2068  N   GLU A 134       4.330   5.656  11.570  1.00 97.88           N  
ATOM   2069  H   GLU A 134       4.973   5.924  12.301  1.00 97.88           H  
ATOM   2070  CA  GLU A 134       4.934   5.333  10.280  1.00 97.88           C  
ATOM   2071  HA  GLU A 134       4.186   4.820   9.675  1.00 97.88           H  
ATOM   2072  C   GLU A 134       6.112   4.376  10.508  1.00 97.88           C  
ATOM   2073  CB  GLU A 134       5.331   6.616   9.522  1.00 97.88           C  
ATOM   2074  HB2 GLU A 134       6.093   7.152  10.086  1.00 97.88           H  
ATOM   2075  HB3 GLU A 134       4.445   7.246   9.447  1.00 97.88           H  
ATOM   2076  O   GLU A 134       7.015   4.668  11.293  1.00 97.88           O  
ATOM   2077  CG  GLU A 134       5.855   6.330   8.099  1.00 97.88           C  
ATOM   2078  HG2 GLU A 134       5.123   5.712   7.578  1.00 97.88           H  
ATOM   2079  HG3 GLU A 134       6.779   5.757   8.173  1.00 97.88           H  
ATOM   2080  CD  GLU A 134       6.113   7.588   7.241  1.00 97.88           C  
ATOM   2081  OE1 GLU A 134       6.745   7.443   6.163  1.00 97.88           O  
ATOM   2082  OE2 GLU A 134       5.633   8.691   7.599  1.00 97.88           O  
ATOM   2083  N   VAL A 135       6.104   3.231   9.824  1.00 98.00           N  
ATOM   2084  H   VAL A 135       5.347   3.086   9.172  1.00 98.00           H  
ATOM   2085  CA  VAL A 135       7.128   2.184   9.930  1.00 98.00           C  
ATOM   2086  HA  VAL A 135       7.913   2.523  10.606  1.00 98.00           H  
ATOM   2087  C   VAL A 135       7.756   1.942   8.563  1.00 98.00           C  
ATOM   2088  CB  VAL A 135       6.549   0.875  10.510  1.00 98.00           C  
ATOM   2089  HB  VAL A 135       5.757   0.508   9.858  1.00 98.00           H  
ATOM   2090  O   VAL A 135       7.050   1.805   7.566  1.00 98.00           O  
ATOM   2091  CG1 VAL A 135       7.634  -0.207  10.616  1.00 98.00           C  
ATOM   2092 HG11 VAL A 135       7.259  -1.056  11.187  1.00 98.00           H  
ATOM   2093 HG12 VAL A 135       8.506   0.191  11.136  1.00 98.00           H  
ATOM   2094 HG13 VAL A 135       7.924  -0.553   9.624  1.00 98.00           H  
ATOM   2095  CG2 VAL A 135       5.964   1.085  11.910  1.00 98.00           C  
ATOM   2096 HG21 VAL A 135       5.139   1.796  11.864  1.00 98.00           H  
ATOM   2097 HG22 VAL A 135       5.578   0.148  12.311  1.00 98.00           H  
ATOM   2098 HG23 VAL A 135       6.722   1.475  12.589  1.00 98.00           H  
ATOM   2099  N   GLU A 136       9.084   1.833   8.507  1.00 97.95           N  
ATOM   2100  H   GLU A 136       9.611   1.930   9.363  1.00 97.95           H  
ATOM   2101  CA  GLU A 136       9.815   1.437   7.300  1.00 97.95           C  
ATOM   2102  HA  GLU A 136       9.118   1.429   6.463  1.00 97.95           H  
ATOM   2103  C   GLU A 136      10.380   0.015   7.441  1.00 97.95           C  
ATOM   2104  CB  GLU A 136      10.897   2.477   6.948  1.00 97.95           C  
ATOM   2105  HB2 GLU A 136      11.684   2.457   7.702  1.00 97.95           H  
ATOM   2106  HB3 GLU A 136      10.443   3.469   6.945  1.00 97.95           H  
ATOM   2107  O   GLU A 136      11.016  -0.333   8.436  1.00 97.95           O  
ATOM   2108  CG  GLU A 136      11.506   2.217   5.559  1.00 97.95           C  
ATOM   2109  HG2 GLU A 136      10.705   2.194   4.820  1.00 97.95           H  
ATOM   2110  HG3 GLU A 136      11.977   1.234   5.555  1.00 97.95           H  
ATOM   2111  CD  GLU A 136      12.542   3.275   5.144  1.00 97.95           C  
ATOM   2112  OE1 GLU A 136      13.750   2.954   5.196  1.00 97.95           O  
ATOM   2113  OE2 GLU A 136      12.137   4.370   4.673  1.00 97.95           O  
ATOM   2114  N   VAL A 137      10.176  -0.811   6.416  1.00 97.02           N  
ATOM   2115  H   VAL A 137       9.612  -0.466   5.653  1.00 97.02           H  
ATOM   2116  CA  VAL A 137      10.668  -2.188   6.318  1.00 97.02           C  
ATOM   2117  HA  VAL A 137      11.277  -2.415   7.193  1.00 97.02           H  
ATOM   2118  C   VAL A 137      11.520  -2.308   5.063  1.00 97.02           C  
ATOM   2119  CB  VAL A 137       9.510  -3.200   6.250  1.00 97.02           C  
ATOM   2120  HB  VAL A 137       9.013  -3.116   5.284  1.00 97.02           H  
ATOM   2121  O   VAL A 137      11.040  -2.048   3.965  1.00 97.02           O  
ATOM   2122  CG1 VAL A 137      10.034  -4.635   6.398  1.00 97.02           C  
ATOM   2123 HG11 VAL A 137       9.197  -5.329   6.320  1.00 97.02           H  
ATOM   2124 HG12 VAL A 137      10.744  -4.863   5.603  1.00 97.02           H  
ATOM   2125 HG13 VAL A 137      10.506  -4.752   7.373  1.00 97.02           H  
ATOM   2126  CG2 VAL A 137       8.453  -2.979   7.330  1.00 97.02           C  
ATOM   2127 HG21 VAL A 137       8.038  -1.973   7.264  1.00 97.02           H  
ATOM   2128 HG22 VAL A 137       8.878  -3.126   8.323  1.00 97.02           H  
ATOM   2129 HG23 VAL A 137       7.634  -3.675   7.150  1.00 97.02           H  
ATOM   2130  N   THR A 138      12.774  -2.735   5.199  1.00 96.02           N  
ATOM   2131  H   THR A 138      13.130  -2.903   6.129  1.00 96.02           H  
ATOM   2132  CA  THR A 138      13.668  -2.953   4.049  1.00 96.02           C  
ATOM   2133  HA  THR A 138      13.196  -2.572   3.143  1.00 96.02           H  
ATOM   2134  C   THR A 138      13.942  -4.437   3.832  1.00 96.02           C  
ATOM   2135  CB  THR A 138      14.981  -2.175   4.201  1.00 96.02           C  
ATOM   2136  HB  THR A 138      15.498  -2.498   5.105  1.00 96.02           H  
ATOM   2137  O   THR A 138      14.325  -5.143   4.769  1.00 96.02           O  
ATOM   2138  CG2 THR A 138      15.909  -2.344   2.997  1.00 96.02           C  
ATOM   2139 HG21 THR A 138      16.764  -1.676   3.100  1.00 96.02           H  
ATOM   2140 HG22 THR A 138      15.377  -2.103   2.076  1.00 96.02           H  
ATOM   2141 HG23 THR A 138      16.280  -3.368   2.940  1.00 96.02           H  
ATOM   2142  OG1 THR A 138      14.723  -0.793   4.282  1.00 96.02           O  
ATOM   2143  HG1 THR A 138      14.155  -0.599   5.031  1.00 96.02           H  
ATOM   2144  N   PHE A 139      13.791  -4.880   2.588  1.00 94.09           N  
ATOM   2145  H   PHE A 139      13.475  -4.218   1.893  1.00 94.09           H  
ATOM   2146  CA  PHE A 139      14.177  -6.193   2.080  1.00 94.09           C  
ATOM   2147  HA  PHE A 139      14.439  -6.858   2.903  1.00 94.09           H  
ATOM   2148  C   PHE A 139      15.388  -6.041   1.165  1.00 94.09           C  
ATOM   2149  CB  PHE A 139      13.009  -6.812   1.305  1.00 94.09           C  
ATOM   2150  HB2 PHE A 139      12.741  -6.151   0.481  1.00 94.09           H  
ATOM   2151  HB3 PHE A 139      13.343  -7.756   0.876  1.00 94.09           H  
ATOM   2152  O   PHE A 139      15.477  -5.055   0.432  1.00 94.09           O  
ATOM   2153  CG  PHE A 139      11.777  -7.069   2.143  1.00 94.09           C  
ATOM   2154  CD1 PHE A 139      11.531  -8.361   2.637  1.00 94.09           C  
ATOM   2155  HD1 PHE A 139      12.211  -9.166   2.398  1.00 94.09           H  
ATOM   2156  CD2 PHE A 139      10.881  -6.024   2.436  1.00 94.09           C  
ATOM   2157  HD2 PHE A 139      11.064  -5.030   2.055  1.00 94.09           H  
ATOM   2158  CE1 PHE A 139      10.400  -8.609   3.430  1.00 94.09           C  
ATOM   2159  HE1 PHE A 139      10.211  -9.607   3.797  1.00 94.09           H  
ATOM   2160  CE2 PHE A 139       9.750  -6.269   3.231  1.00 94.09           C  
ATOM   2161  HE2 PHE A 139       9.068  -5.464   3.458  1.00 94.09           H  
ATOM   2162  CZ  PHE A 139       9.514  -7.562   3.731  1.00 94.09           C  
ATOM   2163  HZ  PHE A 139       8.646  -7.756   4.344  1.00 94.09           H  
ATOM   2164  N   SER A 140      16.277  -7.032   1.178  1.00 92.72           N  
ATOM   2165  H   SER A 140      16.100  -7.844   1.752  1.00 92.72           H  
ATOM   2166  CA  SER A 140      17.434  -7.095   0.284  1.00 92.72           C  
ATOM   2167  HA  SER A 140      17.340  -6.330  -0.487  1.00 92.72           H  
ATOM   2168  C   SER A 140      17.493  -8.462  -0.383  1.00 92.72           C  
ATOM   2169  CB  SER A 140      18.750  -6.847   1.023  1.00 92.72           C  
ATOM   2170  HB2 SER A 140      18.914  -7.649   1.742  1.00 92.72           H  
ATOM   2171  HB3 SER A 140      19.562  -6.859   0.295  1.00 92.72           H  
ATOM   2172  O   SER A 140      17.333  -9.483   0.286  1.00 92.72           O  
ATOM   2173  OG  SER A 140      18.762  -5.604   1.702  1.00 92.72           O  
ATOM   2174  HG  SER A 140      19.675  -5.426   1.938  1.00 92.72           H  
ATOM   2175  N   ALA A 141      17.751  -8.496  -1.685  1.00 87.16           N  
ATOM   2176  H   ALA A 141      17.891  -7.627  -2.179  1.00 87.16           H  
ATOM   2177  CA  ALA A 141      17.857  -9.729  -2.448  1.00 87.16           C  
ATOM   2178  HA  ALA A 141      18.096 -10.553  -1.775  1.00 87.16           H  
ATOM   2179  C   ALA A 141      18.970  -9.626  -3.492  1.00 87.16           C  
ATOM   2180  CB  ALA A 141      16.505 -10.019  -3.112  1.00 87.16           C  
ATOM   2181  HB1 ALA A 141      16.213  -9.177  -3.739  1.00 87.16           H  
ATOM   2182  HB2 ALA A 141      16.591 -10.900  -3.748  1.00 87.16           H  
ATOM   2183  HB3 ALA A 141      15.740 -10.182  -2.352  1.00 87.16           H  
ATOM   2184  O   ALA A 141      18.993  -8.696  -4.285  1.00 87.16           O  
ATOM   2185  N   ASN A 142      19.832 -10.646  -3.559  1.00 83.18           N  
ATOM   2186  H   ASN A 142      19.833 -11.325  -2.811  1.00 83.18           H  
ATOM   2187  CA  ASN A 142      20.855 -10.760  -4.612  1.00 83.18           C  
ATOM   2188  HA  ASN A 142      21.466  -9.857  -4.614  1.00 83.18           H  
ATOM   2189  C   ASN A 142      20.252 -10.902  -6.022  1.00 83.18           C  
ATOM   2190  CB  ASN A 142      21.743 -11.983  -4.322  1.00 83.18           C  
ATOM   2191  HB2 ASN A 142      21.127 -12.882  -4.323  1.00 83.18           H  
ATOM   2192  HB3 ASN A 142      22.475 -12.079  -5.124  1.00 83.18           H  
ATOM   2193  O   ASN A 142      20.955 -10.740  -7.012  1.00 83.18           O  
ATOM   2194  CG  ASN A 142      22.514 -11.889  -3.020  1.00 83.18           C  
ATOM   2195  ND2 ASN A 142      22.892 -13.008  -2.448  1.00 83.18           N  
ATOM   2196 HD21 ASN A 142      23.438 -12.889  -1.606  1.00 83.18           H  
ATOM   2197 HD22 ASN A 142      22.770 -13.895  -2.916  1.00 83.18           H  
ATOM   2198  OD1 ASN A 142      22.778 -10.838  -2.477  1.00 83.18           O  
ATOM   2199  N   ASP A 143      18.967 -11.248  -6.094  1.00 83.50           N  
ATOM   2200  H   ASP A 143      18.444 -11.256  -5.230  1.00 83.50           H  
ATOM   2201  CA  ASP A 143      18.179 -11.321  -7.314  1.00 83.50           C  
ATOM   2202  HA  ASP A 143      18.781 -11.030  -8.174  1.00 83.50           H  
ATOM   2203  C   ASP A 143      16.973 -10.369  -7.180  1.00 83.50           C  
ATOM   2204  CB  ASP A 143      17.758 -12.777  -7.551  1.00 83.50           C  
ATOM   2205  HB2 ASP A 143      17.238 -13.150  -6.668  1.00 83.50           H  
ATOM   2206  HB3 ASP A 143      18.652 -13.383  -7.698  1.00 83.50           H  
ATOM   2207  O   ASP A 143      16.018 -10.697  -6.461  1.00 83.50           O  
ATOM   2208  CG  ASP A 143      16.848 -12.928  -8.770  1.00 83.50           C  
ATOM   2209  OD1 ASP A 143      16.660 -11.926  -9.494  1.00 83.50           O  
ATOM   2210  OD2 ASP A 143      16.302 -14.042  -8.918  1.00 83.50           O  
ATOM   2211  N   PRO A 144      16.997  -9.202  -7.852  1.00 77.72           N  
ATOM   2212  CA  PRO A 144      15.893  -8.246  -7.854  1.00 77.72           C  
ATOM   2213  HA  PRO A 144      15.746  -7.890  -6.835  1.00 77.72           H  
ATOM   2214  C   PRO A 144      14.568  -8.822  -8.372  1.00 77.72           C  
ATOM   2215  CB  PRO A 144      16.361  -7.080  -8.730  1.00 77.72           C  
ATOM   2216  HB2 PRO A 144      16.066  -7.247  -9.766  1.00 77.72           H  
ATOM   2217  HB3 PRO A 144      15.968  -6.127  -8.373  1.00 77.72           H  
ATOM   2218  O   PRO A 144      13.512  -8.316  -7.996  1.00 77.72           O  
ATOM   2219  CG  PRO A 144      17.883  -7.143  -8.628  1.00 77.72           C  
ATOM   2220  HG2 PRO A 144      18.210  -6.668  -7.703  1.00 77.72           H  
ATOM   2221  HG3 PRO A 144      18.369  -6.689  -9.491  1.00 77.72           H  
ATOM   2222  CD  PRO A 144      18.144  -8.643  -8.552  1.00 77.72           C  
ATOM   2223  HD2 PRO A 144      19.075  -8.826  -8.015  1.00 77.72           H  
ATOM   2224  HD3 PRO A 144      18.197  -9.065  -9.556  1.00 77.72           H  
ATOM   2225  N   HIS A 145      14.568  -9.913  -9.155  1.00 79.20           N  
ATOM   2226  H   HIS A 145      15.442 -10.354  -9.404  1.00 79.20           H  
ATOM   2227  CA  HIS A 145      13.326 -10.555  -9.609  1.00 79.20           C  
ATOM   2228  HA  HIS A 145      12.722  -9.801 -10.113  1.00 79.20           H  
ATOM   2229  C   HIS A 145      12.484 -11.103  -8.448  1.00 79.20           C  
ATOM   2230  CB  HIS A 145      13.626 -11.678 -10.610  1.00 79.20           C  
ATOM   2231  HB2 HIS A 145      14.297 -12.412 -10.163  1.00 79.20           H  
ATOM   2232  HB3 HIS A 145      12.695 -12.195 -10.842  1.00 79.20           H  
ATOM   2233  O   HIS A 145      11.268 -11.272  -8.590  1.00 79.20           O  
ATOM   2234  CG  HIS A 145      14.201 -11.182 -11.910  1.00 79.20           C  
ATOM   2235  CD2 HIS A 145      15.486 -11.321 -12.360  1.00 79.20           C  
ATOM   2236  HD2 HIS A 145      16.296 -11.816 -11.845  1.00 79.20           H  
ATOM   2237  ND1 HIS A 145      13.497 -10.522 -12.889  1.00 79.20           N  
ATOM   2238  HD1 HIS A 145      12.514 -10.295 -12.855  1.00 79.20           H  
ATOM   2239  CE1 HIS A 145      14.337 -10.261 -13.905  1.00 79.20           C  
ATOM   2240  HE1 HIS A 145      14.076  -9.759 -14.825  1.00 79.20           H  
ATOM   2241  NE2 HIS A 145      15.560 -10.727 -13.624  1.00 79.20           N  
ATOM   2242  N   LYS A 146      13.078 -11.309  -7.264  1.00 82.95           N  
ATOM   2243  H   LYS A 146      14.073 -11.147  -7.206  1.00 82.95           H  
ATOM   2244  CA  LYS A 146      12.334 -11.646  -6.037  1.00 82.95           C  
ATOM   2245  HA  LYS A 146      11.728 -12.530  -6.232  1.00 82.95           H  
ATOM   2246  C   LYS A 146      11.352 -10.547  -5.618  1.00 82.95           C  
ATOM   2247  CB  LYS A 146      13.312 -11.954  -4.898  1.00 82.95           C  
ATOM   2248  HB2 LYS A 146      12.736 -12.119  -3.987  1.00 82.95           H  
ATOM   2249  HB3 LYS A 146      13.974 -11.103  -4.736  1.00 82.95           H  
ATOM   2250  O   LYS A 146      10.371 -10.842  -4.931  1.00 82.95           O  
ATOM   2251  CG  LYS A 146      14.138 -13.212  -5.197  1.00 82.95           C  
ATOM   2252  HG2 LYS A 146      14.839 -13.014  -6.008  1.00 82.95           H  
ATOM   2253  HG3 LYS A 146      13.469 -14.015  -5.505  1.00 82.95           H  
ATOM   2254  CD  LYS A 146      14.903 -13.664  -3.952  1.00 82.95           C  
ATOM   2255  HD2 LYS A 146      15.554 -12.863  -3.603  1.00 82.95           H  
ATOM   2256  HD3 LYS A 146      14.183 -13.908  -3.170  1.00 82.95           H  
ATOM   2257  CE  LYS A 146      15.737 -14.899  -4.296  1.00 82.95           C  
ATOM   2258  HE2 LYS A 146      15.109 -15.597  -4.849  1.00 82.95           H  
ATOM   2259  HE3 LYS A 146      16.549 -14.597  -4.958  1.00 82.95           H  
ATOM   2260  NZ  LYS A 146      16.258 -15.554  -3.071  1.00 82.95           N  
ATOM   2261  HZ1 LYS A 146      16.784 -14.899  -2.510  1.00 82.95           H  
ATOM   2262  HZ2 LYS A 146      15.488 -15.913  -2.525  1.00 82.95           H  
ATOM   2263  HZ3 LYS A 146      16.842 -16.338  -3.323  1.00 82.95           H  
ATOM   2264  N   PHE A 147      11.573  -9.313  -6.066  1.00 85.18           N  
ATOM   2265  H   PHE A 147      12.398  -9.147  -6.624  1.00 85.18           H  
ATOM   2266  CA  PHE A 147      10.698  -8.167  -5.842  1.00 85.18           C  
ATOM   2267  HA  PHE A 147      10.209  -8.279  -4.875  1.00 85.18           H  
ATOM   2268  C   PHE A 147       9.565  -8.038  -6.866  1.00 85.18           C  
ATOM   2269  CB  PHE A 147      11.550  -6.892  -5.807  1.00 85.18           C  
ATOM   2270  HB2 PHE A 147      11.986  -6.729  -6.793  1.00 85.18           H  
ATOM   2271  HB3 PHE A 147      10.892  -6.043  -5.622  1.00 85.18           H  
ATOM   2272  O   PHE A 147       8.718  -7.170  -6.697  1.00 85.18           O  
ATOM   2273  CG  PHE A 147      12.638  -6.856  -4.756  1.00 85.18           C  
ATOM   2274  CD1 PHE A 147      12.382  -7.296  -3.448  1.00 85.18           C  
ATOM   2275  HD1 PHE A 147      11.375  -7.588  -3.190  1.00 85.18           H  
ATOM   2276  CD2 PHE A 147      13.909  -6.361  -5.079  1.00 85.18           C  
ATOM   2277  HD2 PHE A 147      14.118  -6.003  -6.076  1.00 85.18           H  
ATOM   2278  CE1 PHE A 147      13.401  -7.313  -2.480  1.00 85.18           C  
ATOM   2279  HE1 PHE A 147      13.203  -7.671  -1.481  1.00 85.18           H  
ATOM   2280  CE2 PHE A 147      14.920  -6.348  -4.109  1.00 85.18           C  
ATOM   2281  HE2 PHE A 147      15.899  -5.986  -4.388  1.00 85.18           H  
ATOM   2282  CZ  PHE A 147      14.676  -6.828  -2.812  1.00 85.18           C  
ATOM   2283  HZ  PHE A 147      15.466  -6.813  -2.076  1.00 85.18           H  
ATOM   2284  N   ASN A 148       9.482  -8.908  -7.884  1.00 84.42           N  
ATOM   2285  H   ASN A 148      10.236  -9.566  -8.018  1.00 84.42           H  
ATOM   2286  CA  ASN A 148       8.466  -8.794  -8.939  1.00 84.42           C  
ATOM   2287  HA  ASN A 148       8.422  -7.749  -9.246  1.00 84.42           H  
ATOM   2288  C   ASN A 148       7.050  -9.178  -8.487  1.00 84.42           C  
ATOM   2289  CB  ASN A 148       8.879  -9.625 -10.169  1.00 84.42           C  
ATOM   2290  HB2 ASN A 148       8.035  -9.687 -10.856  1.00 84.42           H  
ATOM   2291  HB3 ASN A 148       9.153 -10.638  -9.872  1.00 84.42           H  
ATOM   2292  O   ASN A 148       6.091  -8.947  -9.221  1.00 84.42           O  
ATOM   2293  CG  ASN A 148      10.017  -8.994 -10.945  1.00 84.42           C  
ATOM   2294  ND2 ASN A 148      10.469  -9.610 -12.009  1.00 84.42           N  
ATOM   2295 HD21 ASN A 148      11.060  -9.017 -12.573  1.00 84.42           H  
ATOM   2296 HD22 ASN A 148      10.021 -10.451 -12.345  1.00 84.42           H  
ATOM   2297  OD1 ASN A 148      10.494  -7.918 -10.655  1.00 84.42           O  
ATOM   2298  N   ARG A 149       6.892  -9.806  -7.316  1.00 89.24           N  
ATOM   2299  H   ARG A 149       7.716  -9.946  -6.749  1.00 89.24           H  
ATOM   2300  CA  ARG A 149       5.580 -10.237  -6.808  1.00 89.24           C  
ATOM   2301  HA  ARG A 149       4.820  -9.612  -7.278  1.00 89.24           H  
ATOM   2302  C   ARG A 149       5.417 -10.002  -5.303  1.00 89.24           C  
ATOM   2303  CB  ARG A 149       5.286 -11.691  -7.213  1.00 89.24           C  
ATOM   2304  HB2 ARG A 149       6.054 -12.344  -6.796  1.00 89.24           H  
ATOM   2305  HB3 ARG A 149       4.320 -11.977  -6.796  1.00 89.24           H  
ATOM   2306  O   ARG A 149       5.239 -10.981  -4.570  1.00 89.24           O  
ATOM   2307  CG  ARG A 149       5.224 -11.882  -8.732  1.00 89.24           C  
ATOM   2308  HG2 ARG A 149       4.496 -11.194  -9.160  1.00 89.24           H  
ATOM   2309  HG3 ARG A 149       6.204 -11.687  -9.169  1.00 89.24           H  
ATOM   2310  CD  ARG A 149       4.826 -13.315  -9.070  1.00 89.24           C  
ATOM   2311  HD2 ARG A 149       3.829 -13.506  -8.674  1.00 89.24           H  
ATOM   2312  HD3 ARG A 149       5.542 -13.993  -8.604  1.00 89.24           H  
ATOM   2313  NE  ARG A 149       4.819 -13.520 -10.527  1.00 89.24           N  
ATOM   2314  HE  ARG A 149       4.855 -12.686 -11.095  1.00 89.24           H  
ATOM   2315  NH1 ARG A 149       4.661 -15.808 -10.523  1.00 89.24           N  
ATOM   2316 HH11 ARG A 149       4.691 -15.795  -9.514  1.00 89.24           H  
ATOM   2317 HH12 ARG A 149       4.640 -16.678 -11.037  1.00 89.24           H  
ATOM   2318  NH2 ARG A 149       4.769 -14.706 -12.462  1.00 89.24           N  
ATOM   2319 HH21 ARG A 149       4.738 -15.581 -12.966  1.00 89.24           H  
ATOM   2320 HH22 ARG A 149       4.825 -13.841 -12.981  1.00 89.24           H  
ATOM   2321  CZ  ARG A 149       4.747 -14.673 -11.161  1.00 89.24           C  
ATOM   2322  N   PRO A 150       5.532  -8.757  -4.806  1.00 93.43           N  
ATOM   2323  CA  PRO A 150       5.333  -8.502  -3.397  1.00 93.43           C  
ATOM   2324  HA  PRO A 150       5.897  -9.226  -2.809  1.00 93.43           H  
ATOM   2325  C   PRO A 150       3.844  -8.630  -3.069  1.00 93.43           C  
ATOM   2326  CB  PRO A 150       5.905  -7.113  -3.139  1.00 93.43           C  
ATOM   2327  HB2 PRO A 150       6.979  -7.192  -2.967  1.00 93.43           H  
ATOM   2328  HB3 PRO A 150       5.422  -6.618  -2.296  1.00 93.43           H  
ATOM   2329  O   PRO A 150       2.963  -8.200  -3.819  1.00 93.43           O  
ATOM   2330  CG  PRO A 150       5.660  -6.384  -4.455  1.00 93.43           C  
ATOM   2331  HG2 PRO A 150       6.446  -5.654  -4.646  1.00 93.43           H  
ATOM   2332  HG3 PRO A 150       4.688  -5.893  -4.412  1.00 93.43           H  
ATOM   2333  CD  PRO A 150       5.658  -7.491  -5.517  1.00 93.43           C  
ATOM   2334  HD2 PRO A 150       6.593  -7.471  -6.077  1.00 93.43           H  
ATOM   2335  HD3 PRO A 150       4.832  -7.338  -6.211  1.00 93.43           H  
ATOM   2336  N   GLN A 151       3.565  -9.242  -1.930  1.00 95.47           N  
ATOM   2337  H   GLN A 151       4.335  -9.581  -1.371  1.00 95.47           H  
ATOM   2338  CA  GLN A 151       2.219  -9.410  -1.409  1.00 95.47           C  
ATOM   2339  HA  GLN A 151       1.498  -8.924  -2.066  1.00 95.47           H  
ATOM   2340  C   GLN A 151       2.135  -8.729  -0.049  1.00 95.47           C  
ATOM   2341  CB  GLN A 151       1.888 -10.907  -1.375  1.00 95.47           C  
ATOM   2342  HB2 GLN A 151       2.664 -11.421  -0.809  1.00 95.47           H  
ATOM   2343  HB3 GLN A 151       1.904 -11.290  -2.395  1.00 95.47           H  
ATOM   2344  O   GLN A 151       2.966  -8.969   0.826  1.00 95.47           O  
ATOM   2345  CG  GLN A 151       0.524 -11.231  -0.748  1.00 95.47           C  
ATOM   2346  HG2 GLN A 151      -0.272 -10.810  -1.362  1.00 95.47           H  
ATOM   2347  HG3 GLN A 151       0.461 -10.785   0.245  1.00 95.47           H  
ATOM   2348  CD  GLN A 151       0.290 -12.733  -0.598  1.00 95.47           C  
ATOM   2349  NE2 GLN A 151      -0.684 -13.118   0.192  1.00 95.47           N  
ATOM   2350 HE21 GLN A 151      -1.100 -14.002  -0.060  1.00 95.47           H  
ATOM   2351 HE22 GLN A 151      -1.339 -12.418   0.510  1.00 95.47           H  
ATOM   2352  OE1 GLN A 151       0.994 -13.583  -1.140  1.00 95.47           O  
ATOM   2353  N   PHE A 152       1.107  -7.911   0.120  1.00 97.09           N  
ATOM   2354  H   PHE A 152       0.473  -7.773  -0.654  1.00 97.09           H  
ATOM   2355  CA  PHE A 152       0.765  -7.212   1.345  1.00 97.09           C  
ATOM   2356  HA  PHE A 152       1.522  -7.405   2.106  1.00 97.09           H  
ATOM   2357  C   PHE A 152      -0.581  -7.744   1.819  1.00 97.09           C  
ATOM   2358  CB  PHE A 152       0.726  -5.699   1.088  1.00 97.09           C  
ATOM   2359  HB2 PHE A 152      -0.120  -5.467   0.441  1.00 97.09           H  
ATOM   2360  HB3 PHE A 152       0.563  -5.185   2.035  1.00 97.09           H  
ATOM   2361  O   PHE A 152      -1.537  -7.799   1.055  1.00 97.09           O  
ATOM   2362  CG  PHE A 152       1.989  -5.163   0.443  1.00 97.09           C  
ATOM   2363  CD1 PHE A 152       3.078  -4.789   1.248  1.00 97.09           C  
ATOM   2364  HD1 PHE A 152       2.987  -4.828   2.323  1.00 97.09           H  
ATOM   2365  CD2 PHE A 152       2.099  -5.096  -0.959  1.00 97.09           C  
ATOM   2366  HD2 PHE A 152       1.264  -5.385  -1.580  1.00 97.09           H  
ATOM   2367  CE1 PHE A 152       4.283  -4.380   0.653  1.00 97.09           C  
ATOM   2368  HE1 PHE A 152       5.128  -4.118   1.272  1.00 97.09           H  
ATOM   2369  CE2 PHE A 152       3.303  -4.678  -1.553  1.00 97.09           C  
ATOM   2370  HE2 PHE A 152       3.387  -4.640  -2.630  1.00 97.09           H  
ATOM   2371  CZ  PHE A 152       4.400  -4.333  -0.746  1.00 97.09           C  
ATOM   2372  HZ  PHE A 152       5.336  -4.041  -1.198  1.00 97.09           H  
ATOM   2373  N   THR A 153      -0.677  -8.169   3.068  1.00 97.19           N  
ATOM   2374  H   THR A 153       0.149  -8.146   3.649  1.00 97.19           H  
ATOM   2375  CA  THR A 153      -1.957  -8.478   3.714  1.00 97.19           C  
ATOM   2376  HA  THR A 153      -2.787  -8.309   3.029  1.00 97.19           H  
ATOM   2377  C   THR A 153      -2.107  -7.529   4.882  1.00 97.19           C  
ATOM   2378  CB  THR A 153      -2.021  -9.936   4.171  1.00 97.19           C  
ATOM   2379  HB  THR A 153      -1.295 -10.096   4.968  1.00 97.19           H  
ATOM   2380  O   THR A 153      -1.228  -7.488   5.735  1.00 97.19           O  
ATOM   2381  CG2 THR A 153      -3.399 -10.328   4.686  1.00 97.19           C  
ATOM   2382 HG21 THR A 153      -3.682  -9.697   5.529  1.00 97.19           H  
ATOM   2383 HG22 THR A 153      -3.367 -11.360   5.034  1.00 97.19           H  
ATOM   2384 HG23 THR A 153      -4.141 -10.227   3.893  1.00 97.19           H  
ATOM   2385  OG1 THR A 153      -1.701 -10.768   3.077  1.00 97.19           O  
ATOM   2386  HG1 THR A 153      -1.150 -10.227   2.507  1.00 97.19           H  
ATOM   2387  N   ILE A 154      -3.172  -6.738   4.877  1.00 96.60           N  
ATOM   2388  H   ILE A 154      -3.866  -6.869   4.155  1.00 96.60           H  
ATOM   2389  CA  ILE A 154      -3.474  -5.747   5.901  1.00 96.60           C  
ATOM   2390  HA  ILE A 154      -2.624  -5.646   6.577  1.00 96.60           H  
ATOM   2391  C   ILE A 154      -4.657  -6.282   6.699  1.00 96.60           C  
ATOM   2392  CB  ILE A 154      -3.754  -4.357   5.284  1.00 96.60           C  
ATOM   2393  HB  ILE A 154      -4.635  -4.419   4.645  1.00 96.60           H  
ATOM   2394  O   ILE A 154      -5.730  -6.516   6.138  1.00 96.60           O  
ATOM   2395  CG1 ILE A 154      -2.574  -3.792   4.453  1.00 96.60           C  
ATOM   2396 HG12 ILE A 154      -1.641  -3.930   4.999  1.00 96.60           H  
ATOM   2397 HG13 ILE A 154      -2.720  -2.719   4.333  1.00 96.60           H  
ATOM   2398  CG2 ILE A 154      -4.053  -3.346   6.407  1.00 96.60           C  
ATOM   2399 HG21 ILE A 154      -4.275  -2.366   5.985  1.00 96.60           H  
ATOM   2400 HG22 ILE A 154      -4.922  -3.659   6.985  1.00 96.60           H  
ATOM   2401 HG23 ILE A 154      -3.199  -3.264   7.080  1.00 96.60           H  
ATOM   2402  CD1 ILE A 154      -2.423  -4.375   3.039  1.00 96.60           C  
ATOM   2403 HD11 ILE A 154      -1.905  -5.334   3.075  1.00 96.60           H  
ATOM   2404 HD12 ILE A 154      -3.399  -4.515   2.576  1.00 96.60           H  
ATOM   2405 HD13 ILE A 154      -1.827  -3.695   2.430  1.00 96.60           H  
ATOM   2406  N   GLU A 155      -4.452  -6.477   7.994  1.00 95.54           N  
ATOM   2407  H   GLU A 155      -3.537  -6.280   8.372  1.00 95.54           H  
ATOM   2408  CA  GLU A 155      -5.449  -6.952   8.947  1.00 95.54           C  
ATOM   2409  HA  GLU A 155      -6.392  -7.098   8.420  1.00 95.54           H  
ATOM   2410  C   GLU A 155      -5.692  -5.878  10.017  1.00 95.54           C  
ATOM   2411  CB  GLU A 155      -5.054  -8.327   9.533  1.00 95.54           C  
ATOM   2412  HB2 GLU A 155      -5.864  -8.658  10.183  1.00 95.54           H  
ATOM   2413  HB3 GLU A 155      -4.144  -8.226  10.125  1.00 95.54           H  
ATOM   2414  O   GLU A 155      -4.779  -5.183  10.464  1.00 95.54           O  
ATOM   2415  CG  GLU A 155      -4.828  -9.382   8.428  1.00 95.54           C  
ATOM   2416  HG2 GLU A 155      -5.657  -9.304   7.725  1.00 95.54           H  
ATOM   2417  HG3 GLU A 155      -3.915  -9.137   7.886  1.00 95.54           H  
ATOM   2418  CD  GLU A 155      -4.740 -10.851   8.895  1.00 95.54           C  
ATOM   2419  OE1 GLU A 155      -4.740 -11.738   7.994  1.00 95.54           O  
ATOM   2420  OE2 GLU A 155      -4.774 -11.113  10.113  1.00 95.54           O  
ATOM   2421  N   TRP A 156      -6.951  -5.701  10.401  1.00 93.50           N  
ATOM   2422  H   TRP A 156      -7.645  -6.325  10.015  1.00 93.50           H  
ATOM   2423  CA  TRP A 156      -7.399  -4.763  11.432  1.00 93.50           C  
ATOM   2424  HA  TRP A 156      -6.562  -4.530  12.090  1.00 93.50           H  
ATOM   2425  C   TRP A 156      -8.485  -5.412  12.296  1.00 93.50           C  
ATOM   2426  CB  TRP A 156      -7.874  -3.453  10.782  1.00 93.50           C  
ATOM   2427  HB2 TRP A 156      -7.042  -3.038  10.213  1.00 93.50           H  
ATOM   2428  HB3 TRP A 156      -8.108  -2.734  11.567  1.00 93.50           H  
ATOM   2429  O   TRP A 156      -8.970  -6.499  11.967  1.00 93.50           O  
ATOM   2430  CG  TRP A 156      -9.051  -3.547   9.856  1.00 93.50           C  
ATOM   2431  CD1 TRP A 156     -10.345  -3.346  10.189  1.00 93.50           C  
ATOM   2432  HD1 TRP A 156     -10.688  -3.100  11.183  1.00 93.50           H  
ATOM   2433  CD2 TRP A 156      -9.046  -3.804   8.423  1.00 93.50           C  
ATOM   2434  CE2 TRP A 156     -10.390  -3.736   7.946  1.00 93.50           C  
ATOM   2435  CE3 TRP A 156      -8.037  -4.083   7.480  1.00 93.50           C  
ATOM   2436  HE3 TRP A 156      -7.012  -4.148   7.815  1.00 93.50           H  
ATOM   2437  NE1 TRP A 156     -11.143  -3.473   9.069  1.00 93.50           N  
ATOM   2438  HE1 TRP A 156     -12.122  -3.226   9.067  1.00 93.50           H  
ATOM   2439  CH2 TRP A 156      -9.680  -4.161   5.685  1.00 93.50           C  
ATOM   2440  HH2 TRP A 156      -9.905  -4.251   4.632  1.00 93.50           H  
ATOM   2441  CZ2 TRP A 156     -10.716  -3.915   6.597  1.00 93.50           C  
ATOM   2442  HZ2 TRP A 156     -11.737  -3.823   6.255  1.00 93.50           H  
ATOM   2443  CZ3 TRP A 156      -8.348  -4.259   6.122  1.00 93.50           C  
ATOM   2444  HZ3 TRP A 156      -7.555  -4.449   5.414  1.00 93.50           H  
ATOM   2445  N   GLY A 157      -8.875  -4.740  13.383  1.00 85.59           N  
ATOM   2446  H   GLY A 157      -8.429  -3.854  13.575  1.00 85.59           H  
ATOM   2447  CA  GLY A 157      -9.956  -5.174  14.281  1.00 85.59           C  
ATOM   2448  HA2 GLY A 157     -10.094  -4.440  15.075  1.00 85.59           H  
ATOM   2449  HA3 GLY A 157      -9.683  -6.126  14.737  1.00 85.59           H  
ATOM   2450  C   GLY A 157     -11.317  -5.378  13.620  1.00 85.59           C  
ATOM   2451  O   GLY A 157     -11.536  -4.914  12.473  1.00 85.59           O  
ATOM   2452  OXT GLY A 157     -12.133  -6.043  14.281  1.00 85.59           O  
TER    2453      GLY A 157                                                       
END   
