# Supplementary material for: Single-chain dimers from de novo immunoglobulins as robust scaffolds for multiple binding loops
Source: Nat Commun. 2023 Sep 23;14:5939. doi: 10.1038/s41467-023-41717-5 (PMC10517939; doi:10.1038/s41467-023-41717-5)
Supplement: Supplementary file 3 — Supplementary Data 1 [file 41467_2023_41717_MOESM3_ESM.zip › design_models/scIg+EF/scIg12+EF1a/ranked_1.pdb]

ATOM      1  N   GLY A   1     -11.648   4.831   9.806  1.00 90.52           N  
ATOM      2  H   GLY A   1     -12.001   5.039  10.729  1.00 90.52           H  
ATOM      3  H2  GLY A   1     -11.206   3.924   9.858  1.00 90.52           H  
ATOM      4  H3  GLY A   1     -12.433   4.714   9.182  1.00 90.52           H  
ATOM      5  CA  GLY A   1     -10.691   5.847   9.294  1.00 90.52           C  
ATOM      6  HA2 GLY A   1     -11.165   6.828   9.316  1.00 90.52           H  
ATOM      7  HA3 GLY A   1      -9.800   5.848   9.923  1.00 90.52           H  
ATOM      8  C   GLY A   1     -10.272   5.546   7.858  1.00 90.52           C  
ATOM      9  O   GLY A   1     -10.731   4.552   7.315  1.00 90.52           O  
ATOM     10  N   ARG A   2      -9.443   6.396   7.225  1.00 95.52           N  
ATOM     11  H   ARG A   2      -9.089   7.207   7.711  1.00 95.52           H  
ATOM     12  CA  ARG A   2      -8.995   6.231   5.826  1.00 95.52           C  
ATOM     13  HA  ARG A   2      -9.085   5.181   5.550  1.00 95.52           H  
ATOM     14  C   ARG A   2      -7.533   6.637   5.629  1.00 95.52           C  
ATOM     15  CB  ARG A   2      -9.916   7.043   4.895  1.00 95.52           C  
ATOM     16  HB2 ARG A   2      -9.979   8.063   5.272  1.00 95.52           H  
ATOM     17  HB3 ARG A   2     -10.914   6.607   4.925  1.00 95.52           H  
ATOM     18  O   ARG A   2      -7.134   7.715   6.067  1.00 95.52           O  
ATOM     19  CG  ARG A   2      -9.436   7.092   3.434  1.00 95.52           C  
ATOM     20  HG2 ARG A   2      -9.367   6.086   3.020  1.00 95.52           H  
ATOM     21  HG3 ARG A   2      -8.455   7.565   3.381  1.00 95.52           H  
ATOM     22  CD  ARG A   2     -10.402   7.933   2.602  1.00 95.52           C  
ATOM     23  HD2 ARG A   2     -11.365   7.424   2.567  1.00 95.52           H  
ATOM     24  HD3 ARG A   2     -10.549   8.891   3.101  1.00 95.52           H  
ATOM     25  NE  ARG A   2      -9.860   8.194   1.256  1.00 95.52           N  
ATOM     26  HE  ARG A   2      -8.924   8.575   1.227  1.00 95.52           H  
ATOM     27  NH1 ARG A   2     -11.800   7.855   0.093  1.00 95.52           N  
ATOM     28 HH11 ARG A   2     -12.294   7.741  -0.781  1.00 95.52           H  
ATOM     29 HH12 ARG A   2     -12.096   7.217   0.818  1.00 95.52           H  
ATOM     30  NH2 ARG A   2      -9.963   8.510  -0.991  1.00 95.52           N  
ATOM     31 HH21 ARG A   2      -8.980   8.739  -0.987  1.00 95.52           H  
ATOM     32 HH22 ARG A   2     -10.482   8.460  -1.856  1.00 95.52           H  
ATOM     33  CZ  ARG A   2     -10.546   8.190   0.132  1.00 95.52           C  
ATOM     34  N   VAL A   3      -6.777   5.819   4.896  1.00 96.64           N  
ATOM     35  H   VAL A   3      -7.193   4.949   4.595  1.00 96.64           H  
ATOM     36  CA  VAL A   3      -5.418   6.127   4.414  1.00 96.64           C  
ATOM     37  HA  VAL A   3      -5.226   7.192   4.546  1.00 96.64           H  
ATOM     38  C   VAL A   3      -5.303   5.827   2.927  1.00 96.64           C  
ATOM     39  CB  VAL A   3      -4.355   5.352   5.215  1.00 96.64           C  
ATOM     40  HB  VAL A   3      -4.677   4.317   5.327  1.00 96.64           H  
ATOM     41  O   VAL A   3      -5.727   4.770   2.463  1.00 96.64           O  
ATOM     42  CG1 VAL A   3      -2.952   5.358   4.589  1.00 96.64           C  
ATOM     43 HG11 VAL A   3      -2.627   6.381   4.396  1.00 96.64           H  
ATOM     44 HG12 VAL A   3      -2.243   4.880   5.266  1.00 96.64           H  
ATOM     45 HG13 VAL A   3      -2.954   4.798   3.654  1.00 96.64           H  
ATOM     46  CG2 VAL A   3      -4.215   5.984   6.595  1.00 96.64           C  
ATOM     47 HG21 VAL A   3      -3.638   5.309   7.227  1.00 96.64           H  
ATOM     48 HG22 VAL A   3      -5.193   6.157   7.043  1.00 96.64           H  
ATOM     49 HG23 VAL A   3      -3.717   6.950   6.512  1.00 96.64           H  
ATOM     50  N   GLU A   4      -4.694   6.742   2.177  1.00 97.93           N  
ATOM     51  H   GLU A   4      -4.345   7.572   2.636  1.00 97.93           H  
ATOM     52  CA  GLU A   4      -4.295   6.528   0.787  1.00 97.93           C  
ATOM     53  HA  GLU A   4      -4.769   5.618   0.420  1.00 97.93           H  
ATOM     54  C   GLU A   4      -2.780   6.320   0.701  1.00 97.93           C  
ATOM     55  CB  GLU A   4      -4.796   7.683  -0.104  1.00 97.93           C  
ATOM     56  HB2 GLU A   4      -4.361   8.621   0.241  1.00 97.93           H  
ATOM     57  HB3 GLU A   4      -5.879   7.744   0.003  1.00 97.93           H  
ATOM     58  O   GLU A   4      -1.994   7.117   1.210  1.00 97.93           O  
ATOM     59  CG  GLU A   4      -4.453   7.493  -1.596  1.00 97.93           C  
ATOM     60  HG2 GLU A   4      -4.836   6.524  -1.917  1.00 97.93           H  
ATOM     61  HG3 GLU A   4      -3.369   7.476  -1.714  1.00 97.93           H  
ATOM     62  CD  GLU A   4      -5.042   8.581  -2.520  1.00 97.93           C  
ATOM     63  OE1 GLU A   4      -4.380   8.945  -3.533  1.00 97.93           O  
ATOM     64  OE2 GLU A   4      -6.225   8.947  -2.324  1.00 97.93           O  
ATOM     65  N   VAL A   5      -2.382   5.252   0.014  1.00 96.97           N  
ATOM     66  H   VAL A   5      -3.098   4.634  -0.341  1.00 96.97           H  
ATOM     67  CA  VAL A   5      -1.012   4.956  -0.398  1.00 96.97           C  
ATOM     68  HA  VAL A   5      -0.339   5.714   0.001  1.00 96.97           H  
ATOM     69  C   VAL A   5      -0.975   5.006  -1.919  1.00 96.97           C  
ATOM     70  CB  VAL A   5      -0.549   3.578   0.112  1.00 96.97           C  
ATOM     71  HB  VAL A   5      -1.158   2.799  -0.347  1.00 96.97           H  
ATOM     72  O   VAL A   5      -1.575   4.171  -2.599  1.00 96.97           O  
ATOM     73  CG1 VAL A   5       0.916   3.317  -0.264  1.00 96.97           C  
ATOM     74 HG11 VAL A   5       1.039   3.318  -1.347  1.00 96.97           H  
ATOM     75 HG12 VAL A   5       1.219   2.338   0.107  1.00 96.97           H  
ATOM     76 HG13 VAL A   5       1.560   4.080   0.175  1.00 96.97           H  
ATOM     77  CG2 VAL A   5      -0.701   3.447   1.633  1.00 96.97           C  
ATOM     78 HG21 VAL A   5      -0.271   2.506   1.974  1.00 96.97           H  
ATOM     79 HG22 VAL A   5      -0.206   4.279   2.134  1.00 96.97           H  
ATOM     80 HG23 VAL A   5      -1.758   3.454   1.900  1.00 96.97           H  
ATOM     81  N   ARG A   6      -0.256   5.975  -2.476  1.00 96.97           N  
ATOM     82  H   ARG A   6       0.199   6.634  -1.861  1.00 96.97           H  
ATOM     83  CA  ARG A   6       0.004   6.070  -3.912  1.00 96.97           C  
ATOM     84  HA  ARG A   6      -0.588   5.323  -4.442  1.00 96.97           H  
ATOM     85  C   ARG A   6       1.463   5.762  -4.172  1.00 96.97           C  
ATOM     86  CB  ARG A   6      -0.414   7.449  -4.415  1.00 96.97           C  
ATOM     87  HB2 ARG A   6      -1.459   7.604  -4.144  1.00 96.97           H  
ATOM     88  HB3 ARG A   6       0.186   8.215  -3.924  1.00 96.97           H  
ATOM     89  O   ARG A   6       2.342   6.429  -3.636  1.00 96.97           O  
ATOM     90  CG  ARG A   6      -0.247   7.563  -5.939  1.00 96.97           C  
ATOM     91  HG2 ARG A   6      -0.851   6.800  -6.430  1.00 96.97           H  
ATOM     92  HG3 ARG A   6       0.797   7.407  -6.210  1.00 96.97           H  
ATOM     93  CD  ARG A   6      -0.671   8.944  -6.440  1.00 96.97           C  
ATOM     94  HD2 ARG A   6      -0.523   8.976  -7.520  1.00 96.97           H  
ATOM     95  HD3 ARG A   6      -0.032   9.694  -5.974  1.00 96.97           H  
ATOM     96  NE  ARG A   6      -2.082   9.221  -6.119  1.00 96.97           N  
ATOM     97  HE  ARG A   6      -2.551   8.579  -5.496  1.00 96.97           H  
ATOM     98  NH1 ARG A   6      -2.269  11.258  -7.147  1.00 96.97           N  
ATOM     99 HH11 ARG A   6      -1.322  11.146  -7.480  1.00 96.97           H  
ATOM    100 HH12 ARG A   6      -2.779  12.122  -7.263  1.00 96.97           H  
ATOM    101  NH2 ARG A   6      -3.952  10.446  -5.895  1.00 96.97           N  
ATOM    102 HH21 ARG A   6      -4.460  11.317  -5.960  1.00 96.97           H  
ATOM    103 HH22 ARG A   6      -4.207   9.825  -5.140  1.00 96.97           H  
ATOM    104  CZ  ARG A   6      -2.765  10.305  -6.400  1.00 96.97           C  
ATOM    105  N   VAL A   7       1.710   4.774  -5.016  1.00 93.22           N  
ATOM    106  H   VAL A   7       0.939   4.303  -5.467  1.00 93.22           H  
ATOM    107  CA  VAL A   7       3.060   4.408  -5.436  1.00 93.22           C  
ATOM    108  HA  VAL A   7       3.791   4.877  -4.778  1.00 93.22           H  
ATOM    109  C   VAL A   7       3.265   4.945  -6.840  1.00 93.22           C  
ATOM    110  CB  VAL A   7       3.276   2.891  -5.360  1.00 93.22           C  
ATOM    111  HB  VAL A   7       2.708   2.413  -6.158  1.00 93.22           H  
ATOM    112  O   VAL A   7       2.375   4.845  -7.677  1.00 93.22           O  
ATOM    113  CG1 VAL A   7       4.753   2.537  -5.543  1.00 93.22           C  
ATOM    114 HG11 VAL A   7       4.892   1.459  -5.457  1.00 93.22           H  
ATOM    115 HG12 VAL A   7       5.358   3.037  -4.786  1.00 93.22           H  
ATOM    116 HG13 VAL A   7       5.096   2.842  -6.532  1.00 93.22           H  
ATOM    117  CG2 VAL A   7       2.804   2.310  -4.020  1.00 93.22           C  
ATOM    118 HG21 VAL A   7       3.334   2.786  -3.196  1.00 93.22           H  
ATOM    119 HG22 VAL A   7       2.987   1.236  -4.013  1.00 93.22           H  
ATOM    120 HG23 VAL A   7       1.731   2.457  -3.894  1.00 93.22           H  
ATOM    121  N   GLU A   8       4.414   5.544  -7.098  1.00 91.10           N  
ATOM    122  H   GLU A   8       5.079   5.664  -6.347  1.00 91.10           H  
ATOM    123  CA  GLU A   8       4.816   6.006  -8.417  1.00 91.10           C  
ATOM    124  HA  GLU A   8       4.161   5.566  -9.168  1.00 91.10           H  
ATOM    125  C   GLU A   8       6.235   5.530  -8.700  1.00 91.10           C  
ATOM    126  CB  GLU A   8       4.664   7.531  -8.510  1.00 91.10           C  
ATOM    127  HB2 GLU A   8       5.224   8.009  -7.706  1.00 91.10           H  
ATOM    128  HB3 GLU A   8       3.609   7.776  -8.394  1.00 91.10           H  
ATOM    129  O   GLU A   8       7.168   5.833  -7.955  1.00 91.10           O  
ATOM    130  CG  GLU A   8       5.155   8.068  -9.862  1.00 91.10           C  
ATOM    131  HG2 GLU A   8       6.241   7.980  -9.912  1.00 91.10           H  
ATOM    132  HG3 GLU A   8       4.731   7.452 -10.655  1.00 91.10           H  
ATOM    133  CD  GLU A   8       4.767   9.529 -10.111  1.00 91.10           C  
ATOM    134  OE1 GLU A   8       4.624   9.872 -11.311  1.00 91.10           O  
ATOM    135  OE2 GLU A   8       4.566  10.294  -9.143  1.00 91.10           O  
ATOM    136  N   PHE A   9       6.390   4.792  -9.792  1.00 86.00           N  
ATOM    137  H   PHE A   9       5.576   4.560 -10.344  1.00 86.00           H  
ATOM    138  CA  PHE A   9       7.686   4.370 -10.298  1.00 86.00           C  
ATOM    139  HA  PHE A   9       8.419   4.385  -9.490  1.00 86.00           H  
ATOM    140  C   PHE A   9       8.141   5.352 -11.371  1.00 86.00           C  
ATOM    141  CB  PHE A   9       7.601   2.929 -10.812  1.00 86.00           C  
ATOM    142  HB2 PHE A   9       6.913   2.888 -11.656  1.00 86.00           H  
ATOM    143  HB3 PHE A   9       8.584   2.629 -11.175  1.00 86.00           H  
ATOM    144  O   PHE A   9       7.418   5.608 -12.338  1.00 86.00           O  
ATOM    145  CG  PHE A   9       7.148   1.944  -9.750  1.00 86.00           C  
ATOM    146  CD1 PHE A   9       8.070   1.404  -8.836  1.00 86.00           C  
ATOM    147  HD1 PHE A   9       9.116   1.669  -8.897  1.00 86.00           H  
ATOM    148  CD2 PHE A   9       5.790   1.596  -9.643  1.00 86.00           C  
ATOM    149  HD2 PHE A   9       5.070   2.012 -10.333  1.00 86.00           H  
ATOM    150  CE1 PHE A   9       7.623   0.522  -7.835  1.00 86.00           C  
ATOM    151  HE1 PHE A   9       8.316   0.114  -7.114  1.00 86.00           H  
ATOM    152  CE2 PHE A   9       5.346   0.710  -8.654  1.00 86.00           C  
ATOM    153  HE2 PHE A   9       4.301   0.441  -8.603  1.00 86.00           H  
ATOM    154  CZ  PHE A   9       6.268   0.171  -7.747  1.00 86.00           C  
ATOM    155  HZ  PHE A   9       5.938  -0.513  -6.979  1.00 86.00           H  
ATOM    156  N   GLU A  10       9.342   5.902 -11.207  1.00 82.32           N  
ATOM    157  H   GLU A  10       9.904   5.619 -10.417  1.00 82.32           H  
ATOM    158  CA  GLU A  10      10.013   6.579 -12.311  1.00 82.32           C  
ATOM    159  HA  GLU A  10       9.295   7.253 -12.777  1.00 82.32           H  
ATOM    160  C   GLU A  10      10.441   5.502 -13.320  1.00 82.32           C  
ATOM    161  CB  GLU A  10      11.203   7.433 -11.834  1.00 82.32           C  
ATOM    162  HB2 GLU A  10      11.890   6.824 -11.247  1.00 82.32           H  
ATOM    163  HB3 GLU A  10      11.728   7.802 -12.715  1.00 82.32           H  
ATOM    164  O   GLU A  10      11.166   4.578 -12.936  1.00 82.32           O  
ATOM    165  CG  GLU A  10      10.744   8.646 -11.004  1.00 82.32           C  
ATOM    166  HG2 GLU A  10      10.355   8.296 -10.049  1.00 82.32           H  
ATOM    167  HG3 GLU A  10       9.923   9.134 -11.529  1.00 82.32           H  
ATOM    168  CD  GLU A  10      11.841   9.700 -10.739  1.00 82.32           C  
ATOM    169  OE1 GLU A  10      11.478  10.852 -10.395  1.00 82.32           O  
ATOM    170  OE2 GLU A  10      13.060   9.421 -10.770  1.00 82.32           O  
ATOM    171  N   PRO A  11       9.969   5.567 -14.580  1.00 71.81           N  
ATOM    172  CA  PRO A  11      10.361   4.600 -15.590  1.00 71.81           C  
ATOM    173  HA  PRO A  11      10.095   3.595 -15.261  1.00 71.81           H  
ATOM    174  C   PRO A  11      11.870   4.670 -15.808  1.00 71.81           C  
ATOM    175  CB  PRO A  11       9.569   4.954 -16.852  1.00 71.81           C  
ATOM    176  HB2 PRO A  11      10.127   4.741 -17.764  1.00 71.81           H  
ATOM    177  HB3 PRO A  11       8.623   4.414 -16.849  1.00 71.81           H  
ATOM    178  O   PRO A  11      12.469   5.747 -15.785  1.00 71.81           O  
ATOM    179  CG  PRO A  11       9.302   6.450 -16.689  1.00 71.81           C  
ATOM    180  HG2 PRO A  11      10.165   7.013 -17.044  1.00 71.81           H  
ATOM    181  HG3 PRO A  11       8.400   6.761 -17.217  1.00 71.81           H  
ATOM    182  CD  PRO A  11       9.165   6.623 -15.177  1.00 71.81           C  
ATOM    183  HD2 PRO A  11       8.124   6.497 -14.880  1.00 71.81           H  
ATOM    184  HD3 PRO A  11       9.527   7.611 -14.893  1.00 71.81           H  
ATOM    185  N   ILE A  12      12.475   3.506 -16.016  1.00 73.88           N  
ATOM    186  H   ILE A  12      11.923   2.661 -16.064  1.00 73.88           H  
ATOM    187  CA  ILE A  12      13.873   3.426 -16.417  1.00 73.88           C  
ATOM    188  HA  ILE A  12      14.404   4.282 -16.002  1.00 73.88           H  
ATOM    189  C   ILE A  12      13.898   3.528 -17.933  1.00 73.88           C  
ATOM    190  CB  ILE A  12      14.568   2.155 -15.900  1.00 73.88           C  
ATOM    191  HB  ILE A  12      14.221   1.293 -16.469  1.00 73.88           H  
ATOM    192  O   ILE A  12      13.274   2.722 -18.621  1.00 73.88           O  
ATOM    193  CG1 ILE A  12      14.251   1.931 -14.407  1.00 73.88           C  
ATOM    194 HG12 ILE A  12      13.173   1.839 -14.270  1.00 73.88           H  
ATOM    195 HG13 ILE A  12      14.590   2.795 -13.836  1.00 73.88           H  
ATOM    196  CG2 ILE A  12      16.077   2.340 -16.119  1.00 73.88           C  
ATOM    197 HG21 ILE A  12      16.298   2.491 -17.176  1.00 73.88           H  
ATOM    198 HG22 ILE A  12      16.626   1.464 -15.774  1.00 73.88           H  
ATOM    199 HG23 ILE A  12      16.429   3.210 -15.566  1.00 73.88           H  
ATOM    200  CD1 ILE A  12      14.861   0.654 -13.835  1.00 73.88           C  
ATOM    201 HD11 ILE A  12      15.944   0.754 -13.763  1.00 73.88           H  
ATOM    202 HD12 ILE A  12      14.609  -0.192 -14.474  1.00 73.88           H  
ATOM    203 HD13 ILE A  12      14.458   0.487 -12.836  1.00 73.88           H  
ATOM    204  N   GLU A  13      14.575   4.551 -18.429  1.00 77.45           N  
ATOM    205  H   GLU A  13      15.073   5.161 -17.796  1.00 77.45           H  
ATOM    206  CA  GLU A  13      14.754   4.791 -19.854  1.00 77.45           C  
ATOM    207  HA  GLU A  13      14.004   4.240 -20.422  1.00 77.45           H  
ATOM    208  C   GLU A  13      16.132   4.277 -20.270  1.00 77.45           C  
ATOM    209  CB  GLU A  13      14.573   6.288 -20.163  1.00 77.45           C  
ATOM    210  HB2 GLU A  13      14.799   6.459 -21.216  1.00 77.45           H  
ATOM    211  HB3 GLU A  13      15.277   6.860 -19.558  1.00 77.45           H  
ATOM    212  O   GLU A  13      17.121   4.561 -19.589  1.00 77.45           O  
ATOM    213  CG  GLU A  13      13.136   6.768 -19.880  1.00 77.45           C  
ATOM    214  HG2 GLU A  13      12.451   6.186 -20.496  1.00 77.45           H  
ATOM    215  HG3 GLU A  13      12.890   6.571 -18.836  1.00 77.45           H  
ATOM    216  CD  GLU A  13      12.911   8.268 -20.148  1.00 77.45           C  
ATOM    217  OE1 GLU A  13      11.723   8.665 -20.214  1.00 77.45           O  
ATOM    218  OE2 GLU A  13      13.905   9.031 -20.218  1.00 77.45           O  
ATOM    219  N   ASP A  14      16.170   3.541 -21.381  1.00 78.17           N  
ATOM    220  H   ASP A  14      15.305   3.334 -21.860  1.00 78.17           H  
ATOM    221  CA  ASP A  14      17.382   3.317 -22.168  1.00 78.17           C  
ATOM    222  HA  ASP A  14      18.211   3.005 -21.532  1.00 78.17           H  
ATOM    223  C   ASP A  14      17.739   4.658 -22.828  1.00 78.17           C  
ATOM    224  CB  ASP A  14      17.107   2.200 -23.194  1.00 78.17           C  
ATOM    225  HB2 ASP A  14      16.215   2.457 -23.764  1.00 78.17           H  
ATOM    226  HB3 ASP A  14      16.907   1.266 -22.670  1.00 78.17           H  
ATOM    227  O   ASP A  14      17.065   5.119 -23.756  1.00 78.17           O  
ATOM    228  CG  ASP A  14      18.261   1.977 -24.173  1.00 78.17           C  
ATOM    229  OD1 ASP A  14      19.294   2.648 -24.002  1.00 78.17           O  
ATOM    230  OD2 ASP A  14      18.034   1.236 -25.159  1.00 78.17           O  
ATOM    231  N   LYS A  15      18.716   5.357 -22.254  1.00 83.76           N  
ATOM    232  H   LYS A  15      19.308   4.863 -21.602  1.00 83.76           H  
ATOM    233  CA  LYS A  15      19.112   6.705 -22.666  1.00 83.76           C  
ATOM    234  HA  LYS A  15      18.233   7.241 -23.023  1.00 83.76           H  
ATOM    235  C   LYS A  15      20.094   6.678 -23.821  1.00 83.76           C  
ATOM    236  CB  LYS A  15      19.746   7.463 -21.495  1.00 83.76           C  
ATOM    237  HB2 LYS A  15      20.148   8.404 -21.870  1.00 83.76           H  
ATOM    238  HB3 LYS A  15      20.574   6.881 -21.089  1.00 83.76           H  
ATOM    239  O   LYS A  15      20.154   7.671 -24.549  1.00 83.76           O  
ATOM    240  CG  LYS A  15      18.733   7.774 -20.396  1.00 83.76           C  
ATOM    241  HG2 LYS A  15      18.311   6.845 -20.013  1.00 83.76           H  
ATOM    242  HG3 LYS A  15      17.933   8.391 -20.803  1.00 83.76           H  
ATOM    243  CD  LYS A  15      19.433   8.513 -19.260  1.00 83.76           C  
ATOM    244  HD2 LYS A  15      20.216   7.866 -18.864  1.00 83.76           H  
ATOM    245  HD3 LYS A  15      19.869   9.442 -19.628  1.00 83.76           H  
ATOM    246  CE  LYS A  15      18.387   8.800 -18.188  1.00 83.76           C  
ATOM    247  HE2 LYS A  15      17.729   9.597 -18.535  1.00 83.76           H  
ATOM    248  HE3 LYS A  15      17.778   7.904 -18.073  1.00 83.76           H  
ATOM    249  NZ  LYS A  15      19.037   9.136 -16.904  1.00 83.76           N  
ATOM    250  HZ1 LYS A  15      19.609   8.351 -16.627  1.00 83.76           H  
ATOM    251  HZ2 LYS A  15      18.328   9.286 -16.200  1.00 83.76           H  
ATOM    252  HZ3 LYS A  15      19.618   9.955 -17.015  1.00 83.76           H  
ATOM    253  N   ASP A  16      20.891   5.622 -23.958  1.00 82.42           N  
ATOM    254  H   ASP A  16      20.748   4.817 -23.365  1.00 82.42           H  
ATOM    255  CA  ASP A  16      21.875   5.503 -25.036  1.00 82.42           C  
ATOM    256  HA  ASP A  16      22.095   6.509 -25.393  1.00 82.42           H  
ATOM    257  C   ASP A  16      21.332   4.775 -26.278  1.00 82.42           C  
ATOM    258  CB  ASP A  16      23.213   4.979 -24.493  1.00 82.42           C  
ATOM    259  HB2 ASP A  16      23.530   5.633 -23.681  1.00 82.42           H  
ATOM    260  HB3 ASP A  16      23.956   5.068 -25.285  1.00 82.42           H  
ATOM    261  O   ASP A  16      21.887   4.933 -27.371  1.00 82.42           O  
ATOM    262  CG  ASP A  16      23.221   3.534 -23.996  1.00 82.42           C  
ATOM    263  OD1 ASP A  16      22.368   2.765 -24.473  1.00 82.42           O  
ATOM    264  OD2 ASP A  16      24.167   3.235 -23.228  1.00 82.42           O  
ATOM    265  N   GLY A  17      20.176   4.121 -26.148  1.00 84.90           N  
ATOM    266  H   GLY A  17      19.922   3.839 -25.212  1.00 84.90           H  
ATOM    267  CA  GLY A  17      19.428   3.495 -27.229  1.00 84.90           C  
ATOM    268  HA2 GLY A  17      18.427   3.268 -26.862  1.00 84.90           H  
ATOM    269  HA3 GLY A  17      19.360   4.181 -28.073  1.00 84.90           H  
ATOM    270  C   GLY A  17      20.051   2.188 -27.710  1.00 84.90           C  
ATOM    271  O   GLY A  17      19.810   1.797 -28.858  1.00 84.90           O  
ATOM    272  N   ASP A  18      20.884   1.541 -26.892  1.00 84.17           N  
ATOM    273  H   ASP A  18      21.030   1.898 -25.958  1.00 84.17           H  
ATOM    274  CA  ASP A  18      21.563   0.296 -27.249  1.00 84.17           C  
ATOM    275  HA  ASP A  18      21.805   0.368 -28.309  1.00 84.17           H  
ATOM    276  C   ASP A  18      20.668  -0.955 -27.117  1.00 84.17           C  
ATOM    277  CB  ASP A  18      22.917   0.206 -26.517  1.00 84.17           C  
ATOM    278  HB2 ASP A  18      23.548  -0.467 -27.096  1.00 84.17           H  
ATOM    279  HB3 ASP A  18      23.402   1.182 -26.532  1.00 84.17           H  
ATOM    280  O   ASP A  18      21.043  -2.048 -27.562  1.00 84.17           O  
ATOM    281  CG  ASP A  18      22.882  -0.324 -25.076  1.00 84.17           C  
ATOM    282  OD1 ASP A  18      21.776  -0.585 -24.560  1.00 84.17           O  
ATOM    283  OD2 ASP A  18      23.980  -0.695 -24.590  1.00 84.17           O  
ATOM    284  N   GLY A  19      19.450  -0.781 -26.591  1.00 79.24           N  
ATOM    285  H   GLY A  19      19.256   0.118 -26.174  1.00 79.24           H  
ATOM    286  CA  GLY A  19      18.463  -1.831 -26.362  1.00 79.24           C  
ATOM    287  HA2 GLY A  19      17.473  -1.379 -26.420  1.00 79.24           H  
ATOM    288  HA3 GLY A  19      18.557  -2.594 -27.134  1.00 79.24           H  
ATOM    289  C   GLY A  19      18.584  -2.508 -24.995  1.00 79.24           C  
ATOM    290  O   GLY A  19      17.860  -3.478 -24.741  1.00 79.24           O  
ATOM    291  N   TYR A  20      19.467  -2.027 -24.120  1.00 79.59           N  
ATOM    292  H   TYR A  20      20.048  -1.247 -24.393  1.00 79.59           H  
ATOM    293  CA  TYR A  20      19.708  -2.541 -22.781  1.00 79.59           C  
ATOM    294  HA  TYR A  20      18.940  -3.278 -22.548  1.00 79.59           H  
ATOM    295  C   TYR A  20      19.603  -1.424 -21.739  1.00 79.59           C  
ATOM    296  CB  TYR A  20      21.075  -3.244 -22.715  1.00 79.59           C  
ATOM    297  HB2 TYR A  20      21.225  -3.621 -21.703  1.00 79.59           H  
ATOM    298  HB3 TYR A  20      21.863  -2.515 -22.901  1.00 79.59           H  
ATOM    299  O   TYR A  20      19.826  -0.253 -21.994  1.00 79.59           O  
ATOM    300  CG  TYR A  20      21.223  -4.399 -23.689  1.00 79.59           C  
ATOM    301  CD1 TYR A  20      20.817  -5.697 -23.322  1.00 79.59           C  
ATOM    302  HD1 TYR A  20      20.412  -5.867 -22.335  1.00 79.59           H  
ATOM    303  CD2 TYR A  20      21.726  -4.159 -24.980  1.00 79.59           C  
ATOM    304  HD2 TYR A  20      22.007  -3.154 -25.256  1.00 79.59           H  
ATOM    305  CE1 TYR A  20      20.913  -6.755 -24.247  1.00 79.59           C  
ATOM    306  HE1 TYR A  20      20.590  -7.751 -23.982  1.00 79.59           H  
ATOM    307  CE2 TYR A  20      21.811  -5.206 -25.914  1.00 79.59           C  
ATOM    308  HE2 TYR A  20      22.166  -4.985 -26.910  1.00 79.59           H  
ATOM    309  OH  TYR A  20      21.481  -7.517 -26.453  1.00 79.59           O  
ATOM    310  HH  TYR A  20      21.771  -7.154 -27.293  1.00 79.59           H  
ATOM    311  CZ  TYR A  20      21.404  -6.506 -25.547  1.00 79.59           C  
ATOM    312  N   ILE A  21      19.251  -1.804 -20.510  1.00 77.55           N  
ATOM    313  H   ILE A  21      19.100  -2.787 -20.338  1.00 77.55           H  
ATOM    314  CA  ILE A  21      19.337  -0.897 -19.365  1.00 77.55           C  
ATOM    315  HA  ILE A  21      19.313   0.139 -19.704  1.00 77.55           H  
ATOM    316  C   ILE A  21      20.692  -1.122 -18.704  1.00 77.55           C  
ATOM    317  CB  ILE A  21      18.150  -1.111 -18.406  1.00 77.55           C  
ATOM    318  HB  ILE A  21      18.165  -2.151 -18.079  1.00 77.55           H  
ATOM    319  O   ILE A  21      20.927  -2.167 -18.085  1.00 77.55           O  
ATOM    320  CG1 ILE A  21      16.777  -0.865 -19.075  1.00 77.55           C  
ATOM    321 HG12 ILE A  21      15.994  -0.992 -18.328  1.00 77.55           H  
ATOM    322 HG13 ILE A  21      16.617  -1.625 -19.840  1.00 77.55           H  
ATOM    323  CG2 ILE A  21      18.292  -0.241 -17.148  1.00 77.55           C  
ATOM    324 HG21 ILE A  21      18.333   0.813 -17.423  1.00 77.55           H  
ATOM    325 HG22 ILE A  21      17.450  -0.434 -16.483  1.00 77.55           H  
ATOM    326 HG23 ILE A  21      19.208  -0.499 -16.617  1.00 77.55           H  
ATOM    327  CD1 ILE A  21      16.597   0.510 -19.733  1.00 77.55           C  
ATOM    328 HD11 ILE A  21      15.587   0.591 -20.136  1.00 77.55           H  
ATOM    329 HD12 ILE A  21      16.752   1.312 -19.012  1.00 77.55           H  
ATOM    330 HD13 ILE A  21      17.309   0.626 -20.550  1.00 77.55           H  
ATOM    331  N   SER A  22      21.585  -0.144 -18.810  1.00 80.32           N  
ATOM    332  H   SER A  22      21.352   0.661 -19.374  1.00 80.32           H  
ATOM    333  CA  SER A  22      22.864  -0.161 -18.108  1.00 80.32           C  
ATOM    334  HA  SER A  22      23.355  -1.106 -18.341  1.00 80.32           H  
ATOM    335  C   SER A  22      22.671  -0.072 -16.589  1.00 80.32           C  
ATOM    336  CB  SER A  22      23.767   0.971 -18.611  1.00 80.32           C  
ATOM    337  HB2 SER A  22      23.791   0.970 -19.701  1.00 80.32           H  
ATOM    338  HB3 SER A  22      24.779   0.822 -18.235  1.00 80.32           H  
ATOM    339  O   SER A  22      21.658   0.406 -16.075  1.00 80.32           O  
ATOM    340  OG  SER A  22      23.283   2.210 -18.143  1.00 80.32           O  
ATOM    341  HG  SER A  22      22.570   2.394 -18.760  1.00 80.32           H  
ATOM    342  N   ALA A  23      23.694  -0.467 -15.825  1.00 76.63           N  
ATOM    343  H   ALA A  23      24.494  -0.891 -16.272  1.00 76.63           H  
ATOM    344  CA  ALA A  23      23.683  -0.305 -14.369  1.00 76.63           C  
ATOM    345  HA  ALA A  23      22.834  -0.857 -13.964  1.00 76.63           H  
ATOM    346  C   ALA A  23      23.532   1.168 -13.934  1.00 76.63           C  
ATOM    347  CB  ALA A  23      24.973  -0.913 -13.806  1.00 76.63           C  
ATOM    348  HB1 ALA A  23      25.840  -0.381 -14.197  1.00 76.63           H  
ATOM    349  HB2 ALA A  23      24.964  -0.835 -12.719  1.00 76.63           H  
ATOM    350  HB3 ALA A  23      25.035  -1.965 -14.083  1.00 76.63           H  
ATOM    351  O   ALA A  23      22.958   1.449 -12.884  1.00 76.63           O  
ATOM    352  N   ALA A  24      24.035   2.112 -14.737  1.00 79.33           N  
ATOM    353  H   ALA A  24      24.387   1.836 -15.642  1.00 79.33           H  
ATOM    354  CA  ALA A  24      23.922   3.542 -14.461  1.00 79.33           C  
ATOM    355  HA  ALA A  24      24.169   3.722 -13.415  1.00 79.33           H  
ATOM    356  C   ALA A  24      22.493   4.062 -14.690  1.00 79.33           C  
ATOM    357  CB  ALA A  24      24.941   4.280 -15.336  1.00 79.33           C  
ATOM    358  HB1 ALA A  24      24.715   4.115 -16.390  1.00 79.33           H  
ATOM    359  HB2 ALA A  24      24.892   5.349 -15.129  1.00 79.33           H  
ATOM    360  HB3 ALA A  24      25.947   3.920 -15.122  1.00 79.33           H  
ATOM    361  O   ALA A  24      22.008   4.887 -13.915  1.00 79.33           O  
ATOM    362  N   GLU A  25      21.800   3.565 -15.714  1.00 77.87           N  
ATOM    363  H   GLU A  25      22.247   2.923 -16.353  1.00 77.87           H  
ATOM    364  CA  GLU A  25      20.391   3.890 -15.967  1.00 77.87           C  
ATOM    365  HA  GLU A  25      20.240   4.967 -15.897  1.00 77.87           H  
ATOM    366  C   GLU A  25      19.482   3.238 -14.935  1.00 77.87           C  
ATOM    367  CB  GLU A  25      20.003   3.434 -17.368  1.00 77.87           C  
ATOM    368  HB2 GLU A  25      20.298   2.390 -17.474  1.00 77.87           H  
ATOM    369  HB3 GLU A  25      18.922   3.503 -17.494  1.00 77.87           H  
ATOM    370  O   GLU A  25      18.610   3.903 -14.377  1.00 77.87           O  
ATOM    371  CG  GLU A  25      20.681   4.342 -18.402  1.00 77.87           C  
ATOM    372  HG2 GLU A  25      20.090   5.252 -18.503  1.00 77.87           H  
ATOM    373  HG3 GLU A  25      21.670   4.643 -18.056  1.00 77.87           H  
ATOM    374  CD  GLU A  25      20.851   3.652 -19.746  1.00 77.87           C  
ATOM    375  OE1 GLU A  25      20.759   4.391 -20.740  1.00 77.87           O  
ATOM    376  OE2 GLU A  25      21.185   2.448 -19.706  1.00 77.87           O  
ATOM    377  N   ALA A  26      19.760   1.983 -14.582  1.00 74.76           N  
ATOM    378  H   ALA A  26      20.455   1.481 -15.117  1.00 74.76           H  
ATOM    379  CA  ALA A  26      19.102   1.295 -13.484  1.00 74.76           C  
ATOM    380  HA  ALA A  26      18.039   1.214 -13.709  1.00 74.76           H  
ATOM    381  C   ALA A  26      19.242   2.051 -12.154  1.00 74.76           C  
ATOM    382  CB  ALA A  26      19.699  -0.106 -13.377  1.00 74.76           C  
ATOM    383  HB1 ALA A  26      20.784  -0.046 -13.289  1.00 74.76           H  
ATOM    384  HB2 ALA A  26      19.310  -0.581 -12.476  1.00 74.76           H  
ATOM    385  HB3 ALA A  26      19.439  -0.695 -14.256  1.00 74.76           H  
ATOM    386  O   ALA A  26      18.267   2.170 -11.419  1.00 74.76           O  
ATOM    387  N   ALA A  27      20.421   2.614 -11.867  1.00 76.05           N  
ATOM    388  H   ALA A  27      21.197   2.437 -12.489  1.00 76.05           H  
ATOM    389  CA  ALA A  27      20.675   3.400 -10.658  1.00 76.05           C  
ATOM    390  HA  ALA A  27      20.362   2.809  -9.797  1.00 76.05           H  
ATOM    391  C   ALA A  27      19.883   4.718 -10.587  1.00 76.05           C  
ATOM    392  CB  ALA A  27      22.183   3.644 -10.541  1.00 76.05           C  
ATOM    393  HB1 ALA A  27      22.534   4.232 -11.388  1.00 76.05           H  
ATOM    394  HB2 ALA A  27      22.709   2.689 -10.518  1.00 76.05           H  
ATOM    395  HB3 ALA A  27      22.392   4.183  -9.617  1.00 76.05           H  
ATOM    396  O   ALA A  27      19.772   5.321  -9.516  1.00 76.05           O  
ATOM    397  N   ALA A  28      19.325   5.184 -11.707  1.00 78.60           N  
ATOM    398  H   ALA A  28      19.434   4.654 -12.560  1.00 78.60           H  
ATOM    399  CA  ALA A  28      18.447   6.347 -11.730  1.00 78.60           C  
ATOM    400  HA  ALA A  28      18.812   7.068 -10.997  1.00 78.60           H  
ATOM    401  C   ALA A  28      16.999   6.011 -11.334  1.00 78.60           C  
ATOM    402  CB  ALA A  28      18.532   7.004 -13.112  1.00 78.60           C  
ATOM    403  HB1 ALA A  28      19.576   7.190 -13.367  1.00 78.60           H  
ATOM    404  HB2 ALA A  28      18.088   6.348 -13.860  1.00 78.60           H  
ATOM    405  HB3 ALA A  28      17.984   7.946 -13.100  1.00 78.60           H  
ATOM    406  O   ALA A  28      16.213   6.937 -11.120  1.00 78.60           O  
ATOM    407  N   ALA A  29      16.647   4.725 -11.225  1.00 82.82           N  
ATOM    408  H   ALA A  29      17.344   4.009 -11.374  1.00 82.82           H  
ATOM    409  CA  ALA A  29      15.303   4.285 -10.892  1.00 82.82           C  
ATOM    410  HA  ALA A  29      14.618   4.704 -11.630  1.00 82.82           H  
ATOM    411  C   ALA A  29      14.893   4.770  -9.497  1.00 82.82           C  
ATOM    412  CB  ALA A  29      15.234   2.759 -10.989  1.00 82.82           C  
ATOM    413  HB1 ALA A  29      14.196   2.428 -10.968  1.00 82.82           H  
ATOM    414  HB2 ALA A  29      15.696   2.433 -11.921  1.00 82.82           H  
ATOM    415  HB3 ALA A  29      15.784   2.306 -10.164  1.00 82.82           H  
ATOM    416  O   ALA A  29      15.593   4.554  -8.498  1.00 82.82           O  
ATOM    417  N   LYS A  30      13.703   5.370  -9.416  1.00 88.14           N  
ATOM    418  H   LYS A  30      13.169   5.493 -10.264  1.00 88.14           H  
ATOM    419  CA  LYS A  30      13.106   5.792  -8.149  1.00 88.14           C  
ATOM    420  HA  LYS A  30      13.702   5.386  -7.331  1.00 88.14           H  
ATOM    421  C   LYS A  30      11.706   5.240  -7.989  1.00 88.14           C  
ATOM    422  CB  LYS A  30      13.098   7.318  -7.998  1.00 88.14           C  
ATOM    423  HB2 LYS A  30      12.421   7.750  -8.734  1.00 88.14           H  
ATOM    424  HB3 LYS A  30      12.724   7.560  -7.003  1.00 88.14           H  
ATOM    425  O   LYS A  30      10.937   5.169  -8.944  1.00 88.14           O  
ATOM    426  CG  LYS A  30      14.490   7.932  -8.173  1.00 88.14           C  
ATOM    427  HG2 LYS A  30      15.224   7.353  -7.613  1.00 88.14           H  
ATOM    428  HG3 LYS A  30      14.749   7.900  -9.232  1.00 88.14           H  
ATOM    429  CD  LYS A  30      14.522   9.380  -7.671  1.00 88.14           C  
ATOM    430  HD2 LYS A  30      14.702   9.367  -6.596  1.00 88.14           H  
ATOM    431  HD3 LYS A  30      13.566   9.869  -7.861  1.00 88.14           H  
ATOM    432  CE  LYS A  30      15.653  10.132  -8.369  1.00 88.14           C  
ATOM    433  HE2 LYS A  30      16.069  10.885  -7.699  1.00 88.14           H  
ATOM    434  HE3 LYS A  30      16.434   9.415  -8.623  1.00 88.14           H  
ATOM    435  NZ  LYS A  30      15.126  10.764  -9.595  1.00 88.14           N  
ATOM    436  HZ1 LYS A  30      14.492  11.527  -9.408  1.00 88.14           H  
ATOM    437  HZ2 LYS A  30      15.852  11.031 -10.245  1.00 88.14           H  
ATOM    438  HZ3 LYS A  30      14.548  10.097 -10.086  1.00 88.14           H  
ATOM    439  N   MET A  31      11.360   4.947  -6.745  1.00 91.39           N  
ATOM    440  H   MET A  31      12.066   5.038  -6.028  1.00 91.39           H  
ATOM    441  CA  MET A  31       9.985   4.726  -6.331  1.00 91.39           C  
ATOM    442  HA  MET A  31       9.325   4.809  -7.194  1.00 91.39           H  
ATOM    443  C   MET A  31       9.605   5.807  -5.325  1.00 91.39           C  
ATOM    444  CB  MET A  31       9.826   3.311  -5.773  1.00 91.39           C  
ATOM    445  HB2 MET A  31      10.420   3.212  -4.864  1.00 91.39           H  
ATOM    446  HB3 MET A  31      10.186   2.590  -6.508  1.00 91.39           H  
ATOM    447  O   MET A  31      10.224   5.936  -4.266  1.00 91.39           O  
ATOM    448  CG  MET A  31       8.355   3.006  -5.479  1.00 91.39           C  
ATOM    449  HG2 MET A  31       7.926   3.808  -4.877  1.00 91.39           H  
ATOM    450  HG3 MET A  31       7.812   2.979  -6.423  1.00 91.39           H  
ATOM    451  SD  MET A  31       8.072   1.446  -4.607  1.00 91.39           S  
ATOM    452  CE  MET A  31       8.790   1.915  -3.032  1.00 91.39           C  
ATOM    453  HE1 MET A  31       8.558   2.957  -2.812  1.00 91.39           H  
ATOM    454  HE2 MET A  31       8.360   1.289  -2.249  1.00 91.39           H  
ATOM    455  HE3 MET A  31       9.872   1.801  -3.092  1.00 91.39           H  
ATOM    456  N   ARG A  32       8.576   6.583  -5.655  1.00 94.58           N  
ATOM    457  H   ARG A  32       8.107   6.389  -6.528  1.00 94.58           H  
ATOM    458  CA  ARG A  32       7.941   7.535  -4.747  1.00 94.58           C  
ATOM    459  HA  ARG A  32       8.621   7.784  -3.932  1.00 94.58           H  
ATOM    460  C   ARG A  32       6.704   6.894  -4.144  1.00 94.58           C  
ATOM    461  CB  ARG A  32       7.572   8.828  -5.481  1.00 94.58           C  
ATOM    462  HB2 ARG A  32       7.001   9.458  -4.799  1.00 94.58           H  
ATOM    463  HB3 ARG A  32       6.939   8.589  -6.336  1.00 94.58           H  
ATOM    464  O   ARG A  32       5.876   6.334  -4.855  1.00 94.58           O  
ATOM    465  CG  ARG A  32       8.795   9.613  -5.963  1.00 94.58           C  
ATOM    466  HG2 ARG A  32       9.342   9.037  -6.710  1.00 94.58           H  
ATOM    467  HG3 ARG A  32       9.447   9.825  -5.116  1.00 94.58           H  
ATOM    468  CD  ARG A  32       8.313  10.931  -6.578  1.00 94.58           C  
ATOM    469  HD2 ARG A  32       7.665  10.711  -7.427  1.00 94.58           H  
ATOM    470  HD3 ARG A  32       7.718  11.467  -5.839  1.00 94.58           H  
ATOM    471  NE  ARG A  32       9.446  11.785  -6.963  1.00 94.58           N  
ATOM    472  HE  ARG A  32       9.972  12.169  -6.191  1.00 94.58           H  
ATOM    473  NH1 ARG A  32       9.111  11.796  -9.236  1.00 94.58           N  
ATOM    474 HH11 ARG A  32       9.633  11.669 -10.091  1.00 94.58           H  
ATOM    475 HH12 ARG A  32       8.209  11.355  -9.124  1.00 94.58           H  
ATOM    476  NH2 ARG A  32      10.997  12.585  -8.415  1.00 94.58           N  
ATOM    477 HH21 ARG A  32      11.361  12.308  -9.316  1.00 94.58           H  
ATOM    478 HH22 ARG A  32      11.613  12.773  -7.637  1.00 94.58           H  
ATOM    479  CZ  ARG A  32       9.829  12.068  -8.189  1.00 94.58           C  
ATOM    480  N   VAL A  33       6.565   7.001  -2.834  1.00 96.77           N  
ATOM    481  H   VAL A  33       7.314   7.431  -2.309  1.00 96.77           H  
ATOM    482  CA  VAL A  33       5.372   6.585  -2.103  1.00 96.77           C  
ATOM    483  HA  VAL A  33       4.639   6.168  -2.793  1.00 96.77           H  
ATOM    484  C   VAL A  33       4.786   7.826  -1.462  1.00 96.77           C  
ATOM    485  CB  VAL A  33       5.689   5.506  -1.056  1.00 96.77           C  
ATOM    486  HB  VAL A  33       6.351   5.918  -0.294  1.00 96.77           H  
ATOM    487  O   VAL A  33       5.419   8.431  -0.602  1.00 96.77           O  
ATOM    488  CG1 VAL A  33       4.402   5.019  -0.384  1.00 96.77           C  
ATOM    489 HG11 VAL A  33       3.902   5.849   0.115  1.00 96.77           H  
ATOM    490 HG12 VAL A  33       3.728   4.592  -1.127  1.00 96.77           H  
ATOM    491 HG13 VAL A  33       4.635   4.264   0.367  1.00 96.77           H  
ATOM    492  CG2 VAL A  33       6.390   4.307  -1.702  1.00 96.77           C  
ATOM    493 HG21 VAL A  33       6.582   3.539  -0.953  1.00 96.77           H  
ATOM    494 HG22 VAL A  33       5.770   3.893  -2.498  1.00 96.77           H  
ATOM    495 HG23 VAL A  33       7.347   4.624  -2.116  1.00 96.77           H  
ATOM    496  N   ARG A  34       3.588   8.212  -1.887  1.00 98.04           N  
ATOM    497  H   ARG A  34       3.128   7.640  -2.580  1.00 98.04           H  
ATOM    498  CA  ARG A  34       2.812   9.275  -1.254  1.00 98.04           C  
ATOM    499  HA  ARG A  34       3.470   9.893  -0.644  1.00 98.04           H  
ATOM    500  C   ARG A  34       1.790   8.658  -0.326  1.00 98.04           C  
ATOM    501  CB  ARG A  34       2.153  10.186  -2.287  1.00 98.04           C  
ATOM    502  HB2 ARG A  34       1.542   9.596  -2.969  1.00 98.04           H  
ATOM    503  HB3 ARG A  34       1.516  10.902  -1.768  1.00 98.04           H  
ATOM    504  O   ARG A  34       1.042   7.765  -0.721  1.00 98.04           O  
ATOM    505  CG  ARG A  34       3.217  10.946  -3.073  1.00 98.04           C  
ATOM    506  HG2 ARG A  34       3.825  10.250  -3.651  1.00 98.04           H  
ATOM    507  HG3 ARG A  34       3.855  11.494  -2.381  1.00 98.04           H  
ATOM    508  CD  ARG A  34       2.546  11.934  -4.018  1.00 98.04           C  
ATOM    509  HD2 ARG A  34       1.955  12.639  -3.434  1.00 98.04           H  
ATOM    510  HD3 ARG A  34       1.897  11.392  -4.706  1.00 98.04           H  
ATOM    511  NE  ARG A  34       3.581  12.651  -4.760  1.00 98.04           N  
ATOM    512  HE  ARG A  34       4.528  12.576  -4.417  1.00 98.04           H  
ATOM    513  NH1 ARG A  34       2.248  13.862  -6.164  1.00 98.04           N  
ATOM    514 HH11 ARG A  34       2.177  14.599  -6.852  1.00 98.04           H  
ATOM    515 HH12 ARG A  34       1.479  13.628  -5.552  1.00 98.04           H  
ATOM    516  NH2 ARG A  34       4.503  13.998  -6.270  1.00 98.04           N  
ATOM    517 HH21 ARG A  34       4.491  14.629  -7.058  1.00 98.04           H  
ATOM    518 HH22 ARG A  34       5.358  13.771  -5.783  1.00 98.04           H  
ATOM    519  CZ  ARG A  34       3.429  13.496  -5.745  1.00 98.04           C  
ATOM    520  N   LEU A  35       1.784   9.139   0.901  1.00 98.26           N  
ATOM    521  H   LEU A  35       2.433   9.881   1.122  1.00 98.26           H  
ATOM    522  CA  LEU A  35       0.902   8.707   1.964  1.00 98.26           C  
ATOM    523  HA  LEU A  35       0.278   7.877   1.635  1.00 98.26           H  
ATOM    524  C   LEU A  35       0.019   9.881   2.337  1.00 98.26           C  
ATOM    525  CB  LEU A  35       1.734   8.273   3.176  1.00 98.26           C  
ATOM    526  HB2 LEU A  35       2.250   9.148   3.570  1.00 98.26           H  
ATOM    527  HB3 LEU A  35       1.044   7.916   3.941  1.00 98.26           H  
ATOM    528  O   LEU A  35       0.538  10.958   2.607  1.00 98.26           O  
ATOM    529  CG  LEU A  35       2.782   7.185   2.906  1.00 98.26           C  
ATOM    530  HG  LEU A  35       3.485   7.512   2.140  1.00 98.26           H  
ATOM    531  CD1 LEU A  35       3.559   6.949   4.199  1.00 98.26           C  
ATOM    532 HD11 LEU A  35       4.132   7.843   4.446  1.00 98.26           H  
ATOM    533 HD12 LEU A  35       4.243   6.107   4.089  1.00 98.26           H  
ATOM    534 HD13 LEU A  35       2.870   6.739   5.016  1.00 98.26           H  
ATOM    535  CD2 LEU A  35       2.127   5.881   2.457  1.00 98.26           C  
ATOM    536 HD21 LEU A  35       1.625   6.035   1.502  1.00 98.26           H  
ATOM    537 HD22 LEU A  35       1.398   5.565   3.203  1.00 98.26           H  
ATOM    538 HD23 LEU A  35       2.887   5.109   2.334  1.00 98.26           H  
ATOM    539  N   ARG A  36      -1.290   9.671   2.395  1.00 98.28           N  
ATOM    540  H   ARG A  36      -1.641   8.762   2.127  1.00 98.28           H  
ATOM    541  CA  ARG A  36      -2.237  10.671   2.881  1.00 98.28           C  
ATOM    542  HA  ARG A  36      -1.693  11.489   3.354  1.00 98.28           H  
ATOM    543  C   ARG A  36      -3.133  10.054   3.941  1.00 98.28           C  
ATOM    544  CB  ARG A  36      -3.001  11.252   1.690  1.00 98.28           C  
ATOM    545  HB2 ARG A  36      -2.295  11.749   1.025  1.00 98.28           H  
ATOM    546  HB3 ARG A  36      -3.490  10.445   1.143  1.00 98.28           H  
ATOM    547  O   ARG A  36      -3.721   8.996   3.712  1.00 98.28           O  
ATOM    548  CG  ARG A  36      -4.055  12.257   2.146  1.00 98.28           C  
ATOM    549  HG2 ARG A  36      -4.799  11.748   2.758  1.00 98.28           H  
ATOM    550  HG3 ARG A  36      -3.591  13.051   2.731  1.00 98.28           H  
ATOM    551  CD  ARG A  36      -4.751  12.859   0.932  1.00 98.28           C  
ATOM    552  HD2 ARG A  36      -5.008  12.064   0.232  1.00 98.28           H  
ATOM    553  HD3 ARG A  36      -4.074  13.566   0.452  1.00 98.28           H  
ATOM    554  NE  ARG A  36      -5.980  13.521   1.371  1.00 98.28           N  
ATOM    555  HE  ARG A  36      -6.372  13.209   2.248  1.00 98.28           H  
ATOM    556  NH1 ARG A  36      -6.434  14.750  -0.500  1.00 98.28           N  
ATOM    557 HH11 ARG A  36      -6.982  15.468  -0.952  1.00 98.28           H  
ATOM    558 HH12 ARG A  36      -5.540  14.445  -0.859  1.00 98.28           H  
ATOM    559  NH2 ARG A  36      -7.790  14.806   1.305  1.00 98.28           N  
ATOM    560 HH21 ARG A  36      -8.447  15.442   0.876  1.00 98.28           H  
ATOM    561 HH22 ARG A  36      -7.968  14.375   2.201  1.00 98.28           H  
ATOM    562  CZ  ARG A  36      -6.728  14.362   0.711  1.00 98.28           C  
ATOM    563  N   ASN A  37      -3.237  10.719   5.087  1.00 97.76           N  
ATOM    564  H   ASN A  37      -2.731  11.587   5.189  1.00 97.76           H  
ATOM    565  CA  ASN A  37      -4.076  10.275   6.194  1.00 97.76           C  
ATOM    566  HA  ASN A  37      -4.427   9.259   6.011  1.00 97.76           H  
ATOM    567  C   ASN A  37      -5.314  11.171   6.317  1.00 97.76           C  
ATOM    568  CB  ASN A  37      -3.228  10.242   7.472  1.00 97.76           C  
ATOM    569  HB2 ASN A  37      -2.856  11.247   7.671  1.00 97.76           H  
ATOM    570  HB3 ASN A  37      -2.380   9.571   7.333  1.00 97.76           H  
ATOM    571  O   ASN A  37      -5.230  12.298   6.799  1.00 97.76           O  
ATOM    572  CG  ASN A  37      -4.010   9.772   8.684  1.00 97.76           C  
ATOM    573  ND2 ASN A  37      -3.455   9.896   9.862  1.00 97.76           N  
ATOM    574 HD21 ASN A  37      -3.968   9.577  10.671  1.00 97.76           H  
ATOM    575 HD22 ASN A  37      -2.497  10.210   9.932  1.00 97.76           H  
ATOM    576  OD1 ASN A  37      -5.115   9.260   8.590  1.00 97.76           O  
ATOM    577  N   ASP A  38      -6.471  10.644   5.922  1.00 96.71           N  
ATOM    578  H   ASP A  38      -6.482   9.684   5.608  1.00 96.71           H  
ATOM    579  CA  ASP A  38      -7.767  11.315   6.074  1.00 96.71           C  
ATOM    580  HA  ASP A  38      -7.602  12.384   6.208  1.00 96.71           H  
ATOM    581  C   ASP A  38      -8.520  10.830   7.336  1.00 96.71           C  
ATOM    582  CB  ASP A  38      -8.602  11.145   4.791  1.00 96.71           C  
ATOM    583  HB2 ASP A  38      -9.588  11.581   4.950  1.00 96.71           H  
ATOM    584  HB3 ASP A  38      -8.739  10.080   4.605  1.00 96.71           H  
ATOM    585  O   ASP A  38      -9.707  11.107   7.509  1.00 96.71           O  
ATOM    586  CG  ASP A  38      -8.009  11.808   3.537  1.00 96.71           C  
ATOM    587  OD1 ASP A  38      -7.684  13.023   3.551  1.00 96.71           O  
ATOM    588  OD2 ASP A  38      -7.945  11.125   2.491  1.00 96.71           O  
ATOM    589  N   SER A  39      -7.865  10.074   8.224  1.00 94.10           N  
ATOM    590  H   SER A  39      -6.886   9.890   8.057  1.00 94.10           H  
ATOM    591  CA  SER A  39      -8.435   9.643   9.505  1.00 94.10           C  
ATOM    592  HA  SER A  39      -9.510   9.525   9.366  1.00 94.10           H  
ATOM    593  C   SER A  39      -8.247  10.687  10.614  1.00 94.10           C  
ATOM    594  CB  SER A  39      -7.891   8.267   9.905  1.00 94.10           C  
ATOM    595  HB2 SER A  39      -8.594   7.799  10.594  1.00 94.10           H  
ATOM    596  HB3 SER A  39      -7.792   7.634   9.024  1.00 94.10           H  
ATOM    597  O   SER A  39      -7.495  11.649  10.477  1.00 94.10           O  
ATOM    598  OG  SER A  39      -6.652   8.356  10.553  1.00 94.10           O  
ATOM    599  HG  SER A  39      -6.013   8.671   9.910  1.00 94.10           H  
ATOM    600  N   SER A  40      -8.933  10.493  11.742  1.00 93.57           N  
ATOM    601  H   SER A  40      -9.526   9.680  11.830  1.00 93.57           H  
ATOM    602  CA  SER A  40      -8.859  11.374  12.916  1.00 93.57           C  
ATOM    603  HA  SER A  40      -8.746  12.404  12.577  1.00 93.57           H  
ATOM    604  C   SER A  40      -7.678  11.083  13.848  1.00 93.57           C  
ATOM    605  CB  SER A  40     -10.169  11.275  13.700  1.00 93.57           C  
ATOM    606  HB2 SER A  40     -10.096  11.863  14.616  1.00 93.57           H  
ATOM    607  HB3 SER A  40     -10.981  11.674  13.092  1.00 93.57           H  
ATOM    608  O   SER A  40      -7.470  11.817  14.813  1.00 93.57           O  
ATOM    609  OG  SER A  40     -10.445   9.921  14.016  1.00 93.57           O  
ATOM    610  HG  SER A  40     -11.193   9.885  14.616  1.00 93.57           H  
ATOM    611  N   THR A  41      -6.904  10.028  13.585  1.00 94.02           N  
ATOM    612  H   THR A  41      -7.079   9.496  12.745  1.00 94.02           H  
ATOM    613  CA  THR A  41      -5.763   9.613  14.411  1.00 94.02           C  
ATOM    614  HA  THR A  41      -5.587  10.370  15.175  1.00 94.02           H  
ATOM    615  C   THR A  41      -4.500   9.483  13.566  1.00 94.02           C  
ATOM    616  CB  THR A  41      -6.030   8.283  15.129  1.00 94.02           C  
ATOM    617  HB  THR A  41      -5.126   7.983  15.659  1.00 94.02           H  
ATOM    618  O   THR A  41      -4.597   9.164  12.382  1.00 94.02           O  
ATOM    619  CG2 THR A  41      -7.166   8.409  16.146  1.00 94.02           C  
ATOM    620 HG21 THR A  41      -7.272   7.467  16.684  1.00 94.02           H  
ATOM    621 HG22 THR A  41      -8.103   8.632  15.636  1.00 94.02           H  
ATOM    622 HG23 THR A  41      -6.941   9.206  16.855  1.00 94.02           H  
ATOM    623  OG1 THR A  41      -6.381   7.265  14.218  1.00 94.02           O  
ATOM    624  HG1 THR A  41      -5.773   7.305  13.476  1.00 94.02           H  
ATOM    625  N   PRO A  42      -3.302   9.680  14.138  1.00 96.58           N  
ATOM    626  CA  PRO A  42      -2.068   9.332  13.447  1.00 96.58           C  
ATOM    627  HA  PRO A  42      -1.969   9.969  12.567  1.00 96.58           H  
ATOM    628  C   PRO A  42      -2.065   7.862  13.018  1.00 96.58           C  
ATOM    629  CB  PRO A  42      -0.931   9.642  14.423  1.00 96.58           C  
ATOM    630  HB2 PRO A  42      -0.056  10.038  13.908  1.00 96.58           H  
ATOM    631  HB3 PRO A  42      -0.667   8.750  14.992  1.00 96.58           H  
ATOM    632  O   PRO A  42      -2.610   7.000  13.713  1.00 96.58           O  
ATOM    633  CG  PRO A  42      -1.547  10.677  15.364  1.00 96.58           C  
ATOM    634  HG2 PRO A  42      -1.067  10.670  16.343  1.00 96.58           H  
ATOM    635  HG3 PRO A  42      -1.480  11.666  14.912  1.00 96.58           H  
ATOM    636  CD  PRO A  42      -3.009  10.244  15.445  1.00 96.58           C  
ATOM    637  HD2 PRO A  42      -3.637  11.107  15.666  1.00 96.58           H  
ATOM    638  HD3 PRO A  42      -3.128   9.475  16.209  1.00 96.58           H  
ATOM    639  N   VAL A  43      -1.436   7.594  11.880  1.00 97.58           N  
ATOM    640  H   VAL A  43      -1.019   8.357  11.366  1.00 97.58           H  
ATOM    641  CA  VAL A  43      -1.211   6.240  11.363  1.00 97.58           C  
ATOM    642  HA  VAL A  43      -1.564   5.509  12.090  1.00 97.58           H  
ATOM    643  C   VAL A  43       0.281   6.017  11.196  1.00 97.58           C  
ATOM    644  CB  VAL A  43      -1.969   5.981  10.050  1.00 97.58           C  
ATOM    645  HB  VAL A  43      -1.786   4.951   9.745  1.00 97.58           H  
ATOM    646  O   VAL A  43       1.009   6.934  10.817  1.00 97.58           O  
ATOM    647  CG1 VAL A  43      -3.476   6.149  10.274  1.00 97.58           C  
ATOM    648 HG11 VAL A  43      -4.017   5.851   9.375  1.00 97.58           H  
ATOM    649 HG12 VAL A  43      -3.720   7.186  10.502  1.00 97.58           H  
ATOM    650 HG13 VAL A  43      -3.796   5.520  11.105  1.00 97.58           H  
ATOM    651  CG2 VAL A  43      -1.508   6.905   8.915  1.00 97.58           C  
ATOM    652 HG21 VAL A  43      -1.665   7.947   9.190  1.00 97.58           H  
ATOM    653 HG22 VAL A  43      -0.451   6.742   8.702  1.00 97.58           H  
ATOM    654 HG23 VAL A  43      -2.060   6.687   8.000  1.00 97.58           H  
ATOM    655  N   GLU A  44       0.743   4.808  11.472  1.00 98.17           N  
ATOM    656  H   GLU A  44       0.089   4.081  11.724  1.00 98.17           H  
ATOM    657  CA  GLU A  44       2.113   4.397  11.203  1.00 98.17           C  
ATOM    658  HA  GLU A  44       2.723   5.281  11.017  1.00 98.17           H  
ATOM    659  C   GLU A  44       2.136   3.545   9.936  1.00 98.17           C  
ATOM    660  CB  GLU A  44       2.711   3.702  12.434  1.00 98.17           C  
ATOM    661  HB2 GLU A  44       2.176   2.776  12.645  1.00 98.17           H  
ATOM    662  HB3 GLU A  44       2.603   4.371  13.288  1.00 98.17           H  
ATOM    663  O   GLU A  44       1.392   2.577   9.799  1.00 98.17           O  
ATOM    664  CG  GLU A  44       4.199   3.408  12.218  1.00 98.17           C  
ATOM    665  HG2 GLU A  44       4.303   2.565  11.535  1.00 98.17           H  
ATOM    666  HG3 GLU A  44       4.660   4.272  11.738  1.00 98.17           H  
ATOM    667  CD  GLU A  44       4.939   3.134  13.534  1.00 98.17           C  
ATOM    668  OE1 GLU A  44       5.283   1.965  13.803  1.00 98.17           O  
ATOM    669  OE2 GLU A  44       5.273   4.127  14.217  1.00 98.17           O  
ATOM    670  N   VAL A  45       2.974   3.927   8.976  1.00 98.20           N  
ATOM    671  H   VAL A  45       3.518   4.765   9.123  1.00 98.20           H  
ATOM    672  CA  VAL A  45       3.142   3.207   7.718  1.00 98.20           C  
ATOM    673  HA  VAL A  45       2.470   2.348   7.712  1.00 98.20           H  
ATOM    674  C   VAL A  45       4.567   2.688   7.636  1.00 98.20           C  
ATOM    675  CB  VAL A  45       2.769   4.064   6.497  1.00 98.20           C  
ATOM    676  HB  VAL A  45       3.483   4.881   6.394  1.00 98.20           H  
ATOM    677  O   VAL A  45       5.528   3.456   7.559  1.00 98.20           O  
ATOM    678  CG1 VAL A  45       2.809   3.202   5.226  1.00 98.20           C  
ATOM    679 HG11 VAL A  45       3.818   2.829   5.053  1.00 98.20           H  
ATOM    680 HG12 VAL A  45       2.508   3.797   4.364  1.00 98.20           H  
ATOM    681 HG13 VAL A  45       2.129   2.356   5.329  1.00 98.20           H  
ATOM    682  CG2 VAL A  45       1.357   4.656   6.624  1.00 98.20           C  
ATOM    683 HG21 VAL A  45       1.326   5.365   7.451  1.00 98.20           H  
ATOM    684 HG22 VAL A  45       0.636   3.861   6.812  1.00 98.20           H  
ATOM    685 HG23 VAL A  45       1.084   5.184   5.711  1.00 98.20           H  
ATOM    686  N   HIS A  46       4.708   1.368   7.607  1.00 98.07           N  
ATOM    687  H   HIS A  46       3.874   0.808   7.715  1.00 98.07           H  
ATOM    688  CA  HIS A  46       5.960   0.700   7.290  1.00 98.07           C  
ATOM    689  HA  HIS A  46       6.787   1.365   7.539  1.00 98.07           H  
ATOM    690  C   HIS A  46       6.002   0.378   5.805  1.00 98.07           C  
ATOM    691  CB  HIS A  46       6.137  -0.577   8.103  1.00 98.07           C  
ATOM    692  HB2 HIS A  46       7.152  -0.946   7.949  1.00 98.07           H  
ATOM    693  HB3 HIS A  46       5.453  -1.338   7.726  1.00 98.07           H  
ATOM    694  O   HIS A  46       5.162  -0.359   5.293  1.00 98.07           O  
ATOM    695  CG  HIS A  46       5.902  -0.403   9.570  1.00 98.07           C  
ATOM    696  CD2 HIS A  46       4.755  -0.725  10.240  1.00 98.07           C  
ATOM    697  HD2 HIS A  46       3.845  -1.131   9.822  1.00 98.07           H  
ATOM    698  ND1 HIS A  46       6.792   0.115  10.485  1.00 98.07           N  
ATOM    699  HD1 HIS A  46       7.581   0.710  10.276  1.00 98.07           H  
ATOM    700  CE1 HIS A  46       6.193   0.083  11.688  1.00 98.07           C  
ATOM    701  HE1 HIS A  46       6.589   0.487  12.608  1.00 98.07           H  
ATOM    702  NE2 HIS A  46       4.978  -0.459  11.580  1.00 98.07           N  
ATOM    703  N   ILE A  47       7.016   0.887   5.125  1.00 97.39           N  
ATOM    704  H   ILE A  47       7.669   1.477   5.620  1.00 97.39           H  
ATOM    705  CA  ILE A  47       7.259   0.652   3.709  1.00 97.39           C  
ATOM    706  HA  ILE A  47       6.419   0.110   3.275  1.00 97.39           H  
ATOM    707  C   ILE A  47       8.516  -0.202   3.597  1.00 97.39           C  
ATOM    708  CB  ILE A  47       7.411   1.986   2.956  1.00 97.39           C  
ATOM    709  HB  ILE A  47       8.338   2.451   3.293  1.00 97.39           H  
ATOM    710  O   ILE A  47       9.571   0.184   4.103  1.00 97.39           O  
ATOM    711  CG1 ILE A  47       6.267   2.987   3.234  1.00 97.39           C  
ATOM    712 HG12 ILE A  47       5.349   2.648   2.753  1.00 97.39           H  
ATOM    713 HG13 ILE A  47       6.081   3.066   4.305  1.00 97.39           H  
ATOM    714  CG2 ILE A  47       7.516   1.665   1.455  1.00 97.39           C  
ATOM    715 HG21 ILE A  47       7.595   2.576   0.862  1.00 97.39           H  
ATOM    716 HG22 ILE A  47       8.407   1.070   1.257  1.00 97.39           H  
ATOM    717 HG23 ILE A  47       6.642   1.101   1.129  1.00 97.39           H  
ATOM    718  CD1 ILE A  47       6.602   4.401   2.754  1.00 97.39           C  
ATOM    719 HD11 ILE A  47       6.771   4.423   1.677  1.00 97.39           H  
ATOM    720 HD12 ILE A  47       5.769   5.069   2.977  1.00 97.39           H  
ATOM    721 HD13 ILE A  47       7.493   4.759   3.269  1.00 97.39           H  
ATOM    722  N   LYS A  48       8.414  -1.354   2.937  1.00 95.76           N  
ATOM    723  H   LYS A  48       7.511  -1.594   2.552  1.00 95.76           H  
ATOM    724  CA  LYS A  48       9.543  -2.232   2.630  1.00 95.76           C  
ATOM    725  HA  LYS A  48      10.458  -1.765   2.996  1.00 95.76           H  
ATOM    726  C   LYS A  48       9.696  -2.388   1.122  1.00 95.76           C  
ATOM    727  CB  LYS A  48       9.384  -3.571   3.357  1.00 95.76           C  
ATOM    728  HB2 LYS A  48       8.462  -4.053   3.031  1.00 95.76           H  
ATOM    729  HB3 LYS A  48       9.320  -3.389   4.430  1.00 95.76           H  
ATOM    730  O   LYS A  48       8.721  -2.639   0.419  1.00 95.76           O  
ATOM    731  CG  LYS A  48      10.576  -4.493   3.071  1.00 95.76           C  
ATOM    732  HG2 LYS A  48      10.666  -4.656   1.997  1.00 95.76           H  
ATOM    733  HG3 LYS A  48      11.490  -4.021   3.433  1.00 95.76           H  
ATOM    734  CD  LYS A  48      10.413  -5.859   3.736  1.00 95.76           C  
ATOM    735  HD2 LYS A  48       9.499  -6.329   3.374  1.00 95.76           H  
ATOM    736  HD3 LYS A  48      10.369  -5.744   4.818  1.00 95.76           H  
ATOM    737  CE  LYS A  48      11.631  -6.696   3.334  1.00 95.76           C  
ATOM    738  HE2 LYS A  48      12.536  -6.215   3.706  1.00 95.76           H  
ATOM    739  HE3 LYS A  48      11.706  -6.691   2.247  1.00 95.76           H  
ATOM    740  NZ  LYS A  48      11.536  -8.089   3.824  1.00 95.76           N  
ATOM    741  HZ1 LYS A  48      10.703  -8.521   3.450  1.00 95.76           H  
ATOM    742  HZ2 LYS A  48      11.513  -8.114   4.833  1.00 95.76           H  
ATOM    743  HZ3 LYS A  48      12.341  -8.603   3.495  1.00 95.76           H  
ATOM    744  N   VAL A  49      10.930  -2.253   0.649  1.00 91.63           N  
ATOM    745  H   VAL A  49      11.667  -2.053   1.310  1.00 91.63           H  
ATOM    746  CA  VAL A  49      11.294  -2.233  -0.770  1.00 91.63           C  
ATOM    747  HA  VAL A  49      10.529  -2.739  -1.359  1.00 91.63           H  
ATOM    748  C   VAL A  49      12.622  -2.963  -0.932  1.00 91.63           C  
ATOM    749  CB  VAL A  49      11.429  -0.786  -1.265  1.00 91.63           C  
ATOM    750  HB  VAL A  49      12.318  -0.325  -0.835  1.00 91.63           H  
ATOM    751  O   VAL A  49      13.674  -2.445  -0.556  1.00 91.63           O  
ATOM    752  CG1 VAL A  49      11.552  -0.765  -2.784  1.00 91.63           C  
ATOM    753 HG11 VAL A  49      11.653   0.271  -3.105  1.00 91.63           H  
ATOM    754 HG12 VAL A  49      10.665  -1.206  -3.240  1.00 91.63           H  
ATOM    755 HG13 VAL A  49      12.438  -1.314  -3.102  1.00 91.63           H  
ATOM    756  CG2 VAL A  49      10.235   0.072  -0.855  1.00 91.63           C  
ATOM    757 HG21 VAL A  49       9.311  -0.350  -1.251  1.00 91.63           H  
ATOM    758 HG22 VAL A  49      10.178   0.138   0.232  1.00 91.63           H  
ATOM    759 HG23 VAL A  49      10.405   1.094  -1.192  1.00 91.63           H  
ATOM    760  N   GLY A  50      12.577  -4.203  -1.422  1.00 87.35           N  
ATOM    761  H   GLY A  50      11.696  -4.566  -1.757  1.00 87.35           H  
ATOM    762  CA  GLY A  50      13.722  -5.110  -1.326  1.00 87.35           C  
ATOM    763  HA2 GLY A  50      13.447  -6.097  -1.697  1.00 87.35           H  
ATOM    764  HA3 GLY A  50      14.540  -4.725  -1.936  1.00 87.35           H  
ATOM    765  C   GLY A  50      14.184  -5.248   0.132  1.00 87.35           C  
ATOM    766  O   GLY A  50      13.411  -5.675   0.995  1.00 87.35           O  
ATOM    767  N   ASP A  51      15.423  -4.836   0.401  1.00 87.73           N  
ATOM    768  H   ASP A  51      16.004  -4.535  -0.368  1.00 87.73           H  
ATOM    769  CA  ASP A  51      16.028  -4.852   1.740  1.00 87.73           C  
ATOM    770  HA  ASP A  51      15.552  -5.631   2.335  1.00 87.73           H  
ATOM    771  C   ASP A  51      15.864  -3.530   2.509  1.00 87.73           C  
ATOM    772  CB  ASP A  51      17.513  -5.212   1.619  1.00 87.73           C  
ATOM    773  HB2 ASP A  51      17.948  -5.281   2.617  1.00 87.73           H  
ATOM    774  HB3 ASP A  51      18.027  -4.416   1.079  1.00 87.73           H  
ATOM    775  O   ASP A  51      16.146  -3.472   3.707  1.00 87.73           O  
ATOM    776  CG  ASP A  51      17.728  -6.544   0.903  1.00 87.73           C  
ATOM    777  OD1 ASP A  51      17.003  -7.509   1.236  1.00 87.73           O  
ATOM    778  OD2 ASP A  51      18.596  -6.555   0.002  1.00 87.73           O  
ATOM    779  N   GLU A  52      15.407  -2.458   1.854  1.00 91.37           N  
ATOM    780  H   GLU A  52      15.061  -2.569   0.912  1.00 91.37           H  
ATOM    781  CA  GLU A  52      15.193  -1.171   2.514  1.00 91.37           C  
ATOM    782  HA  GLU A  52      15.974  -1.053   3.265  1.00 91.37           H  
ATOM    783  C   GLU A  52      13.840  -1.163   3.233  1.00 91.37           C  
ATOM    784  CB  GLU A  52      15.345  -0.002   1.522  1.00 91.37           C  
ATOM    785  HB2 GLU A  52      14.484   0.029   0.854  1.00 91.37           H  
ATOM    786  HB3 GLU A  52      16.246  -0.167   0.930  1.00 91.37           H  
ATOM    787  O   GLU A  52      12.819  -1.585   2.686  1.00 91.37           O  
ATOM    788  CG  GLU A  52      15.481   1.345   2.262  1.00 91.37           C  
ATOM    789  HG2 GLU A  52      14.576   1.517   2.844  1.00 91.37           H  
ATOM    790  HG3 GLU A  52      16.313   1.274   2.962  1.00 91.37           H  
ATOM    791  CD  GLU A  52      15.713   2.560   1.344  1.00 91.37           C  
ATOM    792  OE1 GLU A  52      15.524   3.704   1.837  1.00 91.37           O  
ATOM    793  OE2 GLU A  52      16.045   2.375   0.156  1.00 91.37           O  
ATOM    794  N   LYS A  53      13.822  -0.655   4.468  1.00 94.57           N  
ATOM    795  H   LYS A  53      14.692  -0.315   4.853  1.00 94.57           H  
ATOM    796  CA  LYS A  53      12.604  -0.438   5.250  1.00 94.57           C  
ATOM    797  HA  LYS A  53      11.746  -0.562   4.589  1.00 94.57           H  
ATOM    798  C   LYS A  53      12.583   0.990   5.779  1.00 94.57           C  
ATOM    799  CB  LYS A  53      12.499  -1.485   6.374  1.00 94.57           C  
ATOM    800  HB2 LYS A  53      12.574  -2.480   5.936  1.00 94.57           H  
ATOM    801  HB3 LYS A  53      13.327  -1.348   7.070  1.00 94.57           H  
ATOM    802  O   LYS A  53      13.572   1.452   6.343  1.00 94.57           O  
ATOM    803  CG  LYS A  53      11.165  -1.375   7.134  1.00 94.57           C  
ATOM    804  HG2 LYS A  53      10.345  -1.534   6.434  1.00 94.57           H  
ATOM    805  HG3 LYS A  53      11.071  -0.375   7.556  1.00 94.57           H  
ATOM    806  CD  LYS A  53      11.053  -2.390   8.282  1.00 94.57           C  
ATOM    807  HD2 LYS A  53      11.879  -2.237   8.976  1.00 94.57           H  
ATOM    808  HD3 LYS A  53      11.094  -3.402   7.880  1.00 94.57           H  
ATOM    809  CE  LYS A  53       9.715  -2.156   9.001  1.00 94.57           C  
ATOM    810  HE2 LYS A  53       9.667  -1.111   9.307  1.00 94.57           H  
ATOM    811  HE3 LYS A  53       8.906  -2.317   8.288  1.00 94.57           H  
ATOM    812  NZ  LYS A  53       9.524  -3.030  10.188  1.00 94.57           N  
ATOM    813  HZ1 LYS A  53      10.246  -2.862  10.875  1.00 94.57           H  
ATOM    814  HZ2 LYS A  53       9.517  -4.005   9.927  1.00 94.57           H  
ATOM    815  HZ3 LYS A  53       8.638  -2.813  10.621  1.00 94.57           H  
ATOM    816  N   ARG A  54      11.441   1.662   5.659  1.00 96.60           N  
ATOM    817  H   ARG A  54      10.682   1.208   5.171  1.00 96.60           H  
ATOM    818  CA  ARG A  54      11.170   2.956   6.297  1.00 96.60           C  
ATOM    819  HA  ARG A  54      11.959   3.170   7.018  1.00 96.60           H  
ATOM    820  C   ARG A  54       9.867   2.892   7.074  1.00 96.60           C  
ATOM    821  CB  ARG A  54      11.153   4.085   5.260  1.00 96.60           C  
ATOM    822  HB2 ARG A  54      10.409   3.871   4.493  1.00 96.60           H  
ATOM    823  HB3 ARG A  54      10.875   5.013   5.759  1.00 96.60           H  
ATOM    824  O   ARG A  54       8.930   2.225   6.650  1.00 96.60           O  
ATOM    825  CG  ARG A  54      12.535   4.263   4.617  1.00 96.60           C  
ATOM    826  HG2 ARG A  54      13.291   4.383   5.393  1.00 96.60           H  
ATOM    827  HG3 ARG A  54      12.780   3.387   4.016  1.00 96.60           H  
ATOM    828  CD  ARG A  54      12.539   5.498   3.723  1.00 96.60           C  
ATOM    829  HD2 ARG A  54      11.742   5.387   2.988  1.00 96.60           H  
ATOM    830  HD3 ARG A  54      12.358   6.383   4.332  1.00 96.60           H  
ATOM    831  NE  ARG A  54      13.812   5.626   3.006  1.00 96.60           N  
ATOM    832  HE  ARG A  54      14.381   4.799   2.893  1.00 96.60           H  
ATOM    833  NH1 ARG A  54      13.462   7.705   2.094  1.00 96.60           N  
ATOM    834 HH11 ARG A  54      13.635   8.277   1.280  1.00 96.60           H  
ATOM    835 HH12 ARG A  54      12.654   7.832   2.687  1.00 96.60           H  
ATOM    836  NH2 ARG A  54      15.162   6.421   1.411  1.00 96.60           N  
ATOM    837 HH21 ARG A  54      15.254   6.989   0.580  1.00 96.60           H  
ATOM    838 HH22 ARG A  54      15.545   5.487   1.415  1.00 96.60           H  
ATOM    839  CZ  ARG A  54      14.144   6.597   2.190  1.00 96.60           C  
ATOM    840  N   THR A  55       9.822   3.591   8.196  1.00 97.82           N  
ATOM    841  H   THR A  55      10.619   4.156   8.451  1.00 97.82           H  
ATOM    842  CA  THR A  55       8.609   3.779   8.995  1.00 97.82           C  
ATOM    843  HA  THR A  55       7.770   3.248   8.546  1.00 97.82           H  
ATOM    844  C   THR A  55       8.296   5.264   9.010  1.00 97.82           C  
ATOM    845  CB  THR A  55       8.786   3.262  10.426  1.00 97.82           C  
ATOM    846  HB  THR A  55       9.583   3.823  10.916  1.00 97.82           H  
ATOM    847  O   THR A  55       9.197   6.072   9.234  1.00 97.82           O  
ATOM    848  CG2 THR A  55       7.509   3.400  11.246  1.00 97.82           C  
ATOM    849 HG21 THR A  55       7.621   2.919  12.217  1.00 97.82           H  
ATOM    850 HG22 THR A  55       6.668   2.950  10.717  1.00 97.82           H  
ATOM    851 HG23 THR A  55       7.286   4.452  11.428  1.00 97.82           H  
ATOM    852  OG1 THR A  55       9.126   1.888  10.450  1.00 97.82           O  
ATOM    853  HG1 THR A  55       9.257   1.709  11.384  1.00 97.82           H  
ATOM    854  N   VAL A  56       7.042   5.616   8.752  1.00 97.60           N  
ATOM    855  H   VAL A  56       6.365   4.897   8.538  1.00 97.60           H  
ATOM    856  CA  VAL A  56       6.570   7.000   8.730  1.00 97.60           C  
ATOM    857  HA  VAL A  56       7.309   7.651   9.196  1.00 97.60           H  
ATOM    858  C   VAL A  56       5.285   7.091   9.530  1.00 97.60           C  
ATOM    859  CB  VAL A  56       6.347   7.480   7.285  1.00 97.60           C  
ATOM    860  HB  VAL A  56       5.598   6.852   6.803  1.00 97.60           H  
ATOM    861  O   VAL A  56       4.332   6.369   9.252  1.00 97.60           O  
ATOM    862  CG1 VAL A  56       5.868   8.933   7.232  1.00 97.60           C  
ATOM    863 HG11 VAL A  56       5.660   9.200   6.196  1.00 97.60           H  
ATOM    864 HG12 VAL A  56       6.620   9.605   7.645  1.00 97.60           H  
ATOM    865 HG13 VAL A  56       4.938   9.054   7.787  1.00 97.60           H  
ATOM    866  CG2 VAL A  56       7.650   7.389   6.481  1.00 97.60           C  
ATOM    867 HG21 VAL A  56       7.535   7.942   5.549  1.00 97.60           H  
ATOM    868 HG22 VAL A  56       7.878   6.347   6.257  1.00 97.60           H  
ATOM    869 HG23 VAL A  56       8.468   7.831   7.049  1.00 97.60           H  
ATOM    870  N   THR A  57       5.246   7.999  10.497  1.00 97.98           N  
ATOM    871  H   THR A  57       6.069   8.547  10.702  1.00 97.98           H  
ATOM    872  CA  THR A  57       3.995   8.409  11.133  1.00 97.98           C  
ATOM    873  HA  THR A  57       3.310   7.561  11.167  1.00 97.98           H  
ATOM    874  C   THR A  57       3.376   9.524  10.299  1.00 97.98           C  
ATOM    875  CB  THR A  57       4.229   8.883  12.570  1.00 97.98           C  
ATOM    876  HB  THR A  57       4.790   9.818  12.550  1.00 97.98           H  
ATOM    877  O   THR A  57       4.040  10.523  10.038  1.00 97.98           O  
ATOM    878  CG2 THR A  57       2.916   9.115  13.314  1.00 97.98           C  
ATOM    879 HG21 THR A  57       2.302   8.214  13.283  1.00 97.98           H  
ATOM    880 HG22 THR A  57       3.129   9.371  14.352  1.00 97.98           H  
ATOM    881 HG23 THR A  57       2.370   9.940  12.858  1.00 97.98           H  
ATOM    882  OG1 THR A  57       4.987   7.938  13.294  1.00 97.98           O  
ATOM    883  HG1 THR A  57       4.514   7.105  13.351  1.00 97.98           H  
ATOM    884  N   VAL A  58       2.123   9.358   9.880  1.00 97.99           N  
ATOM    885  H   VAL A  58       1.649   8.502  10.131  1.00 97.99           H  
ATOM    886  CA  VAL A  58       1.371  10.353   9.102  1.00 97.99           C  
ATOM    887  HA  VAL A  58       2.023  11.191   8.855  1.00 97.99           H  
ATOM    888  C   VAL A  58       0.236  10.877   9.974  1.00 97.99           C  
ATOM    889  CB  VAL A  58       0.848   9.762   7.778  1.00 97.99           C  
ATOM    890  HB  VAL A  58       0.060   9.039   7.990  1.00 97.99           H  
ATOM    891  O   VAL A  58      -0.662  10.124  10.366  1.00 97.99           O  
ATOM    892  CG1 VAL A  58       0.267  10.858   6.878  1.00 97.99           C  
ATOM    893 HG11 VAL A  58       1.037  11.587   6.627  1.00 97.99           H  
ATOM    894 HG12 VAL A  58      -0.124  10.425   5.957  1.00 97.99           H  
ATOM    895 HG13 VAL A  58      -0.544  11.378   7.388  1.00 97.99           H  
ATOM    896  CG2 VAL A  58       1.945   9.041   6.984  1.00 97.99           C  
ATOM    897 HG21 VAL A  58       2.765   9.728   6.776  1.00 97.99           H  
ATOM    898 HG22 VAL A  58       2.320   8.184   7.544  1.00 97.99           H  
ATOM    899 HG23 VAL A  58       1.530   8.677   6.044  1.00 97.99           H  
ATOM    900  N   ASN A  59       0.275  12.160  10.319  1.00 97.89           N  
ATOM    901  H   ASN A  59       1.004  12.745   9.936  1.00 97.89           H  
ATOM    902  CA  ASN A  59      -0.731  12.789  11.171  1.00 97.89           C  
ATOM    903  HA  ASN A  59      -0.938  12.107  11.996  1.00 97.89           H  
ATOM    904  C   ASN A  59      -2.046  13.037  10.410  1.00 97.89           C  
ATOM    905  CB  ASN A  59      -0.153  14.081  11.764  1.00 97.89           C  
ATOM    906  HB2 ASN A  59      -0.898  14.586  12.378  1.00 97.89           H  
ATOM    907  HB3 ASN A  59       0.130  14.757  10.957  1.00 97.89           H  
ATOM    908  O   ASN A  59      -2.055  13.046   9.179  1.00 97.89           O  
ATOM    909  CG  ASN A  59       1.048  13.793  12.639  1.00 97.89           C  
ATOM    910  ND2 ASN A  59       2.227  14.134  12.183  1.00 97.89           N  
ATOM    911 HD21 ASN A  59       2.302  14.343  11.198  1.00 97.89           H  
ATOM    912 HD22 ASN A  59       3.039  13.838  12.704  1.00 97.89           H  
ATOM    913  OD1 ASN A  59       0.928  13.229  13.716  1.00 97.89           O  
ATOM    914  N   PRO A  60      -3.174  13.245  11.112  1.00 97.58           N  
ATOM    915  CA  PRO A  60      -4.441  13.610  10.480  1.00 97.58           C  
ATOM    916  HA  PRO A  60      -4.820  12.749   9.930  1.00 97.58           H  
ATOM    917  C   PRO A  60      -4.312  14.814   9.537  1.00 97.58           C  
ATOM    918  CB  PRO A  60      -5.386  13.922  11.645  1.00 97.58           C  
ATOM    919  HB2 PRO A  60      -5.265  14.955  11.970  1.00 97.58           H  
ATOM    920  HB3 PRO A  60      -6.429  13.729  11.395  1.00 97.58           H  
ATOM    921  O   PRO A  60      -3.820  15.870   9.936  1.00 97.58           O  
ATOM    922  CG  PRO A  60      -4.871  12.992  12.738  1.00 97.58           C  
ATOM    923  HG2 PRO A  60      -5.177  13.317  13.733  1.00 97.58           H  
ATOM    924  HG3 PRO A  60      -5.211  11.977  12.533  1.00 97.58           H  
ATOM    925  CD  PRO A  60      -3.360  13.076  12.547  1.00 97.58           C  
ATOM    926  HD2 PRO A  60      -2.889  12.162  12.910  1.00 97.58           H  
ATOM    927  HD3 PRO A  60      -2.971  13.945  13.077  1.00 97.58           H  
ATOM    928  N   GLY A  61      -4.773  14.661   8.294  1.00 96.49           N  
ATOM    929  H   GLY A  61      -5.091  13.746   8.008  1.00 96.49           H  
ATOM    930  CA  GLY A  61      -4.709  15.689   7.251  1.00 96.49           C  
ATOM    931  HA2 GLY A  61      -5.023  16.645   7.671  1.00 96.49           H  
ATOM    932  HA3 GLY A  61      -5.400  15.415   6.454  1.00 96.49           H  
ATOM    933  C   GLY A  61      -3.327  15.884   6.618  1.00 96.49           C  
ATOM    934  O   GLY A  61      -3.183  16.744   5.750  1.00 96.49           O  
ATOM    935  N   GLU A  62      -2.319  15.115   7.032  1.00 97.57           N  
ATOM    936  H   GLU A  62      -2.494  14.413   7.736  1.00 97.57           H  
ATOM    937  CA  GLU A  62      -0.967  15.186   6.483  1.00 97.57           C  
ATOM    938  HA  GLU A  62      -0.760  16.228   6.236  1.00 97.57           H  
ATOM    939  C   GLU A  62      -0.842  14.365   5.191  1.00 97.57           C  
ATOM    940  CB  GLU A  62       0.048  14.757   7.556  1.00 97.57           C  
ATOM    941  HB2 GLU A  62      -0.207  15.258   8.490  1.00 97.57           H  
ATOM    942  HB3 GLU A  62      -0.028  13.679   7.704  1.00 97.57           H  
ATOM    943  O   GLU A  62      -1.438  13.291   5.041  1.00 97.57           O  
ATOM    944  CG  GLU A  62       1.502  15.107   7.208  1.00 97.57           C  
ATOM    945  HG2 GLU A  62       1.564  16.180   7.031  1.00 97.57           H  
ATOM    946  HG3 GLU A  62       1.778  14.598   6.284  1.00 97.57           H  
ATOM    947  CD  GLU A  62       2.503  14.717   8.313  1.00 97.57           C  
ATOM    948  OE1 GLU A  62       3.688  15.080   8.166  1.00 97.57           O  
ATOM    949  OE2 GLU A  62       2.092  14.087   9.322  1.00 97.57           O  
ATOM    950  N   GLU A  63      -0.022  14.872   4.269  1.00 97.73           N  
ATOM    951  H   GLU A  63       0.453  15.739   4.476  1.00 97.73           H  
ATOM    952  CA  GLU A  63       0.476  14.139   3.110  1.00 97.73           C  
ATOM    953  HA  GLU A  63       0.084  13.123   3.161  1.00 97.73           H  
ATOM    954  C   GLU A  63       2.008  14.077   3.182  1.00 97.73           C  
ATOM    955  CB  GLU A  63      -0.045  14.761   1.800  1.00 97.73           C  
ATOM    956  HB2 GLU A  63      -1.131  14.824   1.868  1.00 97.73           H  
ATOM    957  HB3 GLU A  63       0.354  15.769   1.687  1.00 97.73           H  
ATOM    958  O   GLU A  63       2.672  15.109   3.280  1.00 97.73           O  
ATOM    959  CG  GLU A  63       0.326  13.920   0.563  1.00 97.73           C  
ATOM    960  HG2 GLU A  63       1.412  13.900   0.465  1.00 97.73           H  
ATOM    961  HG3 GLU A  63      -0.009  12.895   0.726  1.00 97.73           H  
ATOM    962  CD  GLU A  63      -0.295  14.425  -0.756  1.00 97.73           C  
ATOM    963  OE1 GLU A  63       0.333  14.204  -1.823  1.00 97.73           O  
ATOM    964  OE2 GLU A  63      -1.430  14.960  -0.729  1.00 97.73           O  
ATOM    965  N   VAL A  64       2.572  12.868   3.139  1.00 97.73           N  
ATOM    966  H   VAL A  64       1.959  12.073   3.022  1.00 97.73           H  
ATOM    967  CA  VAL A  64       4.018  12.620   3.216  1.00 97.73           C  
ATOM    968  HA  VAL A  64       4.537  13.578   3.255  1.00 97.73           H  
ATOM    969  C   VAL A  64       4.483  11.886   1.965  1.00 97.73           C  
ATOM    970  CB  VAL A  64       4.408  11.835   4.487  1.00 97.73           C  
ATOM    971  HB  VAL A  64       3.927  10.857   4.474  1.00 97.73           H  
ATOM    972  O   VAL A  64       3.876  10.900   1.554  1.00 97.73           O  
ATOM    973  CG1 VAL A  64       5.930  11.634   4.556  1.00 97.73           C  
ATOM    974 HG11 VAL A  64       6.436  12.586   4.404  1.00 97.73           H  
ATOM    975 HG12 VAL A  64       6.254  10.921   3.798  1.00 97.73           H  
ATOM    976 HG13 VAL A  64       6.215  11.255   5.538  1.00 97.73           H  
ATOM    977  CG2 VAL A  64       3.976  12.567   5.761  1.00 97.73           C  
ATOM    978 HG21 VAL A  64       4.288  12.016   6.648  1.00 97.73           H  
ATOM    979 HG22 VAL A  64       2.890  12.658   5.786  1.00 97.73           H  
ATOM    980 HG23 VAL A  64       4.410  13.567   5.794  1.00 97.73           H  
ATOM    981  N   GLU A  65       5.597  12.326   1.380  1.00 97.75           N  
ATOM    982  H   GLU A  65       6.063  13.129   1.778  1.00 97.75           H  
ATOM    983  CA  GLU A  65       6.270  11.621   0.288  1.00 97.75           C  
ATOM    984  HA  GLU A  65       5.604  10.845  -0.087  1.00 97.75           H  
ATOM    985  C   GLU A  65       7.544  10.930   0.795  1.00 97.75           C  
ATOM    986  CB  GLU A  65       6.539  12.572  -0.894  1.00 97.75           C  
ATOM    987  HB2 GLU A  65       7.268  13.326  -0.601  1.00 97.75           H  
ATOM    988  HB3 GLU A  65       5.608  13.072  -1.160  1.00 97.75           H  
ATOM    989  O   GLU A  65       8.395  11.537   1.444  1.00 97.75           O  
ATOM    990  CG  GLU A  65       7.055  11.811  -2.129  1.00 97.75           C  
ATOM    991  HG2 GLU A  65       8.004  11.334  -1.884  1.00 97.75           H  
ATOM    992  HG3 GLU A  65       6.349  11.017  -2.373  1.00 97.75           H  
ATOM    993  CD  GLU A  65       7.243  12.710  -3.365  1.00 97.75           C  
ATOM    994  OE1 GLU A  65       8.413  12.982  -3.716  1.00 97.75           O  
ATOM    995  OE2 GLU A  65       6.229  13.032  -4.038  1.00 97.75           O  
ATOM    996  N   VAL A  66       7.698   9.651   0.458  1.00 96.33           N  
ATOM    997  H   VAL A  66       6.934   9.205  -0.030  1.00 96.33           H  
ATOM    998  CA  VAL A  66       8.876   8.836   0.757  1.00 96.33           C  
ATOM    999  HA  VAL A  66       9.603   9.445   1.294  1.00 96.33           H  
ATOM   1000  C   VAL A  66       9.488   8.372  -0.555  1.00 96.33           C  
ATOM   1001  CB  VAL A  66       8.520   7.628   1.640  1.00 96.33           C  
ATOM   1002  HB  VAL A  66       7.933   6.912   1.066  1.00 96.33           H  
ATOM   1003  O   VAL A  66       8.832   7.700  -1.345  1.00 96.33           O  
ATOM   1004  CG1 VAL A  66       9.797   6.936   2.130  1.00 96.33           C  
ATOM   1005 HG11 VAL A  66      10.376   7.624   2.746  1.00 96.33           H  
ATOM   1006 HG12 VAL A  66       9.523   6.065   2.726  1.00 96.33           H  
ATOM   1007 HG13 VAL A  66      10.395   6.599   1.284  1.00 96.33           H  
ATOM   1008  CG2 VAL A  66       7.707   8.032   2.872  1.00 96.33           C  
ATOM   1009 HG21 VAL A  66       6.739   8.431   2.569  1.00 96.33           H  
ATOM   1010 HG22 VAL A  66       7.521   7.152   3.488  1.00 96.33           H  
ATOM   1011 HG23 VAL A  66       8.240   8.791   3.444  1.00 96.33           H  
ATOM   1012  N   THR A  67      10.755   8.710  -0.791  1.00 93.82           N  
ATOM   1013  H   THR A  67      11.235   9.287  -0.115  1.00 93.82           H  
ATOM   1014  CA  THR A  67      11.475   8.291  -2.002  1.00 93.82           C  
ATOM   1015  HA  THR A  67      10.766   7.888  -2.725  1.00 93.82           H  
ATOM   1016  C   THR A  67      12.488   7.198  -1.692  1.00 93.82           C  
ATOM   1017  CB  THR A  67      12.154   9.479  -2.693  1.00 93.82           C  
ATOM   1018  HB  THR A  67      12.861   9.951  -2.010  1.00 93.82           H  
ATOM   1019  O   THR A  67      13.327   7.358  -0.800  1.00 93.82           O  
ATOM   1020  CG2 THR A  67      12.879   9.075  -3.979  1.00 93.82           C  
ATOM   1021 HG21 THR A  67      13.233   9.970  -4.491  1.00 93.82           H  
ATOM   1022 HG22 THR A  67      12.199   8.533  -4.635  1.00 93.82           H  
ATOM   1023 HG23 THR A  67      13.740   8.446  -3.751  1.00 93.82           H  
ATOM   1024  OG1 THR A  67      11.190  10.423  -3.093  1.00 93.82           O  
ATOM   1025  HG1 THR A  67      10.681  10.727  -2.338  1.00 93.82           H  
ATOM   1026  N   PHE A  68      12.431   6.127  -2.476  1.00 91.17           N  
ATOM   1027  H   PHE A  68      11.700   6.093  -3.172  1.00 91.17           H  
ATOM   1028  CA  PHE A  68      13.403   5.043  -2.526  1.00 91.17           C  
ATOM   1029  HA  PHE A  68      14.102   5.126  -1.694  1.00 91.17           H  
ATOM   1030  C   PHE A  68      14.178   5.135  -3.835  1.00 91.17           C  
ATOM   1031  CB  PHE A  68      12.684   3.694  -2.416  1.00 91.17           C  
ATOM   1032  HB2 PHE A  68      13.421   2.898  -2.523  1.00 91.17           H  
ATOM   1033  HB3 PHE A  68      11.972   3.599  -3.236  1.00 91.17           H  
ATOM   1034  O   PHE A  68      13.588   5.369  -4.892  1.00 91.17           O  
ATOM   1035  CG  PHE A  68      11.951   3.508  -1.107  1.00 91.17           C  
ATOM   1036  CD1 PHE A  68      12.559   2.788  -0.065  1.00 91.17           C  
ATOM   1037  HD1 PHE A  68      13.530   2.341  -0.219  1.00 91.17           H  
ATOM   1038  CD2 PHE A  68      10.675   4.073  -0.920  1.00 91.17           C  
ATOM   1039  HD2 PHE A  68      10.203   4.625  -1.719  1.00 91.17           H  
ATOM   1040  CE1 PHE A  68      11.903   2.642   1.168  1.00 91.17           C  
ATOM   1041  HE1 PHE A  68      12.371   2.075   1.959  1.00 91.17           H  
ATOM   1042  CE2 PHE A  68      10.023   3.936   0.316  1.00 91.17           C  
ATOM   1043  HE2 PHE A  68       9.051   4.385   0.461  1.00 91.17           H  
ATOM   1044  CZ  PHE A  68      10.640   3.224   1.359  1.00 91.17           C  
ATOM   1045  HZ  PHE A  68      10.142   3.114   2.311  1.00 91.17           H  
ATOM   1046  N   SER A  69      15.486   4.920  -3.761  1.00 86.84           N  
ATOM   1047  H   SER A  69      15.884   4.655  -2.872  1.00 86.84           H  
ATOM   1048  CA  SER A  69      16.348   4.790  -4.934  1.00 86.84           C  
ATOM   1049  HA  SER A  69      15.803   5.040  -5.844  1.00 86.84           H  
ATOM   1050  C   SER A  69      16.807   3.348  -5.021  1.00 86.84           C  
ATOM   1051  CB  SER A  69      17.565   5.713  -4.850  1.00 86.84           C  
ATOM   1052  HB2 SER A  69      18.154   5.601  -5.760  1.00 86.84           H  
ATOM   1053  HB3 SER A  69      18.181   5.426  -3.997  1.00 86.84           H  
ATOM   1054  O   SER A  69      17.153   2.747  -4.002  1.00 86.84           O  
ATOM   1055  OG  SER A  69      17.174   7.068  -4.710  1.00 86.84           O  
ATOM   1056  HG  SER A  69      17.953   7.606  -4.866  1.00 86.84           H  
ATOM   1057  N   ALA A  70      16.834   2.789  -6.222  1.00 72.14           N  
ATOM   1058  H   ALA A  70      16.577   3.321  -7.040  1.00 72.14           H  
ATOM   1059  CA  ALA A  70      17.359   1.453  -6.417  1.00 72.14           C  
ATOM   1060  HA  ALA A  70      17.680   1.036  -5.462  1.00 72.14           H  
ATOM   1061  C   ALA A  70      18.584   1.496  -7.321  1.00 72.14           C  
ATOM   1062  CB  ALA A  70      16.260   0.534  -6.934  1.00 72.14           C  
ATOM   1063  HB1 ALA A  70      16.666  -0.476  -6.995  1.00 72.14           H  
ATOM   1064  HB2 ALA A  70      15.925   0.855  -7.920  1.00 72.14           H  
ATOM   1065  HB3 ALA A  70      15.423   0.518  -6.236  1.00 72.14           H  
ATOM   1066  O   ALA A  70      18.557   2.096  -8.382  1.00 72.14           O  
ATOM   1067  N   ASN A  71      19.637   0.796  -6.905  1.00 69.80           N  
ATOM   1068  H   ASN A  71      19.614   0.406  -5.973  1.00 69.80           H  
ATOM   1069  CA  ASN A  71      20.761   0.450  -7.781  1.00 69.80           C  
ATOM   1070  HA  ASN A  71      20.902   1.240  -8.519  1.00 69.80           H  
ATOM   1071  C   ASN A  71      20.487  -0.847  -8.568  1.00 69.80           C  
ATOM   1072  CB  ASN A  71      22.045   0.348  -6.939  1.00 69.80           C  
ATOM   1073  HB2 ASN A  71      21.938  -0.465  -6.221  1.00 69.80           H  
ATOM   1074  HB3 ASN A  71      22.876   0.105  -7.602  1.00 69.80           H  
ATOM   1075  O   ASN A  71      21.346  -1.315  -9.304  1.00 69.80           O  
ATOM   1076  CG  ASN A  71      22.408   1.626  -6.204  1.00 69.80           C  
ATOM   1077  ND2 ASN A  71      23.190   1.523  -5.156  1.00 69.80           N  
ATOM   1078 HD21 ASN A  71      23.643   0.647  -4.937  1.00 69.80           H  
ATOM   1079 HD22 ASN A  71      23.438   2.403  -4.728  1.00 69.80           H  
ATOM   1080  OD1 ASN A  71      22.002   2.726  -6.522  1.00 69.80           O  
ATOM   1081  N   ASP A  72      19.319  -1.456  -8.343  1.00 68.12           N  
ATOM   1082  H   ASP A  72      18.628  -0.947  -7.810  1.00 68.12           H  
ATOM   1083  CA  ASP A  72      18.841  -2.680  -8.979  1.00 68.12           C  
ATOM   1084  HA  ASP A  72      19.371  -2.834  -9.920  1.00 68.12           H  
ATOM   1085  C   ASP A  72      17.323  -2.539  -9.208  1.00 68.12           C  
ATOM   1086  CB  ASP A  72      19.170  -3.889  -8.093  1.00 68.12           C  
ATOM   1087  HB2 ASP A  72      20.254  -3.995  -8.042  1.00 68.12           H  
ATOM   1088  HB3 ASP A  72      18.815  -3.696  -7.081  1.00 68.12           H  
ATOM   1089  O   ASP A  72      16.578  -2.472  -8.222  1.00 68.12           O  
ATOM   1090  CG  ASP A  72      18.570  -5.213  -8.589  1.00 68.12           C  
ATOM   1091  OD1 ASP A  72      17.856  -5.221  -9.616  1.00 68.12           O  
ATOM   1092  OD2 ASP A  72      18.796  -6.214  -7.879  1.00 68.12           O  
ATOM   1093  N   PRO A  73      16.845  -2.507 -10.464  1.00 65.82           N  
ATOM   1094  CA  PRO A  73      15.433  -2.310 -10.792  1.00 65.82           C  
ATOM   1095  HA  PRO A  73      15.130  -1.303 -10.507  1.00 65.82           H  
ATOM   1096  C   PRO A  73      14.519  -3.337 -10.123  1.00 65.82           C  
ATOM   1097  CB  PRO A  73      15.349  -2.479 -12.313  1.00 65.82           C  
ATOM   1098  HB2 PRO A  73      15.102  -3.510 -12.564  1.00 65.82           H  
ATOM   1099  HB3 PRO A  73      14.604  -1.814 -12.751  1.00 65.82           H  
ATOM   1100  O   PRO A  73      13.390  -3.023  -9.745  1.00 65.82           O  
ATOM   1101  CG  PRO A  73      16.764  -2.192 -12.802  1.00 65.82           C  
ATOM   1102  HG2 PRO A  73      16.975  -2.671 -13.758  1.00 65.82           H  
ATOM   1103  HG3 PRO A  73      16.926  -1.116 -12.858  1.00 65.82           H  
ATOM   1104  CD  PRO A  73      17.603  -2.768 -11.676  1.00 65.82           C  
ATOM   1105  HD2 PRO A  73      18.590  -2.305 -11.668  1.00 65.82           H  
ATOM   1106  HD3 PRO A  73      17.703  -3.845 -11.812  1.00 65.82           H  
ATOM   1107  N   HIS A  74      15.013  -4.562  -9.918  1.00 72.35           N  
ATOM   1108  H   HIS A  74      15.979  -4.746 -10.147  1.00 72.35           H  
ATOM   1109  CA  HIS A  74      14.230  -5.657  -9.357  1.00 72.35           C  
ATOM   1110  HA  HIS A  74      13.302  -5.734  -9.923  1.00 72.35           H  
ATOM   1111  C   HIS A  74      13.842  -5.422  -7.894  1.00 72.35           C  
ATOM   1112  CB  HIS A  74      15.010  -6.966  -9.522  1.00 72.35           C  
ATOM   1113  HB2 HIS A  74      14.433  -7.778  -9.081  1.00 72.35           H  
ATOM   1114  HB3 HIS A  74      15.956  -6.900  -8.985  1.00 72.35           H  
ATOM   1115  O   HIS A  74      12.879  -6.025  -7.413  1.00 72.35           O  
ATOM   1116  CG  HIS A  74      15.273  -7.309 -10.965  1.00 72.35           C  
ATOM   1117  CD2 HIS A  74      16.491  -7.392 -11.585  1.00 72.35           C  
ATOM   1118  HD2 HIS A  74      17.452  -7.224 -11.122  1.00 72.35           H  
ATOM   1119  ND1 HIS A  74      14.313  -7.572 -11.914  1.00 72.35           N  
ATOM   1120  HD1 HIS A  74      13.314  -7.523 -11.770  1.00 72.35           H  
ATOM   1121  CE1 HIS A  74      14.935  -7.817 -13.079  1.00 72.35           C  
ATOM   1122  HE1 HIS A  74      14.446  -8.034 -14.016  1.00 72.35           H  
ATOM   1123  NE2 HIS A  74      16.263  -7.731 -12.925  1.00 72.35           N  
ATOM   1124  N   LYS A  75      14.512  -4.497  -7.189  1.00 78.13           N  
ATOM   1125  H   LYS A  75      15.269  -4.015  -7.652  1.00 78.13           H  
ATOM   1126  CA  LYS A  75      14.141  -4.097  -5.820  1.00 78.13           C  
ATOM   1127  HA  LYS A  75      14.155  -4.978  -5.178  1.00 78.13           H  
ATOM   1128  C   LYS A  75      12.727  -3.529  -5.732  1.00 78.13           C  
ATOM   1129  CB  LYS A  75      15.137  -3.061  -5.284  1.00 78.13           C  
ATOM   1130  HB2 LYS A  75      14.756  -2.666  -4.342  1.00 78.13           H  
ATOM   1131  HB3 LYS A  75      15.227  -2.234  -5.988  1.00 78.13           H  
ATOM   1132  O   LYS A  75      12.084  -3.652  -4.690  1.00 78.13           O  
ATOM   1133  CG  LYS A  75      16.505  -3.697  -5.027  1.00 78.13           C  
ATOM   1134  HG2 LYS A  75      16.378  -4.537  -4.343  1.00 78.13           H  
ATOM   1135  HG3 LYS A  75      16.921  -4.071  -5.962  1.00 78.13           H  
ATOM   1136  CD  LYS A  75      17.463  -2.683  -4.397  1.00 78.13           C  
ATOM   1137  HD2 LYS A  75      17.645  -1.868  -5.097  1.00 78.13           H  
ATOM   1138  HD3 LYS A  75      17.009  -2.289  -3.487  1.00 78.13           H  
ATOM   1139  CE  LYS A  75      18.776  -3.394  -4.059  1.00 78.13           C  
ATOM   1140  HE2 LYS A  75      19.295  -3.633  -4.987  1.00 78.13           H  
ATOM   1141  HE3 LYS A  75      18.540  -4.339  -3.570  1.00 78.13           H  
ATOM   1142  NZ  LYS A  75      19.625  -2.571  -3.166  1.00 78.13           N  
ATOM   1143  HZ1 LYS A  75      20.471  -3.077  -2.946  1.00 78.13           H  
ATOM   1144  HZ2 LYS A  75      19.858  -1.691  -3.606  1.00 78.13           H  
ATOM   1145  HZ3 LYS A  75      19.134  -2.389  -2.302  1.00 78.13           H  
ATOM   1146  N   PHE A  76      12.235  -2.938  -6.818  1.00 84.61           N  
ATOM   1147  H   PHE A  76      12.816  -2.888  -7.643  1.00 84.61           H  
ATOM   1148  CA  PHE A  76      10.906  -2.342  -6.897  1.00 84.61           C  
ATOM   1149  HA  PHE A  76      10.609  -1.986  -5.910  1.00 84.61           H  
ATOM   1150  C   PHE A  76       9.802  -3.330  -7.277  1.00 84.61           C  
ATOM   1151  CB  PHE A  76      10.981  -1.146  -7.853  1.00 84.61           C  
ATOM   1152  HB2 PHE A  76       9.974  -0.778  -8.051  1.00 84.61           H  
ATOM   1153  HB3 PHE A  76      11.364  -1.499  -8.810  1.00 84.61           H  
ATOM   1154  O   PHE A  76       8.632  -2.972  -7.201  1.00 84.61           O  
ATOM   1155  CG  PHE A  76      11.834   0.023  -7.384  1.00 84.61           C  
ATOM   1156  CD1 PHE A  76      11.992   0.324  -6.016  1.00 84.61           C  
ATOM   1157  HD1 PHE A  76      11.481  -0.269  -5.273  1.00 84.61           H  
ATOM   1158  CD2 PHE A  76      12.468   0.837  -8.337  1.00 84.61           C  
ATOM   1159  HD2 PHE A  76      12.357   0.624  -9.390  1.00 84.61           H  
ATOM   1160  CE1 PHE A  76      12.792   1.402  -5.600  1.00 84.61           C  
ATOM   1161  HE1 PHE A  76      12.919   1.616  -4.550  1.00 84.61           H  
ATOM   1162  CE2 PHE A  76      13.246   1.930  -7.923  1.00 84.61           C  
ATOM   1163  HE2 PHE A  76      13.733   2.547  -8.664  1.00 84.61           H  
ATOM   1164  CZ  PHE A  76      13.409   2.217  -6.560  1.00 84.61           C  
ATOM   1165  HZ  PHE A  76      14.015   3.058  -6.256  1.00 84.61           H  
ATOM   1166  N   ASN A  77      10.134  -4.585  -7.598  1.00 86.85           N  
ATOM   1167  H   ASN A  77      11.112  -4.826  -7.673  1.00 86.85           H  
ATOM   1168  CA  ASN A  77       9.140  -5.564  -8.041  1.00 86.85           C  
ATOM   1169  HA  ASN A  77       8.491  -5.081  -8.772  1.00 86.85           H  
ATOM   1170  C   ASN A  77       8.238  -6.075  -6.913  1.00 86.85           C  
ATOM   1171  CB  ASN A  77       9.840  -6.739  -8.744  1.00 86.85           C  
ATOM   1172  HB2 ASN A  77       9.112  -7.534  -8.907  1.00 86.85           H  
ATOM   1173  HB3 ASN A  77      10.642  -7.133  -8.119  1.00 86.85           H  
ATOM   1174  O   ASN A  77       7.198  -6.667  -7.196  1.00 86.85           O  
ATOM   1175  CG  ASN A  77      10.390  -6.364 -10.104  1.00 86.85           C  
ATOM   1176  ND2 ASN A  77      10.987  -7.293 -10.811  1.00 86.85           N  
ATOM   1177 HD21 ASN A  77      10.954  -8.252 -10.495  1.00 86.85           H  
ATOM   1178 HD22 ASN A  77      11.126  -7.027 -11.775  1.00 86.85           H  
ATOM   1179  OD1 ASN A  77      10.274  -5.254 -10.581  1.00 86.85           O  
ATOM   1180  N   ARG A  78       8.645  -5.906  -5.648  1.00 91.86           N  
ATOM   1181  H   ARG A  78       9.501  -5.391  -5.503  1.00 91.86           H  
ATOM   1182  CA  ARG A  78       7.945  -6.475  -4.488  1.00 91.86           C  
ATOM   1183  HA  ARG A  78       6.926  -6.706  -4.799  1.00 91.86           H  
ATOM   1184  C   ARG A  78       7.793  -5.495  -3.318  1.00 91.86           C  
ATOM   1185  CB  ARG A  78       8.596  -7.805  -4.074  1.00 91.86           C  
ATOM   1186  HB2 ARG A  78       9.650  -7.638  -3.851  1.00 91.86           H  
ATOM   1187  HB3 ARG A  78       8.103  -8.169  -3.173  1.00 91.86           H  
ATOM   1188  O   ARG A  78       8.301  -5.781  -2.230  1.00 91.86           O  
ATOM   1189  CG  ARG A  78       8.460  -8.885  -5.155  1.00 91.86           C  
ATOM   1190  HG2 ARG A  78       7.403  -9.058  -5.361  1.00 91.86           H  
ATOM   1191  HG3 ARG A  78       8.960  -8.576  -6.072  1.00 91.86           H  
ATOM   1192  CD  ARG A  78       9.105 -10.181  -4.667  1.00 91.86           C  
ATOM   1193  HD2 ARG A  78      10.173 -10.009  -4.536  1.00 91.86           H  
ATOM   1194  HD3 ARG A  78       8.663 -10.454  -3.708  1.00 91.86           H  
ATOM   1195  NE  ARG A  78       8.886 -11.276  -5.623  1.00 91.86           N  
ATOM   1196  HE  ARG A  78       8.120 -11.194  -6.276  1.00 91.86           H  
ATOM   1197  NH1 ARG A  78      10.256 -12.840  -4.665  1.00 91.86           N  
ATOM   1198 HH11 ARG A  78      10.667 -13.761  -4.699  1.00 91.86           H  
ATOM   1199 HH12 ARG A  78      10.519 -12.152  -3.973  1.00 91.86           H  
ATOM   1200  NH2 ARG A  78       9.096 -13.340  -6.504  1.00 91.86           N  
ATOM   1201 HH21 ARG A  78       9.424 -14.295  -6.505  1.00 91.86           H  
ATOM   1202 HH22 ARG A  78       8.225 -13.133  -6.973  1.00 91.86           H  
ATOM   1203  CZ  ARG A  78       9.421 -12.476  -5.598  1.00 91.86           C  
ATOM   1204  N   PRO A  79       7.169  -4.318  -3.509  1.00 94.14           N  
ATOM   1205  CA  PRO A  79       6.971  -3.394  -2.411  1.00 94.14           C  
ATOM   1206  HA  PRO A  79       7.907  -3.264  -1.868  1.00 94.14           H  
ATOM   1207  C   PRO A  79       5.906  -3.941  -1.455  1.00 94.14           C  
ATOM   1208  CB  PRO A  79       6.588  -2.063  -3.051  1.00 94.14           C  
ATOM   1209  HB2 PRO A  79       5.985  -1.444  -2.387  1.00 94.14           H  
ATOM   1210  HB3 PRO A  79       7.491  -1.531  -3.352  1.00 94.14           H  
ATOM   1211  O   PRO A  79       4.922  -4.571  -1.852  1.00 94.14           O  
ATOM   1212  CG  PRO A  79       5.818  -2.501  -4.290  1.00 94.14           C  
ATOM   1213  HG2 PRO A  79       5.878  -1.753  -5.080  1.00 94.14           H  
ATOM   1214  HG3 PRO A  79       4.779  -2.669  -4.005  1.00 94.14           H  
ATOM   1215  CD  PRO A  79       6.496  -3.816  -4.701  1.00 94.14           C  
ATOM   1216  HD2 PRO A  79       7.241  -3.609  -5.469  1.00 94.14           H  
ATOM   1217  HD3 PRO A  79       5.766  -4.532  -5.078  1.00 94.14           H  
ATOM   1218  N   GLN A  80       6.113  -3.676  -0.173  1.00 97.08           N  
ATOM   1219  H   GLN A  80       6.950  -3.168   0.076  1.00 97.08           H  
ATOM   1220  CA  GLN A  80       5.212  -4.059   0.900  1.00 97.08           C  
ATOM   1221  HA  GLN A  80       4.272  -4.409   0.474  1.00 97.08           H  
ATOM   1222  C   GLN A  80       4.907  -2.838   1.763  1.00 97.08           C  
ATOM   1223  CB  GLN A  80       5.835  -5.222   1.685  1.00 97.08           C  
ATOM   1224  HB2 GLN A  80       5.845  -6.106   1.047  1.00 97.08           H  
ATOM   1225  HB3 GLN A  80       6.867  -4.972   1.928  1.00 97.08           H  
ATOM   1226  O   GLN A  80       5.805  -2.086   2.143  1.00 97.08           O  
ATOM   1227  CG  GLN A  80       5.088  -5.550   2.987  1.00 97.08           C  
ATOM   1228  HG2 GLN A  80       5.024  -4.654   3.605  1.00 97.08           H  
ATOM   1229  HG3 GLN A  80       4.073  -5.879   2.764  1.00 97.08           H  
ATOM   1230  CD  GLN A  80       5.790  -6.618   3.816  1.00 97.08           C  
ATOM   1231  NE2 GLN A  80       5.607  -6.588   5.116  1.00 97.08           N  
ATOM   1232 HE21 GLN A  80       4.907  -5.951   5.468  1.00 97.08           H  
ATOM   1233 HE22 GLN A  80       5.670  -7.501   5.542  1.00 97.08           H  
ATOM   1234  OE1 GLN A  80       6.524  -7.473   3.337  1.00 97.08           O  
ATOM   1235  N   PHE A  81       3.637  -2.692   2.119  1.00 98.04           N  
ATOM   1236  H   PHE A  81       2.963  -3.353   1.759  1.00 98.04           H  
ATOM   1237  CA  PHE A  81       3.124  -1.641   2.981  1.00 98.04           C  
ATOM   1238  HA  PHE A  81       3.954  -1.034   3.344  1.00 98.04           H  
ATOM   1239  C   PHE A  81       2.423  -2.288   4.167  1.00 98.04           C  
ATOM   1240  CB  PHE A  81       2.186  -0.719   2.191  1.00 98.04           C  
ATOM   1241  HB2 PHE A  81       1.248  -1.239   1.997  1.00 98.04           H  
ATOM   1242  HB3 PHE A  81       1.953   0.153   2.801  1.00 98.04           H  
ATOM   1243  O   PHE A  81       1.585  -3.169   3.996  1.00 98.04           O  
ATOM   1244  CG  PHE A  81       2.778  -0.263   0.872  1.00 98.04           C  
ATOM   1245  CD1 PHE A  81       3.650   0.837   0.844  1.00 98.04           C  
ATOM   1246  HD1 PHE A  81       3.839   1.392   1.752  1.00 98.04           H  
ATOM   1247  CD2 PHE A  81       2.527  -0.989  -0.309  1.00 98.04           C  
ATOM   1248  HD2 PHE A  81       1.869  -1.845  -0.289  1.00 98.04           H  
ATOM   1249  CE1 PHE A  81       4.283   1.203  -0.355  1.00 98.04           C  
ATOM   1250  HE1 PHE A  81       4.961   2.043  -0.375  1.00 98.04           H  
ATOM   1251  CE2 PHE A  81       3.165  -0.627  -1.507  1.00 98.04           C  
ATOM   1252  HE2 PHE A  81       2.988  -1.200  -2.406  1.00 98.04           H  
ATOM   1253  CZ  PHE A  81       4.055   0.461  -1.525  1.00 98.04           C  
ATOM   1254  HZ  PHE A  81       4.574   0.723  -2.435  1.00 98.04           H  
ATOM   1255  N   THR A  82       2.759  -1.866   5.376  1.00 98.16           N  
ATOM   1256  H   THR A  82       3.491  -1.175   5.459  1.00 98.16           H  
ATOM   1257  CA  THR A  82       2.024  -2.231   6.586  1.00 98.16           C  
ATOM   1258  HA  THR A  82       1.159  -2.842   6.327  1.00 98.16           H  
ATOM   1259  C   THR A  82       1.511  -0.949   7.208  1.00 98.16           C  
ATOM   1260  CB  THR A  82       2.889  -3.040   7.556  1.00 98.16           C  
ATOM   1261  HB  THR A  82       3.733  -2.436   7.890  1.00 98.16           H  
ATOM   1262  O   THR A  82       2.307  -0.073   7.530  1.00 98.16           O  
ATOM   1263  CG2 THR A  82       2.105  -3.496   8.782  1.00 98.16           C  
ATOM   1264 HG21 THR A  82       1.259  -4.117   8.486  1.00 98.16           H  
ATOM   1265 HG22 THR A  82       1.733  -2.632   9.332  1.00 98.16           H  
ATOM   1266 HG23 THR A  82       2.761  -4.058   9.446  1.00 98.16           H  
ATOM   1267  OG1 THR A  82       3.380  -4.197   6.902  1.00 98.16           O  
ATOM   1268  HG1 THR A  82       2.658  -4.507   6.349  1.00 98.16           H  
ATOM   1269  N   ILE A  83       0.194  -0.833   7.320  1.00 97.79           N  
ATOM   1270  H   ILE A  83      -0.382  -1.621   7.059  1.00 97.79           H  
ATOM   1271  CA  ILE A  83      -0.498   0.324   7.871  1.00 97.79           C  
ATOM   1272  HA  ILE A  83       0.204   1.148   7.998  1.00 97.79           H  
ATOM   1273  C   ILE A  83      -1.019  -0.082   9.242  1.00 97.79           C  
ATOM   1274  CB  ILE A  83      -1.638   0.802   6.938  1.00 97.79           C  
ATOM   1275  HB  ILE A  83      -2.404   0.029   6.884  1.00 97.79           H  
ATOM   1276  O   ILE A  83      -1.818  -1.014   9.338  1.00 97.79           O  
ATOM   1277  CG1 ILE A  83      -1.164   1.132   5.500  1.00 97.79           C  
ATOM   1278 HG12 ILE A  83      -1.850   1.856   5.060  1.00 97.79           H  
ATOM   1279 HG13 ILE A  83      -0.179   1.596   5.535  1.00 97.79           H  
ATOM   1280  CG2 ILE A  83      -2.286   2.066   7.534  1.00 97.79           C  
ATOM   1281 HG21 ILE A  83      -1.550   2.865   7.618  1.00 97.79           H  
ATOM   1282 HG22 ILE A  83      -3.110   2.398   6.903  1.00 97.79           H  
ATOM   1283 HG23 ILE A  83      -2.691   1.859   8.524  1.00 97.79           H  
ATOM   1284  CD1 ILE A  83      -1.134  -0.068   4.540  1.00 97.79           C  
ATOM   1285 HD11 ILE A  83      -0.928   0.287   3.530  1.00 97.79           H  
ATOM   1286 HD12 ILE A  83      -2.101  -0.571   4.543  1.00 97.79           H  
ATOM   1287 HD13 ILE A  83      -0.356  -0.780   4.816  1.00 97.79           H  
ATOM   1288  N   GLU A  84      -0.565   0.609  10.278  1.00 97.27           N  
ATOM   1289  H   GLU A  84       0.107   1.345  10.113  1.00 97.27           H  
ATOM   1290  CA  GLU A  84      -0.982   0.417  11.662  1.00 97.27           C  
ATOM   1291  HA  GLU A  84      -1.725  -0.380  11.694  1.00 97.27           H  
ATOM   1292  C   GLU A  84      -1.658   1.695  12.174  1.00 97.27           C  
ATOM   1293  CB  GLU A  84       0.198  -0.031  12.550  1.00 97.27           C  
ATOM   1294  HB2 GLU A  84      -0.191  -0.219  13.551  1.00 97.27           H  
ATOM   1295  HB3 GLU A  84       0.939   0.767  12.606  1.00 97.27           H  
ATOM   1296  O   GLU A  84      -1.237   2.816  11.877  1.00 97.27           O  
ATOM   1297  CG  GLU A  84       0.871  -1.316  12.019  1.00 97.27           C  
ATOM   1298  HG2 GLU A  84       1.404  -1.077  11.099  1.00 97.27           H  
ATOM   1299  HG3 GLU A  84       0.085  -2.027  11.767  1.00 97.27           H  
ATOM   1300  CD  GLU A  84       1.852  -2.012  12.987  1.00 97.27           C  
ATOM   1301  OE1 GLU A  84       2.259  -3.165  12.658  1.00 97.27           O  
ATOM   1302  OE2 GLU A  84       2.133  -1.463  14.072  1.00 97.27           O  
ATOM   1303  N   TRP A  85      -2.740   1.543  12.931  1.00 94.44           N  
ATOM   1304  H   TRP A  85      -3.055   0.607  13.141  1.00 94.44           H  
ATOM   1305  CA  TRP A  85      -3.472   2.663  13.522  1.00 94.44           C  
ATOM   1306  HA  TRP A  85      -2.808   3.527  13.574  1.00 94.44           H  
ATOM   1307  C   TRP A  85      -3.892   2.355  14.961  1.00 94.44           C  
ATOM   1308  CB  TRP A  85      -4.657   3.050  12.625  1.00 94.44           C  
ATOM   1309  HB2 TRP A  85      -4.271   3.284  11.633  1.00 94.44           H  
ATOM   1310  HB3 TRP A  85      -5.114   3.961  13.012  1.00 94.44           H  
ATOM   1311  O   TRP A  85      -3.768   1.231  15.458  1.00 94.44           O  
ATOM   1312  CG  TRP A  85      -5.723   2.014  12.465  1.00 94.44           C  
ATOM   1313  CD1 TRP A  85      -6.821   1.877  13.242  1.00 94.44           C  
ATOM   1314  HD1 TRP A  85      -7.060   2.500  14.091  1.00 94.44           H  
ATOM   1315  CD2 TRP A  85      -5.801   0.949  11.470  1.00 94.44           C  
ATOM   1316  CE2 TRP A  85      -7.007   0.221  11.691  1.00 94.44           C  
ATOM   1317  CE3 TRP A  85      -4.969   0.517  10.415  1.00 94.44           C  
ATOM   1318  HE3 TRP A  85      -4.038   1.033  10.235  1.00 94.44           H  
ATOM   1319  NE1 TRP A  85      -7.582   0.819  12.789  1.00 94.44           N  
ATOM   1320  HE1 TRP A  85      -8.454   0.535  13.213  1.00 94.44           H  
ATOM   1321  CH2 TRP A  85      -6.533  -1.274   9.864  1.00 94.44           C  
ATOM   1322  HH2 TRP A  85      -6.832  -2.108   9.247  1.00 94.44           H  
ATOM   1323  CZ2 TRP A  85      -7.376  -0.878  10.910  1.00 94.44           C  
ATOM   1324  HZ2 TRP A  85      -8.300  -1.404  11.098  1.00 94.44           H  
ATOM   1325  CZ3 TRP A  85      -5.330  -0.585   9.617  1.00 94.44           C  
ATOM   1326  HZ3 TRP A  85      -4.680  -0.900   8.815  1.00 94.44           H  
ATOM   1327  N   GLY A  86      -4.377   3.385  15.661  1.00 86.79           N  
ATOM   1328  H   GLY A  86      -4.454   4.279  15.198  1.00 86.79           H  
ATOM   1329  CA  GLY A  86      -4.811   3.269  17.053  1.00 86.79           C  
ATOM   1330  HA2 GLY A  86      -5.267   4.207  17.371  1.00 86.79           H  
ATOM   1331  HA3 GLY A  86      -3.934   3.084  17.673  1.00 86.79           H  
ATOM   1332  C   GLY A  86      -5.826   2.139  17.274  1.00 86.79           C  
ATOM   1333  O   GLY A  86      -6.665   1.861  16.424  1.00 86.79           O  
ATOM   1334  N   GLY A  87      -5.756   1.484  18.437  1.00 79.78           N  
ATOM   1335  H   GLY A  87      -5.043   1.752  19.100  1.00 79.78           H  
ATOM   1336  CA  GLY A  87      -6.644   0.363  18.774  1.00 79.78           C  
ATOM   1337  HA2 GLY A  87      -6.733   0.299  19.859  1.00 79.78           H  
ATOM   1338  HA3 GLY A  87      -7.637   0.547  18.366  1.00 79.78           H  
ATOM   1339  C   GLY A  87      -6.177  -1.007  18.265  1.00 79.78           C  
ATOM   1340  O   GLY A  87      -6.946  -1.961  18.335  1.00 79.78           O  
ATOM   1341  N   GLY A  88      -4.930  -1.119  17.790  1.00 84.95           N  
ATOM   1342  H   GLY A  88      -4.387  -0.278  17.658  1.00 84.95           H  
ATOM   1343  CA  GLY A  88      -4.330  -2.389  17.361  1.00 84.95           C  
ATOM   1344  HA2 GLY A  88      -4.614  -3.183  18.053  1.00 84.95           H  
ATOM   1345  HA3 GLY A  88      -3.245  -2.288  17.374  1.00 84.95           H  
ATOM   1346  C   GLY A  88      -4.734  -2.823  15.952  1.00 84.95           C  
ATOM   1347  O   GLY A  88      -4.620  -3.999  15.620  1.00 84.95           O  
ATOM   1348  N   GLY A  89      -5.234  -1.897  15.132  1.00 91.60           N  
ATOM   1349  H   GLY A  89      -5.227  -0.930  15.422  1.00 91.60           H  
ATOM   1350  CA  GLY A  89      -5.582  -2.193  13.752  1.00 91.60           C  
ATOM   1351  HA2 GLY A  89      -6.281  -1.442  13.385  1.00 91.60           H  
ATOM   1352  HA3 GLY A  89      -6.070  -3.168  13.718  1.00 91.60           H  
ATOM   1353  C   GLY A  89      -4.351  -2.221  12.853  1.00 91.60           C  
ATOM   1354  O   GLY A  89      -3.511  -1.325  12.926  1.00 91.60           O  
ATOM   1355  N   ARG A  90      -4.245  -3.264  12.025  1.00 96.66           N  
ATOM   1356  H   ARG A  90      -4.955  -3.982  12.061  1.00 96.66           H  
ATOM   1357  CA  ARG A  90      -3.123  -3.486  11.114  1.00 96.66           C  
ATOM   1358  HA  ARG A  90      -2.654  -2.526  10.900  1.00 96.66           H  
ATOM   1359  C   ARG A  90      -3.594  -4.097   9.801  1.00 96.66           C  
ATOM   1360  CB  ARG A  90      -2.092  -4.370  11.824  1.00 96.66           C  
ATOM   1361  HB2 ARG A  90      -2.593  -5.257  12.214  1.00 96.66           H  
ATOM   1362  HB3 ARG A  90      -1.680  -3.815  12.667  1.00 96.66           H  
ATOM   1363  O   ARG A  90      -4.291  -5.111   9.802  1.00 96.66           O  
ATOM   1364  CG  ARG A  90      -0.950  -4.807  10.902  1.00 96.66           C  
ATOM   1365  HG2 ARG A  90      -0.449  -3.937  10.479  1.00 96.66           H  
ATOM   1366  HG3 ARG A  90      -1.341  -5.431  10.098  1.00 96.66           H  
ATOM   1367  CD  ARG A  90       0.040  -5.631  11.715  1.00 96.66           C  
ATOM   1368  HD2 ARG A  90       0.524  -4.971  12.435  1.00 96.66           H  
ATOM   1369  HD3 ARG A  90      -0.507  -6.394  12.269  1.00 96.66           H  
ATOM   1370  NE  ARG A  90       1.010  -6.301  10.835  1.00 96.66           N  
ATOM   1371  HE  ARG A  90       0.610  -6.832  10.075  1.00 96.66           H  
ATOM   1372  NH1 ARG A  90       2.855  -5.907  12.125  1.00 96.66           N  
ATOM   1373 HH11 ARG A  90       2.401  -5.083  12.492  1.00 96.66           H  
ATOM   1374 HH12 ARG A  90       3.852  -5.942  12.283  1.00 96.66           H  
ATOM   1375  NH2 ARG A  90       3.032  -7.162  10.286  1.00 96.66           N  
ATOM   1376 HH21 ARG A  90       2.590  -7.588   9.484  1.00 96.66           H  
ATOM   1377 HH22 ARG A  90       4.013  -7.291  10.488  1.00 96.66           H  
ATOM   1378  CZ  ARG A  90       2.290  -6.453  11.090  1.00 96.66           C  
ATOM   1379  N   VAL A  91      -3.150  -3.522   8.687  1.00 97.89           N  
ATOM   1380  H   VAL A  91      -2.599  -2.681   8.787  1.00 97.89           H  
ATOM   1381  CA  VAL A  91      -3.341  -4.070   7.337  1.00 97.89           C  
ATOM   1382  HA  VAL A  91      -3.722  -5.088   7.421  1.00 97.89           H  
ATOM   1383  C   VAL A  91      -2.008  -4.146   6.621  1.00 97.89           C  
ATOM   1384  CB  VAL A  91      -4.369  -3.257   6.531  1.00 97.89           C  
ATOM   1385  HB  VAL A  91      -4.153  -2.195   6.642  1.00 97.89           H  
ATOM   1386  O   VAL A  91      -1.212  -3.209   6.650  1.00 97.89           O  
ATOM   1387  CG1 VAL A  91      -4.405  -3.594   5.032  1.00 97.89           C  
ATOM   1388 HG11 VAL A  91      -3.474  -3.288   4.554  1.00 97.89           H  
ATOM   1389 HG12 VAL A  91      -4.549  -4.665   4.889  1.00 97.89           H  
ATOM   1390 HG13 VAL A  91      -5.224  -3.057   4.553  1.00 97.89           H  
ATOM   1391  CG2 VAL A  91      -5.766  -3.545   7.074  1.00 97.89           C  
ATOM   1392 HG21 VAL A  91      -5.766  -3.510   8.164  1.00 97.89           H  
ATOM   1393 HG22 VAL A  91      -6.080  -4.548   6.783  1.00 97.89           H  
ATOM   1394 HG23 VAL A  91      -6.465  -2.806   6.684  1.00 97.89           H  
ATOM   1395  N   GLU A  92      -1.773  -5.264   5.949  1.00 98.37           N  
ATOM   1396  H   GLU A  92      -2.484  -5.981   5.956  1.00 98.37           H  
ATOM   1397  CA  GLU A  92      -0.613  -5.472   5.100  1.00 98.37           C  
ATOM   1398  HA  GLU A  92       0.057  -4.618   5.205  1.00 98.37           H  
ATOM   1399  C   GLU A  92      -1.035  -5.549   3.630  1.00 98.37           C  
ATOM   1400  CB  GLU A  92       0.151  -6.708   5.585  1.00 98.37           C  
ATOM   1401  HB2 GLU A  92       0.353  -6.600   6.650  1.00 98.37           H  
ATOM   1402  HB3 GLU A  92      -0.459  -7.598   5.428  1.00 98.37           H  
ATOM   1403  O   GLU A  92      -1.943  -6.293   3.266  1.00 98.37           O  
ATOM   1404  CG  GLU A  92       1.483  -6.872   4.852  1.00 98.37           C  
ATOM   1405  HG2 GLU A  92       1.293  -6.997   3.786  1.00 98.37           H  
ATOM   1406  HG3 GLU A  92       2.069  -5.962   4.985  1.00 98.37           H  
ATOM   1407  CD  GLU A  92       2.307  -8.064   5.347  1.00 98.37           C  
ATOM   1408  OE1 GLU A  92       3.427  -8.239   4.827  1.00 98.37           O  
ATOM   1409  OE2 GLU A  92       1.908  -8.843   6.234  1.00 98.37           O  
ATOM   1410  N   VAL A  93      -0.344  -4.788   2.784  1.00 98.19           N  
ATOM   1411  H   VAL A  93       0.366  -4.186   3.176  1.00 98.19           H  
ATOM   1412  CA  VAL A  93      -0.467  -4.797   1.327  1.00 98.19           C  
ATOM   1413  HA  VAL A  93      -1.229  -5.517   1.029  1.00 98.19           H  
ATOM   1414  C   VAL A  93       0.878  -5.224   0.755  1.00 98.19           C  
ATOM   1415  CB  VAL A  93      -0.875  -3.411   0.786  1.00 98.19           C  
ATOM   1416  HB  VAL A  93      -0.075  -2.700   0.987  1.00 98.19           H  
ATOM   1417  O   VAL A  93       1.873  -4.517   0.908  1.00 98.19           O  
ATOM   1418  CG1 VAL A  93      -1.096  -3.451  -0.732  1.00 98.19           C  
ATOM   1419 HG11 VAL A  93      -1.377  -2.460  -1.088  1.00 98.19           H  
ATOM   1420 HG12 VAL A  93      -0.178  -3.744  -1.243  1.00 98.19           H  
ATOM   1421 HG13 VAL A  93      -1.888  -4.157  -0.980  1.00 98.19           H  
ATOM   1422  CG2 VAL A  93      -2.147  -2.876   1.458  1.00 98.19           C  
ATOM   1423 HG21 VAL A  93      -1.953  -2.673   2.511  1.00 98.19           H  
ATOM   1424 HG22 VAL A  93      -2.459  -1.946   0.984  1.00 98.19           H  
ATOM   1425 HG23 VAL A  93      -2.949  -3.611   1.383  1.00 98.19           H  
ATOM   1426  N   ARG A  94       0.927  -6.373   0.084  1.00 97.70           N  
ATOM   1427  H   ARG A  94       0.072  -6.905   0.007  1.00 97.70           H  
ATOM   1428  CA  ARG A  94       2.098  -6.824  -0.680  1.00 97.70           C  
ATOM   1429  HA  ARG A  94       2.947  -6.164  -0.496  1.00 97.70           H  
ATOM   1430  C   ARG A  94       1.776  -6.751  -2.156  1.00 97.70           C  
ATOM   1431  CB  ARG A  94       2.500  -8.251  -0.302  1.00 97.70           C  
ATOM   1432  HB2 ARG A  94       1.657  -8.916  -0.489  1.00 97.70           H  
ATOM   1433  HB3 ARG A  94       3.327  -8.560  -0.942  1.00 97.70           H  
ATOM   1434  O   ARG A  94       0.761  -7.292  -2.584  1.00 97.70           O  
ATOM   1435  CG  ARG A  94       2.933  -8.388   1.159  1.00 97.70           C  
ATOM   1436  HG2 ARG A  94       3.802  -7.756   1.342  1.00 97.70           H  
ATOM   1437  HG3 ARG A  94       2.118  -8.085   1.816  1.00 97.70           H  
ATOM   1438  CD  ARG A  94       3.293  -9.848   1.445  1.00 97.70           C  
ATOM   1439  HD2 ARG A  94       2.429 -10.468   1.210  1.00 97.70           H  
ATOM   1440  HD3 ARG A  94       4.133 -10.141   0.815  1.00 97.70           H  
ATOM   1441  NE  ARG A  94       3.655 -10.014   2.856  1.00 97.70           N  
ATOM   1442  HE  ARG A  94       3.803  -9.168   3.387  1.00 97.70           H  
ATOM   1443  NH1 ARG A  94       3.282 -12.259   3.116  1.00 97.70           N  
ATOM   1444 HH11 ARG A  94       3.027 -13.013   3.738  1.00 97.70           H  
ATOM   1445 HH12 ARG A  94       3.026 -12.304   2.140  1.00 97.70           H  
ATOM   1446  NH2 ARG A  94       3.677 -10.966   4.898  1.00 97.70           N  
ATOM   1447 HH21 ARG A  94       3.587 -10.016   5.227  1.00 97.70           H  
ATOM   1448 HH22 ARG A  94       3.370 -11.700   5.520  1.00 97.70           H  
ATOM   1449  CZ  ARG A  94       3.552 -11.084   3.612  1.00 97.70           C  
ATOM   1450  N   VAL A  95       2.647  -6.118  -2.924  1.00 95.67           N  
ATOM   1451  H   VAL A  95       3.475  -5.715  -2.510  1.00 95.67           H  
ATOM   1452  CA  VAL A  95       2.520  -6.051  -4.379  1.00 95.67           C  
ATOM   1453  HA  VAL A  95       1.563  -6.477  -4.682  1.00 95.67           H  
ATOM   1454  C   VAL A  95       3.627  -6.890  -4.993  1.00 95.67           C  
ATOM   1455  CB  VAL A  95       2.555  -4.602  -4.882  1.00 95.67           C  
ATOM   1456  HB  VAL A  95       3.569  -4.219  -4.772  1.00 95.67           H  
ATOM   1457  O   VAL A  95       4.741  -6.904  -4.483  1.00 95.67           O  
ATOM   1458  CG1 VAL A  95       2.170  -4.517  -6.360  1.00 95.67           C  
ATOM   1459 HG11 VAL A  95       2.119  -3.474  -6.674  1.00 95.67           H  
ATOM   1460 HG12 VAL A  95       2.918  -5.017  -6.976  1.00 95.67           H  
ATOM   1461 HG13 VAL A  95       1.200  -4.985  -6.524  1.00 95.67           H  
ATOM   1462  CG2 VAL A  95       1.603  -3.692  -4.090  1.00 95.67           C  
ATOM   1463 HG21 VAL A  95       0.582  -4.068  -4.157  1.00 95.67           H  
ATOM   1464 HG22 VAL A  95       1.904  -3.643  -3.044  1.00 95.67           H  
ATOM   1465 HG23 VAL A  95       1.652  -2.680  -4.493  1.00 95.67           H  
ATOM   1466  N   GLU A  96       3.324  -7.592  -6.073  1.00 93.45           N  
ATOM   1467  H   GLU A  96       2.364  -7.601  -6.386  1.00 93.45           H  
ATOM   1468  CA  GLU A  96       4.293  -8.321  -6.879  1.00 93.45           C  
ATOM   1469  HA  GLU A  96       5.297  -7.971  -6.638  1.00 93.45           H  
ATOM   1470  C   GLU A  96       4.036  -8.035  -8.360  1.00 93.45           C  
ATOM   1471  CB  GLU A  96       4.237  -9.813  -6.522  1.00 93.45           C  
ATOM   1472  HB2 GLU A  96       3.214 -10.177  -6.615  1.00 93.45           H  
ATOM   1473  HB3 GLU A  96       4.549  -9.922  -5.483  1.00 93.45           H  
ATOM   1474  O   GLU A  96       2.938  -8.281  -8.865  1.00 93.45           O  
ATOM   1475  CG  GLU A  96       5.156 -10.664  -7.405  1.00 93.45           C  
ATOM   1476  HG2 GLU A  96       6.110 -10.148  -7.513  1.00 93.45           H  
ATOM   1477  HG3 GLU A  96       4.699 -10.757  -8.391  1.00 93.45           H  
ATOM   1478  CD  GLU A  96       5.400 -12.061  -6.820  1.00 93.45           C  
ATOM   1479  OE1 GLU A  96       6.586 -12.474  -6.849  1.00 93.45           O  
ATOM   1480  OE2 GLU A  96       4.460 -12.664  -6.246  1.00 93.45           O  
ATOM   1481  N   PHE A  97       5.046  -7.503  -9.047  1.00 89.36           N  
ATOM   1482  H   PHE A  97       5.904  -7.295  -8.556  1.00 89.36           H  
ATOM   1483  CA  PHE A  97       5.012  -7.246 -10.486  1.00 89.36           C  
ATOM   1484  HA  PHE A  97       3.976  -7.217 -10.822  1.00 89.36           H  
ATOM   1485  C   PHE A  97       5.721  -8.382 -11.238  1.00 89.36           C  
ATOM   1486  CB  PHE A  97       5.626  -5.871 -10.792  1.00 89.36           C  
ATOM   1487  HB2 PHE A  97       6.686  -5.893 -10.539  1.00 89.36           H  
ATOM   1488  HB3 PHE A  97       5.555  -5.693 -11.865  1.00 89.36           H  
ATOM   1489  O   PHE A  97       6.899  -8.658 -11.002  1.00 89.36           O  
ATOM   1490  CG  PHE A  97       4.972  -4.706 -10.066  1.00 89.36           C  
ATOM   1491  CD1 PHE A  97       3.800  -4.108 -10.565  1.00 89.36           C  
ATOM   1492  HD1 PHE A  97       3.349  -4.477 -11.475  1.00 89.36           H  
ATOM   1493  CD2 PHE A  97       5.545  -4.208  -8.881  1.00 89.36           C  
ATOM   1494  HD2 PHE A  97       6.449  -4.650  -8.491  1.00 89.36           H  
ATOM   1495  CE1 PHE A  97       3.221  -3.024  -9.876  1.00 89.36           C  
ATOM   1496  HE1 PHE A  97       2.319  -2.552 -10.237  1.00 89.36           H  
ATOM   1497  CE2 PHE A  97       4.968  -3.128  -8.200  1.00 89.36           C  
ATOM   1498  HE2 PHE A  97       5.435  -2.754  -7.301  1.00 89.36           H  
ATOM   1499  CZ  PHE A  97       3.804  -2.532  -8.701  1.00 89.36           C  
ATOM   1500  HZ  PHE A  97       3.358  -1.696  -8.182  1.00 89.36           H  
ATOM   1501  N   GLU A  98       5.006  -9.029 -12.158  1.00 86.83           N  
ATOM   1502  H   GLU A  98       4.054  -8.730 -12.308  1.00 86.83           H  
ATOM   1503  CA  GLU A  98       5.483 -10.134 -12.998  1.00 86.83           C  
ATOM   1504  HA  GLU A  98       6.569 -10.204 -12.947  1.00 86.83           H  
ATOM   1505  C   GLU A  98       5.090  -9.865 -14.458  1.00 86.83           C  
ATOM   1506  CB  GLU A  98       4.889 -11.482 -12.533  1.00 86.83           C  
ATOM   1507  HB2 GLU A  98       5.067 -12.217 -13.318  1.00 86.83           H  
ATOM   1508  HB3 GLU A  98       3.812 -11.369 -12.411  1.00 86.83           H  
ATOM   1509  O   GLU A  98       4.043 -10.315 -14.922  1.00 86.83           O  
ATOM   1510  CG  GLU A  98       5.483 -12.048 -11.237  1.00 86.83           C  
ATOM   1511  HG2 GLU A  98       6.553 -12.197 -11.380  1.00 86.83           H  
ATOM   1512  HG3 GLU A  98       5.345 -11.316 -10.441  1.00 86.83           H  
ATOM   1513  CD  GLU A  98       4.835 -13.389 -10.818  1.00 86.83           C  
ATOM   1514  OE1 GLU A  98       5.163 -13.910  -9.732  1.00 86.83           O  
ATOM   1515  OE2 GLU A  98       3.956 -13.947 -11.524  1.00 86.83           O  
ATOM   1516  N   GLY A  99       5.920  -9.116 -15.190  1.00 85.26           N  
ATOM   1517  H   GLY A  99       6.717  -8.691 -14.737  1.00 85.26           H  
ATOM   1518  CA  GLY A  99       5.684  -8.824 -16.607  1.00 85.26           C  
ATOM   1519  HA2 GLY A  99       5.680  -9.756 -17.171  1.00 85.26           H  
ATOM   1520  HA3 GLY A  99       6.488  -8.195 -16.988  1.00 85.26           H  
ATOM   1521  C   GLY A  99       4.360  -8.091 -16.845  1.00 85.26           C  
ATOM   1522  O   GLY A  99       4.216  -6.928 -16.479  1.00 85.26           O  
ATOM   1523  N   ASP A 100       3.396  -8.782 -17.454  1.00 89.27           N  
ATOM   1524  H   ASP A 100       3.528  -9.773 -17.596  1.00 89.27           H  
ATOM   1525  CA  ASP A 100       2.057  -8.279 -17.786  1.00 89.27           C  
ATOM   1526  HA  ASP A 100       2.141  -7.222 -18.037  1.00 89.27           H  
ATOM   1527  C   ASP A 100       1.051  -8.382 -16.624  1.00 89.27           C  
ATOM   1528  CB  ASP A 100       1.547  -9.011 -19.040  1.00 89.27           C  
ATOM   1529  HB2 ASP A 100       2.307  -8.956 -19.820  1.00 89.27           H  
ATOM   1530  HB3 ASP A 100       0.663  -8.492 -19.410  1.00 89.27           H  
ATOM   1531  O   ASP A 100      -0.130  -8.057 -16.787  1.00 89.27           O  
ATOM   1532  CG  ASP A 100       1.177 -10.484 -18.805  1.00 89.27           C  
ATOM   1533  OD1 ASP A 100       1.827 -11.153 -17.966  1.00 89.27           O  
ATOM   1534  OD2 ASP A 100       0.232 -10.970 -19.464  1.00 89.27           O  
ATOM   1535  N   LYS A 101       1.500  -8.814 -15.438  1.00 93.30           N  
ATOM   1536  H   LYS A 101       2.466  -9.105 -15.386  1.00 93.30           H  
ATOM   1537  CA  LYS A 101       0.657  -9.015 -14.255  1.00 93.30           C  
ATOM   1538  HA  LYS A 101      -0.344  -8.644 -14.478  1.00 93.30           H  
ATOM   1539  C   LYS A 101       1.151  -8.241 -13.044  1.00 93.30           C  
ATOM   1540  CB  LYS A 101       0.557 -10.512 -13.937  1.00 93.30           C  
ATOM   1541  HB2 LYS A 101       1.561 -10.927 -13.861  1.00 93.30           H  
ATOM   1542  HB3 LYS A 101       0.047 -10.652 -12.984  1.00 93.30           H  
ATOM   1543  O   LYS A 101       2.345  -8.157 -12.770  1.00 93.30           O  
ATOM   1544  CG  LYS A 101      -0.231 -11.235 -15.032  1.00 93.30           C  
ATOM   1545  HG2 LYS A 101       0.173 -10.974 -16.010  1.00 93.30           H  
ATOM   1546  HG3 LYS A 101      -1.272 -10.914 -14.993  1.00 93.30           H  
ATOM   1547  CD  LYS A 101      -0.158 -12.749 -14.873  1.00 93.30           C  
ATOM   1548  HD2 LYS A 101      -0.704 -13.060 -13.982  1.00 93.30           H  
ATOM   1549  HD3 LYS A 101       0.889 -13.045 -14.798  1.00 93.30           H  
ATOM   1550  CE  LYS A 101      -0.773 -13.349 -16.137  1.00 93.30           C  
ATOM   1551  HE2 LYS A 101      -1.825 -13.067 -16.192  1.00 93.30           H  
ATOM   1552  HE3 LYS A 101      -0.272 -12.898 -16.993  1.00 93.30           H  
ATOM   1553  NZ  LYS A 101      -0.605 -14.817 -16.172  1.00 93.30           N  
ATOM   1554  HZ1 LYS A 101      -0.968 -15.166 -17.047  1.00 93.30           H  
ATOM   1555  HZ2 LYS A 101       0.384 -15.021 -16.143  1.00 93.30           H  
ATOM   1556  HZ3 LYS A 101      -1.077 -15.253 -15.393  1.00 93.30           H  
ATOM   1557  N   MET A 102       0.189  -7.774 -12.255  1.00 94.51           N  
ATOM   1558  H   MET A 102      -0.765  -7.892 -12.565  1.00 94.51           H  
ATOM   1559  CA  MET A 102       0.416  -7.279 -10.902  1.00 94.51           C  
ATOM   1560  HA  MET A 102       1.459  -7.436 -10.627  1.00 94.51           H  
ATOM   1561  C   MET A 102      -0.466  -8.070  -9.935  1.00 94.51           C  
ATOM   1562  CB  MET A 102       0.143  -5.771 -10.846  1.00 94.51           C  
ATOM   1563  HB2 MET A 102      -0.906  -5.584 -11.077  1.00 94.51           H  
ATOM   1564  HB3 MET A 102       0.756  -5.266 -11.593  1.00 94.51           H  
ATOM   1565  O   MET A 102      -1.694  -8.051 -10.054  1.00 94.51           O  
ATOM   1566  CG  MET A 102       0.480  -5.194  -9.467  1.00 94.51           C  
ATOM   1567  HG2 MET A 102       0.027  -5.809  -8.690  1.00 94.51           H  
ATOM   1568  HG3 MET A 102       1.561  -5.242  -9.331  1.00 94.51           H  
ATOM   1569  SD  MET A 102      -0.061  -3.483  -9.202  1.00 94.51           S  
ATOM   1570  CE  MET A 102      -1.827  -3.782  -9.073  1.00 94.51           C  
ATOM   1571  HE1 MET A 102      -2.297  -2.947  -8.553  1.00 94.51           H  
ATOM   1572  HE2 MET A 102      -2.239  -3.907 -10.075  1.00 94.51           H  
ATOM   1573  HE3 MET A 102      -2.004  -4.697  -8.507  1.00 94.51           H  
ATOM   1574  N   ARG A 103       0.149  -8.759  -8.972  1.00 96.87           N  
ATOM   1575  H   ARG A 103       1.156  -8.701  -8.924  1.00 96.87           H  
ATOM   1576  CA  ARG A 103      -0.552  -9.413  -7.860  1.00 96.87           C  
ATOM   1577  HA  ARG A 103      -1.599  -9.562  -8.125  1.00 96.87           H  
ATOM   1578  C   ARG A 103      -0.515  -8.515  -6.634  1.00 96.87           C  
ATOM   1579  CB  ARG A 103       0.050 -10.787  -7.538  1.00 96.87           C  
ATOM   1580  HB2 ARG A 103       1.097 -10.669  -7.259  1.00 96.87           H  
ATOM   1581  HB3 ARG A 103      -0.485 -11.198  -6.682  1.00 96.87           H  
ATOM   1582  O   ARG A 103       0.525  -7.958  -6.299  1.00 96.87           O  
ATOM   1583  CG  ARG A 103      -0.048 -11.783  -8.700  1.00 96.87           C  
ATOM   1584  HG2 ARG A 103      -1.068 -11.803  -9.084  1.00 96.87           H  
ATOM   1585  HG3 ARG A 103       0.632 -11.480  -9.496  1.00 96.87           H  
ATOM   1586  CD  ARG A 103       0.333 -13.180  -8.197  1.00 96.87           C  
ATOM   1587  HD2 ARG A 103      -0.412 -13.510  -7.473  1.00 96.87           H  
ATOM   1588  HD3 ARG A 103       1.289 -13.108  -7.679  1.00 96.87           H  
ATOM   1589  NE  ARG A 103       0.393 -14.154  -9.302  1.00 96.87           N  
ATOM   1590  HE  ARG A 103      -0.465 -14.302  -9.813  1.00 96.87           H  
ATOM   1591  NH1 ARG A 103       2.576 -14.812  -9.007  1.00 96.87           N  
ATOM   1592 HH11 ARG A 103       2.628 -14.296  -8.141  1.00 96.87           H  
ATOM   1593 HH12 ARG A 103       3.462 -14.840  -9.492  1.00 96.87           H  
ATOM   1594  NH2 ARG A 103       1.535 -15.306 -10.895  1.00 96.87           N  
ATOM   1595 HH21 ARG A 103       2.479 -15.270 -11.253  1.00 96.87           H  
ATOM   1596 HH22 ARG A 103       0.768 -15.148 -11.532  1.00 96.87           H  
ATOM   1597  CZ  ARG A 103       1.484 -14.774  -9.711  1.00 96.87           C  
ATOM   1598  N   VAL A 104      -1.645  -8.397  -5.953  1.00 97.63           N  
ATOM   1599  H   VAL A 104      -2.469  -8.853  -6.320  1.00 97.63           H  
ATOM   1600  CA  VAL A 104      -1.785  -7.666  -4.694  1.00 97.63           C  
ATOM   1601  HA  VAL A 104      -0.809  -7.300  -4.375  1.00 97.63           H  
ATOM   1602  C   VAL A 104      -2.314  -8.638  -3.656  1.00 97.63           C  
ATOM   1603  CB  VAL A 104      -2.720  -6.451  -4.829  1.00 97.63           C  
ATOM   1604  HB  VAL A 104      -3.735  -6.790  -5.035  1.00 97.63           H  
ATOM   1605  O   VAL A 104      -3.425  -9.139  -3.806  1.00 97.63           O  
ATOM   1606  CG1 VAL A 104      -2.728  -5.633  -3.532  1.00 97.63           C  
ATOM   1607 HG11 VAL A 104      -1.724  -5.272  -3.310  1.00 97.63           H  
ATOM   1608 HG12 VAL A 104      -3.077  -6.248  -2.702  1.00 97.63           H  
ATOM   1609 HG13 VAL A 104      -3.404  -4.784  -3.628  1.00 97.63           H  
ATOM   1610  CG2 VAL A 104      -2.287  -5.535  -5.977  1.00 97.63           C  
ATOM   1611 HG21 VAL A 104      -2.346  -6.085  -6.916  1.00 97.63           H  
ATOM   1612 HG22 VAL A 104      -1.264  -5.192  -5.821  1.00 97.63           H  
ATOM   1613 HG23 VAL A 104      -2.958  -4.678  -6.043  1.00 97.63           H  
ATOM   1614  N   ARG A 105      -1.539  -8.902  -2.606  1.00 98.46           N  
ATOM   1615  H   ARG A 105      -0.653  -8.421  -2.549  1.00 98.46           H  
ATOM   1616  CA  ARG A 105      -2.002  -9.641  -1.429  1.00 98.46           C  
ATOM   1617  HA  ARG A 105      -2.920 -10.174  -1.673  1.00 98.46           H  
ATOM   1618  C   ARG A 105      -2.336  -8.659  -0.325  1.00 98.46           C  
ATOM   1619  CB  ARG A 105      -0.986 -10.683  -0.958  1.00 98.46           C  
ATOM   1620  HB2 ARG A 105      -0.038 -10.197  -0.727  1.00 98.46           H  
ATOM   1621  HB3 ARG A 105      -1.363 -11.154  -0.050  1.00 98.46           H  
ATOM   1622  O   ARG A 105      -1.525  -7.796   0.008  1.00 98.46           O  
ATOM   1623  CG  ARG A 105      -0.768 -11.764  -2.015  1.00 98.46           C  
ATOM   1624  HG2 ARG A 105      -1.720 -12.240  -2.249  1.00 98.46           H  
ATOM   1625  HG3 ARG A 105      -0.358 -11.316  -2.921  1.00 98.46           H  
ATOM   1626  CD  ARG A 105       0.204 -12.823  -1.497  1.00 98.46           C  
ATOM   1627  HD2 ARG A 105      -0.252 -13.345  -0.656  1.00 98.46           H  
ATOM   1628  HD3 ARG A 105       1.118 -12.330  -1.167  1.00 98.46           H  
ATOM   1629  NE  ARG A 105       0.496 -13.773  -2.575  1.00 98.46           N  
ATOM   1630  HE  ARG A 105      -0.236 -13.906  -3.259  1.00 98.46           H  
ATOM   1631  NH1 ARG A 105       2.584 -14.461  -1.940  1.00 98.46           N  
ATOM   1632 HH11 ARG A 105       2.389 -14.080  -1.026  1.00 98.46           H  
ATOM   1633 HH12 ARG A 105       3.429 -14.966  -2.166  1.00 98.46           H  
ATOM   1634  NH2 ARG A 105       1.731 -15.037  -3.942  1.00 98.46           N  
ATOM   1635 HH21 ARG A 105       0.923 -14.996  -4.546  1.00 98.46           H  
ATOM   1636 HH22 ARG A 105       2.627 -15.348  -4.291  1.00 98.46           H  
ATOM   1637  CZ  ARG A 105       1.609 -14.421  -2.808  1.00 98.46           C  
ATOM   1638  N   LEU A 106      -3.528  -8.804   0.221  1.00 98.51           N  
ATOM   1639  H   LEU A 106      -4.108  -9.562  -0.110  1.00 98.51           H  
ATOM   1640  CA  LEU A 106      -4.067  -8.001   1.300  1.00 98.51           C  
ATOM   1641  HA  LEU A 106      -3.384  -7.191   1.557  1.00 98.51           H  
ATOM   1642  C   LEU A 106      -4.256  -8.903   2.504  1.00 98.51           C  
ATOM   1643  CB  LEU A 106      -5.421  -7.416   0.877  1.00 98.51           C  
ATOM   1644  HB2 LEU A 106      -5.794  -6.806   1.700  1.00 98.51           H  
ATOM   1645  HB3 LEU A 106      -6.120  -8.238   0.727  1.00 98.51           H  
ATOM   1646  O   LEU A 106      -4.885  -9.946   2.376  1.00 98.51           O  
ATOM   1647  CG  LEU A 106      -5.402  -6.567  -0.400  1.00 98.51           C  
ATOM   1648  HG  LEU A 106      -5.024  -7.148  -1.241  1.00 98.51           H  
ATOM   1649  CD1 LEU A 106      -6.839  -6.158  -0.712  1.00 98.51           C  
ATOM   1650 HD11 LEU A 106      -7.300  -5.713   0.170  1.00 98.51           H  
ATOM   1651 HD12 LEU A 106      -7.413  -7.040  -0.996  1.00 98.51           H  
ATOM   1652 HD13 LEU A 106      -6.864  -5.436  -1.528  1.00 98.51           H  
ATOM   1653  CD2 LEU A 106      -4.533  -5.323  -0.228  1.00 98.51           C  
ATOM   1654 HD21 LEU A 106      -4.877  -4.752   0.635  1.00 98.51           H  
ATOM   1655 HD22 LEU A 106      -3.497  -5.623  -0.072  1.00 98.51           H  
ATOM   1656 HD23 LEU A 106      -4.588  -4.707  -1.125  1.00 98.51           H  
ATOM   1657  N   ARG A 107      -3.762  -8.495   3.666  1.00 98.43           N  
ATOM   1658  H   ARG A 107      -3.229  -7.638   3.684  1.00 98.43           H  
ATOM   1659  CA  ARG A 107      -3.992  -9.201   4.924  1.00 98.43           C  
ATOM   1660  HA  ARG A 107      -4.767  -9.955   4.785  1.00 98.43           H  
ATOM   1661  C   ARG A 107      -4.497  -8.225   5.970  1.00 98.43           C  
ATOM   1662  CB  ARG A 107      -2.706  -9.924   5.327  1.00 98.43           C  
ATOM   1663  HB2 ARG A 107      -1.889  -9.204   5.375  1.00 98.43           H  
ATOM   1664  HB3 ARG A 107      -2.469 -10.670   4.569  1.00 98.43           H  
ATOM   1665  O   ARG A 107      -3.910  -7.158   6.146  1.00 98.43           O  
ATOM   1666  CG  ARG A 107      -2.840 -10.611   6.683  1.00 98.43           C  
ATOM   1667  HG2 ARG A 107      -3.017  -9.864   7.457  1.00 98.43           H  
ATOM   1668  HG3 ARG A 107      -3.668 -11.320   6.666  1.00 98.43           H  
ATOM   1669  CD  ARG A 107      -1.543 -11.345   6.997  1.00 98.43           C  
ATOM   1670  HD2 ARG A 107      -1.457 -12.202   6.328  1.00 98.43           H  
ATOM   1671  HD3 ARG A 107      -0.700 -10.672   6.838  1.00 98.43           H  
ATOM   1672  NE  ARG A 107      -1.560 -11.759   8.399  1.00 98.43           N  
ATOM   1673  HE  ARG A 107      -2.050 -11.149   9.038  1.00 98.43           H  
ATOM   1674  NH1 ARG A 107      -0.210 -13.595   8.273  1.00 98.43           N  
ATOM   1675 HH11 ARG A 107      -0.239 -13.474   7.270  1.00 98.43           H  
ATOM   1676 HH12 ARG A 107       0.113 -14.454   8.695  1.00 98.43           H  
ATOM   1677  NH2 ARG A 107      -1.186 -12.977  10.217  1.00 98.43           N  
ATOM   1678 HH21 ARG A 107      -0.820 -13.763  10.735  1.00 98.43           H  
ATOM   1679 HH22 ARG A 107      -1.794 -12.290  10.639  1.00 98.43           H  
ATOM   1680  CZ  ARG A 107      -0.972 -12.782   8.954  1.00 98.43           C  
ATOM   1681  N   ASN A 108      -5.572  -8.592   6.656  1.00 98.06           N  
ATOM   1682  H   ASN A 108      -5.985  -9.493   6.462  1.00 98.06           H  
ATOM   1683  CA  ASN A 108      -6.153  -7.787   7.723  1.00 98.06           C  
ATOM   1684  HA  ASN A 108      -5.679  -6.806   7.757  1.00 98.06           H  
ATOM   1685  C   ASN A 108      -5.913  -8.461   9.077  1.00 98.06           C  
ATOM   1686  CB  ASN A 108      -7.641  -7.571   7.417  1.00 98.06           C  
ATOM   1687  HB2 ASN A 108      -8.130  -8.543   7.357  1.00 98.06           H  
ATOM   1688  HB3 ASN A 108      -7.751  -7.059   6.461  1.00 98.06           H  
ATOM   1689  O   ASN A 108      -6.539  -9.467   9.394  1.00 98.06           O  
ATOM   1690  CG  ASN A 108      -8.343  -6.752   8.481  1.00 98.06           C  
ATOM   1691  ND2 ASN A 108      -9.651  -6.721   8.470  1.00 98.06           N  
ATOM   1692 HD21 ASN A 108     -10.125  -6.178   9.178  1.00 98.06           H  
ATOM   1693 HD22 ASN A 108     -10.156  -7.158   7.712  1.00 98.06           H  
ATOM   1694  OD1 ASN A 108      -7.726  -6.111   9.317  1.00 98.06           O  
ATOM   1695  N   ASP A 109      -5.030  -7.885   9.887  1.00 96.87           N  
ATOM   1696  H   ASP A 109      -4.606  -7.015   9.598  1.00 96.87           H  
ATOM   1697  CA  ASP A 109      -4.766  -8.327  11.260  1.00 96.87           C  
ATOM   1698  HA  ASP A 109      -5.164  -9.333  11.395  1.00 96.87           H  
ATOM   1699  C   ASP A 109      -5.489  -7.437  12.299  1.00 96.87           C  
ATOM   1700  CB  ASP A 109      -3.247  -8.410  11.506  1.00 96.87           C  
ATOM   1701  HB2 ASP A 109      -2.814  -7.426  11.329  1.00 96.87           H  
ATOM   1702  HB3 ASP A 109      -3.071  -8.664  12.551  1.00 96.87           H  
ATOM   1703  O   ASP A 109      -5.191  -7.504  13.490  1.00 96.87           O  
ATOM   1704  CG  ASP A 109      -2.501  -9.450  10.654  1.00 96.87           C  
ATOM   1705  OD1 ASP A 109      -2.855 -10.655  10.651  1.00 96.87           O  
ATOM   1706  OD2 ASP A 109      -1.472  -9.080  10.044  1.00 96.87           O  
ATOM   1707  N   SER A 110      -6.433  -6.587  11.873  1.00 95.04           N  
ATOM   1708  H   SER A 110      -6.658  -6.583  10.888  1.00 95.04           H  
ATOM   1709  CA  SER A 110      -7.286  -5.802  12.775  1.00 95.04           C  
ATOM   1710  HA  SER A 110      -6.693  -5.544  13.652  1.00 95.04           H  
ATOM   1711  C   SER A 110      -8.499  -6.598  13.277  1.00 95.04           C  
ATOM   1712  CB  SER A 110      -7.707  -4.480  12.121  1.00 95.04           C  
ATOM   1713  HB2 SER A 110      -8.029  -3.790  12.901  1.00 95.04           H  
ATOM   1714  HB3 SER A 110      -6.860  -4.040  11.595  1.00 95.04           H  
ATOM   1715  O   SER A 110      -8.814  -7.679  12.781  1.00 95.04           O  
ATOM   1716  OG  SER A 110      -8.776  -4.641  11.228  1.00 95.04           O  
ATOM   1717  HG  SER A 110      -8.458  -5.162  10.487  1.00 95.04           H  
ATOM   1718  N   SER A 111      -9.209  -6.055  14.269  1.00 94.41           N  
ATOM   1719  H   SER A 111      -8.930  -5.158  14.641  1.00 94.41           H  
ATOM   1720  CA  SER A 111     -10.413  -6.668  14.851  1.00 94.41           C  
ATOM   1721  HA  SER A 111     -10.264  -7.746  14.899  1.00 94.41           H  
ATOM   1722  C   SER A 111     -11.698  -6.436  14.047  1.00 94.41           C  
ATOM   1723  CB  SER A 111     -10.598  -6.156  16.282  1.00 94.41           C  
ATOM   1724  HB2 SER A 111     -11.516  -6.566  16.704  1.00 94.41           H  
ATOM   1725  HB3 SER A 111      -9.754  -6.486  16.888  1.00 94.41           H  
ATOM   1726  O   SER A 111     -12.730  -7.024  14.371  1.00 94.41           O  
ATOM   1727  OG  SER A 111     -10.656  -4.741  16.292  1.00 94.41           O  
ATOM   1728  HG  SER A 111     -10.676  -4.431  17.201  1.00 94.41           H  
ATOM   1729  N   THR A 112     -11.660  -5.600  13.008  1.00 94.76           N  
ATOM   1730  H   THR A 112     -10.774  -5.187  12.752  1.00 94.76           H  
ATOM   1731  CA  THR A 112     -12.824  -5.238  12.186  1.00 94.76           C  
ATOM   1732  HA  THR A 112     -13.669  -5.860  12.479  1.00 94.76           H  
ATOM   1733  C   THR A 112     -12.545  -5.472  10.703  1.00 94.76           C  
ATOM   1734  CB  THR A 112     -13.232  -3.772  12.391  1.00 94.76           C  
ATOM   1735  HB  THR A 112     -14.049  -3.535  11.709  1.00 94.76           H  
ATOM   1736  O   THR A 112     -11.391  -5.390  10.283  1.00 94.76           O  
ATOM   1737  CG2 THR A 112     -13.705  -3.509  13.821  1.00 94.76           C  
ATOM   1738 HG21 THR A 112     -14.026  -2.471  13.905  1.00 94.76           H  
ATOM   1739 HG22 THR A 112     -14.543  -4.165  14.059  1.00 94.76           H  
ATOM   1740 HG23 THR A 112     -12.893  -3.686  14.526  1.00 94.76           H  
ATOM   1741  OG1 THR A 112     -12.156  -2.902  12.123  1.00 94.76           O  
ATOM   1742  HG1 THR A 112     -11.787  -3.132  11.267  1.00 94.76           H  
ATOM   1743  N   PRO A 113     -13.567  -5.730   9.872  1.00 96.99           N  
ATOM   1744  CA  PRO A 113     -13.387  -5.726   8.426  1.00 96.99           C  
ATOM   1745  HA  PRO A 113     -12.710  -6.538   8.158  1.00 96.99           H  
ATOM   1746  C   PRO A 113     -12.811  -4.395   7.933  1.00 96.99           C  
ATOM   1747  CB  PRO A 113     -14.769  -6.003   7.829  1.00 96.99           C  
ATOM   1748  HB2 PRO A 113     -14.704  -6.618   6.932  1.00 96.99           H  
ATOM   1749  HB3 PRO A 113     -15.280  -5.064   7.614  1.00 96.99           H  
ATOM   1750  O   PRO A 113     -13.107  -3.337   8.493  1.00 96.99           O  
ATOM   1751  CG  PRO A 113     -15.502  -6.726   8.959  1.00 96.99           C  
ATOM   1752  HG2 PRO A 113     -15.236  -7.783   8.951  1.00 96.99           H  
ATOM   1753  HG3 PRO A 113     -16.583  -6.602   8.885  1.00 96.99           H  
ATOM   1754  CD  PRO A 113     -14.940  -6.061  10.214  1.00 96.99           C  
ATOM   1755  HD2 PRO A 113     -15.494  -5.148  10.432  1.00 96.99           H  
ATOM   1756  HD3 PRO A 113     -14.995  -6.754  11.054  1.00 96.99           H  
ATOM   1757  N   VAL A 114     -12.007  -4.461   6.876  1.00 97.65           N  
ATOM   1758  H   VAL A 114     -11.800  -5.367   6.480  1.00 97.65           H  
ATOM   1759  CA  VAL A 114     -11.481  -3.285   6.172  1.00 97.65           C  
ATOM   1760  HA  VAL A 114     -11.924  -2.383   6.594  1.00 97.65           H  
ATOM   1761  C   VAL A 114     -11.892  -3.335   4.710  1.00 97.65           C  
ATOM   1762  CB  VAL A 114      -9.953  -3.148   6.311  1.00 97.65           C  
ATOM   1763  HB  VAL A 114      -9.645  -2.234   5.802  1.00 97.65           H  
ATOM   1764  O   VAL A 114     -11.994  -4.416   4.128  1.00 97.65           O  
ATOM   1765  CG1 VAL A 114      -9.551  -3.019   7.784  1.00 97.65           C  
ATOM   1766 HG11 VAL A 114      -8.491  -2.776   7.855  1.00 97.65           H  
ATOM   1767 HG12 VAL A 114      -9.741  -3.949   8.319  1.00 97.65           H  
ATOM   1768 HG13 VAL A 114     -10.129  -2.222   8.252  1.00 97.65           H  
ATOM   1769  CG2 VAL A 114      -9.190  -4.317   5.676  1.00 97.65           C  
ATOM   1770 HG21 VAL A 114      -9.483  -5.256   6.147  1.00 97.65           H  
ATOM   1771 HG22 VAL A 114      -9.401  -4.370   4.608  1.00 97.65           H  
ATOM   1772 HG23 VAL A 114      -8.116  -4.172   5.797  1.00 97.65           H  
ATOM   1773  N   GLU A 115     -12.096  -2.172   4.107  1.00 98.37           N  
ATOM   1774  H   GLU A 115     -11.963  -1.321   4.634  1.00 98.37           H  
ATOM   1775  CA  GLU A 115     -12.270  -2.040   2.665  1.00 98.37           C  
ATOM   1776  HA  GLU A 115     -12.471  -3.019   2.232  1.00 98.37           H  
ATOM   1777  C   GLU A 115     -10.975  -1.527   2.042  1.00 98.37           C  
ATOM   1778  CB  GLU A 115     -13.470  -1.150   2.315  1.00 98.37           C  
ATOM   1779  HB2 GLU A 115     -13.495  -1.026   1.232  1.00 98.37           H  
ATOM   1780  HB3 GLU A 115     -13.356  -0.170   2.779  1.00 98.37           H  
ATOM   1781  O   GLU A 115     -10.380  -0.550   2.494  1.00 98.37           O  
ATOM   1782  CG  GLU A 115     -14.791  -1.793   2.766  1.00 98.37           C  
ATOM   1783  HG2 GLU A 115     -14.862  -1.749   3.853  1.00 98.37           H  
ATOM   1784  HG3 GLU A 115     -14.780  -2.843   2.476  1.00 98.37           H  
ATOM   1785  CD  GLU A 115     -16.018  -1.113   2.143  1.00 98.37           C  
ATOM   1786  OE1 GLU A 115     -16.915  -1.866   1.697  1.00 98.37           O  
ATOM   1787  OE2 GLU A 115     -16.058   0.132   2.088  1.00 98.37           O  
ATOM   1788  N   VAL A 116     -10.517  -2.207   0.994  1.00 98.35           N  
ATOM   1789  H   VAL A 116     -11.007  -3.046   0.719  1.00 98.35           H  
ATOM   1790  CA  VAL A 116      -9.343  -1.808   0.224  1.00 98.35           C  
ATOM   1791  HA  VAL A 116      -8.936  -0.894   0.658  1.00 98.35           H  
ATOM   1792  C   VAL A 116      -9.772  -1.503  -1.201  1.00 98.35           C  
ATOM   1793  CB  VAL A 116      -8.221  -2.855   0.282  1.00 98.35           C  
ATOM   1794  HB  VAL A 116      -8.546  -3.763  -0.227  1.00 98.35           H  
ATOM   1795  O   VAL A 116     -10.194  -2.390  -1.946  1.00 98.35           O  
ATOM   1796  CG1 VAL A 116      -6.969  -2.308  -0.419  1.00 98.35           C  
ATOM   1797 HG11 VAL A 116      -6.156  -3.030  -0.344  1.00 98.35           H  
ATOM   1798 HG12 VAL A 116      -7.175  -2.130  -1.475  1.00 98.35           H  
ATOM   1799 HG13 VAL A 116      -6.659  -1.374   0.049  1.00 98.35           H  
ATOM   1800  CG2 VAL A 116      -7.844  -3.207   1.729  1.00 98.35           C  
ATOM   1801 HG21 VAL A 116      -7.608  -2.299   2.284  1.00 98.35           H  
ATOM   1802 HG22 VAL A 116      -6.984  -3.876   1.747  1.00 98.35           H  
ATOM   1803 HG23 VAL A 116      -8.679  -3.711   2.216  1.00 98.35           H  
ATOM   1804  N   HIS A 117      -9.629  -0.243  -1.598  1.00 98.26           N  
ATOM   1805  H   HIS A 117      -9.307   0.428  -0.915  1.00 98.26           H  
ATOM   1806  CA  HIS A 117      -9.810   0.199  -2.974  1.00 98.26           C  
ATOM   1807  HA  HIS A 117     -10.459  -0.511  -3.486  1.00 98.26           H  
ATOM   1808  C   HIS A 117      -8.458   0.229  -3.676  1.00 98.26           C  
ATOM   1809  CB  HIS A 117     -10.498   1.563  -3.040  1.00 98.26           C  
ATOM   1810  HB2 HIS A 117      -9.794   2.341  -2.744  1.00 98.26           H  
ATOM   1811  HB3 HIS A 117     -10.785   1.759  -4.074  1.00 98.26           H  
ATOM   1812  O   HIS A 117      -7.541   0.935  -3.262  1.00 98.26           O  
ATOM   1813  CG  HIS A 117     -11.721   1.661  -2.175  1.00 98.26           C  
ATOM   1814  CD2 HIS A 117     -11.782   2.195  -0.917  1.00 98.26           C  
ATOM   1815  HD2 HIS A 117     -10.969   2.634  -0.358  1.00 98.26           H  
ATOM   1816  ND1 HIS A 117     -12.973   1.173  -2.477  1.00 98.26           N  
ATOM   1817  HD1 HIS A 117     -13.212   0.582  -3.261  1.00 98.26           H  
ATOM   1818  CE1 HIS A 117     -13.772   1.414  -1.421  1.00 98.26           C  
ATOM   1819  HE1 HIS A 117     -14.799   1.101  -1.309  1.00 98.26           H  
ATOM   1820  NE2 HIS A 117     -13.086   2.044  -0.465  1.00 98.26           N  
ATOM   1821  N   ILE A 118      -8.340  -0.523  -4.761  1.00 97.87           N  
ATOM   1822  H   ILE A 118      -9.144  -1.066  -5.043  1.00 97.87           H  
ATOM   1823  CA  ILE A 118      -7.134  -0.627  -5.571  1.00 97.87           C  
ATOM   1824  HA  ILE A 118      -6.327  -0.074  -5.089  1.00 97.87           H  
ATOM   1825  C   ILE A 118      -7.431  -0.001  -6.929  1.00 97.87           C  
ATOM   1826  CB  ILE A 118      -6.678  -2.094  -5.712  1.00 97.87           C  
ATOM   1827  HB  ILE A 118      -7.392  -2.603  -6.359  1.00 97.87           H  
ATOM   1828  O   ILE A 118      -8.385  -0.400  -7.600  1.00 97.87           O  
ATOM   1829  CG1 ILE A 118      -6.647  -2.860  -4.369  1.00 97.87           C  
ATOM   1830 HG12 ILE A 118      -7.612  -2.771  -3.869  1.00 97.87           H  
ATOM   1831 HG13 ILE A 118      -5.886  -2.436  -3.714  1.00 97.87           H  
ATOM   1832  CG2 ILE A 118      -5.294  -2.096  -6.389  1.00 97.87           C  
ATOM   1833 HG21 ILE A 118      -4.933  -3.112  -6.549  1.00 97.87           H  
ATOM   1834 HG22 ILE A 118      -4.576  -1.554  -5.773  1.00 97.87           H  
ATOM   1835 HG23 ILE A 118      -5.350  -1.611  -7.363  1.00 97.87           H  
ATOM   1836  CD1 ILE A 118      -6.394  -4.362  -4.543  1.00 97.87           C  
ATOM   1837 HD11 ILE A 118      -5.394  -4.548  -4.935  1.00 97.87           H  
ATOM   1838 HD12 ILE A 118      -6.476  -4.859  -3.576  1.00 97.87           H  
ATOM   1839 HD13 ILE A 118      -7.135  -4.789  -5.218  1.00 97.87           H  
ATOM   1840  N   LYS A 119      -6.612   0.960  -7.354  1.00 96.28           N  
ATOM   1841  H   LYS A 119      -5.857   1.229  -6.739  1.00 96.28           H  
ATOM   1842  CA  LYS A 119      -6.671   1.564  -8.689  1.00 96.28           C  
ATOM   1843  HA  LYS A 119      -7.447   1.064  -9.269  1.00 96.28           H  
ATOM   1844  C   LYS A 119      -5.352   1.347  -9.420  1.00 96.28           C  
ATOM   1845  CB  LYS A 119      -7.047   3.044  -8.576  1.00 96.28           C  
ATOM   1846  HB2 LYS A 119      -8.018   3.131  -8.086  1.00 96.28           H  
ATOM   1847  HB3 LYS A 119      -6.305   3.552  -7.959  1.00 96.28           H  
ATOM   1848  O   LYS A 119      -4.288   1.635  -8.878  1.00 96.28           O  
ATOM   1849  CG  LYS A 119      -7.109   3.717  -9.954  1.00 96.28           C  
ATOM   1850  HG2 LYS A 119      -6.170   3.561 -10.484  1.00 96.28           H  
ATOM   1851  HG3 LYS A 119      -7.915   3.278 -10.542  1.00 96.28           H  
ATOM   1852  CD  LYS A 119      -7.318   5.225  -9.827  1.00 96.28           C  
ATOM   1853  HD2 LYS A 119      -6.501   5.642  -9.240  1.00 96.28           H  
ATOM   1854  HD3 LYS A 119      -8.267   5.435  -9.333  1.00 96.28           H  
ATOM   1855  CE  LYS A 119      -7.299   5.811 -11.243  1.00 96.28           C  
ATOM   1856  HE2 LYS A 119      -6.449   5.383 -11.775  1.00 96.28           H  
ATOM   1857  HE3 LYS A 119      -8.190   5.493 -11.784  1.00 96.28           H  
ATOM   1858  NZ  LYS A 119      -7.174   7.286 -11.220  1.00 96.28           N  
ATOM   1859  HZ1 LYS A 119      -7.126   7.632 -12.167  1.00 96.28           H  
ATOM   1860  HZ2 LYS A 119      -7.942   7.719 -10.726  1.00 96.28           H  
ATOM   1861  HZ3 LYS A 119      -6.311   7.532 -10.755  1.00 96.28           H  
ATOM   1862  N   VAL A 120      -5.444   0.881 -10.663  1.00 92.57           N  
ATOM   1863  H   VAL A 120      -6.365   0.688 -11.027  1.00 92.57           H  
ATOM   1864  CA  VAL A 120      -4.306   0.517 -11.512  1.00 92.57           C  
ATOM   1865  HA  VAL A 120      -3.401   1.013 -11.162  1.00 92.57           H  
ATOM   1866  C   VAL A 120      -4.609   0.960 -12.938  1.00 92.57           C  
ATOM   1867  CB  VAL A 120      -4.084  -1.001 -11.475  1.00 92.57           C  
ATOM   1868  HB  VAL A 120      -4.918  -1.507 -11.963  1.00 92.57           H  
ATOM   1869  O   VAL A 120      -5.465   0.381 -13.606  1.00 92.57           O  
ATOM   1870  CG1 VAL A 120      -2.796  -1.366 -12.199  1.00 92.57           C  
ATOM   1871 HG11 VAL A 120      -1.943  -0.892 -11.714  1.00 92.57           H  
ATOM   1872 HG12 VAL A 120      -2.841  -1.060 -13.244  1.00 92.57           H  
ATOM   1873 HG13 VAL A 120      -2.688  -2.450 -12.161  1.00 92.57           H  
ATOM   1874  CG2 VAL A 120      -3.995  -1.543 -10.051  1.00 92.57           C  
ATOM   1875 HG21 VAL A 120      -4.918  -1.335  -9.510  1.00 92.57           H  
ATOM   1876 HG22 VAL A 120      -3.928  -2.630 -10.102  1.00 92.57           H  
ATOM   1877 HG23 VAL A 120      -3.145  -1.109  -9.525  1.00 92.57           H  
ATOM   1878  N   GLY A 121      -3.961   2.033 -13.396  1.00 89.02           N  
ATOM   1879  H   GLY A 121      -3.222   2.435 -12.837  1.00 89.02           H  
ATOM   1880  CA  GLY A 121      -4.374   2.717 -14.623  1.00 89.02           C  
ATOM   1881  HA2 GLY A 121      -4.210   2.057 -15.474  1.00 89.02           H  
ATOM   1882  HA3 GLY A 121      -3.778   3.618 -14.764  1.00 89.02           H  
ATOM   1883  C   GLY A 121      -5.856   3.116 -14.556  1.00 89.02           C  
ATOM   1884  O   GLY A 121      -6.262   3.888 -13.679  1.00 89.02           O  
ATOM   1885  N   ASP A 122      -6.656   2.551 -15.461  1.00 89.68           N  
ATOM   1886  H   ASP A 122      -6.240   1.944 -16.153  1.00 89.68           H  
ATOM   1887  CA  ASP A 122      -8.108   2.760 -15.541  1.00 89.68           C  
ATOM   1888  HA  ASP A 122      -8.348   3.740 -15.128  1.00 89.68           H  
ATOM   1889  C   ASP A 122      -8.924   1.719 -14.755  1.00 89.68           C  
ATOM   1890  CB  ASP A 122      -8.534   2.766 -17.016  1.00 89.68           C  
ATOM   1891  HB2 ASP A 122      -8.368   1.775 -17.437  1.00 89.68           H  
ATOM   1892  HB3 ASP A 122      -9.599   2.988 -17.080  1.00 89.68           H  
ATOM   1893  O   ASP A 122     -10.111   1.931 -14.497  1.00 89.68           O  
ATOM   1894  CG  ASP A 122      -7.765   3.809 -17.827  1.00 89.68           C  
ATOM   1895  OD1 ASP A 122      -7.779   4.989 -17.407  1.00 89.68           O  
ATOM   1896  OD2 ASP A 122      -7.137   3.392 -18.829  1.00 89.68           O  
ATOM   1897  N   GLU A 123      -8.311   0.602 -14.350  1.00 94.34           N  
ATOM   1898  H   GLU A 123      -7.309   0.529 -14.450  1.00 94.34           H  
ATOM   1899  CA  GLU A 123      -8.992  -0.457 -13.605  1.00 94.34           C  
ATOM   1900  HA  GLU A 123     -10.002  -0.536 -14.007  1.00 94.34           H  
ATOM   1901  C   GLU A 123      -9.105  -0.089 -12.121  1.00 94.34           C  
ATOM   1902  CB  GLU A 123      -8.313  -1.823 -13.829  1.00 94.34           C  
ATOM   1903  HB2 GLU A 123      -8.129  -1.946 -14.896  1.00 94.34           H  
ATOM   1904  HB3 GLU A 123      -7.360  -1.850 -13.301  1.00 94.34           H  
ATOM   1905  O   GLU A 123      -8.176   0.448 -11.510  1.00 94.34           O  
ATOM   1906  CG  GLU A 123      -9.209  -2.983 -13.346  1.00 94.34           C  
ATOM   1907  HG2 GLU A 123      -9.374  -2.873 -12.274  1.00 94.34           H  
ATOM   1908  HG3 GLU A 123     -10.178  -2.901 -13.838  1.00 94.34           H  
ATOM   1909  CD  GLU A 123      -8.640  -4.390 -13.608  1.00 94.34           C  
ATOM   1910  OE1 GLU A 123      -9.158  -5.348 -12.976  1.00 94.34           O  
ATOM   1911  OE2 GLU A 123      -7.683  -4.528 -14.396  1.00 94.34           O  
ATOM   1912  N   LYS A 124     -10.263  -0.389 -11.527  1.00 96.06           N  
ATOM   1913  H   LYS A 124     -10.965  -0.867 -12.074  1.00 96.06           H  
ATOM   1914  CA  LYS A 124     -10.535  -0.210 -10.100  1.00 96.06           C  
ATOM   1915  HA  LYS A 124      -9.597  -0.025  -9.577  1.00 96.06           H  
ATOM   1916  C   LYS A 124     -11.151  -1.478  -9.532  1.00 96.06           C  
ATOM   1917  CB  LYS A 124     -11.479   0.973  -9.861  1.00 96.06           C  
ATOM   1918  HB2 LYS A 124     -11.720   1.013  -8.798  1.00 96.06           H  
ATOM   1919  HB3 LYS A 124     -12.403   0.803 -10.414  1.00 96.06           H  
ATOM   1920  O   LYS A 124     -12.050  -2.048 -10.147  1.00 96.06           O  
ATOM   1921  CG  LYS A 124     -10.876   2.319 -10.277  1.00 96.06           C  
ATOM   1922  HG2 LYS A 124      -9.973   2.505  -9.695  1.00 96.06           H  
ATOM   1923  HG3 LYS A 124     -10.629   2.304 -11.338  1.00 96.06           H  
ATOM   1924  CD  LYS A 124     -11.897   3.427 -10.012  1.00 96.06           C  
ATOM   1925  HD2 LYS A 124     -12.825   3.177 -10.526  1.00 96.06           H  
ATOM   1926  HD3 LYS A 124     -12.089   3.488  -8.940  1.00 96.06           H  
ATOM   1927  CE  LYS A 124     -11.379   4.768 -10.529  1.00 96.06           C  
ATOM   1928  HE2 LYS A 124     -11.140   4.654 -11.586  1.00 96.06           H  
ATOM   1929  HE3 LYS A 124     -10.463   5.015  -9.992  1.00 96.06           H  
ATOM   1930  NZ  LYS A 124     -12.406   5.823 -10.339  1.00 96.06           N  
ATOM   1931  HZ1 LYS A 124     -12.632   5.922  -9.360  1.00 96.06           H  
ATOM   1932  HZ2 LYS A 124     -12.095   6.712 -10.704  1.00 96.06           H  
ATOM   1933  HZ3 LYS A 124     -13.252   5.562 -10.826  1.00 96.06           H  
ATOM   1934  N   ARG A 125     -10.719  -1.879  -8.340  1.00 97.23           N  
ATOM   1935  H   ARG A 125      -9.967  -1.357  -7.912  1.00 97.23           H  
ATOM   1936  CA  ARG A 125     -11.330  -2.963  -7.565  1.00 97.23           C  
ATOM   1937  HA  ARG A 125     -12.328  -3.163  -7.956  1.00 97.23           H  
ATOM   1938  C   ARG A 125     -11.500  -2.541  -6.117  1.00 97.23           C  
ATOM   1939  CB  ARG A 125     -10.501  -4.249  -7.678  1.00 97.23           C  
ATOM   1940  HB2 ARG A 125     -10.928  -4.998  -7.012  1.00 97.23           H  
ATOM   1941  HB3 ARG A 125      -9.475  -4.057  -7.366  1.00 97.23           H  
ATOM   1942  O   ARG A 125     -10.648  -1.846  -5.578  1.00 97.23           O  
ATOM   1943  CG  ARG A 125     -10.518  -4.799  -9.112  1.00 97.23           C  
ATOM   1944  HG2 ARG A 125     -11.546  -4.883  -9.463  1.00 97.23           H  
ATOM   1945  HG3 ARG A 125      -9.970  -4.126  -9.771  1.00 97.23           H  
ATOM   1946  CD  ARG A 125      -9.866  -6.177  -9.154  1.00 97.23           C  
ATOM   1947  HD2 ARG A 125     -10.452  -6.872  -8.552  1.00 97.23           H  
ATOM   1948  HD3 ARG A 125      -8.861  -6.090  -8.741  1.00 97.23           H  
ATOM   1949  NE  ARG A 125      -9.760  -6.670 -10.533  1.00 97.23           N  
ATOM   1950  HE  ARG A 125      -9.842  -6.002 -11.286  1.00 97.23           H  
ATOM   1951  NH1 ARG A 125      -8.878  -8.741 -10.068  1.00 97.23           N  
ATOM   1952 HH11 ARG A 125      -9.062  -8.597  -9.086  1.00 97.23           H  
ATOM   1953 HH12 ARG A 125      -8.209  -9.420 -10.401  1.00 97.23           H  
ATOM   1954  NH2 ARG A 125      -8.937  -7.974 -12.159  1.00 97.23           N  
ATOM   1955 HH21 ARG A 125      -8.295  -8.704 -12.433  1.00 97.23           H  
ATOM   1956 HH22 ARG A 125      -9.019  -7.146 -12.732  1.00 97.23           H  
ATOM   1957  CZ  ARG A 125      -9.213  -7.803 -10.908  1.00 97.23           C  
ATOM   1958  N   THR A 126     -12.584  -2.990  -5.504  1.00 98.17           N  
ATOM   1959  H   THR A 126     -13.207  -3.606  -6.007  1.00 98.17           H  
ATOM   1960  CA  THR A 126     -12.830  -2.847  -4.068  1.00 98.17           C  
ATOM   1961  HA  THR A 126     -12.016  -2.298  -3.595  1.00 98.17           H  
ATOM   1962  C   THR A 126     -12.892  -4.242  -3.477  1.00 98.17           C  
ATOM   1963  CB  THR A 126     -14.133  -2.092  -3.783  1.00 98.17           C  
ATOM   1964  HB  THR A 126     -14.971  -2.644  -4.209  1.00 98.17           H  
ATOM   1965  O   THR A 126     -13.564  -5.110  -4.035  1.00 98.17           O  
ATOM   1966  CG2 THR A 126     -14.374  -1.898  -2.288  1.00 98.17           C  
ATOM   1967 HG21 THR A 126     -15.210  -1.219  -2.124  1.00 98.17           H  
ATOM   1968 HG22 THR A 126     -13.482  -1.493  -1.810  1.00 98.17           H  
ATOM   1969 HG23 THR A 126     -14.623  -2.850  -1.819  1.00 98.17           H  
ATOM   1970  OG1 THR A 126     -14.106  -0.800  -4.355  1.00 98.17           O  
ATOM   1971  HG1 THR A 126     -14.968  -0.425  -4.161  1.00 98.17           H  
ATOM   1972  N   VAL A 127     -12.181  -4.459  -2.376  1.00 97.97           N  
ATOM   1973  H   VAL A 127     -11.614  -3.711  -2.005  1.00 97.97           H  
ATOM   1974  CA  VAL A 127     -12.139  -5.740  -1.672  1.00 97.97           C  
ATOM   1975  HA  VAL A 127     -12.927  -6.394  -2.044  1.00 97.97           H  
ATOM   1976  C   VAL A 127     -12.386  -5.496  -0.196  1.00 97.97           C  
ATOM   1977  CB  VAL A 127     -10.789  -6.444  -1.891  1.00 97.97           C  
ATOM   1978  HB  VAL A 127      -9.982  -5.821  -1.504  1.00 97.97           H  
ATOM   1979  O   VAL A 127     -11.675  -4.712   0.426  1.00 97.97           O  
ATOM   1980  CG1 VAL A 127     -10.732  -7.804  -1.190  1.00 97.97           C  
ATOM   1981 HG11 VAL A 127     -10.874  -7.689  -0.116  1.00 97.97           H  
ATOM   1982 HG12 VAL A 127     -11.501  -8.471  -1.580  1.00 97.97           H  
ATOM   1983 HG13 VAL A 127      -9.748  -8.248  -1.342  1.00 97.97           H  
ATOM   1984  CG2 VAL A 127     -10.548  -6.681  -3.386  1.00 97.97           C  
ATOM   1985 HG21 VAL A 127      -9.713  -7.372  -3.503  1.00 97.97           H  
ATOM   1986 HG22 VAL A 127     -10.312  -5.739  -3.881  1.00 97.97           H  
ATOM   1987 HG23 VAL A 127     -11.434  -7.125  -3.840  1.00 97.97           H  
ATOM   1988  N   THR A 128     -13.370  -6.186   0.366  1.00 98.35           N  
ATOM   1989  H   THR A 128     -13.945  -6.790  -0.203  1.00 98.35           H  
ATOM   1990  CA  THR A 128     -13.530  -6.285   1.816  1.00 98.35           C  
ATOM   1991  HA  THR A 128     -13.217  -5.350   2.280  1.00 98.35           H  
ATOM   1992  C   THR A 128     -12.647  -7.422   2.319  1.00 98.35           C  
ATOM   1993  CB  THR A 128     -14.993  -6.535   2.197  1.00 98.35           C  
ATOM   1994  HB  THR A 128     -15.281  -7.531   1.858  1.00 98.35           H  
ATOM   1995  O   THR A 128     -12.718  -8.525   1.783  1.00 98.35           O  
ATOM   1996  CG2 THR A 128     -15.223  -6.443   3.704  1.00 98.35           C  
ATOM   1997 HG21 THR A 128     -14.875  -5.481   4.078  1.00 98.35           H  
ATOM   1998 HG22 THR A 128     -16.287  -6.550   3.915  1.00 98.35           H  
ATOM   1999 HG23 THR A 128     -14.687  -7.244   4.213  1.00 98.35           H  
ATOM   2000  OG1 THR A 128     -15.837  -5.599   1.562  1.00 98.35           O  
ATOM   2001  HG1 THR A 128     -15.756  -4.743   1.988  1.00 98.35           H  
ATOM   2002  N   VAL A 129     -11.822  -7.160   3.331  1.00 98.37           N  
ATOM   2003  H   VAL A 129     -11.810  -6.220   3.701  1.00 98.37           H  
ATOM   2004  CA  VAL A 129     -10.942  -8.157   3.957  1.00 98.37           C  
ATOM   2005  HA  VAL A 129     -11.083  -9.123   3.472  1.00 98.37           H  
ATOM   2006  C   VAL A 129     -11.349  -8.300   5.419  1.00 98.37           C  
ATOM   2007  CB  VAL A 129      -9.454  -7.776   3.813  1.00 98.37           C  
ATOM   2008  HB  VAL A 129      -9.238  -6.915   4.446  1.00 98.37           H  
ATOM   2009  O   VAL A 129     -11.260  -7.344   6.196  1.00 98.37           O  
ATOM   2010  CG1 VAL A 129      -8.548  -8.935   4.241  1.00 98.37           C  
ATOM   2011 HG11 VAL A 129      -8.761  -9.225   5.270  1.00 98.37           H  
ATOM   2012 HG12 VAL A 129      -7.500  -8.643   4.172  1.00 98.37           H  
ATOM   2013 HG13 VAL A 129      -8.717  -9.801   3.601  1.00 98.37           H  
ATOM   2014  CG2 VAL A 129      -9.074  -7.403   2.373  1.00 98.37           C  
ATOM   2015 HG21 VAL A 129      -8.008  -7.182   2.322  1.00 98.37           H  
ATOM   2016 HG22 VAL A 129      -9.621  -6.516   2.054  1.00 98.37           H  
ATOM   2017 HG23 VAL A 129      -9.305  -8.233   1.705  1.00 98.37           H  
ATOM   2018  N   ASN A 130     -11.831  -9.477   5.807  1.00 98.19           N  
ATOM   2019  H   ASN A 130     -11.844 -10.240   5.145  1.00 98.19           H  
ATOM   2020  CA  ASN A 130     -12.284  -9.750   7.169  1.00 98.19           C  
ATOM   2021  HA  ASN A 130     -12.882  -8.899   7.496  1.00 98.19           H  
ATOM   2022  C   ASN A 130     -11.101  -9.912   8.143  1.00 98.19           C  
ATOM   2023  CB  ASN A 130     -13.191 -10.990   7.163  1.00 98.19           C  
ATOM   2024  HB2 ASN A 130     -12.640 -11.844   6.768  1.00 98.19           H  
ATOM   2025  HB3 ASN A 130     -13.501 -11.237   8.178  1.00 98.19           H  
ATOM   2026  O   ASN A 130      -9.976 -10.168   7.712  1.00 98.19           O  
ATOM   2027  CG  ASN A 130     -14.443 -10.761   6.344  1.00 98.19           C  
ATOM   2028  ND2 ASN A 130     -14.544 -11.383   5.197  1.00 98.19           N  
ATOM   2029 HD21 ASN A 130     -15.318 -11.137   4.598  1.00 98.19           H  
ATOM   2030 HD22 ASN A 130     -13.701 -11.780   4.807  1.00 98.19           H  
ATOM   2031  OD1 ASN A 130     -15.319  -9.998   6.723  1.00 98.19           O  
ATOM   2032  N   PRO A 131     -11.324  -9.783   9.464  1.00 97.71           N  
ATOM   2033  CA  PRO A 131     -10.298 -10.052  10.470  1.00 97.71           C  
ATOM   2034  HA  PRO A 131      -9.540  -9.270  10.418  1.00 97.71           H  
ATOM   2035  C   PRO A 131      -9.639 -11.428  10.299  1.00 97.71           C  
ATOM   2036  CB  PRO A 131     -11.029  -9.958  11.813  1.00 97.71           C  
ATOM   2037  HB2 PRO A 131     -11.500 -10.909  12.060  1.00 97.71           H  
ATOM   2038  HB3 PRO A 131     -10.368  -9.647  12.623  1.00 97.71           H  
ATOM   2039  O   PRO A 131     -10.325 -12.449  10.251  1.00 97.71           O  
ATOM   2040  CG  PRO A 131     -12.111  -8.926  11.522  1.00 97.71           C  
ATOM   2041  HG2 PRO A 131     -11.662  -7.934  11.520  1.00 97.71           H  
ATOM   2042  HG3 PRO A 131     -12.939  -8.985  12.229  1.00 97.71           H  
ATOM   2043  CD  PRO A 131     -12.539  -9.299  10.106  1.00 97.71           C  
ATOM   2044  HD2 PRO A 131     -12.944  -8.425   9.597  1.00 97.71           H  
ATOM   2045  HD3 PRO A 131     -13.279 -10.098  10.144  1.00 97.71           H  
ATOM   2046  N   GLY A 132      -8.308 -11.454  10.228  1.00 97.05           N  
ATOM   2047  H   GLY A 132      -7.817 -10.572  10.185  1.00 97.05           H  
ATOM   2048  CA  GLY A 132      -7.501 -12.661  10.031  1.00 97.05           C  
ATOM   2049  HA2 GLY A 132      -7.863 -13.446  10.695  1.00 97.05           H  
ATOM   2050  HA3 GLY A 132      -6.468 -12.429  10.293  1.00 97.05           H  
ATOM   2051  C   GLY A 132      -7.502 -13.215   8.602  1.00 97.05           C  
ATOM   2052  O   GLY A 132      -6.886 -14.253   8.362  1.00 97.05           O  
ATOM   2053  N   GLU A 133      -8.180 -12.556   7.659  1.00 98.11           N  
ATOM   2054  H   GLU A 133      -8.649 -11.696   7.905  1.00 98.11           H  
ATOM   2055  CA  GLU A 133      -8.247 -12.976   6.261  1.00 98.11           C  
ATOM   2056  HA  GLU A 133      -8.228 -14.065   6.235  1.00 98.11           H  
ATOM   2057  C   GLU A 133      -7.040 -12.467   5.460  1.00 98.11           C  
ATOM   2058  CB  GLU A 133      -9.586 -12.526   5.649  1.00 98.11           C  
ATOM   2059  HB2 GLU A 133     -10.387 -12.798   6.335  1.00 98.11           H  
ATOM   2060  HB3 GLU A 133      -9.574 -11.442   5.533  1.00 98.11           H  
ATOM   2061  O   GLU A 133      -6.526 -11.365   5.685  1.00 98.11           O  
ATOM   2062  CG  GLU A 133      -9.887 -13.159   4.281  1.00 98.11           C  
ATOM   2063  HG2 GLU A 133      -9.113 -12.863   3.573  1.00 98.11           H  
ATOM   2064  HG3 GLU A 133      -9.849 -14.243   4.388  1.00 98.11           H  
ATOM   2065  CD  GLU A 133     -11.258 -12.751   3.711  1.00 98.11           C  
ATOM   2066  OE1 GLU A 133     -11.684 -13.385   2.723  1.00 98.11           O  
ATOM   2067  OE2 GLU A 133     -11.908 -11.832   4.270  1.00 98.11           O  
ATOM   2068  N   GLU A 134      -6.618 -13.275   4.486  1.00 98.31           N  
ATOM   2069  H   GLU A 134      -7.116 -14.140   4.334  1.00 98.31           H  
ATOM   2070  CA  GLU A 134      -5.697 -12.880   3.425  1.00 98.31           C  
ATOM   2071  HA  GLU A 134      -5.478 -11.820   3.549  1.00 98.31           H  
ATOM   2072  C   GLU A 134      -6.385 -13.077   2.066  1.00 98.31           C  
ATOM   2073  CB  GLU A 134      -4.362 -13.640   3.550  1.00 98.31           C  
ATOM   2074  HB2 GLU A 134      -3.983 -13.489   4.561  1.00 98.31           H  
ATOM   2075  HB3 GLU A 134      -4.529 -14.706   3.399  1.00 98.31           H  
ATOM   2076  O   GLU A 134      -6.892 -14.159   1.771  1.00 98.31           O  
ATOM   2077  CG  GLU A 134      -3.303 -13.143   2.546  1.00 98.31           C  
ATOM   2078  HG2 GLU A 134      -3.219 -12.059   2.634  1.00 98.31           H  
ATOM   2079  HG3 GLU A 134      -3.645 -13.366   1.536  1.00 98.31           H  
ATOM   2080  CD  GLU A 134      -1.899 -13.748   2.759  1.00 98.31           C  
ATOM   2081  OE1 GLU A 134      -1.205 -13.999   1.742  1.00 98.31           O  
ATOM   2082  OE2 GLU A 134      -1.457 -13.877   3.928  1.00 98.31           O  
ATOM   2083  N   VAL A 135      -6.405 -12.030   1.240  1.00 98.37           N  
ATOM   2084  H   VAL A 135      -5.941 -11.187   1.548  1.00 98.37           H  
ATOM   2085  CA  VAL A 135      -7.026 -12.018  -0.092  1.00 98.37           C  
ATOM   2086  HA  VAL A 135      -7.397 -13.018  -0.316  1.00 98.37           H  
ATOM   2087  C   VAL A 135      -5.981 -11.654  -1.139  1.00 98.37           C  
ATOM   2088  CB  VAL A 135      -8.228 -11.050  -0.158  1.00 98.37           C  
ATOM   2089  HB  VAL A 135      -7.887 -10.034   0.045  1.00 98.37           H  
ATOM   2090  O   VAL A 135      -5.212 -10.713  -0.957  1.00 98.37           O  
ATOM   2091  CG1 VAL A 135      -8.881 -11.076  -1.549  1.00 98.37           C  
ATOM   2092 HG11 VAL A 135      -9.820 -10.524  -1.530  1.00 98.37           H  
ATOM   2093 HG12 VAL A 135      -9.097 -12.104  -1.837  1.00 98.37           H  
ATOM   2094 HG13 VAL A 135      -8.223 -10.618  -2.288  1.00 98.37           H  
ATOM   2095  CG2 VAL A 135      -9.306 -11.411   0.868  1.00 98.37           C  
ATOM   2096 HG21 VAL A 135      -8.903 -11.324   1.877  1.00 98.37           H  
ATOM   2097 HG22 VAL A 135      -9.652 -12.434   0.718  1.00 98.37           H  
ATOM   2098 HG23 VAL A 135     -10.156 -10.733   0.788  1.00 98.37           H  
ATOM   2099  N   GLU A 136      -5.976 -12.361  -2.268  1.00 98.28           N  
ATOM   2100  H   GLU A 136      -6.649 -13.107  -2.374  1.00 98.28           H  
ATOM   2101  CA  GLU A 136      -5.145 -12.027  -3.427  1.00 98.28           C  
ATOM   2102  HA  GLU A 136      -4.441 -11.248  -3.134  1.00 98.28           H  
ATOM   2103  C   GLU A 136      -5.997 -11.466  -4.573  1.00 98.28           C  
ATOM   2104  CB  GLU A 136      -4.293 -13.235  -3.858  1.00 98.28           C  
ATOM   2105  HB2 GLU A 136      -3.771 -13.628  -2.986  1.00 98.28           H  
ATOM   2106  HB3 GLU A 136      -4.940 -14.016  -4.258  1.00 98.28           H  
ATOM   2107  O   GLU A 136      -7.032 -12.019  -4.944  1.00 98.28           O  
ATOM   2108  CG  GLU A 136      -3.249 -12.838  -4.916  1.00 98.28           C  
ATOM   2109  HG2 GLU A 136      -2.641 -12.022  -4.526  1.00 98.28           H  
ATOM   2110  HG3 GLU A 136      -3.761 -12.464  -5.803  1.00 98.28           H  
ATOM   2111  CD  GLU A 136      -2.330 -14.002  -5.320  1.00 98.28           C  
ATOM   2112  OE1 GLU A 136      -2.555 -14.558  -6.417  1.00 98.28           O  
ATOM   2113  OE2 GLU A 136      -1.338 -14.268  -4.593  1.00 98.28           O  
ATOM   2114  N   VAL A 137      -5.534 -10.369  -5.170  1.00 97.45           N  
ATOM   2115  H   VAL A 137      -4.700  -9.951  -4.783  1.00 97.45           H  
ATOM   2116  CA  VAL A 137      -6.141  -9.712  -6.327  1.00 97.45           C  
ATOM   2117  HA  VAL A 137      -6.993 -10.301  -6.667  1.00 97.45           H  
ATOM   2118  C   VAL A 137      -5.105  -9.634  -7.439  1.00 97.45           C  
ATOM   2119  CB  VAL A 137      -6.637  -8.299  -5.974  1.00 97.45           C  
ATOM   2120  HB  VAL A 137      -5.782  -7.645  -5.801  1.00 97.45           H  
ATOM   2121  O   VAL A 137      -4.025  -9.084  -7.246  1.00 97.45           O  
ATOM   2122  CG1 VAL A 137      -7.471  -7.715  -7.119  1.00 97.45           C  
ATOM   2123 HG11 VAL A 137      -6.882  -7.666  -8.035  1.00 97.45           H  
ATOM   2124 HG12 VAL A 137      -8.361  -8.327  -7.269  1.00 97.45           H  
ATOM   2125 HG13 VAL A 137      -7.772  -6.702  -6.853  1.00 97.45           H  
ATOM   2126  CG2 VAL A 137      -7.509  -8.272  -4.719  1.00 97.45           C  
ATOM   2127 HG21 VAL A 137      -6.938  -8.609  -3.853  1.00 97.45           H  
ATOM   2128 HG22 VAL A 137      -8.379  -8.917  -4.842  1.00 97.45           H  
ATOM   2129 HG23 VAL A 137      -7.815  -7.244  -4.527  1.00 97.45           H  
ATOM   2130  N   THR A 138      -5.434 -10.149  -8.622  1.00 96.79           N  
ATOM   2131  H   THR A 138      -6.322 -10.623  -8.713  1.00 96.79           H  
ATOM   2132  CA  THR A 138      -4.554 -10.062  -9.798  1.00 96.79           C  
ATOM   2133  HA  THR A 138      -3.576  -9.691  -9.493  1.00 96.79           H  
ATOM   2134  C   THR A 138      -5.110  -9.089 -10.832  1.00 96.79           C  
ATOM   2135  CB  THR A 138      -4.309 -11.444 -10.416  1.00 96.79           C  
ATOM   2136  HB  THR A 138      -5.258 -11.893 -10.709  1.00 96.79           H  
ATOM   2137  O   THR A 138      -6.283  -9.181 -11.209  1.00 96.79           O  
ATOM   2138  CG2 THR A 138      -3.378 -11.390 -11.629  1.00 96.79           C  
ATOM   2139 HG21 THR A 138      -3.864 -10.878 -12.459  1.00 96.79           H  
ATOM   2140 HG22 THR A 138      -3.136 -12.405 -11.946  1.00 96.79           H  
ATOM   2141 HG23 THR A 138      -2.457 -10.867 -11.370  1.00 96.79           H  
ATOM   2142  OG1 THR A 138      -3.662 -12.284  -9.490  1.00 96.79           O  
ATOM   2143  HG1 THR A 138      -4.190 -12.382  -8.695  1.00 96.79           H  
ATOM   2144  N   PHE A 139      -4.242  -8.203 -11.313  1.00 95.02           N  
ATOM   2145  H   PHE A 139      -3.309  -8.208 -10.925  1.00 95.02           H  
ATOM   2146  CA  PHE A 139      -4.449  -7.308 -12.448  1.00 95.02           C  
ATOM   2147  HA  PHE A 139      -5.498  -7.318 -12.745  1.00 95.02           H  
ATOM   2148  C   PHE A 139      -3.605  -7.783 -13.631  1.00 95.02           C  
ATOM   2149  CB  PHE A 139      -4.075  -5.874 -12.056  1.00 95.02           C  
ATOM   2150  HB2 PHE A 139      -3.031  -5.849 -11.746  1.00 95.02           H  
ATOM   2151  HB3 PHE A 139      -4.172  -5.236 -12.934  1.00 95.02           H  
ATOM   2152  O   PHE A 139      -2.525  -8.350 -13.445  1.00 95.02           O  
ATOM   2153  CG  PHE A 139      -4.932  -5.305 -10.946  1.00 95.02           C  
ATOM   2154  CD1 PHE A 139      -6.031  -4.489 -11.263  1.00 95.02           C  
ATOM   2155  HD1 PHE A 139      -6.244  -4.250 -12.295  1.00 95.02           H  
ATOM   2156  CD2 PHE A 139      -4.648  -5.608  -9.601  1.00 95.02           C  
ATOM   2157  HD2 PHE A 139      -3.806  -6.236  -9.353  1.00 95.02           H  
ATOM   2158  CE1 PHE A 139      -6.852  -3.982 -10.242  1.00 95.02           C  
ATOM   2159  HE1 PHE A 139      -7.691  -3.351 -10.493  1.00 95.02           H  
ATOM   2160  CE2 PHE A 139      -5.471  -5.106  -8.579  1.00 95.02           C  
ATOM   2161  HE2 PHE A 139      -5.255  -5.349  -7.549  1.00 95.02           H  
ATOM   2162  CZ  PHE A 139      -6.573  -4.296  -8.901  1.00 95.02           C  
ATOM   2163  HZ  PHE A 139      -7.209  -3.910  -8.118  1.00 95.02           H  
ATOM   2164  N   SER A 140      -4.087  -7.551 -14.849  1.00 93.21           N  
ATOM   2165  H   SER A 140      -4.952  -7.041 -14.954  1.00 93.21           H  
ATOM   2166  CA  SER A 140      -3.362  -7.892 -16.075  1.00 93.21           C  
ATOM   2167  HA  SER A 140      -2.304  -8.015 -15.842  1.00 93.21           H  
ATOM   2168  C   SER A 140      -3.480  -6.758 -17.080  1.00 93.21           C  
ATOM   2169  CB  SER A 140      -3.855  -9.210 -16.679  1.00 93.21           C  
ATOM   2170  HB2 SER A 140      -4.896  -9.113 -16.988  1.00 93.21           H  
ATOM   2171  HB3 SER A 140      -3.245  -9.456 -17.548  1.00 93.21           H  
ATOM   2172  O   SER A 140      -4.561  -6.202 -17.269  1.00 93.21           O  
ATOM   2173  OG  SER A 140      -3.738 -10.242 -15.716  1.00 93.21           O  
ATOM   2174  HG  SER A 140      -3.032  -9.976 -15.123  1.00 93.21           H  
ATOM   2175  N   ALA A 141      -2.369  -6.405 -17.717  1.00 86.85           N  
ATOM   2176  H   ALA A 141      -1.513  -6.909 -17.536  1.00 86.85           H  
ATOM   2177  CA  ALA A 141      -2.313  -5.322 -18.683  1.00 86.85           C  
ATOM   2178  HA  ALA A 141      -3.305  -5.166 -19.108  1.00 86.85           H  
ATOM   2179  C   ALA A 141      -1.355  -5.674 -19.819  1.00 86.85           C  
ATOM   2180  CB  ALA A 141      -1.882  -4.034 -17.970  1.00 86.85           C  
ATOM   2181  HB1 ALA A 141      -0.906  -4.178 -17.506  1.00 86.85           H  
ATOM   2182  HB2 ALA A 141      -2.608  -3.766 -17.203  1.00 86.85           H  
ATOM   2183  HB3 ALA A 141      -1.794  -3.225 -18.696  1.00 86.85           H  
ATOM   2184  O   ALA A 141      -0.219  -6.061 -19.582  1.00 86.85           O  
ATOM   2185  N   ASN A 142      -1.798  -5.450 -21.060  1.00 84.66           N  
ATOM   2186  H   ASN A 142      -2.776  -5.236 -21.193  1.00 84.66           H  
ATOM   2187  CA  ASN A 142      -0.941  -5.595 -22.244  1.00 84.66           C  
ATOM   2188  HA  ASN A 142      -0.491  -6.588 -22.244  1.00 84.66           H  
ATOM   2189  C   ASN A 142       0.209  -4.573 -22.272  1.00 84.66           C  
ATOM   2190  CB  ASN A 142      -1.800  -5.420 -23.509  1.00 84.66           C  
ATOM   2191  HB2 ASN A 142      -2.246  -4.425 -23.505  1.00 84.66           H  
ATOM   2192  HB3 ASN A 142      -1.152  -5.494 -24.382  1.00 84.66           H  
ATOM   2193  O   ASN A 142       1.178  -4.758 -22.997  1.00 84.66           O  
ATOM   2194  CG  ASN A 142      -2.888  -6.463 -23.664  1.00 84.66           C  
ATOM   2195  ND2 ASN A 142      -3.956  -6.134 -24.351  1.00 84.66           N  
ATOM   2196 HD21 ASN A 142      -4.633  -6.875 -24.463  1.00 84.66           H  
ATOM   2197 HD22 ASN A 142      -3.998  -5.255 -24.847  1.00 84.66           H  
ATOM   2198  OD1 ASN A 142      -2.826  -7.570 -23.173  1.00 84.66           O  
ATOM   2199  N   ASP A 143       0.062  -3.483 -21.517  1.00 82.66           N  
ATOM   2200  H   ASP A 143      -0.717  -3.463 -20.875  1.00 82.66           H  
ATOM   2201  CA  ASP A 143       1.081  -2.461 -21.322  1.00 82.66           C  
ATOM   2202  HA  ASP A 143       1.957  -2.695 -21.927  1.00 82.66           H  
ATOM   2203  C   ASP A 143       1.458  -2.423 -19.829  1.00 82.66           C  
ATOM   2204  CB  ASP A 143       0.556  -1.113 -21.829  1.00 82.66           C  
ATOM   2205  HB2 ASP A 143       0.366  -1.188 -22.899  1.00 82.66           H  
ATOM   2206  HB3 ASP A 143      -0.390  -0.886 -21.336  1.00 82.66           H  
ATOM   2207  O   ASP A 143       0.645  -1.963 -19.014  1.00 82.66           O  
ATOM   2208  CG  ASP A 143       1.537   0.036 -21.580  1.00 82.66           C  
ATOM   2209  OD1 ASP A 143       2.665  -0.234 -21.111  1.00 82.66           O  
ATOM   2210  OD2 ASP A 143       1.108   1.186 -21.812  1.00 82.66           O  
ATOM   2211  N   PRO A 144       2.658  -2.900 -19.449  1.00 76.94           N  
ATOM   2212  CA  PRO A 144       3.099  -2.921 -18.060  1.00 76.94           C  
ATOM   2213  HA  PRO A 144       2.364  -3.449 -17.453  1.00 76.94           H  
ATOM   2214  C   PRO A 144       3.273  -1.514 -17.472  1.00 76.94           C  
ATOM   2215  CB  PRO A 144       4.405  -3.718 -18.062  1.00 76.94           C  
ATOM   2216  HB2 PRO A 144       5.102  -3.379 -17.295  1.00 76.94           H  
ATOM   2217  HB3 PRO A 144       4.177  -4.775 -17.925  1.00 76.94           H  
ATOM   2218  O   PRO A 144       3.199  -1.368 -16.254  1.00 76.94           O  
ATOM   2219  CG  PRO A 144       4.958  -3.507 -19.468  1.00 76.94           C  
ATOM   2220  HG2 PRO A 144       5.490  -2.557 -19.514  1.00 76.94           H  
ATOM   2221  HG3 PRO A 144       5.606  -4.327 -19.778  1.00 76.94           H  
ATOM   2222  CD  PRO A 144       3.698  -3.427 -20.322  1.00 76.94           C  
ATOM   2223  HD2 PRO A 144       3.886  -2.769 -21.170  1.00 76.94           H  
ATOM   2224  HD3 PRO A 144       3.415  -4.422 -20.666  1.00 76.94           H  
ATOM   2225  N   HIS A 145       3.395  -0.453 -18.284  1.00 80.54           N  
ATOM   2226  H   HIS A 145       3.387  -0.581 -19.285  1.00 80.54           H  
ATOM   2227  CA  HIS A 145       3.440   0.923 -17.772  1.00 80.54           C  
ATOM   2228  HA  HIS A 145       4.245   0.985 -17.040  1.00 80.54           H  
ATOM   2229  C   HIS A 145       2.149   1.330 -17.051  1.00 80.54           C  
ATOM   2230  CB  HIS A 145       3.742   1.909 -18.905  1.00 80.54           C  
ATOM   2231  HB2 HIS A 145       2.984   1.828 -19.684  1.00 80.54           H  
ATOM   2232  HB3 HIS A 145       3.691   2.923 -18.508  1.00 80.54           H  
ATOM   2233  O   HIS A 145       2.163   2.241 -16.219  1.00 80.54           O  
ATOM   2234  CG  HIS A 145       5.110   1.722 -19.499  1.00 80.54           C  
ATOM   2235  CD2 HIS A 145       5.414   1.317 -20.770  1.00 80.54           C  
ATOM   2236  HD2 HIS A 145       4.705   1.067 -21.546  1.00 80.54           H  
ATOM   2237  ND1 HIS A 145       6.299   1.943 -18.845  1.00 80.54           N  
ATOM   2238  HD1 HIS A 145       6.397   2.224 -17.880  1.00 80.54           H  
ATOM   2239  CE1 HIS A 145       7.300   1.681 -19.702  1.00 80.54           C  
ATOM   2240  HE1 HIS A 145       8.354   1.758 -19.480  1.00 80.54           H  
ATOM   2241  NE2 HIS A 145       6.808   1.297 -20.887  1.00 80.54           N  
ATOM   2242  N   LYS A 146       1.034   0.620 -17.280  1.00 83.03           N  
ATOM   2243  H   LYS A 146       1.081  -0.121 -17.964  1.00 83.03           H  
ATOM   2244  CA  LYS A 146      -0.203   0.799 -16.500  1.00 83.03           C  
ATOM   2245  HA  LYS A 146      -0.488   1.850 -16.540  1.00 83.03           H  
ATOM   2246  C   LYS A 146      -0.026   0.468 -15.017  1.00 83.03           C  
ATOM   2247  CB  LYS A 146      -1.331  -0.048 -17.100  1.00 83.03           C  
ATOM   2248  HB2 LYS A 146      -1.038  -1.097 -17.124  1.00 83.03           H  
ATOM   2249  HB3 LYS A 146      -2.207   0.048 -16.458  1.00 83.03           H  
ATOM   2250  O   LYS A 146      -0.792   0.961 -14.189  1.00 83.03           O  
ATOM   2251  CG  LYS A 146      -1.694   0.432 -18.510  1.00 83.03           C  
ATOM   2252  HG2 LYS A 146      -1.822   1.514 -18.499  1.00 83.03           H  
ATOM   2253  HG3 LYS A 146      -0.893   0.183 -19.207  1.00 83.03           H  
ATOM   2254  CD  LYS A 146      -3.002  -0.211 -18.972  1.00 83.03           C  
ATOM   2255  HD2 LYS A 146      -2.902  -1.296 -18.977  1.00 83.03           H  
ATOM   2256  HD3 LYS A 146      -3.794   0.075 -18.281  1.00 83.03           H  
ATOM   2257  CE  LYS A 146      -3.335   0.286 -20.379  1.00 83.03           C  
ATOM   2258  HE2 LYS A 146      -3.180   1.364 -20.411  1.00 83.03           H  
ATOM   2259  HE3 LYS A 146      -2.634  -0.164 -21.083  1.00 83.03           H  
ATOM   2260  NZ  LYS A 146      -4.739  -0.031 -20.739  1.00 83.03           N  
ATOM   2261  HZ1 LYS A 146      -5.365   0.471 -20.126  1.00 83.03           H  
ATOM   2262  HZ2 LYS A 146      -4.915  -1.021 -20.653  1.00 83.03           H  
ATOM   2263  HZ3 LYS A 146      -4.929   0.272 -21.683  1.00 83.03           H  
ATOM   2264  N   PHE A 147       0.994  -0.317 -14.676  1.00 86.35           N  
ATOM   2265  H   PHE A 147       1.582  -0.689 -15.408  1.00 86.35           H  
ATOM   2266  CA  PHE A 147       1.356  -0.665 -13.309  1.00 86.35           C  
ATOM   2267  HA  PHE A 147       0.454  -0.685 -12.697  1.00 86.35           H  
ATOM   2268  C   PHE A 147       2.280   0.353 -12.636  1.00 86.35           C  
ATOM   2269  CB  PHE A 147       1.976  -2.067 -13.300  1.00 86.35           C  
ATOM   2270  HB2 PHE A 147       2.211  -2.335 -12.270  1.00 86.35           H  
ATOM   2271  HB3 PHE A 147       2.925  -2.038 -13.835  1.00 86.35           H  
ATOM   2272  O   PHE A 147       2.547   0.205 -11.451  1.00 86.35           O  
ATOM   2273  CG  PHE A 147       1.111  -3.176 -13.861  1.00 86.35           C  
ATOM   2274  CD1 PHE A 147      -0.264  -3.220 -13.585  1.00 86.35           C  
ATOM   2275  HD1 PHE A 147      -0.689  -2.455 -12.951  1.00 86.35           H  
ATOM   2276  CD2 PHE A 147       1.689  -4.188 -14.642  1.00 86.35           C  
ATOM   2277  HD2 PHE A 147       2.746  -4.173 -14.862  1.00 86.35           H  
ATOM   2278  CE1 PHE A 147      -1.076  -4.245 -14.100  1.00 86.35           C  
ATOM   2279  HE1 PHE A 147      -2.135  -4.263 -13.891  1.00 86.35           H  
ATOM   2280  CE2 PHE A 147       0.888  -5.221 -15.150  1.00 86.35           C  
ATOM   2281  HE2 PHE A 147       1.349  -5.979 -15.765  1.00 86.35           H  
ATOM   2282  CZ  PHE A 147      -0.491  -5.256 -14.878  1.00 86.35           C  
ATOM   2283  HZ  PHE A 147      -1.093  -6.061 -15.274  1.00 86.35           H  
ATOM   2284  N   ASN A 148       2.723   1.413 -13.326  1.00 86.19           N  
ATOM   2285  H   ASN A 148       2.530   1.461 -14.317  1.00 86.19           H  
ATOM   2286  CA  ASN A 148       3.684   2.371 -12.764  1.00 86.19           C  
ATOM   2287  HA  ASN A 148       4.482   1.794 -12.296  1.00 86.19           H  
ATOM   2288  C   ASN A 148       3.096   3.287 -11.680  1.00 86.19           C  
ATOM   2289  CB  ASN A 148       4.319   3.211 -13.887  1.00 86.19           C  
ATOM   2290  HB2 ASN A 148       3.551   3.613 -14.548  1.00 86.19           H  
ATOM   2291  HB3 ASN A 148       4.855   4.049 -13.441  1.00 86.19           H  
ATOM   2292  O   ASN A 148       3.842   3.988 -10.996  1.00 86.19           O  
ATOM   2293  CG  ASN A 148       5.335   2.435 -14.701  1.00 86.19           C  
ATOM   2294  ND2 ASN A 148       6.057   3.086 -15.580  1.00 86.19           N  
ATOM   2295 HD21 ASN A 148       5.982   4.091 -15.647  1.00 86.19           H  
ATOM   2296 HD22 ASN A 148       6.873   2.578 -15.889  1.00 86.19           H  
ATOM   2297  OD1 ASN A 148       5.541   1.249 -14.540  1.00 86.19           O  
ATOM   2298  N   ARG A 149       1.766   3.340 -11.547  1.00 91.17           N  
ATOM   2299  H   ARG A 149       1.221   2.718 -12.126  1.00 91.17           H  
ATOM   2300  CA  ARG A 149       1.081   4.236 -10.605  1.00 91.17           C  
ATOM   2301  HA  ARG A 149       1.789   4.507  -9.822  1.00 91.17           H  
ATOM   2302  C   ARG A 149      -0.084   3.559  -9.876  1.00 91.17           C  
ATOM   2303  CB  ARG A 149       0.669   5.536 -11.314  1.00 91.17           C  
ATOM   2304  HB2 ARG A 149       0.079   6.138 -10.622  1.00 91.17           H  
ATOM   2305  HB3 ARG A 149       0.052   5.295 -12.179  1.00 91.17           H  
ATOM   2306  O   ARG A 149      -1.224   4.012 -10.027  1.00 91.17           O  
ATOM   2307  CG  ARG A 149       1.875   6.377 -11.754  1.00 91.17           C  
ATOM   2308  HG2 ARG A 149       2.484   5.828 -12.472  1.00 91.17           H  
ATOM   2309  HG3 ARG A 149       2.477   6.625 -10.880  1.00 91.17           H  
ATOM   2310  CD  ARG A 149       1.381   7.660 -12.419  1.00 91.17           C  
ATOM   2311  HD2 ARG A 149       0.836   7.387 -13.323  1.00 91.17           H  
ATOM   2312  HD3 ARG A 149       0.706   8.175 -11.736  1.00 91.17           H  
ATOM   2313  NE  ARG A 149       2.496   8.561 -12.751  1.00 91.17           N  
ATOM   2314  HE  ARG A 149       3.321   8.535 -12.171  1.00 91.17           H  
ATOM   2315  NH1 ARG A 149       1.468   9.807 -14.381  1.00 91.17           N  
ATOM   2316 HH11 ARG A 149       1.547  10.521 -15.092  1.00 91.17           H  
ATOM   2317 HH12 ARG A 149       0.664   9.199 -14.321  1.00 91.17           H  
ATOM   2318  NH2 ARG A 149       3.566  10.259 -13.769  1.00 91.17           N  
ATOM   2319 HH21 ARG A 149       4.233  10.173 -13.016  1.00 91.17           H  
ATOM   2320 HH22 ARG A 149       3.650  11.018 -14.430  1.00 91.17           H  
ATOM   2321  CZ  ARG A 149       2.504   9.532 -13.638  1.00 91.17           C  
ATOM   2322  N   PRO A 150       0.144   2.459  -9.136  1.00 95.10           N  
ATOM   2323  CA  PRO A 150      -0.925   1.838  -8.385  1.00 95.10           C  
ATOM   2324  HA  PRO A 150      -1.808   1.733  -9.015  1.00 95.10           H  
ATOM   2325  C   PRO A 150      -1.268   2.710  -7.174  1.00 95.10           C  
ATOM   2326  CB  PRO A 150      -0.419   0.446  -8.017  1.00 95.10           C  
ATOM   2327  HB2 PRO A 150      -0.887   0.063  -7.111  1.00 95.10           H  
ATOM   2328  HB3 PRO A 150      -0.592  -0.234  -8.852  1.00 95.10           H  
ATOM   2329  O   PRO A 150      -0.411   3.336  -6.542  1.00 95.10           O  
ATOM   2330  CG  PRO A 150       1.080   0.665  -7.844  1.00 95.10           C  
ATOM   2331  HG2 PRO A 150       1.641  -0.234  -8.100  1.00 95.10           H  
ATOM   2332  HG3 PRO A 150       1.273   0.953  -6.811  1.00 95.10           H  
ATOM   2333  CD  PRO A 150       1.410   1.821  -8.797  1.00 95.10           C  
ATOM   2334  HD2 PRO A 150       1.882   1.431  -9.699  1.00 95.10           H  
ATOM   2335  HD3 PRO A 150       2.093   2.522  -8.317  1.00 95.10           H  
ATOM   2336  N   GLN A 151      -2.552   2.747  -6.852  1.00 97.11           N  
ATOM   2337  H   GLN A 151      -3.201   2.225  -7.425  1.00 97.11           H  
ATOM   2338  CA  GLN A 151      -3.081   3.450  -5.696  1.00 97.11           C  
ATOM   2339  HA  GLN A 151      -2.260   3.818  -5.081  1.00 97.11           H  
ATOM   2340  C   GLN A 151      -3.888   2.473  -4.849  1.00 97.11           C  
ATOM   2341  CB  GLN A 151      -3.891   4.662  -6.175  1.00 97.11           C  
ATOM   2342  HB2 GLN A 151      -3.216   5.352  -6.681  1.00 97.11           H  
ATOM   2343  HB3 GLN A 151      -4.638   4.327  -6.894  1.00 97.11           H  
ATOM   2344  O   GLN A 151      -4.731   1.741  -5.368  1.00 97.11           O  
ATOM   2345  CG  GLN A 151      -4.601   5.405  -5.034  1.00 97.11           C  
ATOM   2346  HG2 GLN A 151      -3.860   5.790  -4.333  1.00 97.11           H  
ATOM   2347  HG3 GLN A 151      -5.248   4.712  -4.496  1.00 97.11           H  
ATOM   2348  CD  GLN A 151      -5.466   6.564  -5.519  1.00 97.11           C  
ATOM   2349  NE2 GLN A 151      -6.420   6.977  -4.717  1.00 97.11           N  
ATOM   2350 HE21 GLN A 151      -6.705   7.941  -4.813  1.00 97.11           H  
ATOM   2351 HE22 GLN A 151      -6.524   6.549  -3.808  1.00 97.11           H  
ATOM   2352  OE1 GLN A 151      -5.317   7.104  -6.612  1.00 97.11           O  
ATOM   2353  N   PHE A 152      -3.646   2.512  -3.545  1.00 98.14           N  
ATOM   2354  H   PHE A 152      -2.929   3.139  -3.209  1.00 98.14           H  
ATOM   2355  CA  PHE A 152      -4.339   1.732  -2.534  1.00 98.14           C  
ATOM   2356  HA  PHE A 152      -5.108   1.118  -3.004  1.00 98.14           H  
ATOM   2357  C   PHE A 152      -4.997   2.700  -1.558  1.00 98.14           C  
ATOM   2358  CB  PHE A 152      -3.349   0.796  -1.825  1.00 98.14           C  
ATOM   2359  HB2 PHE A 152      -2.696   1.387  -1.183  1.00 98.14           H  
ATOM   2360  HB3 PHE A 152      -3.908   0.118  -1.180  1.00 98.14           H  
ATOM   2361  O   PHE A 152      -4.339   3.581  -1.011  1.00 98.14           O  
ATOM   2362  CG  PHE A 152      -2.488  -0.014  -2.775  1.00 98.14           C  
ATOM   2363  CD1 PHE A 152      -2.982  -1.212  -3.318  1.00 98.14           C  
ATOM   2364  HD1 PHE A 152      -3.953  -1.577  -3.016  1.00 98.14           H  
ATOM   2365  CD2 PHE A 152      -1.217   0.456  -3.159  1.00 98.14           C  
ATOM   2366  HD2 PHE A 152      -0.836   1.379  -2.749  1.00 98.14           H  
ATOM   2367  CE1 PHE A 152      -2.220  -1.928  -4.256  1.00 98.14           C  
ATOM   2368  HE1 PHE A 152      -2.605  -2.842  -4.681  1.00 98.14           H  
ATOM   2369  CE2 PHE A 152      -0.454  -0.261  -4.097  1.00 98.14           C  
ATOM   2370  HE2 PHE A 152       0.515   0.108  -4.399  1.00 98.14           H  
ATOM   2371  CZ  PHE A 152      -0.962  -1.448  -4.654  1.00 98.14           C  
ATOM   2372  HZ  PHE A 152      -0.389  -1.989  -5.393  1.00 98.14           H  
ATOM   2373  N   THR A 153      -6.291   2.551  -1.326  1.00 98.28           N  
ATOM   2374  H   THR A 153      -6.800   1.851  -1.847  1.00 98.28           H  
ATOM   2375  CA  THR A 153      -7.010   3.280  -0.282  1.00 98.28           C  
ATOM   2376  HA  THR A 153      -6.323   3.927   0.264  1.00 98.28           H  
ATOM   2377  C   THR A 153      -7.561   2.260   0.693  1.00 98.28           C  
ATOM   2378  CB  THR A 153      -8.112   4.167  -0.869  1.00 98.28           C  
ATOM   2379  HB  THR A 153      -8.853   3.546  -1.373  1.00 98.28           H  
ATOM   2380  O   THR A 153      -8.309   1.378   0.286  1.00 98.28           O  
ATOM   2381  CG2 THR A 153      -8.812   4.995   0.202  1.00 98.28           C  
ATOM   2382 HG21 THR A 153      -9.603   5.584  -0.261  1.00 98.28           H  
ATOM   2383 HG22 THR A 153      -9.278   4.340   0.939  1.00 98.28           H  
ATOM   2384 HG23 THR A 153      -8.102   5.650   0.707  1.00 98.28           H  
ATOM   2385  OG1 THR A 153      -7.558   5.083  -1.797  1.00 98.28           O  
ATOM   2386  HG1 THR A 153      -6.910   5.596  -1.309  1.00 98.28           H  
ATOM   2387  N   ILE A 154      -7.154   2.364   1.953  1.00 97.86           N  
ATOM   2388  H   ILE A 154      -6.573   3.150   2.206  1.00 97.86           H  
ATOM   2389  CA  ILE A 154      -7.565   1.476   3.035  1.00 97.86           C  
ATOM   2390  HA  ILE A 154      -8.086   0.613   2.620  1.00 97.86           H  
ATOM   2391  C   ILE A 154      -8.544   2.251   3.908  1.00 97.86           C  
ATOM   2392  CB  ILE A 154      -6.350   0.954   3.839  1.00 97.86           C  
ATOM   2393  HB  ILE A 154      -5.860   1.792   4.335  1.00 97.86           H  
ATOM   2394  O   ILE A 154      -8.191   3.304   4.444  1.00 97.86           O  
ATOM   2395  CG1 ILE A 154      -5.304   0.209   2.971  1.00 97.86           C  
ATOM   2396 HG12 ILE A 154      -5.814  -0.388   2.215  1.00 97.86           H  
ATOM   2397 HG13 ILE A 154      -4.743  -0.477   3.605  1.00 97.86           H  
ATOM   2398  CG2 ILE A 154      -6.841  -0.016   4.930  1.00 97.86           C  
ATOM   2399 HG21 ILE A 154      -7.532   0.484   5.609  1.00 97.86           H  
ATOM   2400 HG22 ILE A 154      -5.999  -0.374   5.523  1.00 97.86           H  
ATOM   2401 HG23 ILE A 154      -7.351  -0.867   4.478  1.00 97.86           H  
ATOM   2402  CD1 ILE A 154      -4.262   1.113   2.292  1.00 97.86           C  
ATOM   2403 HD11 ILE A 154      -4.713   1.719   1.506  1.00 97.86           H  
ATOM   2404 HD12 ILE A 154      -3.796   1.764   3.032  1.00 97.86           H  
ATOM   2405 HD13 ILE A 154      -3.491   0.490   1.839  1.00 97.86           H  
ATOM   2406  N   GLU A 155      -9.757   1.729   4.040  1.00 96.91           N  
ATOM   2407  H   GLU A 155      -9.973   0.875   3.545  1.00 96.91           H  
ATOM   2408  CA  GLU A 155     -10.834   2.287   4.850  1.00 96.91           C  
ATOM   2409  HA  GLU A 155     -10.455   3.172   5.362  1.00 96.91           H  
ATOM   2410  C   GLU A 155     -11.253   1.283   5.932  1.00 96.91           C  
ATOM   2411  CB  GLU A 155     -12.018   2.755   3.976  1.00 96.91           C  
ATOM   2412  HB2 GLU A 155     -12.463   1.901   3.466  1.00 96.91           H  
ATOM   2413  HB3 GLU A 155     -12.762   3.202   4.635  1.00 96.91           H  
ATOM   2414  O   GLU A 155     -11.330   0.074   5.710  1.00 96.91           O  
ATOM   2415  CG  GLU A 155     -11.575   3.801   2.931  1.00 96.91           C  
ATOM   2416  HG2 GLU A 155     -10.935   4.523   3.439  1.00 96.91           H  
ATOM   2417  HG3 GLU A 155     -10.971   3.304   2.172  1.00 96.91           H  
ATOM   2418  CD  GLU A 155     -12.703   4.584   2.229  1.00 96.91           C  
ATOM   2419  OE1 GLU A 155     -12.349   5.527   1.465  1.00 96.91           O  
ATOM   2420  OE2 GLU A 155     -13.892   4.354   2.517  1.00 96.91           O  
ATOM   2421  N   TRP A 156     -11.491   1.789   7.136  1.00 94.28           N  
ATOM   2422  H   TRP A 156     -11.437   2.793   7.236  1.00 94.28           H  
ATOM   2423  CA  TRP A 156     -11.956   1.025   8.292  1.00 94.28           C  
ATOM   2424  HA  TRP A 156     -12.416   0.100   7.945  1.00 94.28           H  
ATOM   2425  C   TRP A 156     -13.038   1.810   9.039  1.00 94.28           C  
ATOM   2426  CB  TRP A 156     -10.764   0.654   9.191  1.00 94.28           C  
ATOM   2427  HB2 TRP A 156     -10.059   0.075   8.594  1.00 94.28           H  
ATOM   2428  HB3 TRP A 156     -11.117  -0.004   9.985  1.00 94.28           H  
ATOM   2429  O   TRP A 156     -13.255   2.991   8.750  1.00 94.28           O  
ATOM   2430  CG  TRP A 156     -10.002   1.785   9.815  1.00 94.28           C  
ATOM   2431  CD1 TRP A 156     -10.187   2.271  11.062  1.00 94.28           C  
ATOM   2432  HD1 TRP A 156     -10.930   1.906  11.756  1.00 94.28           H  
ATOM   2433  CD2 TRP A 156      -8.887   2.543   9.257  1.00 94.28           C  
ATOM   2434  CE2 TRP A 156      -8.446   3.483  10.237  1.00 94.28           C  
ATOM   2435  CE3 TRP A 156      -8.208   2.532   8.022  1.00 94.28           C  
ATOM   2436  HE3 TRP A 156      -8.520   1.835   7.258  1.00 94.28           H  
ATOM   2437  NE1 TRP A 156      -9.280   3.282  11.314  1.00 94.28           N  
ATOM   2438  HE1 TRP A 156      -9.161   3.690  12.230  1.00 94.28           H  
ATOM   2439  CH2 TRP A 156      -6.717   4.306   8.777  1.00 94.28           C  
ATOM   2440  HH2 TRP A 156      -5.861   4.943   8.611  1.00 94.28           H  
ATOM   2441  CZ2 TRP A 156      -7.381   4.362  10.010  1.00 94.28           C  
ATOM   2442  HZ2 TRP A 156      -7.045   5.036  10.784  1.00 94.28           H  
ATOM   2443  CZ3 TRP A 156      -7.132   3.405   7.781  1.00 94.28           C  
ATOM   2444  HZ3 TRP A 156      -6.614   3.365   6.835  1.00 94.28           H  
ATOM   2445  N   GLY A 157     -13.697   1.159  10.002  1.00 86.64           N  
ATOM   2446  H   GLY A 157     -13.450   0.195  10.175  1.00 86.64           H  
ATOM   2447  CA  GLY A 157     -14.690   1.784  10.889  1.00 86.64           C  
ATOM   2448  HA2 GLY A 157     -15.043   1.057  11.620  1.00 86.64           H  
ATOM   2449  HA3 GLY A 157     -15.541   2.121  10.297  1.00 86.64           H  
ATOM   2450  C   GLY A 157     -14.186   2.996  11.669  1.00 86.64           C  
ATOM   2451  O   GLY A 157     -12.953   3.209  11.771  1.00 86.64           O  
ATOM   2452  OXT GLY A 157     -15.073   3.733  12.136  1.00 86.64           O  
TER    2453      GLY A 157                                                       
END   
