# Supplementary material for: Single-chain dimers from de novo immunoglobulins as robust scaffolds for multiple binding loops
Source: Nat Commun. 2023 Sep 23;14:5939. doi: 10.1038/s41467-023-41717-5 (PMC10517939; doi:10.1038/s41467-023-41717-5)
Supplement: Supplementary file 3 — Supplementary Data 1 [file 41467_2023_41717_MOESM3_ESM.zip › design_models/scIg+EF/scIg12+EF1a/scIg12+EF1a.pdb]

HEADER                                            12-FEB-22   XXXX              
EXPDTA    THEORETICAL MODEL                                                     
REMARK 220                                                                      
REMARK 220 EXPERIMENTAL DETAILS                                                 
REMARK 220  EXPERIMENT TYPE                : THEORETICAL MODELLING              
REMARK 220  DATE OF DATA COLLECTION        : 12-FEB-22                          
REMARK 220                                                                      
REMARK 220 REMARK: MODEL GENERATED BY ROSETTA                                   
REMARK 220  VERSION 2020.37+release.3ba1aaa                                     
ATOM      1  N   GLY A   1      10.453  -2.899  -8.275  1.00  0.00           N  
ATOM      2  CA  GLY A   1      10.878  -2.770  -6.856  1.00  0.00           C  
ATOM      3  C   GLY A   1       9.737  -3.092  -5.896  1.00  0.00           C  
ATOM      4  O   GLY A   1       8.634  -3.323  -6.366  1.00  0.00           O  
ATOM      5 1H   GLY A   1      11.223  -2.682  -8.875  1.00  0.00           H  
ATOM      6 2H   GLY A   1      10.150  -3.836  -8.449  1.00  0.00           H  
ATOM      7 3H   GLY A   1       9.700  -2.266  -8.457  1.00  0.00           H  
ATOM      8 1HA  GLY A   1      11.715  -3.442  -6.664  1.00  0.00           H  
ATOM      9 2HA  GLY A   1      11.232  -1.756  -6.673  1.00  0.00           H  
ATOM     10  N   ARG A   2       9.983  -3.139  -4.574  1.00  0.00           N  
ATOM     11  CA  ARG A   2       8.970  -3.480  -3.551  1.00  0.00           C  
ATOM     12  C   ARG A   2       9.039  -2.548  -2.340  1.00  0.00           C  
ATOM     13  O   ARG A   2      10.116  -2.350  -1.781  1.00  0.00           O  
ATOM     14  CB  ARG A   2       9.133  -4.956  -3.131  1.00  0.00           C  
ATOM     15  CG  ARG A   2       8.220  -5.388  -1.967  1.00  0.00           C  
ATOM     16  CD  ARG A   2       8.462  -6.858  -1.610  1.00  0.00           C  
ATOM     17  NE  ARG A   2       7.719  -7.249  -0.396  1.00  0.00           N  
ATOM     18  CZ  ARG A   2       6.857  -8.244  -0.270  1.00  0.00           C  
ATOM     19  NH1 ARG A   2       6.516  -9.037  -1.240  1.00  0.00           N  
ATOM     20  NH2 ARG A   2       6.291  -8.465   0.884  1.00  0.00           N  
ATOM     21  H   ARG A   2      10.913  -2.943  -4.230  1.00  0.00           H  
ATOM     22  HA  ARG A   2       7.980  -3.382  -3.998  1.00  0.00           H  
ATOM     23 1HB  ARG A   2       8.919  -5.586  -3.994  1.00  0.00           H  
ATOM     24 2HB  ARG A   2      10.170  -5.125  -2.840  1.00  0.00           H  
ATOM     25 1HG  ARG A   2       8.440  -4.788  -1.084  1.00  0.00           H  
ATOM     26 2HG  ARG A   2       7.174  -5.244  -2.240  1.00  0.00           H  
ATOM     27 1HD  ARG A   2       8.200  -7.483  -2.464  1.00  0.00           H  
ATOM     28 2HD  ARG A   2       9.526  -6.997  -1.417  1.00  0.00           H  
ATOM     29  HE  ARG A   2       7.967  -6.740   0.441  1.00  0.00           H  
ATOM     30 1HH1 ARG A   2       6.694  -8.723  -2.183  1.00  0.00           H  
ATOM     31 2HH1 ARG A   2       5.777  -9.721  -1.167  1.00  0.00           H  
ATOM     32 1HH2 ARG A   2       6.534  -7.878   1.669  1.00  0.00           H  
ATOM     33 2HH2 ARG A   2       5.571  -9.170   0.950  1.00  0.00           H  
ATOM     34  N   VAL A   3       7.886  -2.044  -1.903  1.00  0.00           N  
ATOM     35  CA  VAL A   3       7.720  -1.270  -0.660  1.00  0.00           C  
ATOM     36  C   VAL A   3       6.574  -1.839   0.155  1.00  0.00           C  
ATOM     37  O   VAL A   3       5.516  -2.175  -0.375  1.00  0.00           O  
ATOM     38  CB  VAL A   3       7.490   0.222  -0.949  1.00  0.00           C  
ATOM     39  CG1 VAL A   3       7.027   1.051   0.261  1.00  0.00           C  
ATOM     40  CG2 VAL A   3       8.788   0.852  -1.448  1.00  0.00           C  
ATOM     41  H   VAL A   3       7.055  -2.251  -2.439  1.00  0.00           H  
ATOM     42  HA  VAL A   3       8.645  -1.334  -0.086  1.00  0.00           H  
ATOM     43  HB  VAL A   3       6.735   0.311  -1.730  1.00  0.00           H  
ATOM     44 1HG1 VAL A   3       6.997   2.107  -0.007  1.00  0.00           H  
ATOM     45 2HG1 VAL A   3       7.712   0.914   1.098  1.00  0.00           H  
ATOM     46 3HG1 VAL A   3       6.023   0.752   0.563  1.00  0.00           H  
ATOM     47 1HG2 VAL A   3       9.426   1.144  -0.614  1.00  0.00           H  
ATOM     48 2HG2 VAL A   3       9.347   0.160  -2.078  1.00  0.00           H  
ATOM     49 3HG2 VAL A   3       8.526   1.718  -2.054  1.00  0.00           H  
ATOM     50  N   GLU A   4       6.770  -1.919   1.462  1.00  0.00           N  
ATOM     51  CA  GLU A   4       5.747  -2.326   2.413  1.00  0.00           C  
ATOM     52  C   GLU A   4       5.372  -1.158   3.329  1.00  0.00           C  
ATOM     53  O   GLU A   4       6.238  -0.505   3.909  1.00  0.00           O  
ATOM     54  CB  GLU A   4       6.259  -3.539   3.192  1.00  0.00           C  
ATOM     55  CG  GLU A   4       5.174  -4.201   4.047  1.00  0.00           C  
ATOM     56  CD  GLU A   4       5.726  -5.327   4.936  1.00  0.00           C  
ATOM     57  OE1 GLU A   4       4.901  -6.037   5.547  1.00  0.00           O  
ATOM     58  OE2 GLU A   4       6.957  -5.465   5.071  1.00  0.00           O  
ATOM     59  H   GLU A   4       7.663  -1.624   1.830  1.00  0.00           H  
ATOM     60  HA  GLU A   4       4.859  -2.629   1.857  1.00  0.00           H  
ATOM     61 1HB  GLU A   4       7.071  -3.206   3.839  1.00  0.00           H  
ATOM     62 2HB  GLU A   4       6.645  -4.280   2.492  1.00  0.00           H  
ATOM     63 1HG  GLU A   4       4.400  -4.598   3.389  1.00  0.00           H  
ATOM     64 2HG  GLU A   4       4.717  -3.443   4.684  1.00  0.00           H  
ATOM     65  N   VAL A   5       4.068  -0.938   3.488  1.00  0.00           N  
ATOM     66  CA  VAL A   5       3.457  -0.015   4.444  1.00  0.00           C  
ATOM     67  C   VAL A   5       2.637  -0.843   5.429  1.00  0.00           C  
ATOM     68  O   VAL A   5       1.590  -1.389   5.080  1.00  0.00           O  
ATOM     69  CB  VAL A   5       2.576   1.032   3.732  1.00  0.00           C  
ATOM     70  CG1 VAL A   5       2.036   2.051   4.742  1.00  0.00           C  
ATOM     71  CG2 VAL A   5       3.333   1.782   2.628  1.00  0.00           C  
ATOM     72  H   VAL A   5       3.433  -1.496   2.936  1.00  0.00           H  
ATOM     73  HA  VAL A   5       4.252   0.527   4.958  1.00  0.00           H  
ATOM     74  HB  VAL A   5       1.726   0.533   3.265  1.00  0.00           H  
ATOM     75 1HG1 VAL A   5       1.461   2.817   4.222  1.00  0.00           H  
ATOM     76 2HG1 VAL A   5       2.862   2.525   5.273  1.00  0.00           H  
ATOM     77 3HG1 VAL A   5       1.376   1.562   5.458  1.00  0.00           H  
ATOM     78 1HG2 VAL A   5       2.698   2.559   2.200  1.00  0.00           H  
ATOM     79 2HG2 VAL A   5       4.239   2.235   3.031  1.00  0.00           H  
ATOM     80 3HG2 VAL A   5       3.607   1.093   1.829  1.00  0.00           H  
ATOM     81  N   ARG A   6       3.113  -0.955   6.668  1.00  0.00           N  
ATOM     82  CA  ARG A   6       2.414  -1.615   7.779  1.00  0.00           C  
ATOM     83  C   ARG A   6       1.881  -0.554   8.724  1.00  0.00           C  
ATOM     84  O   ARG A   6       2.653   0.247   9.243  1.00  0.00           O  
ATOM     85  CB  ARG A   6       3.371  -2.572   8.506  1.00  0.00           C  
ATOM     86  CG  ARG A   6       3.591  -3.880   7.739  1.00  0.00           C  
ATOM     87  CD  ARG A   6       4.649  -4.771   8.409  1.00  0.00           C  
ATOM     88  NE  ARG A   6       6.019  -4.302   8.128  1.00  0.00           N  
ATOM     89  CZ  ARG A   6       7.135  -4.604   8.763  1.00  0.00           C  
ATOM     90  NH1 ARG A   6       7.172  -5.413   9.785  1.00  0.00           N  
ATOM     91  NH2 ARG A   6       8.250  -4.073   8.367  1.00  0.00           N  
ATOM     92  H   ARG A   6       3.982  -0.484   6.874  1.00  0.00           H  
ATOM     93  HA  ARG A   6       1.590  -2.201   7.370  1.00  0.00           H  
ATOM     94 1HB  ARG A   6       4.330  -2.073   8.644  1.00  0.00           H  
ATOM     95 2HB  ARG A   6       2.960  -2.813   9.487  1.00  0.00           H  
ATOM     96 1HG  ARG A   6       3.892  -3.665   6.714  1.00  0.00           H  
ATOM     97 2HG  ARG A   6       2.648  -4.426   7.709  1.00  0.00           H  
ATOM     98 1HD  ARG A   6       4.464  -4.799   9.483  1.00  0.00           H  
ATOM     99 2HD  ARG A   6       4.541  -5.780   8.013  1.00  0.00           H  
ATOM    100  HE  ARG A   6       6.147  -3.822   7.249  1.00  0.00           H  
ATOM    101 1HH1 ARG A   6       8.083  -5.610  10.172  1.00  0.00           H  
ATOM    102 2HH1 ARG A   6       6.341  -5.944  10.003  1.00  0.00           H  
ATOM    103 1HH2 ARG A   6       9.139  -4.191   8.832  1.00  0.00           H  
ATOM    104 2HH2 ARG A   6       8.272  -3.520   7.522  1.00  0.00           H  
ATOM    105  N   VAL A   7       0.578  -0.558   8.962  1.00  0.00           N  
ATOM    106  CA  VAL A   7      -0.068   0.384   9.878  1.00  0.00           C  
ATOM    107  C   VAL A   7      -0.481  -0.360  11.141  1.00  0.00           C  
ATOM    108  O   VAL A   7      -0.891  -1.515  11.075  1.00  0.00           O  
ATOM    109  CB  VAL A   7      -1.250   1.092   9.199  1.00  0.00           C  
ATOM    110  CG1 VAL A   7      -1.834   2.200  10.080  1.00  0.00           C  
ATOM    111  CG2 VAL A   7      -0.854   1.715   7.853  1.00  0.00           C  
ATOM    112  H   VAL A   7      -0.008  -1.252   8.519  1.00  0.00           H  
ATOM    113  HA  VAL A   7       0.644   1.173  10.122  1.00  0.00           H  
ATOM    114  HB  VAL A   7      -2.030   0.355   9.008  1.00  0.00           H  
ATOM    115 1HG1 VAL A   7      -2.617   2.732   9.540  1.00  0.00           H  
ATOM    116 2HG1 VAL A   7      -1.052   2.906  10.359  1.00  0.00           H  
ATOM    117 3HG1 VAL A   7      -2.277   1.776  10.981  1.00  0.00           H  
ATOM    118 1HG2 VAL A   7      -0.047   2.434   7.994  1.00  0.00           H  
ATOM    119 2HG2 VAL A   7      -0.534   0.941   7.155  1.00  0.00           H  
ATOM    120 3HG2 VAL A   7      -1.719   2.213   7.416  1.00  0.00           H  
ATOM    121  N   GLU A   8      -0.364   0.289  12.292  1.00  0.00           N  
ATOM    122  CA  GLU A   8      -0.873  -0.199  13.569  1.00  0.00           C  
ATOM    123  C   GLU A   8      -1.568   0.940  14.319  1.00  0.00           C  
ATOM    124  O   GLU A   8      -0.958   1.977  14.583  1.00  0.00           O  
ATOM    125  CB  GLU A   8       0.261  -0.779  14.417  1.00  0.00           C  
ATOM    126  CG  GLU A   8      -0.184  -1.344  15.759  1.00  0.00           C  
ATOM    127  CD  GLU A   8       0.936  -2.002  16.517  1.00  0.00           C  
ATOM    128  OE1 GLU A   8       2.037  -2.012  16.022  1.00  0.00           O  
ATOM    129  OE2 GLU A   8       0.690  -2.494  17.592  1.00  0.00           O  
ATOM    130  H   GLU A   8       0.065   1.203  12.284  1.00  0.00           H  
ATOM    131  HA  GLU A   8      -1.599  -0.989  13.373  1.00  0.00           H  
ATOM    132 1HB  GLU A   8       0.756  -1.578  13.865  1.00  0.00           H  
ATOM    133 2HB  GLU A   8       1.004  -0.005  14.610  1.00  0.00           H  
ATOM    134 1HG  GLU A   8      -0.591  -0.535  16.365  1.00  0.00           H  
ATOM    135 2HG  GLU A   8      -0.978  -2.070  15.591  1.00  0.00           H  
ATOM    136  N   PHE A   9      -2.834   0.736  14.677  1.00  0.00           N  
ATOM    137  CA  PHE A   9      -3.610   1.660  15.502  1.00  0.00           C  
ATOM    138  C   PHE A   9      -3.627   1.184  16.959  1.00  0.00           C  
ATOM    139  O   PHE A   9      -3.971   0.037  17.243  1.00  0.00           O  
ATOM    140  CB  PHE A   9      -5.025   1.813  14.929  1.00  0.00           C  
ATOM    141  CG  PHE A   9      -5.067   2.251  13.475  1.00  0.00           C  
ATOM    142  CD1 PHE A   9      -4.998   3.612  13.132  1.00  0.00           C  
ATOM    143  CD2 PHE A   9      -5.162   1.293  12.450  1.00  0.00           C  
ATOM    144  CE1 PHE A   9      -5.024   3.986  11.775  1.00  0.00           C  
ATOM    145  CE2 PHE A   9      -5.226   1.670  11.102  1.00  0.00           C  
ATOM    146  CZ  PHE A   9      -5.157   3.026  10.763  1.00  0.00           C  
ATOM    147  H   PHE A   9      -3.281  -0.124  14.393  1.00  0.00           H  
ATOM    148  HA  PHE A   9      -3.139   2.643  15.458  1.00  0.00           H  
ATOM    149 1HB  PHE A   9      -5.563   2.550  15.526  1.00  0.00           H  
ATOM    150 2HB  PHE A   9      -5.554   0.865  15.030  1.00  0.00           H  
ATOM    151  HD1 PHE A   9      -4.910   4.364  13.901  1.00  0.00           H  
ATOM    152  HD2 PHE A   9      -5.195   0.240  12.693  1.00  0.00           H  
ATOM    153  HE1 PHE A   9      -4.921   5.024  11.491  1.00  0.00           H  
ATOM    154  HE2 PHE A   9      -5.334   0.916  10.336  1.00  0.00           H  
ATOM    155  HZ  PHE A   9      -5.192   3.332   9.728  1.00  0.00           H  
ATOM    156  N   GLU A  10      -3.254   2.075  17.872  1.00  0.00           N  
ATOM    157  CA  GLU A  10      -3.225   1.750  19.293  1.00  0.00           C  
ATOM    158  C   GLU A  10      -4.632   1.707  19.876  1.00  0.00           C  
ATOM    159  O   GLU A  10      -5.509   2.465  19.462  1.00  0.00           O  
ATOM    160  CB  GLU A  10      -2.376   2.769  20.056  1.00  0.00           C  
ATOM    161  CG  GLU A  10      -0.903   2.774  19.672  1.00  0.00           C  
ATOM    162  CD  GLU A  10      -0.149   1.599  20.232  1.00  0.00           C  
ATOM    163  OE1 GLU A  10      -0.644   0.979  21.141  1.00  0.00           O  
ATOM    164  OE2 GLU A  10       0.923   1.323  19.749  1.00  0.00           O  
ATOM    165  H   GLU A  10      -2.982   3.001  17.573  1.00  0.00           H  
ATOM    166  HA  GLU A  10      -2.787   0.758  19.404  1.00  0.00           H  
ATOM    167 1HB  GLU A  10      -2.770   3.771  19.885  1.00  0.00           H  
ATOM    168 2HB  GLU A  10      -2.443   2.569  21.125  1.00  0.00           H  
ATOM    169 1HG  GLU A  10      -0.822   2.759  18.586  1.00  0.00           H  
ATOM    170 2HG  GLU A  10      -0.448   3.696  20.031  1.00  0.00           H  
ATOM    171  N   PRO A  11      -4.840   0.817  20.840  1.00  0.00           N  
ATOM    172  CA  PRO A  11      -6.125   0.711  21.520  1.00  0.00           C  
ATOM    173  C   PRO A  11      -6.286   1.804  22.568  1.00  0.00           C  
ATOM    174  O   PRO A  11      -5.358   2.570  22.827  1.00  0.00           O  
ATOM    175  CB  PRO A  11      -6.063  -0.680  22.159  1.00  0.00           C  
ATOM    176  CG  PRO A  11      -4.625  -0.859  22.507  1.00  0.00           C  
ATOM    177  CD  PRO A  11      -3.881  -0.218  21.365  1.00  0.00           C  
ATOM    178  HA  PRO A  11      -6.913   0.841  20.778  1.00  0.00           H  
ATOM    179 1HB  PRO A  11      -6.723  -0.720  23.039  1.00  0.00           H  
ATOM    180 2HB  PRO A  11      -6.428  -1.437  21.450  1.00  0.00           H  
ATOM    181 1HG  PRO A  11      -4.406  -0.384  23.474  1.00  0.00           H  
ATOM    182 2HG  PRO A  11      -4.391  -1.928  22.617  1.00  0.00           H  
ATOM    183 1HD  PRO A  11      -2.958   0.246  21.742  1.00  0.00           H  
ATOM    184 2HD  PRO A  11      -3.650  -0.979  20.604  1.00  0.00           H  
ATOM    185  N   ILE A  12      -7.469   1.871  23.169  1.00  0.00           N  
ATOM    186  CA  ILE A  12      -7.794   2.941  24.105  1.00  0.00           C  
ATOM    187  C   ILE A  12      -7.933   2.408  25.525  1.00  0.00           C  
ATOM    188  O   ILE A  12      -8.674   1.455  25.771  1.00  0.00           O  
ATOM    189  CB  ILE A  12      -9.095   3.654  23.694  1.00  0.00           C  
ATOM    190  CG1 ILE A  12      -8.934   4.308  22.319  1.00  0.00           C  
ATOM    191  CG2 ILE A  12      -9.485   4.691  24.737  1.00  0.00           C  
ATOM    192  CD1 ILE A  12     -10.228   4.825  21.733  1.00  0.00           C  
ATOM    193  H   ILE A  12      -8.162   1.162  22.973  1.00  0.00           H  
ATOM    194  HA  ILE A  12      -6.973   3.658  24.097  1.00  0.00           H  
ATOM    195  HB  ILE A  12      -9.897   2.923  23.603  1.00  0.00           H  
ATOM    196 1HG1 ILE A  12      -8.235   5.140  22.391  1.00  0.00           H  
ATOM    197 2HG1 ILE A  12      -8.509   3.586  21.620  1.00  0.00           H  
ATOM    198 1HG2 ILE A  12     -10.406   5.186  24.430  1.00  0.00           H  
ATOM    199 2HG2 ILE A  12      -9.640   4.200  25.697  1.00  0.00           H  
ATOM    200 3HG2 ILE A  12      -8.690   5.430  24.831  1.00  0.00           H  
ATOM    201 1HD1 ILE A  12     -10.033   5.274  20.759  1.00  0.00           H  
ATOM    202 2HD1 ILE A  12     -10.931   4.000  21.619  1.00  0.00           H  
ATOM    203 3HD1 ILE A  12     -10.653   5.576  22.398  1.00  0.00           H  
ATOM    204  N   GLU A  13      -7.246   3.018  26.461  1.00  0.00           N  
ATOM    205  CA  GLU A  13      -7.261   2.604  27.858  1.00  0.00           C  
ATOM    206  C   GLU A  13      -7.699   3.746  28.766  1.00  0.00           C  
ATOM    207  O   GLU A  13      -7.490   4.917  28.451  1.00  0.00           O  
ATOM    208  CB  GLU A  13      -5.878   2.104  28.282  1.00  0.00           C  
ATOM    209  CG  GLU A  13      -5.406   0.860  27.543  1.00  0.00           C  
ATOM    210  CD  GLU A  13      -4.023   0.430  27.946  1.00  0.00           C  
ATOM    211  OE1 GLU A  13      -3.384   1.154  28.671  1.00  0.00           O  
ATOM    212  OE2 GLU A  13      -3.606  -0.625  27.529  1.00  0.00           O  
ATOM    213  H   GLU A  13      -6.689   3.816  26.190  1.00  0.00           H  
ATOM    214  HA  GLU A  13      -7.986   1.796  27.965  1.00  0.00           H  
ATOM    215 1HB  GLU A  13      -5.141   2.890  28.118  1.00  0.00           H  
ATOM    216 2HB  GLU A  13      -5.884   1.878  29.348  1.00  0.00           H  
ATOM    217 1HG  GLU A  13      -6.101   0.045  27.744  1.00  0.00           H  
ATOM    218 2HG  GLU A  13      -5.422   1.058  26.472  1.00  0.00           H  
ATOM    219  N   ASP A  14      -8.307   3.398  29.895  1.00  0.00           N  
ATOM    220  CA  ASP A  14      -8.714   4.411  30.910  1.00  0.00           C  
ATOM    221  C   ASP A  14      -7.499   4.793  31.758  1.00  0.00           C  
ATOM    222  O   ASP A  14      -6.945   3.976  32.468  1.00  0.00           O  
ATOM    223  CB  ASP A  14      -9.806   3.818  31.806  1.00  0.00           C  
ATOM    224  CG  ASP A  14     -10.049   4.740  33.002  1.00  0.00           C  
ATOM    225  OD1 ASP A  14      -9.750   5.916  32.890  1.00  0.00           O  
ATOM    226  OD2 ASP A  14     -10.529   4.252  34.012  1.00  0.00           O  
ATOM    227  H   ASP A  14      -8.498   2.422  30.070  1.00  0.00           H  
ATOM    228  HA  ASP A  14      -9.088   5.293  30.389  1.00  0.00           H  
ATOM    229 1HB  ASP A  14     -10.720   3.717  31.239  1.00  0.00           H  
ATOM    230 2HB  ASP A  14      -9.493   2.848  32.160  1.00  0.00           H  
ATOM    231  N   LYS A  15      -7.071   6.025  31.685  1.00  0.00           N  
ATOM    232  CA  LYS A  15      -5.857   6.434  32.449  1.00  0.00           C  
ATOM    233  C   LYS A  15      -6.267   7.214  33.700  1.00  0.00           C  
ATOM    234  O   LYS A  15      -5.460   7.877  34.320  1.00  0.00           O  
ATOM    235  CB  LYS A  15      -4.919   7.282  31.589  1.00  0.00           C  
ATOM    236  CG  LYS A  15      -4.389   6.572  30.350  1.00  0.00           C  
ATOM    237  CD  LYS A  15      -3.542   5.365  30.724  1.00  0.00           C  
ATOM    238  CE  LYS A  15      -2.954   4.696  29.490  1.00  0.00           C  
ATOM    239  NZ  LYS A  15      -2.218   3.448  29.831  1.00  0.00           N  
ATOM    240  H   LYS A  15      -7.546   6.678  31.124  1.00  0.00           H  
ATOM    241  HA  LYS A  15      -5.321   5.535  32.755  1.00  0.00           H  
ATOM    242 1HB  LYS A  15      -5.439   8.182  31.262  1.00  0.00           H  
ATOM    243 2HB  LYS A  15      -4.063   7.597  32.186  1.00  0.00           H  
ATOM    244 1HG  LYS A  15      -5.226   6.241  29.734  1.00  0.00           H  
ATOM    245 2HG  LYS A  15      -3.782   7.264  29.766  1.00  0.00           H  
ATOM    246 1HD  LYS A  15      -2.729   5.680  31.379  1.00  0.00           H  
ATOM    247 2HD  LYS A  15      -4.157   4.641  31.259  1.00  0.00           H  
ATOM    248 1HE  LYS A  15      -3.754   4.453  28.793  1.00  0.00           H  
ATOM    249 2HE  LYS A  15      -2.268   5.384  28.996  1.00  0.00           H  
ATOM    250 1HZ  LYS A  15      -1.844   3.036  28.988  1.00  0.00           H  
ATOM    251 2HZ  LYS A  15      -1.461   3.665  30.464  1.00  0.00           H  
ATOM    252 3HZ  LYS A  15      -2.849   2.795  30.273  1.00  0.00           H  
ATOM    253  N   ASP A  16      -7.512   7.137  34.079  1.00  0.00           N  
ATOM    254  CA  ASP A  16      -7.967   7.871  35.293  1.00  0.00           C  
ATOM    255  C   ASP A  16      -8.468   6.870  36.335  1.00  0.00           C  
ATOM    256  O   ASP A  16      -8.765   7.225  37.459  1.00  0.00           O  
ATOM    257  CB  ASP A  16      -9.101   8.827  34.918  1.00  0.00           C  
ATOM    258  CG  ASP A  16      -9.376   9.775  36.086  1.00  0.00           C  
ATOM    259  OD1 ASP A  16      -8.432  10.119  36.777  1.00  0.00           O  
ATOM    260  OD2 ASP A  16     -10.525  10.141  36.269  1.00  0.00           O  
ATOM    261  H   ASP A  16      -8.146   6.595  33.568  1.00  0.00           H  
ATOM    262  HA  ASP A  16      -7.121   8.427  35.699  1.00  0.00           H  
ATOM    263 1HB  ASP A  16      -8.818   9.398  34.046  1.00  0.00           H  
ATOM    264 2HB  ASP A  16      -9.993   8.258  34.701  1.00  0.00           H  
ATOM    265  N   GLY A  17      -8.565   5.620  35.972  1.00  0.00           N  
ATOM    266  CA  GLY A  17      -9.049   4.599  36.944  1.00  0.00           C  
ATOM    267  C   GLY A  17     -10.516   4.870  37.275  1.00  0.00           C  
ATOM    268  O   GLY A  17     -10.978   4.600  38.366  1.00  0.00           O  
ATOM    269  H   GLY A  17      -8.322   5.352  35.062  1.00  0.00           H  
ATOM    270 1HA  GLY A  17      -8.928   3.604  36.516  1.00  0.00           H  
ATOM    271 2HA  GLY A  17      -8.438   4.637  37.845  1.00  0.00           H  
ATOM    272  N   ASP A  18     -11.254   5.403  36.340  1.00  0.00           N  
ATOM    273  CA  ASP A  18     -12.692   5.693  36.598  1.00  0.00           C  
ATOM    274  C   ASP A  18     -13.562   4.769  35.742  1.00  0.00           C  
ATOM    275  O   ASP A  18     -14.575   4.268  36.188  1.00  0.00           O  
ATOM    276  CB  ASP A  18     -12.988   7.152  36.244  1.00  0.00           C  
ATOM    277  CG  ASP A  18     -12.944   7.330  34.725  1.00  0.00           C  
ATOM    278  OD1 ASP A  18     -11.853   7.428  34.190  1.00  0.00           O  
ATOM    279  OD2 ASP A  18     -14.004   7.365  34.122  1.00  0.00           O  
ATOM    280  H   ASP A  18     -10.861   5.612  35.466  1.00  0.00           H  
ATOM    281  HA  ASP A  18     -12.897   5.511  37.654  1.00  0.00           H  
ATOM    282 1HB  ASP A  18     -13.968   7.420  36.610  1.00  0.00           H  
ATOM    283 2HB  ASP A  18     -12.246   7.791  36.700  1.00  0.00           H  
ATOM    284  N   GLY A  19     -13.175   4.539  34.517  1.00  0.00           N  
ATOM    285  CA  GLY A  19     -13.982   3.646  33.636  1.00  0.00           C  
ATOM    286  C   GLY A  19     -14.379   4.397  32.364  1.00  0.00           C  
ATOM    287  O   GLY A  19     -15.132   3.903  31.549  1.00  0.00           O  
ATOM    288  H   GLY A  19     -12.354   4.952  34.176  1.00  0.00           H  
ATOM    289 1HA  GLY A  19     -13.400   2.758  33.388  1.00  0.00           H  
ATOM    290 2HA  GLY A  19     -14.868   3.310  34.173  1.00  0.00           H  
ATOM    291  N   TYR A  20     -13.877   5.589  32.188  1.00  0.00           N  
ATOM    292  CA  TYR A  20     -14.225   6.372  30.968  1.00  0.00           C  
ATOM    293  C   TYR A  20     -12.967   7.055  30.433  1.00  0.00           C  
ATOM    294  O   TYR A  20     -12.115   7.481  31.187  1.00  0.00           O  
ATOM    295  CB  TYR A  20     -15.264   7.437  31.325  1.00  0.00           C  
ATOM    296  CG  TYR A  20     -16.625   6.797  31.462  1.00  0.00           C  
ATOM    297  CD1 TYR A  20     -16.885   5.923  32.525  1.00  0.00           C  
ATOM    298  CD2 TYR A  20     -17.629   7.082  30.530  1.00  0.00           C  
ATOM    299  CE1 TYR A  20     -18.149   5.334  32.653  1.00  0.00           C  
ATOM    300  CE2 TYR A  20     -18.892   6.492  30.658  1.00  0.00           C  
ATOM    301  CZ  TYR A  20     -19.152   5.619  31.721  1.00  0.00           C  
ATOM    302  OH  TYR A  20     -20.397   5.039  31.848  1.00  0.00           O  
ATOM    303  H   TYR A  20     -13.271   5.968  32.856  1.00  0.00           H  
ATOM    304  HA  TYR A  20     -14.606   5.684  30.213  1.00  0.00           H  
ATOM    305 1HB  TYR A  20     -14.991   7.906  32.259  1.00  0.00           H  
ATOM    306 2HB  TYR A  20     -15.296   8.182  30.545  1.00  0.00           H  
ATOM    307  HD1 TYR A  20     -16.110   5.703  33.245  1.00  0.00           H  
ATOM    308  HD2 TYR A  20     -17.429   7.757  29.710  1.00  0.00           H  
ATOM    309  HE1 TYR A  20     -18.348   4.660  33.473  1.00  0.00           H  
ATOM    310  HE2 TYR A  20     -19.667   6.713  29.938  1.00  0.00           H  
ATOM    311  HH  TYR A  20     -20.385   4.478  32.628  1.00  0.00           H  
ATOM    312  N   ILE A  21     -12.847   7.171  29.138  1.00  0.00           N  
ATOM    313  CA  ILE A  21     -11.646   7.835  28.553  1.00  0.00           C  
ATOM    314  C   ILE A  21     -12.075   9.149  27.897  1.00  0.00           C  
ATOM    315  O   ILE A  21     -12.968   9.179  27.073  1.00  0.00           O  
ATOM    316  CB  ILE A  21     -10.945   6.941  27.514  1.00  0.00           C  
ATOM    317  CG1 ILE A  21     -10.752   5.527  28.069  1.00  0.00           C  
ATOM    318  CG2 ILE A  21      -9.608   7.544  27.110  1.00  0.00           C  
ATOM    319  CD1 ILE A  21     -11.848   4.562  27.676  1.00  0.00           C  
ATOM    320  H   ILE A  21     -13.549   6.825  28.548  1.00  0.00           H  
ATOM    321  HA  ILE A  21     -10.937   8.037  29.356  1.00  0.00           H  
ATOM    322  HB  ILE A  21     -11.574   6.849  26.630  1.00  0.00           H  
ATOM    323 1HG1 ILE A  21      -9.802   5.125  27.720  1.00  0.00           H  
ATOM    324 2HG1 ILE A  21     -10.709   5.566  29.158  1.00  0.00           H  
ATOM    325 1HG2 ILE A  21      -9.126   6.899  26.375  1.00  0.00           H  
ATOM    326 2HG2 ILE A  21      -9.771   8.529  26.676  1.00  0.00           H  
ATOM    327 3HG2 ILE A  21      -8.969   7.635  27.988  1.00  0.00           H  
ATOM    328 1HD1 ILE A  21     -11.641   3.582  28.107  1.00  0.00           H  
ATOM    329 2HD1 ILE A  21     -12.805   4.928  28.048  1.00  0.00           H  
ATOM    330 3HD1 ILE A  21     -11.887   4.479  26.591  1.00  0.00           H  
ATOM    331  N   SER A  22     -11.451  10.236  28.257  1.00  0.00           N  
ATOM    332  CA  SER A  22     -11.830  11.545  27.654  1.00  0.00           C  
ATOM    333  C   SER A  22     -11.077  11.745  26.336  1.00  0.00           C  
ATOM    334  O   SER A  22     -10.276  10.923  25.937  1.00  0.00           O  
ATOM    335  CB  SER A  22     -11.519  12.687  28.602  1.00  0.00           C  
ATOM    336  OG  SER A  22     -12.233  12.554  29.800  1.00  0.00           O  
ATOM    337  H   SER A  22     -10.737  10.191  28.926  1.00  0.00           H  
ATOM    338  HA  SER A  22     -12.904  11.540  27.461  1.00  0.00           H  
ATOM    339 1HB  SER A  22     -10.450  12.705  28.812  1.00  0.00           H  
ATOM    340 2HB  SER A  22     -11.775  13.634  28.127  1.00  0.00           H  
ATOM    341  HG  SER A  22     -11.800  11.850  30.289  1.00  0.00           H  
ATOM    342  N   ALA A  23     -11.334  12.829  25.656  1.00  0.00           N  
ATOM    343  CA  ALA A  23     -10.639  13.084  24.361  1.00  0.00           C  
ATOM    344  C   ALA A  23      -9.124  13.023  24.565  1.00  0.00           C  
ATOM    345  O   ALA A  23      -8.477  12.061  24.202  1.00  0.00           O  
ATOM    346  CB  ALA A  23     -11.028  14.469  23.840  1.00  0.00           C  
ATOM    347  H   ALA A  23     -11.987  13.476  25.995  1.00  0.00           H  
ATOM    348  HA  ALA A  23     -10.933  12.302  23.660  1.00  0.00           H  
ATOM    349 1HB  ALA A  23     -11.867  14.844  24.407  1.00  0.00           H  
ATOM    350 2HB  ALA A  23     -10.190  15.142  23.950  1.00  0.00           H  
ATOM    351 3HB  ALA A  23     -11.299  14.399  22.798  1.00  0.00           H  
ATOM    352  N   ALA A  24      -8.550  14.044  25.142  1.00  0.00           N  
ATOM    353  CA  ALA A  24      -7.077  14.041  25.364  1.00  0.00           C  
ATOM    354  C   ALA A  24      -6.683  12.770  26.116  1.00  0.00           C  
ATOM    355  O   ALA A  24      -5.541  12.354  26.098  1.00  0.00           O  
ATOM    356  CB  ALA A  24      -6.679  15.267  26.188  1.00  0.00           C  
ATOM    357  H   ALA A  24      -9.087  14.811  25.428  1.00  0.00           H  
ATOM    358  HA  ALA A  24      -6.588  14.048  24.390  1.00  0.00           H  
ATOM    359 1HB  ALA A  24      -7.568  15.747  26.572  1.00  0.00           H  
ATOM    360 2HB  ALA A  24      -6.053  14.959  27.013  1.00  0.00           H  
ATOM    361 3HB  ALA A  24      -6.138  15.960  25.563  1.00  0.00           H  
ATOM    362  N   GLU A  25      -7.622  12.148  26.772  1.00  0.00           N  
ATOM    363  CA  GLU A  25      -7.307  10.899  27.520  1.00  0.00           C  
ATOM    364  C   GLU A  25      -7.223   9.736  26.532  1.00  0.00           C  
ATOM    365  O   GLU A  25      -6.527   8.751  26.776  1.00  0.00           O  
ATOM    366  CB  GLU A  25      -8.414  10.628  28.539  1.00  0.00           C  
ATOM    367  CG  GLU A  25      -7.824   9.941  29.770  1.00  0.00           C  
ATOM    368  CD  GLU A  25      -8.864   9.920  30.892  1.00  0.00           C  
ATOM    369  OE1 GLU A  25     -10.037   9.774  30.583  1.00  0.00           O  
ATOM    370  OE2 GLU A  25      -8.472  10.050  32.043  1.00  0.00           O  
ATOM    371  H   GLU A  25      -8.536  12.500  26.768  1.00  0.00           H  
ATOM    372  HA  GLU A  25      -6.346  11.028  28.019  1.00  0.00           H  
ATOM    373 1HB  GLU A  25      -8.871  11.562  28.831  1.00  0.00           H  
ATOM    374 2HB  GLU A  25      -9.160   9.987  28.095  1.00  0.00           H  
ATOM    375 1HG  GLU A  25      -7.545   8.929  29.516  1.00  0.00           H  
ATOM    376 2HG  GLU A  25      -6.951  10.484  30.101  1.00  0.00           H  
ATOM    377  N   ALA A  26      -7.937   9.860  25.419  1.00  0.00           N  
ATOM    378  CA  ALA A  26      -8.000   8.793  24.427  1.00  0.00           C  
ATOM    379  C   ALA A  26      -6.895   8.940  23.389  1.00  0.00           C  
ATOM    380  O   ALA A  26      -6.861   8.213  22.397  1.00  0.00           O  
ATOM    381  CB  ALA A  26      -9.363   8.780  23.749  1.00  0.00           C  
ATOM    382  H   ALA A  26      -8.450  10.715  25.256  1.00  0.00           H  
ATOM    383  HA  ALA A  26      -7.852   7.844  24.941  1.00  0.00           H  
ATOM    384 1HB  ALA A  26      -9.394   7.978  23.011  1.00  0.00           H  
ATOM    385 2HB  ALA A  26     -10.139   8.616  24.496  1.00  0.00           H  
ATOM    386 3HB  ALA A  26      -9.532   9.735  23.254  1.00  0.00           H  
ATOM    387  N   ALA A  27      -5.991   9.885  23.625  1.00  0.00           N  
ATOM    388  CA  ALA A  27      -4.858  10.101  22.733  1.00  0.00           C  
ATOM    389  C   ALA A  27      -4.016   8.840  22.596  1.00  0.00           C  
ATOM    390  O   ALA A  27      -3.200   8.723  21.681  1.00  0.00           O  
ATOM    391  CB  ALA A  27      -4.003  11.257  23.233  1.00  0.00           C  
ATOM    392  H   ALA A  27      -6.090  10.468  24.444  1.00  0.00           H  
ATOM    393  HA  ALA A  27      -5.248  10.352  21.746  1.00  0.00           H  
ATOM    394 1HB  ALA A  27      -3.162  11.406  22.556  1.00  0.00           H  
ATOM    395 2HB  ALA A  27      -4.605  12.165  23.270  1.00  0.00           H  
ATOM    396 3HB  ALA A  27      -3.630  11.028  24.230  1.00  0.00           H  
ATOM    397  N   ALA A  28      -4.217   7.898  23.510  1.00  0.00           N  
ATOM    398  CA  ALA A  28      -3.467   6.647  23.501  1.00  0.00           C  
ATOM    399  C   ALA A  28      -3.589   5.942  22.156  1.00  0.00           C  
ATOM    400  O   ALA A  28      -2.684   5.219  21.739  1.00  0.00           O  
ATOM    401  CB  ALA A  28      -3.943   5.735  24.622  1.00  0.00           C  
ATOM    402  H   ALA A  28      -4.908   8.051  24.231  1.00  0.00           H  
ATOM    403  HA  ALA A  28      -2.415   6.883  23.660  1.00  0.00           H  
ATOM    404 1HB  ALA A  28      -3.373   4.806  24.602  1.00  0.00           H  
ATOM    405 2HB  ALA A  28      -3.795   6.230  25.582  1.00  0.00           H  
ATOM    406 3HB  ALA A  28      -5.001   5.515  24.487  1.00  0.00           H  
ATOM    407  N   ALA A  29      -4.713   6.156  21.481  1.00  0.00           N  
ATOM    408  CA  ALA A  29      -4.967   5.520  20.195  1.00  0.00           C  
ATOM    409  C   ALA A  29      -4.174   6.191  19.081  1.00  0.00           C  
ATOM    410  O   ALA A  29      -4.743   6.845  18.208  1.00  0.00           O  
ATOM    411  CB  ALA A  29      -6.455   5.547  19.875  1.00  0.00           C  
ATOM    412  H   ALA A  29      -5.409   6.776  21.869  1.00  0.00           H  
ATOM    413  HA  ALA A  29      -4.639   4.482  20.259  1.00  0.00           H  
ATOM    414 1HB  ALA A  29      -6.628   5.068  18.911  1.00  0.00           H  
ATOM    415 2HB  ALA A  29      -7.003   5.012  20.650  1.00  0.00           H  
ATOM    416 3HB  ALA A  29      -6.799   6.579  19.833  1.00  0.00           H  
ATOM    417  N   LYS A  30      -2.856   6.026  19.118  1.00  0.00           N  
ATOM    418  CA  LYS A  30      -1.984   6.588  18.093  1.00  0.00           C  
ATOM    419  C   LYS A  30      -1.931   5.691  16.863  1.00  0.00           C  
ATOM    420  O   LYS A  30      -2.443   4.571  16.877  1.00  0.00           O  
ATOM    421  CB  LYS A  30      -0.575   6.804  18.648  1.00  0.00           C  
ATOM    422  CG  LYS A  30      -0.508   7.742  19.845  1.00  0.00           C  
ATOM    423  CD  LYS A  30       0.923   7.916  20.331  1.00  0.00           C  
ATOM    424  CE  LYS A  30       0.983   8.784  21.580  1.00  0.00           C  
ATOM    425  NZ  LYS A  30       2.376   8.948  22.077  1.00  0.00           N  
ATOM    426  H   LYS A  30      -2.447   5.498  19.876  1.00  0.00           H  
ATOM    427  HA  LYS A  30      -2.397   7.549  17.787  1.00  0.00           H  
ATOM    428 1HB  LYS A  30      -0.152   5.846  18.949  1.00  0.00           H  
ATOM    429 2HB  LYS A  30       0.065   7.213  17.866  1.00  0.00           H  
ATOM    430 1HG  LYS A  30      -0.910   8.717  19.567  1.00  0.00           H  
ATOM    431 2HG  LYS A  30      -1.112   7.339  20.658  1.00  0.00           H  
ATOM    432 1HD  LYS A  30       1.353   6.939  20.556  1.00  0.00           H  
ATOM    433 2HD  LYS A  30       1.519   8.384  19.547  1.00  0.00           H  
ATOM    434 1HE  LYS A  30       0.571   9.767  21.359  1.00  0.00           H  
ATOM    435 2HE  LYS A  30       0.381   8.330  22.367  1.00  0.00           H  
ATOM    436 1HZ  LYS A  30       2.373   9.527  22.904  1.00  0.00           H  
ATOM    437 2HZ  LYS A  30       2.763   8.042  22.303  1.00  0.00           H  
ATOM    438 3HZ  LYS A  30       2.940   9.385  21.362  1.00  0.00           H  
ATOM    439  N   MET A  31      -1.309   6.189  15.800  1.00  0.00           N  
ATOM    440  CA  MET A  31      -1.113   5.402  14.588  1.00  0.00           C  
ATOM    441  C   MET A  31       0.387   5.284  14.317  1.00  0.00           C  
ATOM    442  O   MET A  31       1.060   6.290  14.081  1.00  0.00           O  
ATOM    443  CB  MET A  31      -1.864   6.046  13.418  1.00  0.00           C  
ATOM    444  CG  MET A  31      -1.721   5.204  12.145  1.00  0.00           C  
ATOM    445  SD  MET A  31      -2.454   5.931  10.653  1.00  0.00           S  
ATOM    446  CE  MET A  31      -1.164   7.128  10.295  1.00  0.00           C  
ATOM    447  H   MET A  31      -0.963   7.137  15.832  1.00  0.00           H  
ATOM    448  HA  MET A  31      -1.526   4.407  14.751  1.00  0.00           H  
ATOM    449 1HB  MET A  31      -1.470   7.048  13.243  1.00  0.00           H  
ATOM    450 2HB  MET A  31      -2.922   6.126  13.666  1.00  0.00           H  
ATOM    451 1HG  MET A  31      -0.666   5.028  11.938  1.00  0.00           H  
ATOM    452 2HG  MET A  31      -2.182   4.233  12.323  1.00  0.00           H  
ATOM    453 1HE  MET A  31      -1.298   7.994  10.942  1.00  0.00           H  
ATOM    454 2HE  MET A  31      -1.213   7.404   9.242  1.00  0.00           H  
ATOM    455 3HE  MET A  31      -0.186   6.691  10.498  1.00  0.00           H  
ATOM    456  N   ARG A  32       0.914   4.059  14.327  1.00  0.00           N  
ATOM    457  CA  ARG A  32       2.280   3.755  13.888  1.00  0.00           C  
ATOM    458  C   ARG A  32       2.258   3.292  12.439  1.00  0.00           C  
ATOM    459  O   ARG A  32       1.436   2.462  12.061  1.00  0.00           O  
ATOM    460  CB  ARG A  32       2.911   2.678  14.758  1.00  0.00           C  
ATOM    461  CG  ARG A  32       3.057   3.047  16.226  1.00  0.00           C  
ATOM    462  CD  ARG A  32       3.593   1.916  17.026  1.00  0.00           C  
ATOM    463  NE  ARG A  32       3.508   2.173  18.454  1.00  0.00           N  
ATOM    464  CZ  ARG A  32       4.490   2.726  19.192  1.00  0.00           C  
ATOM    465  NH1 ARG A  32       5.623   3.074  18.623  1.00  0.00           N  
ATOM    466  NH2 ARG A  32       4.315   2.919  20.488  1.00  0.00           N  
ATOM    467  H   ARG A  32       0.290   3.283  14.494  1.00  0.00           H  
ATOM    468  HA  ARG A  32       2.881   4.661  13.974  1.00  0.00           H  
ATOM    469 1HB  ARG A  32       2.313   1.770  14.705  1.00  0.00           H  
ATOM    470 2HB  ARG A  32       3.904   2.439  14.378  1.00  0.00           H  
ATOM    471 1HG  ARG A  32       3.741   3.890  16.324  1.00  0.00           H  
ATOM    472 2HG  ARG A  32       2.082   3.321  16.631  1.00  0.00           H  
ATOM    473 1HD  ARG A  32       3.023   1.013  16.807  1.00  0.00           H  
ATOM    474 2HD  ARG A  32       4.640   1.754  16.771  1.00  0.00           H  
ATOM    475  HE  ARG A  32       2.651   1.918  18.928  1.00  0.00           H  
ATOM    476 1HH1 ARG A  32       5.757   2.927  17.633  1.00  0.00           H  
ATOM    477 2HH1 ARG A  32       6.359   3.489  19.176  1.00  0.00           H  
ATOM    478 1HH2 ARG A  32       3.444   2.652  20.925  1.00  0.00           H  
ATOM    479 2HH2 ARG A  32       5.051   3.334  21.040  1.00  0.00           H  
ATOM    480  N   VAL A  33       3.176   3.812  11.638  1.00  0.00           N  
ATOM    481  CA  VAL A  33       3.394   3.426  10.245  1.00  0.00           C  
ATOM    482  C   VAL A  33       4.824   2.933  10.130  1.00  0.00           C  
ATOM    483  O   VAL A  33       5.760   3.706  10.318  1.00  0.00           O  
ATOM    484  CB  VAL A  33       3.136   4.594   9.274  1.00  0.00           C  
ATOM    485  CG1 VAL A  33       3.250   4.115   7.822  1.00  0.00           C  
ATOM    486  CG2 VAL A  33       1.742   5.194   9.480  1.00  0.00           C  
ATOM    487  H   VAL A  33       3.797   4.508  12.026  1.00  0.00           H  
ATOM    488  HA  VAL A  33       2.684   2.639   9.989  1.00  0.00           H  
ATOM    489  HB  VAL A  33       3.870   5.382   9.443  1.00  0.00           H  
ATOM    490 1HG1 VAL A  33       4.256   3.746   7.624  1.00  0.00           H  
ATOM    491 2HG1 VAL A  33       3.054   4.940   7.137  1.00  0.00           H  
ATOM    492 3HG1 VAL A  33       2.533   3.316   7.634  1.00  0.00           H  
ATOM    493 1HG2 VAL A  33       0.976   4.432   9.336  1.00  0.00           H  
ATOM    494 2HG2 VAL A  33       1.585   6.014   8.779  1.00  0.00           H  
ATOM    495 3HG2 VAL A  33       1.669   5.594  10.491  1.00  0.00           H  
ATOM    496  N   ARG A  34       4.998   1.650   9.827  1.00  0.00           N  
ATOM    497  CA  ARG A  34       6.292   1.056   9.493  1.00  0.00           C  
ATOM    498  C   ARG A  34       6.410   0.933   7.989  1.00  0.00           C  
ATOM    499  O   ARG A  34       5.557   0.330   7.339  1.00  0.00           O  
ATOM    500  CB  ARG A  34       6.478  -0.300  10.172  1.00  0.00           C  
ATOM    501  CG  ARG A  34       6.625  -0.133  11.680  1.00  0.00           C  
ATOM    502  CD  ARG A  34       6.829  -1.494  12.336  1.00  0.00           C  
ATOM    503  NE  ARG A  34       6.902  -1.299  13.779  1.00  0.00           N  
ATOM    504  CZ  ARG A  34       7.000  -2.183  14.737  1.00  0.00           C  
ATOM    505  NH1 ARG A  34       7.077  -3.463  14.498  1.00  0.00           N  
ATOM    506  NH2 ARG A  34       7.045  -1.733  15.953  1.00  0.00           N  
ATOM    507  H   ARG A  34       4.170   1.091   9.675  1.00  0.00           H  
ATOM    508  HA  ARG A  34       7.080   1.706   9.875  1.00  0.00           H  
ATOM    509 1HB  ARG A  34       5.619  -0.937   9.961  1.00  0.00           H  
ATOM    510 2HB  ARG A  34       7.378  -0.774   9.781  1.00  0.00           H  
ATOM    511 1HG  ARG A  34       5.729   0.334  12.091  1.00  0.00           H  
ATOM    512 2HG  ARG A  34       7.487   0.500  11.891  1.00  0.00           H  
ATOM    513 1HD  ARG A  34       5.990  -2.145  12.089  1.00  0.00           H  
ATOM    514 2HD  ARG A  34       7.758  -1.931  11.971  1.00  0.00           H  
ATOM    515  HE  ARG A  34       6.982  -0.343  14.096  1.00  0.00           H  
ATOM    516 1HH1 ARG A  34       7.212  -4.111  15.260  1.00  0.00           H  
ATOM    517 2HH1 ARG A  34       7.180  -3.736  13.531  1.00  0.00           H  
ATOM    518 1HH2 ARG A  34       7.134  -2.335  16.759  1.00  0.00           H  
ATOM    519 2HH2 ARG A  34       7.110  -0.728  16.032  1.00  0.00           H  
ATOM    520  N   LEU A  35       7.480   1.496   7.463  1.00  0.00           N  
ATOM    521  CA  LEU A  35       7.839   1.475   6.060  1.00  0.00           C  
ATOM    522  C   LEU A  35       9.050   0.575   5.892  1.00  0.00           C  
ATOM    523  O   LEU A  35       9.998   0.688   6.662  1.00  0.00           O  
ATOM    524  CB  LEU A  35       8.157   2.899   5.591  1.00  0.00           C  
ATOM    525  CG  LEU A  35       7.035   3.924   5.817  1.00  0.00           C  
ATOM    526  CD1 LEU A  35       7.553   5.305   5.428  1.00  0.00           C  
ATOM    527  CD2 LEU A  35       5.796   3.591   4.987  1.00  0.00           C  
ATOM    528  H   LEU A  35       8.138   1.937   8.090  1.00  0.00           H  
ATOM    529  HA  LEU A  35       6.996   1.080   5.493  1.00  0.00           H  
ATOM    530 1HB  LEU A  35       8.385   2.858   4.526  1.00  0.00           H  
ATOM    531 2HB  LEU A  35       9.048   3.243   6.116  1.00  0.00           H  
ATOM    532  HG  LEU A  35       6.754   3.957   6.870  1.00  0.00           H  
ATOM    533 1HD1 LEU A  35       6.759   6.047   5.510  1.00  0.00           H  
ATOM    534 2HD1 LEU A  35       7.924   5.291   4.403  1.00  0.00           H  
ATOM    535 3HD1 LEU A  35       8.370   5.586   6.093  1.00  0.00           H  
ATOM    536 1HD2 LEU A  35       5.380   2.638   5.313  1.00  0.00           H  
ATOM    537 2HD2 LEU A  35       5.040   4.364   5.125  1.00  0.00           H  
ATOM    538 3HD2 LEU A  35       6.065   3.524   3.933  1.00  0.00           H  
ATOM    539  N   ARG A  36       9.039  -0.287   4.881  1.00  0.00           N  
ATOM    540  CA  ARG A  36      10.202  -1.088   4.496  1.00  0.00           C  
ATOM    541  C   ARG A  36      10.404  -0.988   2.993  1.00  0.00           C  
ATOM    542  O   ARG A  36       9.452  -1.182   2.238  1.00  0.00           O  
ATOM    543  CB  ARG A  36      10.003  -2.524   4.988  1.00  0.00           C  
ATOM    544  CG  ARG A  36      11.155  -3.447   4.594  1.00  0.00           C  
ATOM    545  CD  ARG A  36      10.857  -4.858   5.096  1.00  0.00           C  
ATOM    546  NE  ARG A  36      11.862  -5.775   4.561  1.00  0.00           N  
ATOM    547  CZ  ARG A  36      12.794  -6.430   5.206  1.00  0.00           C  
ATOM    548  NH1 ARG A  36      12.842  -6.490   6.512  1.00  0.00           N  
ATOM    549  NH2 ARG A  36      13.711  -7.011   4.493  1.00  0.00           N  
ATOM    550  H   ARG A  36       8.204  -0.344   4.315  1.00  0.00           H  
ATOM    551  HA  ARG A  36      11.078  -0.697   5.014  1.00  0.00           H  
ATOM    552 1HB  ARG A  36       9.079  -2.921   4.566  1.00  0.00           H  
ATOM    553 2HB  ARG A  36       9.915  -2.514   6.074  1.00  0.00           H  
ATOM    554 1HG  ARG A  36      12.086  -3.087   5.030  1.00  0.00           H  
ATOM    555 2HG  ARG A  36      11.252  -3.476   3.508  1.00  0.00           H  
ATOM    556 1HD  ARG A  36      10.841  -4.858   6.186  1.00  0.00           H  
ATOM    557 2HD  ARG A  36       9.878  -5.168   4.732  1.00  0.00           H  
ATOM    558  HE  ARG A  36      11.924  -5.802   3.553  1.00  0.00           H  
ATOM    559 1HH1 ARG A  36      12.189  -5.915   7.025  1.00  0.00           H  
ATOM    560 2HH1 ARG A  36      13.637  -6.907   6.975  1.00  0.00           H  
ATOM    561 1HH2 ARG A  36      14.535  -7.425   4.905  1.00  0.00           H  
ATOM    562 2HH2 ARG A  36      13.676  -6.772   3.513  1.00  0.00           H  
ATOM    563  N   ASN A  37      11.625  -0.681   2.570  1.00  0.00           N  
ATOM    564  CA  ASN A  37      11.984  -0.593   1.159  1.00  0.00           C  
ATOM    565  C   ASN A  37      12.887  -1.769   0.775  1.00  0.00           C  
ATOM    566  O   ASN A  37      14.078  -1.771   1.070  1.00  0.00           O  
ATOM    567  CB  ASN A  37      12.631   0.774   0.896  1.00  0.00           C  
ATOM    568  CG  ASN A  37      13.055   0.966  -0.545  1.00  0.00           C  
ATOM    569  OD1 ASN A  37      12.718   0.200  -1.433  1.00  0.00           O  
ATOM    570  ND2 ASN A  37      13.784   2.012  -0.835  1.00  0.00           N  
ATOM    571  H   ASN A  37      12.353  -0.543   3.257  1.00  0.00           H  
ATOM    572  HA  ASN A  37      11.072  -0.662   0.565  1.00  0.00           H  
ATOM    573 1HB  ASN A  37      11.927   1.568   1.149  1.00  0.00           H  
ATOM    574 2HB  ASN A  37      13.516   0.866   1.524  1.00  0.00           H  
ATOM    575 1HD2 ASN A  37      14.081   2.146  -1.791  1.00  0.00           H  
ATOM    576 2HD2 ASN A  37      13.979   2.701  -0.123  1.00  0.00           H  
ATOM    577  N   ASP A  38      12.322  -2.752   0.080  1.00  0.00           N  
ATOM    578  CA  ASP A  38      13.053  -3.896  -0.474  1.00  0.00           C  
ATOM    579  C   ASP A  38      13.419  -3.673  -1.963  1.00  0.00           C  
ATOM    580  O   ASP A  38      13.735  -4.616  -2.687  1.00  0.00           O  
ATOM    581  CB  ASP A  38      12.258  -5.194  -0.239  1.00  0.00           C  
ATOM    582  CG  ASP A  38      12.060  -5.567   1.240  1.00  0.00           C  
ATOM    583  OD1 ASP A  38      13.050  -5.749   1.991  1.00  0.00           O  
ATOM    584  OD2 ASP A  38      10.894  -5.758   1.650  1.00  0.00           O  
ATOM    585  H   ASP A  38      11.355  -2.650  -0.196  1.00  0.00           H  
ATOM    586  HA  ASP A  38      13.982  -4.016   0.084  1.00  0.00           H  
ATOM    587 1HB  ASP A  38      11.284  -5.098  -0.719  1.00  0.00           H  
ATOM    588 2HB  ASP A  38      12.780  -6.023  -0.717  1.00  0.00           H  
ATOM    589  N   SER A  39      13.354  -2.431  -2.459  1.00  0.00           N  
ATOM    590  CA  SER A  39      13.832  -2.059  -3.797  1.00  0.00           C  
ATOM    591  C   SER A  39      15.317  -1.670  -3.798  1.00  0.00           C  
ATOM    592  O   SER A  39      15.943  -1.496  -2.756  1.00  0.00           O  
ATOM    593  CB  SER A  39      12.948  -0.964  -4.408  1.00  0.00           C  
ATOM    594  OG  SER A  39      13.335   0.319  -3.991  1.00  0.00           O  
ATOM    595  H   SER A  39      13.096  -1.686  -1.829  1.00  0.00           H  
ATOM    596  HA  SER A  39      13.716  -2.919  -4.458  1.00  0.00           H  
ATOM    597 1HB  SER A  39      13.040  -1.005  -5.494  1.00  0.00           H  
ATOM    598 2HB  SER A  39      11.905  -1.134  -4.143  1.00  0.00           H  
ATOM    599  HG  SER A  39      13.256   0.344  -3.035  1.00  0.00           H  
ATOM    600  N   SER A  40      15.896  -1.516  -4.991  1.00  0.00           N  
ATOM    601  CA  SER A  40      17.299  -1.125  -5.182  1.00  0.00           C  
ATOM    602  C   SER A  40      17.533   0.390  -5.192  1.00  0.00           C  
ATOM    603  O   SER A  40      18.668   0.827  -5.375  1.00  0.00           O  
ATOM    604  CB  SER A  40      17.813  -1.747  -6.481  1.00  0.00           C  
ATOM    605  OG  SER A  40      17.022  -1.317  -7.574  1.00  0.00           O  
ATOM    606  H   SER A  40      15.354  -1.673  -5.829  1.00  0.00           H  
ATOM    607  HA  SER A  40      17.885  -1.523  -4.352  1.00  0.00           H  
ATOM    608 1HB  SER A  40      17.748  -2.833  -6.401  1.00  0.00           H  
ATOM    609 2HB  SER A  40      18.855  -1.473  -6.643  1.00  0.00           H  
ATOM    610  HG  SER A  40      16.814  -0.387  -7.456  1.00  0.00           H  
ATOM    611  N   THR A  41      16.486   1.204  -5.037  1.00  0.00           N  
ATOM    612  CA  THR A  41      16.567   2.673  -5.064  1.00  0.00           C  
ATOM    613  C   THR A  41      15.850   3.285  -3.865  1.00  0.00           C  
ATOM    614  O   THR A  41      14.923   2.668  -3.342  1.00  0.00           O  
ATOM    615  CB  THR A  41      15.963   3.257  -6.350  1.00  0.00           C  
ATOM    616  OG1 THR A  41      14.644   2.801  -6.552  1.00  0.00           O  
ATOM    617  CG2 THR A  41      16.778   2.868  -7.584  1.00  0.00           C  
ATOM    618  H   THR A  41      15.582   0.800  -4.836  1.00  0.00           H  
ATOM    619  HA  THR A  41      17.617   2.963  -5.015  1.00  0.00           H  
ATOM    620  HB  THR A  41      15.952   4.344  -6.275  1.00  0.00           H  
ATOM    621  HG1 THR A  41      14.111   3.075  -5.802  1.00  0.00           H  
ATOM    622 1HG2 THR A  41      16.368   3.374  -8.457  1.00  0.00           H  
ATOM    623 2HG2 THR A  41      17.818   3.168  -7.450  1.00  0.00           H  
ATOM    624 3HG2 THR A  41      16.727   1.791  -7.743  1.00  0.00           H  
ATOM    625  N   PRO A  42      16.222   4.498  -3.423  1.00  0.00           N  
ATOM    626  CA  PRO A  42      15.431   5.223  -2.439  1.00  0.00           C  
ATOM    627  C   PRO A  42      13.985   5.409  -2.908  1.00  0.00           C  
ATOM    628  O   PRO A  42      13.722   5.576  -4.102  1.00  0.00           O  
ATOM    629  CB  PRO A  42      16.136   6.565  -2.229  1.00  0.00           C  
ATOM    630  CG  PRO A  42      17.574   6.275  -2.653  1.00  0.00           C  
ATOM    631  CD  PRO A  42      17.403   5.265  -3.786  1.00  0.00           C  
ATOM    632  HA  PRO A  42      15.456   4.679  -1.483  1.00  0.00           H  
ATOM    633 1HB  PRO A  42      15.712   7.323  -2.888  1.00  0.00           H  
ATOM    634 2HB  PRO A  42      16.081   6.889  -1.189  1.00  0.00           H  
ATOM    635 1HG  PRO A  42      18.112   5.813  -1.826  1.00  0.00           H  
ATOM    636 2HG  PRO A  42      18.087   7.177  -2.988  1.00  0.00           H  
ATOM    637 1HD  PRO A  42      17.224   5.787  -4.726  1.00  0.00           H  
ATOM    638 2HD  PRO A  42      18.291   4.637  -3.856  1.00  0.00           H  
ATOM    639  N   VAL A  43      13.070   5.383  -1.948  1.00  0.00           N  
ATOM    640  CA  VAL A  43      11.640   5.625  -2.146  1.00  0.00           C  
ATOM    641  C   VAL A  43      11.237   6.764  -1.227  1.00  0.00           C  
ATOM    642  O   VAL A  43      11.623   6.783  -0.059  1.00  0.00           O  
ATOM    643  CB  VAL A  43      10.834   4.352  -1.848  1.00  0.00           C  
ATOM    644  CG1 VAL A  43       9.321   4.588  -1.873  1.00  0.00           C  
ATOM    645  CG2 VAL A  43      11.170   3.255  -2.869  1.00  0.00           C  
ATOM    646  H   VAL A  43      13.374   5.226  -0.998  1.00  0.00           H  
ATOM    647  HA  VAL A  43      11.475   5.888  -3.192  1.00  0.00           H  
ATOM    648  HB  VAL A  43      11.104   3.995  -0.854  1.00  0.00           H  
ATOM    649 1HG1 VAL A  43       8.818   3.709  -1.471  1.00  0.00           H  
ATOM    650 2HG1 VAL A  43       9.037   5.425  -1.235  1.00  0.00           H  
ATOM    651 3HG1 VAL A  43       8.981   4.782  -2.890  1.00  0.00           H  
ATOM    652 1HG2 VAL A  43      12.245   3.077  -2.903  1.00  0.00           H  
ATOM    653 2HG2 VAL A  43      10.836   3.552  -3.863  1.00  0.00           H  
ATOM    654 3HG2 VAL A  43      10.691   2.319  -2.582  1.00  0.00           H  
ATOM    655  N   GLU A  44      10.454   7.702  -1.738  1.00  0.00           N  
ATOM    656  CA  GLU A  44       9.839   8.751  -0.939  1.00  0.00           C  
ATOM    657  C   GLU A  44       8.397   8.357  -0.610  1.00  0.00           C  
ATOM    658  O   GLU A  44       7.622   7.965  -1.480  1.00  0.00           O  
ATOM    659  CB  GLU A  44       9.976  10.100  -1.657  1.00  0.00           C  
ATOM    660  CG  GLU A  44       9.650  11.260  -0.709  1.00  0.00           C  
ATOM    661  CD  GLU A  44      10.172  12.612  -1.223  1.00  0.00           C  
ATOM    662  OE1 GLU A  44       9.366  13.560  -1.329  1.00  0.00           O  
ATOM    663  OE2 GLU A  44      11.408  12.738  -1.369  1.00  0.00           O  
ATOM    664  H   GLU A  44      10.110   7.585  -2.680  1.00  0.00           H  
ATOM    665  HA  GLU A  44      10.403   8.856  -0.012  1.00  0.00           H  
ATOM    666 1HB  GLU A  44       9.322  10.135  -2.528  1.00  0.00           H  
ATOM    667 2HB  GLU A  44      11.008  10.200  -1.992  1.00  0.00           H  
ATOM    668 1HG  GLU A  44      10.109  11.065   0.260  1.00  0.00           H  
ATOM    669 2HG  GLU A  44       8.571  11.295  -0.559  1.00  0.00           H  
ATOM    670  N   VAL A  45       8.038   8.409   0.671  1.00  0.00           N  
ATOM    671  CA  VAL A  45       6.690   8.104   1.145  1.00  0.00           C  
ATOM    672  C   VAL A  45       6.101   9.346   1.792  1.00  0.00           C  
ATOM    673  O   VAL A  45       6.563   9.801   2.840  1.00  0.00           O  
ATOM    674  CB  VAL A  45       6.659   6.890   2.090  1.00  0.00           C  
ATOM    675  CG1 VAL A  45       5.205   6.539   2.439  1.00  0.00           C  
ATOM    676  CG2 VAL A  45       7.303   5.653   1.447  1.00  0.00           C  
ATOM    677  H   VAL A  45       8.738   8.666   1.352  1.00  0.00           H  
ATOM    678  HA  VAL A  45       6.083   7.802   0.291  1.00  0.00           H  
ATOM    679  HB  VAL A  45       7.197   7.127   3.008  1.00  0.00           H  
ATOM    680 1HG1 VAL A  45       5.179   5.652   3.073  1.00  0.00           H  
ATOM    681 2HG1 VAL A  45       4.737   7.363   2.979  1.00  0.00           H  
ATOM    682 3HG1 VAL A  45       4.641   6.344   1.527  1.00  0.00           H  
ATOM    683 1HG2 VAL A  45       7.190   4.785   2.096  1.00  0.00           H  
ATOM    684 2HG2 VAL A  45       6.835   5.450   0.484  1.00  0.00           H  
ATOM    685 3HG2 VAL A  45       8.367   5.828   1.292  1.00  0.00           H  
ATOM    686  N   HIS A  46       5.041   9.873   1.186  1.00  0.00           N  
ATOM    687  CA  HIS A  46       4.231  10.941   1.755  1.00  0.00           C  
ATOM    688  C   HIS A  46       3.047  10.343   2.499  1.00  0.00           C  
ATOM    689  O   HIS A  46       2.192   9.682   1.914  1.00  0.00           O  
ATOM    690  CB  HIS A  46       3.743  11.908   0.682  1.00  0.00           C  
ATOM    691  CG  HIS A  46       4.828  12.385  -0.231  1.00  0.00           C  
ATOM    692  ND1 HIS A  46       5.674  13.443   0.006  1.00  0.00           N  
ATOM    693  CD2 HIS A  46       5.150  11.857  -1.451  1.00  0.00           C  
ATOM    694  CE1 HIS A  46       6.463  13.575  -1.074  1.00  0.00           C  
ATOM    695  NE2 HIS A  46       6.164  12.640  -1.982  1.00  0.00           N  
ATOM    696  H   HIS A  46       4.797   9.500   0.280  1.00  0.00           H  
ATOM    697  HA  HIS A  46       4.831  11.516   2.460  1.00  0.00           H  
ATOM    698 1HB  HIS A  46       2.975  11.424   0.078  1.00  0.00           H  
ATOM    699 2HB  HIS A  46       3.287  12.777   1.156  1.00  0.00           H  
ATOM    700  HD2 HIS A  46       4.672  11.004  -1.933  1.00  0.00           H  
ATOM    701  HE1 HIS A  46       7.239  14.328  -1.208  1.00  0.00           H  
ATOM    702  HE2 HIS A  46       6.602  12.532  -2.886  1.00  0.00           H  
ATOM    703  N   ILE A  47       2.976  10.608   3.794  1.00  0.00           N  
ATOM    704  CA  ILE A  47       1.918  10.140   4.675  1.00  0.00           C  
ATOM    705  C   ILE A  47       1.065  11.343   5.060  1.00  0.00           C  
ATOM    706  O   ILE A  47       1.588  12.336   5.570  1.00  0.00           O  
ATOM    707  CB  ILE A  47       2.500   9.434   5.915  1.00  0.00           C  
ATOM    708  CG1 ILE A  47       3.595   8.399   5.565  1.00  0.00           C  
ATOM    709  CG2 ILE A  47       1.332   8.782   6.678  1.00  0.00           C  
ATOM    710  CD1 ILE A  47       4.307   7.836   6.799  1.00  0.00           C  
ATOM    711  H   ILE A  47       3.709  11.174   4.196  1.00  0.00           H  
ATOM    712  HA  ILE A  47       1.318   9.408   4.136  1.00  0.00           H  
ATOM    713  HB  ILE A  47       2.961  10.193   6.548  1.00  0.00           H  
ATOM    714 1HG1 ILE A  47       4.369   8.868   4.958  1.00  0.00           H  
ATOM    715 2HG1 ILE A  47       3.164   7.580   4.989  1.00  0.00           H  
ATOM    716 1HG2 ILE A  47       0.619   9.543   6.997  1.00  0.00           H  
ATOM    717 2HG2 ILE A  47       0.815   8.071   6.034  1.00  0.00           H  
ATOM    718 3HG2 ILE A  47       1.682   8.267   7.573  1.00  0.00           H  
ATOM    719 1HD1 ILE A  47       5.129   7.194   6.481  1.00  0.00           H  
ATOM    720 2HD1 ILE A  47       3.624   7.242   7.406  1.00  0.00           H  
ATOM    721 3HD1 ILE A  47       4.710   8.653   7.399  1.00  0.00           H  
ATOM    722  N   LYS A  48      -0.246  11.257   4.847  1.00  0.00           N  
ATOM    723  CA  LYS A  48      -1.217  12.258   5.296  1.00  0.00           C  
ATOM    724  C   LYS A  48      -2.230  11.617   6.234  1.00  0.00           C  
ATOM    725  O   LYS A  48      -2.800  10.576   5.918  1.00  0.00           O  
ATOM    726  CB  LYS A  48      -1.867  12.930   4.083  1.00  0.00           C  
ATOM    727  CG  LYS A  48      -2.914  13.971   4.500  1.00  0.00           C  
ATOM    728  CD  LYS A  48      -3.662  14.514   3.283  1.00  0.00           C  
ATOM    729  CE  LYS A  48      -4.758  15.456   3.788  1.00  0.00           C  
ATOM    730  NZ  LYS A  48      -5.719  15.796   2.714  1.00  0.00           N  
ATOM    731  H   LYS A  48      -0.592  10.411   4.419  1.00  0.00           H  
ATOM    732  HA  LYS A  48      -0.683  13.038   5.841  1.00  0.00           H  
ATOM    733 1HB  LYS A  48      -1.093  13.415   3.487  1.00  0.00           H  
ATOM    734 2HB  LYS A  48      -2.342  12.165   3.468  1.00  0.00           H  
ATOM    735 1HG  LYS A  48      -3.650  13.509   5.160  1.00  0.00           H  
ATOM    736 2HG  LYS A  48      -2.430  14.787   5.036  1.00  0.00           H  
ATOM    737 1HD  LYS A  48      -2.972  15.039   2.623  1.00  0.00           H  
ATOM    738 2HD  LYS A  48      -4.110  13.678   2.747  1.00  0.00           H  
ATOM    739 1HE  LYS A  48      -5.285  14.956   4.600  1.00  0.00           H  
ATOM    740 2HE  LYS A  48      -4.307  16.350   4.219  1.00  0.00           H  
ATOM    741 1HZ  LYS A  48      -6.451  16.382   3.088  1.00  0.00           H  
ATOM    742 2HZ  LYS A  48      -5.265  16.257   1.938  1.00  0.00           H  
ATOM    743 3HZ  LYS A  48      -6.144  14.945   2.372  1.00  0.00           H  
ATOM    744  N   VAL A  49      -2.469  12.269   7.368  1.00  0.00           N  
ATOM    745  CA  VAL A  49      -3.356  11.803   8.438  1.00  0.00           C  
ATOM    746  C   VAL A  49      -4.117  13.005   8.982  1.00  0.00           C  
ATOM    747  O   VAL A  49      -3.553  13.850   9.679  1.00  0.00           O  
ATOM    748  CB  VAL A  49      -2.541  11.146   9.559  1.00  0.00           C  
ATOM    749  CG1 VAL A  49      -3.465  10.511  10.593  1.00  0.00           C  
ATOM    750  CG2 VAL A  49      -1.607  10.062   9.029  1.00  0.00           C  
ATOM    751  H   VAL A  49      -1.950  13.118   7.540  1.00  0.00           H  
ATOM    752  HA  VAL A  49      -4.045  11.068   8.021  1.00  0.00           H  
ATOM    753  HB  VAL A  49      -1.923  11.897  10.052  1.00  0.00           H  
ATOM    754 1HG1 VAL A  49      -2.845  10.055  11.365  1.00  0.00           H  
ATOM    755 2HG1 VAL A  49      -4.090   9.752  10.122  1.00  0.00           H  
ATOM    756 3HG1 VAL A  49      -4.095  11.267  11.060  1.00  0.00           H  
ATOM    757 1HG2 VAL A  49      -0.990   9.713   9.857  1.00  0.00           H  
ATOM    758 2HG2 VAL A  49      -2.176   9.253   8.570  1.00  0.00           H  
ATOM    759 3HG2 VAL A  49      -0.907  10.483   8.306  1.00  0.00           H  
ATOM    760  N   GLY A  50      -5.392  13.134   8.610  1.00  0.00           N  
ATOM    761  CA  GLY A  50      -6.125  14.386   8.802  1.00  0.00           C  
ATOM    762  C   GLY A  50      -5.395  15.554   8.124  1.00  0.00           C  
ATOM    763  O   GLY A  50      -5.181  15.535   6.907  1.00  0.00           O  
ATOM    764  H   GLY A  50      -5.818  12.397   8.067  1.00  0.00           H  
ATOM    765 1HA  GLY A  50      -7.129  14.286   8.390  1.00  0.00           H  
ATOM    766 2HA  GLY A  50      -6.233  14.584   9.868  1.00  0.00           H  
ATOM    767  N   ASP A  51      -4.986  16.541   8.923  1.00  0.00           N  
ATOM    768  CA  ASP A  51      -4.224  17.713   8.469  1.00  0.00           C  
ATOM    769  C   ASP A  51      -2.701  17.537   8.579  1.00  0.00           C  
ATOM    770  O   ASP A  51      -1.949  18.303   7.971  1.00  0.00           O  
ATOM    771  CB  ASP A  51      -4.669  18.949   9.261  1.00  0.00           C  
ATOM    772  CG  ASP A  51      -6.162  19.230   9.097  1.00  0.00           C  
ATOM    773  OD1 ASP A  51      -6.638  19.182   7.940  1.00  0.00           O  
ATOM    774  OD2 ASP A  51      -6.808  19.453  10.145  1.00  0.00           O  
ATOM    775  H   ASP A  51      -5.227  16.496   9.902  1.00  0.00           H  
ATOM    776  HA  ASP A  51      -4.445  17.882   7.415  1.00  0.00           H  
ATOM    777 1HB  ASP A  51      -4.434  18.799  10.314  1.00  0.00           H  
ATOM    778 2HB  ASP A  51      -4.113  19.818   8.909  1.00  0.00           H  
ATOM    779  N   GLU A  52      -2.225  16.535   9.327  1.00  0.00           N  
ATOM    780  CA  GLU A  52      -0.791  16.276   9.462  1.00  0.00           C  
ATOM    781  C   GLU A  52      -0.259  15.586   8.202  1.00  0.00           C  
ATOM    782  O   GLU A  52      -0.875  14.666   7.656  1.00  0.00           O  
ATOM    783  CB  GLU A  52      -0.466  15.490  10.749  1.00  0.00           C  
ATOM    784  CG  GLU A  52       1.056  15.461  11.022  1.00  0.00           C  
ATOM    785  CD  GLU A  52       1.469  14.799  12.352  1.00  0.00           C  
ATOM    786  OE1 GLU A  52       2.686  14.500  12.504  1.00  0.00           O  
ATOM    787  OE2 GLU A  52       0.591  14.595  13.216  1.00  0.00           O  
ATOM    788  H   GLU A  52      -2.864  15.836   9.678  1.00  0.00           H  
ATOM    789  HA  GLU A  52      -0.277  17.230   9.583  1.00  0.00           H  
ATOM    790 1HB  GLU A  52      -0.842  14.471  10.662  1.00  0.00           H  
ATOM    791 2HB  GLU A  52      -0.966  15.981  11.584  1.00  0.00           H  
ATOM    792 1HG  GLU A  52       1.426  16.486  11.016  1.00  0.00           H  
ATOM    793 2HG  GLU A  52       1.547  14.931  10.206  1.00  0.00           H  
ATOM    794  N   LYS A  53       0.909  16.039   7.739  1.00  0.00           N  
ATOM    795  CA  LYS A  53       1.629  15.463   6.604  1.00  0.00           C  
ATOM    796  C   LYS A  53       3.075  15.209   6.994  1.00  0.00           C  
ATOM    797  O   LYS A  53       3.712  16.091   7.566  1.00  0.00           O  
ATOM    798  CB  LYS A  53       1.578  16.394   5.389  1.00  0.00           C  
ATOM    799  CG  LYS A  53       0.156  16.621   4.864  1.00  0.00           C  
ATOM    800  CD  LYS A  53       0.209  17.595   3.685  1.00  0.00           C  
ATOM    801  CE  LYS A  53      -1.203  17.946   3.219  1.00  0.00           C  
ATOM    802  NZ  LYS A  53      -1.153  18.965   2.141  1.00  0.00           N  
ATOM    803  H   LYS A  53       1.372  16.773   8.255  1.00  0.00           H  
ATOM    804  HA  LYS A  53       1.162  14.513   6.344  1.00  0.00           H  
ATOM    805 1HB  LYS A  53       2.179  15.957   4.591  1.00  0.00           H  
ATOM    806 2HB  LYS A  53       2.019  17.352   5.663  1.00  0.00           H  
ATOM    807 1HG  LYS A  53      -0.269  15.671   4.540  1.00  0.00           H  
ATOM    808 2HG  LYS A  53      -0.468  17.048   5.650  1.00  0.00           H  
ATOM    809 1HD  LYS A  53       0.771  17.139   2.869  1.00  0.00           H  
ATOM    810 2HD  LYS A  53       0.719  18.503   4.005  1.00  0.00           H  
ATOM    811 1HE  LYS A  53      -1.758  18.327   4.077  1.00  0.00           H  
ATOM    812 2HE  LYS A  53      -1.690  17.035   2.872  1.00  0.00           H  
ATOM    813 1HZ  LYS A  53      -0.683  19.792   2.478  1.00  0.00           H  
ATOM    814 2HZ  LYS A  53      -0.634  18.615   1.349  1.00  0.00           H  
ATOM    815 3HZ  LYS A  53      -2.081  19.230   1.843  1.00  0.00           H  
ATOM    816  N   ARG A  54       3.601  14.040   6.639  1.00  0.00           N  
ATOM    817  CA  ARG A  54       5.022  13.699   6.771  1.00  0.00           C  
ATOM    818  C   ARG A  54       5.548  13.136   5.465  1.00  0.00           C  
ATOM    819  O   ARG A  54       4.848  12.383   4.802  1.00  0.00           O  
ATOM    820  CB  ARG A  54       5.247  12.712   7.925  1.00  0.00           C  
ATOM    821  CG  ARG A  54       4.780  13.296   9.267  1.00  0.00           C  
ATOM    822  CD  ARG A  54       5.794  13.060  10.377  1.00  0.00           C  
ATOM    823  NE  ARG A  54       5.256  13.556  11.646  1.00  0.00           N  
ATOM    824  CZ  ARG A  54       5.899  13.725  12.774  1.00  0.00           C  
ATOM    825  NH1 ARG A  54       7.180  13.493  12.899  1.00  0.00           N  
ATOM    826  NH2 ARG A  54       5.208  14.139  13.790  1.00  0.00           N  
ATOM    827  H   ARG A  54       3.000  13.379   6.168  1.00  0.00           H  
ATOM    828  HA  ARG A  54       5.574  14.606   7.021  1.00  0.00           H  
ATOM    829 1HB  ARG A  54       6.311  12.480   7.973  1.00  0.00           H  
ATOM    830 2HB  ARG A  54       4.711  11.784   7.730  1.00  0.00           H  
ATOM    831 1HG  ARG A  54       4.635  14.374   9.192  1.00  0.00           H  
ATOM    832 2HG  ARG A  54       3.827  12.843   9.541  1.00  0.00           H  
ATOM    833 1HD  ARG A  54       6.715  13.588  10.128  1.00  0.00           H  
ATOM    834 2HD  ARG A  54       6.000  11.993  10.458  1.00  0.00           H  
ATOM    835  HE  ARG A  54       4.270  13.771  11.699  1.00  0.00           H  
ATOM    836 1HH1 ARG A  54       7.634  13.637  13.790  1.00  0.00           H  
ATOM    837 2HH1 ARG A  54       7.685  13.144  12.097  1.00  0.00           H  
ATOM    838 1HH2 ARG A  54       4.226  14.297  13.613  1.00  0.00           H  
ATOM    839 2HH2 ARG A  54       5.582  14.185  14.727  1.00  0.00           H  
ATOM    840  N   THR A  55       6.782  13.479   5.135  1.00  0.00           N  
ATOM    841  CA  THR A  55       7.530  12.873   4.033  1.00  0.00           C  
ATOM    842  C   THR A  55       8.692  12.101   4.632  1.00  0.00           C  
ATOM    843  O   THR A  55       9.385  12.622   5.506  1.00  0.00           O  
ATOM    844  CB  THR A  55       8.036  13.933   3.051  1.00  0.00           C  
ATOM    845  OG1 THR A  55       6.961  14.648   2.477  1.00  0.00           O  
ATOM    846  CG2 THR A  55       8.794  13.321   1.883  1.00  0.00           C  
ATOM    847  H   THR A  55       7.304  14.084   5.753  1.00  0.00           H  
ATOM    848  HA  THR A  55       6.866  12.196   3.495  1.00  0.00           H  
ATOM    849  HB  THR A  55       8.690  14.633   3.572  1.00  0.00           H  
ATOM    850  HG1 THR A  55       6.637  14.065   1.786  1.00  0.00           H  
ATOM    851 1HG2 THR A  55       9.707  12.833   2.225  1.00  0.00           H  
ATOM    852 2HG2 THR A  55       8.166  12.593   1.370  1.00  0.00           H  
ATOM    853 3HG2 THR A  55       9.084  14.102   1.181  1.00  0.00           H  
ATOM    854  N   VAL A  56       8.886  10.866   4.184  1.00  0.00           N  
ATOM    855  CA  VAL A  56       9.974   9.997   4.629  1.00  0.00           C  
ATOM    856  C   VAL A  56      10.667   9.416   3.414  1.00  0.00           C  
ATOM    857  O   VAL A  56      10.036   8.738   2.609  1.00  0.00           O  
ATOM    858  CB  VAL A  56       9.450   8.869   5.533  1.00  0.00           C  
ATOM    859  CG1 VAL A  56      10.585   7.972   6.041  1.00  0.00           C  
ATOM    860  CG2 VAL A  56       8.742   9.457   6.755  1.00  0.00           C  
ATOM    861  H   VAL A  56       8.244  10.489   3.501  1.00  0.00           H  
ATOM    862  HA  VAL A  56      10.676  10.593   5.214  1.00  0.00           H  
ATOM    863  HB  VAL A  56       8.739   8.252   4.984  1.00  0.00           H  
ATOM    864 1HG1 VAL A  56      10.174   7.179   6.666  1.00  0.00           H  
ATOM    865 2HG1 VAL A  56      11.099   7.496   5.206  1.00  0.00           H  
ATOM    866 3HG1 VAL A  56      11.305   8.555   6.615  1.00  0.00           H  
ATOM    867 1HG2 VAL A  56       7.772   9.861   6.469  1.00  0.00           H  
ATOM    868 2HG2 VAL A  56       9.355  10.239   7.204  1.00  0.00           H  
ATOM    869 3HG2 VAL A  56       8.606   8.657   7.484  1.00  0.00           H  
ATOM    870  N   THR A  57      11.969   9.643   3.301  1.00  0.00           N  
ATOM    871  CA  THR A  57      12.812   8.878   2.383  1.00  0.00           C  
ATOM    872  C   THR A  57      13.203   7.572   3.063  1.00  0.00           C  
ATOM    873  O   THR A  57      13.731   7.593   4.172  1.00  0.00           O  
ATOM    874  CB  THR A  57      14.063   9.667   1.986  1.00  0.00           C  
ATOM    875  OG1 THR A  57      13.713  10.962   1.547  1.00  0.00           O  
ATOM    876  CG2 THR A  57      14.843   8.977   0.869  1.00  0.00           C  
ATOM    877  H   THR A  57      12.432  10.246   3.965  1.00  0.00           H  
ATOM    878  HA  THR A  57      12.237   8.666   1.481  1.00  0.00           H  
ATOM    879  HB  THR A  57      14.712   9.770   2.856  1.00  0.00           H  
ATOM    880  HG1 THR A  57      13.407  10.928   0.638  1.00  0.00           H  
ATOM    881 1HG2 THR A  57      14.189   8.783   0.019  1.00  0.00           H  
ATOM    882 2HG2 THR A  57      15.666   9.618   0.552  1.00  0.00           H  
ATOM    883 3HG2 THR A  57      15.258   8.036   1.231  1.00  0.00           H  
ATOM    884  N   VAL A  58      12.946   6.446   2.405  1.00  0.00           N  
ATOM    885  CA  VAL A  58      13.319   5.106   2.864  1.00  0.00           C  
ATOM    886  C   VAL A  58      14.365   4.566   1.897  1.00  0.00           C  
ATOM    887  O   VAL A  58      14.078   4.346   0.716  1.00  0.00           O  
ATOM    888  CB  VAL A  58      12.088   4.182   2.941  1.00  0.00           C  
ATOM    889  CG1 VAL A  58      12.433   2.864   3.646  1.00  0.00           C  
ATOM    890  CG2 VAL A  58      10.924   4.815   3.715  1.00  0.00           C  
ATOM    891  H   VAL A  58      12.475   6.517   1.515  1.00  0.00           H  
ATOM    892  HA  VAL A  58      13.723   5.186   3.874  1.00  0.00           H  
ATOM    893  HB  VAL A  58      11.739   3.961   1.933  1.00  0.00           H  
ATOM    894 1HG1 VAL A  58      13.293   2.394   3.168  1.00  0.00           H  
ATOM    895 2HG1 VAL A  58      12.683   3.046   4.691  1.00  0.00           H  
ATOM    896 3HG1 VAL A  58      11.585   2.180   3.596  1.00  0.00           H  
ATOM    897 1HG2 VAL A  58      10.099   4.104   3.768  1.00  0.00           H  
ATOM    898 2HG2 VAL A  58      10.568   5.709   3.203  1.00  0.00           H  
ATOM    899 3HG2 VAL A  58      11.248   5.076   4.722  1.00  0.00           H  
ATOM    900  N   ASN A  59      15.596   4.384   2.362  1.00  0.00           N  
ATOM    901  CA  ASN A  59      16.695   3.889   1.538  1.00  0.00           C  
ATOM    902  C   ASN A  59      16.565   2.379   1.265  1.00  0.00           C  
ATOM    903  O   ASN A  59      15.836   1.682   1.971  1.00  0.00           O  
ATOM    904  CB  ASN A  59      18.030   4.243   2.205  1.00  0.00           C  
ATOM    905  CG  ASN A  59      18.221   5.740   2.280  1.00  0.00           C  
ATOM    906  OD1 ASN A  59      18.382   6.412   1.272  1.00  0.00           O  
ATOM    907  ND2 ASN A  59      18.168   6.296   3.464  1.00  0.00           N  
ATOM    908  H   ASN A  59      15.777   4.542   3.343  1.00  0.00           H  
ATOM    909  HA  ASN A  59      16.655   4.390   0.570  1.00  0.00           H  
ATOM    910 1HB  ASN A  59      18.865   3.831   1.639  1.00  0.00           H  
ATOM    911 2HB  ASN A  59      18.065   3.810   3.205  1.00  0.00           H  
ATOM    912 1HD2 ASN A  59      17.764   5.756   4.216  1.00  0.00           H  
ATOM    913 2HD2 ASN A  59      18.178   7.305   3.505  1.00  0.00           H  
ATOM    914  N   PRO A  60      17.262   1.845   0.247  1.00  0.00           N  
ATOM    915  CA  PRO A  60      17.290   0.408  -0.022  1.00  0.00           C  
ATOM    916  C   PRO A  60      17.653  -0.424   1.215  1.00  0.00           C  
ATOM    917  O   PRO A  60      18.678  -0.182   1.852  1.00  0.00           O  
ATOM    918  CB  PRO A  60      18.338   0.233  -1.126  1.00  0.00           C  
ATOM    919  CG  PRO A  60      18.233   1.549  -1.885  1.00  0.00           C  
ATOM    920  CD  PRO A  60      18.029   2.560  -0.764  1.00  0.00           C  
ATOM    921  HA  PRO A  60      16.307   0.092  -0.402  1.00  0.00           H  
ATOM    922 1HB  PRO A  60      18.127  -0.626  -1.762  1.00  0.00           H  
ATOM    923 2HB  PRO A  60      19.336   0.148  -0.697  1.00  0.00           H  
ATOM    924 1HG  PRO A  60      19.126   1.759  -2.474  1.00  0.00           H  
ATOM    925 2HG  PRO A  60      17.342   1.517  -2.512  1.00  0.00           H  
ATOM    926 1HD  PRO A  60      17.494   3.432  -1.141  1.00  0.00           H  
ATOM    927 2HD  PRO A  60      18.997   2.851  -0.357  1.00  0.00           H  
ATOM    928  N   GLY A  61      16.822  -1.414   1.541  1.00  0.00           N  
ATOM    929  CA  GLY A  61      16.981  -2.298   2.698  1.00  0.00           C  
ATOM    930  C   GLY A  61      16.609  -1.674   4.048  1.00  0.00           C  
ATOM    931  O   GLY A  61      16.712  -2.352   5.071  1.00  0.00           O  
ATOM    932  H   GLY A  61      15.956  -1.499   1.027  1.00  0.00           H  
ATOM    933 1HA  GLY A  61      16.365  -3.187   2.564  1.00  0.00           H  
ATOM    934 2HA  GLY A  61      18.016  -2.631   2.762  1.00  0.00           H  
ATOM    935  N   GLU A  62      16.188  -0.409   4.074  1.00  0.00           N  
ATOM    936  CA  GLU A  62      15.845   0.306   5.300  1.00  0.00           C  
ATOM    937  C   GLU A  62      14.423  -0.029   5.776  1.00  0.00           C  
ATOM    938  O   GLU A  62      13.500  -0.244   4.981  1.00  0.00           O  
ATOM    939  CB  GLU A  62      16.060   1.816   5.094  1.00  0.00           C  
ATOM    940  CG  GLU A  62      16.070   2.620   6.403  1.00  0.00           C  
ATOM    941  CD  GLU A  62      16.361   4.120   6.200  1.00  0.00           C  
ATOM    942  OE1 GLU A  62      16.583   4.802   7.222  1.00  0.00           O  
ATOM    943  OE2 GLU A  62      16.402   4.590   5.036  1.00  0.00           O  
ATOM    944  H   GLU A  62      16.091   0.094   3.203  1.00  0.00           H  
ATOM    945  HA  GLU A  62      16.538   0.000   6.084  1.00  0.00           H  
ATOM    946 1HB  GLU A  62      17.022   1.962   4.602  1.00  0.00           H  
ATOM    947 2HB  GLU A  62      15.272   2.203   4.449  1.00  0.00           H  
ATOM    948 1HG  GLU A  62      15.103   2.512   6.895  1.00  0.00           H  
ATOM    949 2HG  GLU A  62      16.829   2.195   7.059  1.00  0.00           H  
ATOM    950  N   GLU A  63      14.250  -0.032   7.099  1.00  0.00           N  
ATOM    951  CA  GLU A  63      12.951  -0.016   7.765  1.00  0.00           C  
ATOM    952  C   GLU A  63      12.851   1.249   8.630  1.00  0.00           C  
ATOM    953  O   GLU A  63      13.710   1.494   9.477  1.00  0.00           O  
ATOM    954  CB  GLU A  63      12.728  -1.321   8.557  1.00  0.00           C  
ATOM    955  CG  GLU A  63      11.317  -1.406   9.165  1.00  0.00           C  
ATOM    956  CD  GLU A  63      10.984  -2.791   9.750  1.00  0.00           C  
ATOM    957  OE1 GLU A  63      10.684  -2.886  10.961  1.00  0.00           O  
ATOM    958  OE2 GLU A  63      10.864  -3.772   8.971  1.00  0.00           O  
ATOM    959  H   GLU A  63      15.043   0.198   7.682  1.00  0.00           H  
ATOM    960  HA  GLU A  63      12.171   0.002   7.003  1.00  0.00           H  
ATOM    961 1HB  GLU A  63      12.863  -2.160   7.876  1.00  0.00           H  
ATOM    962 2HB  GLU A  63      13.468  -1.401   9.354  1.00  0.00           H  
ATOM    963 1HG  GLU A  63      11.213  -0.643   9.936  1.00  0.00           H  
ATOM    964 2HG  GLU A  63      10.585  -1.190   8.386  1.00  0.00           H  
ATOM    965  N   VAL A  64      11.807   2.052   8.415  1.00  0.00           N  
ATOM    966  CA  VAL A  64      11.561   3.314   9.131  1.00  0.00           C  
ATOM    967  C   VAL A  64      10.195   3.261   9.804  1.00  0.00           C  
ATOM    968  O   VAL A  64       9.215   2.833   9.200  1.00  0.00           O  
ATOM    969  CB  VAL A  64      11.664   4.542   8.199  1.00  0.00           C  
ATOM    970  CG1 VAL A  64      11.476   5.847   8.989  1.00  0.00           C  
ATOM    971  CG2 VAL A  64      13.023   4.617   7.495  1.00  0.00           C  
ATOM    972  H   VAL A  64      11.122   1.755   7.734  1.00  0.00           H  
ATOM    973  HA  VAL A  64      12.340   3.442   9.884  1.00  0.00           H  
ATOM    974  HB  VAL A  64      10.888   4.484   7.436  1.00  0.00           H  
ATOM    975 1HG1 VAL A  64      11.717   6.703   8.359  1.00  0.00           H  
ATOM    976 2HG1 VAL A  64      12.143   5.860   9.851  1.00  0.00           H  
ATOM    977 3HG1 VAL A  64      10.443   5.944   9.323  1.00  0.00           H  
ATOM    978 1HG2 VAL A  64      13.086   5.513   6.877  1.00  0.00           H  
ATOM    979 2HG2 VAL A  64      13.155   3.752   6.846  1.00  0.00           H  
ATOM    980 3HG2 VAL A  64      13.831   4.635   8.226  1.00  0.00           H  
ATOM    981  N   GLU A  65      10.103   3.735  11.046  1.00  0.00           N  
ATOM    982  CA  GLU A  65       8.832   3.898  11.757  1.00  0.00           C  
ATOM    983  C   GLU A  65       8.481   5.384  11.914  1.00  0.00           C  
ATOM    984  O   GLU A  65       9.305   6.198  12.330  1.00  0.00           O  
ATOM    985  CB  GLU A  65       8.859   3.146  13.102  1.00  0.00           C  
ATOM    986  CG  GLU A  65       7.471   3.097  13.763  1.00  0.00           C  
ATOM    987  CD  GLU A  65       7.460   2.308  15.085  1.00  0.00           C  
ATOM    988  OE1 GLU A  65       7.419   2.953  16.153  1.00  0.00           O  
ATOM    989  OE2 GLU A  65       7.389   1.053  15.045  1.00  0.00           O  
ATOM    990  H   GLU A  65      10.934   4.107  11.484  1.00  0.00           H  
ATOM    991  HA  GLU A  65       8.045   3.420  11.173  1.00  0.00           H  
ATOM    992 1HB  GLU A  65       9.193   2.123  12.927  1.00  0.00           H  
ATOM    993 2HB  GLU A  65       9.565   3.631  13.776  1.00  0.00           H  
ATOM    994 1HG  GLU A  65       7.128   4.115  13.952  1.00  0.00           H  
ATOM    995 2HG  GLU A  65       6.764   2.643  13.069  1.00  0.00           H  
ATOM    996  N   VAL A  66       7.230   5.733  11.617  1.00  0.00           N  
ATOM    997  CA  VAL A  66       6.637   7.051  11.862  1.00  0.00           C  
ATOM    998  C   VAL A  66       5.446   6.872  12.787  1.00  0.00           C  
ATOM    999  O   VAL A  66       4.598   6.019  12.547  1.00  0.00           O  
ATOM   1000  CB  VAL A  66       6.177   7.731  10.561  1.00  0.00           C  
ATOM   1001  CG1 VAL A  66       5.801   9.200  10.810  1.00  0.00           C  
ATOM   1002  CG2 VAL A  66       7.253   7.712   9.480  1.00  0.00           C  
ATOM   1003  H   VAL A  66       6.624   5.018  11.242  1.00  0.00           H  
ATOM   1004  HA  VAL A  66       7.391   7.689  12.325  1.00  0.00           H  
ATOM   1005  HB  VAL A  66       5.302   7.212  10.171  1.00  0.00           H  
ATOM   1006 1HG1 VAL A  66       4.969   9.267  11.511  1.00  0.00           H  
ATOM   1007 2HG1 VAL A  66       6.658   9.741  11.210  1.00  0.00           H  
ATOM   1008 3HG1 VAL A  66       5.487   9.660   9.873  1.00  0.00           H  
ATOM   1009 1HG2 VAL A  66       7.503   6.686   9.209  1.00  0.00           H  
ATOM   1010 2HG2 VAL A  66       8.151   8.223   9.827  1.00  0.00           H  
ATOM   1011 3HG2 VAL A  66       6.850   8.201   8.593  1.00  0.00           H  
ATOM   1012  N   THR A  67       5.348   7.689  13.832  1.00  0.00           N  
ATOM   1013  CA  THR A  67       4.189   7.688  14.732  1.00  0.00           C  
ATOM   1014  C   THR A  67       3.431   9.003  14.620  1.00  0.00           C  
ATOM   1015  O   THR A  67       4.033  10.077  14.654  1.00  0.00           O  
ATOM   1016  CB  THR A  67       4.610   7.455  16.195  1.00  0.00           C  
ATOM   1017  OG1 THR A  67       5.294   6.200  16.304  1.00  0.00           O  
ATOM   1018  CG2 THR A  67       3.392   7.446  17.106  1.00  0.00           C  
ATOM   1019  H   THR A  67       6.047   8.407  13.959  1.00  0.00           H  
ATOM   1020  HA  THR A  67       3.523   6.877  14.437  1.00  0.00           H  
ATOM   1021  HB  THR A  67       5.286   8.250  16.510  1.00  0.00           H  
ATOM   1022  HG1 THR A  67       6.215   6.315  16.056  1.00  0.00           H  
ATOM   1023 1HG2 THR A  67       3.709   7.280  18.135  1.00  0.00           H  
ATOM   1024 2HG2 THR A  67       2.877   8.403  17.034  1.00  0.00           H  
ATOM   1025 3HG2 THR A  67       2.717   6.647  16.802  1.00  0.00           H  
ATOM   1026  N   PHE A  68       2.110   8.898  14.530  1.00  0.00           N  
ATOM   1027  CA  PHE A  68       1.154   9.994  14.620  1.00  0.00           C  
ATOM   1028  C   PHE A  68       0.368   9.855  15.919  1.00  0.00           C  
ATOM   1029  O   PHE A  68       0.029   8.737  16.312  1.00  0.00           O  
ATOM   1030  CB  PHE A  68       0.205   9.958  13.419  1.00  0.00           C  
ATOM   1031  CG  PHE A  68       0.893  10.139  12.084  1.00  0.00           C  
ATOM   1032  CD1 PHE A  68       0.891  11.402  11.466  1.00  0.00           C  
ATOM   1033  CD2 PHE A  68       1.541   9.053  11.465  1.00  0.00           C  
ATOM   1034  CE1 PHE A  68       1.528  11.577  10.228  1.00  0.00           C  
ATOM   1035  CE2 PHE A  68       2.199   9.234  10.238  1.00  0.00           C  
ATOM   1036  CZ  PHE A  68       2.191  10.497   9.621  1.00  0.00           C  
ATOM   1037  H   PHE A  68       1.713   7.969  14.496  1.00  0.00           H  
ATOM   1038  HA  PHE A  68       1.706  10.935  14.621  1.00  0.00           H  
ATOM   1039 1HB  PHE A  68      -0.329   9.008  13.413  1.00  0.00           H  
ATOM   1040 2HB  PHE A  68      -0.536  10.749  13.539  1.00  0.00           H  
ATOM   1041  HD1 PHE A  68       0.397  12.235  11.942  1.00  0.00           H  
ATOM   1042  HD2 PHE A  68       1.548   8.083  11.940  1.00  0.00           H  
ATOM   1043  HE1 PHE A  68       1.507  12.544   9.748  1.00  0.00           H  
ATOM   1044  HE2 PHE A  68       2.712   8.405   9.774  1.00  0.00           H  
ATOM   1045  HZ  PHE A  68       2.693  10.641   8.676  1.00  0.00           H  
ATOM   1046  N   SER A  69       0.042  10.983  16.547  1.00  0.00           N  
ATOM   1047  CA  SER A  69      -0.781  11.025  17.757  1.00  0.00           C  
ATOM   1048  C   SER A  69      -1.948  11.984  17.564  1.00  0.00           C  
ATOM   1049  O   SER A  69      -1.774  13.082  17.034  1.00  0.00           O  
ATOM   1050  CB  SER A  69       0.050  11.453  18.951  1.00  0.00           C  
ATOM   1051  OG  SER A  69      -0.745  11.576  20.098  1.00  0.00           O  
ATOM   1052  H   SER A  69       0.304  11.866  16.134  1.00  0.00           H  
ATOM   1053  HA  SER A  69      -1.171  10.024  17.945  1.00  0.00           H  
ATOM   1054 1HB  SER A  69       0.837  10.720  19.127  1.00  0.00           H  
ATOM   1055 2HB  SER A  69       0.532  12.406  18.736  1.00  0.00           H  
ATOM   1056  HG  SER A  69      -1.326  12.323  19.938  1.00  0.00           H  
ATOM   1057  N   ALA A  70      -3.135  11.596  18.017  1.00  0.00           N  
ATOM   1058  CA  ALA A  70      -4.331  12.416  17.930  1.00  0.00           C  
ATOM   1059  C   ALA A  70      -5.218  12.222  19.161  1.00  0.00           C  
ATOM   1060  O   ALA A  70      -5.577  11.104  19.503  1.00  0.00           O  
ATOM   1061  CB  ALA A  70      -5.088  12.055  16.647  1.00  0.00           C  
ATOM   1062  H   ALA A  70      -3.223  10.686  18.445  1.00  0.00           H  
ATOM   1063  HA  ALA A  70      -4.023  13.461  17.900  1.00  0.00           H  
ATOM   1064 1HB  ALA A  70      -6.019  12.620  16.600  1.00  0.00           H  
ATOM   1065 2HB  ALA A  70      -5.338  10.994  16.652  1.00  0.00           H  
ATOM   1066 3HB  ALA A  70      -4.473  12.271  15.773  1.00  0.00           H  
ATOM   1067  N   ASN A  71      -5.654  13.333  19.763  1.00  0.00           N  
ATOM   1068  CA  ASN A  71      -6.657  13.304  20.836  1.00  0.00           C  
ATOM   1069  C   ASN A  71      -8.008  12.745  20.358  1.00  0.00           C  
ATOM   1070  O   ASN A  71      -8.785  12.242  21.161  1.00  0.00           O  
ATOM   1071  CB  ASN A  71      -6.837  14.692  21.423  1.00  0.00           C  
ATOM   1072  CG  ASN A  71      -5.606  15.184  22.132  1.00  0.00           C  
ATOM   1073  OD1 ASN A  71      -4.677  14.413  22.395  1.00  0.00           O  
ATOM   1074  ND2 ASN A  71      -5.582  16.454  22.446  1.00  0.00           N  
ATOM   1075  H   ASN A  71      -5.220  14.214  19.528  1.00  0.00           H  
ATOM   1076  HA  ASN A  71      -6.304  12.634  21.622  1.00  0.00           H  
ATOM   1077 1HB  ASN A  71      -7.089  15.394  20.627  1.00  0.00           H  
ATOM   1078 2HB  ASN A  71      -7.669  14.684  22.127  1.00  0.00           H  
ATOM   1079 1HD2 ASN A  71      -4.788  16.837  22.918  1.00  0.00           H  
ATOM   1080 2HD2 ASN A  71      -6.356  17.042  22.213  1.00  0.00           H  
ATOM   1081  N   ASP A  72      -8.288  12.881  19.060  1.00  0.00           N  
ATOM   1082  CA  ASP A  72      -9.458  12.317  18.398  1.00  0.00           C  
ATOM   1083  C   ASP A  72      -9.006  11.202  17.437  1.00  0.00           C  
ATOM   1084  O   ASP A  72      -8.439  11.510  16.379  1.00  0.00           O  
ATOM   1085  CB  ASP A  72     -10.229  13.399  17.637  1.00  0.00           C  
ATOM   1086  CG  ASP A  72     -11.532  12.888  17.038  1.00  0.00           C  
ATOM   1087  OD1 ASP A  72     -11.784  11.710  17.131  1.00  0.00           O  
ATOM   1088  OD2 ASP A  72     -12.263  13.680  16.494  1.00  0.00           O  
ATOM   1089  H   ASP A  72      -7.555  13.228  18.458  1.00  0.00           H  
ATOM   1090  HA  ASP A  72     -10.116  11.895  19.158  1.00  0.00           H  
ATOM   1091 1HB  ASP A  72     -10.455  14.226  18.311  1.00  0.00           H  
ATOM   1092 2HB  ASP A  72      -9.606  13.792  16.833  1.00  0.00           H  
ATOM   1093  N   PRO A  73      -9.257   9.921  17.767  1.00  0.00           N  
ATOM   1094  CA  PRO A  73      -8.923   8.791  16.907  1.00  0.00           C  
ATOM   1095  C   PRO A  73      -9.593   8.854  15.531  1.00  0.00           C  
ATOM   1096  O   PRO A  73      -9.071   8.271  14.584  1.00  0.00           O  
ATOM   1097  CB  PRO A  73      -9.435   7.599  17.721  1.00  0.00           C  
ATOM   1098  CG  PRO A  73      -9.415   8.083  19.131  1.00  0.00           C  
ATOM   1099  CD  PRO A  73      -9.835   9.526  19.037  1.00  0.00           C  
ATOM   1100  HA  PRO A  73      -7.832   8.746  16.776  1.00  0.00           H  
ATOM   1101 1HB  PRO A  73     -10.442   7.316  17.381  1.00  0.00           H  
ATOM   1102 2HB  PRO A  73      -8.785   6.726  17.560  1.00  0.00           H  
ATOM   1103 1HG  PRO A  73     -10.099   7.482  19.749  1.00  0.00           H  
ATOM   1104 2HG  PRO A  73      -8.409   7.961  19.560  1.00  0.00           H  
ATOM   1105 1HD  PRO A  73     -10.933   9.589  19.033  1.00  0.00           H  
ATOM   1106 2HD  PRO A  73      -9.417  10.085  19.887  1.00  0.00           H  
ATOM   1107  N   HIS A  74     -10.693   9.601  15.358  1.00  0.00           N  
ATOM   1108  CA  HIS A  74     -11.320   9.776  14.046  1.00  0.00           C  
ATOM   1109  C   HIS A  74     -10.405  10.472  13.030  1.00  0.00           C  
ATOM   1110  O   HIS A  74     -10.604  10.317  11.823  1.00  0.00           O  
ATOM   1111  CB  HIS A  74     -12.620  10.575  14.186  1.00  0.00           C  
ATOM   1112  CG  HIS A  74     -13.662   9.887  15.013  1.00  0.00           C  
ATOM   1113  ND1 HIS A  74     -13.714   9.998  16.387  1.00  0.00           N  
ATOM   1114  CD2 HIS A  74     -14.691   9.081  14.661  1.00  0.00           C  
ATOM   1115  CE1 HIS A  74     -14.731   9.288  16.844  1.00  0.00           C  
ATOM   1116  NE2 HIS A  74     -15.339   8.723  15.817  1.00  0.00           N  
ATOM   1117  H   HIS A  74     -11.080  10.116  16.135  1.00  0.00           H  
ATOM   1118  HA  HIS A  74     -11.561   8.800  13.625  1.00  0.00           H  
ATOM   1119 1HB  HIS A  74     -12.406  11.542  14.643  1.00  0.00           H  
ATOM   1120 2HB  HIS A  74     -13.039  10.765  13.198  1.00  0.00           H  
ATOM   1121  HD1 HIS A  74     -13.136  10.584  16.955  1.00  0.00           H  
ATOM   1122  HD2 HIS A  74     -15.046   8.711  13.699  1.00  0.00           H  
ATOM   1123  HE1 HIS A  74     -14.944   9.247  17.912  1.00  0.00           H  
ATOM   1124  N   LYS A  75      -9.343  11.166  13.474  1.00  0.00           N  
ATOM   1125  CA  LYS A  75      -8.289  11.676  12.575  1.00  0.00           C  
ATOM   1126  C   LYS A  75      -7.584  10.566  11.793  1.00  0.00           C  
ATOM   1127  O   LYS A  75      -7.068  10.815  10.704  1.00  0.00           O  
ATOM   1128  CB  LYS A  75      -7.256  12.474  13.372  1.00  0.00           C  
ATOM   1129  CG  LYS A  75      -7.794  13.756  13.993  1.00  0.00           C  
ATOM   1130  CD  LYS A  75      -8.160  14.776  12.924  1.00  0.00           C  
ATOM   1131  CE  LYS A  75      -8.641  16.080  13.544  1.00  0.00           C  
ATOM   1132  NZ  LYS A  75      -9.041  17.073  12.510  1.00  0.00           N  
ATOM   1133  H   LYS A  75      -9.220  11.253  14.473  1.00  0.00           H  
ATOM   1134  HA  LYS A  75      -8.751  12.336  11.840  1.00  0.00           H  
ATOM   1135 1HB  LYS A  75      -6.859  11.854  14.177  1.00  0.00           H  
ATOM   1136 2HB  LYS A  75      -6.422  12.741  12.723  1.00  0.00           H  
ATOM   1137 1HG  LYS A  75      -8.680  13.530  14.586  1.00  0.00           H  
ATOM   1138 2HG  LYS A  75      -7.039  14.187  14.650  1.00  0.00           H  
ATOM   1139 1HD  LYS A  75      -7.289  14.979  12.300  1.00  0.00           H  
ATOM   1140 2HD  LYS A  75      -8.951  14.372  12.292  1.00  0.00           H  
ATOM   1141 1HE  LYS A  75      -9.495  15.882  14.190  1.00  0.00           H  
ATOM   1142 2HE  LYS A  75      -7.845  16.508  14.153  1.00  0.00           H  
ATOM   1143 1HZ  LYS A  75      -9.352  17.922  12.961  1.00  0.00           H  
ATOM   1144 2HZ  LYS A  75      -8.249  17.278  11.916  1.00  0.00           H  
ATOM   1145 3HZ  LYS A  75      -9.792  16.694  11.951  1.00  0.00           H  
ATOM   1146  N   PHE A  76      -7.594   9.348  12.324  1.00  0.00           N  
ATOM   1147  CA  PHE A  76      -7.023   8.163  11.702  1.00  0.00           C  
ATOM   1148  C   PHE A  76      -7.979   7.452  10.741  1.00  0.00           C  
ATOM   1149  O   PHE A  76      -7.588   6.460  10.140  1.00  0.00           O  
ATOM   1150  CB  PHE A  76      -6.576   7.180  12.786  1.00  0.00           C  
ATOM   1151  CG  PHE A  76      -5.608   7.767  13.774  1.00  0.00           C  
ATOM   1152  CD1 PHE A  76      -5.952   7.894  15.112  1.00  0.00           C  
ATOM   1153  CD2 PHE A  76      -4.353   8.195  13.368  1.00  0.00           C  
ATOM   1154  CE1 PHE A  76      -5.063   8.434  16.022  1.00  0.00           C  
ATOM   1155  CE2 PHE A  76      -3.462   8.734  14.276  1.00  0.00           C  
ATOM   1156  CZ  PHE A  76      -3.818   8.854  15.604  1.00  0.00           C  
ATOM   1157  H   PHE A  76      -8.042   9.217  13.219  1.00  0.00           H  
ATOM   1158  HA  PHE A  76      -6.155   8.465  11.114  1.00  0.00           H  
ATOM   1159 1HB  PHE A  76      -7.446   6.822  13.334  1.00  0.00           H  
ATOM   1160 2HB  PHE A  76      -6.104   6.316  12.320  1.00  0.00           H  
ATOM   1161  HD1 PHE A  76      -6.937   7.561  15.442  1.00  0.00           H  
ATOM   1162  HD2 PHE A  76      -4.072   8.101  12.319  1.00  0.00           H  
ATOM   1163  HE1 PHE A  76      -5.347   8.527  17.070  1.00  0.00           H  
ATOM   1164  HE2 PHE A  76      -2.478   9.066  13.944  1.00  0.00           H  
ATOM   1165  HZ  PHE A  76      -3.118   9.280  16.321  1.00  0.00           H  
ATOM   1166  N   ASN A  77      -9.202   7.955  10.535  1.00  0.00           N  
ATOM   1167  CA  ASN A  77     -10.178   7.290   9.669  1.00  0.00           C  
ATOM   1168  C   ASN A  77      -9.833   7.372   8.175  1.00  0.00           C  
ATOM   1169  O   ASN A  77     -10.437   6.654   7.380  1.00  0.00           O  
ATOM   1170  CB  ASN A  77     -11.586   7.849   9.922  1.00  0.00           C  
ATOM   1171  CG  ASN A  77     -12.209   7.341  11.208  1.00  0.00           C  
ATOM   1172  OD1 ASN A  77     -11.647   6.582  11.973  1.00  0.00           O  
ATOM   1173  ND2 ASN A  77     -13.438   7.712  11.472  1.00  0.00           N  
ATOM   1174  H   ASN A  77      -9.511   8.736  11.096  1.00  0.00           H  
ATOM   1175  HA  ASN A  77     -10.188   6.226   9.911  1.00  0.00           H  
ATOM   1176 1HB  ASN A  77     -11.572   8.938   9.923  1.00  0.00           H  
ATOM   1177 2HB  ASN A  77     -12.243   7.520   9.116  1.00  0.00           H  
ATOM   1178 1HD2 ASN A  77     -13.942   8.288  10.813  1.00  0.00           H  
ATOM   1179 2HD2 ASN A  77     -13.909   7.155  12.171  1.00  0.00           H  
ATOM   1180  N   ARG A  78      -8.927   8.275   7.775  1.00  0.00           N  
ATOM   1181  CA  ARG A  78      -8.607   8.533   6.362  1.00  0.00           C  
ATOM   1182  C   ARG A  78      -7.109   8.710   6.080  1.00  0.00           C  
ATOM   1183  O   ARG A  78      -6.720   9.770   5.579  1.00  0.00           O  
ATOM   1184  CB  ARG A  78      -9.442   9.706   5.821  1.00  0.00           C  
ATOM   1185  CG  ARG A  78     -10.951   9.456   5.907  1.00  0.00           C  
ATOM   1186  CD  ARG A  78     -11.712  10.640   5.316  1.00  0.00           C  
ATOM   1187  NE  ARG A  78     -13.162  10.444   5.477  1.00  0.00           N  
ATOM   1188  CZ  ARG A  78     -14.101  10.792   4.620  1.00  0.00           C  
ATOM   1189  NH1 ARG A  78     -13.865  11.492   3.550  1.00  0.00           N  
ATOM   1190  NH2 ARG A  78     -15.325  10.412   4.795  1.00  0.00           N  
ATOM   1191  H   ARG A  78      -8.459   8.811   8.492  1.00  0.00           H  
ATOM   1192  HA  ARG A  78      -8.939   7.679   5.771  1.00  0.00           H  
ATOM   1193 1HB  ARG A  78      -9.193  10.609   6.377  1.00  0.00           H  
ATOM   1194 2HB  ARG A  78      -9.186   9.859   4.772  1.00  0.00           H  
ATOM   1195 1HG  ARG A  78     -11.251   9.341   6.948  1.00  0.00           H  
ATOM   1196 2HG  ARG A  78     -11.200   8.549   5.357  1.00  0.00           H  
ATOM   1197 1HD  ARG A  78     -11.414  11.553   5.830  1.00  0.00           H  
ATOM   1198 2HD  ARG A  78     -11.448  10.722   4.261  1.00  0.00           H  
ATOM   1199  HE  ARG A  78     -13.453   9.822   6.217  1.00  0.00           H  
ATOM   1200 1HH1 ARG A  78     -14.648  11.644   2.930  1.00  0.00           H  
ATOM   1201 2HH1 ARG A  78     -12.914  11.736   3.312  1.00  0.00           H  
ATOM   1202 1HH2 ARG A  78     -15.556   9.999   5.687  1.00  0.00           H  
ATOM   1203 2HH2 ARG A  78     -15.589   9.762   4.069  1.00  0.00           H  
ATOM   1204  N   PRO A  79      -6.241   7.749   6.443  1.00  0.00           N  
ATOM   1205  CA  PRO A  79      -4.829   7.868   6.149  1.00  0.00           C  
ATOM   1206  C   PRO A  79      -4.606   7.700   4.646  1.00  0.00           C  
ATOM   1207  O   PRO A  79      -5.267   6.910   3.966  1.00  0.00           O  
ATOM   1208  CB  PRO A  79      -4.133   6.799   6.987  1.00  0.00           C  
ATOM   1209  CG  PRO A  79      -5.172   5.684   7.036  1.00  0.00           C  
ATOM   1210  CD  PRO A  79      -6.513   6.431   6.996  1.00  0.00           C  
ATOM   1211  HA  PRO A  79      -4.466   8.844   6.505  1.00  0.00           H  
ATOM   1212 1HB  PRO A  79      -3.196   6.469   6.536  1.00  0.00           H  
ATOM   1213 2HB  PRO A  79      -3.960   7.180   7.993  1.00  0.00           H  
ATOM   1214 1HG  PRO A  79      -5.073   5.088   7.943  1.00  0.00           H  
ATOM   1215 2HG  PRO A  79      -5.054   5.054   6.154  1.00  0.00           H  
ATOM   1216 1HD  PRO A  79      -6.881   6.552   8.015  1.00  0.00           H  
ATOM   1217 2HD  PRO A  79      -7.251   5.894   6.401  1.00  0.00           H  
ATOM   1218  N   GLN A  80      -3.652   8.460   4.136  1.00  0.00           N  
ATOM   1219  CA  GLN A  80      -3.220   8.401   2.753  1.00  0.00           C  
ATOM   1220  C   GLN A  80      -1.708   8.206   2.715  1.00  0.00           C  
ATOM   1221  O   GLN A  80      -0.973   8.886   3.431  1.00  0.00           O  
ATOM   1222  CB  GLN A  80      -3.693   9.668   2.031  1.00  0.00           C  
ATOM   1223  CG  GLN A  80      -3.087   9.819   0.631  1.00  0.00           C  
ATOM   1224  CD  GLN A  80      -3.442  11.143  -0.027  1.00  0.00           C  
ATOM   1225  OE1 GLN A  80      -4.441  11.795   0.262  1.00  0.00           O  
ATOM   1226  NE2 GLN A  80      -2.605  11.585  -0.935  1.00  0.00           N  
ATOM   1227  H   GLN A  80      -3.170   9.099   4.751  1.00  0.00           H  
ATOM   1228  HA  GLN A  80      -3.705   7.550   2.275  1.00  0.00           H  
ATOM   1229 1HB  GLN A  80      -3.417  10.538   2.627  1.00  0.00           H  
ATOM   1230 2HB  GLN A  80      -4.780   9.643   1.951  1.00  0.00           H  
ATOM   1231 1HG  GLN A  80      -2.000   9.773   0.694  1.00  0.00           H  
ATOM   1232 2HG  GLN A  80      -3.422   9.002  -0.008  1.00  0.00           H  
ATOM   1233 1HE2 GLN A  80      -1.810  10.994  -1.133  1.00  0.00           H  
ATOM   1234 2HE2 GLN A  80      -3.117  11.874  -1.756  1.00  0.00           H  
ATOM   1235  N   PHE A  81      -1.265   7.313   1.837  1.00  0.00           N  
ATOM   1236  CA  PHE A  81       0.136   7.028   1.567  1.00  0.00           C  
ATOM   1237  C   PHE A  81       0.390   7.237   0.077  1.00  0.00           C  
ATOM   1238  O   PHE A  81      -0.229   6.573  -0.749  1.00  0.00           O  
ATOM   1239  CB  PHE A  81       0.470   5.592   2.006  1.00  0.00           C  
ATOM   1240  CG  PHE A  81      -0.043   5.233   3.388  1.00  0.00           C  
ATOM   1241  CD1 PHE A  81       0.694   5.600   4.526  1.00  0.00           C  
ATOM   1242  CD2 PHE A  81      -1.279   4.574   3.539  1.00  0.00           C  
ATOM   1243  CE1 PHE A  81       0.196   5.320   5.810  1.00  0.00           C  
ATOM   1244  CE2 PHE A  81      -1.777   4.294   4.824  1.00  0.00           C  
ATOM   1245  CZ  PHE A  81      -1.041   4.674   5.959  1.00  0.00           C  
ATOM   1246  H   PHE A  81      -1.946   6.791   1.304  1.00  0.00           H  
ATOM   1247  HA  PHE A  81       0.748   7.717   2.151  1.00  0.00           H  
ATOM   1248 1HB  PHE A  81       1.551   5.461   1.979  1.00  0.00           H  
ATOM   1249 2HB  PHE A  81       0.045   4.890   1.289  1.00  0.00           H  
ATOM   1250  HD1 PHE A  81       1.644   6.102   4.408  1.00  0.00           H  
ATOM   1251  HD2 PHE A  81      -1.857   4.302   2.669  1.00  0.00           H  
ATOM   1252  HE1 PHE A  81       0.762   5.611   6.683  1.00  0.00           H  
ATOM   1253  HE2 PHE A  81      -2.731   3.801   4.935  1.00  0.00           H  
ATOM   1254  HZ  PHE A  81      -1.430   4.479   6.948  1.00  0.00           H  
ATOM   1255  N   THR A  82       1.288   8.148  -0.277  1.00  0.00           N  
ATOM   1256  CA  THR A  82       1.786   8.302  -1.647  1.00  0.00           C  
ATOM   1257  C   THR A  82       3.218   7.796  -1.673  1.00  0.00           C  
ATOM   1258  O   THR A  82       4.062   8.334  -0.961  1.00  0.00           O  
ATOM   1259  CB  THR A  82       1.719   9.755  -2.129  1.00  0.00           C  
ATOM   1260  OG1 THR A  82       0.445  10.337  -1.915  1.00  0.00           O  
ATOM   1261  CG2 THR A  82       2.003   9.876  -3.623  1.00  0.00           C  
ATOM   1262  H   THR A  82       1.735   8.691   0.448  1.00  0.00           H  
ATOM   1263  HA  THR A  82       1.161   7.705  -2.311  1.00  0.00           H  
ATOM   1264  HB  THR A  82       2.465  10.343  -1.594  1.00  0.00           H  
ATOM   1265  HG1 THR A  82      -0.163   9.789  -2.417  1.00  0.00           H  
ATOM   1266 1HG2 THR A  82       2.983   9.458  -3.854  1.00  0.00           H  
ATOM   1267 2HG2 THR A  82       1.246   9.338  -4.194  1.00  0.00           H  
ATOM   1268 3HG2 THR A  82       2.013  10.926  -3.915  1.00  0.00           H  
ATOM   1269  N   ILE A  83       3.473   6.749  -2.449  1.00  0.00           N  
ATOM   1270  CA  ILE A  83       4.770   6.097  -2.593  1.00  0.00           C  
ATOM   1271  C   ILE A  83       5.341   6.519  -3.943  1.00  0.00           C  
ATOM   1272  O   ILE A  83       4.737   6.227  -4.975  1.00  0.00           O  
ATOM   1273  CB  ILE A  83       4.629   4.559  -2.485  1.00  0.00           C  
ATOM   1274  CG1 ILE A  83       4.003   4.087  -1.149  1.00  0.00           C  
ATOM   1275  CG2 ILE A  83       6.015   3.904  -2.600  1.00  0.00           C  
ATOM   1276  CD1 ILE A  83       2.469   4.029  -1.147  1.00  0.00           C  
ATOM   1277  H   ILE A  83       2.727   6.396  -3.030  1.00  0.00           H  
ATOM   1278  HA  ILE A  83       5.416   6.429  -1.781  1.00  0.00           H  
ATOM   1279  HB  ILE A  83       4.018   4.193  -3.310  1.00  0.00           H  
ATOM   1280 1HG1 ILE A  83       4.346   3.076  -0.930  1.00  0.00           H  
ATOM   1281 2HG1 ILE A  83       4.343   4.731  -0.338  1.00  0.00           H  
ATOM   1282 1HG2 ILE A  83       6.629   4.221  -1.758  1.00  0.00           H  
ATOM   1283 2HG2 ILE A  83       5.919   2.818  -2.591  1.00  0.00           H  
ATOM   1284 3HG2 ILE A  83       6.503   4.188  -3.533  1.00  0.00           H  
ATOM   1285 1HD1 ILE A  83       2.034   5.026  -1.217  1.00  0.00           H  
ATOM   1286 2HD1 ILE A  83       2.118   3.423  -1.982  1.00  0.00           H  
ATOM   1287 3HD1 ILE A  83       2.129   3.572  -0.217  1.00  0.00           H  
ATOM   1288  N   GLU A  84       6.487   7.189  -3.931  1.00  0.00           N  
ATOM   1289  CA  GLU A  84       7.184   7.681  -5.117  1.00  0.00           C  
ATOM   1290  C   GLU A  84       8.584   7.062  -5.214  1.00  0.00           C  
ATOM   1291  O   GLU A  84       9.311   6.956  -4.227  1.00  0.00           O  
ATOM   1292  CB  GLU A  84       7.239   9.221  -5.134  1.00  0.00           C  
ATOM   1293  CG  GLU A  84       5.834   9.856  -5.128  1.00  0.00           C  
ATOM   1294  CD  GLU A  84       5.794  11.363  -5.451  1.00  0.00           C  
ATOM   1295  OE1 GLU A  84       4.658  11.868  -5.679  1.00  0.00           O  
ATOM   1296  OE2 GLU A  84       6.861  11.999  -5.558  1.00  0.00           O  
ATOM   1297  H   GLU A  84       6.911   7.412  -3.042  1.00  0.00           H  
ATOM   1298  HA  GLU A  84       6.614   7.388  -6.000  1.00  0.00           H  
ATOM   1299 1HB  GLU A  84       7.760   9.525  -6.043  1.00  0.00           H  
ATOM   1300 2HB  GLU A  84       7.801   9.577  -4.271  1.00  0.00           H  
ATOM   1301 1HG  GLU A  84       5.374   9.693  -4.153  1.00  0.00           H  
ATOM   1302 2HG  GLU A  84       5.232   9.333  -5.870  1.00  0.00           H  
ATOM   1303  N   TRP A  85       8.977   6.638  -6.412  1.00  0.00           N  
ATOM   1304  CA  TRP A  85      10.296   6.066  -6.682  1.00  0.00           C  
ATOM   1305  C   TRP A  85      10.894   6.626  -7.973  1.00  0.00           C  
ATOM   1306  O   TRP A  85      10.230   7.282  -8.781  1.00  0.00           O  
ATOM   1307  CB  TRP A  85      10.222   4.532  -6.686  1.00  0.00           C  
ATOM   1308  CG  TRP A  85       9.388   3.908  -7.759  1.00  0.00           C  
ATOM   1309  CD1 TRP A  85       9.816   3.524  -8.983  1.00  0.00           C  
ATOM   1310  CD2 TRP A  85       7.965   3.589  -7.714  1.00  0.00           C  
ATOM   1311  NE1 TRP A  85       8.767   2.968  -9.687  1.00  0.00           N  
ATOM   1312  CE2 TRP A  85       7.604   2.968  -8.946  1.00  0.00           C  
ATOM   1313  CE3 TRP A  85       6.940   3.782  -6.764  1.00  0.00           C  
ATOM   1314  CZ2 TRP A  85       6.293   2.568  -9.231  1.00  0.00           C  
ATOM   1315  CZ3 TRP A  85       5.621   3.372  -7.031  1.00  0.00           C  
ATOM   1316  CH2 TRP A  85       5.301   2.763  -8.258  1.00  0.00           C  
ATOM   1317  H   TRP A  85       8.357   6.779  -7.197  1.00  0.00           H  
ATOM   1318  HA  TRP A  85      10.961   6.325  -5.858  1.00  0.00           H  
ATOM   1319 1HB  TRP A  85      11.232   4.127  -6.750  1.00  0.00           H  
ATOM   1320 2HB  TRP A  85       9.810   4.213  -5.728  1.00  0.00           H  
ATOM   1321  HD1 TRP A  85      10.826   3.635  -9.347  1.00  0.00           H  
ATOM   1322  HE1 TRP A  85       8.851   2.610 -10.628  1.00  0.00           H  
ATOM   1323  HE3 TRP A  85       7.176   4.266  -5.828  1.00  0.00           H  
ATOM   1324  HZ2 TRP A  85       6.049   2.108 -10.177  1.00  0.00           H  
ATOM   1325  HZ3 TRP A  85       4.851   3.531  -6.290  1.00  0.00           H  
ATOM   1326  HH2 TRP A  85       4.292   2.433  -8.456  1.00  0.00           H  
ATOM   1327  N   GLY A  86      12.191   6.376  -8.166  1.00  0.00           N  
ATOM   1328  CA  GLY A  86      12.928   6.856  -9.335  1.00  0.00           C  
ATOM   1329  C   GLY A  86      12.277   6.455 -10.666  1.00  0.00           C  
ATOM   1330  O   GLY A  86      11.668   5.396 -10.786  1.00  0.00           O  
ATOM   1331  H   GLY A  86      12.679   5.832  -7.469  1.00  0.00           H  
ATOM   1332 1HA  GLY A  86      13.003   7.943  -9.297  1.00  0.00           H  
ATOM   1333 2HA  GLY A  86      13.944   6.463  -9.311  1.00  0.00           H  
ATOM   1334  N   GLY A  87      12.424   7.303 -11.687  1.00  0.00           N  
ATOM   1335  CA  GLY A  87      11.837   7.065 -13.013  1.00  0.00           C  
ATOM   1336  C   GLY A  87      10.380   7.521 -13.165  1.00  0.00           C  
ATOM   1337  O   GLY A  87       9.746   7.174 -14.157  1.00  0.00           O  
ATOM   1338  H   GLY A  87      12.943   8.157 -11.536  1.00  0.00           H  
ATOM   1339 1HA  GLY A  87      12.428   7.581 -13.770  1.00  0.00           H  
ATOM   1340 2HA  GLY A  87      11.878   6.001 -13.243  1.00  0.00           H  
ATOM   1341  N   GLY A  88       9.859   8.312 -12.219  1.00  0.00           N  
ATOM   1342  CA  GLY A  88       8.493   8.852 -12.269  1.00  0.00           C  
ATOM   1343  C   GLY A  88       7.430   7.876 -11.769  1.00  0.00           C  
ATOM   1344  O   GLY A  88       6.256   8.013 -12.099  1.00  0.00           O  
ATOM   1345  H   GLY A  88      10.404   8.490 -11.387  1.00  0.00           H  
ATOM   1346 1HA  GLY A  88       8.438   9.759 -11.667  1.00  0.00           H  
ATOM   1347 2HA  GLY A  88       8.250   9.131 -13.293  1.00  0.00           H  
ATOM   1348  N   GLY A  89       7.837   6.867 -11.003  1.00  0.00           N  
ATOM   1349  CA  GLY A  89       6.910   5.921 -10.419  1.00  0.00           C  
ATOM   1350  C   GLY A  89       6.191   6.508  -9.216  1.00  0.00           C  
ATOM   1351  O   GLY A  89       6.836   7.040  -8.315  1.00  0.00           O  
ATOM   1352  H   GLY A  89       8.795   6.846 -10.681  1.00  0.00           H  
ATOM   1353 1HA  GLY A  89       6.177   5.620 -11.168  1.00  0.00           H  
ATOM   1354 2HA  GLY A  89       7.448   5.023 -10.117  1.00  0.00           H  
ATOM   1355  N   ARG A  90       4.860   6.418  -9.210  1.00  0.00           N  
ATOM   1356  CA  ARG A  90       4.015   6.923  -8.132  1.00  0.00           C  
ATOM   1357  C   ARG A  90       2.761   6.074  -7.976  1.00  0.00           C  
ATOM   1358  O   ARG A  90       1.997   5.910  -8.927  1.00  0.00           O  
ATOM   1359  CB  ARG A  90       3.685   8.391  -8.420  1.00  0.00           C  
ATOM   1360  CG  ARG A  90       2.692   8.983  -7.414  1.00  0.00           C  
ATOM   1361  CD  ARG A  90       2.483  10.453  -7.753  1.00  0.00           C  
ATOM   1362  NE  ARG A  90       1.355  11.013  -6.995  1.00  0.00           N  
ATOM   1363  CZ  ARG A  90       1.297  12.229  -6.497  1.00  0.00           C  
ATOM   1364  NH1 ARG A  90       2.314  13.039  -6.525  1.00  0.00           N  
ATOM   1365  NH2 ARG A  90       0.191  12.649  -5.949  1.00  0.00           N  
ATOM   1366  H   ARG A  90       4.400   6.015 -10.013  1.00  0.00           H  
ATOM   1367  HA  ARG A  90       4.581   6.883  -7.201  1.00  0.00           H  
ATOM   1368 1HB  ARG A  90       4.609   8.969  -8.391  1.00  0.00           H  
ATOM   1369 2HB  ARG A  90       3.266   8.471  -9.423  1.00  0.00           H  
ATOM   1370 1HG  ARG A  90       3.073   8.885  -6.397  1.00  0.00           H  
ATOM   1371 2HG  ARG A  90       1.736   8.466  -7.492  1.00  0.00           H  
ATOM   1372 1HD  ARG A  90       3.414  10.988  -7.561  1.00  0.00           H  
ATOM   1373 2HD  ARG A  90       2.259  10.540  -8.816  1.00  0.00           H  
ATOM   1374  HE  ARG A  90       0.495  10.485  -7.044  1.00  0.00           H  
ATOM   1375 1HH1 ARG A  90       2.301  13.936  -6.061  1.00  0.00           H  
ATOM   1376 2HH1 ARG A  90       3.220  12.592  -6.540  1.00  0.00           H  
ATOM   1377 1HH2 ARG A  90      -0.605  12.027  -5.953  1.00  0.00           H  
ATOM   1378 2HH2 ARG A  90       0.125  13.605  -5.627  1.00  0.00           H  
ATOM   1379  N   VAL A  91       2.518   5.602  -6.758  1.00  0.00           N  
ATOM   1380  CA  VAL A  91       1.261   4.958  -6.361  1.00  0.00           C  
ATOM   1381  C   VAL A  91       0.703   5.634  -5.126  1.00  0.00           C  
ATOM   1382  O   VAL A  91       1.418   5.915  -4.168  1.00  0.00           O  
ATOM   1383  CB  VAL A  91       1.428   3.442  -6.158  1.00  0.00           C  
ATOM   1384  CG1 VAL A  91       0.271   2.772  -5.400  1.00  0.00           C  
ATOM   1385  CG2 VAL A  91       1.488   2.777  -7.531  1.00  0.00           C  
ATOM   1386  H   VAL A  91       3.205   5.786  -6.041  1.00  0.00           H  
ATOM   1387  HA  VAL A  91       0.550   5.051  -7.183  1.00  0.00           H  
ATOM   1388  HB  VAL A  91       2.354   3.245  -5.618  1.00  0.00           H  
ATOM   1389 1HG1 VAL A  91      -0.678   2.993  -5.888  1.00  0.00           H  
ATOM   1390 2HG1 VAL A  91       0.240   3.127  -4.369  1.00  0.00           H  
ATOM   1391 3HG1 VAL A  91       0.418   1.692  -5.379  1.00  0.00           H  
ATOM   1392 1HG2 VAL A  91       2.292   3.206  -8.129  1.00  0.00           H  
ATOM   1393 2HG2 VAL A  91       1.644   1.706  -7.408  1.00  0.00           H  
ATOM   1394 3HG2 VAL A  91       0.547   2.924  -8.062  1.00  0.00           H  
ATOM   1395  N   GLU A  92      -0.599   5.871  -5.140  1.00  0.00           N  
ATOM   1396  CA  GLU A  92      -1.334   6.415  -4.012  1.00  0.00           C  
ATOM   1397  C   GLU A  92      -2.276   5.359  -3.431  1.00  0.00           C  
ATOM   1398  O   GLU A  92      -3.041   4.721  -4.153  1.00  0.00           O  
ATOM   1399  CB  GLU A  92      -2.060   7.680  -4.466  1.00  0.00           C  
ATOM   1400  CG  GLU A  92      -2.650   8.477  -3.300  1.00  0.00           C  
ATOM   1401  CD  GLU A  92      -3.338   9.758  -3.785  1.00  0.00           C  
ATOM   1402  OE1 GLU A  92      -3.953  10.473  -2.965  1.00  0.00           O  
ATOM   1403  OE2 GLU A  92      -3.346  10.075  -4.990  1.00  0.00           O  
ATOM   1404  H   GLU A  92      -1.125   5.600  -5.959  1.00  0.00           H  
ATOM   1405  HA  GLU A  92      -0.620   6.705  -3.241  1.00  0.00           H  
ATOM   1406 1HB  GLU A  92      -1.347   8.317  -4.990  1.00  0.00           H  
ATOM   1407 2HB  GLU A  92      -2.859   7.405  -5.155  1.00  0.00           H  
ATOM   1408 1HG  GLU A  92      -1.852   8.739  -2.606  1.00  0.00           H  
ATOM   1409 2HG  GLU A  92      -3.373   7.859  -2.767  1.00  0.00           H  
ATOM   1410  N   VAL A  93      -2.233   5.209  -2.109  1.00  0.00           N  
ATOM   1411  CA  VAL A  93      -3.117   4.369  -1.302  1.00  0.00           C  
ATOM   1412  C   VAL A  93      -3.917   5.288  -0.386  1.00  0.00           C  
ATOM   1413  O   VAL A  93      -3.368   5.879   0.545  1.00  0.00           O  
ATOM   1414  CB  VAL A  93      -2.317   3.337  -0.480  1.00  0.00           C  
ATOM   1415  CG1 VAL A  93      -3.256   2.390   0.278  1.00  0.00           C  
ATOM   1416  CG2 VAL A  93      -1.378   2.496  -1.355  1.00  0.00           C  
ATOM   1417  H   VAL A  93      -1.537   5.743  -1.609  1.00  0.00           H  
ATOM   1418  HA  VAL A  93      -3.776   3.816  -1.972  1.00  0.00           H  
ATOM   1419  HB  VAL A  93      -1.701   3.860   0.252  1.00  0.00           H  
ATOM   1420 1HG1 VAL A  93      -3.902   2.950   0.954  1.00  0.00           H  
ATOM   1421 2HG1 VAL A  93      -3.868   1.828  -0.427  1.00  0.00           H  
ATOM   1422 3HG1 VAL A  93      -2.668   1.692   0.874  1.00  0.00           H  
ATOM   1423 1HG2 VAL A  93      -1.937   2.027  -2.165  1.00  0.00           H  
ATOM   1424 2HG2 VAL A  93      -0.894   1.726  -0.754  1.00  0.00           H  
ATOM   1425 3HG2 VAL A  93      -0.602   3.130  -1.784  1.00  0.00           H  
ATOM   1426  N   ARG A  94      -5.219   5.420  -0.636  1.00  0.00           N  
ATOM   1427  CA  ARG A  94      -6.152   6.156   0.228  1.00  0.00           C  
ATOM   1428  C   ARG A  94      -7.019   5.154   0.966  1.00  0.00           C  
ATOM   1429  O   ARG A  94      -7.688   4.340   0.331  1.00  0.00           O  
ATOM   1430  CB  ARG A  94      -7.027   7.118  -0.585  1.00  0.00           C  
ATOM   1431  CG  ARG A  94      -6.246   8.128  -1.434  1.00  0.00           C  
ATOM   1432  CD  ARG A  94      -7.230   8.937  -2.286  1.00  0.00           C  
ATOM   1433  NE  ARG A  94      -6.526   9.785  -3.260  1.00  0.00           N  
ATOM   1434  CZ  ARG A  94      -6.693   9.858  -4.570  1.00  0.00           C  
ATOM   1435  NH1 ARG A  94      -7.592   9.159  -5.215  1.00  0.00           N  
ATOM   1436  NH2 ARG A  94      -5.934  10.640  -5.271  1.00  0.00           N  
ATOM   1437  H   ARG A  94      -5.596   4.907  -1.420  1.00  0.00           H  
ATOM   1438  HA  ARG A  94      -5.573   6.750   0.936  1.00  0.00           H  
ATOM   1439 1HB  ARG A  94      -7.678   7.661   0.100  1.00  0.00           H  
ATOM   1440 2HB  ARG A  94      -7.657   6.526  -1.249  1.00  0.00           H  
ATOM   1441 1HG  ARG A  94      -5.568   7.595  -2.101  1.00  0.00           H  
ATOM   1442 2HG  ARG A  94      -5.675   8.797  -0.790  1.00  0.00           H  
ATOM   1443 1HD  ARG A  94      -7.890   8.242  -2.805  1.00  0.00           H  
ATOM   1444 2HD  ARG A  94      -7.835   9.563  -1.631  1.00  0.00           H  
ATOM   1445  HE  ARG A  94      -5.696  10.259  -2.934  1.00  0.00           H  
ATOM   1446 1HH1 ARG A  94      -7.643   9.103  -6.222  1.00  0.00           H  
ATOM   1447 2HH1 ARG A  94      -8.149   8.475  -4.723  1.00  0.00           H  
ATOM   1448 1HH2 ARG A  94      -5.007  10.787  -4.897  1.00  0.00           H  
ATOM   1449 2HH2 ARG A  94      -5.987  10.579  -6.278  1.00  0.00           H  
ATOM   1450  N   VAL A  95      -7.028   5.221   2.287  1.00  0.00           N  
ATOM   1451  CA  VAL A  95      -7.848   4.341   3.121  1.00  0.00           C  
ATOM   1452  C   VAL A  95      -8.997   5.150   3.705  1.00  0.00           C  
ATOM   1453  O   VAL A  95      -8.825   6.318   4.035  1.00  0.00           O  
ATOM   1454  CB  VAL A  95      -7.003   3.656   4.206  1.00  0.00           C  
ATOM   1455  CG1 VAL A  95      -7.793   2.562   4.929  1.00  0.00           C  
ATOM   1456  CG2 VAL A  95      -5.730   3.017   3.630  1.00  0.00           C  
ATOM   1457  H   VAL A  95      -6.465   5.918   2.755  1.00  0.00           H  
ATOM   1458  HA  VAL A  95      -8.233   3.533   2.497  1.00  0.00           H  
ATOM   1459  HB  VAL A  95      -6.705   4.407   4.937  1.00  0.00           H  
ATOM   1460 1HG1 VAL A  95      -7.147   2.041   5.637  1.00  0.00           H  
ATOM   1461 2HG1 VAL A  95      -8.184   1.843   4.209  1.00  0.00           H  
ATOM   1462 3HG1 VAL A  95      -8.620   2.997   5.490  1.00  0.00           H  
ATOM   1463 1HG2 VAL A  95      -5.988   2.286   2.865  1.00  0.00           H  
ATOM   1464 2HG2 VAL A  95      -5.081   3.780   3.200  1.00  0.00           H  
ATOM   1465 3HG2 VAL A  95      -5.174   2.531   4.432  1.00  0.00           H  
ATOM   1466  N   GLU A  96     -10.168   4.542   3.826  1.00  0.00           N  
ATOM   1467  CA  GLU A  96     -11.319   5.102   4.527  1.00  0.00           C  
ATOM   1468  C   GLU A  96     -11.935   4.024   5.422  1.00  0.00           C  
ATOM   1469  O   GLU A  96     -12.339   2.964   4.939  1.00  0.00           O  
ATOM   1470  CB  GLU A  96     -12.323   5.672   3.514  1.00  0.00           C  
ATOM   1471  CG  GLU A  96     -13.521   6.361   4.187  1.00  0.00           C  
ATOM   1472  CD  GLU A  96     -14.463   7.032   3.171  1.00  0.00           C  
ATOM   1473  OE1 GLU A  96     -15.024   8.102   3.516  1.00  0.00           O  
ATOM   1474  OE2 GLU A  96     -14.623   6.501   2.050  1.00  0.00           O  
ATOM   1475  H   GLU A  96     -10.267   3.613   3.442  1.00  0.00           H  
ATOM   1476  HA  GLU A  96     -10.977   5.933   5.145  1.00  0.00           H  
ATOM   1477 1HB  GLU A  96     -12.681   4.865   2.874  1.00  0.00           H  
ATOM   1478 2HB  GLU A  96     -11.809   6.405   2.892  1.00  0.00           H  
ATOM   1479 1HG  GLU A  96     -13.146   7.111   4.883  1.00  0.00           H  
ATOM   1480 2HG  GLU A  96     -14.086   5.624   4.758  1.00  0.00           H  
ATOM   1481  N   PHE A  97     -12.006   4.299   6.723  1.00  0.00           N  
ATOM   1482  CA  PHE A  97     -12.687   3.457   7.703  1.00  0.00           C  
ATOM   1483  C   PHE A  97     -14.088   4.016   7.981  1.00  0.00           C  
ATOM   1484  O   PHE A  97     -14.238   5.178   8.368  1.00  0.00           O  
ATOM   1485  CB  PHE A  97     -11.845   3.348   8.982  1.00  0.00           C  
ATOM   1486  CG  PHE A  97     -10.447   2.796   8.768  1.00  0.00           C  
ATOM   1487  CD1 PHE A  97     -10.232   1.412   8.646  1.00  0.00           C  
ATOM   1488  CD2 PHE A  97      -9.348   3.670   8.682  1.00  0.00           C  
ATOM   1489  CE1 PHE A  97      -8.926   0.929   8.441  1.00  0.00           C  
ATOM   1490  CE2 PHE A  97      -8.046   3.184   8.504  1.00  0.00           C  
ATOM   1491  CZ  PHE A  97      -7.834   1.805   8.385  1.00  0.00           C  
ATOM   1492  H   PHE A  97     -11.605   5.166   7.051  1.00  0.00           H  
ATOM   1493  HA  PHE A  97     -12.778   2.451   7.291  1.00  0.00           H  
ATOM   1494 1HB  PHE A  97     -12.367   2.699   9.685  1.00  0.00           H  
ATOM   1495 2HB  PHE A  97     -11.770   4.333   9.443  1.00  0.00           H  
ATOM   1496  HD1 PHE A  97     -11.063   0.725   8.701  1.00  0.00           H  
ATOM   1497  HD2 PHE A  97      -9.494   4.737   8.762  1.00  0.00           H  
ATOM   1498  HE1 PHE A  97      -8.743  -0.127   8.306  1.00  0.00           H  
ATOM   1499  HE2 PHE A  97      -7.215   3.873   8.470  1.00  0.00           H  
ATOM   1500  HZ  PHE A  97      -6.835   1.421   8.241  1.00  0.00           H  
ATOM   1501  N   GLU A  98     -15.114   3.188   7.795  1.00  0.00           N  
ATOM   1502  CA  GLU A  98     -16.521   3.537   8.011  1.00  0.00           C  
ATOM   1503  C   GLU A  98     -17.239   2.366   8.697  1.00  0.00           C  
ATOM   1504  O   GLU A  98     -17.688   1.424   8.045  1.00  0.00           O  
ATOM   1505  CB  GLU A  98     -17.179   3.923   6.671  1.00  0.00           C  
ATOM   1506  CG  GLU A  98     -18.597   4.489   6.874  1.00  0.00           C  
ATOM   1507  CD  GLU A  98     -19.358   4.769   5.563  1.00  0.00           C  
ATOM   1508  OE1 GLU A  98     -20.430   5.403   5.643  1.00  0.00           O  
ATOM   1509  OE2 GLU A  98     -18.918   4.322   4.471  1.00  0.00           O  
ATOM   1510  H   GLU A  98     -14.917   2.246   7.488  1.00  0.00           H  
ATOM   1511  HA  GLU A  98     -16.565   4.413   8.659  1.00  0.00           H  
ATOM   1512 1HB  GLU A  98     -17.216   3.048   6.022  1.00  0.00           H  
ATOM   1513 2HB  GLU A  98     -16.572   4.685   6.182  1.00  0.00           H  
ATOM   1514 1HG  GLU A  98     -18.518   5.412   7.450  1.00  0.00           H  
ATOM   1515 2HG  GLU A  98     -19.183   3.783   7.463  1.00  0.00           H  
ATOM   1516  N   GLY A  99     -17.333   2.412  10.029  1.00  0.00           N  
ATOM   1517  CA  GLY A  99     -18.007   1.381  10.821  1.00  0.00           C  
ATOM   1518  C   GLY A  99     -17.355   0.004  10.674  1.00  0.00           C  
ATOM   1519  O   GLY A  99     -16.239  -0.213  11.137  1.00  0.00           O  
ATOM   1520  H   GLY A  99     -16.872   3.166  10.519  1.00  0.00           H  
ATOM   1521 1HA  GLY A  99     -17.998   1.666  11.873  1.00  0.00           H  
ATOM   1522 2HA  GLY A  99     -19.051   1.312  10.516  1.00  0.00           H  
ATOM   1523  N   ASP A 100     -18.068  -0.920  10.033  1.00  0.00           N  
ATOM   1524  CA  ASP A 100     -17.651  -2.300   9.769  1.00  0.00           C  
ATOM   1525  C   ASP A 100     -16.912  -2.469   8.428  1.00  0.00           C  
ATOM   1526  O   ASP A 100     -16.609  -3.594   8.017  1.00  0.00           O  
ATOM   1527  CB  ASP A 100     -18.885  -3.214   9.867  1.00  0.00           C  
ATOM   1528  CG  ASP A 100     -19.914  -3.022   8.742  1.00  0.00           C  
ATOM   1529  OD1 ASP A 100     -19.979  -1.918   8.150  1.00  0.00           O  
ATOM   1530  OD2 ASP A 100     -20.660  -3.986   8.467  1.00  0.00           O  
ATOM   1531  H   ASP A 100     -18.931  -0.646   9.585  1.00  0.00           H  
ATOM   1532  HA  ASP A 100     -16.957  -2.608  10.552  1.00  0.00           H  
ATOM   1533 1HB  ASP A 100     -19.375  -3.048  10.826  1.00  0.00           H  
ATOM   1534 2HB  ASP A 100     -18.555  -4.252   9.843  1.00  0.00           H  
ATOM   1535  N   LYS A 101     -16.599  -1.364   7.736  1.00  0.00           N  
ATOM   1536  CA  LYS A 101     -15.943  -1.364   6.423  1.00  0.00           C  
ATOM   1537  C   LYS A 101     -14.626  -0.604   6.418  1.00  0.00           C  
ATOM   1538  O   LYS A 101     -14.493   0.468   7.005  1.00  0.00           O  
ATOM   1539  CB  LYS A 101     -16.891  -0.801   5.355  1.00  0.00           C  
ATOM   1540  CG  LYS A 101     -18.081  -1.740   5.149  1.00  0.00           C  
ATOM   1541  CD  LYS A 101     -19.120  -1.143   4.203  1.00  0.00           C  
ATOM   1542  CE  LYS A 101     -20.343  -2.057   4.268  1.00  0.00           C  
ATOM   1543  NZ  LYS A 101     -21.475  -1.506   3.492  1.00  0.00           N  
ATOM   1544  H   LYS A 101     -16.915  -0.479   8.105  1.00  0.00           H  
ATOM   1545  HA  LYS A 101     -15.713  -2.395   6.151  1.00  0.00           H  
ATOM   1546 1HB  LYS A 101     -17.241   0.184   5.666  1.00  0.00           H  
ATOM   1547 2HB  LYS A 101     -16.357  -0.699   4.410  1.00  0.00           H  
ATOM   1548 1HG  LYS A 101     -18.560  -1.930   6.109  1.00  0.00           H  
ATOM   1549 2HG  LYS A 101     -17.725  -2.689   4.748  1.00  0.00           H  
ATOM   1550 1HD  LYS A 101     -19.385  -0.145   4.552  1.00  0.00           H  
ATOM   1551 2HD  LYS A 101     -18.717  -1.095   3.192  1.00  0.00           H  
ATOM   1552 1HE  LYS A 101     -20.625  -2.158   5.316  1.00  0.00           H  
ATOM   1553 2HE  LYS A 101     -20.066  -3.049   3.911  1.00  0.00           H  
ATOM   1554 1HZ  LYS A 101     -22.279  -2.106   3.611  1.00  0.00           H  
ATOM   1555 2HZ  LYS A 101     -21.708  -0.596   3.862  1.00  0.00           H  
ATOM   1556 3HZ  LYS A 101     -21.238  -1.437   2.513  1.00  0.00           H  
ATOM   1557  N   MET A 102     -13.691  -1.131   5.634  1.00  0.00           N  
ATOM   1558  CA  MET A 102     -12.497  -0.419   5.194  1.00  0.00           C  
ATOM   1559  C   MET A 102     -12.483  -0.387   3.666  1.00  0.00           C  
ATOM   1560  O   MET A 102     -12.452  -1.440   3.024  1.00  0.00           O  
ATOM   1561  CB  MET A 102     -11.242  -1.086   5.771  1.00  0.00           C  
ATOM   1562  CG  MET A 102      -9.976  -0.307   5.393  1.00  0.00           C  
ATOM   1563  SD  MET A 102      -8.413  -1.126   5.810  1.00  0.00           S  
ATOM   1564  CE  MET A 102      -8.461  -2.437   4.583  1.00  0.00           C  
ATOM   1565  H   MET A 102     -13.899  -2.017   5.196  1.00  0.00           H  
ATOM   1566  HA  MET A 102     -12.544   0.602   5.573  1.00  0.00           H  
ATOM   1567 1HB  MET A 102     -11.172  -2.107   5.395  1.00  0.00           H  
ATOM   1568 2HB  MET A 102     -11.319  -1.119   6.858  1.00  0.00           H  
ATOM   1569 1HG  MET A 102     -10.007   0.660   5.895  1.00  0.00           H  
ATOM   1570 2HG  MET A 102      -9.970  -0.114   4.320  1.00  0.00           H  
ATOM   1571 1HE  MET A 102      -9.156  -3.207   4.918  1.00  0.00           H  
ATOM   1572 2HE  MET A 102      -7.458  -2.840   4.444  1.00  0.00           H  
ATOM   1573 3HE  MET A 102      -8.815  -2.040   3.632  1.00  0.00           H  
ATOM   1574  N   ARG A 103     -12.489   0.813   3.082  1.00  0.00           N  
ATOM   1575  CA  ARG A 103     -12.286   1.022   1.644  1.00  0.00           C  
ATOM   1576  C   ARG A 103     -10.849   1.446   1.392  1.00  0.00           C  
ATOM   1577  O   ARG A 103     -10.322   2.308   2.088  1.00  0.00           O  
ATOM   1578  CB  ARG A 103     -13.271   2.050   1.069  1.00  0.00           C  
ATOM   1579  CG  ARG A 103     -14.738   1.655   1.274  1.00  0.00           C  
ATOM   1580  CD  ARG A 103     -15.656   2.563   0.445  1.00  0.00           C  
ATOM   1581  NE  ARG A 103     -17.078   2.352   0.785  1.00  0.00           N  
ATOM   1582  CZ  ARG A 103     -17.737   2.989   1.739  1.00  0.00           C  
ATOM   1583  NH1 ARG A 103     -17.223   3.967   2.418  1.00  0.00           N  
ATOM   1584  NH2 ARG A 103     -18.956   2.683   2.072  1.00  0.00           N  
ATOM   1585  H   ARG A 103     -12.491   1.627   3.680  1.00  0.00           H  
ATOM   1586  HA  ARG A 103     -12.489   0.084   1.126  1.00  0.00           H  
ATOM   1587 1HB  ARG A 103     -13.095   3.022   1.530  1.00  0.00           H  
ATOM   1588 2HB  ARG A 103     -13.080   2.143  -0.001  1.00  0.00           H  
ATOM   1589 1HG  ARG A 103     -14.988   1.751   2.331  1.00  0.00           H  
ATOM   1590 2HG  ARG A 103     -14.889   0.619   0.968  1.00  0.00           H  
ATOM   1591 1HD  ARG A 103     -15.504   2.341  -0.612  1.00  0.00           H  
ATOM   1592 2HD  ARG A 103     -15.377   3.604   0.604  1.00  0.00           H  
ATOM   1593  HE  ARG A 103     -17.559   1.642   0.251  1.00  0.00           H  
ATOM   1594 1HH1 ARG A 103     -16.325   4.370   2.191  1.00  0.00           H  
ATOM   1595 2HH1 ARG A 103     -17.746   4.329   3.203  1.00  0.00           H  
ATOM   1596 1HH2 ARG A 103     -19.514   2.041   1.527  1.00  0.00           H  
ATOM   1597 2HH2 ARG A 103     -19.309   3.204   2.862  1.00  0.00           H  
ATOM   1598  N   VAL A 104     -10.224   0.844   0.392  1.00  0.00           N  
ATOM   1599  CA  VAL A 104      -8.868   1.154  -0.055  1.00  0.00           C  
ATOM   1600  C   VAL A 104      -8.956   1.554  -1.516  1.00  0.00           C  
ATOM   1601  O   VAL A 104      -9.264   0.720  -2.363  1.00  0.00           O  
ATOM   1602  CB  VAL A 104      -7.917  -0.043   0.131  1.00  0.00           C  
ATOM   1603  CG1 VAL A 104      -6.480   0.352  -0.229  1.00  0.00           C  
ATOM   1604  CG2 VAL A 104      -7.926  -0.553   1.576  1.00  0.00           C  
ATOM   1605  H   VAL A 104     -10.718   0.115  -0.103  1.00  0.00           H  
ATOM   1606  HA  VAL A 104      -8.481   1.970   0.556  1.00  0.00           H  
ATOM   1607  HB  VAL A 104      -8.229  -0.864  -0.514  1.00  0.00           H  
ATOM   1608 1HG1 VAL A 104      -5.811  -0.496  -0.087  1.00  0.00           H  
ATOM   1609 2HG1 VAL A 104      -6.151   1.179   0.401  1.00  0.00           H  
ATOM   1610 3HG1 VAL A 104      -6.426   0.656  -1.274  1.00  0.00           H  
ATOM   1611 1HG2 VAL A 104      -7.580   0.226   2.254  1.00  0.00           H  
ATOM   1612 2HG2 VAL A 104      -7.284  -1.430   1.659  1.00  0.00           H  
ATOM   1613 3HG2 VAL A 104      -8.938  -0.849   1.852  1.00  0.00           H  
ATOM   1614  N   ARG A 105      -8.698   2.825  -1.815  1.00  0.00           N  
ATOM   1615  CA  ARG A 105      -8.551   3.315  -3.187  1.00  0.00           C  
ATOM   1616  C   ARG A 105      -7.080   3.356  -3.544  1.00  0.00           C  
ATOM   1617  O   ARG A 105      -6.280   3.954  -2.825  1.00  0.00           O  
ATOM   1618  CB  ARG A 105      -9.208   4.681  -3.381  1.00  0.00           C  
ATOM   1619  CG  ARG A 105     -10.722   4.586  -3.224  1.00  0.00           C  
ATOM   1620  CD  ARG A 105     -11.359   5.955  -3.436  1.00  0.00           C  
ATOM   1621  NE  ARG A 105     -12.798   5.836  -3.214  1.00  0.00           N  
ATOM   1622  CZ  ARG A 105     -13.686   6.776  -3.027  1.00  0.00           C  
ATOM   1623  NH1 ARG A 105     -13.386   8.044  -3.102  1.00  0.00           N  
ATOM   1624  NH2 ARG A 105     -14.903   6.402  -2.773  1.00  0.00           N  
ATOM   1625  H   ARG A 105      -8.423   3.438  -1.060  1.00  0.00           H  
ATOM   1626  HA  ARG A 105      -9.078   2.634  -3.856  1.00  0.00           H  
ATOM   1627 1HB  ARG A 105      -8.808   5.390  -2.655  1.00  0.00           H  
ATOM   1628 2HB  ARG A 105      -8.981   5.042  -4.385  1.00  0.00           H  
ATOM   1629 1HG  ARG A 105     -11.117   3.889  -3.962  1.00  0.00           H  
ATOM   1630 2HG  ARG A 105     -10.969   4.228  -2.225  1.00  0.00           H  
ATOM   1631 1HD  ARG A 105     -10.927   6.665  -2.730  1.00  0.00           H  
ATOM   1632 2HD  ARG A 105     -11.167   6.287  -4.456  1.00  0.00           H  
ATOM   1633  HE  ARG A 105     -13.172   4.898  -3.223  1.00  0.00           H  
ATOM   1634 1HH1 ARG A 105     -12.464   8.273  -3.446  1.00  0.00           H  
ATOM   1635 2HH1 ARG A 105     -14.108   8.741  -2.987  1.00  0.00           H  
ATOM   1636 1HH2 ARG A 105     -15.063   5.406  -2.807  1.00  0.00           H  
ATOM   1637 2HH2 ARG A 105     -15.633   7.050  -2.511  1.00  0.00           H  
ATOM   1638  N   LEU A 106      -6.753   2.719  -4.652  1.00  0.00           N  
ATOM   1639  CA  LEU A 106      -5.421   2.620  -5.213  1.00  0.00           C  
ATOM   1640  C   LEU A 106      -5.401   3.399  -6.515  1.00  0.00           C  
ATOM   1641  O   LEU A 106      -6.247   3.157  -7.368  1.00  0.00           O  
ATOM   1642  CB  LEU A 106      -5.091   1.148  -5.484  1.00  0.00           C  
ATOM   1643  CG  LEU A 106      -5.176   0.221  -4.264  1.00  0.00           C  
ATOM   1644  CD1 LEU A 106      -4.956  -1.210  -4.745  1.00  0.00           C  
ATOM   1645  CD2 LEU A 106      -4.127   0.585  -3.215  1.00  0.00           C  
ATOM   1646  H   LEU A 106      -7.494   2.283  -5.182  1.00  0.00           H  
ATOM   1647  HA  LEU A 106      -4.714   3.050  -4.504  1.00  0.00           H  
ATOM   1648 1HB  LEU A 106      -4.082   1.100  -5.892  1.00  0.00           H  
ATOM   1649 2HB  LEU A 106      -5.778   0.774  -6.243  1.00  0.00           H  
ATOM   1650  HG  LEU A 106      -6.165   0.275  -3.809  1.00  0.00           H  
ATOM   1651 1HD1 LEU A 106      -4.036  -1.269  -5.327  1.00  0.00           H  
ATOM   1652 2HD1 LEU A 106      -5.789  -1.514  -5.379  1.00  0.00           H  
ATOM   1653 3HD1 LEU A 106      -4.882  -1.892  -3.898  1.00  0.00           H  
ATOM   1654 1HD2 LEU A 106      -3.136   0.580  -3.668  1.00  0.00           H  
ATOM   1655 2HD2 LEU A 106      -4.337   1.579  -2.820  1.00  0.00           H  
ATOM   1656 3HD2 LEU A 106      -4.161  -0.130  -2.393  1.00  0.00           H  
ATOM   1657  N   ARG A 107      -4.435   4.292  -6.686  1.00  0.00           N  
ATOM   1658  CA  ARG A 107      -4.219   5.006  -7.944  1.00  0.00           C  
ATOM   1659  C   ARG A 107      -2.778   4.827  -8.383  1.00  0.00           C  
ATOM   1660  O   ARG A 107      -1.867   5.060  -7.590  1.00  0.00           O  
ATOM   1661  CB  ARG A 107      -4.618   6.470  -7.754  1.00  0.00           C  
ATOM   1662  CG  ARG A 107      -4.360   7.305  -9.006  1.00  0.00           C  
ATOM   1663  CD  ARG A 107      -4.793   8.740  -8.728  1.00  0.00           C  
ATOM   1664  NE  ARG A 107      -4.341   9.601  -9.818  1.00  0.00           N  
ATOM   1665  CZ  ARG A 107      -5.042  10.374 -10.606  1.00  0.00           C  
ATOM   1666  NH1 ARG A 107      -6.319  10.587 -10.424  1.00  0.00           N  
ATOM   1667  NH2 ARG A 107      -4.420  10.916 -11.608  1.00  0.00           N  
ATOM   1668  H   ARG A 107      -3.789   4.449  -5.926  1.00  0.00           H  
ATOM   1669  HA  ARG A 107      -4.888   4.590  -8.697  1.00  0.00           H  
ATOM   1670 1HB  ARG A 107      -5.678   6.517  -7.506  1.00  0.00           H  
ATOM   1671 2HB  ARG A 107      -4.049   6.890  -6.924  1.00  0.00           H  
ATOM   1672 1HG  ARG A 107      -4.924   6.902  -9.848  1.00  0.00           H  
ATOM   1673 2HG  ARG A 107      -3.296   7.297  -9.244  1.00  0.00           H  
ATOM   1674 1HD  ARG A 107      -5.876   8.765  -8.608  1.00  0.00           H  
ATOM   1675 2HD  ARG A 107      -4.321   9.077  -7.805  1.00  0.00           H  
ATOM   1676  HE  ARG A 107      -3.363   9.520 -10.058  1.00  0.00           H  
ATOM   1677 1HH1 ARG A 107      -6.787   9.987  -9.761  1.00  0.00           H  
ATOM   1678 2HH1 ARG A 107      -6.848  11.096 -11.118  1.00  0.00           H  
ATOM   1679 1HH2 ARG A 107      -4.898  11.412 -12.346  1.00  0.00           H  
ATOM   1680 2HH2 ARG A 107      -3.472  10.587 -11.723  1.00  0.00           H  
ATOM   1681  N   ASN A 108      -2.582   4.424  -9.631  1.00  0.00           N  
ATOM   1682  CA  ASN A 108      -1.260   4.277 -10.221  1.00  0.00           C  
ATOM   1683  C   ASN A 108      -1.002   5.410 -11.218  1.00  0.00           C  
ATOM   1684  O   ASN A 108      -1.537   5.408 -12.322  1.00  0.00           O  
ATOM   1685  CB  ASN A 108      -1.166   2.886 -10.857  1.00  0.00           C  
ATOM   1686  CG  ASN A 108       0.165   2.650 -11.531  1.00  0.00           C  
ATOM   1687  OD1 ASN A 108       1.139   3.351 -11.310  1.00  0.00           O  
ATOM   1688  ND2 ASN A 108       0.248   1.640 -12.355  1.00  0.00           N  
ATOM   1689  H   ASN A 108      -3.385   4.266 -10.223  1.00  0.00           H  
ATOM   1690  HA  ASN A 108      -0.516   4.354  -9.427  1.00  0.00           H  
ATOM   1691 1HB  ASN A 108      -1.306   2.117 -10.097  1.00  0.00           H  
ATOM   1692 2HB  ASN A 108      -1.949   2.796 -11.609  1.00  0.00           H  
ATOM   1693 1HD2 ASN A 108      -0.523   0.991 -12.424  1.00  0.00           H  
ATOM   1694 2HD2 ASN A 108       1.135   1.459 -12.803  1.00  0.00           H  
ATOM   1695  N   ASP A 109      -0.163   6.366 -10.829  1.00  0.00           N  
ATOM   1696  CA  ASP A 109       0.273   7.467 -11.694  1.00  0.00           C  
ATOM   1697  C   ASP A 109       1.615   7.159 -12.394  1.00  0.00           C  
ATOM   1698  O   ASP A 109       2.182   8.029 -13.055  1.00  0.00           O  
ATOM   1699  CB  ASP A 109       0.323   8.777 -10.887  1.00  0.00           C  
ATOM   1700  CG  ASP A 109      -1.046   9.303 -10.431  1.00  0.00           C  
ATOM   1701  OD1 ASP A 109      -1.985   9.433 -11.257  1.00  0.00           O  
ATOM   1702  OD2 ASP A 109      -1.173   9.678  -9.243  1.00  0.00           O  
ATOM   1703  H   ASP A 109       0.315   6.259  -9.946  1.00  0.00           H  
ATOM   1704  HA  ASP A 109      -0.477   7.614 -12.471  1.00  0.00           H  
ATOM   1705 1HB  ASP A 109       0.779   9.555 -11.499  1.00  0.00           H  
ATOM   1706 2HB  ASP A 109       0.961   8.628 -10.015  1.00  0.00           H  
ATOM   1707  N   SER A 110       2.144   5.937 -12.258  1.00  0.00           N  
ATOM   1708  CA  SER A 110       3.347   5.497 -12.970  1.00  0.00           C  
ATOM   1709  C   SER A 110       3.051   5.057 -14.410  1.00  0.00           C  
ATOM   1710  O   SER A 110       1.902   4.918 -14.830  1.00  0.00           O  
ATOM   1711  CB  SER A 110       4.079   4.401 -12.188  1.00  0.00           C  
ATOM   1712  OG  SER A 110       3.519   3.133 -12.394  1.00  0.00           O  
ATOM   1713  H   SER A 110       1.620   5.245 -11.741  1.00  0.00           H  
ATOM   1714  HA  SER A 110       4.045   6.334 -13.021  1.00  0.00           H  
ATOM   1715 1HB  SER A 110       4.069   4.632 -11.123  1.00  0.00           H  
ATOM   1716 2HB  SER A 110       5.113   4.365 -12.532  1.00  0.00           H  
ATOM   1717  HG  SER A 110       2.604   3.159 -12.104  1.00  0.00           H  
ATOM   1718  N   SER A 111       4.112   4.821 -15.183  1.00  0.00           N  
ATOM   1719  CA  SER A 111       4.037   4.364 -16.576  1.00  0.00           C  
ATOM   1720  C   SER A 111       3.949   2.843 -16.736  1.00  0.00           C  
ATOM   1721  O   SER A 111       3.800   2.361 -17.861  1.00  0.00           O  
ATOM   1722  CB  SER A 111       5.244   4.906 -17.343  1.00  0.00           C  
ATOM   1723  OG  SER A 111       6.444   4.480 -16.722  1.00  0.00           O  
ATOM   1724  H   SER A 111       5.036   4.927 -14.789  1.00  0.00           H  
ATOM   1725  HA  SER A 111       3.132   4.774 -17.027  1.00  0.00           H  
ATOM   1726 1HB  SER A 111       5.216   4.554 -18.374  1.00  0.00           H  
ATOM   1727 2HB  SER A 111       5.205   5.995 -17.339  1.00  0.00           H  
ATOM   1728  HG  SER A 111       6.477   3.521 -16.717  1.00  0.00           H  
ATOM   1729  N   THR A 112       4.029   2.075 -15.646  1.00  0.00           N  
ATOM   1730  CA  THR A 112       3.971   0.607 -15.660  1.00  0.00           C  
ATOM   1731  C   THR A 112       2.887   0.083 -14.718  1.00  0.00           C  
ATOM   1732  O   THR A 112       2.502   0.770 -13.774  1.00  0.00           O  
ATOM   1733  CB  THR A 112       5.325  -0.023 -15.305  1.00  0.00           C  
ATOM   1734  OG1 THR A 112       5.810   0.454 -14.073  1.00  0.00           O  
ATOM   1735  CG2 THR A 112       6.386   0.288 -16.359  1.00  0.00           C  
ATOM   1736  H   THR A 112       4.104   2.513 -14.739  1.00  0.00           H  
ATOM   1737  HA  THR A 112       3.724   0.280 -16.670  1.00  0.00           H  
ATOM   1738  HB  THR A 112       5.205  -1.105 -15.243  1.00  0.00           H  
ATOM   1739  HG1 THR A 112       5.171   0.230 -13.392  1.00  0.00           H  
ATOM   1740 1HG2 THR A 112       7.310  -0.237 -16.115  1.00  0.00           H  
ATOM   1741 2HG2 THR A 112       6.583   1.360 -16.386  1.00  0.00           H  
ATOM   1742 3HG2 THR A 112       6.038  -0.038 -17.339  1.00  0.00           H  
ATOM   1743  N   PRO A 113       2.334  -1.118 -14.962  1.00  0.00           N  
ATOM   1744  CA  PRO A 113       1.444  -1.755 -14.000  1.00  0.00           C  
ATOM   1745  C   PRO A 113       2.147  -1.970 -12.660  1.00  0.00           C  
ATOM   1746  O   PRO A 113       3.341  -2.278 -12.617  1.00  0.00           O  
ATOM   1747  CB  PRO A 113       1.010  -3.081 -14.629  1.00  0.00           C  
ATOM   1748  CG  PRO A 113       1.236  -2.857 -16.123  1.00  0.00           C  
ATOM   1749  CD  PRO A 113       2.454  -1.935 -16.157  1.00  0.00           C  
ATOM   1750  HA  PRO A 113       0.546  -1.133 -13.871  1.00  0.00           H  
ATOM   1751 1HB  PRO A 113       1.654  -3.891 -14.287  1.00  0.00           H  
ATOM   1752 2HB  PRO A 113      -0.034  -3.305 -14.411  1.00  0.00           H  
ATOM   1753 1HG  PRO A 113       1.424  -3.793 -16.649  1.00  0.00           H  
ATOM   1754 2HG  PRO A 113       0.374  -2.345 -16.550  1.00  0.00           H  
ATOM   1755 1HD  PRO A 113       3.369  -2.525 -16.102  1.00  0.00           H  
ATOM   1756 2HD  PRO A 113       2.433  -1.336 -17.067  1.00  0.00           H  
ATOM   1757  N   VAL A 114       1.385  -1.835 -11.579  1.00  0.00           N  
ATOM   1758  CA  VAL A 114       1.866  -2.054 -10.214  1.00  0.00           C  
ATOM   1759  C   VAL A 114       0.955  -3.074  -9.549  1.00  0.00           C  
ATOM   1760  O   VAL A 114      -0.268  -2.988  -9.660  1.00  0.00           O  
ATOM   1761  CB  VAL A 114       1.941  -0.738  -9.415  1.00  0.00           C  
ATOM   1762  CG1 VAL A 114       2.769  -0.928  -8.144  1.00  0.00           C  
ATOM   1763  CG2 VAL A 114       2.642   0.386 -10.190  1.00  0.00           C  
ATOM   1764  H   VAL A 114       0.417  -1.571 -11.694  1.00  0.00           H  
ATOM   1765  HA  VAL A 114       2.890  -2.426 -10.263  1.00  0.00           H  
ATOM   1766  HB  VAL A 114       0.936  -0.406  -9.154  1.00  0.00           H  
ATOM   1767 1HG1 VAL A 114       2.871   0.016  -7.608  1.00  0.00           H  
ATOM   1768 2HG1 VAL A 114       2.301  -1.668  -7.494  1.00  0.00           H  
ATOM   1769 3HG1 VAL A 114       3.773  -1.260  -8.405  1.00  0.00           H  
ATOM   1770 1HG2 VAL A 114       2.166   0.551 -11.156  1.00  0.00           H  
ATOM   1771 2HG2 VAL A 114       3.682   0.121 -10.377  1.00  0.00           H  
ATOM   1772 3HG2 VAL A 114       2.599   1.321  -9.631  1.00  0.00           H  
ATOM   1773  N   GLU A 115       1.536  -4.055  -8.875  1.00  0.00           N  
ATOM   1774  CA  GLU A 115       0.800  -5.026  -8.079  1.00  0.00           C  
ATOM   1775  C   GLU A 115       0.718  -4.538  -6.633  1.00  0.00           C  
ATOM   1776  O   GLU A 115       1.711  -4.134  -6.027  1.00  0.00           O  
ATOM   1777  CB  GLU A 115       1.422  -6.421  -8.235  1.00  0.00           C  
ATOM   1778  CG  GLU A 115       0.537  -7.500  -7.599  1.00  0.00           C  
ATOM   1779  CD  GLU A 115       0.855  -8.899  -8.147  1.00  0.00           C  
ATOM   1780  OE1 GLU A 115       1.467  -9.712  -7.425  1.00  0.00           O  
ATOM   1781  OE2 GLU A 115       0.384  -9.186  -9.270  1.00  0.00           O  
ATOM   1782  H   GLU A 115       2.541  -4.045  -8.770  1.00  0.00           H  
ATOM   1783  HA  GLU A 115      -0.208  -5.114  -8.486  1.00  0.00           H  
ATOM   1784 1HB  GLU A 115       2.416  -6.445  -7.789  1.00  0.00           H  
ATOM   1785 2HB  GLU A 115       1.514  -6.628  -9.301  1.00  0.00           H  
ATOM   1786 1HG  GLU A 115      -0.507  -7.273  -7.818  1.00  0.00           H  
ATOM   1787 2HG  GLU A 115       0.653  -7.468  -6.516  1.00  0.00           H  
ATOM   1788  N   VAL A 116      -0.491  -4.533  -6.076  1.00  0.00           N  
ATOM   1789  CA  VAL A 116      -0.732  -4.145  -4.690  1.00  0.00           C  
ATOM   1790  C   VAL A 116      -1.335  -5.323  -3.943  1.00  0.00           C  
ATOM   1791  O   VAL A 116      -2.445  -5.772  -4.240  1.00  0.00           O  
ATOM   1792  CB  VAL A 116      -1.597  -2.879  -4.576  1.00  0.00           C  
ATOM   1793  CG1 VAL A 116      -1.692  -2.448  -3.104  1.00  0.00           C  
ATOM   1794  CG2 VAL A 116      -1.004  -1.708  -5.374  1.00  0.00           C  
ATOM   1795  H   VAL A 116      -1.280  -4.813  -6.641  1.00  0.00           H  
ATOM   1796  HA  VAL A 116       0.220  -3.863  -4.239  1.00  0.00           H  
ATOM   1797  HB  VAL A 116      -2.598  -3.089  -4.952  1.00  0.00           H  
ATOM   1798 1HG1 VAL A 116      -0.693  -2.291  -2.697  1.00  0.00           H  
ATOM   1799 2HG1 VAL A 116      -2.205  -3.212  -2.519  1.00  0.00           H  
ATOM   1800 3HG1 VAL A 116      -2.257  -1.518  -3.027  1.00  0.00           H  
ATOM   1801 1HG2 VAL A 116      -1.590  -0.803  -5.214  1.00  0.00           H  
ATOM   1802 2HG2 VAL A 116      -1.019  -1.939  -6.439  1.00  0.00           H  
ATOM   1803 3HG2 VAL A 116       0.028  -1.532  -5.069  1.00  0.00           H  
ATOM   1804  N   HIS A 117      -0.619  -5.800  -2.928  1.00  0.00           N  
ATOM   1805  CA  HIS A 117      -1.115  -6.788  -1.980  1.00  0.00           C  
ATOM   1806  C   HIS A 117      -1.604  -6.087  -0.721  1.00  0.00           C  
ATOM   1807  O   HIS A 117      -0.865  -5.348  -0.071  1.00  0.00           O  
ATOM   1808  CB  HIS A 117      -0.066  -7.844  -1.634  1.00  0.00           C  
ATOM   1809  CG  HIS A 117       0.687  -8.374  -2.817  1.00  0.00           C  
ATOM   1810  ND1 HIS A 117       0.384  -9.491  -3.567  1.00  0.00           N  
ATOM   1811  CD2 HIS A 117       1.839  -7.838  -3.322  1.00  0.00           C  
ATOM   1812  CE1 HIS A 117       1.346  -9.627  -4.493  1.00  0.00           C  
ATOM   1813  NE2 HIS A 117       2.256  -8.657  -4.356  1.00  0.00           N  
ATOM   1814  H   HIS A 117       0.321  -5.446  -2.823  1.00  0.00           H  
ATOM   1815  HA  HIS A 117      -1.950  -7.330  -2.423  1.00  0.00           H  
ATOM   1816 1HB  HIS A 117       0.658  -7.423  -0.936  1.00  0.00           H  
ATOM   1817 2HB  HIS A 117      -0.548  -8.686  -1.138  1.00  0.00           H  
ATOM   1818  HD2 HIS A 117       2.354  -6.952  -2.951  1.00  0.00           H  
ATOM   1819  HE1 HIS A 117       1.394 -10.407  -5.253  1.00  0.00           H  
ATOM   1820  HE2 HIS A 117       3.093  -8.549  -4.911  1.00  0.00           H  
ATOM   1821  N   ILE A 118      -2.849  -6.352  -0.352  1.00  0.00           N  
ATOM   1822  CA  ILE A 118      -3.495  -5.783   0.821  1.00  0.00           C  
ATOM   1823  C   ILE A 118      -3.780  -6.923   1.790  1.00  0.00           C  
ATOM   1824  O   ILE A 118      -4.410  -7.913   1.412  1.00  0.00           O  
ATOM   1825  CB  ILE A 118      -4.779  -5.021   0.441  1.00  0.00           C  
ATOM   1826  CG1 ILE A 118      -4.579  -4.047  -0.744  1.00  0.00           C  
ATOM   1827  CG2 ILE A 118      -5.279  -4.283   1.698  1.00  0.00           C  
ATOM   1828  CD1 ILE A 118      -5.899  -3.471  -1.264  1.00  0.00           C  
ATOM   1829  H   ILE A 118      -3.385  -6.990  -0.922  1.00  0.00           H  
ATOM   1830  HA  ILE A 118      -2.816  -5.061   1.273  1.00  0.00           H  
ATOM   1831  HB  ILE A 118      -5.525  -5.754   0.135  1.00  0.00           H  
ATOM   1832 1HG1 ILE A 118      -3.913  -3.234  -0.453  1.00  0.00           H  
ATOM   1833 2HG1 ILE A 118      -4.125  -4.570  -1.586  1.00  0.00           H  
ATOM   1834 1HG2 ILE A 118      -5.527  -4.996   2.484  1.00  0.00           H  
ATOM   1835 2HG2 ILE A 118      -6.179  -3.705   1.486  1.00  0.00           H  
ATOM   1836 3HG2 ILE A 118      -4.506  -3.610   2.069  1.00  0.00           H  
ATOM   1837 1HD1 ILE A 118      -6.373  -2.836  -0.515  1.00  0.00           H  
ATOM   1838 2HD1 ILE A 118      -6.573  -4.285  -1.531  1.00  0.00           H  
ATOM   1839 3HD1 ILE A 118      -5.709  -2.867  -2.151  1.00  0.00           H  
ATOM   1840  N   LYS A 119      -3.341  -6.786   3.040  1.00  0.00           N  
ATOM   1841  CA  LYS A 119      -3.638  -7.729   4.121  1.00  0.00           C  
ATOM   1842  C   LYS A 119      -4.358  -7.015   5.258  1.00  0.00           C  
ATOM   1843  O   LYS A 119      -3.919  -5.961   5.711  1.00  0.00           O  
ATOM   1844  CB  LYS A 119      -2.350  -8.429   4.568  1.00  0.00           C  
ATOM   1845  CG  LYS A 119      -2.604  -9.421   5.712  1.00  0.00           C  
ATOM   1846  CD  LYS A 119      -1.291 -10.003   6.237  1.00  0.00           C  
ATOM   1847  CE  LYS A 119      -1.619 -10.902   7.431  1.00  0.00           C  
ATOM   1848  NZ  LYS A 119      -0.401 -11.281   8.183  1.00  0.00           N  
ATOM   1849  H   LYS A 119      -2.835  -5.942   3.265  1.00  0.00           H  
ATOM   1850  HA  LYS A 119      -4.295  -8.507   3.731  1.00  0.00           H  
ATOM   1851 1HB  LYS A 119      -1.922  -8.961   3.719  1.00  0.00           H  
ATOM   1852 2HB  LYS A 119      -1.632  -7.676   4.895  1.00  0.00           H  
ATOM   1853 1HG  LYS A 119      -3.254 -10.224   5.365  1.00  0.00           H  
ATOM   1854 2HG  LYS A 119      -3.093  -8.909   6.540  1.00  0.00           H  
ATOM   1855 1HD  LYS A 119      -0.648  -9.182   6.557  1.00  0.00           H  
ATOM   1856 2HD  LYS A 119      -0.790 -10.568   5.451  1.00  0.00           H  
ATOM   1857 1HE  LYS A 119      -2.170 -11.779   7.092  1.00  0.00           H  
ATOM   1858 2HE  LYS A 119      -2.291 -10.353   8.091  1.00  0.00           H  
ATOM   1859 1HZ  LYS A 119      -0.660 -11.836   8.986  1.00  0.00           H  
ATOM   1860 2HZ  LYS A 119       0.253 -11.789   7.605  1.00  0.00           H  
ATOM   1861 3HZ  LYS A 119       0.053 -10.443   8.516  1.00  0.00           H  
ATOM   1862  N   VAL A 120      -5.444  -7.622   5.728  1.00  0.00           N  
ATOM   1863  CA  VAL A 120      -6.313  -7.102   6.789  1.00  0.00           C  
ATOM   1864  C   VAL A 120      -6.710  -8.261   7.693  1.00  0.00           C  
ATOM   1865  O   VAL A 120      -7.529  -9.103   7.322  1.00  0.00           O  
ATOM   1866  CB  VAL A 120      -7.567  -6.459   6.183  1.00  0.00           C  
ATOM   1867  CG1 VAL A 120      -8.434  -5.835   7.274  1.00  0.00           C  
ATOM   1868  CG2 VAL A 120      -7.217  -5.367   5.177  1.00  0.00           C  
ATOM   1869  H   VAL A 120      -5.726  -8.486   5.289  1.00  0.00           H  
ATOM   1870  HA  VAL A 120      -5.760  -6.349   7.351  1.00  0.00           H  
ATOM   1871  HB  VAL A 120      -8.149  -7.217   5.659  1.00  0.00           H  
ATOM   1872 1HG1 VAL A 120      -7.875  -5.064   7.805  1.00  0.00           H  
ATOM   1873 2HG1 VAL A 120      -8.771  -6.592   7.981  1.00  0.00           H  
ATOM   1874 3HG1 VAL A 120      -9.314  -5.402   6.797  1.00  0.00           H  
ATOM   1875 1HG2 VAL A 120      -6.608  -5.768   4.366  1.00  0.00           H  
ATOM   1876 2HG2 VAL A 120      -6.690  -4.549   5.669  1.00  0.00           H  
ATOM   1877 3HG2 VAL A 120      -8.146  -5.031   4.716  1.00  0.00           H  
ATOM   1878  N   GLY A 121      -6.089  -8.348   8.870  1.00  0.00           N  
ATOM   1879  CA  GLY A 121      -6.165  -9.559   9.690  1.00  0.00           C  
ATOM   1880  C   GLY A 121      -5.683 -10.780   8.896  1.00  0.00           C  
ATOM   1881  O   GLY A 121      -4.532 -10.819   8.450  1.00  0.00           O  
ATOM   1882  H   GLY A 121      -5.445  -7.617   9.139  1.00  0.00           H  
ATOM   1883 1HA  GLY A 121      -5.555  -9.431  10.585  1.00  0.00           H  
ATOM   1884 2HA  GLY A 121      -7.192  -9.711  10.020  1.00  0.00           H  
ATOM   1885  N   ASP A 122      -6.578 -11.747   8.693  1.00  0.00           N  
ATOM   1886  CA  ASP A 122      -6.314 -12.967   7.919  1.00  0.00           C  
ATOM   1887  C   ASP A 122      -6.703 -12.850   6.436  1.00  0.00           C  
ATOM   1888  O   ASP A 122      -6.267 -13.665   5.620  1.00  0.00           O  
ATOM   1889  CB  ASP A 122      -7.046 -14.148   8.568  1.00  0.00           C  
ATOM   1890  CG  ASP A 122      -6.631 -14.351  10.024  1.00  0.00           C  
ATOM   1891  OD1 ASP A 122      -5.408 -14.300  10.292  1.00  0.00           O  
ATOM   1892  OD2 ASP A 122      -7.554 -14.513  10.853  1.00  0.00           O  
ATOM   1893  H   ASP A 122      -7.490 -11.655   9.118  1.00  0.00           H  
ATOM   1894  HA  ASP A 122      -5.243 -13.170   7.947  1.00  0.00           H  
ATOM   1895 1HB  ASP A 122      -6.820 -15.058   8.011  1.00  0.00           H  
ATOM   1896 2HB  ASP A 122      -8.121 -13.974   8.511  1.00  0.00           H  
ATOM   1897  N   GLU A 123      -7.501 -11.843   6.063  1.00  0.00           N  
ATOM   1898  CA  GLU A 123      -7.905 -11.638   4.672  1.00  0.00           C  
ATOM   1899  C   GLU A 123      -6.757 -11.009   3.876  1.00  0.00           C  
ATOM   1900  O   GLU A 123      -6.085 -10.078   4.330  1.00  0.00           O  
ATOM   1901  CB  GLU A 123      -9.208 -10.821   4.573  1.00  0.00           C  
ATOM   1902  CG  GLU A 123      -9.800 -10.863   3.148  1.00  0.00           C  
ATOM   1903  CD  GLU A 123     -11.139 -10.115   2.989  1.00  0.00           C  
ATOM   1904  OE1 GLU A 123     -11.492  -9.782   1.826  1.00  0.00           O  
ATOM   1905  OE2 GLU A 123     -11.807  -9.850   4.010  1.00  0.00           O  
ATOM   1906  H   GLU A 123      -7.708 -11.109   6.725  1.00  0.00           H  
ATOM   1907  HA  GLU A 123      -8.145 -12.608   4.235  1.00  0.00           H  
ATOM   1908 1HB  GLU A 123      -9.933 -11.248   5.267  1.00  0.00           H  
ATOM   1909 2HB  GLU A 123      -9.013  -9.787   4.858  1.00  0.00           H  
ATOM   1910 1HG  GLU A 123      -9.076 -10.430   2.457  1.00  0.00           H  
ATOM   1911 2HG  GLU A 123      -9.942 -11.905   2.861  1.00  0.00           H  
ATOM   1912  N   LYS A 124      -6.538 -11.523   2.663  1.00  0.00           N  
ATOM   1913  CA  LYS A 124      -5.553 -11.010   1.711  1.00  0.00           C  
ATOM   1914  C   LYS A 124      -6.217 -10.784   0.364  1.00  0.00           C  
ATOM   1915  O   LYS A 124      -6.970 -11.637  -0.100  1.00  0.00           O  
ATOM   1916  CB  LYS A 124      -4.377 -11.980   1.558  1.00  0.00           C  
ATOM   1917  CG  LYS A 124      -3.585 -12.176   2.856  1.00  0.00           C  
ATOM   1918  CD  LYS A 124      -2.454 -13.175   2.605  1.00  0.00           C  
ATOM   1919  CE  LYS A 124      -1.720 -13.498   3.906  1.00  0.00           C  
ATOM   1920  NZ  LYS A 124      -0.678 -14.528   3.670  1.00  0.00           N  
ATOM   1921  H   LYS A 124      -7.152 -12.256   2.339  1.00  0.00           H  
ATOM   1922  HA  LYS A 124      -5.176 -10.057   2.083  1.00  0.00           H  
ATOM   1923 1HB  LYS A 124      -3.705 -11.592   0.793  1.00  0.00           H  
ATOM   1924 2HB  LYS A 124      -4.760 -12.943   1.219  1.00  0.00           H  
ATOM   1925 1HG  LYS A 124      -4.240 -12.566   3.636  1.00  0.00           H  
ATOM   1926 2HG  LYS A 124      -3.170 -11.221   3.178  1.00  0.00           H  
ATOM   1927 1HD  LYS A 124      -2.881 -14.091   2.197  1.00  0.00           H  
ATOM   1928 2HD  LYS A 124      -1.759 -12.753   1.879  1.00  0.00           H  
ATOM   1929 1HE  LYS A 124      -2.452 -13.855   4.630  1.00  0.00           H  
ATOM   1930 2HE  LYS A 124      -1.277 -12.579   4.290  1.00  0.00           H  
ATOM   1931 1HZ  LYS A 124      -0.203 -14.776   4.527  1.00  0.00           H  
ATOM   1932 2HZ  LYS A 124      -0.002 -14.200   2.996  1.00  0.00           H  
ATOM   1933 3HZ  LYS A 124      -1.105 -15.363   3.295  1.00  0.00           H  
ATOM   1934  N   ARG A 125      -5.894  -9.668  -0.283  1.00  0.00           N  
ATOM   1935  CA  ARG A 125      -6.273  -9.382  -1.669  1.00  0.00           C  
ATOM   1936  C   ARG A 125      -5.064  -8.907  -2.452  1.00  0.00           C  
ATOM   1937  O   ARG A 125      -4.161  -8.290  -1.895  1.00  0.00           O  
ATOM   1938  CB  ARG A 125      -7.428  -8.374  -1.726  1.00  0.00           C  
ATOM   1939  CG  ARG A 125      -8.692  -8.969  -1.088  1.00  0.00           C  
ATOM   1940  CD  ARG A 125      -9.904  -8.102  -1.400  1.00  0.00           C  
ATOM   1941  NE  ARG A 125     -11.100  -8.606  -0.719  1.00  0.00           N  
ATOM   1942  CZ  ARG A 125     -12.330  -8.185  -0.892  1.00  0.00           C  
ATOM   1943  NH1 ARG A 125     -12.683  -7.405  -1.878  1.00  0.00           N  
ATOM   1944  NH2 ARG A 125     -13.213  -8.546  -0.018  1.00  0.00           N  
ATOM   1945  H   ARG A 125      -5.271  -9.023   0.181  1.00  0.00           H  
ATOM   1946  HA  ARG A 125      -6.657 -10.298  -2.119  1.00  0.00           H  
ATOM   1947 1HB  ARG A 125      -7.634  -8.138  -2.770  1.00  0.00           H  
ATOM   1948 2HB  ARG A 125      -7.148  -7.455  -1.211  1.00  0.00           H  
ATOM   1949 1HG  ARG A 125      -8.564  -9.034  -0.008  1.00  0.00           H  
ATOM   1950 2HG  ARG A 125      -8.869  -9.968  -1.485  1.00  0.00           H  
ATOM   1951 1HD  ARG A 125     -10.061  -8.075  -2.478  1.00  0.00           H  
ATOM   1952 2HD  ARG A 125      -9.704  -7.097  -1.029  1.00  0.00           H  
ATOM   1953  HE  ARG A 125     -10.977  -9.155   0.119  1.00  0.00           H  
ATOM   1954 1HH1 ARG A 125     -13.616  -7.017  -1.877  1.00  0.00           H  
ATOM   1955 2HH1 ARG A 125     -11.987  -7.136  -2.559  1.00  0.00           H  
ATOM   1956 1HH2 ARG A 125     -12.847  -9.054   0.775  1.00  0.00           H  
ATOM   1957 2HH2 ARG A 125     -14.097  -8.062   0.051  1.00  0.00           H  
ATOM   1958  N   THR A 126      -5.048  -9.206  -3.739  1.00  0.00           N  
ATOM   1959  CA  THR A 126      -4.015  -8.753  -4.668  1.00  0.00           C  
ATOM   1960  C   THR A 126      -4.703  -8.155  -5.875  1.00  0.00           C  
ATOM   1961  O   THR A 126      -5.689  -8.709  -6.360  1.00  0.00           O  
ATOM   1962  CB  THR A 126      -3.054  -9.885  -5.043  1.00  0.00           C  
ATOM   1963  OG1 THR A 126      -2.452 -10.323  -3.839  1.00  0.00           O  
ATOM   1964  CG2 THR A 126      -1.949  -9.422  -5.987  1.00  0.00           C  
ATOM   1965  H   THR A 126      -5.837  -9.689  -4.146  1.00  0.00           H  
ATOM   1966  HA  THR A 126      -3.409  -7.996  -4.169  1.00  0.00           H  
ATOM   1967  HB  THR A 126      -3.601 -10.710  -5.500  1.00  0.00           H  
ATOM   1968  HG1 THR A 126      -1.509 -10.183  -3.958  1.00  0.00           H  
ATOM   1969 1HG2 THR A 126      -2.361  -9.172  -6.965  1.00  0.00           H  
ATOM   1970 2HG2 THR A 126      -1.438  -8.549  -5.582  1.00  0.00           H  
ATOM   1971 3HG2 THR A 126      -1.223 -10.222  -6.131  1.00  0.00           H  
ATOM   1972  N   VAL A 127      -4.224  -6.990  -6.293  1.00  0.00           N  
ATOM   1973  CA  VAL A 127      -4.806  -6.206  -7.375  1.00  0.00           C  
ATOM   1974  C   VAL A 127      -3.673  -5.657  -8.222  1.00  0.00           C  
ATOM   1975  O   VAL A 127      -2.762  -5.021  -7.696  1.00  0.00           O  
ATOM   1976  CB  VAL A 127      -5.661  -5.055  -6.817  1.00  0.00           C  
ATOM   1977  CG1 VAL A 127      -6.329  -4.252  -7.934  1.00  0.00           C  
ATOM   1978  CG2 VAL A 127      -6.776  -5.568  -5.896  1.00  0.00           C  
ATOM   1979  H   VAL A 127      -3.424  -6.591  -5.823  1.00  0.00           H  
ATOM   1980  HA  VAL A 127      -5.449  -6.858  -7.968  1.00  0.00           H  
ATOM   1981  HB  VAL A 127      -5.029  -4.380  -6.240  1.00  0.00           H  
ATOM   1982 1HG1 VAL A 127      -5.582  -3.836  -8.610  1.00  0.00           H  
ATOM   1983 2HG1 VAL A 127      -7.023  -4.873  -8.501  1.00  0.00           H  
ATOM   1984 3HG1 VAL A 127      -6.856  -3.410  -7.486  1.00  0.00           H  
ATOM   1985 1HG2 VAL A 127      -6.351  -5.953  -4.969  1.00  0.00           H  
ATOM   1986 2HG2 VAL A 127      -7.340  -6.353  -6.400  1.00  0.00           H  
ATOM   1987 3HG2 VAL A 127      -7.451  -4.745  -5.662  1.00  0.00           H  
ATOM   1988  N   THR A 128      -3.745  -5.873  -9.528  1.00  0.00           N  
ATOM   1989  CA  THR A 128      -2.920  -5.141 -10.487  1.00  0.00           C  
ATOM   1990  C   THR A 128      -3.613  -3.824 -10.808  1.00  0.00           C  
ATOM   1991  O   THR A 128      -4.783  -3.824 -11.181  1.00  0.00           O  
ATOM   1992  CB  THR A 128      -2.703  -5.958 -11.763  1.00  0.00           C  
ATOM   1993  OG1 THR A 128      -2.225  -7.250 -11.454  1.00  0.00           O  
ATOM   1994  CG2 THR A 128      -1.718  -5.285 -12.716  1.00  0.00           C  
ATOM   1995  H   THR A 128      -4.491  -6.443  -9.901  1.00  0.00           H  
ATOM   1996  HA  THR A 128      -1.949  -4.946 -10.030  1.00  0.00           H  
ATOM   1997  HB  THR A 128      -3.657  -6.076 -12.278  1.00  0.00           H  
ATOM   1998  HG1 THR A 128      -1.281  -7.227 -11.276  1.00  0.00           H  
ATOM   1999 1HG2 THR A 128      -1.435  -5.984 -13.503  1.00  0.00           H  
ATOM   2000 2HG2 THR A 128      -2.189  -4.417 -13.178  1.00  0.00           H  
ATOM   2001 3HG2 THR A 128      -0.826  -4.969 -12.176  1.00  0.00           H  
ATOM   2002  N   VAL A 129      -2.899  -2.712 -10.659  1.00  0.00           N  
ATOM   2003  CA  VAL A 129      -3.373  -1.368 -11.000  1.00  0.00           C  
ATOM   2004  C   VAL A 129      -2.577  -0.898 -12.211  1.00  0.00           C  
ATOM   2005  O   VAL A 129      -1.363  -0.688 -12.129  1.00  0.00           O  
ATOM   2006  CB  VAL A 129      -3.232  -0.402  -9.807  1.00  0.00           C  
ATOM   2007  CG1 VAL A 129      -3.965   0.916 -10.085  1.00  0.00           C  
ATOM   2008  CG2 VAL A 129      -3.815  -0.985  -8.511  1.00  0.00           C  
ATOM   2009  H   VAL A 129      -1.953  -2.794 -10.316  1.00  0.00           H  
ATOM   2010  HA  VAL A 129      -4.438  -1.424 -11.227  1.00  0.00           H  
ATOM   2011  HB  VAL A 129      -2.177  -0.189  -9.634  1.00  0.00           H  
ATOM   2012 1HG1 VAL A 129      -3.789   1.624  -9.275  1.00  0.00           H  
ATOM   2013 2HG1 VAL A 129      -5.037   0.740 -10.175  1.00  0.00           H  
ATOM   2014 3HG1 VAL A 129      -3.615   1.356 -11.019  1.00  0.00           H  
ATOM   2015 1HG2 VAL A 129      -3.259  -1.873  -8.212  1.00  0.00           H  
ATOM   2016 2HG2 VAL A 129      -3.732  -0.248  -7.712  1.00  0.00           H  
ATOM   2017 3HG2 VAL A 129      -4.863  -1.247  -8.659  1.00  0.00           H  
ATOM   2018  N   ASN A 130      -3.234  -0.777 -13.359  1.00  0.00           N  
ATOM   2019  CA  ASN A 130      -2.595  -0.370 -14.608  1.00  0.00           C  
ATOM   2020  C   ASN A 130      -2.224   1.124 -14.597  1.00  0.00           C  
ATOM   2021  O   ASN A 130      -2.749   1.885 -13.782  1.00  0.00           O  
ATOM   2022  CB  ASN A 130      -3.517  -0.724 -15.782  1.00  0.00           C  
ATOM   2023  CG  ASN A 130      -3.711  -2.220 -15.897  1.00  0.00           C  
ATOM   2024  OD1 ASN A 130      -2.791  -2.957 -16.218  1.00  0.00           O  
ATOM   2025  ND2 ASN A 130      -4.892  -2.704 -15.608  1.00  0.00           N  
ATOM   2026  H   ASN A 130      -4.233  -0.924 -13.366  1.00  0.00           H  
ATOM   2027  HA  ASN A 130      -1.663  -0.926 -14.717  1.00  0.00           H  
ATOM   2028 1HB  ASN A 130      -3.094  -0.373 -16.723  1.00  0.00           H  
ATOM   2029 2HB  ASN A 130      -4.480  -0.231 -15.652  1.00  0.00           H  
ATOM   2030 1HD2 ASN A 130      -5.522  -2.113 -15.085  1.00  0.00           H  
ATOM   2031 2HD2 ASN A 130      -4.984  -3.709 -15.567  1.00  0.00           H  
ATOM   2032  N   PRO A 131      -1.326   1.575 -15.492  1.00  0.00           N  
ATOM   2033  CA  PRO A 131      -0.992   2.992 -15.629  1.00  0.00           C  
ATOM   2034  C   PRO A 131      -2.234   3.875 -15.803  1.00  0.00           C  
ATOM   2035  O   PRO A 131      -3.054   3.633 -16.689  1.00  0.00           O  
ATOM   2036  CB  PRO A 131      -0.087   3.071 -16.862  1.00  0.00           C  
ATOM   2037  CG  PRO A 131       0.601   1.714 -16.850  1.00  0.00           C  
ATOM   2038  CD  PRO A 131      -0.512   0.777 -16.397  1.00  0.00           C  
ATOM   2039  HA  PRO A 131      -0.426   3.317 -14.744  1.00  0.00           H  
ATOM   2040 1HB  PRO A 131      -0.682   3.161 -17.771  1.00  0.00           H  
ATOM   2041 2HB  PRO A 131       0.627   3.891 -16.797  1.00  0.00           H  
ATOM   2042 1HG  PRO A 131       0.998   1.442 -17.829  1.00  0.00           H  
ATOM   2043 2HG  PRO A 131       1.387   1.736 -16.096  1.00  0.00           H  
ATOM   2044 1HD  PRO A 131      -1.104   0.473 -17.260  1.00  0.00           H  
ATOM   2045 2HD  PRO A 131      -0.085  -0.092 -15.897  1.00  0.00           H  
ATOM   2046  N   GLY A 132      -2.365   4.905 -14.967  1.00  0.00           N  
ATOM   2047  CA  GLY A 132      -3.498   5.836 -14.959  1.00  0.00           C  
ATOM   2048  C   GLY A 132      -4.798   5.274 -14.374  1.00  0.00           C  
ATOM   2049  O   GLY A 132      -5.800   5.990 -14.341  1.00  0.00           O  
ATOM   2050  H   GLY A 132      -1.702   4.997 -14.211  1.00  0.00           H  
ATOM   2051 1HA  GLY A 132      -3.235   6.725 -14.385  1.00  0.00           H  
ATOM   2052 2HA  GLY A 132      -3.708   6.162 -15.977  1.00  0.00           H  
ATOM   2053  N   GLU A 133      -4.809   4.020 -13.919  1.00  0.00           N  
ATOM   2054  CA  GLU A 133      -5.985   3.377 -13.338  1.00  0.00           C  
ATOM   2055  C   GLU A 133      -6.180   3.780 -11.868  1.00  0.00           C  
ATOM   2056  O   GLU A 133      -5.221   3.979 -11.113  1.00  0.00           O  
ATOM   2057  CB  GLU A 133      -5.888   1.852 -13.523  1.00  0.00           C  
ATOM   2058  CG  GLU A 133      -7.205   1.115 -13.239  1.00  0.00           C  
ATOM   2059  CD  GLU A 133      -7.129  -0.399 -13.512  1.00  0.00           C  
ATOM   2060  OE1 GLU A 133      -8.204  -1.029 -13.573  1.00  0.00           O  
ATOM   2061  OE2 GLU A 133      -6.008  -0.934 -13.696  1.00  0.00           O  
ATOM   2062  H   GLU A 133      -3.951   3.487 -13.936  1.00  0.00           H  
ATOM   2063  HA  GLU A 133      -6.866   3.701 -13.893  1.00  0.00           H  
ATOM   2064 1HB  GLU A 133      -5.118   1.463 -12.857  1.00  0.00           H  
ATOM   2065 2HB  GLU A 133      -5.599   1.648 -14.554  1.00  0.00           H  
ATOM   2066 1HG  GLU A 133      -7.984   1.555 -13.862  1.00  0.00           H  
ATOM   2067 2HG  GLU A 133      -7.483   1.271 -12.197  1.00  0.00           H  
ATOM   2068  N   GLU A 134      -7.447   3.863 -11.455  1.00  0.00           N  
ATOM   2069  CA  GLU A 134      -7.849   3.918 -10.051  1.00  0.00           C  
ATOM   2070  C   GLU A 134      -8.751   2.711  -9.743  1.00  0.00           C  
ATOM   2071  O   GLU A 134      -9.766   2.505 -10.408  1.00  0.00           O  
ATOM   2072  CB  GLU A 134      -8.486   5.285  -9.708  1.00  0.00           C  
ATOM   2073  CG  GLU A 134      -8.715   5.464  -8.194  1.00  0.00           C  
ATOM   2074  CD  GLU A 134      -9.099   6.897  -7.754  1.00  0.00           C  
ATOM   2075  OE1 GLU A 134     -10.128   7.043  -7.052  1.00  0.00           O  
ATOM   2076  OE2 GLU A 134      -8.305   7.854  -7.965  1.00  0.00           O  
ATOM   2077  H   GLU A 134      -8.179   3.644 -12.115  1.00  0.00           H  
ATOM   2078  HA  GLU A 134      -6.952   3.869  -9.432  1.00  0.00           H  
ATOM   2079 1HB  GLU A 134      -7.811   6.070 -10.047  1.00  0.00           H  
ATOM   2080 2HB  GLU A 134      -9.434   5.395 -10.234  1.00  0.00           H  
ATOM   2081 1HG  GLU A 134      -9.483   4.761  -7.870  1.00  0.00           H  
ATOM   2082 2HG  GLU A 134      -7.795   5.201  -7.672  1.00  0.00           H  
ATOM   2083  N   VAL A 135      -8.380   1.908  -8.741  1.00  0.00           N  
ATOM   2084  CA  VAL A 135      -9.111   0.709  -8.305  1.00  0.00           C  
ATOM   2085  C   VAL A 135      -9.531   0.861  -6.848  1.00  0.00           C  
ATOM   2086  O   VAL A 135      -8.750   1.310  -6.012  1.00  0.00           O  
ATOM   2087  CB  VAL A 135      -8.290  -0.585  -8.504  1.00  0.00           C  
ATOM   2088  CG1 VAL A 135      -9.120  -1.815  -8.100  1.00  0.00           C  
ATOM   2089  CG2 VAL A 135      -7.858  -0.773  -9.961  1.00  0.00           C  
ATOM   2090  H   VAL A 135      -7.554   2.168  -8.221  1.00  0.00           H  
ATOM   2091  HA  VAL A 135      -9.996   0.596  -8.932  1.00  0.00           H  
ATOM   2092  HB  VAL A 135      -7.395  -0.548  -7.883  1.00  0.00           H  
ATOM   2093 1HG1 VAL A 135     -10.118  -1.748  -8.534  1.00  0.00           H  
ATOM   2094 2HG1 VAL A 135      -8.660  -2.725  -8.484  1.00  0.00           H  
ATOM   2095 3HG1 VAL A 135      -9.194  -1.884  -7.015  1.00  0.00           H  
ATOM   2096 1HG2 VAL A 135      -8.727  -0.793 -10.619  1.00  0.00           H  
ATOM   2097 2HG2 VAL A 135      -7.300  -1.702 -10.080  1.00  0.00           H  
ATOM   2098 3HG2 VAL A 135      -7.209   0.048 -10.266  1.00  0.00           H  
ATOM   2099  N   GLU A 136     -10.753   0.449  -6.512  1.00  0.00           N  
ATOM   2100  CA  GLU A 136     -11.233   0.394  -5.130  1.00  0.00           C  
ATOM   2101  C   GLU A 136     -11.363  -1.057  -4.651  1.00  0.00           C  
ATOM   2102  O   GLU A 136     -11.947  -1.910  -5.319  1.00  0.00           O  
ATOM   2103  CB  GLU A 136     -12.541   1.191  -4.976  1.00  0.00           C  
ATOM   2104  CG  GLU A 136     -12.940   1.354  -3.499  1.00  0.00           C  
ATOM   2105  CD  GLU A 136     -14.217   2.190  -3.313  1.00  0.00           C  
ATOM   2106  OE1 GLU A 136     -15.286   1.579  -3.101  1.00  0.00           O  
ATOM   2107  OE2 GLU A 136     -14.124   3.445  -3.286  1.00  0.00           O  
ATOM   2108  H   GLU A 136     -11.345   0.058  -7.231  1.00  0.00           H  
ATOM   2109  HA  GLU A 136     -10.508   0.900  -4.492  1.00  0.00           H  
ATOM   2110 1HB  GLU A 136     -12.403   2.183  -5.407  1.00  0.00           H  
ATOM   2111 2HB  GLU A 136     -13.342   0.686  -5.516  1.00  0.00           H  
ATOM   2112 1HG  GLU A 136     -13.093   0.368  -3.059  1.00  0.00           H  
ATOM   2113 2HG  GLU A 136     -12.119   1.825  -2.958  1.00  0.00           H  
ATOM   2114  N   VAL A 137     -10.848  -1.331  -3.453  1.00  0.00           N  
ATOM   2115  CA  VAL A 137     -10.985  -2.606  -2.751  1.00  0.00           C  
ATOM   2116  C   VAL A 137     -11.702  -2.359  -1.433  1.00  0.00           C  
ATOM   2117  O   VAL A 137     -11.274  -1.532  -0.633  1.00  0.00           O  
ATOM   2118  CB  VAL A 137      -9.619  -3.268  -2.502  1.00  0.00           C  
ATOM   2119  CG1 VAL A 137      -9.812  -4.687  -1.955  1.00  0.00           C  
ATOM   2120  CG2 VAL A 137      -8.790  -3.377  -3.782  1.00  0.00           C  
ATOM   2121  H   VAL A 137     -10.348  -0.591  -2.982  1.00  0.00           H  
ATOM   2122  HA  VAL A 137     -11.564  -3.285  -3.377  1.00  0.00           H  
ATOM   2123  HB  VAL A 137      -9.054  -2.686  -1.774  1.00  0.00           H  
ATOM   2124 1HG1 VAL A 137     -10.371  -5.286  -2.674  1.00  0.00           H  
ATOM   2125 2HG1 VAL A 137      -8.836  -5.140  -1.787  1.00  0.00           H  
ATOM   2126 3HG1 VAL A 137     -10.345  -4.659  -1.004  1.00  0.00           H  
ATOM   2127 1HG2 VAL A 137      -8.543  -2.384  -4.156  1.00  0.00           H  
ATOM   2128 2HG2 VAL A 137      -7.853  -3.894  -3.572  1.00  0.00           H  
ATOM   2129 3HG2 VAL A 137      -9.350  -3.914  -4.548  1.00  0.00           H  
ATOM   2130  N   THR A 138     -12.783  -3.094  -1.181  1.00  0.00           N  
ATOM   2131  CA  THR A 138     -13.530  -3.003   0.081  1.00  0.00           C  
ATOM   2132  C   THR A 138     -13.381  -4.281   0.895  1.00  0.00           C  
ATOM   2133  O   THR A 138     -13.580  -5.384   0.378  1.00  0.00           O  
ATOM   2134  CB  THR A 138     -15.006  -2.666  -0.163  1.00  0.00           C  
ATOM   2135  OG1 THR A 138     -15.123  -1.396  -0.759  1.00  0.00           O  
ATOM   2136  CG2 THR A 138     -15.812  -2.573   1.135  1.00  0.00           C  
ATOM   2137  H   THR A 138     -13.088  -3.761  -1.874  1.00  0.00           H  
ATOM   2138  HA  THR A 138     -13.123  -2.177   0.665  1.00  0.00           H  
ATOM   2139  HB  THR A 138     -15.456  -3.416  -0.814  1.00  0.00           H  
ATOM   2140  HG1 THR A 138     -14.949  -1.445  -1.702  1.00  0.00           H  
ATOM   2141 1HG2 THR A 138     -15.913  -3.558   1.590  1.00  0.00           H  
ATOM   2142 2HG2 THR A 138     -15.317  -1.898   1.834  1.00  0.00           H  
ATOM   2143 3HG2 THR A 138     -16.809  -2.192   0.916  1.00  0.00           H  
ATOM   2144  N   PHE A 139     -13.089  -4.105   2.180  1.00  0.00           N  
ATOM   2145  CA  PHE A 139     -13.099  -5.134   3.214  1.00  0.00           C  
ATOM   2146  C   PHE A 139     -14.273  -4.889   4.162  1.00  0.00           C  
ATOM   2147  O   PHE A 139     -14.664  -3.743   4.401  1.00  0.00           O  
ATOM   2148  CB  PHE A 139     -11.770  -5.120   3.975  1.00  0.00           C  
ATOM   2149  CG  PHE A 139     -10.569  -5.439   3.113  1.00  0.00           C  
ATOM   2150  CD1 PHE A 139     -10.051  -6.746   3.096  1.00  0.00           C  
ATOM   2151  CD2 PHE A 139      -9.979  -4.439   2.316  1.00  0.00           C  
ATOM   2152  CE1 PHE A 139      -8.945  -7.054   2.287  1.00  0.00           C  
ATOM   2153  CE2 PHE A 139      -8.880  -4.749   1.498  1.00  0.00           C  
ATOM   2154  CZ  PHE A 139      -8.364  -6.057   1.486  1.00  0.00           C  
ATOM   2155  H   PHE A 139     -12.940  -3.159   2.499  1.00  0.00           H  
ATOM   2156  HA  PHE A 139     -13.218  -6.106   2.734  1.00  0.00           H  
ATOM   2157 1HB  PHE A 139     -11.825  -5.853   4.780  1.00  0.00           H  
ATOM   2158 2HB  PHE A 139     -11.629  -4.140   4.430  1.00  0.00           H  
ATOM   2159  HD1 PHE A 139     -10.503  -7.516   3.704  1.00  0.00           H  
ATOM   2160  HD2 PHE A 139     -10.378  -3.436   2.321  1.00  0.00           H  
ATOM   2161  HE1 PHE A 139      -8.544  -8.057   2.286  1.00  0.00           H  
ATOM   2162  HE2 PHE A 139      -8.440  -3.984   0.876  1.00  0.00           H  
ATOM   2163  HZ  PHE A 139      -7.517  -6.301   0.862  1.00  0.00           H  
ATOM   2164  N   SER A 140     -14.832  -5.962   4.715  1.00  0.00           N  
ATOM   2165  CA  SER A 140     -15.904  -5.890   5.711  1.00  0.00           C  
ATOM   2166  C   SER A 140     -15.611  -6.849   6.855  1.00  0.00           C  
ATOM   2167  O   SER A 140     -15.179  -7.978   6.625  1.00  0.00           O  
ATOM   2168  CB  SER A 140     -17.273  -6.182   5.090  1.00  0.00           C  
ATOM   2169  OG  SER A 140     -17.508  -5.285   4.018  1.00  0.00           O  
ATOM   2170  H   SER A 140     -14.450  -6.876   4.520  1.00  0.00           H  
ATOM   2171  HA  SER A 140     -15.948  -4.871   6.099  1.00  0.00           H  
ATOM   2172 1HB  SER A 140     -18.045  -6.049   5.848  1.00  0.00           H  
ATOM   2173 2HB  SER A 140     -17.304  -7.208   4.724  1.00  0.00           H  
ATOM   2174  HG  SER A 140     -16.916  -4.541   4.154  1.00  0.00           H  
ATOM   2175  N   ALA A 141     -15.832  -6.403   8.086  1.00  0.00           N  
ATOM   2176  CA  ALA A 141     -15.571  -7.196   9.276  1.00  0.00           C  
ATOM   2177  C   ALA A 141     -16.611  -6.906  10.358  1.00  0.00           C  
ATOM   2178  O   ALA A 141     -16.798  -5.761  10.748  1.00  0.00           O  
ATOM   2179  CB  ALA A 141     -14.155  -6.889   9.779  1.00  0.00           C  
ATOM   2180  H   ALA A 141     -16.186  -5.467   8.219  1.00  0.00           H  
ATOM   2181  HA  ALA A 141     -15.649  -8.249   9.005  1.00  0.00           H  
ATOM   2182 1HB  ALA A 141     -13.967  -7.442  10.699  1.00  0.00           H  
ATOM   2183 2HB  ALA A 141     -14.062  -5.825   9.997  1.00  0.00           H  
ATOM   2184 3HB  ALA A 141     -13.419  -7.164   9.023  1.00  0.00           H  
ATOM   2185  N   ASN A 142     -17.211  -7.964  10.911  1.00  0.00           N  
ATOM   2186  CA  ASN A 142     -18.115  -7.845  12.064  1.00  0.00           C  
ATOM   2187  C   ASN A 142     -17.415  -7.257  13.302  1.00  0.00           C  
ATOM   2188  O   ASN A 142     -18.069  -6.678  14.162  1.00  0.00           O  
ATOM   2189  CB  ASN A 142     -18.663  -9.239  12.419  1.00  0.00           C  
ATOM   2190  CG  ASN A 142     -19.507  -9.872  11.332  1.00  0.00           C  
ATOM   2191  OD1 ASN A 142     -20.068  -9.233  10.467  1.00  0.00           O  
ATOM   2192  ND2 ASN A 142     -19.614 -11.180  11.325  1.00  0.00           N  
ATOM   2193  H   ASN A 142     -17.112  -8.865  10.466  1.00  0.00           H  
ATOM   2194  HA  ASN A 142     -18.917  -7.152  11.805  1.00  0.00           H  
ATOM   2195 1HB  ASN A 142     -19.291  -9.148  13.305  1.00  0.00           H  
ATOM   2196 2HB  ASN A 142     -17.831  -9.900  12.664  1.00  0.00           H  
ATOM   2197 1HD2 ASN A 142     -19.235 -11.732  12.081  1.00  0.00           H  
ATOM   2198 2HD2 ASN A 142     -20.222 -11.553  10.610  1.00  0.00           H  
ATOM   2199  N   ASP A 143     -16.097  -7.444  13.394  1.00  0.00           N  
ATOM   2200  CA  ASP A 143     -15.239  -6.834  14.404  1.00  0.00           C  
ATOM   2201  C   ASP A 143     -14.331  -5.789  13.730  1.00  0.00           C  
ATOM   2202  O   ASP A 143     -13.384  -6.173  13.027  1.00  0.00           O  
ATOM   2203  CB  ASP A 143     -14.435  -7.923  15.127  1.00  0.00           C  
ATOM   2204  CG  ASP A 143     -13.486  -7.346  16.183  1.00  0.00           C  
ATOM   2205  OD1 ASP A 143     -13.536  -6.119  16.427  1.00  0.00           O  
ATOM   2206  OD2 ASP A 143     -12.682  -8.144  16.708  1.00  0.00           O  
ATOM   2207  H   ASP A 143     -15.630  -7.861  12.602  1.00  0.00           H  
ATOM   2208  HA  ASP A 143     -15.871  -6.341  15.143  1.00  0.00           H  
ATOM   2209 1HB  ASP A 143     -15.129  -8.607  15.616  1.00  0.00           H  
ATOM   2210 2HB  ASP A 143     -13.858  -8.492  14.399  1.00  0.00           H  
ATOM   2211  N   PRO A 144     -14.584  -4.483  13.936  1.00  0.00           N  
ATOM   2212  CA  PRO A 144     -13.759  -3.411  13.388  1.00  0.00           C  
ATOM   2213  C   PRO A 144     -12.296  -3.470  13.841  1.00  0.00           C  
ATOM   2214  O   PRO A 144     -11.429  -2.963  13.134  1.00  0.00           O  
ATOM   2215  CB  PRO A 144     -14.416  -2.104  13.846  1.00  0.00           C  
ATOM   2216  CG  PRO A 144     -15.869  -2.498  14.100  1.00  0.00           C  
ATOM   2217  CD  PRO A 144     -15.743  -3.926  14.616  1.00  0.00           C  
ATOM   2218  HA  PRO A 144     -13.797  -3.451  12.289  1.00  0.00           H  
ATOM   2219 1HB  PRO A 144     -14.337  -1.328  13.085  1.00  0.00           H  
ATOM   2220 2HB  PRO A 144     -13.970  -1.767  14.781  1.00  0.00           H  
ATOM   2221 1HG  PRO A 144     -16.348  -1.843  14.828  1.00  0.00           H  
ATOM   2222 2HG  PRO A 144     -16.418  -2.496  13.158  1.00  0.00           H  
ATOM   2223 1HD  PRO A 144     -16.655  -4.476  14.383  1.00  0.00           H  
ATOM   2224 2HD  PRO A 144     -15.565  -3.923  15.691  1.00  0.00           H  
ATOM   2225  N   HIS A 145     -11.974  -4.134  14.960  1.00  0.00           N  
ATOM   2226  CA  HIS A 145     -10.585  -4.295  15.400  1.00  0.00           C  
ATOM   2227  C   HIS A 145      -9.733  -5.107  14.415  1.00  0.00           C  
ATOM   2228  O   HIS A 145      -8.504  -4.998  14.437  1.00  0.00           O  
ATOM   2229  CB  HIS A 145     -10.543  -4.965  16.777  1.00  0.00           C  
ATOM   2230  CG  HIS A 145     -11.018  -4.084  17.890  1.00  0.00           C  
ATOM   2231  ND1 HIS A 145     -10.298  -2.995  18.335  1.00  0.00           N  
ATOM   2232  CD2 HIS A 145     -12.138  -4.130  18.648  1.00  0.00           C  
ATOM   2233  CE1 HIS A 145     -10.957  -2.408  19.320  1.00  0.00           C  
ATOM   2234  NE2 HIS A 145     -12.076  -3.078  19.528  1.00  0.00           N  
ATOM   2235  H   HIS A 145     -12.692  -4.598  15.497  1.00  0.00           H  
ATOM   2236  HA  HIS A 145     -10.113  -3.316  15.481  1.00  0.00           H  
ATOM   2237 1HB  HIS A 145     -11.163  -5.863  16.764  1.00  0.00           H  
ATOM   2238 2HB  HIS A 145      -9.522  -5.276  17.000  1.00  0.00           H  
ATOM   2239  HD2 HIS A 145     -12.940  -4.864  18.574  1.00  0.00           H  
ATOM   2240  HE1 HIS A 145     -10.632  -1.523  19.865  1.00  0.00           H  
ATOM   2241  HE2 HIS A 145     -12.776  -2.856  20.222  1.00  0.00           H  
ATOM   2242  N   LYS A 146     -10.344  -5.854  13.480  1.00  0.00           N  
ATOM   2243  CA  LYS A 146      -9.617  -6.473  12.355  1.00  0.00           C  
ATOM   2244  C   LYS A 146      -8.901  -5.452  11.470  1.00  0.00           C  
ATOM   2245  O   LYS A 146      -7.905  -5.788  10.830  1.00  0.00           O  
ATOM   2246  CB  LYS A 146     -10.569  -7.303  11.488  1.00  0.00           C  
ATOM   2247  CG  LYS A 146     -11.062  -8.560  12.214  1.00  0.00           C  
ATOM   2248  CD  LYS A 146     -11.615  -9.561  11.196  1.00  0.00           C  
ATOM   2249  CE  LYS A 146     -12.105 -10.818  11.913  1.00  0.00           C  
ATOM   2250  NZ  LYS A 146     -12.438 -11.886  10.940  1.00  0.00           N  
ATOM   2251  H   LYS A 146     -11.352  -5.908  13.504  1.00  0.00           H  
ATOM   2252  HA  LYS A 146      -8.848  -7.131  12.760  1.00  0.00           H  
ATOM   2253 1HB  LYS A 146     -11.417  -6.695  11.174  1.00  0.00           H  
ATOM   2254 2HB  LYS A 146     -10.024  -7.609  10.595  1.00  0.00           H  
ATOM   2255 1HG  LYS A 146     -11.833  -8.294  12.936  1.00  0.00           H  
ATOM   2256 2HG  LYS A 146     -10.229  -9.025  12.742  1.00  0.00           H  
ATOM   2257 1HD  LYS A 146     -12.435  -9.108  10.638  1.00  0.00           H  
ATOM   2258 2HD  LYS A 146     -10.820  -9.826  10.500  1.00  0.00           H  
ATOM   2259 1HE  LYS A 146     -11.319 -11.159  12.588  1.00  0.00           H  
ATOM   2260 2HE  LYS A 146     -12.972 -10.557  12.520  1.00  0.00           H  
ATOM   2261 1HZ  LYS A 146     -12.753 -12.717  11.421  1.00  0.00           H  
ATOM   2262 2HZ  LYS A 146     -13.153 -11.575  10.298  1.00  0.00           H  
ATOM   2263 3HZ  LYS A 146     -11.616 -12.132  10.406  1.00  0.00           H  
ATOM   2264  N   PHE A 147      -9.376  -4.211  11.457  1.00  0.00           N  
ATOM   2265  CA  PHE A 147      -8.780  -3.105  10.721  1.00  0.00           C  
ATOM   2266  C   PHE A 147      -7.639  -2.412  11.472  1.00  0.00           C  
ATOM   2267  O   PHE A 147      -7.054  -1.484  10.928  1.00  0.00           O  
ATOM   2268  CB  PHE A 147      -9.887  -2.115  10.351  1.00  0.00           C  
ATOM   2269  CG  PHE A 147     -11.020  -2.678   9.515  1.00  0.00           C  
ATOM   2270  CD1 PHE A 147     -10.760  -3.539   8.434  1.00  0.00           C  
ATOM   2271  CD2 PHE A 147     -12.347  -2.336   9.818  1.00  0.00           C  
ATOM   2272  CE1 PHE A 147     -11.816  -4.103   7.696  1.00  0.00           C  
ATOM   2273  CE2 PHE A 147     -13.402  -2.874   9.065  1.00  0.00           C  
ATOM   2274  CZ  PHE A 147     -13.142  -3.764   8.010  1.00  0.00           C  
ATOM   2275  H   PHE A 147     -10.196  -4.002  12.008  1.00  0.00           H  
ATOM   2276  HA  PHE A 147      -8.355  -3.495   9.795  1.00  0.00           H  
ATOM   2277 1HB  PHE A 147     -10.291  -1.682  11.266  1.00  0.00           H  
ATOM   2278 2HB  PHE A 147      -9.439  -1.289   9.799  1.00  0.00           H  
ATOM   2279  HD1 PHE A 147      -9.736  -3.749   8.163  1.00  0.00           H  
ATOM   2280  HD2 PHE A 147     -12.562  -1.668  10.639  1.00  0.00           H  
ATOM   2281  HE1 PHE A 147     -11.610  -4.782   6.882  1.00  0.00           H  
ATOM   2282  HE2 PHE A 147     -14.418  -2.612   9.321  1.00  0.00           H  
ATOM   2283  HZ  PHE A 147     -13.963  -4.177   7.444  1.00  0.00           H  
ATOM   2284  N   ASN A 148      -7.271  -2.859  12.680  1.00  0.00           N  
ATOM   2285  CA  ASN A 148      -6.227  -2.205  13.476  1.00  0.00           C  
ATOM   2286  C   ASN A 148      -4.811  -2.369  12.899  1.00  0.00           C  
ATOM   2287  O   ASN A 148      -3.904  -1.645  13.307  1.00  0.00           O  
ATOM   2288  CB  ASN A 148      -6.270  -2.723  14.902  1.00  0.00           C  
ATOM   2289  CG  ASN A 148      -7.457  -2.208  15.668  1.00  0.00           C  
ATOM   2290  OD1 ASN A 148      -8.087  -1.221  15.271  1.00  0.00           O  
ATOM   2291  ND2 ASN A 148      -7.774  -2.857  16.759  1.00  0.00           N  
ATOM   2292  H   ASN A 148      -7.821  -3.582  13.121  1.00  0.00           H  
ATOM   2293  HA  ASN A 148      -6.418  -1.131  13.482  1.00  0.00           H  
ATOM   2294 1HB  ASN A 148      -6.303  -3.813  14.893  1.00  0.00           H  
ATOM   2295 2HB  ASN A 148      -5.360  -2.428  15.424  1.00  0.00           H  
ATOM   2296 1HD2 ASN A 148      -8.554  -2.559  17.310  1.00  0.00           H  
ATOM   2297 2HD2 ASN A 148      -7.236  -3.650  17.043  1.00  0.00           H  
ATOM   2298  N   ARG A 149      -4.594  -3.350  12.010  1.00  0.00           N  
ATOM   2299  CA  ARG A 149      -3.269  -3.683  11.460  1.00  0.00           C  
ATOM   2300  C   ARG A 149      -3.280  -3.926   9.942  1.00  0.00           C  
ATOM   2301  O   ARG A 149      -2.938  -5.032   9.513  1.00  0.00           O  
ATOM   2302  CB  ARG A 149      -2.642  -4.858  12.232  1.00  0.00           C  
ATOM   2303  CG  ARG A 149      -2.396  -4.562  13.718  1.00  0.00           C  
ATOM   2304  CD  ARG A 149      -1.797  -5.803  14.391  1.00  0.00           C  
ATOM   2305  NE  ARG A 149      -1.616  -5.603  15.840  1.00  0.00           N  
ATOM   2306  CZ  ARG A 149      -0.505  -5.302  16.482  1.00  0.00           C  
ATOM   2307  NH1 ARG A 149       0.642  -5.136  15.892  1.00  0.00           N  
ATOM   2308  NH2 ARG A 149      -0.539  -5.115  17.760  1.00  0.00           N  
ATOM   2309  H   ARG A 149      -5.396  -3.886  11.713  1.00  0.00           H  
ATOM   2310  HA  ARG A 149      -2.597  -2.845  11.646  1.00  0.00           H  
ATOM   2311 1HB  ARG A 149      -3.295  -5.726  12.143  1.00  0.00           H  
ATOM   2312 2HB  ARG A 149      -1.683  -5.101  11.777  1.00  0.00           H  
ATOM   2313 1HG  ARG A 149      -3.336  -4.320  14.213  1.00  0.00           H  
ATOM   2314 2HG  ARG A 149      -1.711  -3.720  13.817  1.00  0.00           H  
ATOM   2315 1HD  ARG A 149      -2.477  -6.641  14.240  1.00  0.00           H  
ATOM   2316 2HD  ARG A 149      -0.850  -6.051  13.913  1.00  0.00           H  
ATOM   2317  HE  ARG A 149      -2.431  -5.664  16.433  1.00  0.00           H  
ATOM   2318 1HH1 ARG A 149       0.652  -5.138  14.882  1.00  0.00           H  
ATOM   2319 2HH1 ARG A 149       1.264  -4.466  16.322  1.00  0.00           H  
ATOM   2320 1HH2 ARG A 149      -0.615  -4.125  17.945  1.00  0.00           H  
ATOM   2321 2HH2 ARG A 149       0.323  -5.359  18.227  1.00  0.00           H  
ATOM   2322  N   PRO A 150      -3.726  -2.966   9.112  1.00  0.00           N  
ATOM   2323  CA  PRO A 150      -3.713  -3.144   7.674  1.00  0.00           C  
ATOM   2324  C   PRO A 150      -2.276  -3.044   7.157  1.00  0.00           C  
ATOM   2325  O   PRO A 150      -1.448  -2.275   7.654  1.00  0.00           O  
ATOM   2326  CB  PRO A 150      -4.635  -2.066   7.112  1.00  0.00           C  
ATOM   2327  CG  PRO A 150      -4.459  -0.916   8.099  1.00  0.00           C  
ATOM   2328  CD  PRO A 150      -4.109  -1.598   9.429  1.00  0.00           C  
ATOM   2329  HA  PRO A 150      -4.163  -4.116   7.426  1.00  0.00           H  
ATOM   2330 1HB  PRO A 150      -4.363  -1.779   6.096  1.00  0.00           H  
ATOM   2331 2HB  PRO A 150      -5.666  -2.418   7.147  1.00  0.00           H  
ATOM   2332 1HG  PRO A 150      -5.374  -0.330   8.184  1.00  0.00           H  
ATOM   2333 2HG  PRO A 150      -3.638  -0.284   7.759  1.00  0.00           H  
ATOM   2334 1HD  PRO A 150      -4.985  -1.607  10.077  1.00  0.00           H  
ATOM   2335 2HD  PRO A 150      -3.299  -1.076   9.939  1.00  0.00           H  
ATOM   2336  N   GLN A 151      -1.989  -3.837   6.137  1.00  0.00           N  
ATOM   2337  CA  GLN A 151      -0.704  -3.864   5.463  1.00  0.00           C  
ATOM   2338  C   GLN A 151      -0.921  -3.726   3.960  1.00  0.00           C  
ATOM   2339  O   GLN A 151      -1.769  -4.408   3.384  1.00  0.00           O  
ATOM   2340  CB  GLN A 151       0.034  -5.150   5.856  1.00  0.00           C  
ATOM   2341  CG  GLN A 151       1.276  -5.429   4.998  1.00  0.00           C  
ATOM   2342  CD  GLN A 151       1.958  -6.743   5.354  1.00  0.00           C  
ATOM   2343  OE1 GLN A 151       1.765  -7.335   6.411  1.00  0.00           O  
ATOM   2344  NE2 GLN A 151       2.776  -7.247   4.460  1.00  0.00           N  
ATOM   2345  H   GLN A 151      -2.708  -4.463   5.801  1.00  0.00           H  
ATOM   2346  HA  GLN A 151      -0.110  -3.021   5.817  1.00  0.00           H  
ATOM   2347 1HB  GLN A 151      -0.651  -5.992   5.760  1.00  0.00           H  
ATOM   2348 2HB  GLN A 151       0.328  -5.075   6.903  1.00  0.00           H  
ATOM   2349 1HG  GLN A 151       1.993  -4.617   5.116  1.00  0.00           H  
ATOM   2350 2HG  GLN A 151       0.991  -5.483   3.948  1.00  0.00           H  
ATOM   2351 1HE2 GLN A 151       3.665  -7.441   4.897  1.00  0.00           H  
ATOM   2352 2HE2 GLN A 151       2.852  -6.751   3.584  1.00  0.00           H  
ATOM   2353  N   PHE A 152      -0.103  -2.885   3.339  1.00  0.00           N  
ATOM   2354  CA  PHE A 152      -0.058  -2.668   1.901  1.00  0.00           C  
ATOM   2355  C   PHE A 152       1.352  -2.987   1.414  1.00  0.00           C  
ATOM   2356  O   PHE A 152       2.331  -2.464   1.939  1.00  0.00           O  
ATOM   2357  CB  PHE A 152      -0.467  -1.224   1.573  1.00  0.00           C  
ATOM   2358  CG  PHE A 152      -1.714  -0.768   2.305  1.00  0.00           C  
ATOM   2359  CD1 PHE A 152      -2.982  -1.134   1.823  1.00  0.00           C  
ATOM   2360  CD2 PHE A 152      -1.607  -0.033   3.502  1.00  0.00           C  
ATOM   2361  CE1 PHE A 152      -4.137  -0.779   2.539  1.00  0.00           C  
ATOM   2362  CE2 PHE A 152      -2.764   0.326   4.216  1.00  0.00           C  
ATOM   2363  CZ  PHE A 152      -4.029  -0.055   3.738  1.00  0.00           C  
ATOM   2364  H   PHE A 152       0.549  -2.355   3.899  1.00  0.00           H  
ATOM   2365  HA  PHE A 152      -0.779  -3.336   1.427  1.00  0.00           H  
ATOM   2366 1HB  PHE A 152      -0.631  -1.140   0.499  1.00  0.00           H  
ATOM   2367 2HB  PHE A 152       0.352  -0.552   1.828  1.00  0.00           H  
ATOM   2368  HD1 PHE A 152      -3.064  -1.694   0.903  1.00  0.00           H  
ATOM   2369  HD2 PHE A 152      -0.635   0.240   3.884  1.00  0.00           H  
ATOM   2370  HE1 PHE A 152      -5.110  -1.068   2.170  1.00  0.00           H  
ATOM   2371  HE2 PHE A 152      -2.676   0.883   5.137  1.00  0.00           H  
ATOM   2372  HZ  PHE A 152      -4.920   0.203   4.292  1.00  0.00           H  
ATOM   2373  N   THR A 153       1.472  -3.857   0.424  1.00  0.00           N  
ATOM   2374  CA  THR A 153       2.734  -4.145  -0.255  1.00  0.00           C  
ATOM   2375  C   THR A 153       2.573  -3.752  -1.709  1.00  0.00           C  
ATOM   2376  O   THR A 153       1.679  -4.261  -2.376  1.00  0.00           O  
ATOM   2377  CB  THR A 153       3.117  -5.618  -0.102  1.00  0.00           C  
ATOM   2378  OG1 THR A 153       3.254  -5.938   1.273  1.00  0.00           O  
ATOM   2379  CG2 THR A 153       4.445  -5.933  -0.778  1.00  0.00           C  
ATOM   2380  H   THR A 153       0.637  -4.297   0.063  1.00  0.00           H  
ATOM   2381  HA  THR A 153       3.521  -3.552   0.212  1.00  0.00           H  
ATOM   2382  HB  THR A 153       2.342  -6.242  -0.545  1.00  0.00           H  
ATOM   2383  HG1 THR A 153       3.947  -5.363   1.605  1.00  0.00           H  
ATOM   2384 1HG2 THR A 153       5.268  -5.433  -0.266  1.00  0.00           H  
ATOM   2385 2HG2 THR A 153       4.431  -5.624  -1.823  1.00  0.00           H  
ATOM   2386 3HG2 THR A 153       4.581  -7.014  -0.766  1.00  0.00           H  
ATOM   2387  N   ILE A 154       3.409  -2.827  -2.165  1.00  0.00           N  
ATOM   2388  CA  ILE A 154       3.392  -2.265  -3.509  1.00  0.00           C  
ATOM   2389  C   ILE A 154       4.610  -2.816  -4.246  1.00  0.00           C  
ATOM   2390  O   ILE A 154       5.740  -2.615  -3.795  1.00  0.00           O  
ATOM   2391  CB  ILE A 154       3.387  -0.716  -3.457  1.00  0.00           C  
ATOM   2392  CG1 ILE A 154       2.185  -0.119  -2.681  1.00  0.00           C  
ATOM   2393  CG2 ILE A 154       3.336  -0.152  -4.884  1.00  0.00           C  
ATOM   2394  CD1 ILE A 154       2.384  -0.007  -1.162  1.00  0.00           C  
ATOM   2395  H   ILE A 154       4.145  -2.504  -1.553  1.00  0.00           H  
ATOM   2396  HA  ILE A 154       2.472  -2.576  -4.002  1.00  0.00           H  
ATOM   2397  HB  ILE A 154       4.312  -0.370  -2.995  1.00  0.00           H  
ATOM   2398 1HG1 ILE A 154       2.002   0.895  -3.037  1.00  0.00           H  
ATOM   2399 2HG1 ILE A 154       1.288  -0.704  -2.887  1.00  0.00           H  
ATOM   2400 1HG2 ILE A 154       4.172  -0.522  -5.477  1.00  0.00           H  
ATOM   2401 2HG2 ILE A 154       2.399  -0.445  -5.357  1.00  0.00           H  
ATOM   2402 3HG2 ILE A 154       3.403   0.935  -4.862  1.00  0.00           H  
ATOM   2403 1HD1 ILE A 154       1.560   0.565  -0.735  1.00  0.00           H  
ATOM   2404 2HD1 ILE A 154       3.318   0.513  -0.947  1.00  0.00           H  
ATOM   2405 3HD1 ILE A 154       2.397  -0.988  -0.689  1.00  0.00           H  
ATOM   2406  N   GLU A 155       4.377  -3.500  -5.361  1.00  0.00           N  
ATOM   2407  CA  GLU A 155       5.402  -4.114  -6.201  1.00  0.00           C  
ATOM   2408  C   GLU A 155       5.305  -3.611  -7.639  1.00  0.00           C  
ATOM   2409  O   GLU A 155       4.249  -3.645  -8.262  1.00  0.00           O  
ATOM   2410  CB  GLU A 155       5.312  -5.644  -6.186  1.00  0.00           C  
ATOM   2411  CG  GLU A 155       5.469  -6.215  -4.775  1.00  0.00           C  
ATOM   2412  CD  GLU A 155       5.753  -7.722  -4.755  1.00  0.00           C  
ATOM   2413  OE1 GLU A 155       6.260  -8.166  -3.697  1.00  0.00           O  
ATOM   2414  OE2 GLU A 155       5.569  -8.416  -5.771  1.00  0.00           O  
ATOM   2415  H   GLU A 155       3.421  -3.660  -5.645  1.00  0.00           H  
ATOM   2416  HA  GLU A 155       6.382  -3.839  -5.808  1.00  0.00           H  
ATOM   2417 1HB  GLU A 155       6.114  -6.029  -6.815  1.00  0.00           H  
ATOM   2418 2HB  GLU A 155       4.354  -5.963  -6.598  1.00  0.00           H  
ATOM   2419 1HG  GLU A 155       4.569  -6.007  -4.197  1.00  0.00           H  
ATOM   2420 2HG  GLU A 155       6.302  -5.701  -4.295  1.00  0.00           H  
ATOM   2421  N   TRP A 156       6.427  -3.160  -8.182  1.00  0.00           N  
ATOM   2422  CA  TRP A 156       6.560  -2.734  -9.573  1.00  0.00           C  
ATOM   2423  C   TRP A 156       7.722  -3.467 -10.248  1.00  0.00           C  
ATOM   2424  O   TRP A 156       8.506  -4.147  -9.579  1.00  0.00           O  
ATOM   2425  CB  TRP A 156       6.705  -1.206  -9.632  1.00  0.00           C  
ATOM   2426  CG  TRP A 156       7.919  -0.630  -8.967  1.00  0.00           C  
ATOM   2427  CD1 TRP A 156       9.062  -0.282  -9.594  1.00  0.00           C  
ATOM   2428  CD2 TRP A 156       8.115  -0.284  -7.563  1.00  0.00           C  
ATOM   2429  NE1 TRP A 156       9.964   0.226  -8.682  1.00  0.00           N  
ATOM   2430  CE2 TRP A 156       9.425   0.267  -7.417  1.00  0.00           C  
ATOM   2431  CE3 TRP A 156       7.325  -0.379  -6.399  1.00  0.00           C  
ATOM   2432  CZ2 TRP A 156       9.924   0.711  -6.187  1.00  0.00           C  
ATOM   2433  CZ3 TRP A 156       7.813   0.064  -5.155  1.00  0.00           C  
ATOM   2434  CH2 TRP A 156       9.103   0.616  -5.054  1.00  0.00           C  
ATOM   2435  H   TRP A 156       7.268  -3.215  -7.625  1.00  0.00           H  
ATOM   2436  HA  TRP A 156       5.637  -2.978 -10.099  1.00  0.00           H  
ATOM   2437 1HB  TRP A 156       6.700  -0.893 -10.676  1.00  0.00           H  
ATOM   2438 2HB  TRP A 156       5.828  -0.753  -9.169  1.00  0.00           H  
ATOM   2439  HD1 TRP A 156       9.236  -0.387 -10.655  1.00  0.00           H  
ATOM   2440  HE1 TRP A 156      10.835   0.655  -8.961  1.00  0.00           H  
ATOM   2441  HE3 TRP A 156       6.329  -0.789  -6.473  1.00  0.00           H  
ATOM   2442  HZ2 TRP A 156      10.904   1.159  -6.117  1.00  0.00           H  
ATOM   2443  HZ3 TRP A 156       7.182  -0.001  -4.281  1.00  0.00           H  
ATOM   2444  HH2 TRP A 156       9.464   0.996  -4.110  1.00  0.00           H  
ATOM   2445  N   GLY A 157       7.834  -3.306 -11.569  1.00  0.00           N  
ATOM   2446  CA  GLY A 157       8.959  -3.813 -12.366  1.00  0.00           C  
ATOM   2447  C   GLY A 157      10.335  -3.302 -11.948  1.00  0.00           C  
ATOM   2448  O   GLY A 157      10.434  -2.368 -11.116  1.00  0.00           O  
ATOM   2449  OXT GLY A 157      11.325  -3.794 -12.415  1.00  0.00           O  
ATOM   2450  H   GLY A 157       7.132  -2.749 -12.035  1.00  0.00           H  
ATOM   2451 1HA  GLY A 157       8.982  -4.902 -12.312  1.00  0.00           H  
ATOM   2452 2HA  GLY A 157       8.813  -3.546 -13.412  1.00  0.00           H  
TER                                                                             
# All scores below are weighted scores, not raw scores.
#BEGIN_POSE_ENERGIES_TABLE 
label fa_atr fa_rep fa_sol fa_intra_rep fa_intra_sol_xover4 lk_ball_wtd fa_elec pro_close hbond_sr_bb hbond_lr_bb hbond_bb_sc hbond_sc dslf_fa13 omega fa_dun p_aa_pp yhh_planarity ref rama_prepro total
weights 1 0.55 1 0.005 1 1 1 1.25 1 1 1 1 1.25 0.4 0.7 0.6 0.625 1 0.45 NA
pose -832.317 110.171 521.482 1.24675 28.2076 1.42203 -315.307 15.1345 -18.8857 -81.784 -15.633 -30.5717 0 31.4052 278.13 -35.5719 0 10.5919 -1.53836 -333.816
GLY:NtermProteinFull_1 -4.40341 0.7371 5.48909 0.00016 0 0.1702 -4.36208 0 0 0 0 0 0 0.02039 0 0 0 0.79816 0 -1.5504
ARG_2 -7.12416 0.82969 5.97185 0.01225 0.27158 0.2445 -3.78626 0 0 0 0 -0.20022 0 0.28963 4.18861 -0.16704 0 -0.09474 -0.01331 0.42238
VAL_3 -6.88683 0.88926 1.55629 0.01178 0.03982 0.09348 -2.32476 0 0 0 0 0 0 0.08841 0.85503 -0.67705 0 2.64269 -0.14066 -3.85255
GLU_4 -6.92576 0.69189 6.84726 0.00601 0.29948 0.16581 -4.36852 0 0 0 0 -0.05964 0 0.47511 3.17088 0.30565 0 -2.72453 -0.03106 -2.14742
VAL_5 -6.72217 0.38284 1.06629 0.01061 0.0465 0.13154 -2.20131 0 0 0 0 0 0 0.49998 0.34881 -0.45971 0 2.64269 0.11271 -4.14121
ARG_6 -7.06262 0.51006 7.2343 0.00864 0.38536 -0.38148 -4.56915 0 0 0 0 -0.22594 0 0.01196 3.27844 0.21031 0 -0.09474 0.10682 -0.58806
VAL_7 -6.93245 1.11077 0.84402 0.01043 0.03196 0.00954 -1.37896 0 0 0 0 0 0 0.33659 1.14562 -0.44394 0 2.64269 0.06959 -2.55415
GLU_8 -5.76316 0.45347 5.81398 0.00735 0.33993 0.12792 -4.05672 0 0 0 0 -0.20855 0 0.26859 2.5093 0.10278 0 -2.72453 0.24007 -2.88957
PHE_9 -7.8384 1.63083 1.64991 0.01833 0.27816 0.05381 -1.44693 0 0 0 0 0 0 -0.04314 2.648 -0.14169 0 1.21829 0.21535 -1.75749
GLU_10 -5.34404 1.61636 5.00081 0.00839 0.55186 0.20383 -2.41599 0.00901 0 0 0 -0.61327 0 -0.00821 3.15911 -0.04011 0 -2.72453 -0.30695 -0.90372
PRO_11 -2.55404 0.29153 1.59875 0.00394 0.10573 -0.11588 -0.26955 0.27357 0 0 0 0 0 0.4751 0.03933 -0.72865 0 -1.64321 -0.11195 -2.63532
ILE_12 -3.89561 0.82988 -0.26387 0.02632 0.07249 -0.18419 0.13955 0 0 0 0 0 0 -0.04615 0.2699 -0.7686 0 2.30374 -0.07979 -1.59633
GLU_13 -3.31977 0.38288 3.03758 0.00635 0.27574 -0.37842 -1.49186 0 0 0 0 0 0 -0.00186 2.4312 0.06013 0 -2.72453 -0.21591 -1.93847
ASP_14 -5.59363 0.50809 8.17164 0.01044 0.70124 -0.26279 -2.34239 0 0 0 -1.20304 0 0 -0.07009 4.38687 -0.62039 0 -2.14574 -0.11342 1.4268
LYS_15 -3.20406 0.2185 4.19565 0.01511 0.33237 -0.27783 -1.85842 0 0 0 0 0 0 -0.05408 1.23227 0.07734 0 -0.71458 -0.18902 -0.22675
ASP_16 -3.16435 1.18459 4.77585 0.00698 0.91798 0.10797 -1.08601 0 0 0 -0.53971 0 0 0.00925 3.95283 0.22837 0 -2.14574 0.08087 4.32887
GLY_17 -1.63507 0.11683 2.46256 8e-05 0 0.04325 -0.1878 0 0 0 0 0 0 -0.13286 0 -0.85783 0 0.79816 -0.14567 0.46165
ASP_18 -4.35333 1.43214 7.71782 0.00626 0.60419 0.2467 0.87213 0 0 0 -0.53941 0 0 0.04855 5.83262 0.23656 0 -2.14574 0.05427 10.0128
GLY_19 -2.34384 1.77487 2.58091 4e-05 0 -0.44928 -0.99442 0 0 0 -0.12391 0 0 -0.12906 0 -1.5161 0 0.79816 0.58208 0.17947
TYR_20 -3.81647 2.07869 4.4676 0.02615 0.21971 -0.0344 0.82178 0 0 0 0 0 0 0.0236 4.62578 -0.17462 0 0.58223 0.16492 8.98497
ILE_21 -6.29306 2.20207 1.22984 0.02136 0.11727 -0.27918 -0.63581 0 0 0 0 0 0 -0.04623 3.49632 -0.7725 0 2.30374 -0.30414 1.03967
SER_22 -3.93392 1.83306 4.4056 0.00113 0.0202 0.01994 -1.63572 0 0 0 -0.94492 0 0 -0.02277 1.60626 -0.40884 0 -0.28969 -0.21542 0.4349
ALA_23 -3.35893 1.35402 2.90355 0.00316 0 -0.00729 0.10284 0 0 0 0 0 0 -0.02307 0 0.15674 0 1.32468 1.49177 3.94748
ALA_24 -2.98706 0.45659 1.79235 0.00326 0 -0.27943 -0.00744 0 0 0 0 0 0 -0.14641 0 -0.22357 0 1.32468 1.53426 1.46723
GLU_25 -6.83923 3.58592 7.05919 0.00753 0.31308 -0.30703 -0.90387 0 0 0 -0.94492 0 0 -0.04018 5.96953 -0.2361 0 -2.72453 -0.10876 4.83063
ALA_26 -5.30668 1.57142 2.86208 0.00205 0 -0.01869 -1.8114 0 0 0 0 0 0 -0.02743 0 0.24397 0 1.32468 -0.26013 -1.42013
ALA_27 -4.24493 0.7853 3.21801 0.00145 0 -0.06364 -0.31657 0 0 0 0 0 0 -0.12517 0 -0.16152 0 1.32468 -0.11437 0.30324
ALA_28 -3.18281 1.05009 2.49084 0.00137 0 -0.09229 -0.58513 0 0 0 0 0 0 -0.11164 0 -0.35955 0 1.32468 -0.20261 0.33294
ALA_29 -4.81449 2.2845 2.25792 0.00313 0 -0.06104 -0.9339 0 0 0 0 0 0 0.08944 0 -0.10515 0 1.32468 0.02722 0.0723
LYS_30 -6.92378 1.66636 5.21414 0.00781 0.11917 0.01874 -2.67883 0 0 0 0 0 0 0.01247 1.06815 0.21914 0 -0.71458 0.33615 -1.65505
MET_31 -9.69729 2.41739 1.97808 0.00943 0.05873 0.12023 -2.00577 0 0 0 0 0 0 0.97302 1.45794 0.23614 0 1.65735 0.59801 -2.19675
ARG_32 -6.11615 0.25727 5.96901 0.01589 0.32158 0.30234 -4.91359 0 0 0 0 -0.84827 0 0.07454 2.49164 0.01683 0 -0.09474 0.4288 -2.09485
VAL_33 -7.3433 0.61771 1.06713 0.01154 0.04419 0.07738 -2.10639 0 0 0 0 0 0 0.86263 0.48289 -0.60287 0 2.64269 -0.11222 -4.35861
ARG_34 -6.03733 0.29133 5.60085 0.00937 0.19933 0.30551 -4.32635 0 0 0 0 -1.06487 0 0.01183 2.04911 0.12462 0 -0.09474 -0.02174 -2.95308
LEU_35 -7.4643 0.83668 0.87046 0.01295 0.06424 0.2276 -2.24938 0 0 0 0 0 0 0.30978 0.44066 -0.27078 0 1.66147 -0.00982 -5.57045
ARG_36 -6.14464 0.40449 6.35752 0.01251 0.28494 0.78638 -5.61352 0 0 0 0 -0.91515 0 0.00219 3.52929 -0.09205 0 -0.09474 -0.04486 -1.52765
ASN_37 -8.69864 0.45153 7.42572 0.00654 0.55851 -0.00742 -3.6681 0 0 0 -1.18564 -0.85512 0 0.61766 1.91837 -0.3129 0 -1.34026 0.03745 -5.05231
ASP_38 -3.85538 0.1398 5.15847 0.00293 0.2862 0.28774 -4.27648 0 0 0 0 -0.91515 0 0.37621 3.16396 -0.47464 0 -2.14574 -0.21426 -2.46632
SER_39 -4.85718 0.2842 5.30097 0.00176 0.06147 -0.00682 -0.5679 0 0 0 -1.0977 -0.85512 0 -0.01571 1.62248 -0.38528 0 -0.28969 -0.35759 -1.16211
SER_40 -1.69864 0.08679 1.22906 0.00204 0.05746 -0.16805 0.03558 0 0 0 0 0 0 -0.06445 0.48788 -0.19253 0 -0.28969 -0.36476 -0.87929
THR_41 -3.89066 0.54235 4.03069 0.00379 0.08288 0.01604 -0.62349 0.711 0 0 -1.15803 0 0 0.31038 0.47365 -0.27726 0 1.15175 -0.45348 0.91962
PRO_42 -3.95041 0.36811 1.68262 0.00288 0.07309 -0.18388 -0.65354 1.10855 0 0 0 0 0 0.03018 0.16107 -1.11109 0 -1.64321 -0.49711 -4.61275
VAL_43 -7.3429 1.01125 2.14182 0.01271 0.03928 -0.1195 -2.10286 0 0 0 0 0 0 0.42951 0.24361 -0.7635 0 2.64269 -0.45023 -4.25812
GLU_44 -5.77644 0.64847 4.61346 0.00547 0.19269 -0.0373 -2.60602 0 0 0 0 0 0 -0.01523 4.78717 0.21219 0 -2.72453 -0.12187 -0.82194
VAL_45 -7.24018 0.37145 1.54326 0.01119 0.04344 0.02819 -1.84556 0 0 0 0 0 0 0.84498 0.57913 -0.6116 0 2.64269 -0.04885 -3.68186
HIS_46 -6.80949 0.76717 5.62464 0.00556 0.45114 0.18426 -3.60701 0 0 0 0 -0.61185 0 -0.01544 2.93515 -0.05523 0 -0.30065 -0.01092 -1.44266
ILE_47 -7.61889 0.86464 0.7945 0.01785 0.07077 0.14309 -2.39265 0 0 0 0 0 0 0.4126 2.09115 -0.76282 0 2.30374 -0.16754 -4.24354
LYS_48 -5.83044 0.70713 4.40517 0.01168 0.16256 -0.06462 -2.98541 0 0 0 0 0 0 0.03148 1.87772 0.28794 0 -0.71458 -0.2218 -2.33316
VAL_49 -6.22409 1.18163 1.21239 0.01321 0.0481 -0.0836 -1.97344 0 0 0 0 0 0 1.1905 0.61211 0.19066 0 2.64269 0.4189 -0.77093
GLY_50 -2.01268 0.17749 2.20656 2e-05 0 -0.27504 -0.18385 0 0 0 0 0 0 0.07318 0 -1.27109 0 0.79816 0.55702 0.06975
ASP_51 -1.49468 0.02074 1.97128 0.00366 0.31409 -0.17745 -0.76403 0 0 0 0 0 0 0.0887 2.16737 -0.22026 0 -2.14574 0.05966 -0.17666
GLU_52 -4.74486 0.2505 5.17489 0.00548 0.19767 0.17912 -3.81214 0 0 0 0 -0.99077 0 0.01536 2.88962 -0.01246 0 -2.72453 -0.24152 -3.81364
LYS_53 -3.36841 0.40945 2.26665 0.00832 0.14493 -0.13979 -0.2412 0 0 0 0 0 0 0.31683 1.27355 0.14258 0 -0.71458 -0.13404 -0.0357
ARG_54 -4.99563 0.46094 4.50331 0.01019 0.18373 0.47433 -3.98711 0 0 0 0 -0.99077 0 0.33755 6.27761 -0.16044 0 -0.09474 -0.08379 1.93518
THR_55 -3.47919 0.3491 1.9476 0.00526 0.0514 -0.26996 -1.03606 0 0 0 0 -0.61185 0 -0.03455 0.0397 -0.19681 0 1.15175 -0.05171 -2.13531
VAL_56 -5.47534 0.64155 1.26574 0.01189 0.04382 0.06077 -1.65534 0 0 0 0 0 0 2.14415 0.11604 -0.60272 0 2.64269 -0.07218 -0.87892
THR_57 -3.17755 0.12935 1.50399 0.00444 0.05369 -0.38213 -0.46429 0 0 0 0 0 0 0.09259 1.00431 0.05433 0 1.15175 -0.10373 -0.13326
VAL_58 -7.79354 0.46997 2.10007 0.01085 0.04098 0.01267 -2.41495 0 0 0 0 0 0 0.00176 1.69802 -0.5476 0 2.64269 -0.06609 -3.84517
ASN_59 -5.22526 0.50714 5.04079 0.00409 0.23732 0.28902 -2.85754 0.32478 0 0 -0.77663 -0.64103 0 0.01923 2.43578 0.20914 0 -1.34026 0.1356 -1.63783
PRO_60 -5.06458 0.79632 2.47162 0.00312 0.06892 -0.38444 -0.50943 0.7313 0 0 0 0 0 -0.07919 0.07208 -0.71666 0 -1.64321 0.22014 -4.03401
GLY_61 -1.46975 0.02441 1.84249 9e-05 0 0.04447 -1.30313 0 0 0 0 0 0 -0.13749 0 -1.33342 0 0.79816 -0.29027 -1.82444
GLU_62 -5.84354 0.45153 5.66848 0.00478 0.20245 0.23711 -3.80733 0 0 0 -0.77663 -0.64103 0 0.80012 3.45517 -0.0494 0 -2.72453 -0.4466 -3.46941
GLU_63 -3.85581 0.44315 3.60894 0.00439 0.20166 -0.10707 -2.31206 0 0 0 0 -0.22594 0 -0.05924 3.42886 0.33218 0 -2.72453 0.00824 -1.25722
VAL_64 -5.19206 0.35751 1.93756 0.01019 0.03638 0.04822 -1.93812 0 0 0 0 0 0 0.30246 0.35979 -0.74623 0 2.64269 0.00776 -2.17385
GLU_65 -4.44054 0.25739 4.13594 0.0049 0.20525 0.16178 -3.20703 0 0 0 0 -1.29987 0 0.37062 3.66068 0.28065 0 -2.72453 -0.06577 -2.66052
VAL_66 -5.51097 0.66896 1.5132 0.01106 0.03712 0.04038 -1.77056 0 0 0 0 0 0 0.11858 1.57711 -0.79388 0 2.64269 -0.10692 -1.57323
THR_67 -3.69728 0.2359 1.88608 0.00861 0.05306 -0.5145 -0.44217 0 0 0 0 0 0 0.54642 0.08595 -0.20931 0 1.15175 -0.14289 -1.03839
PHE_68 -9.39461 1.3171 1.53141 0.02025 0.25333 -0.14361 -2.20115 0 0 0 0 0 0 0.00753 1.66891 -0.29103 0 1.21829 -0.0873 -6.10088
SER_69 -2.49337 0.34825 1.81254 0.00198 0.05344 -0.29209 0.02953 0 0 0 0 0 0 -0.01833 0.58035 0.27957 0 -0.28969 -0.04929 -0.0371
ALA_70 -3.6744 0.53775 1.41487 0.00133 0 -0.28771 0.35296 0 0 0 0 0 0 0.3695 0 0.04876 0 1.32468 0.38284 0.4706
ASN_71 -4.04158 0.33523 1.97123 0.00559 0.27727 -0.3467 0.10789 0 0 0 0 0 0 0.3361 1.5633 0.04038 0 -1.34026 0.2421 -0.84945
ASP_72 -4.61259 0.8015 5.12895 0.00678 0.61192 0.07524 -3.11749 0.00813 0 0 -0.48303 -0.67028 0 0.23989 1.6529 -0.40553 0 -2.14574 -0.15067 -3.06004
PRO_73 -4.95563 1.36442 2.66978 0.00247 0.03821 0.08428 -0.95261 0.15082 0 0 0 0 0 0.17835 0.36469 -0.51766 0 -1.64321 -0.26252 -3.47863
HIS_D_74 -4.59509 0.51894 4.87325 0.0043 0.41977 -0.22377 -3.23627 0 0 0 -0.48303 -0.67028 0 0.97633 2.99325 0.0468 0 -0.30065 -0.27455 0.049
LYS_75 -4.26801 0.27383 3.35582 0.0136 0.30357 -0.15136 -1.63471 0 0 0 0 0 0 0.03798 2.16828 -0.03169 0 -0.71458 -0.38333 -1.03059
PHE_76 -9.66547 3.71941 2.45997 0.02287 0.30855 0.02338 -1.11267 0 0 0 0 0 0 -0.05201 2.58131 0.03859 0 1.21829 -0.46516 -0.92293
ASN_77 -5.6599 0.77673 4.48782 0.00495 0.28987 -0.15443 -1.87431 0 0 0 0 0 0 0.08538 2.47608 0.04996 0 -1.34026 -0.28132 -1.13942
ARG_78 -3.82949 0.81307 4.05192 0.01247 0.25051 0.03807 -1.918 0.66391 0 0 0 -0.11903 0 0.09796 2.94947 -0.21708 0 -0.09474 0.03876 2.7378
PRO_79 -6.07899 0.88768 2.35298 0.00363 0.12502 -0.02526 -1.76617 2.02175 0 0 0 0 0 -0.00711 0.74098 -0.60835 0 -1.64321 0.02801 -3.96902
GLN_80 -6.52517 0.50344 5.63844 0.00956 0.21199 0.3261 -3.40294 0 0 0 0 -0.02774 0 0.03486 3.79793 0.16786 0 -1.45095 -0.07489 -0.79149
PHE_81 -8.95673 0.69665 1.12864 0.01948 0.3454 0.09201 -2.51495 0 0 0 0 0 0 0.99405 3.31652 -0.12784 0 1.21829 0.09989 -3.6886
THR_82 -6.63462 0.57231 4.33536 0.00485 0.05563 -0.06614 -2.5498 0 0 0 0 -0.02753 0 -0.05533 1.54226 0.13373 0 1.15175 0.18968 -1.34786
ILE_83 -7.95589 0.49282 1.05095 0.01673 0.11385 -0.0832 -2.36952 0 0 0 0 0 0 -0.01611 2.58657 -0.68288 0 2.30374 -0.09307 -4.63601
GLU_84 -6.48568 0.4714 5.38183 0.00502 0.20625 0.55138 -4.22244 0 0 0 0 -0.27807 0 -0.02568 3.15628 0.21644 0 -2.72453 -0.1395 -3.8873
TRP_85 -10.9038 1.81152 2.52982 0.01677 0.76194 -0.36575 -1.98592 0 0 0 0 0 0 0.06302 1.56437 -0.17996 0 2.26099 0.29064 -4.13633
GLY_86 -1.32666 0.13644 1.5487 2e-05 0 -0.14353 0.01188 0 0 0 0 0 0 -0.05788 0 0.62949 0 0.79816 0.39691 1.99353
GLY_87 -0.67452 0.03451 0.85569 0.0001 0 -0.02126 0.48594 0 0 0 0 0 0 -0.06291 0 -1.42941 0 0.79816 -0.21978 -0.23349
GLY_88 -1.23924 0.03335 1.48862 0.0001 0 -0.07356 -0.23655 0 0 0 0 0 0 0.00274 0 -1.39215 0 0.79816 -0.74015 -1.35867
GLY_89 -4.15966 1.64608 2.72401 3e-05 0 -0.05493 -1.31631 0 0 0 0 0 0 -0.01453 0 1.12617 0 0.79816 0.1586 0.9076
ARG_90 -7.34147 0.56179 6.16425 0.01501 0.29032 0.3984 -3.68425 0 0 0 0 -0.27807 0 0.68936 2.97303 -0.13401 0 -0.09474 0.68583 0.24546
VAL_91 -6.99187 0.67323 1.58301 0.0124 0.04115 0.12114 -2.39872 0 0 0 0 0 0 0.06577 1.43047 -0.73938 0 2.64269 0.03589 -3.52422
GLU_92 -7.19979 0.90799 7.53977 0.00549 0.26205 0.63926 -5.90059 0 0 0 0 -0.37076 0 0.21394 2.97453 0.30877 0 -2.72453 -0.05622 -3.4001
VAL_93 -6.80805 0.39692 1.10946 0.01068 0.04615 0.16691 -2.19935 0 0 0 0 0 0 0.61169 0.37931 -0.49765 0 2.64269 0.08201 -4.05923
ARG_94 -6.73277 0.71566 7.15925 0.0116 0.25494 0.37729 -5.52481 0 0 0 0 -0.7305 0 0.01164 4.56635 0.21107 0 -0.09474 0.06889 0.29387
VAL_95 -6.99969 1.08347 0.80185 0.01058 0.03147 0.03203 -1.4118 0 0 0 0 0 0 0.3648 1.63744 -0.42237 0 2.64269 0.06919 -2.16034
GLU_96 -5.45195 0.38833 5.41245 0.0054 0.29059 0.37266 -4.25253 0 0 0 0 -0.11903 0 0.40359 3.20019 0.14859 0 -2.72453 0.27486 -2.05138
PHE_97 -7.53707 1.43626 1.49554 0.01776 0.26707 0.0473 -1.28533 0 0 0 0 0 0 -0.04292 2.67114 -0.14807 0 1.21829 0.25621 -1.60384
GLU_98 -3.00449 0.07613 4.17011 0.00653 0.40941 0.67635 -3.31481 0 0 0 0 -0.67087 0 0.13046 3.08332 0.23579 0 -2.72453 0.8667 -0.0599
GLY_99 -1.37558 0.05851 1.43796 4e-05 0 -0.10829 0.15838 0 0 0 0 0 0 -0.24909 0 -1.26648 0 0.79816 1.25957 0.71318
ASP_100 -3.84195 0.37476 3.92429 0.00382 0.68095 0.02543 -1.75141 0 0 0 0 0 0 -0.03467 2.65725 -0.41202 0 -2.14574 0.00208 -0.5172
LYS_101 -5.80717 0.27787 5.07905 0.01089 0.15272 -0.1139 -2.32156 0 0 0 0 0 0 1.17716 1.42663 0.09191 0 -0.71458 -0.40781 -1.14877
MET_102 -9.44116 1.90294 1.88469 0.00961 0.05488 0.06526 -1.98684 0 0 0 0 0 0 0.79926 1.61676 0.25713 0 1.65735 0.37472 -2.8054
ARG_103 -6.3204 0.28044 6.46666 0.01096 0.32664 0.57763 -5.27304 0 0 0 0 -0.67087 0 0.00146 3.31726 0.05181 0 -0.09474 0.40691 -0.91928
VAL_104 -7.46681 0.6242 1.06166 0.01187 0.04549 0.10303 -2.06165 0 0 0 0 0 0 0.9582 0.44451 -0.54092 0 2.64269 -0.0366 -4.21432
ARG_105 -5.8077 0.29249 5.28635 0.00951 0.20126 0.41159 -4.21858 0 0 0 0 -0.9901 0 -0.04327 2.12602 0.06972 0 -0.09474 -0.00253 -2.75998
LEU_106 -7.47545 0.90274 0.98095 0.01303 0.0705 0.21611 -2.26868 0 0 0 0 0 0 0.27699 0.63898 -0.24199 0 1.66147 0.00623 -5.21913
ARG_107 -6.43325 0.39422 6.51341 0.01295 0.27626 0.69807 -5.60441 0 0 0 0 -0.98665 0 0.04198 4.15074 0.0035 0 -0.09474 0.00753 -1.02038
ASN_108 -8.84511 0.70389 7.50091 0.00689 0.5609 -0.04982 -3.49122 0 0 0 -1.08638 -0.86995 0 0.47167 2.19309 -0.30643 0 -1.34026 0.02128 -4.53054
ASP_109 -3.9869 0.14481 5.38041 0.00303 0.292 0.24529 -4.09584 0 0 0 0 -0.98665 0 0.22915 2.44542 -0.36108 0 -2.14574 -0.36454 -3.20064
SER_110 -5.01092 0.55527 5.45528 0.00166 0.06056 0.03911 -0.81762 0 0 0 -0.85588 -0.86995 0 -0.02307 1.11583 -0.474 0 -0.28969 -0.55902 -1.67244
SER_111 -1.7705 0.10479 1.3678 0.00174 0.05303 -0.21998 0.04916 0 0 0 0 0 0 -0.05074 0.6101 -0.23093 0 -0.28969 -0.47529 -0.85051
THR_112 -3.85535 0.63459 3.88906 0.00391 0.07532 0.01934 -0.52086 1.76036 0 0 -0.91641 0 0 0.20353 0.34851 -0.29061 0 1.15175 -0.46047 2.04268
PRO_113 -4.09481 0.46349 1.56055 0.00294 0.07593 -0.20782 -0.59115 2.18108 0 0 0 0 0 -0.04661 0.22398 -1.0197 0 -1.64321 -0.55285 -3.64816
VAL_114 -7.38919 1.14036 2.07883 0.01174 0.03267 -0.15841 -2.09198 0 0 0 0 0 0 0.18436 2.50969 -0.76872 0 2.64269 -0.54862 -2.35657
GLU_115 -5.8055 0.50052 4.74143 0.00513 0.18742 -0.05498 -2.67023 0 0 0 0 0 0 -0.00894 4.69254 0.14217 0 -2.72453 -0.17215 -1.16711
VAL_116 -7.01791 0.45753 1.56274 0.0111 0.04211 -0.02589 -1.85051 0 0 0 0 0 0 0.82547 0.59659 -0.66102 0 2.64269 -0.12004 -3.53712
HIS_117 -7.09058 0.72739 5.73675 0.00599 0.45266 0.17856 -3.74841 0 0 0 0 -0.6727 0 -0.04527 3.69679 0.04507 0 -0.30065 -0.06323 -1.07764
ILE_118 -7.52174 0.80783 0.74065 0.0178 0.0703 0.13851 -2.40041 0 0 0 0 0 0 0.2396 1.91217 -0.77396 0 2.30374 -0.15732 -4.62285
LYS_119 -5.85326 0.72924 4.42566 0.01114 0.15655 -0.06824 -3.0133 0 0 0 0 0 0 -0.00853 1.81273 0.28186 0 -0.71458 -0.19506 -2.4358
VAL_120 -6.14535 1.36021 1.22148 0.01324 0.05033 -0.10217 -1.98217 0 0 0 0 0 0 0.99014 0.16025 0.12489 0 2.64269 0.38394 -1.28251
GLY_121 -1.87331 0.25463 2.18653 2e-05 0 -0.27549 -0.35687 0 0 0 0 0 0 0.00647 0 -1.26902 0 0.79816 0.5409 0.01201
ASP_122 -1.42578 0.02108 1.64159 0.00373 0.31385 -0.18689 -0.15126 0 0 0 0 0 0 0.07099 2.23793 -0.22471 0 -2.14574 0.07841 0.2332
GLU_123 -4.75309 0.26504 5.25988 0.00536 0.20176 0.16935 -3.91391 0 0 0 0 -1.08702 0 0.01949 3.14744 -0.01135 0 -2.72453 -0.23654 -3.65811
LYS_124 -3.36893 0.32368 2.25825 0.0081 0.13983 -0.13033 -0.22535 0 0 0 0 0 0 0.37742 1.18825 0.13157 0 -0.71458 -0.15397 -0.16606
ARG_125 -6.13109 0.53818 5.53211 0.00986 0.17908 0.55761 -4.2912 0 0 0 0 -1.08702 0 0.0085 1.98298 -0.22206 0 -0.09474 -0.13101 -3.14881
THR_126 -3.64809 0.35163 2.05731 0.00456 0.04852 -0.2441 -1.13489 0 0 0 0 -0.6727 0 0.16622 0.07265 -0.15625 0 1.15175 -0.06255 -2.06594
VAL_127 -5.01683 0.55789 1.34385 0.01106 0.04066 -0.02017 -1.59397 0 0 0 0 0 0 1.52249 0.16582 -0.38207 0 2.64269 0.02329 -0.70529
THR_128 -3.24758 0.13769 1.49641 0.00433 0.05393 -0.39478 -0.39863 0 0 0 0 0 0 0.10443 0.79421 0.0343 0 1.15175 -0.02096 -0.2849
VAL_129 -7.79604 0.3736 2.10829 0.01071 0.04082 -0.0165 -2.37221 0 0 0 0 0 0 -0.01538 2.02045 -0.49004 0 2.64269 -0.0459 -3.53951
ASN_130 -5.40876 0.54645 5.22928 0.00399 0.23589 0.3432 -2.93526 0.32225 0 0 -0.79562 -0.6452 0 0.01861 2.54278 0.25698 0 -1.34026 0.16498 -1.4607
PRO_131 -5.23076 0.93194 2.55928 0.00311 0.06957 -0.43096 -0.55261 0.74798 0 0 0 0 0 -0.076 0.07033 -0.69659 0 -1.64321 0.24001 -4.0079
GLY_132 -1.51468 0.02654 1.88505 9e-05 0 0.06202 -1.22568 0 0 0 0 0 0 -0.08933 0 -1.29741 0 0.79816 -0.20229 -1.55753
GLU_133 -5.95752 0.45331 5.80489 0.00486 0.20576 0.28496 -3.84486 0 0 0 -0.79562 -0.6452 0 0.83096 3.45845 -0.04842 0 -2.72453 -0.37326 -3.34623
GLU_134 -4.04161 0.41637 3.44308 0.00412 0.17987 -0.00316 -2.03035 0 0 0 0 -0.35994 0 -0.05717 3.76516 0.33205 0 -2.72453 0.01004 -1.06609
VAL_135 -5.23865 0.4532 1.92537 0.01035 0.03612 0.04532 -1.94326 0 0 0 0 0 0 0.24581 0.40821 -0.72193 0 2.64269 0.0341 -2.10266
GLU_136 -4.34203 0.27793 3.64448 0.00506 0.21199 -0.08823 -2.47667 0 0 0 0 -0.9901 0 0.21564 3.69757 0.28389 0 -2.72453 -0.04571 -2.33071
VAL_137 -5.9081 0.76895 1.50566 0.01138 0.03925 0.1332 -1.64798 0 0 0 0 0 0 0.02684 1.19237 -0.77292 0 2.64269 -0.11744 -2.12609
THR_138 -4.02263 0.1527 2.58705 0.00508 0.05205 -0.47311 -0.84638 0 0 0 0 0 0 0.60616 0.11895 -0.19211 0 1.15175 -0.15885 -1.01934
PHE_139 -9.80009 0.73579 1.88709 0.0199 0.24709 -0.26144 -2.20471 0 0 0 0 0 0 0.01361 1.58129 -0.36707 0 1.21829 -0.09125 -7.02149
SER_140 -2.32559 0.17226 1.72768 0.00115 0.02488 -0.16632 -0.61116 0 0 0 0 0 0 0.04649 0.93016 0.08348 0 -0.28969 -0.05404 -0.4607
ALA_141 -3.92828 0.35554 1.71241 0.00135 0 -0.21907 -0.4541 0 0 0 0 0 0 0.26032 0 0.06619 0 1.32468 0.41015 -0.47082
ASN_142 -1.15196 0.05598 0.80575 0.00387 0.24906 -0.09844 0.09712 0 0 0 0 0 0 0.59689 1.77628 0.0662 0 -1.34026 0.28555 1.34605
ASP_143 -4.40535 0.70221 4.72734 0.00646 0.64504 -0.12527 -2.42325 0.20846 0 0 -0.46324 0 0 0.21728 2.10071 -0.42525 0 -2.14574 -0.14549 -1.52608
PRO_144 -4.19223 0.47969 2.78183 0.0025 0.03869 0.05096 -0.89167 0.88209 0 0 0 0 0 0.10261 0.38208 -0.48013 0 -1.64321 -0.28711 -2.7739
HIS_145 -4.47069 0.66396 4.87641 0.00393 0.41416 -0.04647 -2.9413 0 0 0 -0.46324 -0.80568 0 1.03862 2.30608 0.03407 0 -0.30065 -0.28372 0.02547
LYS_146 -4.22956 0.35643 3.01805 0.00844 0.13615 -0.21443 -0.95193 0 0 0 0 0 0 0.06729 2.78131 -0.03181 0 -0.71458 -0.36896 -0.1436
PHE_147 -9.51331 1.57439 2.42801 0.02208 0.2824 -0.18569 -1.05087 0 0 0 0 0 0 -0.043 3.44487 0.07599 0 1.21829 -0.43298 -2.17982
ASN_148 -5.78078 0.98637 4.97281 0.00663 0.29338 0.16704 -2.09792 0 0 0 0 -0.80568 0 0.03184 1.24001 0.04039 0 -1.34026 -0.24009 -2.52626
ARG_149 -3.96801 0.74733 4.42173 0.01167 0.30683 -0.05851 -2.32108 0.80664 0 0 0 -0.20855 0 0.10775 2.76354 -0.22831 0 -0.09474 -0.02813 2.25815
PRO_150 -6.0623 0.98075 2.42896 0.00353 0.12565 -0.03016 -1.72124 2.22282 0 0 0 0 0 -0.00902 0.9376 -0.54826 0 -1.64321 0.00012 -3.31476
GLN_151 -6.61923 0.45072 5.58476 0.00907 0.20881 0.2702 -3.70165 0 0 0 0 -0.17032 0 0.06242 3.85589 0.15169 0 -1.45095 -0.01212 -1.36071
PHE_152 -8.77958 0.59158 1.15615 0.01943 0.35167 0.08542 -2.56799 0 0 0 0 0 0 0.41871 3.73495 -0.05643 0 1.21829 0.04565 -3.78214
THR_153 -6.6761 0.81079 4.52807 0.00604 0.05641 -0.16608 -2.64893 0 0 0 0 -0.11068 0 -0.05291 0.02372 0.01133 0 1.15175 0.11054 -2.95606
ILE_154 -7.86988 0.4666 0.99522 0.01639 0.10983 -0.07335 -2.28644 0 0 0 0 0 0 -0.02998 2.42761 -0.73265 0 2.30374 -0.12248 -4.79539
GLU_155 -6.5164 0.60044 5.44065 0.00557 0.23652 0.56654 -4.20124 0 0 0 0 -0.20022 0 0.1268 3.61956 0.25161 0 -2.72453 -0.10309 -2.89777
TRP_156 -11.1444 1.29553 4.71732 0.01703 0.77704 0.06661 -2.37375 0 0 0 0 0 0 0.11193 1.88468 0.09364 0 2.26099 0.54686 -1.74656
GLY:CtermProteinFull_157 -1.19647 0.16361 2.5759 9e-05 0 -0.21783 -2.1636 0 0 0 0 0 0 0 0 0 0 0.79816 0.42104 0.3809
#END_POSE_ENERGIES_TABLE 

END
SS: LEEEEEEEEEEEEELLLLLLLLLLHHHHHEEEEEEEELLLLLEEEEEEELLEEEEEEELLLLEEEEEEEELLHHHHHLLEEEEEELLLEEEEEEEEEELLEEEEEEEELLLLLEEEEEEELLEEEEEEELLLLEEEEEEELLLHHHHHLLEEEEEEL
SCORE_INFO:
TOTAL_SCORE: -333.816
WTS:  fa_atr: 1 fa_rep: 0.55 fa_sol: 1 fa_intra_rep: 0.005 fa_intra_sol_xover4: 1 lk_ball_wtd: 1 fa_elec: 1 pro_close: 1.25 hbond_sr_bb: 1 hbond_lr_bb: 1 hbond_bb_sc: 1 hbond_sc: 1 dslf_fa13: 1.25 omega: 0.4 fa_dun: 0.7 p_aa_pp: 0.6 yhh_planarity: 0.625 ref: 1 rama_prepro: 0.45
TOTAL_WTD:  fa_atr:  -832.317 fa_rep:   110.171 fa_sol:   521.482 fa_intra_rep:     1.247 fa_intra_sol_xover4:    28.208 lk_ball_wtd:     1.422 fa_elec:  -315.307 pro_close:    15.135 hbond_sr_bb:   -18.886 hbond_lr_bb:   -81.784 hbond_bb_sc:   -15.633 hbond_sc:   -30.572 dslf_fa13:     0.000 omega:    31.405 fa_dun:   278.130 p_aa_pp:   -35.572 yhh_planarity:     0.000 ref:    10.592 rama_prepro:    -1.538
RSD_WTD: 1  fa_atr:    -4.403 fa_rep:     0.737 fa_sol:     5.489 fa_intra_rep:     0.000 fa_intra_sol_xover4:     0.000 lk_ball_wtd:     0.170 fa_elec:    -4.362 pro_close:     0.000 hbond_sr_bb:     0.000 hbond_lr_bb:     0.000 hbond_bb_sc:     0.000 hbond_sc:     0.000 dslf_fa13:     0.000 omega:     0.020 fa_dun:     0.000 p_aa_pp:     0.000 yhh_planarity:     0.000 ref:     0.798 rama_prepro:     0.000
RSD_WTD: 2  fa_atr:    -7.124 fa_rep:     0.830 fa_sol:     5.972 fa_intra_rep:     0.012 fa_intra_sol_xover4:     0.272 lk_ball_wtd:     0.245 fa_elec:    -3.786 pro_close:     0.000 hbond_sr_bb:     0.000 hbond_lr_bb:     0.000 hbond_bb_sc:     0.000 hbond_sc:    -0.200 dslf_fa13:     0.000 omega:     0.290 fa_dun:     4.189 p_aa_pp:    -0.167 yhh_planarity:     0.000 ref:    -0.095 rama_prepro:    -0.013
RSD_WTD: 3  fa_atr:    -6.887 fa_rep:     0.889 fa_sol:     1.556 fa_intra_rep:     0.012 fa_intra_sol_xover4:     0.040 lk_ball_wtd:     0.093 fa_elec:    -2.325 pro_close:     0.000 hbond_sr_bb:     0.000 hbond_lr_bb:     0.000 hbond_bb_sc:     0.000 hbond_sc:     0.000 dslf_fa13:     0.000 omega:     0.088 fa_dun:     0.855 p_aa_pp:    -0.677 yhh_planarity:     0.000 ref:     2.643 rama_prepro:    -0.141
RSD_WTD: 4  fa_atr:    -6.926 fa_rep:     0.692 fa_sol:     6.847 fa_intra_rep:     0.006 fa_intra_sol_xover4:     0.299 lk_ball_wtd:     0.166 fa_elec:    -4.369 pro_close:     0.000 hbond_sr_bb:     0.000 hbond_lr_bb:     0.000 hbond_bb_sc:     0.000 hbond_sc:    -0.060 dslf_fa13:     0.000 omega:     0.475 fa_dun:     3.171 p_aa_pp:     0.306 yhh_planarity:     0.000 ref:    -2.725 rama_prepro:    -0.031
RSD_WTD: 5  fa_atr:    -6.722 fa_rep:     0.383 fa_sol:     1.066 fa_intra_rep:     0.011 fa_intra_sol_xover4:     0.046 lk_ball_wtd:     0.132 fa_elec:    -2.201 pro_close:     0.000 hbond_sr_bb:     0.000 hbond_lr_bb:     0.000 hbond_bb_sc:     0.000 hbond_sc:     0.000 dslf_fa13:     0.000 omega:     0.500 fa_dun:     0.349 p_aa_pp:    -0.460 yhh_planarity:     0.000 ref:     2.643 rama_prepro:     0.113
RSD_WTD: 6  fa_atr:    -7.063 fa_rep:     0.510 fa_sol:     7.234 fa_intra_rep:     0.009 fa_intra_sol_xover4:     0.385 lk_ball_wtd:    -0.381 fa_elec:    -4.569 pro_close:     0.000 hbond_sr_bb:     0.000 hbond_lr_bb:     0.000 hbond_bb_sc:     0.000 hbond_sc:    -0.226 dslf_fa13:     0.000 omega:     0.012 fa_dun:     3.278 p_aa_pp:     0.210 yhh_planarity:     0.000 ref:    -0.095 rama_prepro:     0.107
RSD_WTD: 7  fa_atr:    -6.932 fa_rep:     1.111 fa_sol:     0.844 fa_intra_rep:     0.010 fa_intra_sol_xover4:     0.032 lk_ball_wtd:     0.010 fa_elec:    -1.379 pro_close:     0.000 hbond_sr_bb:     0.000 hbond_lr_bb:     0.000 hbond_bb_sc:     0.000 hbond_sc:     0.000 dslf_fa13:     0.000 omega:     0.337 fa_dun:     1.146 p_aa_pp:    -0.444 yhh_planarity:     0.000 ref:     2.643 rama_prepro:     0.070
RSD_WTD: 8  fa_atr:    -5.763 fa_rep:     0.453 fa_sol:     5.814 fa_intra_rep:     0.007 fa_intra_sol_xover4:     0.340 lk_ball_wtd:     0.128 fa_elec:    -4.057 pro_close:     0.000 hbond_sr_bb:     0.000 hbond_lr_bb:     0.000 hbond_bb_sc:     0.000 hbond_sc:    -0.209 dslf_fa13:     0.000 omega:     0.269 fa_dun:     2.509 p_aa_pp:     0.103 yhh_planarity:     0.000 ref:    -2.725 rama_prepro:     0.240
RSD_WTD: 9  fa_atr:    -7.838 fa_rep:     1.631 fa_sol:     1.650 fa_intra_rep:     0.018 fa_intra_sol_xover4:     0.278 lk_ball_wtd:     0.054 fa_elec:    -1.447 pro_close:     0.000 hbond_sr_bb:     0.000 hbond_lr_bb:     0.000 hbond_bb_sc:     0.000 hbond_sc:     0.000 dslf_fa13:     0.000 omega:    -0.043 fa_dun:     2.648 p_aa_pp:    -0.142 yhh_planarity:     0.000 ref:     1.218 rama_prepro:     0.215
RSD_WTD: 10  fa_atr:    -5.344 fa_rep:     1.616 fa_sol:     5.001 fa_intra_rep:     0.008 fa_intra_sol_xover4:     0.552 lk_ball_wtd:     0.204 fa_elec:    -2.416 pro_close:     0.009 hbond_sr_bb:     0.000 hbond_lr_bb:     0.000 hbond_bb_sc:     0.000 hbond_sc:    -0.613 dslf_fa13:     0.000 omega:    -0.008 fa_dun:     3.159 p_aa_pp:    -0.040 yhh_planarity:     0.000 ref:    -2.725 rama_prepro:    -0.307
RSD_WTD: 11  fa_atr:    -2.554 fa_rep:     0.292 fa_sol:     1.599 fa_intra_rep:     0.004 fa_intra_sol_xover4:     0.106 lk_ball_wtd:    -0.116 fa_elec:    -0.270 pro_close:     0.274 hbond_sr_bb:     0.000 hbond_lr_bb:     0.000 hbond_bb_sc:     0.000 hbond_sc:     0.000 dslf_fa13:     0.000 omega:     0.475 fa_dun:     0.039 p_aa_pp:    -0.729 yhh_planarity:     0.000 ref:    -1.643 rama_prepro:    -0.112
RSD_WTD: 12  fa_atr:    -3.896 fa_rep:     0.830 fa_sol:    -0.264 fa_intra_rep:     0.026 fa_intra_sol_xover4:     0.072 lk_ball_wtd:    -0.184 fa_elec:     0.140 pro_close:     0.000 hbond_sr_bb:     0.000 hbond_lr_bb:     0.000 hbond_bb_sc:     0.000 hbond_sc:     0.000 dslf_fa13:     0.000 omega:    -0.046 fa_dun:     0.270 p_aa_pp:    -0.769 yhh_planarity:     0.000 ref:     2.304 rama_prepro:    -0.080
RSD_WTD: 13  fa_atr:    -3.320 fa_rep:     0.383 fa_sol:     3.038 fa_intra_rep:     0.006 fa_intra_sol_xover4:     0.276 lk_ball_wtd:    -0.378 fa_elec:    -1.492 pro_close:     0.000 hbond_sr_bb:     0.000 hbond_lr_bb:     0.000 hbond_bb_sc:     0.000 hbond_sc:     0.000 dslf_fa13:     0.000 omega:    -0.002 fa_dun:     2.431 p_aa_pp:     0.060 yhh_planarity:     0.000 ref:    -2.725 rama_prepro:    -0.216
RSD_WTD: 14  fa_atr:    -5.594 fa_rep:     0.508 fa_sol:     8.172 fa_intra_rep:     0.010 fa_intra_sol_xover4:     0.701 lk_ball_wtd:    -0.263 fa_elec:    -2.342 pro_close:     0.000 hbond_sr_bb:     0.000 hbond_lr_bb:     0.000 hbond_bb_sc:    -1.203 hbond_sc:     0.000 dslf_fa13:     0.000 omega:    -0.070 fa_dun:     4.387 p_aa_pp:    -0.620 yhh_planarity:     0.000 ref:    -2.146 rama_prepro:    -0.113
RSD_WTD: 15  fa_atr:    -3.204 fa_rep:     0.218 fa_sol:     4.196 fa_intra_rep:     0.015 fa_intra_sol_xover4:     0.332 lk_ball_wtd:    -0.278 fa_elec:    -1.858 pro_close:     0.000 hbond_sr_bb:     0.000 hbond_lr_bb:     0.000 hbond_bb_sc:     0.000 hbond_sc:     0.000 dslf_fa13:     0.000 omega:    -0.054 fa_dun:     1.232 p_aa_pp:     0.077 yhh_planarity:     0.000 ref:    -0.715 rama_prepro:    -0.189
RSD_WTD: 16  fa_atr:    -3.164 fa_rep:     1.185 fa_sol:     4.776 fa_intra_rep:     0.007 fa_intra_sol_xover4:     0.918 lk_ball_wtd:     0.108 fa_elec:    -1.086 pro_close:     0.000 hbond_sr_bb:     0.000 hbond_lr_bb:     0.000 hbond_bb_sc:    -0.540 hbond_sc:     0.000 dslf_fa13:     0.000 omega:     0.009 fa_dun:     3.953 p_aa_pp:     0.228 yhh_planarity:     0.000 ref:    -2.146 rama_prepro:     0.081
RSD_WTD: 17  fa_atr:    -1.635 fa_rep:     0.117 fa_sol:     2.463 fa_intra_rep:     0.000 fa_intra_sol_xover4:     0.000 lk_ball_wtd:     0.043 fa_elec:    -0.188 pro_close:     0.000 hbond_sr_bb:     0.000 hbond_lr_bb:     0.000 hbond_bb_sc:     0.000 hbond_sc:     0.000 dslf_fa13:     0.000 omega:    -0.133 fa_dun:     0.000 p_aa_pp:    -0.858 yhh_planarity:     0.000 ref:     0.798 rama_prepro:    -0.146
RSD_WTD: 18  fa_atr:    -4.353 fa_rep:     1.432 fa_sol:     7.718 fa_intra_rep:     0.006 fa_intra_sol_xover4:     0.604 lk_ball_wtd:     0.247 fa_elec:     0.872 pro_close:     0.000 hbond_sr_bb:     0.000 hbond_lr_bb:     0.000 hbond_bb_sc:    -0.539 hbond_sc:     0.000 dslf_fa13:     0.000 omega:     0.049 fa_dun:     5.833 p_aa_pp:     0.237 yhh_planarity:     0.000 ref:    -2.146 rama_prepro:     0.054
RSD_WTD: 19  fa_atr:    -2.344 fa_rep:     1.775 fa_sol:     2.581 fa_intra_rep:     0.000 fa_intra_sol_xover4:     0.000 lk_ball_wtd:    -0.449 fa_elec:    -0.994 pro_close:     0.000 hbond_sr_bb:     0.000 hbond_lr_bb:     0.000 hbond_bb_sc:    -0.124 hbond_sc:     0.000 dslf_fa13:     0.000 omega:    -0.129 fa_dun:     0.000 p_aa_pp:    -1.516 yhh_planarity:     0.000 ref:     0.798 rama_prepro:     0.582
RSD_WTD: 20  fa_atr:    -3.816 fa_rep:     2.079 fa_sol:     4.468 fa_intra_rep:     0.026 fa_intra_sol_xover4:     0.220 lk_ball_wtd:    -0.034 fa_elec:     0.822 pro_close:     0.000 hbond_sr_bb:     0.000 hbond_lr_bb:     0.000 hbond_bb_sc:     0.000 hbond_sc:     0.000 dslf_fa13:     0.000 omega:     0.024 fa_dun:     4.626 p_aa_pp:    -0.175 yhh_planarity:     0.000 ref:     0.582 rama_prepro:     0.165
RSD_WTD: 21  fa_atr:    -6.293 fa_rep:     2.202 fa_sol:     1.230 fa_intra_rep:     0.021 fa_intra_sol_xover4:     0.117 lk_ball_wtd:    -0.279 fa_elec:    -0.636 pro_close:     0.000 hbond_sr_bb:     0.000 hbond_lr_bb:     0.000 hbond_bb_sc:     0.000 hbond_sc:     0.000 dslf_fa13:     0.000 omega:    -0.046 fa_dun:     3.496 p_aa_pp:    -0.772 yhh_planarity:     0.000 ref:     2.304 rama_prepro:    -0.304
RSD_WTD: 22  fa_atr:    -3.934 fa_rep:     1.833 fa_sol:     4.406 fa_intra_rep:     0.001 fa_intra_sol_xover4:     0.020 lk_ball_wtd:     0.020 fa_elec:    -1.636 pro_close:     0.000 hbond_sr_bb:     0.000 hbond_lr_bb:     0.000 hbond_bb_sc:    -0.945 hbond_sc:     0.000 dslf_fa13:     0.000 omega:    -0.023 fa_dun:     1.606 p_aa_pp:    -0.409 yhh_planarity:     0.000 ref:    -0.290 rama_prepro:    -0.215
RSD_WTD: 23  fa_atr:    -3.359 fa_rep:     1.354 fa_sol:     2.904 fa_intra_rep:     0.003 fa_intra_sol_xover4:     0.000 lk_ball_wtd:    -0.007 fa_elec:     0.103 pro_close:     0.000 hbond_sr_bb:     0.000 hbond_lr_bb:     0.000 hbond_bb_sc:     0.000 hbond_sc:     0.000 dslf_fa13:     0.000 omega:    -0.023 fa_dun:     0.000 p_aa_pp:     0.157 yhh_planarity:     0.000 ref:     1.325 rama_prepro:     1.492
RSD_WTD: 24  fa_atr:    -2.987 fa_rep:     0.457 fa_sol:     1.792 fa_intra_rep:     0.003 fa_intra_sol_xover4:     0.000 lk_ball_wtd:    -0.279 fa_elec:    -0.007 pro_close:     0.000 hbond_sr_bb:     0.000 hbond_lr_bb:     0.000 hbond_bb_sc:     0.000 hbond_sc:     0.000 dslf_fa13:     0.000 omega:    -0.146 fa_dun:     0.000 p_aa_pp:    -0.224 yhh_planarity:     0.000 ref:     1.325 rama_prepro:     1.534
RSD_WTD: 25  fa_atr:    -6.839 fa_rep:     3.586 fa_sol:     7.059 fa_intra_rep:     0.008 fa_intra_sol_xover4:     0.313 lk_ball_wtd:    -0.307 fa_elec:    -0.904 pro_close:     0.000 hbond_sr_bb:     0.000 hbond_lr_bb:     0.000 hbond_bb_sc:    -0.945 hbond_sc:     0.000 dslf_fa13:     0.000 omega:    -0.040 fa_dun:     5.970 p_aa_pp:    -0.236 yhh_planarity:     0.000 ref:    -2.725 rama_prepro:    -0.109
RSD_WTD: 26  fa_atr:    -5.307 fa_rep:     1.571 fa_sol:     2.862 fa_intra_rep:     0.002 fa_intra_sol_xover4:     0.000 lk_ball_wtd:    -0.019 fa_elec:    -1.811 pro_close:     0.000 hbond_sr_bb:     0.000 hbond_lr_bb:     0.000 hbond_bb_sc:     0.000 hbond_sc:     0.000 dslf_fa13:     0.000 omega:    -0.027 fa_dun:     0.000 p_aa_pp:     0.244 yhh_planarity:     0.000 ref:     1.325 rama_prepro:    -0.260
RSD_WTD: 27  fa_atr:    -4.245 fa_rep:     0.785 fa_sol:     3.218 fa_intra_rep:     0.001 fa_intra_sol_xover4:     0.000 lk_ball_wtd:    -0.064 fa_elec:    -0.317 pro_close:     0.000 hbond_sr_bb:     0.000 hbond_lr_bb:     0.000 hbond_bb_sc:     0.000 hbond_sc:     0.000 dslf_fa13:     0.000 omega:    -0.125 fa_dun:     0.000 p_aa_pp:    -0.162 yhh_planarity:     0.000 ref:     1.325 rama_prepro:    -0.114
RSD_WTD: 28  fa_atr:    -3.183 fa_rep:     1.050 fa_sol:     2.491 fa_intra_rep:     0.001 fa_intra_sol_xover4:     0.000 lk_ball_wtd:    -0.092 fa_elec:    -0.585 pro_close:     0.000 hbond_sr_bb:     0.000 hbond_lr_bb:     0.000 hbond_bb_sc:     0.000 hbond_sc:     0.000 dslf_fa13:     0.000 omega:    -0.112 fa_dun:     0.000 p_aa_pp:    -0.360 yhh_planarity:     0.000 ref:     1.325 rama_prepro:    -0.203
RSD_WTD: 29  fa_atr:    -4.814 fa_rep:     2.284 fa_sol:     2.258 fa_intra_rep:     0.003 fa_intra_sol_xover4:     0.000 lk_ball_wtd:    -0.061 fa_elec:    -0.934 pro_close:     0.000 hbond_sr_bb:     0.000 hbond_lr_bb:     0.000 hbond_bb_sc:     0.000 hbond_sc:     0.000 dslf_fa13:     0.000 omega:     0.089 fa_dun:     0.000 p_aa_pp:    -0.105 yhh_planarity:     0.000 ref:     1.325 rama_prepro:     0.027
RSD_WTD: 30  fa_atr:    -6.924 fa_rep:     1.666 fa_sol:     5.214 fa_intra_rep:     0.008 fa_intra_sol_xover4:     0.119 lk_ball_wtd:     0.019 fa_elec:    -2.679 pro_close:     0.000 hbond_sr_bb:     0.000 hbond_lr_bb:     0.000 hbond_bb_sc:     0.000 hbond_sc:     0.000 dslf_fa13:     0.000 omega:     0.012 fa_dun:     1.068 p_aa_pp:     0.219 yhh_planarity:     0.000 ref:    -0.715 rama_prepro:     0.336
RSD_WTD: 31  fa_atr:    -9.697 fa_rep:     2.417 fa_sol:     1.978 fa_intra_rep:     0.009 fa_intra_sol_xover4:     0.059 lk_ball_wtd:     0.120 fa_elec:    -2.006 pro_close:     0.000 hbond_sr_bb:     0.000 hbond_lr_bb:     0.000 hbond_bb_sc:     0.000 hbond_sc:     0.000 dslf_fa13:     0.000 omega:     0.973 fa_dun:     1.458 p_aa_pp:     0.236 yhh_planarity:     0.000 ref:     1.657 rama_prepro:     0.598
RSD_WTD: 32  fa_atr:    -6.116 fa_rep:     0.257 fa_sol:     5.969 fa_intra_rep:     0.016 fa_intra_sol_xover4:     0.322 lk_ball_wtd:     0.302 fa_elec:    -4.914 pro_close:     0.000 hbond_sr_bb:     0.000 hbond_lr_bb:     0.000 hbond_bb_sc:     0.000 hbond_sc:    -0.848 dslf_fa13:     0.000 omega:     0.075 fa_dun:     2.492 p_aa_pp:     0.017 yhh_planarity:     0.000 ref:    -0.095 rama_prepro:     0.429
RSD_WTD: 33  fa_atr:    -7.343 fa_rep:     0.618 fa_sol:     1.067 fa_intra_rep:     0.012 fa_intra_sol_xover4:     0.044 lk_ball_wtd:     0.077 fa_elec:    -2.106 pro_close:     0.000 hbond_sr_bb:     0.000 hbond_lr_bb:     0.000 hbond_bb_sc:     0.000 hbond_sc:     0.000 dslf_fa13:     0.000 omega:     0.863 fa_dun:     0.483 p_aa_pp:    -0.603 yhh_planarity:     0.000 ref:     2.643 rama_prepro:    -0.112
RSD_WTD: 34  fa_atr:    -6.037 fa_rep:     0.291 fa_sol:     5.601 fa_intra_rep:     0.009 fa_intra_sol_xover4:     0.199 lk_ball_wtd:     0.306 fa_elec:    -4.326 pro_close:     0.000 hbond_sr_bb:     0.000 hbond_lr_bb:     0.000 hbond_bb_sc:     0.000 hbond_sc:    -1.065 dslf_fa13:     0.000 omega:     0.012 fa_dun:     2.049 p_aa_pp:     0.125 yhh_planarity:     0.000 ref:    -0.095 rama_prepro:    -0.022
RSD_WTD: 35  fa_atr:    -7.464 fa_rep:     0.837 fa_sol:     0.870 fa_intra_rep:     0.013 fa_intra_sol_xover4:     0.064 lk_ball_wtd:     0.228 fa_elec:    -2.249 pro_close:     0.000 hbond_sr_bb:     0.000 hbond_lr_bb:     0.000 hbond_bb_sc:     0.000 hbond_sc:     0.000 dslf_fa13:     0.000 omega:     0.310 fa_dun:     0.441 p_aa_pp:    -0.271 yhh_planarity:     0.000 ref:     1.661 rama_prepro:    -0.010
RSD_WTD: 36  fa_atr:    -6.145 fa_rep:     0.404 fa_sol:     6.358 fa_intra_rep:     0.013 fa_intra_sol_xover4:     0.285 lk_ball_wtd:     0.786 fa_elec:    -5.614 pro_close:     0.000 hbond_sr_bb:     0.000 hbond_lr_bb:     0.000 hbond_bb_sc:     0.000 hbond_sc:    -0.915 dslf_fa13:     0.000 omega:     0.002 fa_dun:     3.529 p_aa_pp:    -0.092 yhh_planarity:     0.000 ref:    -0.095 rama_prepro:    -0.045
RSD_WTD: 37  fa_atr:    -8.699 fa_rep:     0.452 fa_sol:     7.426 fa_intra_rep:     0.007 fa_intra_sol_xover4:     0.559 lk_ball_wtd:    -0.007 fa_elec:    -3.668 pro_close:     0.000 hbond_sr_bb:     0.000 hbond_lr_bb:     0.000 hbond_bb_sc:    -1.186 hbond_sc:    -0.855 dslf_fa13:     0.000 omega:     0.618 fa_dun:     1.918 p_aa_pp:    -0.313 yhh_planarity:     0.000 ref:    -1.340 rama_prepro:     0.037
RSD_WTD: 38  fa_atr:    -3.855 fa_rep:     0.140 fa_sol:     5.158 fa_intra_rep:     0.003 fa_intra_sol_xover4:     0.286 lk_ball_wtd:     0.288 fa_elec:    -4.276 pro_close:     0.000 hbond_sr_bb:     0.000 hbond_lr_bb:     0.000 hbond_bb_sc:     0.000 hbond_sc:    -0.915 dslf_fa13:     0.000 omega:     0.376 fa_dun:     3.164 p_aa_pp:    -0.475 yhh_planarity:     0.000 ref:    -2.146 rama_prepro:    -0.214
RSD_WTD: 39  fa_atr:    -4.857 fa_rep:     0.284 fa_sol:     5.301 fa_intra_rep:     0.002 fa_intra_sol_xover4:     0.061 lk_ball_wtd:    -0.007 fa_elec:    -0.568 pro_close:     0.000 hbond_sr_bb:     0.000 hbond_lr_bb:     0.000 hbond_bb_sc:    -1.098 hbond_sc:    -0.855 dslf_fa13:     0.000 omega:    -0.016 fa_dun:     1.622 p_aa_pp:    -0.385 yhh_planarity:     0.000 ref:    -0.290 rama_prepro:    -0.358
RSD_WTD: 40  fa_atr:    -1.699 fa_rep:     0.087 fa_sol:     1.229 fa_intra_rep:     0.002 fa_intra_sol_xover4:     0.057 lk_ball_wtd:    -0.168 fa_elec:     0.036 pro_close:     0.000 hbond_sr_bb:     0.000 hbond_lr_bb:     0.000 hbond_bb_sc:     0.000 hbond_sc:     0.000 dslf_fa13:     0.000 omega:    -0.064 fa_dun:     0.488 p_aa_pp:    -0.193 yhh_planarity:     0.000 ref:    -0.290 rama_prepro:    -0.365
RSD_WTD: 41  fa_atr:    -3.891 fa_rep:     0.542 fa_sol:     4.031 fa_intra_rep:     0.004 fa_intra_sol_xover4:     0.083 lk_ball_wtd:     0.016 fa_elec:    -0.623 pro_close:     0.711 hbond_sr_bb:     0.000 hbond_lr_bb:     0.000 hbond_bb_sc:    -1.158 hbond_sc:     0.000 dslf_fa13:     0.000 omega:     0.310 fa_dun:     0.474 p_aa_pp:    -0.277 yhh_planarity:     0.000 ref:     1.152 rama_prepro:    -0.453
RSD_WTD: 42  fa_atr:    -3.950 fa_rep:     0.368 fa_sol:     1.683 fa_intra_rep:     0.003 fa_intra_sol_xover4:     0.073 lk_ball_wtd:    -0.184 fa_elec:    -0.654 pro_close:     1.109 hbond_sr_bb:     0.000 hbond_lr_bb:     0.000 hbond_bb_sc:     0.000 hbond_sc:     0.000 dslf_fa13:     0.000 omega:     0.030 fa_dun:     0.161 p_aa_pp:    -1.111 yhh_planarity:     0.000 ref:    -1.643 rama_prepro:    -0.497
RSD_WTD: 43  fa_atr:    -7.343 fa_rep:     1.011 fa_sol:     2.142 fa_intra_rep:     0.013 fa_intra_sol_xover4:     0.039 lk_ball_wtd:    -0.120 fa_elec:    -2.103 pro_close:     0.000 hbond_sr_bb:     0.000 hbond_lr_bb:     0.000 hbond_bb_sc:     0.000 hbond_sc:     0.000 dslf_fa13:     0.000 omega:     0.430 fa_dun:     0.244 p_aa_pp:    -0.763 yhh_planarity:     0.000 ref:     2.643 rama_prepro:    -0.450
RSD_WTD: 44  fa_atr:    -5.776 fa_rep:     0.648 fa_sol:     4.613 fa_intra_rep:     0.005 fa_intra_sol_xover4:     0.193 lk_ball_wtd:    -0.037 fa_elec:    -2.606 pro_close:     0.000 hbond_sr_bb:     0.000 hbond_lr_bb:     0.000 hbond_bb_sc:     0.000 hbond_sc:     0.000 dslf_fa13:     0.000 omega:    -0.015 fa_dun:     4.787 p_aa_pp:     0.212 yhh_planarity:     0.000 ref:    -2.725 rama_prepro:    -0.122
RSD_WTD: 45  fa_atr:    -7.240 fa_rep:     0.371 fa_sol:     1.543 fa_intra_rep:     0.011 fa_intra_sol_xover4:     0.043 lk_ball_wtd:     0.028 fa_elec:    -1.846 pro_close:     0.000 hbond_sr_bb:     0.000 hbond_lr_bb:     0.000 hbond_bb_sc:     0.000 hbond_sc:     0.000 dslf_fa13:     0.000 omega:     0.845 fa_dun:     0.579 p_aa_pp:    -0.612 yhh_planarity:     0.000 ref:     2.643 rama_prepro:    -0.049
RSD_WTD: 46  fa_atr:    -6.809 fa_rep:     0.767 fa_sol:     5.625 fa_intra_rep:     0.006 fa_intra_sol_xover4:     0.451 lk_ball_wtd:     0.184 fa_elec:    -3.607 pro_close:     0.000 hbond_sr_bb:     0.000 hbond_lr_bb:     0.000 hbond_bb_sc:     0.000 hbond_sc:    -0.612 dslf_fa13:     0.000 omega:    -0.015 fa_dun:     2.935 p_aa_pp:    -0.055 yhh_planarity:     0.000 ref:    -0.301 rama_prepro:    -0.011
RSD_WTD: 47  fa_atr:    -7.619 fa_rep:     0.865 fa_sol:     0.795 fa_intra_rep:     0.018 fa_intra_sol_xover4:     0.071 lk_ball_wtd:     0.143 fa_elec:    -2.393 pro_close:     0.000 hbond_sr_bb:     0.000 hbond_lr_bb:     0.000 hbond_bb_sc:     0.000 hbond_sc:     0.000 dslf_fa13:     0.000 omega:     0.413 fa_dun:     2.091 p_aa_pp:    -0.763 yhh_planarity:     0.000 ref:     2.304 rama_prepro:    -0.168
RSD_WTD: 48  fa_atr:    -5.830 fa_rep:     0.707 fa_sol:     4.405 fa_intra_rep:     0.012 fa_intra_sol_xover4:     0.163 lk_ball_wtd:    -0.065 fa_elec:    -2.985 pro_close:     0.000 hbond_sr_bb:     0.000 hbond_lr_bb:     0.000 hbond_bb_sc:     0.000 hbond_sc:     0.000 dslf_fa13:     0.000 omega:     0.031 fa_dun:     1.878 p_aa_pp:     0.288 yhh_planarity:     0.000 ref:    -0.715 rama_prepro:    -0.222
RSD_WTD: 49  fa_atr:    -6.224 fa_rep:     1.182 fa_sol:     1.212 fa_intra_rep:     0.013 fa_intra_sol_xover4:     0.048 lk_ball_wtd:    -0.084 fa_elec:    -1.973 pro_close:     0.000 hbond_sr_bb:     0.000 hbond_lr_bb:     0.000 hbond_bb_sc:     0.000 hbond_sc:     0.000 dslf_fa13:     0.000 omega:     1.190 fa_dun:     0.612 p_aa_pp:     0.191 yhh_planarity:     0.000 ref:     2.643 rama_prepro:     0.419
RSD_WTD: 50  fa_atr:    -2.013 fa_rep:     0.177 fa_sol:     2.207 fa_intra_rep:     0.000 fa_intra_sol_xover4:     0.000 lk_ball_wtd:    -0.275 fa_elec:    -0.184 pro_close:     0.000 hbond_sr_bb:     0.000 hbond_lr_bb:     0.000 hbond_bb_sc:     0.000 hbond_sc:     0.000 dslf_fa13:     0.000 omega:     0.073 fa_dun:     0.000 p_aa_pp:    -1.271 yhh_planarity:     0.000 ref:     0.798 rama_prepro:     0.557
RSD_WTD: 51  fa_atr:    -1.495 fa_rep:     0.021 fa_sol:     1.971 fa_intra_rep:     0.004 fa_intra_sol_xover4:     0.314 lk_ball_wtd:    -0.177 fa_elec:    -0.764 pro_close:     0.000 hbond_sr_bb:     0.000 hbond_lr_bb:     0.000 hbond_bb_sc:     0.000 hbond_sc:     0.000 dslf_fa13:     0.000 omega:     0.089 fa_dun:     2.167 p_aa_pp:    -0.220 yhh_planarity:     0.000 ref:    -2.146 rama_prepro:     0.060
RSD_WTD: 52  fa_atr:    -4.745 fa_rep:     0.250 fa_sol:     5.175 fa_intra_rep:     0.005 fa_intra_sol_xover4:     0.198 lk_ball_wtd:     0.179 fa_elec:    -3.812 pro_close:     0.000 hbond_sr_bb:     0.000 hbond_lr_bb:     0.000 hbond_bb_sc:     0.000 hbond_sc:    -0.991 dslf_fa13:     0.000 omega:     0.015 fa_dun:     2.890 p_aa_pp:    -0.012 yhh_planarity:     0.000 ref:    -2.725 rama_prepro:    -0.242
RSD_WTD: 53  fa_atr:    -3.368 fa_rep:     0.409 fa_sol:     2.267 fa_intra_rep:     0.008 fa_intra_sol_xover4:     0.145 lk_ball_wtd:    -0.140 fa_elec:    -0.241 pro_close:     0.000 hbond_sr_bb:     0.000 hbond_lr_bb:     0.000 hbond_bb_sc:     0.000 hbond_sc:     0.000 dslf_fa13:     0.000 omega:     0.317 fa_dun:     1.274 p_aa_pp:     0.143 yhh_planarity:     0.000 ref:    -0.715 rama_prepro:    -0.134
RSD_WTD: 54  fa_atr:    -4.996 fa_rep:     0.461 fa_sol:     4.503 fa_intra_rep:     0.010 fa_intra_sol_xover4:     0.184 lk_ball_wtd:     0.474 fa_elec:    -3.987 pro_close:     0.000 hbond_sr_bb:     0.000 hbond_lr_bb:     0.000 hbond_bb_sc:     0.000 hbond_sc:    -0.991 dslf_fa13:     0.000 omega:     0.338 fa_dun:     6.278 p_aa_pp:    -0.160 yhh_planarity:     0.000 ref:    -0.095 rama_prepro:    -0.084
RSD_WTD: 55  fa_atr:    -3.479 fa_rep:     0.349 fa_sol:     1.948 fa_intra_rep:     0.005 fa_intra_sol_xover4:     0.051 lk_ball_wtd:    -0.270 fa_elec:    -1.036 pro_close:     0.000 hbond_sr_bb:     0.000 hbond_lr_bb:     0.000 hbond_bb_sc:     0.000 hbond_sc:    -0.612 dslf_fa13:     0.000 omega:    -0.035 fa_dun:     0.040 p_aa_pp:    -0.197 yhh_planarity:     0.000 ref:     1.152 rama_prepro:    -0.052
RSD_WTD: 56  fa_atr:    -5.475 fa_rep:     0.642 fa_sol:     1.266 fa_intra_rep:     0.012 fa_intra_sol_xover4:     0.044 lk_ball_wtd:     0.061 fa_elec:    -1.655 pro_close:     0.000 hbond_sr_bb:     0.000 hbond_lr_bb:     0.000 hbond_bb_sc:     0.000 hbond_sc:     0.000 dslf_fa13:     0.000 omega:     2.144 fa_dun:     0.116 p_aa_pp:    -0.603 yhh_planarity:     0.000 ref:     2.643 rama_prepro:    -0.072
RSD_WTD: 57  fa_atr:    -3.178 fa_rep:     0.129 fa_sol:     1.504 fa_intra_rep:     0.004 fa_intra_sol_xover4:     0.054 lk_ball_wtd:    -0.382 fa_elec:    -0.464 pro_close:     0.000 hbond_sr_bb:     0.000 hbond_lr_bb:     0.000 hbond_bb_sc:     0.000 hbond_sc:     0.000 dslf_fa13:     0.000 omega:     0.093 fa_dun:     1.004 p_aa_pp:     0.054 yhh_planarity:     0.000 ref:     1.152 rama_prepro:    -0.104
RSD_WTD: 58  fa_atr:    -7.794 fa_rep:     0.470 fa_sol:     2.100 fa_intra_rep:     0.011 fa_intra_sol_xover4:     0.041 lk_ball_wtd:     0.013 fa_elec:    -2.415 pro_close:     0.000 hbond_sr_bb:     0.000 hbond_lr_bb:     0.000 hbond_bb_sc:     0.000 hbond_sc:     0.000 dslf_fa13:     0.000 omega:     0.002 fa_dun:     1.698 p_aa_pp:    -0.548 yhh_planarity:     0.000 ref:     2.643 rama_prepro:    -0.066
RSD_WTD: 59  fa_atr:    -5.225 fa_rep:     0.507 fa_sol:     5.041 fa_intra_rep:     0.004 fa_intra_sol_xover4:     0.237 lk_ball_wtd:     0.289 fa_elec:    -2.858 pro_close:     0.325 hbond_sr_bb:     0.000 hbond_lr_bb:     0.000 hbond_bb_sc:    -0.777 hbond_sc:    -0.641 dslf_fa13:     0.000 omega:     0.019 fa_dun:     2.436 p_aa_pp:     0.209 yhh_planarity:     0.000 ref:    -1.340 rama_prepro:     0.136
RSD_WTD: 60  fa_atr:    -5.065 fa_rep:     0.796 fa_sol:     2.472 fa_intra_rep:     0.003 fa_intra_sol_xover4:     0.069 lk_ball_wtd:    -0.384 fa_elec:    -0.509 pro_close:     0.731 hbond_sr_bb:     0.000 hbond_lr_bb:     0.000 hbond_bb_sc:     0.000 hbond_sc:     0.000 dslf_fa13:     0.000 omega:    -0.079 fa_dun:     0.072 p_aa_pp:    -0.717 yhh_planarity:     0.000 ref:    -1.643 rama_prepro:     0.220
RSD_WTD: 61  fa_atr:    -1.470 fa_rep:     0.024 fa_sol:     1.842 fa_intra_rep:     0.000 fa_intra_sol_xover4:     0.000 lk_ball_wtd:     0.044 fa_elec:    -1.303 pro_close:     0.000 hbond_sr_bb:     0.000 hbond_lr_bb:     0.000 hbond_bb_sc:     0.000 hbond_sc:     0.000 dslf_fa13:     0.000 omega:    -0.137 fa_dun:     0.000 p_aa_pp:    -1.333 yhh_planarity:     0.000 ref:     0.798 rama_prepro:    -0.290
RSD_WTD: 62  fa_atr:    -5.844 fa_rep:     0.452 fa_sol:     5.668 fa_intra_rep:     0.005 fa_intra_sol_xover4:     0.202 lk_ball_wtd:     0.237 fa_elec:    -3.807 pro_close:     0.000 hbond_sr_bb:     0.000 hbond_lr_bb:     0.000 hbond_bb_sc:    -0.777 hbond_sc:    -0.641 dslf_fa13:     0.000 omega:     0.800 fa_dun:     3.455 p_aa_pp:    -0.049 yhh_planarity:     0.000 ref:    -2.725 rama_prepro:    -0.447
RSD_WTD: 63  fa_atr:    -3.856 fa_rep:     0.443 fa_sol:     3.609 fa_intra_rep:     0.004 fa_intra_sol_xover4:     0.202 lk_ball_wtd:    -0.107 fa_elec:    -2.312 pro_close:     0.000 hbond_sr_bb:     0.000 hbond_lr_bb:     0.000 hbond_bb_sc:     0.000 hbond_sc:    -0.226 dslf_fa13:     0.000 omega:    -0.059 fa_dun:     3.429 p_aa_pp:     0.332 yhh_planarity:     0.000 ref:    -2.725 rama_prepro:     0.008
RSD_WTD: 64  fa_atr:    -5.192 fa_rep:     0.358 fa_sol:     1.938 fa_intra_rep:     0.010 fa_intra_sol_xover4:     0.036 lk_ball_wtd:     0.048 fa_elec:    -1.938 pro_close:     0.000 hbond_sr_bb:     0.000 hbond_lr_bb:     0.000 hbond_bb_sc:     0.000 hbond_sc:     0.000 dslf_fa13:     0.000 omega:     0.302 fa_dun:     0.360 p_aa_pp:    -0.746 yhh_planarity:     0.000 ref:     2.643 rama_prepro:     0.008
RSD_WTD: 65  fa_atr:    -4.441 fa_rep:     0.257 fa_sol:     4.136 fa_intra_rep:     0.005 fa_intra_sol_xover4:     0.205 lk_ball_wtd:     0.162 fa_elec:    -3.207 pro_close:     0.000 hbond_sr_bb:     0.000 hbond_lr_bb:     0.000 hbond_bb_sc:     0.000 hbond_sc:    -1.300 dslf_fa13:     0.000 omega:     0.371 fa_dun:     3.661 p_aa_pp:     0.281 yhh_planarity:     0.000 ref:    -2.725 rama_prepro:    -0.066
RSD_WTD: 66  fa_atr:    -5.511 fa_rep:     0.669 fa_sol:     1.513 fa_intra_rep:     0.011 fa_intra_sol_xover4:     0.037 lk_ball_wtd:     0.040 fa_elec:    -1.771 pro_close:     0.000 hbond_sr_bb:     0.000 hbond_lr_bb:     0.000 hbond_bb_sc:     0.000 hbond_sc:     0.000 dslf_fa13:     0.000 omega:     0.119 fa_dun:     1.577 p_aa_pp:    -0.794 yhh_planarity:     0.000 ref:     2.643 rama_prepro:    -0.107
RSD_WTD: 67  fa_atr:    -3.697 fa_rep:     0.236 fa_sol:     1.886 fa_intra_rep:     0.009 fa_intra_sol_xover4:     0.053 lk_ball_wtd:    -0.515 fa_elec:    -0.442 pro_close:     0.000 hbond_sr_bb:     0.000 hbond_lr_bb:     0.000 hbond_bb_sc:     0.000 hbond_sc:     0.000 dslf_fa13:     0.000 omega:     0.546 fa_dun:     0.086 p_aa_pp:    -0.209 yhh_planarity:     0.000 ref:     1.152 rama_prepro:    -0.143
RSD_WTD: 68  fa_atr:    -9.395 fa_rep:     1.317 fa_sol:     1.531 fa_intra_rep:     0.020 fa_intra_sol_xover4:     0.253 lk_ball_wtd:    -0.144 fa_elec:    -2.201 pro_close:     0.000 hbond_sr_bb:     0.000 hbond_lr_bb:     0.000 hbond_bb_sc:     0.000 hbond_sc:     0.000 dslf_fa13:     0.000 omega:     0.008 fa_dun:     1.669 p_aa_pp:    -0.291 yhh_planarity:     0.000 ref:     1.218 rama_prepro:    -0.087
RSD_WTD: 69  fa_atr:    -2.493 fa_rep:     0.348 fa_sol:     1.813 fa_intra_rep:     0.002 fa_intra_sol_xover4:     0.053 lk_ball_wtd:    -0.292 fa_elec:     0.030 pro_close:     0.000 hbond_sr_bb:     0.000 hbond_lr_bb:     0.000 hbond_bb_sc:     0.000 hbond_sc:     0.000 dslf_fa13:     0.000 omega:    -0.018 fa_dun:     0.580 p_aa_pp:     0.280 yhh_planarity:     0.000 ref:    -0.290 rama_prepro:    -0.049
RSD_WTD: 70  fa_atr:    -3.674 fa_rep:     0.538 fa_sol:     1.415 fa_intra_rep:     0.001 fa_intra_sol_xover4:     0.000 lk_ball_wtd:    -0.288 fa_elec:     0.353 pro_close:     0.000 hbond_sr_bb:     0.000 hbond_lr_bb:     0.000 hbond_bb_sc:     0.000 hbond_sc:     0.000 dslf_fa13:     0.000 omega:     0.370 fa_dun:     0.000 p_aa_pp:     0.049 yhh_planarity:     0.000 ref:     1.325 rama_prepro:     0.383
RSD_WTD: 71  fa_atr:    -4.042 fa_rep:     0.335 fa_sol:     1.971 fa_intra_rep:     0.006 fa_intra_sol_xover4:     0.277 lk_ball_wtd:    -0.347 fa_elec:     0.108 pro_close:     0.000 hbond_sr_bb:     0.000 hbond_lr_bb:     0.000 hbond_bb_sc:     0.000 hbond_sc:     0.000 dslf_fa13:     0.000 omega:     0.336 fa_dun:     1.563 p_aa_pp:     0.040 yhh_planarity:     0.000 ref:    -1.340 rama_prepro:     0.242
RSD_WTD: 72  fa_atr:    -4.613 fa_rep:     0.802 fa_sol:     5.129 fa_intra_rep:     0.007 fa_intra_sol_xover4:     0.612 lk_ball_wtd:     0.075 fa_elec:    -3.117 pro_close:     0.008 hbond_sr_bb:     0.000 hbond_lr_bb:     0.000 hbond_bb_sc:    -0.483 hbond_sc:    -0.670 dslf_fa13:     0.000 omega:     0.240 fa_dun:     1.653 p_aa_pp:    -0.406 yhh_planarity:     0.000 ref:    -2.146 rama_prepro:    -0.151
RSD_WTD: 73  fa_atr:    -4.956 fa_rep:     1.364 fa_sol:     2.670 fa_intra_rep:     0.002 fa_intra_sol_xover4:     0.038 lk_ball_wtd:     0.084 fa_elec:    -0.953 pro_close:     0.151 hbond_sr_bb:     0.000 hbond_lr_bb:     0.000 hbond_bb_sc:     0.000 hbond_sc:     0.000 dslf_fa13:     0.000 omega:     0.178 fa_dun:     0.365 p_aa_pp:    -0.518 yhh_planarity:     0.000 ref:    -1.643 rama_prepro:    -0.263
RSD_WTD: 74  fa_atr:    -4.595 fa_rep:     0.519 fa_sol:     4.873 fa_intra_rep:     0.004 fa_intra_sol_xover4:     0.420 lk_ball_wtd:    -0.224 fa_elec:    -3.236 pro_close:     0.000 hbond_sr_bb:     0.000 hbond_lr_bb:     0.000 hbond_bb_sc:    -0.483 hbond_sc:    -0.670 dslf_fa13:     0.000 omega:     0.976 fa_dun:     2.993 p_aa_pp:     0.047 yhh_planarity:     0.000 ref:    -0.301 rama_prepro:    -0.275
RSD_WTD: 75  fa_atr:    -4.268 fa_rep:     0.274 fa_sol:     3.356 fa_intra_rep:     0.014 fa_intra_sol_xover4:     0.304 lk_ball_wtd:    -0.151 fa_elec:    -1.635 pro_close:     0.000 hbond_sr_bb:     0.000 hbond_lr_bb:     0.000 hbond_bb_sc:     0.000 hbond_sc:     0.000 dslf_fa13:     0.000 omega:     0.038 fa_dun:     2.168 p_aa_pp:    -0.032 yhh_planarity:     0.000 ref:    -0.715 rama_prepro:    -0.383
RSD_WTD: 76  fa_atr:    -9.665 fa_rep:     3.719 fa_sol:     2.460 fa_intra_rep:     0.023 fa_intra_sol_xover4:     0.309 lk_ball_wtd:     0.023 fa_elec:    -1.113 pro_close:     0.000 hbond_sr_bb:     0.000 hbond_lr_bb:     0.000 hbond_bb_sc:     0.000 hbond_sc:     0.000 dslf_fa13:     0.000 omega:    -0.052 fa_dun:     2.581 p_aa_pp:     0.039 yhh_planarity:     0.000 ref:     1.218 rama_prepro:    -0.465
RSD_WTD: 77  fa_atr:    -5.660 fa_rep:     0.777 fa_sol:     4.488 fa_intra_rep:     0.005 fa_intra_sol_xover4:     0.290 lk_ball_wtd:    -0.154 fa_elec:    -1.874 pro_close:     0.000 hbond_sr_bb:     0.000 hbond_lr_bb:     0.000 hbond_bb_sc:     0.000 hbond_sc:     0.000 dslf_fa13:     0.000 omega:     0.085 fa_dun:     2.476 p_aa_pp:     0.050 yhh_planarity:     0.000 ref:    -1.340 rama_prepro:    -0.281
RSD_WTD: 78  fa_atr:    -3.829 fa_rep:     0.813 fa_sol:     4.052 fa_intra_rep:     0.012 fa_intra_sol_xover4:     0.251 lk_ball_wtd:     0.038 fa_elec:    -1.918 pro_close:     0.664 hbond_sr_bb:     0.000 hbond_lr_bb:     0.000 hbond_bb_sc:     0.000 hbond_sc:    -0.119 dslf_fa13:     0.000 omega:     0.098 fa_dun:     2.949 p_aa_pp:    -0.217 yhh_planarity:     0.000 ref:    -0.095 rama_prepro:     0.039
RSD_WTD: 79  fa_atr:    -6.079 fa_rep:     0.888 fa_sol:     2.353 fa_intra_rep:     0.004 fa_intra_sol_xover4:     0.125 lk_ball_wtd:    -0.025 fa_elec:    -1.766 pro_close:     2.022 hbond_sr_bb:     0.000 hbond_lr_bb:     0.000 hbond_bb_sc:     0.000 hbond_sc:     0.000 dslf_fa13:     0.000 omega:    -0.007 fa_dun:     0.741 p_aa_pp:    -0.608 yhh_planarity:     0.000 ref:    -1.643 rama_prepro:     0.028
RSD_WTD: 80  fa_atr:    -6.525 fa_rep:     0.503 fa_sol:     5.638 fa_intra_rep:     0.010 fa_intra_sol_xover4:     0.212 lk_ball_wtd:     0.326 fa_elec:    -3.403 pro_close:     0.000 hbond_sr_bb:     0.000 hbond_lr_bb:     0.000 hbond_bb_sc:     0.000 hbond_sc:    -0.028 dslf_fa13:     0.000 omega:     0.035 fa_dun:     3.798 p_aa_pp:     0.168 yhh_planarity:     0.000 ref:    -1.451 rama_prepro:    -0.075
RSD_WTD: 81  fa_atr:    -8.957 fa_rep:     0.697 fa_sol:     1.129 fa_intra_rep:     0.019 fa_intra_sol_xover4:     0.345 lk_ball_wtd:     0.092 fa_elec:    -2.515 pro_close:     0.000 hbond_sr_bb:     0.000 hbond_lr_bb:     0.000 hbond_bb_sc:     0.000 hbond_sc:     0.000 dslf_fa13:     0.000 omega:     0.994 fa_dun:     3.317 p_aa_pp:    -0.128 yhh_planarity:     0.000 ref:     1.218 rama_prepro:     0.100
RSD_WTD: 82  fa_atr:    -6.635 fa_rep:     0.572 fa_sol:     4.335 fa_intra_rep:     0.005 fa_intra_sol_xover4:     0.056 lk_ball_wtd:    -0.066 fa_elec:    -2.550 pro_close:     0.000 hbond_sr_bb:     0.000 hbond_lr_bb:     0.000 hbond_bb_sc:     0.000 hbond_sc:    -0.028 dslf_fa13:     0.000 omega:    -0.055 fa_dun:     1.542 p_aa_pp:     0.134 yhh_planarity:     0.000 ref:     1.152 rama_prepro:     0.190
RSD_WTD: 83  fa_atr:    -7.956 fa_rep:     0.493 fa_sol:     1.051 fa_intra_rep:     0.017 fa_intra_sol_xover4:     0.114 lk_ball_wtd:    -0.083 fa_elec:    -2.370 pro_close:     0.000 hbond_sr_bb:     0.000 hbond_lr_bb:     0.000 hbond_bb_sc:     0.000 hbond_sc:     0.000 dslf_fa13:     0.000 omega:    -0.016 fa_dun:     2.587 p_aa_pp:    -0.683 yhh_planarity:     0.000 ref:     2.304 rama_prepro:    -0.093
RSD_WTD: 84  fa_atr:    -6.486 fa_rep:     0.471 fa_sol:     5.382 fa_intra_rep:     0.005 fa_intra_sol_xover4:     0.206 lk_ball_wtd:     0.551 fa_elec:    -4.222 pro_close:     0.000 hbond_sr_bb:     0.000 hbond_lr_bb:     0.000 hbond_bb_sc:     0.000 hbond_sc:    -0.278 dslf_fa13:     0.000 omega:    -0.026 fa_dun:     3.156 p_aa_pp:     0.216 yhh_planarity:     0.000 ref:    -2.725 rama_prepro:    -0.140
RSD_WTD: 85  fa_atr:   -10.904 fa_rep:     1.812 fa_sol:     2.530 fa_intra_rep:     0.017 fa_intra_sol_xover4:     0.762 lk_ball_wtd:    -0.366 fa_elec:    -1.986 pro_close:     0.000 hbond_sr_bb:     0.000 hbond_lr_bb:     0.000 hbond_bb_sc:     0.000 hbond_sc:     0.000 dslf_fa13:     0.000 omega:     0.063 fa_dun:     1.564 p_aa_pp:    -0.180 yhh_planarity:     0.000 ref:     2.261 rama_prepro:     0.291
RSD_WTD: 86  fa_atr:    -1.327 fa_rep:     0.136 fa_sol:     1.549 fa_intra_rep:     0.000 fa_intra_sol_xover4:     0.000 lk_ball_wtd:    -0.144 fa_elec:     0.012 pro_close:     0.000 hbond_sr_bb:     0.000 hbond_lr_bb:     0.000 hbond_bb_sc:     0.000 hbond_sc:     0.000 dslf_fa13:     0.000 omega:    -0.058 fa_dun:     0.000 p_aa_pp:     0.629 yhh_planarity:     0.000 ref:     0.798 rama_prepro:     0.397
RSD_WTD: 87  fa_atr:    -0.675 fa_rep:     0.035 fa_sol:     0.856 fa_intra_rep:     0.000 fa_intra_sol_xover4:     0.000 lk_ball_wtd:    -0.021 fa_elec:     0.486 pro_close:     0.000 hbond_sr_bb:     0.000 hbond_lr_bb:     0.000 hbond_bb_sc:     0.000 hbond_sc:     0.000 dslf_fa13:     0.000 omega:    -0.063 fa_dun:     0.000 p_aa_pp:    -1.429 yhh_planarity:     0.000 ref:     0.798 rama_prepro:    -0.220
RSD_WTD: 88  fa_atr:    -1.239 fa_rep:     0.033 fa_sol:     1.489 fa_intra_rep:     0.000 fa_intra_sol_xover4:     0.000 lk_ball_wtd:    -0.074 fa_elec:    -0.237 pro_close:     0.000 hbond_sr_bb:     0.000 hbond_lr_bb:     0.000 hbond_bb_sc:     0.000 hbond_sc:     0.000 dslf_fa13:     0.000 omega:     0.003 fa_dun:     0.000 p_aa_pp:    -1.392 yhh_planarity:     0.000 ref:     0.798 rama_prepro:    -0.740
RSD_WTD: 89  fa_atr:    -4.160 fa_rep:     1.646 fa_sol:     2.724 fa_intra_rep:     0.000 fa_intra_sol_xover4:     0.000 lk_ball_wtd:    -0.055 fa_elec:    -1.316 pro_close:     0.000 hbond_sr_bb:     0.000 hbond_lr_bb:     0.000 hbond_bb_sc:     0.000 hbond_sc:     0.000 dslf_fa13:     0.000 omega:    -0.015 fa_dun:     0.000 p_aa_pp:     1.126 yhh_planarity:     0.000 ref:     0.798 rama_prepro:     0.159
RSD_WTD: 90  fa_atr:    -7.341 fa_rep:     0.562 fa_sol:     6.164 fa_intra_rep:     0.015 fa_intra_sol_xover4:     0.290 lk_ball_wtd:     0.398 fa_elec:    -3.684 pro_close:     0.000 hbond_sr_bb:     0.000 hbond_lr_bb:     0.000 hbond_bb_sc:     0.000 hbond_sc:    -0.278 dslf_fa13:     0.000 omega:     0.689 fa_dun:     2.973 p_aa_pp:    -0.134 yhh_planarity:     0.000 ref:    -0.095 rama_prepro:     0.686
RSD_WTD: 91  fa_atr:    -6.992 fa_rep:     0.673 fa_sol:     1.583 fa_intra_rep:     0.012 fa_intra_sol_xover4:     0.041 lk_ball_wtd:     0.121 fa_elec:    -2.399 pro_close:     0.000 hbond_sr_bb:     0.000 hbond_lr_bb:     0.000 hbond_bb_sc:     0.000 hbond_sc:     0.000 dslf_fa13:     0.000 omega:     0.066 fa_dun:     1.430 p_aa_pp:    -0.739 yhh_planarity:     0.000 ref:     2.643 rama_prepro:     0.036
RSD_WTD: 92  fa_atr:    -7.200 fa_rep:     0.908 fa_sol:     7.540 fa_intra_rep:     0.005 fa_intra_sol_xover4:     0.262 lk_ball_wtd:     0.639 fa_elec:    -5.901 pro_close:     0.000 hbond_sr_bb:     0.000 hbond_lr_bb:     0.000 hbond_bb_sc:     0.000 hbond_sc:    -0.371 dslf_fa13:     0.000 omega:     0.214 fa_dun:     2.975 p_aa_pp:     0.309 yhh_planarity:     0.000 ref:    -2.725 rama_prepro:    -0.056
RSD_WTD: 93  fa_atr:    -6.808 fa_rep:     0.397 fa_sol:     1.109 fa_intra_rep:     0.011 fa_intra_sol_xover4:     0.046 lk_ball_wtd:     0.167 fa_elec:    -2.199 pro_close:     0.000 hbond_sr_bb:     0.000 hbond_lr_bb:     0.000 hbond_bb_sc:     0.000 hbond_sc:     0.000 dslf_fa13:     0.000 omega:     0.612 fa_dun:     0.379 p_aa_pp:    -0.498 yhh_planarity:     0.000 ref:     2.643 rama_prepro:     0.082
RSD_WTD: 94  fa_atr:    -6.733 fa_rep:     0.716 fa_sol:     7.159 fa_intra_rep:     0.012 fa_intra_sol_xover4:     0.255 lk_ball_wtd:     0.377 fa_elec:    -5.525 pro_close:     0.000 hbond_sr_bb:     0.000 hbond_lr_bb:     0.000 hbond_bb_sc:     0.000 hbond_sc:    -0.731 dslf_fa13:     0.000 omega:     0.012 fa_dun:     4.566 p_aa_pp:     0.211 yhh_planarity:     0.000 ref:    -0.095 rama_prepro:     0.069
RSD_WTD: 95  fa_atr:    -7.000 fa_rep:     1.083 fa_sol:     0.802 fa_intra_rep:     0.011 fa_intra_sol_xover4:     0.031 lk_ball_wtd:     0.032 fa_elec:    -1.412 pro_close:     0.000 hbond_sr_bb:     0.000 hbond_lr_bb:     0.000 hbond_bb_sc:     0.000 hbond_sc:     0.000 dslf_fa13:     0.000 omega:     0.365 fa_dun:     1.637 p_aa_pp:    -0.422 yhh_planarity:     0.000 ref:     2.643 rama_prepro:     0.069
RSD_WTD: 96  fa_atr:    -5.452 fa_rep:     0.388 fa_sol:     5.412 fa_intra_rep:     0.005 fa_intra_sol_xover4:     0.291 lk_ball_wtd:     0.373 fa_elec:    -4.253 pro_close:     0.000 hbond_sr_bb:     0.000 hbond_lr_bb:     0.000 hbond_bb_sc:     0.000 hbond_sc:    -0.119 dslf_fa13:     0.000 omega:     0.404 fa_dun:     3.200 p_aa_pp:     0.149 yhh_planarity:     0.000 ref:    -2.725 rama_prepro:     0.275
RSD_WTD: 97  fa_atr:    -7.537 fa_rep:     1.436 fa_sol:     1.496 fa_intra_rep:     0.018 fa_intra_sol_xover4:     0.267 lk_ball_wtd:     0.047 fa_elec:    -1.285 pro_close:     0.000 hbond_sr_bb:     0.000 hbond_lr_bb:     0.000 hbond_bb_sc:     0.000 hbond_sc:     0.000 dslf_fa13:     0.000 omega:    -0.043 fa_dun:     2.671 p_aa_pp:    -0.148 yhh_planarity:     0.000 ref:     1.218 rama_prepro:     0.256
RSD_WTD: 98  fa_atr:    -3.004 fa_rep:     0.076 fa_sol:     4.170 fa_intra_rep:     0.007 fa_intra_sol_xover4:     0.409 lk_ball_wtd:     0.676 fa_elec:    -3.315 pro_close:     0.000 hbond_sr_bb:     0.000 hbond_lr_bb:     0.000 hbond_bb_sc:     0.000 hbond_sc:    -0.671 dslf_fa13:     0.000 omega:     0.130 fa_dun:     3.083 p_aa_pp:     0.236 yhh_planarity:     0.000 ref:    -2.725 rama_prepro:     0.867
RSD_WTD: 99  fa_atr:    -1.376 fa_rep:     0.059 fa_sol:     1.438 fa_intra_rep:     0.000 fa_intra_sol_xover4:     0.000 lk_ball_wtd:    -0.108 fa_elec:     0.158 pro_close:     0.000 hbond_sr_bb:     0.000 hbond_lr_bb:     0.000 hbond_bb_sc:     0.000 hbond_sc:     0.000 dslf_fa13:     0.000 omega:    -0.249 fa_dun:     0.000 p_aa_pp:    -1.266 yhh_planarity:     0.000 ref:     0.798 rama_prepro:     1.260
RSD_WTD: 100  fa_atr:    -3.842 fa_rep:     0.375 fa_sol:     3.924 fa_intra_rep:     0.004 fa_intra_sol_xover4:     0.681 lk_ball_wtd:     0.025 fa_elec:    -1.751 pro_close:     0.000 hbond_sr_bb:     0.000 hbond_lr_bb:     0.000 hbond_bb_sc:     0.000 hbond_sc:     0.000 dslf_fa13:     0.000 omega:    -0.035 fa_dun:     2.657 p_aa_pp:    -0.412 yhh_planarity:     0.000 ref:    -2.146 rama_prepro:     0.002
RSD_WTD: 101  fa_atr:    -5.807 fa_rep:     0.278 fa_sol:     5.079 fa_intra_rep:     0.011 fa_intra_sol_xover4:     0.153 lk_ball_wtd:    -0.114 fa_elec:    -2.322 pro_close:     0.000 hbond_sr_bb:     0.000 hbond_lr_bb:     0.000 hbond_bb_sc:     0.000 hbond_sc:     0.000 dslf_fa13:     0.000 omega:     1.177 fa_dun:     1.427 p_aa_pp:     0.092 yhh_planarity:     0.000 ref:    -0.715 rama_prepro:    -0.408
RSD_WTD: 102  fa_atr:    -9.441 fa_rep:     1.903 fa_sol:     1.885 fa_intra_rep:     0.010 fa_intra_sol_xover4:     0.055 lk_ball_wtd:     0.065 fa_elec:    -1.987 pro_close:     0.000 hbond_sr_bb:     0.000 hbond_lr_bb:     0.000 hbond_bb_sc:     0.000 hbond_sc:     0.000 dslf_fa13:     0.000 omega:     0.799 fa_dun:     1.617 p_aa_pp:     0.257 yhh_planarity:     0.000 ref:     1.657 rama_prepro:     0.375
RSD_WTD: 103  fa_atr:    -6.320 fa_rep:     0.280 fa_sol:     6.467 fa_intra_rep:     0.011 fa_intra_sol_xover4:     0.327 lk_ball_wtd:     0.578 fa_elec:    -5.273 pro_close:     0.000 hbond_sr_bb:     0.000 hbond_lr_bb:     0.000 hbond_bb_sc:     0.000 hbond_sc:    -0.671 dslf_fa13:     0.000 omega:     0.001 fa_dun:     3.317 p_aa_pp:     0.052 yhh_planarity:     0.000 ref:    -0.095 rama_prepro:     0.407
RSD_WTD: 104  fa_atr:    -7.467 fa_rep:     0.624 fa_sol:     1.062 fa_intra_rep:     0.012 fa_intra_sol_xover4:     0.045 lk_ball_wtd:     0.103 fa_elec:    -2.062 pro_close:     0.000 hbond_sr_bb:     0.000 hbond_lr_bb:     0.000 hbond_bb_sc:     0.000 hbond_sc:     0.000 dslf_fa13:     0.000 omega:     0.958 fa_dun:     0.445 p_aa_pp:    -0.541 yhh_planarity:     0.000 ref:     2.643 rama_prepro:    -0.037
RSD_WTD: 105  fa_atr:    -5.808 fa_rep:     0.292 fa_sol:     5.286 fa_intra_rep:     0.010 fa_intra_sol_xover4:     0.201 lk_ball_wtd:     0.412 fa_elec:    -4.219 pro_close:     0.000 hbond_sr_bb:     0.000 hbond_lr_bb:     0.000 hbond_bb_sc:     0.000 hbond_sc:    -0.990 dslf_fa13:     0.000 omega:    -0.043 fa_dun:     2.126 p_aa_pp:     0.070 yhh_planarity:     0.000 ref:    -0.095 rama_prepro:    -0.003
RSD_WTD: 106  fa_atr:    -7.475 fa_rep:     0.903 fa_sol:     0.981 fa_intra_rep:     0.013 fa_intra_sol_xover4:     0.071 lk_ball_wtd:     0.216 fa_elec:    -2.269 pro_close:     0.000 hbond_sr_bb:     0.000 hbond_lr_bb:     0.000 hbond_bb_sc:     0.000 hbond_sc:     0.000 dslf_fa13:     0.000 omega:     0.277 fa_dun:     0.639 p_aa_pp:    -0.242 yhh_planarity:     0.000 ref:     1.661 rama_prepro:     0.006
RSD_WTD: 107  fa_atr:    -6.433 fa_rep:     0.394 fa_sol:     6.513 fa_intra_rep:     0.013 fa_intra_sol_xover4:     0.276 lk_ball_wtd:     0.698 fa_elec:    -5.604 pro_close:     0.000 hbond_sr_bb:     0.000 hbond_lr_bb:     0.000 hbond_bb_sc:     0.000 hbond_sc:    -0.987 dslf_fa13:     0.000 omega:     0.042 fa_dun:     4.151 p_aa_pp:     0.003 yhh_planarity:     0.000 ref:    -0.095 rama_prepro:     0.008
RSD_WTD: 108  fa_atr:    -8.845 fa_rep:     0.704 fa_sol:     7.501 fa_intra_rep:     0.007 fa_intra_sol_xover4:     0.561 lk_ball_wtd:    -0.050 fa_elec:    -3.491 pro_close:     0.000 hbond_sr_bb:     0.000 hbond_lr_bb:     0.000 hbond_bb_sc:    -1.086 hbond_sc:    -0.870 dslf_fa13:     0.000 omega:     0.472 fa_dun:     2.193 p_aa_pp:    -0.306 yhh_planarity:     0.000 ref:    -1.340 rama_prepro:     0.021
RSD_WTD: 109  fa_atr:    -3.987 fa_rep:     0.145 fa_sol:     5.380 fa_intra_rep:     0.003 fa_intra_sol_xover4:     0.292 lk_ball_wtd:     0.245 fa_elec:    -4.096 pro_close:     0.000 hbond_sr_bb:     0.000 hbond_lr_bb:     0.000 hbond_bb_sc:     0.000 hbond_sc:    -0.987 dslf_fa13:     0.000 omega:     0.229 fa_dun:     2.445 p_aa_pp:    -0.361 yhh_planarity:     0.000 ref:    -2.146 rama_prepro:    -0.365
RSD_WTD: 110  fa_atr:    -5.011 fa_rep:     0.555 fa_sol:     5.455 fa_intra_rep:     0.002 fa_intra_sol_xover4:     0.061 lk_ball_wtd:     0.039 fa_elec:    -0.818 pro_close:     0.000 hbond_sr_bb:     0.000 hbond_lr_bb:     0.000 hbond_bb_sc:    -0.856 hbond_sc:    -0.870 dslf_fa13:     0.000 omega:    -0.023 fa_dun:     1.116 p_aa_pp:    -0.474 yhh_planarity:     0.000 ref:    -0.290 rama_prepro:    -0.559
RSD_WTD: 111  fa_atr:    -1.771 fa_rep:     0.105 fa_sol:     1.368 fa_intra_rep:     0.002 fa_intra_sol_xover4:     0.053 lk_ball_wtd:    -0.220 fa_elec:     0.049 pro_close:     0.000 hbond_sr_bb:     0.000 hbond_lr_bb:     0.000 hbond_bb_sc:     0.000 hbond_sc:     0.000 dslf_fa13:     0.000 omega:    -0.051 fa_dun:     0.610 p_aa_pp:    -0.231 yhh_planarity:     0.000 ref:    -0.290 rama_prepro:    -0.475
RSD_WTD: 112  fa_atr:    -3.855 fa_rep:     0.635 fa_sol:     3.889 fa_intra_rep:     0.004 fa_intra_sol_xover4:     0.075 lk_ball_wtd:     0.019 fa_elec:    -0.521 pro_close:     1.760 hbond_sr_bb:     0.000 hbond_lr_bb:     0.000 hbond_bb_sc:    -0.916 hbond_sc:     0.000 dslf_fa13:     0.000 omega:     0.204 fa_dun:     0.349 p_aa_pp:    -0.291 yhh_planarity:     0.000 ref:     1.152 rama_prepro:    -0.460
RSD_WTD: 113  fa_atr:    -4.095 fa_rep:     0.463 fa_sol:     1.561 fa_intra_rep:     0.003 fa_intra_sol_xover4:     0.076 lk_ball_wtd:    -0.208 fa_elec:    -0.591 pro_close:     2.181 hbond_sr_bb:     0.000 hbond_lr_bb:     0.000 hbond_bb_sc:     0.000 hbond_sc:     0.000 dslf_fa13:     0.000 omega:    -0.047 fa_dun:     0.224 p_aa_pp:    -1.020 yhh_planarity:     0.000 ref:    -1.643 rama_prepro:    -0.553
RSD_WTD: 114  fa_atr:    -7.389 fa_rep:     1.140 fa_sol:     2.079 fa_intra_rep:     0.012 fa_intra_sol_xover4:     0.033 lk_ball_wtd:    -0.158 fa_elec:    -2.092 pro_close:     0.000 hbond_sr_bb:     0.000 hbond_lr_bb:     0.000 hbond_bb_sc:     0.000 hbond_sc:     0.000 dslf_fa13:     0.000 omega:     0.184 fa_dun:     2.510 p_aa_pp:    -0.769 yhh_planarity:     0.000 ref:     2.643 rama_prepro:    -0.549
RSD_WTD: 115  fa_atr:    -5.806 fa_rep:     0.501 fa_sol:     4.741 fa_intra_rep:     0.005 fa_intra_sol_xover4:     0.187 lk_ball_wtd:    -0.055 fa_elec:    -2.670 pro_close:     0.000 hbond_sr_bb:     0.000 hbond_lr_bb:     0.000 hbond_bb_sc:     0.000 hbond_sc:     0.000 dslf_fa13:     0.000 omega:    -0.009 fa_dun:     4.693 p_aa_pp:     0.142 yhh_planarity:     0.000 ref:    -2.725 rama_prepro:    -0.172
RSD_WTD: 116  fa_atr:    -7.018 fa_rep:     0.458 fa_sol:     1.563 fa_intra_rep:     0.011 fa_intra_sol_xover4:     0.042 lk_ball_wtd:    -0.026 fa_elec:    -1.851 pro_close:     0.000 hbond_sr_bb:     0.000 hbond_lr_bb:     0.000 hbond_bb_sc:     0.000 hbond_sc:     0.000 dslf_fa13:     0.000 omega:     0.825 fa_dun:     0.597 p_aa_pp:    -0.661 yhh_planarity:     0.000 ref:     2.643 rama_prepro:    -0.120
RSD_WTD: 117  fa_atr:    -7.091 fa_rep:     0.727 fa_sol:     5.737 fa_intra_rep:     0.006 fa_intra_sol_xover4:     0.453 lk_ball_wtd:     0.179 fa_elec:    -3.748 pro_close:     0.000 hbond_sr_bb:     0.000 hbond_lr_bb:     0.000 hbond_bb_sc:     0.000 hbond_sc:    -0.673 dslf_fa13:     0.000 omega:    -0.045 fa_dun:     3.697 p_aa_pp:     0.045 yhh_planarity:     0.000 ref:    -0.301 rama_prepro:    -0.063
RSD_WTD: 118  fa_atr:    -7.522 fa_rep:     0.808 fa_sol:     0.741 fa_intra_rep:     0.018 fa_intra_sol_xover4:     0.070 lk_ball_wtd:     0.139 fa_elec:    -2.400 pro_close:     0.000 hbond_sr_bb:     0.000 hbond_lr_bb:     0.000 hbond_bb_sc:     0.000 hbond_sc:     0.000 dslf_fa13:     0.000 omega:     0.240 fa_dun:     1.912 p_aa_pp:    -0.774 yhh_planarity:     0.000 ref:     2.304 rama_prepro:    -0.157
RSD_WTD: 119  fa_atr:    -5.853 fa_rep:     0.729 fa_sol:     4.426 fa_intra_rep:     0.011 fa_intra_sol_xover4:     0.157 lk_ball_wtd:    -0.068 fa_elec:    -3.013 pro_close:     0.000 hbond_sr_bb:     0.000 hbond_lr_bb:     0.000 hbond_bb_sc:     0.000 hbond_sc:     0.000 dslf_fa13:     0.000 omega:    -0.009 fa_dun:     1.813 p_aa_pp:     0.282 yhh_planarity:     0.000 ref:    -0.715 rama_prepro:    -0.195
RSD_WTD: 120  fa_atr:    -6.145 fa_rep:     1.360 fa_sol:     1.221 fa_intra_rep:     0.013 fa_intra_sol_xover4:     0.050 lk_ball_wtd:    -0.102 fa_elec:    -1.982 pro_close:     0.000 hbond_sr_bb:     0.000 hbond_lr_bb:     0.000 hbond_bb_sc:     0.000 hbond_sc:     0.000 dslf_fa13:     0.000 omega:     0.990 fa_dun:     0.160 p_aa_pp:     0.125 yhh_planarity:     0.000 ref:     2.643 rama_prepro:     0.384
RSD_WTD: 121  fa_atr:    -1.873 fa_rep:     0.255 fa_sol:     2.187 fa_intra_rep:     0.000 fa_intra_sol_xover4:     0.000 lk_ball_wtd:    -0.275 fa_elec:    -0.357 pro_close:     0.000 hbond_sr_bb:     0.000 hbond_lr_bb:     0.000 hbond_bb_sc:     0.000 hbond_sc:     0.000 dslf_fa13:     0.000 omega:     0.006 fa_dun:     0.000 p_aa_pp:    -1.269 yhh_planarity:     0.000 ref:     0.798 rama_prepro:     0.541
RSD_WTD: 122  fa_atr:    -1.426 fa_rep:     0.021 fa_sol:     1.642 fa_intra_rep:     0.004 fa_intra_sol_xover4:     0.314 lk_ball_wtd:    -0.187 fa_elec:    -0.151 pro_close:     0.000 hbond_sr_bb:     0.000 hbond_lr_bb:     0.000 hbond_bb_sc:     0.000 hbond_sc:     0.000 dslf_fa13:     0.000 omega:     0.071 fa_dun:     2.238 p_aa_pp:    -0.225 yhh_planarity:     0.000 ref:    -2.146 rama_prepro:     0.078
RSD_WTD: 123  fa_atr:    -4.753 fa_rep:     0.265 fa_sol:     5.260 fa_intra_rep:     0.005 fa_intra_sol_xover4:     0.202 lk_ball_wtd:     0.169 fa_elec:    -3.914 pro_close:     0.000 hbond_sr_bb:     0.000 hbond_lr_bb:     0.000 hbond_bb_sc:     0.000 hbond_sc:    -1.087 dslf_fa13:     0.000 omega:     0.019 fa_dun:     3.147 p_aa_pp:    -0.011 yhh_planarity:     0.000 ref:    -2.725 rama_prepro:    -0.237
RSD_WTD: 124  fa_atr:    -3.369 fa_rep:     0.324 fa_sol:     2.258 fa_intra_rep:     0.008 fa_intra_sol_xover4:     0.140 lk_ball_wtd:    -0.130 fa_elec:    -0.225 pro_close:     0.000 hbond_sr_bb:     0.000 hbond_lr_bb:     0.000 hbond_bb_sc:     0.000 hbond_sc:     0.000 dslf_fa13:     0.000 omega:     0.377 fa_dun:     1.188 p_aa_pp:     0.132 yhh_planarity:     0.000 ref:    -0.715 rama_prepro:    -0.154
RSD_WTD: 125  fa_atr:    -6.131 fa_rep:     0.538 fa_sol:     5.532 fa_intra_rep:     0.010 fa_intra_sol_xover4:     0.179 lk_ball_wtd:     0.558 fa_elec:    -4.291 pro_close:     0.000 hbond_sr_bb:     0.000 hbond_lr_bb:     0.000 hbond_bb_sc:     0.000 hbond_sc:    -1.087 dslf_fa13:     0.000 omega:     0.008 fa_dun:     1.983 p_aa_pp:    -0.222 yhh_planarity:     0.000 ref:    -0.095 rama_prepro:    -0.131
RSD_WTD: 126  fa_atr:    -3.648 fa_rep:     0.352 fa_sol:     2.057 fa_intra_rep:     0.005 fa_intra_sol_xover4:     0.049 lk_ball_wtd:    -0.244 fa_elec:    -1.135 pro_close:     0.000 hbond_sr_bb:     0.000 hbond_lr_bb:     0.000 hbond_bb_sc:     0.000 hbond_sc:    -0.673 dslf_fa13:     0.000 omega:     0.166 fa_dun:     0.073 p_aa_pp:    -0.156 yhh_planarity:     0.000 ref:     1.152 rama_prepro:    -0.063
RSD_WTD: 127  fa_atr:    -5.017 fa_rep:     0.558 fa_sol:     1.344 fa_intra_rep:     0.011 fa_intra_sol_xover4:     0.041 lk_ball_wtd:    -0.020 fa_elec:    -1.594 pro_close:     0.000 hbond_sr_bb:     0.000 hbond_lr_bb:     0.000 hbond_bb_sc:     0.000 hbond_sc:     0.000 dslf_fa13:     0.000 omega:     1.522 fa_dun:     0.166 p_aa_pp:    -0.382 yhh_planarity:     0.000 ref:     2.643 rama_prepro:     0.023
RSD_WTD: 128  fa_atr:    -3.248 fa_rep:     0.138 fa_sol:     1.496 fa_intra_rep:     0.004 fa_intra_sol_xover4:     0.054 lk_ball_wtd:    -0.395 fa_elec:    -0.399 pro_close:     0.000 hbond_sr_bb:     0.000 hbond_lr_bb:     0.000 hbond_bb_sc:     0.000 hbond_sc:     0.000 dslf_fa13:     0.000 omega:     0.104 fa_dun:     0.794 p_aa_pp:     0.034 yhh_planarity:     0.000 ref:     1.152 rama_prepro:    -0.021
RSD_WTD: 129  fa_atr:    -7.796 fa_rep:     0.374 fa_sol:     2.108 fa_intra_rep:     0.011 fa_intra_sol_xover4:     0.041 lk_ball_wtd:    -0.016 fa_elec:    -2.372 pro_close:     0.000 hbond_sr_bb:     0.000 hbond_lr_bb:     0.000 hbond_bb_sc:     0.000 hbond_sc:     0.000 dslf_fa13:     0.000 omega:    -0.015 fa_dun:     2.020 p_aa_pp:    -0.490 yhh_planarity:     0.000 ref:     2.643 rama_prepro:    -0.046
RSD_WTD: 130  fa_atr:    -5.409 fa_rep:     0.546 fa_sol:     5.229 fa_intra_rep:     0.004 fa_intra_sol_xover4:     0.236 lk_ball_wtd:     0.343 fa_elec:    -2.935 pro_close:     0.322 hbond_sr_bb:     0.000 hbond_lr_bb:     0.000 hbond_bb_sc:    -0.796 hbond_sc:    -0.645 dslf_fa13:     0.000 omega:     0.019 fa_dun:     2.543 p_aa_pp:     0.257 yhh_planarity:     0.000 ref:    -1.340 rama_prepro:     0.165
RSD_WTD: 131  fa_atr:    -5.231 fa_rep:     0.932 fa_sol:     2.559 fa_intra_rep:     0.003 fa_intra_sol_xover4:     0.070 lk_ball_wtd:    -0.431 fa_elec:    -0.553 pro_close:     0.748 hbond_sr_bb:     0.000 hbond_lr_bb:     0.000 hbond_bb_sc:     0.000 hbond_sc:     0.000 dslf_fa13:     0.000 omega:    -0.076 fa_dun:     0.070 p_aa_pp:    -0.697 yhh_planarity:     0.000 ref:    -1.643 rama_prepro:     0.240
RSD_WTD: 132  fa_atr:    -1.515 fa_rep:     0.027 fa_sol:     1.885 fa_intra_rep:     0.000 fa_intra_sol_xover4:     0.000 lk_ball_wtd:     0.062 fa_elec:    -1.226 pro_close:     0.000 hbond_sr_bb:     0.000 hbond_lr_bb:     0.000 hbond_bb_sc:     0.000 hbond_sc:     0.000 dslf_fa13:     0.000 omega:    -0.089 fa_dun:     0.000 p_aa_pp:    -1.297 yhh_planarity:     0.000 ref:     0.798 rama_prepro:    -0.202
RSD_WTD: 133  fa_atr:    -5.958 fa_rep:     0.453 fa_sol:     5.805 fa_intra_rep:     0.005 fa_intra_sol_xover4:     0.206 lk_ball_wtd:     0.285 fa_elec:    -3.845 pro_close:     0.000 hbond_sr_bb:     0.000 hbond_lr_bb:     0.000 hbond_bb_sc:    -0.796 hbond_sc:    -0.645 dslf_fa13:     0.000 omega:     0.831 fa_dun:     3.458 p_aa_pp:    -0.048 yhh_planarity:     0.000 ref:    -2.725 rama_prepro:    -0.373
RSD_WTD: 134  fa_atr:    -4.042 fa_rep:     0.416 fa_sol:     3.443 fa_intra_rep:     0.004 fa_intra_sol_xover4:     0.180 lk_ball_wtd:    -0.003 fa_elec:    -2.030 pro_close:     0.000 hbond_sr_bb:     0.000 hbond_lr_bb:     0.000 hbond_bb_sc:     0.000 hbond_sc:    -0.360 dslf_fa13:     0.000 omega:    -0.057 fa_dun:     3.765 p_aa_pp:     0.332 yhh_planarity:     0.000 ref:    -2.725 rama_prepro:     0.010
RSD_WTD: 135  fa_atr:    -5.239 fa_rep:     0.453 fa_sol:     1.925 fa_intra_rep:     0.010 fa_intra_sol_xover4:     0.036 lk_ball_wtd:     0.045 fa_elec:    -1.943 pro_close:     0.000 hbond_sr_bb:     0.000 hbond_lr_bb:     0.000 hbond_bb_sc:     0.000 hbond_sc:     0.000 dslf_fa13:     0.000 omega:     0.246 fa_dun:     0.408 p_aa_pp:    -0.722 yhh_planarity:     0.000 ref:     2.643 rama_prepro:     0.034
RSD_WTD: 136  fa_atr:    -4.342 fa_rep:     0.278 fa_sol:     3.644 fa_intra_rep:     0.005 fa_intra_sol_xover4:     0.212 lk_ball_wtd:    -0.088 fa_elec:    -2.477 pro_close:     0.000 hbond_sr_bb:     0.000 hbond_lr_bb:     0.000 hbond_bb_sc:     0.000 hbond_sc:    -0.990 dslf_fa13:     0.000 omega:     0.216 fa_dun:     3.698 p_aa_pp:     0.284 yhh_planarity:     0.000 ref:    -2.725 rama_prepro:    -0.046
RSD_WTD: 137  fa_atr:    -5.908 fa_rep:     0.769 fa_sol:     1.506 fa_intra_rep:     0.011 fa_intra_sol_xover4:     0.039 lk_ball_wtd:     0.133 fa_elec:    -1.648 pro_close:     0.000 hbond_sr_bb:     0.000 hbond_lr_bb:     0.000 hbond_bb_sc:     0.000 hbond_sc:     0.000 dslf_fa13:     0.000 omega:     0.027 fa_dun:     1.192 p_aa_pp:    -0.773 yhh_planarity:     0.000 ref:     2.643 rama_prepro:    -0.117
RSD_WTD: 138  fa_atr:    -4.023 fa_rep:     0.153 fa_sol:     2.587 fa_intra_rep:     0.005 fa_intra_sol_xover4:     0.052 lk_ball_wtd:    -0.473 fa_elec:    -0.846 pro_close:     0.000 hbond_sr_bb:     0.000 hbond_lr_bb:     0.000 hbond_bb_sc:     0.000 hbond_sc:     0.000 dslf_fa13:     0.000 omega:     0.606 fa_dun:     0.119 p_aa_pp:    -0.192 yhh_planarity:     0.000 ref:     1.152 rama_prepro:    -0.159
RSD_WTD: 139  fa_atr:    -9.800 fa_rep:     0.736 fa_sol:     1.887 fa_intra_rep:     0.020 fa_intra_sol_xover4:     0.247 lk_ball_wtd:    -0.261 fa_elec:    -2.205 pro_close:     0.000 hbond_sr_bb:     0.000 hbond_lr_bb:     0.000 hbond_bb_sc:     0.000 hbond_sc:     0.000 dslf_fa13:     0.000 omega:     0.014 fa_dun:     1.581 p_aa_pp:    -0.367 yhh_planarity:     0.000 ref:     1.218 rama_prepro:    -0.091
RSD_WTD: 140  fa_atr:    -2.326 fa_rep:     0.172 fa_sol:     1.728 fa_intra_rep:     0.001 fa_intra_sol_xover4:     0.025 lk_ball_wtd:    -0.166 fa_elec:    -0.611 pro_close:     0.000 hbond_sr_bb:     0.000 hbond_lr_bb:     0.000 hbond_bb_sc:     0.000 hbond_sc:     0.000 dslf_fa13:     0.000 omega:     0.046 fa_dun:     0.930 p_aa_pp:     0.083 yhh_planarity:     0.000 ref:    -0.290 rama_prepro:    -0.054
RSD_WTD: 141  fa_atr:    -3.928 fa_rep:     0.356 fa_sol:     1.712 fa_intra_rep:     0.001 fa_intra_sol_xover4:     0.000 lk_ball_wtd:    -0.219 fa_elec:    -0.454 pro_close:     0.000 hbond_sr_bb:     0.000 hbond_lr_bb:     0.000 hbond_bb_sc:     0.000 hbond_sc:     0.000 dslf_fa13:     0.000 omega:     0.260 fa_dun:     0.000 p_aa_pp:     0.066 yhh_planarity:     0.000 ref:     1.325 rama_prepro:     0.410
RSD_WTD: 142  fa_atr:    -1.152 fa_rep:     0.056 fa_sol:     0.806 fa_intra_rep:     0.004 fa_intra_sol_xover4:     0.249 lk_ball_wtd:    -0.098 fa_elec:     0.097 pro_close:     0.000 hbond_sr_bb:     0.000 hbond_lr_bb:     0.000 hbond_bb_sc:     0.000 hbond_sc:     0.000 dslf_fa13:     0.000 omega:     0.597 fa_dun:     1.776 p_aa_pp:     0.066 yhh_planarity:     0.000 ref:    -1.340 rama_prepro:     0.286
RSD_WTD: 143  fa_atr:    -4.405 fa_rep:     0.702 fa_sol:     4.727 fa_intra_rep:     0.006 fa_intra_sol_xover4:     0.645 lk_ball_wtd:    -0.125 fa_elec:    -2.423 pro_close:     0.208 hbond_sr_bb:     0.000 hbond_lr_bb:     0.000 hbond_bb_sc:    -0.463 hbond_sc:     0.000 dslf_fa13:     0.000 omega:     0.217 fa_dun:     2.101 p_aa_pp:    -0.425 yhh_planarity:     0.000 ref:    -2.146 rama_prepro:    -0.145
RSD_WTD: 144  fa_atr:    -4.192 fa_rep:     0.480 fa_sol:     2.782 fa_intra_rep:     0.002 fa_intra_sol_xover4:     0.039 lk_ball_wtd:     0.051 fa_elec:    -0.892 pro_close:     0.882 hbond_sr_bb:     0.000 hbond_lr_bb:     0.000 hbond_bb_sc:     0.000 hbond_sc:     0.000 dslf_fa13:     0.000 omega:     0.103 fa_dun:     0.382 p_aa_pp:    -0.480 yhh_planarity:     0.000 ref:    -1.643 rama_prepro:    -0.287
RSD_WTD: 145  fa_atr:    -4.471 fa_rep:     0.664 fa_sol:     4.876 fa_intra_rep:     0.004 fa_intra_sol_xover4:     0.414 lk_ball_wtd:    -0.046 fa_elec:    -2.941 pro_close:     0.000 hbond_sr_bb:     0.000 hbond_lr_bb:     0.000 hbond_bb_sc:    -0.463 hbond_sc:    -0.806 dslf_fa13:     0.000 omega:     1.039 fa_dun:     2.306 p_aa_pp:     0.034 yhh_planarity:     0.000 ref:    -0.301 rama_prepro:    -0.284
RSD_WTD: 146  fa_atr:    -4.230 fa_rep:     0.356 fa_sol:     3.018 fa_intra_rep:     0.008 fa_intra_sol_xover4:     0.136 lk_ball_wtd:    -0.214 fa_elec:    -0.952 pro_close:     0.000 hbond_sr_bb:     0.000 hbond_lr_bb:     0.000 hbond_bb_sc:     0.000 hbond_sc:     0.000 dslf_fa13:     0.000 omega:     0.067 fa_dun:     2.781 p_aa_pp:    -0.032 yhh_planarity:     0.000 ref:    -0.715 rama_prepro:    -0.369
RSD_WTD: 147  fa_atr:    -9.513 fa_rep:     1.574 fa_sol:     2.428 fa_intra_rep:     0.022 fa_intra_sol_xover4:     0.282 lk_ball_wtd:    -0.186 fa_elec:    -1.051 pro_close:     0.000 hbond_sr_bb:     0.000 hbond_lr_bb:     0.000 hbond_bb_sc:     0.000 hbond_sc:     0.000 dslf_fa13:     0.000 omega:    -0.043 fa_dun:     3.445 p_aa_pp:     0.076 yhh_planarity:     0.000 ref:     1.218 rama_prepro:    -0.433
RSD_WTD: 148  fa_atr:    -5.781 fa_rep:     0.986 fa_sol:     4.973 fa_intra_rep:     0.007 fa_intra_sol_xover4:     0.293 lk_ball_wtd:     0.167 fa_elec:    -2.098 pro_close:     0.000 hbond_sr_bb:     0.000 hbond_lr_bb:     0.000 hbond_bb_sc:     0.000 hbond_sc:    -0.806 dslf_fa13:     0.000 omega:     0.032 fa_dun:     1.240 p_aa_pp:     0.040 yhh_planarity:     0.000 ref:    -1.340 rama_prepro:    -0.240
RSD_WTD: 149  fa_atr:    -3.968 fa_rep:     0.747 fa_sol:     4.422 fa_intra_rep:     0.012 fa_intra_sol_xover4:     0.307 lk_ball_wtd:    -0.059 fa_elec:    -2.321 pro_close:     0.807 hbond_sr_bb:     0.000 hbond_lr_bb:     0.000 hbond_bb_sc:     0.000 hbond_sc:    -0.209 dslf_fa13:     0.000 omega:     0.108 fa_dun:     2.764 p_aa_pp:    -0.228 yhh_planarity:     0.000 ref:    -0.095 rama_prepro:    -0.028
RSD_WTD: 150  fa_atr:    -6.062 fa_rep:     0.981 fa_sol:     2.429 fa_intra_rep:     0.004 fa_intra_sol_xover4:     0.126 lk_ball_wtd:    -0.030 fa_elec:    -1.721 pro_close:     2.223 hbond_sr_bb:     0.000 hbond_lr_bb:     0.000 hbond_bb_sc:     0.000 hbond_sc:     0.000 dslf_fa13:     0.000 omega:    -0.009 fa_dun:     0.938 p_aa_pp:    -0.548 yhh_planarity:     0.000 ref:    -1.643 rama_prepro:     0.000
RSD_WTD: 151  fa_atr:    -6.619 fa_rep:     0.451 fa_sol:     5.585 fa_intra_rep:     0.009 fa_intra_sol_xover4:     0.209 lk_ball_wtd:     0.270 fa_elec:    -3.702 pro_close:     0.000 hbond_sr_bb:     0.000 hbond_lr_bb:     0.000 hbond_bb_sc:     0.000 hbond_sc:    -0.170 dslf_fa13:     0.000 omega:     0.062 fa_dun:     3.856 p_aa_pp:     0.152 yhh_planarity:     0.000 ref:    -1.451 rama_prepro:    -0.012
RSD_WTD: 152  fa_atr:    -8.780 fa_rep:     0.592 fa_sol:     1.156 fa_intra_rep:     0.019 fa_intra_sol_xover4:     0.352 lk_ball_wtd:     0.085 fa_elec:    -2.568 pro_close:     0.000 hbond_sr_bb:     0.000 hbond_lr_bb:     0.000 hbond_bb_sc:     0.000 hbond_sc:     0.000 dslf_fa13:     0.000 omega:     0.419 fa_dun:     3.735 p_aa_pp:    -0.056 yhh_planarity:     0.000 ref:     1.218 rama_prepro:     0.046
RSD_WTD: 153  fa_atr:    -6.676 fa_rep:     0.811 fa_sol:     4.528 fa_intra_rep:     0.006 fa_intra_sol_xover4:     0.056 lk_ball_wtd:    -0.166 fa_elec:    -2.649 pro_close:     0.000 hbond_sr_bb:     0.000 hbond_lr_bb:     0.000 hbond_bb_sc:     0.000 hbond_sc:    -0.111 dslf_fa13:     0.000 omega:    -0.053 fa_dun:     0.024 p_aa_pp:     0.011 yhh_planarity:     0.000 ref:     1.152 rama_prepro:     0.111
RSD_WTD: 154  fa_atr:    -7.870 fa_rep:     0.467 fa_sol:     0.995 fa_intra_rep:     0.016 fa_intra_sol_xover4:     0.110 lk_ball_wtd:    -0.073 fa_elec:    -2.286 pro_close:     0.000 hbond_sr_bb:     0.000 hbond_lr_bb:     0.000 hbond_bb_sc:     0.000 hbond_sc:     0.000 dslf_fa13:     0.000 omega:    -0.030 fa_dun:     2.428 p_aa_pp:    -0.733 yhh_planarity:     0.000 ref:     2.304 rama_prepro:    -0.122
RSD_WTD: 155  fa_atr:    -6.516 fa_rep:     0.600 fa_sol:     5.441 fa_intra_rep:     0.006 fa_intra_sol_xover4:     0.237 lk_ball_wtd:     0.567 fa_elec:    -4.201 pro_close:     0.000 hbond_sr_bb:     0.000 hbond_lr_bb:     0.000 hbond_bb_sc:     0.000 hbond_sc:    -0.200 dslf_fa13:     0.000 omega:     0.127 fa_dun:     3.620 p_aa_pp:     0.252 yhh_planarity:     0.000 ref:    -2.725 rama_prepro:    -0.103
RSD_WTD: 156  fa_atr:   -11.144 fa_rep:     1.296 fa_sol:     4.717 fa_intra_rep:     0.017 fa_intra_sol_xover4:     0.777 lk_ball_wtd:     0.067 fa_elec:    -2.374 pro_close:     0.000 hbond_sr_bb:     0.000 hbond_lr_bb:     0.000 hbond_bb_sc:     0.000 hbond_sc:     0.000 dslf_fa13:     0.000 omega:     0.112 fa_dun:     1.885 p_aa_pp:     0.094 yhh_planarity:     0.000 ref:     2.261 rama_prepro:     0.547
RSD_WTD: 157  fa_atr:    -1.196 fa_rep:     0.164 fa_sol:     2.576 fa_intra_rep:     0.000 fa_intra_sol_xover4:     0.000 lk_ball_wtd:    -0.218 fa_elec:    -2.164 pro_close:     0.000 hbond_sr_bb:     0.000 hbond_lr_bb:     0.000 hbond_bb_sc:     0.000 hbond_sc:     0.000 dslf_fa13:     0.000 omega:     0.000 fa_dun:     0.000 p_aa_pp:     0.000 yhh_planarity:     0.000 ref:     0.798 rama_prepro:     0.421
ScoreFunction::show():
weights: (fa_atr 1) (fa_rep 0.55) (fa_sol 1) (fa_intra_rep 0.005) (fa_intra_sol_xover4 1) (lk_ball_wtd 1) (fa_elec 1) (pro_close 1.25) (hbond_sr_bb 1) (hbond_lr_bb 1) (hbond_bb_sc 1) (hbond_sc 1) (dslf_fa13 1.25) (omega 0.4) (fa_dun 0.7) (p_aa_pp 0.6) (yhh_planarity 0.625) (ref 1) (rama_prepro 0.45)
energy_method_options: EnergyMethodOptions::show: aa_composition_setup_files: 
EnergyMethodOptions::show: mhc_epitope_setup_files: 
EnergyMethodOptions::show: netcharge_setup_files: 
EnergyMethodOptions::show: aspartimide_penalty_value: 25
EnergyMethodOptions::show: etable_type: FA_STANDARD_DEFAULT
analytic_etable_evaluation: 1
EnergyMethodOptions::show: method_weights: ref 1.32468 3.25479 -2.14574 -2.72453 1.21829 0.79816 -0.30065 2.30374 -0.71458 1.66147 1.65735 -1.34026 -1.64321 -1.45095 -0.09474 -0.28969 1.15175 2.64269 2.26099 0.58223
EnergyMethodOptions::show: method_weights: free_res
EnergyMethodOptions::show: unfolded_energies_type: UNFOLDED_SCORE12
EnergyMethodOptions::show: split_unfolded_label_type: SPLIT_UNFOLDED_MM
EnergyMethodOptions::show: split_unfolded_value_type: SPLIT_UNFOLDED_BOLTZ
EnergyMethodOptions::show: atom_vdw_atom_type_set_name: centroid
EnergyMethodOptions::show: covalent_labeling_input: 
EnergyMethodOptions::show: covalent_labeling_fa_input: 
EnergyMethodOptions::show: hrf_dynamics_input: 
EnergyMethodOptions::show: exclude_protein_protein_fa_elec: false
EnergyMethodOptions::show: exclude_RNA_RNA_fa_elec: false
EnergyMethodOptions::show: exclude_RNA_protein_fa_elec: false
EnergyMethodOptions::show: exclude_monomer_fa_elec: false
EnergyMethodOptions::show: elec_max_dis: 5.5
EnergyMethodOptions::show: elec_min_dis: 1.6
EnergyMethodOptions::show: elec_die: 10
EnergyMethodOptions::show: elec_no_dis_dep_die: false
EnergyMethodOptions::show: elec_sigmoidal_die: true
EnergyMethodOptions::show: elec_sigmoidal_D: 80
EnergyMethodOptions::show: elec_sigmoidal_D0: 6
EnergyMethodOptions::show: elec_sigmoidal_S: 0.4
EnergyMethodOptions::show: smooth_fa_elec: true
EnergyMethodOptions::show: grpelec_fade_type: false
EnergyMethodOptions::show: grpelec_fade_param1: 1
EnergyMethodOptions::show: grpelec_fade_param2: 1
EnergyMethodOptions::show: grpelec_fade_hbond: 0
EnergyMethodOptions::show: grp_cpfxn: 1
EnergyMethodOptions::show: elec_group_file: /scoring/score_functions/elec_group_def.dat
EnergyMethodOptions::show: grpelec_context_dependent: 0
EnergyMethodOptions::show: use_polarization: true
EnergyMethodOptions::show: use_gen_kirkwood: true
EnergyMethodOptions::show: protein_dielectric: 1
EnergyMethodOptions::show: water_dielectric: 78.3
EnergyMethodOptions::show: exclude_DNA_DNA: true
EnergyMethodOptions::show: exclude_intra_res_protein: false
EnergyMethodOptions::show: count_pair_hybrid: false
EnergyMethodOptions::show: count_pair_full: false
EnergyMethodOptions::show: put_intra_into_total: false
EnergyMethodOptions::show: geom_sol_interres_path_distance_cutoff: false
EnergyMethodOptions::show: geom_sol_intrares_path_distance_cutoff: true
EnergyMethodOptions::show: eval_intrares_elec_ST_only: false
EnergyMethodOptions::show: envsmooth_zero_negatives: false
EnergyMethodOptions::show: cst_max_seq_sep: 18446744073709551615
EnergyMethodOptions::show: pb_bound_tag: bound
EnergyMethodOptions::show: pb_unbound_tag: unbound
EnergyMethodOptions::show: arg_cation_pi_his_can_be_pi: 1
EnergyMethodOptions::show: ordered_wat_penalty: 1.221
EnergyMethodOptions::show: ordered_pt_wat_penalty: 2.709
EnergyMethodOptions::show: nmer_ref_seq_length_: 9
EnergyMethodOptions::show: nmer_svm_term_length_: 3
EnergyMethodOptions::show: nmer_svm_pssm_feat_: 1
EnergyMethodOptions::show: nmer_svm_scorecut_defined_: 0
EnergyMethodOptions::show: nmer_svm_scorecut_: 0
EnergyMethodOptions::show: nmer_svm_avg_rank_as_energy_: 0
EnergyMethodOptions::show: nmer_svm_aa_matrix_defined_: 0
EnergyMethodOptions::show: nmer_svm_aa_matrix_: 
EnergyMethodOptions::show: nmer_svm_list_defined_: 0
EnergyMethodOptions::show: nmer_svm_list_: 
EnergyMethodOptions::show: nmer_svm_defined_: 0
EnergyMethodOptions::show: nmer_svm_: 
EnergyMethodOptions::show: nmer_svm_rank_list_defined_: 0
EnergyMethodOptions::show: nmer_svm_rank_list_: 
EnergyMethodOptions::show: nmer_svm_rank_defined_: 0
EnergyMethodOptions::show: nmer_svm_rank_: 
EnergyMethodOptions::show: voids_penalty_energy_containing_cones_cutoff_:6
EnergyMethodOptions::show: voids_penalty_energy_cone_distance_cutoff_: 8
EnergyMethodOptions::show: voids_penalty_energy_cone_dotproduct_cutoff_: 0.1
EnergyMethodOptions::show: voids_penalty_energy_voxel_grid_padding_: 1
EnergyMethodOptions::show: voids_penalty_energy_voxel_size_: 0.5
EnergyMethodOptions::show: voids_penalty_energy_disabled_except_during_packing_: TRUE
EnergyMethodOptions::show: hbnet_bonus_ramping_function_: "quadratic"
EnergyMethodOptions::show: hbnet_max_network_size_: 0
EnergyMethodOptions::show: approximate_buried_unsat_penalty_hbond_energy_threshold_: -0.25
EnergyMethodOptions::show: approximate_buried_unsat_penalty_burial_atomic_depth_: 4.5
EnergyMethodOptions::show: approximate_buried_unsat_penalty_burial_probe_radius_: 2.3
EnergyMethodOptions::show: approximate_buried_unsat_penalty_burial_resolution_: 0.5
EnergyMethodOptions::show: approximate_buried_unsat_penalty_oversat_penalty_: 1
EnergyMethodOptions::show: approximate_buried_unsat_penalty_assume_const_backbone_:1
EnergyMethodOptions::show: approximate_buried_unsat_penalty_natural_corrections1_:0
EnergyMethodOptions::show: approximate_buried_unsat_penalty_hbond_bonus_cross_chain_:0
EnergyMethodOptions::show: approximate_buried_unsat_penalty_hbond_bonus_ser_to_helix_bb_:0
EnergyMethodOptions::show: target_clash_pdb_:
EnergyMethodOptions::show: dump_trajectory_prefix_: traj
EnergyMethodOptions::show: dump_trajectory_gz_: FALSE
EnergyMethodOptions::show: dump_trajectory_stride_: 1
EnergyMethodOptions::show: bond_angle_central_atoms_to_score:
EnergyMethodOptions::show: bond_angle_residue_type_param_set: none
HBondOptions::show: hb_max_energy: 0
HBondOptions::show: exclude_DNA_DNA: true
HBondOptions::show: exclude_intra_res_protein_: false
HBondOptions::show: exclude_intra_res_RNA_: false
HBondOptions::show: put_intra_into_total_: false
HBondOptions::show: exclude_self_hbonds: true
HBondOptions::show: use_hb_env_dep: false
HBondOptions::show: use_hb_env_dep_DNA: true
HBondOptions::show: smooth_hb_env_dep: true
HBondOptions::show: bb_donor_acceptor_check: true
HBondOptions::show: decompose_bb_hb_into_pair_energies: false
HBondOptions::show: params_database_tag_: ref2015_params
HBondOptions::show: use_sp2_chi_penalty_: true
HBondOptions::show: sp2_BAH180_rise_: 0.75
HBondOptions::show: sp2_outer_width_: 0.357
HBondOptions::show: measure_sp3acc_BAH_from_hvy_: true
HBondOptions::show: fade_energy_: 1
HBondOptions::show: exclude_ether_oxygens_: 0
HBondOptions::show: Mbhbond: false 
HbondOptions::show: mphbond: false
HBondOptions::show: hbond_energy_shift: 0
HBondOptions::show: water_hybrid_sf: false
RNA_EnergyMethodOptions::show: syn_G_potential_bonus: 0
RNA_EnergyMethodOptions::show: torsion_potential: ps_04282011
RNA_EnergyMethodOptions::show: suiteness_bonus: Richardson
RNA_EnergyMethodOptions::show: rna_base_pair_xy_filename: scoring/rna/rna_base_pair_xy.dat
FreeDOF_Options::show: free_suite_bonus: -1
FreeDOF_Options::show: free_2HOprime_bonus: -0.5
FreeDOF_Options::show: free_sugar_bonus: -1
FreeDOF_Options::show: pack_phosphate_penalty: 0.25
FreeDOF_Options::show: free_side_chain_bonus: -0.5
