# Supplementary material for: Single-chain dimers from de novo immunoglobulins as robust scaffolds for multiple binding loops
Source: Nat Commun. 2023 Sep 23;14:5939. doi: 10.1038/s41467-023-41717-5 (PMC10517939; doi:10.1038/s41467-023-41717-5)
Supplement: Supplementary file 6 — Source data [file 41467_2023_41717_MOESM6_ESM.zip]

Archive with 155 entries (153 files):
- Fig2b.txt
- Fig2c.txt
- Fig2d_25.txt
- Fig2d_40.txt
- Fig2d_60.txt
- Fig2d_90.txt
- Fig2f.txt
- Fig2g.txt
- Fig2h_25.txt
- Fig2h_40.txt
- Fig2h_60.txt
- Fig2h_90.txt
- Fig3b.txt
- Fig4b_01.txt
- Fig4b_02.txt
- Fig4b_03.txt
- Fig4d_01.txt
- Fig4d_02.txt
- Fig4d_03.txt
- Fig4e.txt
- Fig4f_CA.txt
- Fig4f_noCA.txt
- Fig4g.txt
- Fig4h_25.txt
- Fig4h_40.txt
- Fig4h_60.txt
- Fig4h_90.txt
- Fig4i.txt
- Fig4j.txt
- Fig4k.txt
- Fig5e.txt
- Fig5f_scIg12+EF1a+EF3a.txt
- Fig5f_scIg12+EF1a+EF4.txt
- Fig5f_scIg12+EF2e+EF3a.txt
- Fig5f_scIg12+EF3a+EF4.txt
- Fig5g_scIg12+EF1a+EF3a.txt
- Fig5g_scIg12+EF1a+EF4.txt
- Fig5g_scIg12+EF2e+EF3a.txt
- Fig5g_scIg12+EF3a+EF4.txt
- Fig5g_scIg12+EF3a.txt
- Fig5g_scIg12.txt
- SuppFig10b_scIg12+EF3b_01.txt
- SuppFig10b_scIg12+EF3b_02.txt
- SuppFig10b_scIg12+EF3b_03.txt
- SuppFig10b_scIg12+EF3c_01.txt
- SuppFig10b_scIg12+EF3c_02.txt
- SuppFig10b_scIg12+EF3c_03.txt
- SuppFig10b_scIg12+EF3d_01.txt
- SuppFig10b_scIg12+EF3d_02.txt
- SuppFig10b_scIg12+EF3d_03.txt
- SuppFig10d_scIg12+EF3b_01.txt
- SuppFig10d_scIg12+EF3b_02.txt
- SuppFig10d_scIg12+EF3b_03.txt
- SuppFig10d_scIg12+EF3c_01.txt
- SuppFig10d_scIg12+EF3c_02.txt
- SuppFig10d_scIg12+EF3c_03.txt
- SuppFig10d_scIg12+EF3d_01.txt
- SuppFig10d_scIg12+EF3d_02.txt
- SuppFig10d_scIg12+EF3d_03.txt
- SuppFig14_EF1a+EF3a_20.txt
- SuppFig14_EF1a+EF3a_40.txt
- SuppFig14_EF1a+EF3a_60.txt
- SuppFig14_EF1a+EF3a_80.txt
- SuppFig14_EF1a+EF3a_90.txt
- SuppFig14_EF1a+EF4_20.txt
- SuppFig14_EF1a+EF4_40.txt
- SuppFig14_EF1a+EF4_60.txt
- SuppFig14_EF1a+EF4_80.txt
- SuppFig14_EF1a+EF4_90.txt
- SuppFig14_EF2e+EF3a_20.txt
- SuppFig14_EF2e+EF3a_40.txt
- SuppFig14_EF2e+EF3a_60.txt
- SuppFig14_EF2e+EF3a_80.txt
- SuppFig14_EF2e+EF3a_90.txt
- SuppFig14_EF3a+EF4_20.txt
- SuppFig14_EF3a+EF4_40.txt
- SuppFig14_EF3a+EF4_60.txt
- SuppFig14_EF3a+EF4_80.txt
- SuppFig14_EF3a+EF4_90.txt
- SuppFig15c_CA.txt
- SuppFig15c_noCA.txt
- SuppFig3b.txt
- SuppFig3c.txt
- SuppFig3d_25.txt
- SuppFig3d_40.txt
- SuppFig3d_60.txt
- SuppFig3d_90.txt
- SuppFig3f.txt
- SuppFig3g.txt
- SuppFig3h_25.txt
- SuppFig3h_40.txt
- SuppFig3h_60.txt
- SuppFig3h_90.txt
- SuppFig4_2loops.txt
- SuppFig4b.txt
- SuppFig4c.txt
- SuppFig5_scIg12_0M.txt
- SuppFig5_scIg12_3M.txt
- SuppFig5_scIg12_4M.txt
- SuppFig5_scIg12_5M.txt
- SuppFig5_scIg12_6.5M.txt
- SuppFig5_scIg12_6M.txt
- SuppFig5_ScIg12_7M.txt
- SuppFig5_scIg12+EF3a_0M.txt
- SuppFig5_scIg12+EF3a_4M.txt
- SuppFig5_scIg12+EF3a_5M.txt
- SuppFig5_scIg12+EF3a_6M.txt
- SuppFig5_scIg12+EF3a_7M.txt
- SuppFig5_scIg14b_0M.txt
- SuppFig8_scIgFFa.txt
- SuppFig8_scIgFFb.txt
- SuppFig8_scIgFFc.txt
- SuppFig8_scIgFFe.txt
- SuppFig8_scIgFFf.txt
- SuppFig8_scIgFFg.txt
- SuppFig8_scIgFFh.txt
- SuppFig8_scIgFFi.txt
- SuppFig8_scIgFFj.txt
- SuppFig8_scIgFFk.txt
- SuppFig8_scIgFFl.txt
- SuppFig8_scIgFFm.txt
- SuppFig8_scIgFFn.txt
- SuppFig8_scIgFFo.txt
- SuppFig8_scIgFFp.txt
- SuppFig8_scIgFFq.txt
- SuppFig8_scIgFFr.txt
- SuppFig8_scIgFFs.txt
- SuppFig9_scIg14d.txt
- SuppFig9_scIg14e.txt
- SuppFig9_scIg14f.txt
- SuppFig9_scIg14g.txt
- SuppFig9_scIg14h.txt
- SuppFig9_scIg14i.txt
- SuppFig9_scIg14j.txt
- SuppFig9_scIg14k.txt
- SuppFig9_scIg14l.txt
- SuppFig9_scIg14m.txt
- SuppFig9_scIg14n.txt
- MD/
- MD/nvt_equil.mdp
- MD/minim.mdp
- MD/npt_equil.mdp
- MD/md.mdp
- MD/inputs/
- MD/inputs/input_SuppFig10d_scIg12+EF3b.pdb
- MD/inputs/input_SuppFig10d_scIg12+EF3d.pdb
- MD/inputs/input_fig4f_noCA.pdb
- MD/inputs/input_fig4f_CA.pdb
- MD/inputs/input_SuppFig15c_noCA.pdb
- MD/inputs/input_Fig4d.pdb
- MD/inputs/input_SuppFig10d_scIg12+EF3c.pdb
- MD/inputs/input_SuppFig15c_CA.pdb
- MD/README.txt
- MD/submit_MD.sh
- MD/ions.mdp
