# Supplementary material for: Single-chain dimers from de novo immunoglobulins as robust scaffolds for multiple binding loops
Source: Nat Commun. 2023 Sep 23;14:5939. doi: 10.1038/s41467-023-41717-5 (PMC10517939; doi:10.1038/s41467-023-41717-5)
Supplement: Supplementary file 6 — Source data [file 41467_2023_41717_MOESM6_ESM.zip › Fig2b.txt]

2.4690857142857143  10.712
-1.629192857142857  5.33
-0.5406357142857142  5.764
-2.375442857142857  1.318
3.4824357142857143  7.419
-2.240607142857143  1.436
-1.958592857142857  1.524
-1.344407142857143  3.024
-1.9325785714285713  1.448
-2.2772214285714285  1.297
1.84335  6.593
-2.8725785714285714  1.323
-2.6411357142857144  3.113
1.3859071428571428  10.827
-1.8737142857142857  1.653
-2.980635714285714  1.506
-1.2824214285714284  3.456
-2.3542214285714285  2.117
2.0546285714285717  3.39
-2.9906928571428573  0.926
-0.34654285714285715  2.676
-2.1721714285714286  3.546
2.903764285714286  6.502
2.6747857142857145  15.177
0.4538285714285714  4.078
0.5518428571428571  8.915
3.9501142857142852  14.009
-1.14085  3.438
-0.17832142857142858  5.321
-1.7295785714285714  2.16
-0.1193357142857143  7.657
-1.6570785714285716  1.684
-2.78905  1.4
-2.7209714285714286  1.539
-1.2208642857142857  2.53
-1.1585642857142857  5.695
2.8204285714285717  4.843
0.2702857142857143  8.234
-0.08045  4.16
0.5587071428571428  2.857
-1.9132571428571428  2.152
-0.7097285714285714  2.379
1.9556785714285716  8.982
4.1772285714285715  13.395
4.198878571428571  11.369
-1.1340214285714285  3.878
-0.2754357142857143  2.403
-2.3290714285714285  1.826
-2.6793142857142858  2.165
-1.2416785714285714  2.355
-3.022521428571429  0.912
-1.6588214285714287  2.902
-2.201985714285714  3.482
-1.5965214285714286  1.972
0.5648  3.789
-3.206607142857143  0.648
2.1944214285714287  19.404
-2.509878571428571  1.639
-2.1242357142857142  2.086
-1.1817214285714286  1.718
3.093942857142857  7.85
-1.0616642857142857  2.577
2.1355000000000004  4.327
-2.8022428571428573  1.384
1.1459785714285715  4.519
-2.0725928571428573  2.177
-0.53545  4.413
-2.039357142857143  1.796
-1.12785  3.098
1.3977214285714286  9.463
-1.1392428571428572  2.738
0.2797857142857143  15.527
0.6829714285714286  3.184
0.6113142857142857  8.107
-1.8082285714285713  2.145
-2.1107285714285715  2.235
4.442950000000001  3.106
1.0147642857142858  3.071
-2.1751785714285714  1.969
-1.3679142857142859  1.976
-1.536  1.499
-2.0611357142857143  2.237
0.6232357142857143  4.793
0.19337142857142856  5.643
0.13128571428571428  4.777
1.5653428571428571  6.519
-0.1875857142857143  7.207
0.8766428571428572  2.171
-2.7087285714285714  0.919
0.25440714285714283  5.706
-0.9416428571428572  2.237
-2.7024071428571426  1.348
0.2575642857142857  3.381
-1.5369428571428572  4.752
3.8491571428571425  7.283
1.2670857142857141  8.43
-2.8677714285714284  1.605
0.5835571428571428  1.8
8.193128571428572  9.196
2.56115  6.371
0.8039214285714286  6.051
6.062507142857143  7.47
-0.9258071428571428  12.723
-3.1979357142857143  0.77
-0.5787642857142857  2.441
4.337014285714286  6.392
-2.161507142857143  2.676
-1.9258500000000003  1.948
0.9355214285714286  6.881
0.33766428571428575  9.036
-3.1894214285714284  0.867
-1.0532428571428571  2.403
5.432914285714285  12.7
-0.27989285714285717  4.578
-1.9995785714285712  2.434
1.2550642857142857  6.571
0.9938857142857144  3.544
5.26315  14.371
-0.05329285714285714  2.096
-2.7453928571428574  1.035
-1.9212785714285714  1.481
0.44458571428571425  8.133
3.4318285714285715  8.552
-2.9779  0.99
-1.4948357142857143  2.233
2.2110214285714287  4.129
-1.9074857142857142  2.513
-1.714807142857143  2.001
0.0015357142857142857  3.205
0.16595000000000001  2.652
-2.9655428571428573  1.32
-2.6990714285714286  1.426
-0.8601357142857142  5.238
-1.6918142857142857  2.335
0.013914285714285714  5.457
-1.5776214285714285  2.09
1.5458142857142856  4.876
-2.590807142857143  1.76
-2.326907142857143  1.467
-2.5822  1.085
3.0574857142857144  7.233
-3.0801857142857143  1.149
0.2907357142857143  5.979
-2.236942857142857  2.431
6.522478571428572  8.985
0.4555214285714286  4.8
-1.4333928571428571  2.505
-1.9238285714285714  3.377
-0.16661428571428571  4.967
5.63035  8.613
-1.8086714285714285  1.929
-2.0466214285714286  1.41
-0.17860714285714285  5.175
2.11825  4.406
-0.6891142857142857  2.538
1.3653642857142858  15.425
-2.4822214285714286  1.171
-1.0695642857142857  2.324
-2.864407142857143  1.322
1.3924857142857143  3.28
-2.6546  0.958
-2.7721214285714284  1.615
-1.273  3.611
-3.074535714285714  1.098
0.5573  5.335
-1.5254571428571428  4.033
-1.8281142857142858  1.794
-1.0611642857142856  2.492
-1.9264714285714286  4.658
0.10625  4.441
-0.34974285714285713  4.951
1.2833785714285715  2.911
-1.6374785714285716  4.327
-2.961735714285714  1.135
-0.021214285714285717  1.933
0.44860714285714287  4.237
-2.1322428571428573  3.619
-2.948342857142857  1.057
-0.17180714285714285  2.389
-0.1405357142857143  7.512
-2.63065  1.165
-2.936857142857143  1.417
-3.02485  1.226
1.0183642857142856  6.854
-3.0537785714285715  1.107
-2.939985714285714  0.995
4.519057142857143  6.052
-0.30274999999999996  7.2
3.148542857142857  14.66
-2.8212571428571427  1.483
1.4596142857142858  4.805
2.413585714285714  8.026
-1.4708142857142856  4.042
-1.1702642857142855  2.745
0.2787428571428571  5.038
-2.97565  2.954
3.299792857142857  14.19
0.41975  8.272
-1.8656642857142856  1.815
5.401035714285714  7.821
4.499428571428571  13.435
-2.575757142857143  1.057
-2.570407142857143  1.642
-1.1742285714285714  4.36
-2.1464714285714286  3.175
-0.10082142857142858  5.648
-2.438  1.749
-2.7771285714285714  1.391
5.77025  14.725
0.14765  4.135
0.3269214285714286  3.6
4.179092857142857  9.526
-2.6706642857142855  1.763
-2.2313071428571427  2.564
-1.249442857142857  4.865
0.08458571428571429  4.591
-0.7699785714285714  3.18
12.154271428571429  13.528
-0.7003642857142858  2.908
-1.8258357142857142  1.256
1.9926142857142857  6.173
2.8794714285714282  7.953
-2.0292285714285714  2.813
-2.4151285714285713  1.268
-2.008657142857143  2.421
-2.6284  1.612
-1.6857499999999999  1.615
-2.630514285714286  1.103
-0.8142714285714286  2.861
-1.9902142857142857  1.917
7.567192857142857  10.748
3.9305285714285714  4.19
-1.9872857142857145  2.12
1.041157142857143  7.764
0.6414357142857143  7.837
0.010685714285714286  7.305
0.10736428571428572  5.156
-2.9124  1.259
-1.0506  1.941
-2.8334714285714284  1.352
4.029314285714286  9.055
0.2705142857142857  2.9
-2.621142857142857  1.378
-3.037878571428571  1.187
-2.431942857142857  1.554
-0.13483571428571428  2.6
0.33056428571428575  2.461
0.8951785714285715  4.341
-1.4389571428571428  2.332
-2.58335  2.312
-2.3047285714285715  1.963
3.5320071428571427  8.149
-2.4699142857142857  1.385
-2.749614285714286  1.477
0.5896857142857143  7.724
-2.0083285714285712  1.993
0.27918571428571426  6.043
-0.21885714285714286  4.509
-2.5091642857142857  1.27
-3.0504785714285716  1.631
-0.20459999999999998  7.373
-2.761592857142857  0.858
1.9106285714285713  5.752
1.9955  4.752
-1.2254357142857144  2.041
-2.8555642857142858  1.206
0.6171785714285715  4.345
0.7786071428571428  8.105
1.201942857142857  7.206
-0.21897142857142857  2.634
-2.0616999999999996  2.022
0.2622785714285714  5.48
-3.044135714285714  1.293
-1.926392857142857  2.143
-2.9751785714285712  1.054
2.3840928571428575  8.072
-2.9670785714285715  1.844
-1.604207142857143  4.749
-1.5643142857142855  3.141
-0.6949714285714286  4.9
2.918992857142857  7.565
-2.836385714285714  1.811
4.318878571428572  5.503
1.7757142857142856  4.559
-2.5942  1.287
0.12404285714285714  4.09
-2.9717357142857144  1.039
1.8763142857142858  7.968
-0.6233571428571428  4.644
-0.3235928571428571  7.281
-2.5819857142857146  1.465
2.1989571428571426  7.62
-2.2292214285714285  1.525
0.5733071428571429  4.546
-3.033692857142857  0.9
3.5371714285714284  9.3
-0.9338500000000001  5.25
-2.3383285714285713  1.839
-1.0067642857142858  3.274
-2.306892857142857  3.081
-2.983821428571429  1.111
0.3107642857142857  4.226
0.06854285714285714  4.068
-1.2942285714285715  4.518
-2.146328571428571  1.47
-2.58205  1.879
-0.31477142857142854  2.909
-2.0402142857142858  1.377
1.9797500000000001  9.162
5.534021428571429  7.778
-1.5451357142857143  3.443
-2.79785  1.27
-1.9959357142857141  2.069
-2.5997142857142856  0.99
1.6408928571428572  3.271
-1.9619571428571427  2.313
2.0181571428571425  18.859
-1.3330571428571427  3.119
-1.8231357142857143  2.087
4.189585714285714  10.353
8.896071428571428  9.997
-1.4133  3.002
-2.9266642857142857  1.564
-2.8745357142857144  1.896
-2.8633  1.03
-2.5304285714285712  1.282
-1.9104285714285714  2.321
3.8031214285714285  9.79
-2.92095  1.491
-2.5055714285714283  1.302
-0.6385785714285714  8.78
1.7100071428571428  4.538
-1.157357142857143  3.333
1.9654714285714285  3.618
0.25515  2.633
1.1976357142857144  7.397
-3.0180285714285713  1.455
8.141607142857143  9.945
0.8588142857142856  3.646
0.36934285714285714  3.22
-2.7910785714285713  1.147
0.48785000000000006  17.095
-0.017385714285714286  3.104
1.3822571428571429  6.717
1.8603785714285712  7.322
3.8407642857142856  10.038
-2.9357571428571427  1.428
-1.266457142857143  2.687
4.509385714285714  16.034
-0.47845000000000004  3.519
-2.0343071428571426  1.989
-1.3209642857142858  2.006
-1.9931785714285715  1.925
-2.1565714285714286  2.004
-2.8619  1.435
-1.1989714285714286  2.324
-1.0084214285714286  3.058
-2.0228  2.26
0.6374285714285713  3.667
14.603542857142857  8.933
-0.6659928571428572  3.462
-0.8562928571428572  3.1
-2.2218500000000003  1.625
-2.2742142857142857  1.754
-2.2630857142857144  1.471
1.4390357142857144  16.087
5.319471428571428  13.725
-0.9765  3.032
-0.8689071428571429  4.597
0.10936428571428572  4.872
-2.116357142857143  2.106
0.6135214285714286  9.143
-0.9877285714285715  2.704
1.0666642857142856  8.126
-1.8857357142857143  2.578
1.4642714285714284  5.017
0.42842142857142856  5.021
-3.072057142857143  0.869
0.03232142857142858  3.948
2.1820285714285714  7.732
-0.9888357142857144  2.889
-1.4552214285714284  2.758
-0.4722285714285714  3.25
-0.18661428571428573  7.653
2.779514285714286  7.286
-1.6186571428571428  1.963
-2.5179357142857146  1.524
-1.1584285714285716  2.822
-0.47721428571428576  1.903
-2.892257142857143  1.336
-2.6524571428571426  1.382
-1.8939357142857143  3.039
3.018042857142857  4.283
3.5586571428571427  4.025
0.4097642857142857  3.512
-2.531028571428571  1.636
-1.1365285714285716  4.427
3.1432571428571427  5.458
3.4849214285714285  4.13
0.4710785714285714  3.319
0.09375714285714286  4.809
-1.6257785714285715  1.201
-1.0392571428571429  5.27
1.2497142857142858  5.23
-2.760392857142857  2.362
-1.9095285714285715  2.092
-1.7238642857142858  3.971
0.19479285714285716  2.79
1.049642857142857  4.231
-2.568392857142857  1.221
-0.9975142857142856  7.875
-0.6992499999999999  2.554
-3.058064285714286  1.244
-2.247242857142857  1.479
-1.5009714285714286  2.331
-1.497757142857143  4.093
4.699428571428571  10.102
-0.67915  7.061
-1.3168857142857142  1.719
1.91825  7.376
0.9995357142857143  7.844
-0.4598571428571428  6.037
-2.731892857142857  1.607
0.3415857142857143  3.641
-1.5727357142857141  4.932
-0.42279285714285714  6.631
2.6836571428571427  13.805
1.3743928571428572  2.922
1.0823857142857143  8.408
-1.9916500000000001  1.551
1.818092857142857  10.569
-1.6764714285714284  2.209
-1.2991785714285713  4.038
0.21914285714285714  3.167
-0.06735000000000001  7.488
-2.411785714285714  1.693
-2.544  1.623
-0.6847785714285715  5.425
3.510885714285714  13.996
-0.08939285714285715  5.576
0.00787857142857143  8.089
-2.410342857142857  2.086
3.6121000000000003  4.378
-3.0043142857142855  1.195
0.5955285714285714  4.191
3.6932499999999995  7.544
-0.38152142857142857  7.884
-1.0749857142857142  1.379
3.494607142857143  9.136
2.936542857142857  7.638
3.8942  9.581
-2.74695  1.812
-0.9113357142857144  3.74
4.8175357142857145  5.811
-2.4678142857142857  1.269
-0.4471571428571428  2.289
2.4096714285714285  7.315
-2.5828714285714285  1.158
-2.6657785714285716  1.383
-2.49335  1.58
4.880457142857143  9.217
-2.7533857142857143  1.457
-2.4788285714285716  1.982
4.441678571428572  5.502
2.516807142857143  7.598
2.8134142857142854  4.745
-2.3437428571428573  1.36
0.5391571428571429  4.898
0.6091571428571428  7.949
-1.4372928571428571  2.92
-2.6159214285714283  1.573
-1.8580571428571429  2.439
-2.086314285714286  1.682
0.5475571428571429  3.779
0.6967142857142857  5.727
4.666585714285715  3.71
8.922035714285714  7.765
-0.05312857142857143  2.528
2.386157142857143  12.554
-0.6896928571428571  4.558
-0.15928571428571428  8.797
3.722064285714286  9.943
-2.8010714285714284  1.453
8.33387857142857  7.131
-1.5259999999999998  4.371
3.624907142857143  16.953
0.28449285714285716  6.255
-1.0443357142857141  7.279
-2.5856857142857144  1.636
0.6305428571428571  4.137
0.01777142857142857  6.871
-2.3341142857142856  1.898
2.223242857142857  8.286
-0.011192857142857143  3.839
-0.33044999999999997  3.031
-2.5699714285714284  1.44
2.845757142857143  10.771
-2.547057142857143  1.953
0.6651428571428571  3.242
-2.4835142857142856  0.986
4.652442857142857  10.925
-2.6982214285714283  1.595
0.2994428571428571  2.958
-2.9999142857142855  1.386
-1.771657142857143  1.248
3.691792857142857  5.663
-2.8718214285714287  1.695
0.5899642857142857  5.131
0.49964285714285717  4.637
-1.9627000000000001  1.655
-2.3239285714285716  1.137
-1.9097571428571427  1.859
-1.4963357142857143  2.943
0.2921357142857143  4.197
2.0673857142857144  7.12
6.332607142857143  9.124
-2.259735714285714  1.77
2.242585714285714  6.549
-2.0033499999999997  1.552
-2.483935714285714  1.218
3.4882071428571426  11.679
3.1246714285714288  5.269
-0.10585  8.085
-2.3514285714285714  1.578
-1.022  2.778
0.09743571428571429  3.956
-3.0364142857142857  1.155
-0.9371714285714287  2.849
4.441542857142857  5.528
2.220885714285714  3.317
0.41792142857142855  4.169
-0.3023  6.804
-1.6130142857142857  3.102
-1.7147142857142856  2.395
-0.5981142857142857  4.735
-2.2588285714285714  1.433
1.57375  6.395
2.354742857142857  5.668
2.438507142857143  4.438
-2.003592857142857  2.434
-2.7046285714285716  1.458
-2.2357428571428573  2.668
-1.524492857142857  2.378
0.6746071428571428  2.488
0.6895928571428572  6.998
-2.50055  2.501
1.4533571428571428  4.228
-0.26134285714285715  5.358
-0.01572857142857143  5.501
-2.924442857142857  1.756
-1.9970428571428573  3.776
-2.16845  4.394
0.6320285714285714  4.441
1.4852642857142857  5.006
4.084428571428572  7.888
-1.5621571428571428  1.829
-2.3239071428571427  1.518
-1.7929071428571428  1.664
-1.1164142857142858  2.109
-2.4639357142857143  1.015
-0.15070714285714285  9.24
-2.196942857142857  1.405
-1.366007142857143  2.144
1.2652142857142856  5.806
-2.4077928571428573  1.676
1.4240357142857143  7.217
-1.71755  2.478
2.4269357142857144  12.996
-1.3001357142857144  3.374
-2.4938571428571428  1.483
-1.833957142857143  1.175
0.3443428571428571  3.005
1.7903071428571429  12.682
0.12192142857142857  3.004
-1.5160928571428571  2.829
0.3155428571428572  12.065
-2.617407142857143  1.522
-1.7464142857142857  2.676
-2.853607142857143  1.948
-0.2949  3.482
-1.1990857142857143  3.996
-2.3513571428571427  1.218
-0.45025  4.392
-2.0829857142857144  2.231
-3.0367928571428573  2.351
3.2983285714285717  5.586
0.17225714285714286  3.075
-0.6815214285714285  4.941
2.004635714285714  6.101
0.11693571428571428  3.452
-1.6715642857142858  2.078
1.4423714285714284  8.197
-2.5754714285714284  1.731
-0.9168785714285714  3.557
-0.3246142857142857  9.312
-0.35262142857142853  2.155
2.5545071428571426  7.92
-1.1104642857142857  2.468
-3.139357142857143  0.833
-1.2486642857142856  2.591
-2.6256  0.805
1.3672571428571427  5.668
-2.3663785714285717  1.864
-0.15072142857142856  7.572
-2.711942857142857  1.171
0.46695714285714285  4.001
-2.4649857142857146  1.867
-2.4840142857142857  1.394
-0.29451428571428573  3.562
0.38792142857142853  4.802
7.701564285714286  13.105
-2.926085714285714  1.44
-2.2910071428571426  1.689
-1.5242214285714286  1.836
-2.0067785714285713  1.971
0.23545000000000002  5.582
-0.20095714285714286  2.996
0.4529642857142857  3.651
0.7332071428571428  7.304
0.2236357142857143  5.685
-2.7881714285714287  1.601
-0.7351  2.414
-2.11395  1.559
-0.35685  5.26
-1.6321714285714286  4.638
1.3788071428571427  12.971
-0.8211642857142857  2.813
-1.2673928571428572  2.068
3.574057142857143  5.004
-2.4445214285714285  1.459
-2.1643071428571425  1.317
-1.3961999999999999  2.007
2.0671  4.235
-2.5958785714285715  1.486
-2.8984357142857142  1.285
-2.429871428571429  1.878
-0.24390714285714285  6.484
-1.1768714285714286  5.201
-1.85835  4.445
0.27622142857142856  2.129
-2.1565785714285712  2.832
-0.2104  7.306
-2.816392857142857  1.428
4.218228571428572  5.303
-2.4979071428571427  1.844
-1.8487714285714283  4.892
0.2591857142857143  5.423
2.6413714285714285  8.597
2.8466642857142856  16.243
-2.844057142857143  1.254
-2.0921357142857144  1.842
-2.8082285714285713  1.328
-3.10185  1.054
0.93175  4.268
-0.017157142857142857  4.124
0.28735  12.096
-2.1638  2.323
1.8100285714285713  5.129
-1.7105142857142859  3.012
0.5429142857142857  2.935
2.8921  5.315
3.8194  8.262
-1.3955285714285715  4.299
-2.1273428571428568  1.732
-0.7276428571428571  7.641
-2.791907142857143  1.075
-2.752135714285714  1.668
-1.1685928571428572  4.507
-2.1216071428571426  1.624
-0.17635714285714288  4.801
0.41505714285714285  3.023
-1.6410642857142856  7.886
0.45544999999999997  7.097
-0.8153142857142858  4.665
-2.3361357142857146  1.883
-2.0833  1.992
-0.7620071428571429  13.686
2.7348214285714287  14.141
-1.0137214285714284  7.259
-2.0467714285714287  3.048
2.9366142857142856  5.539
-2.70005  1.577
1.842892857142857  2.841
0.2422857142857143  2.988
-0.48728571428571427  3.659
1.0654642857142858  6.013
0.5203071428571429  3.473
-1.058307142857143  3.374
1.5282571428571428  8.298
-0.6310857142857144  1.836
-2.5249  1.826
-3.0377071428571427  1.431
-1.9787428571428571  2.921
-0.00555  4.562
-0.5932142857142857  2.197
-1.440907142857143  3.965
-1.9947928571428573  2.768
2.052292857142857  4.286
-1.7968642857142858  1.399
4.816871428571428  6.725
1.907257142857143  5.05
-2.6983285714285716  1.275
-2.176814285714286  2.828
-2.515071428571429  3.204
-0.7363857142857142  2.257
0.12949285714285716  3.85
-1.0694714285714286  5.595
0.8148928571428571  4.69
-0.7030714285714286  2.396
-1.390942857142857  2.385
3.5412785714285713  5.342
-1.0817714285714286  3.218
-0.9750928571428572  2.417
-1.9464857142857142  2.708
-2.7992714285714286  1.333
-0.4488714285714286  4.404
5.683678571428572  10.039
5.01765  6.698
-2.978142857142857  1.053
2.1946785714285713  6.247
0.9564499999999999  4.09
0.35795714285714286  2.949
2.993035714285714  10.217
-1.7649000000000001  4.027
2.694857142857143  7.51
-1.606342857142857  2.275
-2.8917357142857143  1.221
-2.327385714285714  1.579
-2.99155  1.229
-2.1489285714285717  1.609
0.8691142857142857  4.097
0.41180714285714287  4.532
1.1057357142857143  4.722
-0.9043642857142857  4.42
-0.7113285714285714  2.741
1.234457142857143  8.038
0.42482857142857144  6.642
-0.20927857142857142  4.451
-2.4737785714285714  1.258
-0.8805785714285714  2.898
2.9644214285714288  6.136
-0.54945  3.149
0.8122714285714286  7.172
-1.6001071428571427  1.505
-2.036285714285714  2.267
0.37125714285714284  6.788
-1.2611571428571429  4.05
8.144971428571429  6.254
-2.2116857142857143  1.65
-2.408357142857143  1.733
-2.7277285714285715  2.103
0.4258214285714286  4.324
0.5308428571428572  3.835
-2.488892857142857  1.442
-1.5927214285714286  2.168
0.6161714285714286  4.237
-2.3649214285714284  1.937
-0.2849642857142857  7.111
1.4954785714285714  2.811
-2.677892857142857  1.8
-2.6327499999999997  1.64
-2.1545714285714284  1.783
2.4355285714285713  6.615
0.19290714285714286  2.498
0.5249214285714286  2.713
-0.8451714285714286  4.571
-0.2783357142857143  2.518
-1.9525071428571428  2.32
-2.450407142857143  1.629
-3.040157142857143  1.112
2.301764285714286  4.68
-1.8798000000000001  2.767
0.09280000000000001  4.413
-2.4837285714285713  1.788
-0.8349214285714286  2.842
1.2845714285714287  4.205
-1.8135285714285714  1.887
-0.47401428571428567  2.162
4.270142857142858  6.618
-2.7319142857142857  1.31
-1.86055  1.766
-0.12104999999999999  7.745
-0.15557142857142858  5.239
4.640285714285715  7.655
-0.32366428571428574  7.163
0.38815  3.758
0.7310642857142857  7.721
1.1072571428571427  4.969
-2.0973214285714286  1.071
-0.12472857142857142  2.716
1.7217714285714285  6.269
4.8064857142857145  10.466
-0.7344571428571428  5.452
3.6256  6.285
-1.7995714285714286  2.376
0.65935  4.296
-0.5341428571428571  4.5
0.37882857142857146  6.538
1.7885714285714287  7.511
-2.16965  1.912
-0.01265  4.17
-2.2886714285714285  1.554
-2.7545357142857143  1.523
1.421657142857143  4.165
-0.2853357142857143  8.322
0.19747857142857142  3.365
-2.81255  1.822
6.101757142857143  7.675
-0.89525  3.451
-0.7698499999999999  2.942
-1.0518  4.354
0.6342857142857142  6.201
7.324978571428572  7.325
0.6061  7.844
-3.0370142857142857  1.215
-2.0545642857142856  1.552
-1.3799928571428572  1.907
-2.635685714285714  1.383
-1.8810357142857146  1.3
-2.3162642857142854  1.508
-1.7532642857142857  2.591
3.047135714285714  4.361
-0.9046000000000001  4.559
-2.660007142857143  2.479
-2.4222214285714285  0.958
-3.073792857142857  1.074
-1.2757428571428573  2.978
3.305507142857143  10.346
1.6252785714285714  4.05
-0.035328571428571424  17.81
1.1049142857142857  5.234
-0.16252142857142857  2.916
-1.8701785714285712  1.275
-2.1459285714285716  2.224
-0.081  5.779
3.01925  5.953
0.7954142857142857  6.064
2.3214714285714284  6.043
6.025128571428572  9.093
-1.0730357142857143  4.12
0.8297500000000001  11.304
-2.831307142857143  1.097
4.1513285714285715  11.676
-1.8546714285714285  1.728
1.4500714285714285  3.336
-1.404607142857143  4.979
-2.9184642857142857  1.421
-2.376864285714286  1.197
-1.0545142857142857  5.299
-0.3117642857142857  3.371
0.7717214285714286  11.038
-1.186592857142857  3.46
4.0979  7.156
0.4373214285714286  4.972
-0.6683142857142856  3.623
-2.6791714285714288  1.81
-0.2737857142857143  2.567
1.2192571428571428  12.526
-1.462  2.524
-1.406442857142857  2.969
-2.777007142857143  1.296
0.6762928571428571  5.489
-1.874885714285714  1.504
-0.5659  2.562
2.069235714285714  5.44
-0.5695928571428571  4.892
0.5078357142857143  11.941
2.7694  5.268
-1.117657142857143  4.473
-2.4598071428571426  1.585
-2.628692857142857  1.4
-2.959742857142857  1.307
1.5022357142857141  5.882
-2.8231428571428574  1.144
0.9478142857142856  14.911
-1.8080928571428572  2.533
-2.4031928571428574  1.277
-1.947942857142857  1.612
1.597942857142857  3.034
-0.038842857142857144  3.836
1.1374714285714287  8.173
-1.1891285714285715  2.104
-0.3647285714285714  6.705
-2.7613285714285714  1.287
-1.6028357142857141  3.404
1.91595  6.451
-3.1140499999999998  1.202
6.58385  10.326
-0.8672214285714286  2.542
-2.4746214285714285  2.415
1.7315928571428572  1.857
-1.7560857142857142  4.306
-2.5282  1.991
-1.8011714285714284  2.481
0.282  2.407
1.6311714285714285  4.525
1.3371357142857143  2.362
-0.51545  2.234
-2.197571428571429  1.218
-2.5163142857142855  1.63
-2.2642357142857144  2.047
1.8016785714285715  5.971
-1.9784428571428574  1.733
1.7778714285714285  6.905
-1.2379285714285715  8.636
-1.2752857142857141  14.526
-2.5156428571428573  1.275
13.275535714285715  10.551
-0.011128571428571429  7.651
0.3696857142857143  3.253
2.3115  3.987
-1.166207142857143  3.844
-0.3970571428571429  2.496
0.3107714285714286  4.673
0.4072928571428571  4.397
-1.7409428571428571  2.849
-0.5558857142857143  2.064
-1.3755857142857142  3.285
-0.7356714285714285  3.418
-2.98075  0.951
-1.4802785714285716  2.27
-0.11831428571428572  2.274
3.934307142857143  8.126
-2.678857142857143  0.784
5.179828571428572  10.283
-1.7277642857142856  2.515
2.7089499999999997  8.571
-2.430285714285714  1.126
2.69415  7.474
0.34175  3.89
0.04788571428571428  7.168
4.1713  5.975
-1.8283642857142857  1.655
-2.2733785714285717  1.629
0.7815071428571428  6.126
-0.3222714285714286  5.116
1.2542142857142857  5.024
-1.1654428571428572  3.141
-0.5744  4.301
-2.437042857142857  2.066
0.27090000000000003  7.931
-3.0448714285714282  0.935
-1.8056714285714286  2.495
0.10237142857142857  6.632
-2.790607142857143  0.789
2.1385428571428573  6.797
-1.2911357142857143  5.409
-0.07126428571428571  2.441
2.897264285714286  4.159
-2.736992857142857  1.325
-2.326357142857143  1.818
-3.07665  1.415
2.677985714285714  7.619
-1.197457142857143  3.45
-0.8754428571428571  3.365
-0.5030285714285715  2.383
0.4486142857142857  5.48
-1.9044714285714284  2.168
-0.43165  3.454
-2.8741214285714287  0.866
-2.259114285714286  2.813
1.3502642857142857  10.437
-2.3163714285714283  2.705
-2.0990285714285712  2.31
-2.367178571428571  1.991
-1.1646285714285713  5.392
-0.06472142857142857  2.54
2.3493785714285713  4.344
2.45345  4.175
-2.95115  1.196
-2.489928571428571  1.1
-1.8388785714285714  2.073
-1.5562928571428571  5.038
-0.3022214285714286  2.876
4.752021428571429  7.923
1.1150785714285714  5.437
-2.2743714285714285  1.4
-2.170957142857143  1.903
-0.3753714285714286  10.033
-1.3025785714285714  5.645
-2.3881357142857143  1.673
-2.007807142857143  1.462
-0.07298571428571428  15.631
0.40582142857142856  3.129
-2.6314571428571427  1.92
-1.6430357142857144  1.79
0.8948714285714285  7.387
-0.10397857142857143  6.938
-3.209407142857143  0.704
-0.9424857142857144  2.543
-2.2849857142857144  3.214
1.0593214285714285  4.68
0.3440357142857143  6.412
1.9988571428571427  4.044
-0.00040714285714285717  7.053
-1.1111071428571428  4.6
-1.4900642857142858  6.034
-0.28365  3.01
-1.1962  1.796
-1.89485  4.265
0.7396714285714285  6.464
1.0132142857142856  4.421
-1.6642928571428572  1.906
-2.502742857142857  2.411
0.6346785714285714  6.697
1.3113428571428571  3.586
1.7271714285714286  2.956
-2.8426071428571427  1.394
1.5230285714285714  7.952
-2.373157142857143  0.883
-0.03307142857142857  4.125
-2.010414285714286  1.801
2.906285714285714  6.269
1.5544142857142857  3.901
-2.0192642857142857  1.522
-1.8647285714285715  1.732
-2.1925785714285717  1.819
1.6878071428571428  4.693
-1.0677642857142857  1.566
-2.212592857142857  2.05
-2.070757142857143  2.828
4.522271428571429  5.222
-2.6189428571428572  1.408
-0.8483428571428572  3.952
0.33353571428571427  7.104
1.6713214285714286  8.101
2.374285714285714  7.532
-2.958335714285714  1.231
-1.9503071428571428  3.292
1.1850642857142857  5.026
-0.9146428571428572  4.104
1.7952214285714285  6.188
-2.1743357142857143  1.45
1.1289785714285714  4.935
-3.0192285714285716  1.262
-0.10248571428571429  6.378
-0.49917857142857147  6.616
-0.7189142857142857  6.801
0.5534857142857142  12.024
1.5968642857142858  6.357
-0.17732857142857142  8.985
-1.1781928571428573  2.307
-2.0014642857142855  5.919
0.8178285714285713  7.817
0.51445  6.654
2.76185  5.153
1.55905  7.994
2.44245  3.829
-0.027957142857142857  2.398
2.0313857142857144  10.085
4.846442857142857  11.367
-1.5769  2.998
0.4033642857142857  2.439
-2.061271428571428  2.432
-2.383564285714286  1.334
0.2205857142857143  4.87
1.7244642857142858  8.151
-3.1505  1.26
-0.43852857142857143  5.608
3.7171142857142856  7.996
-1.5256285714285713  2.277
0.1464  3.191
-2.6910857142857143  1.456
-2.0847571428571428  1.98
-2.49095  1.239
-2.5978357142857145  1.11
-2.4908642857142858  3.169
-1.9828428571428571  1.652
5.8424000000000005  5.687
0.22915714285714286  3.252
-0.08069285714285715  4.05
1.9752714285714286  9.075
-1.9625285714285716  2.44
2.570014285714286  5.343
3.694342857142857  6.323
-2.9783714285714282  1.487
-0.8724642857142857  6.18
1.2834571428571429  4.822
-0.7438071428571428  6.497
-2.9190428571428573  1.546
-0.8172642857142858  3.813
0.5158928571428572  6.479
-2.8914857142857144  1.263
-2.352135714285714  2.149
-1.792857142857143  2.447
-2.868642857142857  1.303
1.7831071428571428  2.658
-2.367842857142857  1.61
0.06531428571428571  7.507
3.72705  8.989
3.0988571428571428  5.895
-1.9064357142857145  1.204
0.05117857142857143  3.105
1.9207999999999998  11.599
3.10075  5.145
-2.6815499999999997  1.971
-3.0572785714285713  0.73
10.594885714285715  6.904
-2.4735142857142853  1.712
-0.47935714285714287  3.004
-2.1974428571428573  1.671
-2.6079  1.593
0.9565285714285713  2.809
-1.341557142857143  3.231
-2.7939714285714286  1.843
2.1193071428571426  5.448
6.947607142857143  9.846
-2.557242857142857  1.899
3.6284714285714283  8.146
4.644614285714286  3.597
0.3561285714285714  3.304
-1.6702928571428572  2.516
-2.3941  1.295
2.36505  7.55
3.5547642857142856  7.132
2.2544714285714282  6.499
3.9029428571428575  5.415
-0.041242857142857144  7.018
-1.6459714285714286  3.303
-2.9752642857142857  0.926
2.652885714285714  4.726
5.319628571428572  7.237
-1.8662214285714287  1.6
-2.8744428571428573  1.483
0.8634928571428571  4.921
3.1425785714285714  6.235
2.8820357142857143  7.726
-1.4566571428571429  4.718
0.4017428571428571  5.577
-1.5719857142857143  2.095
-1.6959285714285715  2.397
-2.592521428571428  1.495
3.374564285714286  10.004
2.971964285714286  14.405
-1.9488142857142858  2.859
-2.7265642857142858  1.386
1.719992857142857  6.197
-0.13938571428571428  2.088
-1.0576214285714287  4.507
3.11765  3.812
1.1482071428571428  4.342
-2.660364285714286  1.387
-0.4406857142857143  7.542
4.624728571428571  7.039
-0.7788071428571429  2.472
1.0626285714285715  11.618
-2.2038714285714285  1.966
-2.360264285714286  1.815
0.2545928571428571  3.209
5.452257142857143  6.334
4.170735714285715  10.846
-0.9683499999999999  6.407
-0.08591428571428572  5.68
2.7338142857142858  6.9
-0.07897142857142857  5.144
0.7523071428571428  4.744
-2.7817857142857143  1.508
-0.17858571428571426  3.444
0.22983571428571428  4.594
-0.4966928571428572  2.714
0.5876714285714286  3.726
6.635549999999999  10.789
1.3618571428571429  5.045
0.19578571428571429  6.622
0.7966714285714286  5.405
-0.3873642857142857  5.577
-2.2298999999999998  2.549
1.0829214285714286  3.254
0.7220571428571428  4.811
0.14067142857142856  5.298
0.5263785714285714  7.729
0.012450000000000001  5.989
0.6300857142857144  3.511
0.6416142857142857  9.798
-3.1352428571428574  1.001
-1.1469785714285714  2.597
1.5056571428571428  3.13
0.8796714285714285  2.86
0.1691142857142857  7.312
0.9507571428571429  7.951
1.5117357142857142  5.276
-2.5940214285714287  1.789
0.6142071428571428  8.145
0.8246357142857142  3.105
1.312107142857143  5.539
-1.8852571428571427  2.065
-2.3926142857142856  1.317
-2.7119642857142856  1.951
-2.1658857142857144  2.995
-1.98195  1.807
0.5919714285714286  5.299
-1.6911714285714285  3.561
1.4898071428571429  3.688
1.8691642857142856  7.727
0.45708571428571426  4.108
-2.870028571428571  1.383
0.62025  3.491
-0.6452357142857142  6.218
-0.9788714285714286  6.654
-1.8275357142857143  2.238
-2.592214285714286  1.378
4.41305  8.497
-2.359507142857143  2.453
-0.46286428571428573  2.894
-2.5900357142857144  1.441
3.630592857142857  10.27
1.7685071428571428  8.104
2.863892857142857  10.509
0.8699714285714286  7.119
1.3862857142857143  3.459
-2.162957142857143  2.144
-0.5412  4.268
-2.9309285714285713  1.069
1.81635  4.63
0.7033214285714285  10.605
4.9944  9.177
-2.6815785714285716  1.483
-2.0170142857142856  1.444
9.124064285714285  11.599
-0.29101428571428567  2.248
-1.77485  2.409
-0.5788142857142857  7.055
-3.01165  0.742
-2.276242857142857  1.556
-0.3941857142857143  3.262
-2.898942857142857  0.954
1.56765  5.514
1.8148214285714286  6.626
-2.7289857142857143  1.071
-1.9955142857142858  1.435
0.8614  3.844
-2.3052214285714285  1.751
0.7884785714285715  3.779
-0.8931142857142857  2.265
-2.38075  2.556
-2.2738571428571426  2.369
6.191228571428572  7.343
6.532357142857142  12.181
-0.03233571428571429  4.589
6.805664285714286  5.892
2.7633214285714285  8.062
2.43935  5.944
2.6582285714285714  3.969
-3.0442  1.18
0.8669714285714286  5.352
2.6152785714285716  6.373
-2.305507142857143  1.737
-0.3146642857142857  2.442
-2.2275428571428573  1.553
0.1284642857142857  4.207
-1.5743285714285715  3.581
-2.8826714285714288  1.929
0.1540642857142857  3.72
-0.69135  4.989
-2.701571428571429  1.64
1.5053714285714286  4.076
0.2943714285714286  6.195
-0.6654642857142857  3.766
-0.8946500000000001  4.656
0.5723428571428572  3.686
3.3144357142857146  2.272
-1.5441857142857143  2.624
-3.1303  0.825
4.843421428571428  10.091
0.33117142857142856  8.183
-0.37985714285714284  2.475
-2.561642857142857  1.131
0.15207857142857142  2.061
-2.593657142857143  1.32
0.028557142857142857  5.766
1.7048285714285714  3.742
-2.4376571428571427  2.628
-0.4599285714285714  7.441
-1.013407142857143  5.117
-1.1201642857142857  2.201
5.641685714285714  5.312
-2.266178571428571  1.681
-1.7828071428571428  2.921
1.8047857142857142  8.428
1.6150785714285714  4.549
-2.653985714285714  1.38
1.4814357142857144  9.01
-0.1700142857142857  3.958
-0.7115928571428571  2.237
-3.034242857142857  1.105
-2.20975  1.971
2.549057142857143  4.097
0.3246857142857143  4.018
-3.07535  1.043
2.0256214285714287  8.074
-0.8524928571428572  2.436
-2.411492857142857  1.535
1.3258357142857142  5.904
2.0865857142857145  5.244
-1.0083928571428573  1.687
5.222842857142857  7.311
-0.8194428571428571  5.057
-2.542207142857143  1.928
-1.5975642857142855  3.53
0.5464214285714285  3.088
-1.5920357142857142  4.3
-1.1257357142857143  4.961
-0.4452714285714286  3.948
-2.8660785714285715  1.625
2.1645499999999998  8.452
-1.8067714285714287  2.77
-2.372478571428571  2.151
0.14757857142857145  12.379
-1.7713  1.719
-1.52645  3.568
0.42642857142857143  2.74
0.29824285714285714  4.754
-1.8843  2.144
10.97105  9.347
-2.237085714285714  1.938
-0.2544285714285714  5.129
-2.5044285714285714  1.288
-2.245635714285714  2.208
3.473464285714286  5.761
5.1645071428571425  10.641
-0.3314571428571429  4.374
1.9621214285714286  8.59
-2.964042857142857  1.754
-0.12338571428571429  2.835
-1.7666357142857143  4.591
0.2730142857142857  9.666
1.3278142857142858  5.952
-2.9841214285714286  1.518
-2.6658642857142856  1.12
0.5107785714285714  4.565
1.7454214285714287  9.706
0.45159285714285713  10.389
-1.6809  2.362
0.3821928571428571  2.25
-0.33211428571428575  2.425
4.176328571428572  10.33
0.14852142857142855  2.903
-1.7734357142857142  1.676
-1.1604142857142856  4.902
2.092307142857143  7.524
-2.142371428571429  2.621
-1.8825214285714285  2.287
8.443228571428572  8.985
-2.8218857142857146  1.476
1.3004071428571429  7.632
-1.733442857142857  4.036
1.649642857142857  4.724
-2.9682  0.864
0.5785571428571429  8.774
-0.6842857142857143  2.565
-2.458707142857143  2.256
-0.26117142857142855  4.258
1.0393785714285715  4.377
-0.9967  3.763
0.19645714285714286  2.738
-3.02835  1.094
2.1505  5.905
3.5708142857142855  3.589
-0.41318571428571427  5.488
-1.4482214285714285  1.533
-0.18059285714285714  3.948
1.8942357142857142  6.747
-1.9826214285714285  1.176
8.667928571428572  8.163
-0.4479714285714286  7.015
1.5399214285714287  14.371
4.781064285714286  11.37
-0.6854142857142858  4.965
2.062242857142857  4.739
-1.2728642857142856  4.262
12.497414285714285  7.866
-2.8586642857142857  1.421
-2.1166714285714288  2.332
-0.27161428571428575  4.56
-0.6990857142857143  2.536
6.598885714285714  8.235
-1.931042857142857  1.988
2.021142857142857  3.021
-1.611557142857143  1.547
-0.009814285714285715  5.539
0.9464428571428573  7.3
2.3889642857142857  6.575
1.0436357142857144  5.032
-0.0553  6.852
-2.2678714285714285  1.358
-2.3356857142857144  2.475
-0.48219999999999996  2.617
0.31535714285714284  4.4
-1.2046999999999999  3.061
-0.1966857142857143  3.025
-2.100378571428571  2.013
-0.09532142857142857  3.724
-0.42137857142857144  5.832
-2.772042857142857  1.475
2.459164285714286  3.899
-1.974157142857143  2.447
8.338678571428572  11.988
2.1048071428571427  15.084
-2.900792857142857  1.086
-2.4361214285714285  1.692
-3.2432357142857144  0.757
-2.0826000000000002  1.589
-2.7857142857142856  1.816
-0.1447142857142857  2.891
-2.8616499999999996  1.954
-1.558207142857143  1.757
1.4458785714285713  6.324
0.4831357142857143  5.961
2.6056285714285714  13.392
3.2974142857142854  9.374
2.1931142857142856  9.429
-2.54635  1.868
-0.8183142857142857  3.953
0.40275  4.847
1.3834142857142857  8.877
-0.9242642857142856  4.429
-1.6071142857142857  2.799
-0.04707857142857143  3.109
2.0701642857142857  8.437
0.23405714285714285  7.481
-1.9584571428571431  1.375
0.1989142857142857  4.063
-0.4763  4.827
3.7256714285714287  5.382
-1.8224  1.865
-0.9361142857142858  3.26
-0.44315  2.632
0.2402357142857143  5.918
-2.6937357142857143  1.609
-2.5242785714285714  1.279
-1.0794785714285715  3.886
2.8554714285714287  4.704
0.07404285714285715  6.261
-2.197214285714286  1.928
-2.1351214285714284  1.857
-1.0302857142857142  3.329
-0.23126428571428573  7.522
1.519442857142857  6.161
0.60545  4.578
5.681714285714286  18.439
-0.15799285714285713  4.197
0.7545  9.454
-1.4385714285714286  3.005
-2.6894857142857145  1.231
4.890371428571429  7.439
5.508957142857143  6.195
-2.105042857142857  3.937
0.18899285714285713  3.667
1.5792285714285714  8.453
1.2545357142857143  6.337
6.028871428571429  13.383
-1.4098214285714286  2.217
4.474828571428572  11.07
-2.583792857142857  1.904
-2.319942857142857  2.649
-2.8819142857142857  0.905
-0.30312857142857147  10.744
2.1202357142857147  9.458
2.2395642857142857  18.018
-2.8568357142857144  1.306
-2.770142857142857  1.199
3.4218571428571427  14.925
12.249614285714285  6.552
-0.8400928571428571  3.015
-2.491335714285714  1.63
2.07305  5.129
0.38855  5.717
6.201264285714286  6.861
-2.666357142857143  1.91
-0.13307142857142856  5.027
-2.8552  1.235
3.3098071428571427  6.888
-1.2255  5.905
0.26147857142857145  6.08
1.1590214285714286  8.171
-1.0063285714285715  3.651
-1.8286928571428571  1.603
-2.2247785714285713  1.808
-2.159264285714286  1.194
1.1410785714285714  5.147
-0.6285785714285714  2.388
-1.983457142857143  2.586
-1.8582999999999998  1.535
-0.26317142857142856  2.979
-1.2963642857142859  3.093
-1.3955285714285715  3.707
1.5616857142857143  4.43
0.43765714285714286  7.161
0.3578  3.511
0.8706142857142857  4.218
-2.5267214285714283  1.611
-1.354207142857143  3.274
0.27166428571428575  6.216
-1.6181714285714286  2.882
-0.05102142857142857  5.2
-0.37042857142857144  2.482
-1.0644642857142859  4.314
0.20827142857142858  4.531
-2.2783142857142855  1.708
1.8324071428571427  4.051
-0.43715714285714286  7.899
-3.0109785714285713  1.264
-2.416692857142857  1.43
0.7246285714285714  11.332
0.005971428571428571  11.917
5.8627071428571425  12.687
-0.19736428571428571  3.214
-2.6233285714285715  1.41
-2.087121428571429  4.193
4.140728571428571  3.652
1.8462571428571428  9.875
1.4052714285714285  3.445
9.562357142857143  7.629
-0.2295785714285714  4.42
2.31765  7.126
-0.8464357142857143  5.313
2.7690857142857146  6.574
-1.36995  2.88
-2.794057142857143  1.109
6.867614285714286  13.148
-0.8807714285714286  2.938
3.492035714285714  5.903
0.7378214285714286  7.915
-1.4961285714285715  1.942
-0.36459285714285716  3.692
0.4226285714285714  6.571
-2.563278571428571  1.517
-2.725678571428572  1.409
-1.7588357142857143  2.786
-3.0296214285714287  1.406
0.9319714285714286  3.684
0.041678571428571426  13.298
-2.7926285714285717  1.266
-1.8744428571428573  2.008
-0.5007999999999999  2.704
-1.4199785714285713  3.305
-2.9801785714285716  1.333
0.27512857142857144  4.59
1.3225428571428572  5.398
3.9837071428571433  6.905
0.9376214285714285  8.749
-1.45845  2.063
-0.59695  3.222
-1.5479214285714287  2.31
-1.3302928571428572  4.04
-2.679007142857143  1.781
-1.3972714285714285  1.957
0.30487857142857144  3.174
-0.13992857142857143  2.984
-1.9145714285714288  2.075
1.9343714285714286  4.752
4.890957142857143  6.942
1.0322142857142858  4.781
-0.028914285714285715  4.769
0.6659642857142857  5.906
0.027771428571428572  7.209
-0.4538428571428571  2.529
0.6903857142857143  3.125
-1.8420642857142857  1.84
2.2044428571428574  6.819
3.7098714285714283  8.308
1.232157142857143  7.928
-0.7340928571428571  4.458
-2.3083714285714287  1.753
1.5983214285714284  7.41
1.5436  7.674
-2.4233571428571428  1.816
-2.592892857142857  1.098
-1.8203571428571428  2.173
-2.8993785714285716  1.004
0.2116357142857143  7.496
0.0136  3.04
-2.327542857142857  1.865
-2.26245  1.339
1.379857142857143  7.957
-1.050007142857143  14.466
-2.890214285714286  1.177
0.3655785714285714  2.581
-0.17852142857142855  4.189
-1.003464285714286  5.018
0.40427857142857143  3.422
-2.3446357142857144  1.65
-2.715678571428571  1.423
-1.7055214285714286  3.311
-2.4988214285714285  1.213
-1.9252357142857144  2.449
-2.9300785714285715  1.217
0.4940714285714286  5.755
-2.468657142857143  1.881
-0.09511428571428572  5.29
-2.2894642857142857  2.058
1.2753142857142858  6.547
0.16467142857142855  4.965
-0.7817714285714286  4.129
-0.058371428571428574  4.841
0.1488357142857143  6.401
-2.317485714285714  1.439
0.9128142857142857  3.966
0.2507357142857143  3.74
1.1294071428571428  4.732
2.873957142857143  5.279
1.7438928571428571  4.337
-0.3358357142857143  4.585
-1.9343785714285713  1.872
0.31277857142857146  2.699
-0.7716428571428572  4.651
-1.637692857142857  2.201
-2.280135714285714  1.786
-2.647735714285714  1.775
-1.3521357142857144  3.241
-1.3790285714285713  1.752
1.3153785714285713  10.313
-2.8647214285714284  1.482
-2.7062214285714283  1.305
-0.2525928571428571  5.498
-2.7885285714285715  1.751
1.6297714285714286  5.34
-1.3152071428571428  3.262
-1.2911  4.256
-2.5119285714285717  1.316
0.9088999999999999  8.484
-0.8326714285714285  3.569
2.019357142857143  4.999
-1.8184571428571428  2.133
1.3794785714285716  8.4
-2.9392071428571427  1.156
5.992857142857143  10.578
0.8899142857142857  6.422
-2.7864142857142857  1.225
0.7201857142857142  4.791
0.7839571428571429  4.046
0.5051357142857142  4.919
3.565207142857143  5.244
1.1145285714285713  10.016
-3.1890428571428573  0.993
-2.8720285714285714  1.618
-0.07185714285714286  3.006
-1.1854214285714286  4.42
1.5028357142857143  6.728
-1.7372142857142858  1.711
-0.6466857142857143  3.251
-0.9064  1.625
-2.7838285714285713  1.201
0.3995642857142857  7.437
-2.8064142857142858  1.13
-0.2902642857142857  2.968
-0.9002357142857143  7.043
-0.8406142857142858  4.589
-1.2886071428571428  3.261
-2.8982642857142857  1.411
1.8652428571428572  9.515
11.034814285714285  9.286
3.0988214285714286  5.106
-0.1690142857142857  3.9
-2.9608  1.393
-1.6930857142857143  1.752
0.3299142857142857  3.939
1.2862928571428571  14.214
-1.7263  3.024
-2.2553  2.02
4.432942857142857  6.074
1.5238785714285714  7.211
3.38605  8.281
-2.501878571428571  1.304
3.394507142857143  9.078
-2.5288785714285713  1.414
2.042471428571429  8.455
1.4353714285714285  7.554
-0.4737071428571429  6.515
-0.9938428571428571  2.555
4.079985714285714  7.761
0.9946571428571429  11.164
-0.3122  5.975
-3.1083642857142855  0.804
1.0784357142857142  5.932
1.8219785714285714  3.504
-2.2042142857142855  1.671
-1.8581857142857143  2.322
-2.0278785714285714  2.477
-2.506292857142857  0.993
3.6132071428571426  7.865
-2.8599785714285715  1.405
-1.3974285714285712  5.907
-0.048549999999999996  2.151
-0.6298428571428571  3.418
1.1467357142857144  3.067
-0.32469285714285717  6.625
-1.8170285714285714  5.0
3.4452214285714287  14.566
1.6199785714285715  7.797
-0.7081642857142857  4.619
-1.6699357142857143  2.039
-0.5295214285714286  5.35
-1.25065  3.112
-1.0549642857142856  2.787
-2.9385857142857144  1.243
1.14345  4.716
1.3351  5.269
-1.1245571428571428  3.086
-0.8210785714285714  4.278
-1.8735642857142856  1.249
-0.8042214285714285  4.544
0.7978571428571429  2.506
-2.0703142857142858  1.611
-0.05814285714285715  9.226
-0.5747  5.306
-0.7073357142857143  4.588
-2.242892857142857  2.22
-0.33073571428571424  7.32
-0.3745071428571428  4.087
-1.4832214285714287  3.384
2.1015357142857143  4.942
-0.8902714285714286  2.304
-1.9404285714285716  1.652
2.0225785714285713  5.607
-0.8740285714285715  2.768
-1.1761928571428573  2.423
1.8980857142857144  6.037
1.8067285714285715  7.512
-2.4030428571428573  1.013
-2.0485357142857143  1.761
0.06577857142857142  5.825
-2.4258285714285712  1.577
-2.402542857142857  1.147
1.3151714285714284  5.345
-1.1761214285714285  1.145
-2.1708642857142855  1.905
-2.745364285714286  1.457
-2.404442857142857  2.855
0.17782857142857145  2.798
-1.5142142857142857  4.306
-2.6012  1.073
-1.1856071428571429  2.487
3.888735714285714  5.46
2.422614285714286  13.353
7.491064285714286  6.122
-0.6817785714285715  4.418
-1.7517214285714287  1.824
-2.537807142857143  1.61
-2.4810499999999998  1.694
-2.991435714285714  0.836
-1.4587857142857141  2.612
-0.9966  7.381
8.538042857142857  5.792
4.466171428571428  8.279
0.23751428571428573  5.847
-1.0163428571428572  4.225
-1.4631642857142857  3.002
0.6989000000000001  7.91
-0.9003642857142857  2.069
-2.8831714285714285  1.3
0.3267285714285714  7.388
-0.4025214285714286  2.688
0.4900285714285714  4.895
-1.264814285714286  2.872
-2.144285714285714  1.64
4.699157142857143  5.077
2.352478571428571  3.314
-0.40465  11.495
1.9368714285714284  7.194
0.08617857142857142  8.246
-3.099357142857143  0.891
-1.5834285714285714  1.898
-0.9714785714285714  3.55
-0.47209999999999996  10.619
-1.5432357142857143  3.679
-1.3316999999999999  3.115
1.2469285714285714  6.925
-2.7468857142857144  1.532
-3.0088214285714288  1.291
-2.6654714285714287  1.652
-2.3863285714285714  1.431
0.6024642857142857  5.676
5.846471428571428  14.637
-0.45168571428571425  2.966
3.433057142857143  6.475
-2.1619571428571427  1.856
0.0745  3.983
-1.6293642857142856  2.963
-0.8111214285714285  1.665
2.401521428571429  8.535
-1.7209214285714285  2.324
-0.6893642857142857  9.882
-2.959014285714286  1.029
2.627107142857143  6.171
-0.3723357142857143  2.678
-1.2087285714285716  2.579
-1.367092857142857  2.087
-2.6650500000000004  1.462
1.0430142857142857  4.272
-0.5083857142857143  3.057
-2.5286500000000003  1.403
-1.289742857142857  5.416
-0.26767142857142856  2.576
-1.8080214285714284  4.723
-2.6398571428571427  1.454
-0.22120714285714285  5.555
0.13412142857142859  2.637
-1.7291642857142857  3.358
-1.2093285714285715  4.106
-1.6175642857142858  2.006
-2.8815857142857144  1.178
-2.614478571428571  1.581
3.1486785714285714  6.112
1.326442857142857  3.918
-2.5517714285714286  1.11
-0.843442857142857  2.96
-1.1106428571428573  4.919
-1.4100642857142855  2.029
1.2458642857142856  7.059
-2.504714285714286  1.887
-0.5450642857142857  2.679
1.3669714285714285  7.543
-2.6394642857142854  1.351
-0.2946642857142857  2.281
0.06741428571428572  5.209
1.9423428571428571  4.859
-1.2812714285714284  2.566
-1.0025785714285713  3.737
0.5173357142857143  3.3
-0.8433357142857142  2.848
4.220328571428571  8.196
-2.046321428571429  2.123
-0.4874357142857143  6.375
0.8377857142857144  3.447
-2.2196214285714286  1.291
-2.1040071428571427  3.335
-1.9379214285714288  2.107
-2.663992857142857  1.074
2.856757142857143  6.293
0.3246785714285714  3.833
-2.901657142857143  0.998
0.5620928571428572  7.895
1.036957142857143  9.642
-0.45629285714285717  8.192
0.47063571428571427  4.514
-2.3820214285714285  2.624
-2.0687571428571427  2.57
-2.4676428571428572  1.705
-1.3280785714285714  4.135
1.3872071428571429  14.65
-0.8734571428571429  4.471
-1.2273285714285713  2.082
2.7569214285714287  9.996
-2.5180928571428574  1.828
-0.7318142857142856  3.08
1.0673357142857143  4.722
1.7807285714285714  6.579
-0.30070714285714284  4.338
0.42987142857142857  6.571
4.1177785714285715  11.31
-0.3226  3.166
-1.241507142857143  4.551
-2.4959  1.514
0.3182857142857143  7.349
1.5174928571428572  7.708
-1.9691999999999998  2.027
-2.3922714285714286  2.072
-3.0533285714285716  1.545
-0.7920142857142858  5.288
-0.6102785714285713  3.393
-1.7636  1.704
2.73685  3.774
5.9758571428571425  11.789
-1.324207142857143  3.77
4.867192857142857  8.767
-2.437957142857143  2.439
-2.792507142857143  1.721
-1.9826857142857144  1.511
-0.5699  2.61
-1.1618142857142857  1.689
1.968492857142857  4.777
6.132935714285714  8.054
-0.4670642857142857  2.702
-2.3710642857142856  1.288
-0.32749285714285714  5.387
4.7491  7.472
0.9211071428571429  4.334
-1.9490785714285712  1.606
3.7544428571428567  7.838
0.8009642857142858  6.689
-1.6530285714285715  5.099
-1.5634142857142856  4.65
2.8118  3.333
-0.16733571428571428  4.645
-2.0387071428571426  1.534
-1.4940785714285714  3.243
2.560914285714286  7.479
-2.692835714285714  1.892
4.3013642857142855  8.571
0.13438571428571428  4.862
2.8860857142857146  5.837
-1.5724642857142859  3.336
-2.9046714285714286  1.394
1.343392857142857  5.252
0.35913571428571434  4.066
-1.9455571428571428  1.729
0.7141000000000001  5.851
-2.4437714285714285  1.854
3.0291857142857146  6.914
0.43178571428571433  8.593
0.5113571428571428  2.058
-2.016257142857143  1.813
-1.4522714285714287  3.646
5.398028571428572  2.339
0.5993142857142857  4.682
2.3196714285714286  4.884
0.7002642857142858  2.896
2.889607142857143  5.368
0.41550714285714285  2.77
-0.1482  8.445
3.14255  8.595
-2.7941857142857143  1.467
-1.9056571428571427  1.748
-0.14672142857142859  2.786
0.030757142857142858  2.881
0.7314  10.637
-1.4244142857142859  2.266
-3.05  1.316
-1.4959142857142858  1.639
0.3049357142857143  7.206
-2.369342857142857  1.476
-1.2692642857142857  3.687
-2.8894142857142855  1.571
2.6786357142857145  6.492
1.5133642857142857  12.91
-2.4828785714285715  1.599
-1.7191  3.752
0.4541  7.44
-2.4252285714285713  2.373
0.8916642857142857  8.01
-2.918392857142857  0.977
2.270907142857143  9.58
7.1077642857142855  6.284
-0.3194785714285714  6.733
1.448357142857143  7.975
0.2995928571428571  5.784
-2.4235928571428573  1.545
-2.3699  2.594
4.119264285714285  11.208
-1.9704714285714284  1.925
0.33704999999999996  4.25
0.9529357142857143  2.687
0.6494642857142857  3.426
4.596528571428571  11.208
0.5909357142857142  4.235
1.164742857142857  5.513
1.895935714285714  8.486
2.7447142857142857  11.28
0.15309285714285714  4.86
-3.2913357142857143  0.542
-2.9240285714285714  1.136
1.7724357142857141  5.479
-1.0299285714285713  4.892
-2.128514285714286  2.55
-2.309685714285714  1.018
-1.8928928571428572  2.262
1.0153785714285715  7.545
2.093714285714286  8.808
-1.3041142857142856  2.742
-2.878107142857143  1.672
0.4490357142857143  2.6
-1.0455357142857142  1.935
5.8676642857142856  8.929
1.4261357142857143  4.884
0.24757142857142855  5.83
-1.5323  1.19
-2.5702785714285716  1.896
-2.7289214285714283  1.894
2.0172785714285713  4.999
-2.7656785714285714  1.362
-2.3400857142857143  1.232
-1.6464428571428573  2.059
-1.6507285714285715  2.564
-0.6645857142857143  2.941
0.5753214285714285  3.641
-2.126035714285714  2.078
-0.6227428571428572  2.208
-0.9532571428571428  3.247
-0.6454571428571428  2.673
0.43387857142857145  4.39
-2.447014285714286  1.223
-2.2994714285714286  1.639
1.3255857142857141  10.351
-1.3285714285714285  3.649
-1.4043571428571429  3.162
-0.3445642857142857  2.301
3.8285  10.494
0.4346642857142857  8.761
-1.2529214285714285  3.849
3.525357142857143  6.34
-0.8605999999999999  4.649
-2.3504785714285714  1.345
-1.5784500000000001  2.769
0.30905714285714286  4.884
-2.3626071428571427  1.991
-2.6718  1.664
-0.45914285714285713  2.693
-1.7644785714285713  1.898
0.08445714285714286  5.13
-2.0025857142857144  1.678
1.313842857142857  4.232
3.9660714285714285  8.935
-2.1190714285714285  3.278
-2.8710714285714283  1.655
-2.068  2.669
-1.1656642857142858  4.076
1.5974428571428572  7.251
-1.4941428571428572  1.616
6.744164285714286  9.781
9.943721428571429  10.747
4.683321428571428  7.005
-0.3755428571428571  2.404
2.9985857142857144  6.388
2.143792857142857  5.93
-0.7837642857142857  3.634
-1.0708142857142857  4.597
-3.2004428571428574  0.626
1.2679500000000001  3.48
-0.5400142857142858  5.057
-2.887292857142857  1.255
1.9037714285714287  7.269
0.4816357142857143  2.48
1.7262214285714286  12.976
-0.6018428571428571  2.298
1.7760642857142857  5.472
5.809278571428571  8.29
4.172571428571429  9.051
-0.9403285714285713  2.153
-0.0525  4.468
-2.2651714285714286  1.339
-1.2168285714285714  3.497
-1.0108071428571428  3.174
-0.48724285714285714  2.598
-2.6038357142857143  1.51
-2.589842857142857  1.165
-2.4626  1.315
-0.36365000000000003  4.016
-2.5292285714285714  2.682
-1.9108571428571428  1.823
-1.88685  1.577
3.8213071428571426  8.267
-2.001592857142857  1.761
-1.3308571428571427  4.649
-0.6672571428571429  4.447
2.1783642857142858  10.713
-2.4718500000000003  1.688
-1.0407857142857144  2.928
-2.291321428571429  1.423
0.8289714285714286  5.11
-1.5805214285714286  1.938
-1.657957142857143  1.991
0.33712142857142857  3.992
-0.00048571428571428577  3.87
-1.100607142857143  2.235
-1.9033  1.144
0.7432214285714286  2.751
-1.6855928571428571  3.7
-0.5657642857142857  4.592
0.06135  4.911
-1.7819  1.476
-2.1873142857142858  1.421
1.4827428571428571  4.211
-2.2295857142857143  1.803
11.121585714285715  12.666
3.653221428571429  3.64
5.245978571428571  6.956
-2.3726785714285716  1.719
-1.5562357142857142  2.999
0.7728071428571428  16.605
-1.775907142857143  4.042
-2.347828571428572  1.412
-2.968442857142857  0.918
6.532057142857143  12.437
0.045464285714285714  4.47
1.5692285714285714  13.629
1.1670642857142859  9.404
1.7074428571428573  17.221
-2.6735642857142854  1.153
-0.62985  1.935
-2.648392857142857  1.265
-2.3962714285714286  1.547
-0.4052142857142857  8.525
2.8723571428571426  6.281
-0.7022714285714285  9.455
-2.469592857142857  1.155
9.113728571428572  12.926
1.0567  14.382
-1.8901928571428572  4.24
-2.0208  3.585
-0.36627857142857145  2.514
1.2999214285714287  7.568
-3.112157142857143  0.709
5.7643571428571425  11.114
-0.12842142857142858  5.428
-2.8808357142857144  1.13
7.111714285714285  12.522
0.33349999999999996  2.711
-2.1093642857142854  1.0
-1.4510714285714286  1.784
-2.408292857142857  1.764
1.9933357142857144  7.585
-2.830314285714286  1.553
-1.0450071428571428  2.652
-0.47675  4.825
1.9091714285714285  5.727
0.6932428571428572  4.796
-1.9963142857142855  1.698
-1.0815714285714284  2.787
-1.110007142857143  10.495
-2.4648785714285717  1.311
-2.2718642857142854  2.08
0.7253000000000001  7.173
2.0343071428571426  7.875
-1.6827214285714285  2.656
-2.831021428571429  1.674
-0.07675  3.2
0.5389071428571429  4.441
-1.0387571428571427  4.859
-0.8238285714285715  8.7
-2.01525  3.038
-2.803542857142857  1.401
-0.7335142857142857  7.883
1.8861785714285715  4.342
0.30047857142857143  8.215
-2.2808  1.354
-2.2463  2.326
-1.9926857142857142  2.327
-2.5490071428571426  1.625
4.2980857142857145  4.198
-2.83805  1.367
-2.797207142857143  1.182
-0.4468857142857143  3.401
-1.7079428571428572  1.622
-1.4987214285714285  4.138
-2.807528571428571  1.47
-1.9561857142857142  3.336
1.9250357142857142  5.406
-2.061042857142857  1.936
-2.661871428571428  1.542
-1.4594285714285713  1.928
10.140107142857143  6.736
-2.914592857142857  1.634
15.140292857142859  9.134
-3.205292857142857  0.771
1.4944  4.514
-2.001507142857143  1.142
-2.3122499999999997  2.062
-2.1451357142857144  2.8
9.265749999999999  7.727
2.444257142857143  9.759
-0.45405  4.646
-1.1201571428571429  2.569
4.4512285714285715  14.859
0.9848285714285715  5.092
2.7268357142857145  6.862
-1.1031785714285713  4.057
-3.128507142857143  1.067
-0.10412142857142857  4.77
4.543207142857143  7.827
-2.5481785714285716  1.328
-0.5908071428571429  6.956
-0.6919285714285714  3.831
1.8090214285714286  9.44
-1.6344642857142857  3.924
1.5592000000000001  6.51
-0.7763285714285715  3.869
-2.2994714285714286  1.286
-0.3217857142857143  4.977
1.2279357142857144  3.931
-2.739607142857143  2.243
-2.08385  2.151
-2.138264285714286  1.685
-1.7661499999999999  1.929
1.4450642857142857  13.592
-1.8369928571428569  1.971
8.225657142857143  15.284
3.2746357142857145  6.697
-1.2970214285714285  1.736
-2.945157142857143  0.969
-0.44371428571428567  4.122
0.24155714285714283  2.806
-1.1807714285714286  7.543
-2.828692857142857  1.449
-1.9431571428571426  1.54
2.1419928571428573  5.965
-1.3667  2.02
-2.7801714285714283  0.85
-1.5361928571428571  3.441
1.2656  9.593
-2.9702142857142855  1.108
-1.0979571428571429  1.972
-1.1754571428571428  2.622
-2.2722  1.863
-0.13227142857142857  2.692
0.31305  3.482
-2.5799714285714286  1.152
0.3041714285714286  6.883
-2.96515  1.279
-2.8981857142857144  1.356
0.25057142857142856  11.788
4.1867785714285715  7.669
-0.027214285714285715  2.716
-2.7966785714285716  1.748
-0.6494857142857142  4.589
-2.2113785714285714  1.542
-1.1302  2.464
-0.6577999999999999  3.806
-2.2536214285714284  1.964
-1.63425  2.684
-0.5428000000000001  2.137
-2.406671428571429  2.062
-2.5340142857142856  1.334
-0.21566428571428573  2.589
-2.182271428571428  1.074
10.843178571428572  8.788
6.0706428571428575  7.126
-1.4649571428571428  2.152
0.5574714285714286  4.417
-2.97155  1.474
-2.4774214285714287  1.857
-2.9734000000000003  1.458
2.3753571428571427  8.862
-0.49645  2.744
-0.19322857142857142  4.104
1.6132000000000002  9.692
0.5381142857142857  8.037
14.3523  8.031
-3.113857142857143  0.895
7.472442857142857  8.999
-2.3795428571428574  2.314
0.8082071428571429  3.646
0.9829642857142857  7.574
-1.7868642857142858  2.088
4.19095  7.649
0.25093571428571426  7.528
-0.5115857142857143  5.062
-0.3576142857142857  4.639
-1.815607142857143  1.625
-0.9643357142857143  6.639
-3.00795  0.95
-2.722507142857143  2.613
3.190457142857143  10.681
-2.7729214285714288  1.231
-1.1743071428571428  2.713
-2.7544142857142857  1.71
-2.7900428571428573  1.164
4.486999999999999  6.209
-1.7921214285714284  1.837
-2.717407142857143  1.538
-1.77205  3.754
-2.3942714285714284  1.87
-3.1634142857142855  1.238
-2.28165  1.865
-2.4883285714285712  1.331
-2.929135714285714  1.066
-1.4032857142857142  2.617
-0.3818357142857143  4.055
-2.318864285714286  1.506
0.8404214285714287  4.748
-1.081257142857143  3.594
0.7386214285714285  10.938
-2.636857142857143  1.175
-1.1364642857142857  3.263
-2.8552785714285713  1.167
-2.526357142857143  1.161
-0.7851571428571429  2.836
-1.7067357142857145  2.962
-2.8359  1.385
-1.5299428571428573  3.302
-0.8349357142857143  5.47
-1.7317714285714285  2.624
0.38354285714285713  4.217
-2.5626  1.866
1.4034  9.392
-2.7151785714285714  1.274
-2.7961571428571426  1.369
6.544250000000001  8.561
-0.654557142857143  5.28
1.7121142857142857  4.682
0.44845714285714283  2.214
-1.5533785714285715  2.318
-0.8788357142857143  3.162
-1.824407142857143  2.693
0.5435857142857143  6.18
-2.1595714285714283  1.199
-1.7725714285714285  1.714
1.4025785714285715  5.421
-2.3281857142857145  2.358
-2.50925  1.614
1.752607142857143  5.918
0.86615  2.703
-0.8068357142857142  3.462
0.19125714285714285  5.984
-2.7915642857142857  2.874
-2.983092857142857  0.993
1.0674857142857144  5.944
3.606414285714286  5.192
-0.6923642857142857  5.058
-2.573864285714286  1.155
-0.14100714285714286  5.887
-2.57265  1.79
5.563128571428571  7.171
-1.4536928571428571  3.433
-2.60495  1.315
-2.025242857142857  2.24
-1.9487357142857142  1.511
-1.8787285714285713  3.762
-2.506135714285714  1.915
-1.3637000000000001  3.439
-2.8449214285714284  1.478
-2.720907142857143  0.978
2.9619857142857144  11.028
-0.20090714285714284  2.508
-1.9134428571428572  1.933
0.029457142857142855  3.941
-1.9542857142857144  3.825
6.390214285714285  10.733
-2.950642857142857  1.219
-1.5495642857142857  2.108
7.7795000000000005  5.827
-2.614657142857143  1.666
-0.5359857142857143  6.219
0.39631428571428573  5.596
0.24594285714285716  5.314
2.539585714285714  5.79
0.5949571428571429  4.208
-2.2246642857142853  1.59
-1.6644571428571429  5.75
-1.9904785714285713  1.645
1.702  5.32
-1.0117357142857142  4.964
-2.925064285714286  1.144
2.668907142857143  6.004
-2.1484785714285715  1.953
0.008278571428571429  2.706
0.38826428571428573  5.91
0.27072857142857143  7.215
3.907892857142857  5.705
-0.5077785714285714  2.419
2.5573928571428572  5.456
-0.6575071428571428  3.337
-1.1992714285714285  2.417
2.404992857142857  4.409
-0.6082857142857142  8.961
0.33329285714285717  4.428
-0.30775  4.408
1.2944642857142856  8.103
-0.36624285714285715  4.834
-0.10323571428571428  6.681
1.2865499999999999  4.434
-3.013957142857143  1.225
2.712142857142857  12.678
-0.46104999999999996  2.197
-0.19247142857142857  9.384
-2.8543714285714286  1.622
-2.504485714285714  1.042
-2.595357142857143  1.765
3.6769785714285717  9.575
-0.43852142857142856  1.563
2.4953714285714286  5.452
1.7269642857142857  5.337
-0.06031428571428572  4.341
3.8310357142857145  4.753
-2.1367285714285713  1.797
-2.3183000000000002  1.369
0.6011357142857143  2.682
-0.10765714285714285  4.209
4.15725  11.482
0.7704714285714286  5.859
-3.1667785714285714  0.857
-2.4829142857142856  2.325
-2.958564285714286  1.552
-0.2063642857142857  2.644
-2.2816785714285714  1.541
0.8037928571428572  9.939
2.138814285714286  11.829
-2.9157142857142855  1.501
-1.0499357142857144  2.877
-0.5533071428571428  4.385
-2.156414285714286  2.368
4.012985714285715  7.916
-3.0086285714285714  1.208
-0.9943428571428571  4.818
-1.1731285714285715  3.704
-1.9006071428571427  2.325
-1.0510071428571428  2.578
-0.8438571428571429  2.763
-3.0870214285714286  1.283
-2.4019500000000003  1.425
1.3338214285714287  8.84
-0.4267214285714286  3.378
-2.1722285714285716  1.939
-1.7393857142857143  2.628
-2.482257142857143  3.553
0.7841  4.204
-2.0690142857142857  1.586
0.9617357142857142  6.597
0.8472357142857143  5.434
-1.8444  2.299
-2.008221428571429  1.986
-2.543242857142857  1.661
6.880628571428572  10.555
-1.0877071428571428  1.929
1.9994  5.731
0.8412214285714286  4.798
-1.9515642857142856  3.979
-0.32620714285714286  4.264
2.060164285714286  9.096
0.26365  4.124
3.520657142857143  5.558
-2.521514285714286  1.121
6.044692857142857  10.725
0.6297  4.92
1.7176285714285713  5.295
-1.8710571428571428  1.131
4.180485714285714  5.54
-1.2975214285714285  5.45
-0.7359  4.742
-2.343092857142857  2.479
-1.9314642857142854  1.719
0.3839785714285714  11.455
-0.6954642857142856  2.165
-1.9935357142857144  2.803
0.7473357142857142  4.024
-1.2533571428571428  3.219
-1.1139428571428571  2.552
-2.261185714285714  1.407
3.0944857142857143  7.843
-2.3082142857142856  2.565
0.19597857142857145  5.025
0.9580928571428572  8.964
-0.814  3.503
-1.1573142857142857  3.774
0.7279  4.738
-0.33535714285714285  4.241
-2.393342857142857  1.542
-0.8832214285714285  4.042
-1.1103  2.351
-1.5845642857142856  4.115
-2.1728285714285716  2.999
-2.8872714285714287  2.751
1.7436214285714287  2.695
1.0271642857142858  8.458
-1.8785714285714286  2.041
-2.5109357142857145  1.705
0.531  5.907
-0.5993214285714286  3.982
10.719164285714285  7.801
1.8390428571428572  5.626
1.3416714285714286  5.757
0.2120142857142857  3.529
0.7634071428571428  12.557
-0.5628142857142857  16.096
4.525692857142857  10.929
1.4598142857142857  13.248
-2.245107142857143  1.324
1.3404857142857143  5.844
-0.29232857142857144  6.182
-2.3681714285714284  2.099
-0.8559714285714286  2.546
-0.09602142857142856  8.792
0.62295  6.039
-0.10616428571428571  5.888
-2.6647  1.813
5.790071428571428  11.812
-2.633092857142857  0.987
-2.531907142857143  2.602
-2.625035714285714  1.259
-1.6577428571428572  3.362
-2.8922714285714286  1.143
-2.944857142857143  1.204
-2.32835  1.96
-0.4814142857142857  5.113
-0.15412857142857142  5.295
-2.637657142857143  2.59
-1.5840928571428572  3.352
-0.3636285714285714  5.46
1.6516857142857142  4.433
-1.8536714285714286  1.313
-1.6000785714285715  7.566
-0.4853571428571429  2.306
2.4435357142857144  6.467
-0.67205  4.399
0.10167857142857142  4.756
-0.9367357142857143  3.316
-1.9052285714285717  2.012
1.6624785714285715  8.024
5.447042857142857  7.273
-2.6639714285714287  1.734
-2.7243  1.589
0.17327857142857142  3.93
-0.5043785714285715  3.011
5.261464285714286  6.499
2.74025  4.921
-2.715757142857143  1.685
0.27417142857142857  5.36
2.637035714285714  7.454
-1.2366285714285714  3.56
-1.2404428571428572  1.728
-0.8848071428571429  3.431
-0.33109285714285713  2.665
1.9285071428571428  8.393
1.0523357142857144  4.395
-1.0805071428571427  2.635
-2.413178571428572  1.448
-1.8121571428571428  1.993
0.14227142857142858  2.138
2.303642857142857  7.818
2.6426857142857143  4.684
0.46977142857142856  2.974
0.13147142857142857  3.277
-0.08755  2.883
-0.71355  3.065
-0.6380357142857143  5.202
-2.7700714285714287  1.307
1.7355857142857143  10.309
5.434485714285714  5.295
-1.038157142857143  5.479
-1.7017142857142857  2.471
-0.5938214285714286  2.416
-0.6621428571428571  2.852
-2.326192857142857  1.724
0.15655714285714284  7.969
-2.713357142857143  3.007
2.035835714285714  5.659
3.8875857142857138  8.94
-1.638292857142857  3.054
0.12087857142857142  4.362
-2.9283285714285716  1.548
-1.022992857142857  3.063
-0.5142285714285715  2.351
4.237964285714286  11.012
-0.24802142857142856  9.566
-2.7529785714285713  1.219
-2.9999428571428575  1.324
3.0615  3.364
11.6778  7.997
-2.9343999999999997  1.246
-3.008385714285714  1.559
-2.000142857142857  1.887
-2.2410071428571428  1.172
3.3628642857142856  5.033
-1.565842857142857  2.055
0.25184285714285715  5.051
-2.906978571428571  1.255
-3.0118214285714284  1.386
-1.8945285714285713  1.942
0.19783571428571428  10.07
-2.28185  1.383
-1.9722714285714285  2.207
-2.1459285714285716  1.813
1.1172571428571427  7.266
0.4909571428571428  3.539
-1.07875  4.473
0.11195714285714285  7.078
-1.3794214285714286  3.658
-1.7817714285714286  2.311
0.36045  3.359
-1.7066571428571429  3.341
-2.2751357142857143  2.891
-3.1471142857142858  1.038
-2.009035714285714  1.678
-1.7120642857142856  2.418
-0.28415  8.403
-2.6423857142857146  1.131
1.8317357142857142  9.443
2.147557142857143  5.242
-0.3580285714285714  10.786
3.9606857142857144  10.429
-2.410342857142857  1.789
-3.05005  0.946
-2.2612642857142857  1.533
-1.9865714285714287  1.842
-2.957785714285714  1.059
-1.5239642857142857  2.227
6.980514285714286  7.689
5.5793357142857145  11.106
-0.7059357142857143  3.811
-1.5434857142857143  1.976
-2.5181642857142856  2.781
-1.556757142857143  5.246
-1.80695  1.277
0.04472857142857142  10.352
0.22785714285714284  7.452
-1.932257142857143  1.583
-0.7725928571428571  3.766
-0.26087857142857146  7.659
1.8549071428571429  8.64
-1.7165428571428571  2.027
-2.909885714285714  1.532
1.4631214285714285  13.622
-0.7665785714285714  6.184
-1.5689142857142857  2.251
2.8316714285714286  5.769
2.0011  4.148
0.6481785714285715  5.395
-1.7398428571428572  2.377
-2.7770214285714285  1.035
-1.8918142857142857  1.467
-1.2434142857142858  3.101
-3.058985714285714  0.728
-2.6249428571428575  1.22
-1.8497285714285714  2.367
-1.7888285714285714  2.795
-2.3338  1.591
-2.6650785714285714  1.299
-1.591692857142857  4.168
-0.9521428571428572  3.522
-2.189107142857143  1.544
0.14464285714285716  3.422
-0.2310142857142857  5.857
-2.514342857142857  1.396
4.1017214285714285  5.962
-2.214842857142857  2.289
3.874428571428571  8.789
4.441  7.462
-0.47998571428571424  4.193
1.7340642857142858  9.328
-0.14242857142857143  4.677
-0.8326357142857143  5.303
-1.0291357142857143  3.514
1.9121285714285712  5.491
3.811542857142857  9.933
-1.7366857142857142  1.496
-1.55175  1.931
-1.9336071428571426  2.159
-2.5230142857142854  1.459
-2.489  2.806
-2.62855  1.978
2.234942857142857  6.07
-1.0691714285714287  2.468
-0.19557857142857143  5.001
0.5862357142857142  6.611
1.330342857142857  10.198
-2.9751357142857144  1.323
-0.2602357142857143  2.884
0.15702142857142856  2.953
-2.1586714285714286  1.052
0.6685642857142857  10.756
-1.0856857142857144  2.148
4.9716499999999995  8.863
-0.4325  9.66
-2.6033785714285713  1.777
0.4253214285714286  3.053
-1.252614285714286  3.349
-2.5428  2.086
6.250164285714286  8.414
-3.0101785714285714  1.28
-1.2603642857142856  2.489
-2.292535714285714  2.221
1.1423285714285714  5.297
-0.8343142857142857  2.489
-0.27722857142857144  4.335
-3.0187642857142856  1.557
2.0472357142857143  11.727
-0.5967071428571429  2.299
-2.0689285714285712  2.024
-0.022142857142857145  4.428
-2.409664285714286  1.246
1.439857142857143  3.609
-2.5902928571428574  1.536
-2.60855  1.42
-0.7752285714285714  5.868
-0.02302857142857143  7.869
-2.329614285714286  1.245
2.6653785714285716  8.312
0.9646499999999999  8.488
-0.36040714285714287  3.158
2.10725  6.607
-0.59  2.338
-1.7752285714285716  1.385
-1.5257642857142857  4.623
-0.8078928571428572  2.628
0.13313571428571427  4.056
1.0641714285714285  4.678
-2.9974714285714286  1.266
-2.6985857142857146  1.382
4.6782642857142855  8.13
-0.8060714285714285  4.07
-0.13355714285714285  7.825
-2.4610642857142855  1.571
-2.928514285714286  0.863
10.38942857142857  19.646
-2.995835714285714  1.275
0.7874357142857142  5.194
2.886514285714286  8.534
-0.5946  1.622
0.4621428571428572  7.229
-3.2223214285714286  0.801
-2.3359714285714284  1.496
2.0152428571428573  5.607
0.5259785714285714  4.826
-1.9895285714285713  1.274
-0.4091  7.055
2.1914928571428574  9.763
6.43265  11.992
1.7254357142857144  6.163
-2.1556714285714285  1.502
-0.6975857142857144  1.742
-3.1207214285714286  0.847
-2.8710428571428572  0.943
-2.212042857142857  1.52
0.29743571428571425  4.471
2.3344785714285714  4.653
-2.378807142857143  1.257
-2.4959785714285716  1.449
0.4288142857142857  4.254
-2.3319214285714285  1.258
-2.5391642857142855  0.981
-0.6798285714285714  6.968
-0.3297857142857143  14.354
2.4186642857142857  5.369
1.5843  4.912
-0.7759214285714287  2.567
-1.920907142857143  2.737
2.607557142857143  9.64
3.058114285714286  4.751
-0.8723857142857143  5.224
1.8278214285714287  8.919
-2.3394642857142856  1.759
-3.009064285714286  1.16
-2.1785357142857142  1.307
0.13012142857142855  3.488
-1.7505285714285714  1.355
5.4052428571428575  9.761
1.8671571428571427  9.0
-2.7989785714285715  0.806
-1.8892928571428569  4.071
-2.253257142857143  1.838
-2.151007142857143  3.663
-0.6352  4.575
-0.1272  7.153
-1.555907142857143  4.227
-2.604964285714286  1.247
-2.426542857142857  2.123
-1.8797214285714285  3.09
4.407342857142857  8.716
-0.5642428571428572  6.58
-1.2167285714285716  7.317
-1.5801214285714287  1.311
-1.0279142857142856  4.203
-2.6015142857142854  1.136
-2.472892857142857  1.233
3.0874214285714285  8.071
1.5487071428571428  8.499
-1.3884142857142856  3.134
1.5137357142857144  7.231
0.42469285714285715  4.601
-2.324192857142857  1.96
-1.2178571428571427  2.734
-2.654892857142857  1.704
0.3899714285714285  4.494
0.2584  6.237
1.0482  5.256
-1.1255785714285713  2.51
-0.28276428571428575  5.237
-2.791314285714286  1.632
0.7735285714285715  3.046
1.0325357142857143  9.599
0.6397  5.433
-2.809607142857143  1.174
-2.6341071428571428  1.342
-1.3945571428571428  1.988
-0.14760714285714285  2.504
-2.2848  2.028
0.1289857142857143  5.353
-1.6012857142857144  2.861
-2.9875714285714285  1.161
-3.035157142857143  1.167
4.8733071428571435  11.431
-1.29285  2.961
-0.5542285714285714  6.394
0.5215357142857143  3.565
1.8877071428571428  8.081
-0.31849285714285713  4.753
-3.185507142857143  0.759
-0.8704571428571429  2.929
-2.6802571428571427  1.63
-2.440042857142857  1.709
-2.553171428571429  1.766
1.1113142857142857  4.572
-2.497042857142857  3.148
-3.06785  0.953
-0.57995  4.147
3.169057142857143  9.324
-2.300357142857143  1.682
-3.135135714285714  0.641
-3.147507142857143  0.867
-0.47701428571428567  1.737
-1.37575  2.739
1.4686785714285715  3.777
-1.1018285714285714  3.181
4.966628571428571  5.201
-1.9491714285714288  3.502
8.6816  7.152
-3.0208  0.997
0.6186571428571428  2.557
3.2397642857142857  10.272
-3.064057142857143  1.213
-3.010135714285714  0.977
-0.6056571428571429  3.483
-2.4217071428571426  1.243
-2.142692857142857  1.696
-2.5748785714285716  1.314
-2.3124785714285716  1.461
2.475342857142857  9.576
1.8856785714285715  2.72
0.12824285714285716  4.615
0.4954214285714285  2.665
-1.3645142857142858  4.268
0.3302214285714286  5.657
2.3837642857142853  9.462
-1.277785714285714  1.676
1.4740499999999999  6.337
-2.2106142857142856  1.543
-2.948464285714286  0.885
-1.3856928571428573  3.662
-0.2346  7.574
-0.11962857142857143  5.521
-2.8850285714285713  1.504
-1.49165  2.707
0.7772357142857143  9.934
-1.9069571428571428  1.59
-1.4517071428571429  2.267
-2.253257142857143  1.765
2.517735714285714  8.123
-0.8571714285714286  6.084
-2.148807142857143  2.427
0.2098857142857143  2.225
-2.4951785714285712  1.305
-2.031542857142857  3.505
-1.6311357142857144  2.343
-2.8207642857142856  1.382
-2.114557142857143  1.666
-1.5426  2.166
1.0746357142857144  9.124
0.0012285714285714285  5.426
-0.2343357142857143  3.641
2.4735357142857146  6.026
-1.8137571428571428  3.243
-0.5011071428571429  5.528
1.5137500000000002  4.806
-1.621257142857143  2.896
-2.8824571428571426  1.325
-3.1181785714285715  1.235
-0.9289428571428571  2.443
-2.3945000000000003  1.943
-1.7356714285714285  1.983
-2.0301142857142858  2.156
0.9911785714285714  7.85
-2.5446142857142857  1.326
-1.6073785714285713  3.536
-0.39155  5.198
2.1474785714285716  13.763
0.4373142857142857  4.803
0.08490714285714286  3.809
0.3749928571428572  2.781
1.0421  7.943
-0.6979285714285713  2.209
-3.058907142857143  1.098
-1.4367999999999999  2.192
-1.3870357142857144  5.193
-3.1625571428571426  0.897
-1.3291642857142858  1.707
-1.3897785714285713  2.691
-2.6846428571428573  1.4
-3.1153142857142857  1.245
1.9923714285714287  5.855
0.6001714285714286  5.091
-2.7809357142857145  1.61
-3.0331357142857143  0.948
-0.6121928571428571  5.901
-1.6748785714285714  1.67
-2.305085714285714  1.361
-2.4789714285714286  2.324
-2.58575  1.538
-2.462014285714286  1.426
-1.3805285714285713  2.37
1.767407142857143  5.927
-0.4987357142857142  2.717
-0.6657  4.086
8.772821428571428  6.39
-3.0258214285714287  1.19
-2.008035714285714  1.541
0.49832857142857145  13.793
1.3414357142857143  6.392
-2.4939  1.509
-1.5978928571428572  2.07
-2.7139857142857147  1.47
-2.2554642857142855  1.582
-2.4934999999999996  1.486
-0.40176428571428574  3.542
1.4395785714285714  7.587
2.562335714285714  11.376
-1.5254214285714285  4.288
-1.0740928571428572  2.772
2.605042857142857  8.38
-1.2683714285714285  3.878
0.14393571428571428  7.464
-0.43317142857142854  4.412
-1.6298285714285714  3.24
0.7574642857142857  9.351
1.0733642857142855  5.896
-2.2678357142857144  1.858
-1.0239785714285714  3.174
-0.4245285714285714  2.794
-2.7390785714285713  1.527
-1.2591571428571429  1.567
3.216264285714286  5.971
0.20225714285714286  4.492
4.462535714285714  10.307
-1.1643714285714286  4.06
-0.3748214285714286  3.551
3.3000071428571425  8.954
-2.9554642857142857  1.43
-3.0462857142857143  1.238
-1.9132214285714286  2.981
0.36947142857142856  3.279
0.43965000000000004  5.199
-2.0862857142857143  1.779
1.0210785714285713  7.402
2.47565  6.352
0.47365714285714283  5.001
-2.0116214285714284  2.335
-2.5168285714285714  1.611
-1.9200714285714287  1.862
0.26626428571428573  4.699
-1.2112285714285715  2.221
0.5467785714285714  7.813
-1.8769214285714286  3.298
15.892278571428571  8.435
-0.9877071428571428  4.066
-2.060864285714286  1.921
0.4394142857142857  8.443
4.993435714285714  6.446
-0.04524285714285714  4.942
4.673507142857143  7.579
2.3318285714285714  8.334
0.13790714285714284  2.54
1.2292571428571428  5.821
6.745507142857143  13.087
0.6398071428571428  9.975
-0.26122142857142855  5.268
-2.343892857142857  2.663
-1.7021785714285715  2.464
-0.11422857142857143  3.864
-0.6280071428571429  2.974
4.5715071428571425  9.681
-1.0856571428571429  4.146
0.3981  6.164
4.157292857142857  7.189
1.7779500000000001  3.265
-1.5016857142857143  6.317
-0.007235714285714285  2.616
-1.0628428571428572  5.724
6.605185714285715  11.139
-2.785607142857143  1.281
-2.158107142857143  2.036
-1.6177285714285714  4.477
-2.1528285714285715  1.59
-0.5538857142857143  3.054
0.61005  5.179
0.5312642857142856  7.453
-2.169157142857143  4.462
6.706664285714286  6.404
-2.2388285714285714  2.015
-0.4078857142857143  2.733
0.19794285714285714  4.189
-2.349285714285714  2.975
0.031050000000000005  3.908
-2.905542857142857  1.2
-2.7929  0.885
10.91435  16.375
-0.8490857142857143  4.234
-1.3156428571428571  1.278
0.5619785714285714  5.817
-0.5837857142857144  3.976
-2.108692857142857  1.737
-2.1409714285714285  1.014
-2.1079714285714286  1.953
-1.3323  5.157
-2.3368714285714285  1.364
4.483214285714285  7.901
-1.8104714285714287  3.101
-1.9283714285714284  3.707
-0.5833357142857143  1.657
-0.8591785714285715  3.986
1.1221857142857143  9.522
-1.3600714285714286  12.416
1.0611285714285714  8.859
-2.6099071428571428  1.524
-0.9583642857142857  4.795
2.538507142857143  8.541
-1.5388642857142858  1.924
0.24019285714285715  7.443
0.47604285714285716  6.004
0.9400071428571428  14.264
4.8176000000000005  16.735
-0.9968357142857142  6.523
-1.9818  1.415
1.5798571428571428  3.751
-2.9355499999999997  2.661
1.4894285714285715  4.41
3.2030214285714287  9.003
0.6260928571428572  6.86
-0.4643428571428571  7.176
-2.5351142857142857  1.357
0.5999357142857142  4.849
-3.0822142857142856  1.169
-2.244521428571429  1.281
0.19405714285714284  9.537
0.8443142857142857  5.536
-0.6964714285714285  1.551
0.3603357142857143  2.194
-0.33587142857142854  3.792
2.191942857142857  9.606
3.389364285714286  7.557
0.08887142857142857  3.086
-2.728492857142857  1.187
-2.665542857142857  1.926
-3.157514285714286  1.002
1.5190857142857144  5.386
-0.7144928571428572  6.041
1.533742857142857  3.855
-2.1836285714285717  2.424
-2.1481142857142856  1.026
-1.4901857142857142  2.447
-2.1005142857142856  2.1
-1.3461999999999998  2.092
-1.3853857142857144  1.737
-0.14935714285714285  4.694
-0.13253571428571428  5.143
-3.069107142857143  1.146
-0.20525714285714286  4.246
2.426871428571429  6.021
-3.08995  0.923
-2.3509214285714286  1.924
0.5086499999999999  2.761
-0.8369285714285715  3.353
3.2022928571428575  9.29
-1.5645857142857142  1.902
-2.726942857142857  1.545
-1.348357142857143  3.067
-2.149364285714286  3.803
0.7232928571428571  6.709
-0.23108571428571426  6.521
-1.3444  3.411
-1.761907142857143  1.983
-1.918685714285714  1.865
0.6662785714285714  5.658
-0.05191428571428571  6.473
-2.550957142857143  1.711
4.072635714285714  9.552
-2.998671428571429  1.308
2.278257142857143  7.476
-0.040600000000000004  1.539
-1.3705  2.808
-0.28857142857142853  5.596
0.19442857142857142  4.869
0.5114000000000001  5.903
-1.9105714285714288  1.937
-0.45144285714285715  5.781
-2.2781714285714285  2.77
-0.06265714285714286  4.701
-1.4661071428571428  2.799
1.7464428571428572  8.809
-1.207042857142857  3.112
-0.25866428571428574  9.118
-1.844  2.425
-1.978257142857143  1.712
2.0161571428571428  7.09
1.6182714285714286  6.91
3.453385714285714  8.353
-1.5381357142857144  2.255
0.9355571428571429  7.095
-1.11185  1.876
-2.3255714285714286  1.419
-1.5595142857142856  1.96
1.5133785714285715  3.159
-2.2281142857142857  2.605
0.7257428571428571  3.203
0.7112785714285714  7.433
-2.322164285714286  2.227
-1.8396142857142856  1.203
0.48617142857142853  6.194
-0.6955928571428571  2.702
0.13584285714285715  3.813
-2.791057142857143  1.387
3.0446785714285713  11.719
-0.13030714285714284  2.537
1.3451785714285713  5.89
-2.4994571428571426  1.694
0.06889285714285714  2.848
0.3462071428571429  6.577
6.051228571428571  11.664
-0.10663571428571429  7.685
3.005792857142857  8.366
-2.526892857142857  1.048
-2.6431571428571425  1.8
2.4723214285714286  5.851
-0.6238214285714285  3.183
-3.0049071428571428  1.514
-0.6888285714285715  2.707
1.8833642857142856  5.806
-2.5914571428571427  1.437
4.812042857142857  4.842
4.004221428571428  11.853
-0.9829928571428571  5.434
0.6112714285714286  6.995
-0.6745571428571429  1.971
4.889678571428571  6.791
-1.8596642857142858  1.802
-2.5759785714285712  1.409
-3.1999642857142856  0.796
-0.2484214285714286  4.053
2.2750285714285714  5.059
-2.2991142857142854  2.209
1.4811  7.909
4.92135  4.206
-0.2376857142857143  4.357
-3.0842857142857145  1.138
-1.9227857142857143  2.316
3.09885  6.591
0.7383214285714286  4.232
2.6556357142857143  8.656
-0.023635714285714288  7.106
-1.4603857142857144  2.45
4.161485714285714  5.766
0.8708714285714285  5.858
-2.12975  2.159
0.9016857142857143  3.513
-1.3120928571428572  3.632
-2.6715714285714283  0.921
-0.48407142857142854  5.261
0.8329  6.384
-1.4171571428571428  2.404
-2.9105214285714287  1.398
0.34885  5.088
4.948242857142858  4.978
-0.6916714285714286  3.274
2.330421428571429  3.214
3.901742857142857  5.585
-2.758307142857143  0.99
-1.9471142857142858  1.581
-1.0240571428571428  5.091
0.49375  5.539
-2.0335357142857142  2.139
-1.2785571428571427  3.62
1.527492857142857  4.45
1.9139785714285713  7.103
-0.008971428571428571  5.242
-0.72045  2.382
-1.9123999999999999  1.679
0.24815714285714283  3.248
-1.7792642857142857  2.756
-0.30239285714285713  2.019
-0.2790785714285714  2.426
0.4314857142857143  2.517
2.721714285714286  6.351
-1.8501142857142858  2.433
-0.6398  4.633
0.4844428571428572  3.666
-2.802835714285714  1.379
0.08667857142857142  5.84
-1.6159928571428572  1.601
-0.9299214285714286  2.083
0.6462357142857142  4.972
-0.4096  6.742
3.153585714285714  8.481
1.1963428571428572  9.078
-0.14862857142857142  8.207
-1.9152357142857142  2.498
3.9352285714285715  4.58
0.8725928571428572  4.019
-2.3657642857142855  1.986
-0.42692142857142856  6.021
0.7243071428571429  4.43
1.2715357142857142  8.107
-0.2915857142857143  2.965
2.589914285714286  3.85
0.9785642857142857  4.392
0.5715642857142857  5.476
-1.3578071428571428  2.199
0.5309642857142857  4.383
-2.438242857142857  2.404
1.0522285714285715  6.849
0.052192857142857145  3.275
2.6894214285714284  4.565
-1.7257  2.593
-0.5347357142857143  3.079
-2.4834642857142857  1.856
4.251764285714286  12.333
-1.902707142857143  1.841
1.1639214285714286  9.098
-1.6046785714285714  2.072
-2.6937357142857143  1.403
-2.6113785714285718  2.027
3.804928571428572  7.121
2.9821785714285713  6.851
4.38835  9.947
-1.7018785714285716  2.034
2.138007142857143  12.612
0.8978785714285714  8.127
-2.7494285714285716  2.659
-0.9197714285714286  2.816
1.375392857142857  3.789
2.275  9.396
5.617614285714286  3.855
0.12977142857142857  3.885
1.5330928571428573  4.167
0.8625071428571429  4.485
-1.1965714285714286  4.554
-1.5930571428571427  2.857
0.5273857142857143  4.825
-0.018321428571428572  4.157
7.2095142857142855  11.865
-2.4527785714285715  1.773
3.629142857142857  11.678
-1.7405357142857143  2.476
3.3921214285714285  4.785
-0.43497142857142856  5.506
4.386964285714285  11.926
-2.335342857142857  1.304
-2.013142857142857  3.201
-2.7374214285714285  1.388
-2.867364285714286  1.192
-1.823357142857143  2.607
0.8196357142857142  3.095
-1.3760071428571428  1.456
-2.422292857142857  1.35
-1.3540214285714285  3.24
-1.5523785714285714  2.879
3.147264285714286  6.185
1.9842857142857144  6.141
-1.305742857142857  2.48
-3.0540214285714287  1.375
-1.0748357142857143  2.964
-0.09247142857142857  5.225
-2.7946000000000004  1.496
-1.9782714285714287  2.583
-0.21769285714285713  6.352
6.570557142857143  15.171
0.868592857142857  15.071
-0.8362357142857142  7.004
-0.6447785714285714  3.538
3.14095  9.328
-1.8258785714285715  4.582
-1.40285  2.011
3.1050714285714283  8.32
-2.603207142857143  1.716
1.3631071428571429  7.706
6.466735714285714  8.278
-0.981742857142857  2.213
0.45112857142857143  6.857
0.6540642857142858  5.031
-2.7363642857142856  1.071
-0.5395785714285714  6.07
6.211721428571428  10.776
-2.349007142857143  1.383
-3.0176142857142856  1.197
1.9685357142857145  7.311
-2.728007142857143  1.448
1.1922071428571428  3.401
2.041171428571429  10.775
-1.7251214285714285  2.394
0.9320857142857142  8.598
-1.0998999999999999  2.539
0.7801214285714285  7.342
1.0313999999999999  8.405
-0.7905285714285715  4.26
0.002392857142857143  2.79
-2.681457142857143  1.415
2.7407785714285713  14.76
0.8821  5.034
6.282385714285714  11.766
2.6623285714285716  10.411
-2.662614285714286  1.84
-2.0793785714285713  1.583
0.15735  2.475
3.7979571428571433  10.218
-1.2501285714285715  4.117
-0.5839285714285715  7.019
-2.2049785714285712  1.448
2.90125  7.302
-2.4747357142857145  2.05
-1.943657142857143  2.795
-2.4692285714285713  1.082
0.9558428571428572  2.74
-2.3014142857142854  2.058
7.7057  7.709
-2.170842857142857  1.872
0.3661142857142857  6.664
5.909207142857142  9.349
-2.6411142857142855  1.412
1.06585  5.243
-1.6104928571428572  2.355
-0.8737428571428572  2.726
-1.2340857142857142  2.404
1.2203357142857143  3.613
-0.8045214285714285  2.243
2.5985714285714288  7.107
-2.471714285714286  1.759
-0.5766214285714286  4.95
-0.22004285714285715  3.707
-2.4556  1.605
-2.0969214285714286  2.167
-2.7301285714285717  1.521
0.13989285714285715  4.247
-0.6513928571428571  5.175
1.20965  10.936
1.510607142857143  8.787
2.0875  5.057
-0.7839142857142858  3.132
-2.2098214285714284  2.382
-1.1128500000000001  2.662
-2.339842857142857  1.912
-2.1519  2.881
2.4558214285714284  8.37
0.041557142857142855  5.007
-0.13745714285714286  3.624
-2.5317214285714282  1.244
-0.11288571428571428  5.373
-2.424128571428571  2.786
-0.5533714285714285  6.493
-1.4419071428571428  1.949
5.143664285714286  10.786
-1.1591357142857142  2.646
1.554557142857143  3.223
0.7191214285714286  8.092
-2.9634642857142857  1.834
7.855621428571429  10.914
-0.6069357142857144  2.678
-0.015692857142857144  7.002
0.9435428571428571  5.813
-1.1777  4.507
-0.0030499999999999998  3.139
-0.030492857142857144  11.903
2.5133428571428573  12.129
-0.33822142857142856  11.008
-0.8335928571428571  2.182
-0.4924071428571428  2.446
-2.7269357142857142  1.756
-2.69555  1.104
-2.66965  1.345
0.9123642857142856  6.811
-0.41937857142857143  5.008
-1.9977071428571427  2.709
-0.3425857142857143  5.099
1.5932071428571428  8.785
5.764392857142857  6.204
1.5126285714285714  8.041
-1.2467357142857143  2.452
-0.6168071428571428  6.844
-2.85325  1.62
-2.0685571428571428  1.543
-0.9632285714285714  2.49
-2.778885714285714  1.272
-1.469242857142857  2.603
-2.731207142857143  2.247
1.5377571428571428  7.775
-1.3869214285714286  2.556
-1.303642857142857  1.933
-1.8587785714285714  2.16
-0.1437142857142857  4.912
0.21159285714285714  5.855
0.3859714285714286  5.182
-0.39937142857142854  10.007
0.7039785714285715  9.166
-0.6500714285714286  7.378
-1.8765714285714288  1.972
-0.5997714285714286  10.812
-1.9964857142857142  3.198
4.206335714285714  5.995
-2.0913785714285713  2.118
-1.2910142857142857  5.043
0.7397928571428571  3.015
-2.289135714285714  1.374
2.2138214285714284  8.552
5.1435571428571425  10.331
0.17135  4.848
-2.236628571428571  1.345
1.8307357142857144  6.764
-0.8023428571428571  4.414
-1.1625785714285715  1.81
3.6895857142857147  5.083
-1.4251714285714285  2.564
-0.47552142857142854  2.15
2.6214785714285713  6.171
0.8584214285714286  7.123
-2.528564285714286  1.895
5.2335642857142854  8.405
6.807764285714286  4.948
-2.0273214285714283  3.028
-0.2205285714285714  3.769
-2.4956714285714288  1.571
-2.342157142857143  1.555
-2.559614285714286  1.182
-1.95195  2.152
-0.8275571428571429  4.489
0.47087142857142855  6.244
-0.28032142857142855  7.438
-2.058592857142857  3.549
-2.342235714285714  2.141
-2.0398285714285715  3.317
-3.0037285714285713  1.012
-2.3613571428571425  1.248
0.4943071428571429  2.443
5.042742857142858  3.877
-1.9744214285714285  2.151
-2.5351142857142857  1.699
-2.9350428571428573  1.048
1.1663357142857143  4.364
-2.4698214285714286  1.065
-3.2156857142857143  0.792
-0.9100714285714285  3.478
-2.6872642857142854  1.341
-1.6793071428571429  1.681
-2.3047214285714284  1.448
-1.9147928571428574  1.807
0.26063571428571425  4.839
1.3244285714285713  7.643
5.4527  9.075
-1.2577642857142857  3.004
-0.5316285714285715  2.444
-1.5003214285714286  2.761
-2.6764785714285715  1.43
-0.9647642857142857  5.4
2.1759714285714287  5.005
1.1543928571428572  11.98
1.8549714285714287  6.968
-0.6129285714285715  2.305
2.4966142857142857  4.911
-1.9485428571428571  2.46
1.9448428571428573  16.058
-2.2530214285714285  1.399
-2.6624857142857143  1.534
0.6462  8.645
0.3182714285714286  2.389
0.9768785714285715  5.339
1.7819142857142856  4.854
1.503342857142857  4.327
-2.7586857142857144  1.203
-1.6080285714285714  2.638
-1.9244785714285715  2.043
7.7232  6.204
-2.0888428571428572  1.83
-0.08717857142857142  9.811
1.0816142857142856  5.44
-2.8613571428571425  1.278
4.257835714285714  6.43
-0.08427142857142857  7.287
1.0366071428571428  6.781
0.6995785714285715  4.736
2.332057142857143  3.547
3.879721428571428  6.337
0.6066571428571429  5.735
-0.3934214285714286  2.707
-0.43985714285714284  2.879
-2.267392857142857  1.417
0.22377142857142857  3.563
-1.9045642857142857  3.697
0.37670714285714285  2.471
0.8920357142857144  2.964
6.816307142857143  7.755
-2.0499214285714285  2.073
0.7471857142857142  5.328
-0.8776785714285714  2.167
1.5935857142857144  7.52
0.6054071428571429  7.154
4.751842857142857  5.512
-2.4214285714285713  1.98
2.2113785714285714  9.971
-0.3692214285714286  2.322
-1.3905928571428572  4.077
2.657764285714286  5.884
-1.66335  2.316
-2.536657142857143  1.643
-1.8182285714285713  5.844
2.2948142857142857  12.863
-1.8892142857142857  1.936
5.635485714285714  6.571
-2.213128571428572  1.23
-2.7647285714285714  1.645
-2.455057142857143  1.109
2.3653642857142856  5.471
-2.2655285714285713  1.69
5.886764285714286  8.162
-2.6395999999999997  1.925
0.5163  2.846
-1.474807142857143  3.582
-0.1370785714285714  4.211
-2.7048214285714285  1.148
-2.80285  1.182
-2.3150999999999997  2.544
0.7634071428571428  10.215
0.2527642857142857  3.932
-2.904142857142857  3.154
-0.7256  3.406
1.3387071428571429  11.111
-1.2681214285714286  1.42
1.0029642857142858  4.396
-1.826942857142857  2.392
1.1338357142857143  3.951
-2.4569785714285715  1.701
-0.02852142857142857  4.64
-2.9541071428571426  1.031
-0.2662928571428571  2.35
0.0013642857142857144  4.322
-0.7867071428571428  8.758
0.7607857142857143  5.476
-1.5514857142857144  2.905
-0.2543357142857143  4.476
-1.7798285714285713  2.837
-2.696757142857143  0.987
-1.9545071428571426  1.851
-1.072792857142857  3.609
1.773342857142857  8.288
-1.6926785714285715  2.079
1.4860285714285715  2.859
0.23228571428571432  3.859
-1.2843357142857141  2.494
-2.4868928571428572  1.739
-2.0653714285714284  1.688
1.2687  7.388
-0.7159357142857142  2.823
0.5314357142857142  3.003
-2.0896  1.762
3.4540785714285716  4.347
-0.15100714285714284  2.568
4.465414285714286  9.058
-2.4765785714285715  1.099
-1.6054214285714286  3.412
-2.2026357142857145  1.731
2.649514285714286  6.241
1.0412928571428572  5.433
0.7155928571428571  6.54
0.9757142857142856  7.247
0.02864285714285714  2.867
0.7214642857142857  6.713
1.2184071428571428  3.96
-2.6881785714285718  1.762
-1.3398357142857142  3.081
-2.6254642857142856  1.809
-1.4028142857142858  2.139
0.08817857142857144  6.91
-2.1023857142857145  3.215
-2.5029357142857145  1.593
1.3292714285714287  8.033
1.7813357142857142  6.898
-0.9361857142857143  2.439
-2.311714285714286  2.75
-1.65215  3.737
-1.6997285714285713  2.756
-2.7912285714285714  1.451
5.103042857142857  10.053
-0.9989357142857143  2.901
0.37988571428571427  4.436
0.9387928571428572  4.158
1.4159642857142858  7.129
2.5468714285714285  6.696
1.2939857142857143  2.837
8.249164285714286  6.504
1.6279357142857143  14.577
-1.4703071428571428  3.694
-1.2360214285714286  1.841
1.7801857142857143  7.624
0.3137357142857143  3.539
-1.6754785714285714  3.1
-0.4265  3.745
2.8982571428571426  10.215
0.03964285714285714  2.192
3.2714142857142856  8.665
-2.489192857142857  1.448
-0.014235714285714287  8.262
-1.8354857142857144  1.775
-1.9425428571428573  1.628
-0.3570285714285714  5.241
-2.1155285714285714  1.982
-2.9650000000000003  1.195
4.469807142857143  5.759
-1.8666214285714287  1.411
4.138085714285714  4.142
-1.7820142857142858  2.07
-1.160842857142857  2.893
7.149307142857143  6.146
-2.3789214285714286  2.121
-2.3304785714285714  1.349
1.2421285714285715  3.29
2.97245  4.572
-1.4569  2.322
-1.7107214285714285  3.064
-1.3198285714285716  3.057
1.8479214285714285  13.816
4.659964285714286  5.351
0.8787857142857143  4.029
-0.46204999999999996  8.467
-0.7146714285714286  3.22
-2.6688785714285714  1.283
5.618314285714286  5.368
-0.4478357142857143  5.649
0.09339285714285714  8.399
2.222257142857143  5.17
2.4716714285714283  4.493
0.9877214285714286  4.45
0.5583571428571429  4.664
-0.7423857142857143  7.247
-1.3753357142857143  2.625
5.907157142857143  5.211
1.0302071428571429  4.942
-1.0253714285714286  2.56
1.3272142857142857  8.557
1.6513142857142857  5.798
-1.3657428571428571  2.476
-0.21032857142857145  5.419
4.3963214285714285  8.281
-2.6490428571428573  1.051
1.5528714285714285  6.241
0.47395714285714285  5.089
1.4933214285714285  3.571
-2.944164285714286  1.068
-1.5729142857142857  2.224
-3.0819714285714284  0.889
12.435135714285716  14.579
-2.7255428571428575  1.329
1.6211  4.951
5.185928571428572  5.776
-2.2529  1.693
-2.322978571428571  2.16
-1.3170285714285714  2.874
-1.8860285714285714  2.043
-2.641914285714286  1.211
-2.367435714285714  1.39
-1.593192857142857  2.011
3.070871428571429  5.328
-2.4391285714285713  2.409
-0.4688071428571428  2.548
5.9904142857142855  5.217
-0.6891714285714285  3.157
-2.3271285714285717  2.518
0.27149285714285715  3.904
4.748278571428571  3.351
3.804192857142857  10.76
1.0007285714285714  6.919
-2.032985714285714  1.961
-0.5508785714285714  4.436
-1.4095357142857143  4.326
-2.9554642857142857  1.29
-0.03870714285714286  4.81
-2.7214714285714283  1.547
-2.3328142857142855  1.693
-0.8415357142857143  3.075
-2.3628714285714287  2.938
4.940871428571429  5.296
-0.6327714285714285  3.589
1.4998  3.559
-1.39655  1.777
0.44247857142857144  4.65
-2.7208357142857142  1.26
0.054071428571428576  2.246
-2.171742857142857  1.593
-2.356792857142857  1.392
-2.828407142857143  1.72
-0.4036142857142857  3.914
-2.65155  2.474
3.5146428571428574  7.297
-0.7469714285714285  2.432
-0.36725714285714284  3.835
-1.2113857142857143  3.371
-3.1954428571428575  0.724
0.4211857142857143  2.649
-2.2832214285714287  1.674
3.4979285714285715  8.188
4.529985714285714  9.033
-0.5224571428571428  4.951
1.273907142857143  6.326
-1.4202000000000001  2.047
-0.5748071428571428  6.598
-2.853092857142857  2.883
-1.968842857142857  1.907
-2.6711214285714284  1.518
3.62255  9.227
-1.8386142857142858  2.223
-2.264842857142857  1.589
-0.6298  2.36
-2.9082999999999997  1.313
0.34554285714285715  3.216
-2.335414285714286  1.253
0.37325714285714284  2.513
0.5229499999999999  6.931
-1.4228999999999998  1.397
1.734042857142857  8.688
0.8747571428571428  4.278
-0.7803928571428571  3.635
0.32139285714285715  4.684
0.32348571428571427  7.661
-0.6106214285714285  6.38
-1.9017642857142858  2.093
-2.5429357142857145  1.089
1.8559357142857145  7.745
-0.06310714285714286  5.801
-0.04978571428571429  1.968
-2.3541857142857143  2.505
1.4275285714285715  4.961
-2.8764499999999997  1.448
-2.4341857142857144  1.613
0.06849285714285715  7.477
0.4061357142857143  9.625
0.7218857142857142  2.715
1.15075  4.092
-2.0706357142857144  2.528
0.6683071428571429  3.941
2.0637  7.696
0.4410142857142857  5.675
-2.1246500000000004  1.312
-0.40852142857142854  4.772
-2.437721428571429  2.532
-0.9954714285714287  3.138
3.781292857142857  8.244
4.069128571428571  8.661
-0.9438214285714285  5.501
0.6112500000000001  6.045
-1.078935714285714  3.183
-1.9894999999999998  2.564
-2.016221428571429  1.679
-2.305978571428571  1.738
0.5718071428571428  2.278
1.1579785714285713  3.987
1.2711357142857143  7.373
-1.532042857142857  4.836
-0.6131071428571429  2.462
-0.7771428571428571  2.344
0.13325  3.857
1.87735  5.656
-2.3966714285714286  2.637
-1.074942857142857  3.806
-1.3070357142857143  3.778
-1.9446214285714287  2.111
1.688407142857143  14.237
-1.0050071428571428  8.008
-2.401664285714286  2.379
-1.7687214285714286  2.106
-1.6611928571428571  2.736
-2.6309714285714287  1.61
-0.3197714285714286  4.098
0.5086071428571428  3.835
2.4247642857142857  4.306
-0.19947142857142855  5.477
-2.052892857142857  2.76
-2.940092857142857  1.711
0.5850000000000001  10.451
0.6726357142857142  7.002
-2.2459428571428575  2.377
4.057078571428572  7.337
-2.6608285714285715  1.146
-2.482014285714286  1.905
-0.8166785714285714  3.369
-0.2198  3.472
-0.14647142857142859  5.318
0.39712142857142857  2.687
-1.7887928571428573  2.677
-0.7369071428571429  4.79
1.9857  3.996
0.6780357142857143  3.047
2.6999214285714284  11.056
-1.9579642857142858  2.464
6.061057142857143  8.15
0.09006428571428571  7.26
1.700192857142857  12.051
-2.1429357142857146  1.954
5.828557142857143  1.995
-2.4603571428571427  1.462
-2.505335714285714  1.26
2.4933071428571427  7.225
6.587007142857143  8.482
-0.8103071428571429  4.843
1.1571785714285714  5.318
0.9853714285714286  8.447
-0.6244857142857143  5.523
-1.0102  5.032
-2.044842857142857  2.354
-1.25085  3.224
0.6303857142857143  6.368
-1.6706285714285716  1.961
0.32505  4.49
-1.0494071428571428  3.55
2.3677214285714285  8.567
-2.58995  2.452
1.2589142857142857  2.737
2.6901428571428574  3.259
1.7717785714285714  12.121
-0.24522857142857143  7.336
0.6215642857142858  4.614
-1.2106142857142856  2.787
-2.459485714285714  1.522
1.5628714285714285  7.298
-2.615735714285714  1.816
-0.27194285714285715  4.111
-1.4349928571428572  2.153
-0.24174285714285715  1.783
0.4307285714285714  4.995
-3.1203499999999997  0.898
3.3074357142857145  5.225
-2.8173142857142857  1.337
-2.9512785714285714  1.313
-1.0202714285714285  3.958
-0.9193357142857143  5.403
-2.5139428571428573  1.031
0.053764285714285716  5.637
-1.9461071428571428  1.777
4.583785714285715  9.422
1.0535857142857143  12.044
1.7089785714285715  3.904
-1.0734285714285714  4.102
1.0813785714285715  7.334
2.4367357142857142  6.396
-3.155878571428571  0.915
-2.0553999999999997  2.458
-0.5392  3.865
-0.22116428571428573  4.784
8.13422857142857  9.037
5.679207142857143  8.038
2.399307142857143  2.517
-2.5724285714285715  1.308
0.6773  4.933
-2.0051214285714285  3.12
-0.059071428571428566  2.254
-1.6333857142857144  2.571
0.05297142857142857  4.907
0.9296642857142856  10.492
-0.2727785714285714  4.812
-2.7932357142857143  1.243
-2.021728571428571  2.656
-2.5660000000000003  1.654
-0.9426714285714285  4.282
-2.3466714285714283  1.768
-0.7142  4.858
-0.7678428571428572  2.934
-1.74345  2.594
1.183892857142857  4.822
-2.14855  1.427
-1.9372142857142856  3.019
-2.155242857142857  2.944
0.4420928571428571  6.95
0.6386785714285714  3.362
0.9846928571428571  6.48
-0.10105  4.64
-2.5645571428571428  1.678
-1.1055357142857143  3.801
-1.5025642857142858  3.039
4.796521428571428  12.397
-2.965857142857143  1.146
1.0146499999999998  4.082
-1.97665  1.952
6.288742857142857  9.502
-0.3606214285714286  4.583
0.33884285714285717  3.445
-2.3733214285714284  1.399
0.8536357142857143  5.204
3.0957285714285714  8.4
-0.7573714285714286  2.525
-2.33635  3.528
5.393692857142857  9.037
-2.3414214285714285  1.864
0.5802928571428572  3.104
-0.4337428571428571  4.254
-3.0642214285714284  0.997
0.7649285714285714  10.103
1.4824785714285713  4.437
-2.5621428571428573  1.718
-2.4374857142857143  1.865
0.8804071428571429  4.028
0.27449285714285715  4.065
5.420485714285714  10.944
-2.7603500000000003  1.631
-2.169157142857143  1.924
-0.7738785714285714  4.672
-2.19605  2.174
-1.45235  4.224
0.7263499999999999  11.034
0.2803642857142857  3.487
-2.0770642857142856  1.474
-3.1330142857142858  0.927
-2.7155  1.603
-0.6263642857142857  1.605
-2.8174357142857143  1.252
2.1207857142857143  4.713
-2.438278571428571  1.565
-0.6584285714285715  3.538
-0.5281928571428571  3.99
2.0103785714285713  9.637
-3.0506785714285716  0.878
4.448607142857142  7.911
1.3804642857142857  5.428
-0.6428285714285714  5.504
5.769928571428571  5.894
-1.6866357142857142  2.016
-2.7556  1.075
0.5159142857142857  2.562
3.3253214285714288  5.781
-1.4000857142857144  2.02
2.451421428571429  6.752
1.3818714285714284  2.182
-1.0062428571428572  2.786
-0.39865  5.727
-0.9640928571428572  2.231
0.5547785714285715  6.458
0.8376  4.949
-1.1750285714285713  2.122
-0.6656857142857143  4.61
0.9752785714285713  4.04
-1.1895785714285714  2.257
-2.887892857142857  1.664
-1.3946714285714286  2.93
-1.3783714285714286  3.401
-2.7136142857142858  1.332
0.7022857142857143  3.785
-2.7239428571428568  1.663
-2.1399857142857144  1.462
5.227785714285714  11.369
0.4100642857142857  4.58
2.2061928571428573  3.535
0.31594285714285714  2.057
0.2396142857142857  4.561
0.3948  14.003
0.9275928571428571  2.792
-1.933  2.928
-1.2834214285714285  4.145
-3.220078571428571  0.913
9.195707142857142  9.776
2.284442857142857  4.822
-1.33275  6.759
1.0873928571428573  13.168
-2.44565  1.828
-0.9713857142857143  3.7
-1.871242857142857  1.578
0.31665000000000004  4.794
-0.16142142857142858  5.899
-2.3113214285714285  4.693
1.61195  3.567
-1.2199428571428572  4.005
-1.9396357142857141  2.193
2.289285714285714  7.833
-1.8319785714285712  2.199
-2.683207142857143  1.283
-0.42164285714285715  5.159
-2.6650285714285715  1.607
-3.063278571428571  1.262
0.3451  5.646
-2.8826  1.435
-1.7201714285714287  3.026
0.4544642857142857  7.014
0.6949500000000001  6.587
-1.5377214285714287  2.154
-1.4657142857142855  1.849
-0.8343142857142857  4.333
-2.1564857142857146  3.065
4.757892857142857  6.431
1.4568857142857143  6.972
-0.7092214285714286  7.273
-2.8642214285714283  1.65
-2.4901642857142856  1.58
-1.979642857142857  2.023
4.54385  6.8
-2.121  1.376
0.22191428571428573  6.64
1.084307142857143  7.382
1.471542857142857  3.709
-2.7355428571428573  1.622
-3.0159  0.98
-1.1287285714285713  3.304
-0.010871428571428572  3.508
0.6451142857142858  5.922
3.5150071428571428  9.011
-1.1887357142857142  2.812
-1.8446928571428571  2.132
3.8393428571428574  4.603
-2.437335714285714  2.287
-0.6095642857142857  2.979
-0.4256142857142857  6.112
-1.6006714285714285  2.412
-2.667092857142857  1.903
-0.2235  4.448
1.3682142857142858  11.079
1.9668357142857145  6.349
5.520878571428572  10.83
0.45350714285714283  4.469
-1.752557142857143  1.899
-3.0723857142857143  1.425
-2.627214285714286  1.516
0.18792857142857142  3.954
-0.048228571428571426  4.376
-0.030128571428571428  4.805
2.0649714285714285  6.179
-2.924292857142857  1.207
-1.0013571428571428  5.719
-0.5652714285714286  4.076
0.31072857142857147  7.239
0.3995642857142857  4.449
-1.9751714285714286  2.635
-2.6773214285714286  1.224
1.6875857142857142  6.717
2.7433642857142857  7.899
-0.47711428571428577  3.3
-0.3911714285714286  3.412
-2.4211714285714288  1.872
-2.9247214285714285  0.874
-1.5357071428571427  2.418
-1.9046785714285712  2.943
-2.670728571428571  1.303
-1.3716428571428572  1.998
-3.115757142857143  1.31
4.102371428571429  13.955
0.29587857142857144  5.604
-1.7364285714285714  2.478
-2.4888785714285713  1.251
0.29120714285714283  5.688
3.727642857142857  10.124
1.0039857142857143  9.578
2.3265785714285716  6.284
0.4796357142857143  4.728
-1.2021714285714287  4.018
-3.0184285714285712  1.513
6.15865  2.803
-2.970371428571428  1.365
-2.883985714285714  1.093
3.558407142857143  13.75
-1.9255285714285715  1.785
-2.4875785714285716  1.486
8.226321428571428  12.541
7.825085714285714  10.267
0.9895142857142858  5.903
-2.502807142857143  1.987
1.2223357142857143  8.339
-0.30305  2.606
1.067907142857143  8.901
0.6345214285714286  12.289
-0.06299285714285714  2.97
0.9836142857142857  4.853
-0.6211142857142857  6.248
-2.6275285714285714  1.332
-1.33295  4.203
1.8630285714285715  8.741
-2.3970214285714286  1.646
-1.5287285714285714  2.436
0.27535  6.109
-0.01247857142857143  4.658
-2.1844928571428572  1.873
-1.97495  1.945
0.10508571428571428  2.328
-1.5560142857142858  1.986
-1.8568357142857141  2.556
-2.842792857142857  1.386
0.49134285714285714  3.293
-2.0069500000000002  3.019
-0.2573357142857143  12.393
1.1813857142857143  7.428
0.4786142857142857  3.847
-1.2939142857142858  2.774
1.5193714285714286  7.134
-1.0236  4.12
-0.3608928571428571  2.553
-0.011471428571428572  5.15
-2.8591571428571427  1.198
-2.078171428571429  1.433
4.8947714285714286  8.743
-1.9985500000000003  1.052
-2.9274142857142857  2.924
-0.34627857142857144  2.111
0.4453071428571429  5.077
-2.93735  1.171
-0.8055  4.062
-2.035071428571429  1.433
-2.3487999999999998  1.621
0.21372142857142856  4.352
-0.7703  10.798
0.3522642857142857  2.894
2.411785714285714  5.637
-2.193621428571429  2.571
-2.5332714285714286  1.392
1.6029642857142856  4.828
2.0170857142857144  8.542
-0.5216642857142857  7.084
-2.5587285714285715  1.126
-2.7367642857142855  1.519
0.3655214285714286  4.352
-1.3443142857142858  3.919
1.72695  7.207
0.33094285714285715  5.34
9.984185714285715  7.962
-2.753335714285714  1.563
-1.9602571428571427  2.416
3.4135214285714284  4.632
-0.23490714285714287  2.288
-1.1447785714285714  2.399
-2.5434142857142854  1.852
0.09257857142857143  3.156
-0.4679857142857143  4.537
0.9095285714285715  3.937
0.9945928571428571  5.141
2.49035  5.382
5.191192857142857  8.284
2.946714285714286  8.436
4.4464  6.453
2.8464642857142857  10.192
-2.4120500000000002  2.723
0.8663214285714286  7.71
-2.162107142857143  2.807
-1.471364285714286  3.024
-1.4945428571428572  2.9
6.596442857142857  9.312
-2.482785714285714  1.437
-0.5949714285714286  6.97
3.4472  4.999
-1.7230857142857143  1.805
-0.7983857142857143  5.14
0.42337857142857144  2.472
-1.1254642857142858  3.549
-1.7296857142857143  1.701
-2.476442857142857  1.487
-1.8018214285714285  3.101
-3.089585714285714  1.161
0.6988428571428571  10.011
2.216907142857143  12.121
4.628142857142858  6.591
-1.0332857142857144  2.774
1.216007142857143  4.976
-0.8416642857142858  4.052
1.11965  6.048
-2.493928571428571  1.13
-1.2556857142857143  2.051
2.2399500000000003  8.035
2.1932785714285714  5.828
-2.4168642857142855  3.227
-2.1444214285714285  3.856
-1.6154571428571427  2.024
5.524857142857143  5.617
-2.3528  1.701
0.6099285714285715  9.885
0.6536285714285714  3.905
0.27259285714285714  7.579
-0.49383571428571427  4.276
1.7207714285714284  4.593
1.39845  5.361
-1.8429428571428572  3.918
-0.24534285714285714  2.315
-2.6801857142857144  1.059
-2.4806642857142855  1.991
-2.7551714285714284  2.809
0.5897285714285714  7.703
-0.43597142857142857  1.784
7.798521428571428  10.098
3.8442285714285713  14.186
-3.1105  1.22
-0.8986642857142857  1.991
-2.143957142857143  1.788
-1.2686428571428572  1.884
8.576185714285714  10.808
3.22515  7.818
-2.349935714285714  1.866
-2.9031142857142855  0.974
-1.32695  4.031
-2.8455214285714283  1.093
-2.409292857142857  3.107
-1.95055  1.499
-1.4835785714285714  1.881
-0.8958428571428572  4.998
0.8185214285714286  4.025
0.15047857142857143  8.671
0.10626428571428571  4.22
-3.145057142857143  0.811
6.859164285714286  11.248
2.114478571428571  4.301
-1.4635214285714286  2.746
1.0977285714285714  11.424
1.7785428571428572  6.817
-2.0763714285714285  1.564
0.3078642857142857  5.807
1.6400142857142856  4.582
1.713957142857143  8.137
-0.8772428571428571  2.803
-2.5823571428571426  0.988
3.23415  9.071
-0.41527142857142857  2.893
-2.2394714285714286  2.676
0.7179571428571428  2.896
4.5534928571428575  8.912
-1.8875714285714285  3.078
-2.3052357142857143  2.403
2.0641857142857143  8.939
-2.9024357142857142  1.377
-2.807014285714286  1.478
-1.0573142857142857  3.379
-2.5078785714285714  1.882
-3.0538142857142856  1.288
-0.4235857142857143  4.168
2.3093142857142857  5.226
-0.9275  2.669
-1.5178714285714285  2.408
-2.373285714285714  2.235
1.3400285714285716  8.854
-1.4217499999999998  1.887
-2.6536357142857145  1.825
-2.079592857142857  1.397
1.322142857142857  7.747
-0.20892857142857144  5.287
-2.799457142857143  1.275
0.7316785714285714  8.892
-1.6938785714285713  3.233
-2.6575714285714285  1.412
-0.16359285714285712  4.098
-0.5619500000000001  3.864
0.7839714285714285  7.105
-2.4182642857142858  2.282
1.2762642857142856  3.289
-1.6396785714285715  2.357
-2.869785714285714  1.234
1.039007142857143  7.768
-0.8896571428571429  3.224
-0.2882214285714286  4.459
1.7444214285714286  4.4
-1.8989785714285716  1.548
-2.7694357142857142  1.486
0.13397857142857145  2.776
-2.1362  2.055
-1.84385  1.848
-2.311771428571429  1.565
0.9439071428571428  4.479
-1.4697142857142858  2.667
2.8348785714285714  6.8
-2.9717000000000002  1.53
-2.8391785714285716  1.801
-3.08575  0.843
-2.704942857142857  1.109
10.12  10.749
3.5728285714285715  4.745
-0.60925  3.357
4.032407142857143  8.716
-2.9845785714285715  1.209
0.17391428571428572  5.475
1.3179928571428572  7.497
0.7290214285714286  5.398
0.0407  7.761
-1.9312357142857142  4.588
-0.091  4.256
-0.0647857142857143  2.636
-0.6156785714285714  5.797
-1.729007142857143  2.255
-1.0532571428571427  4.094
-1.19015  5.266
4.583557142857143  6.062
1.23835  3.865
-1.9233142857142858  1.523
1.2006785714285715  13.7
-1.2499642857142856  2.268
-2.7928214285714286  1.374
-0.049471428571428576  5.012
0.6099857142857142  5.582
-1.2135571428571428  2.134
0.5146928571428572  5.19
2.033914285714286  5.296
-1.5670142857142857  2.247
-1.5574428571428571  3.036
-0.8422071428571429  2.799
4.137721428571428  6.285
5.658257142857143  11.276
0.4678214285714286  10.948
-1.9310285714285713  2.87
-2.7844357142857143  1.362
-1.4820857142857142  2.506
0.8371285714285713  4.064
0.5245428571428572  8.736
1.8894785714285713  7.017
0.1015642857142857  3.164
-1.4299214285714286  2.985
-1.1370428571428572  1.714
5.457678571428572  7.992
-0.48118571428571427  4.432
-2.012857142857143  1.675
8.13752857142857  10.666
0.9721285714285716  3.858
3.0244  6.339
0.21544285714285713  3.318
15.200792857142856  8.944
1.2125428571428571  5.674
-2.8724357142857144  1.151
-2.388064285714286  1.491
0.07170714285714286  7.447
-1.7904714285714285  2.593
0.6531357142857143  4.232
2.3673357142857143  4.427
-2.4237142857142855  1.772
-0.25565714285714286  2.807
0.2200857142857143  4.554
-0.21844285714285716  4.592
-2.647  1.775
3.3388500000000003  7.661
-2.3422785714285714  1.688
1.3767857142857143  8.067
-2.164392857142857  2.793
2.8411285714285714  5.111
-2.4008642857142855  1.495
2.8021928571428574  8.073
-1.5590214285714286  2.313
-2.1801214285714283  1.974
1.2250714285714286  8.204
2.8329714285714283  4.214
3.7731214285714283  5.891
0.2039642857142857  2.84
-1.3610499999999999  2.295
-2.5277285714285713  1.704
-1.941107142857143  2.615
-2.160414285714286  1.095
-2.1096285714285714  2.819
2.5828214285714286  7.609
-2.6434357142857143  1.356
-1.838307142857143  2.928
0.53615  6.19
-0.8716357142857143  1.677
0.72195  2.516
15.333892857142857  10.385
-0.36879999999999996  4.634
-0.11462142857142858  3.896
-1.8891285714285715  2.217
-1.1635499999999999  4.252
6.057728571428571  6.088
-1.5817714285714286  1.911
2.936235714285714  5.755
-1.4436  2.257
3.3002285714285713  7.798
-2.3501285714285713  2.378
-1.7559857142857143  1.866
-1.5361857142857143  1.748
-3.0991642857142856  0.896
-0.8002  4.308
1.2133714285714288  6.982
-1.594607142857143  1.549
-2.0811285714285717  2.67
-1.4872285714285713  4.31
-1.75265  4.259
-1.973507142857143  1.762
3.4614857142857143  8.069
2.688157142857143  11.536
2.9599714285714285  5.441
2.4800142857142857  8.001
-0.774457142857143  3.864
2.004192857142857  5.652
-1.0711357142857143  1.918
-2.8296285714285716  1.184
-1.2052428571428573  3.92
-0.06012142857142857  3.428
0.6926  8.146
-2.4092357142857144  1.659
-0.9328857142857144  13.116
-1.7332642857142857  1.482
-1.0036785714285714  2.585
1.6463142857142858  14.254
2.2223714285714284  3.472
-1.1996142857142857  3.422
-0.4108928571428571  2.448
3.5542000000000002  11.311
-2.4974642857142855  1.683
-0.9336857142857143  3.465
-1.4625928571428572  4.289
-0.32639285714285715  2.271
-0.4134642857142857  4.932
-0.2271642857142857  5.804
0.9892071428571428  4.282
-0.9384642857142856  4.22
2.5197857142857143  12.636
0.35185714285714287  6.777
3.1332357142857146  13.928
0.4758428571428571  3.043
1.9357571428571427  4.982
-2.496457142857143  1.374
3.9559928571428578  4.8
4.175057142857143  6.503
1.1826071428571427  6.294
1.8283714285714285  12.869
-1.5961357142857142  2.227
-2.7245785714285713  1.163
0.18237857142857145  2.427
-1.9873357142857142  1.628
-2.2987428571428574  3.519
1.8359357142857142  9.251
-1.1758857142857142  3.672
-2.4460428571428574  1.679
-0.9629642857142857  7.229
-1.470807142857143  2.249
-2.9547357142857145  1.216
-2.0180285714285713  1.381
-0.8066214285714286  3.391
2.012142857142857  9.979
-1.5151642857142857  3.588
-1.24505  3.724
-3.0467714285714287  1.118
-2.6683357142857145  1.454
6.0926285714285715  12.024
-0.9271071428571428  3.007
-2.853485714285714  3.268
-2.013714285714286  1.115
-1.424742857142857  1.859
3.6158785714285715  5.565
-2.7665785714285716  1.257
-1.32185  1.384
-2.8568357142857144  1.235
-2.107078571428571  1.891
-2.3956142857142857  1.217
-0.625307142857143  4.92
-2.144835714285714  1.918
0.10577142857142857  4.653
-0.06488571428571428  2.379
-1.4028285714285713  2.702
-1.4920642857142858  3.061
-2.6796714285714285  1.582
-1.846457142857143  1.874
1.9433  7.734
0.48937142857142857  5.018
-1.933907142857143  2.609
-2.096014285714286  2.322
0.06507857142857143  3.556
2.130878571428571  8.187
2.029957142857143  5.495
1.0222142857142857  7.287
-1.0702214285714284  2.753
1.9698  3.563
0.4794285714285715  7.701
4.1384  5.324
0.7293214285714286  3.198
-1.7920928571428572  3.856
-0.9723  3.761
-0.004642857142857143  4.672
-0.6138499999999999  2.75
-2.6883500000000002  1.122
-2.9247214285714285  1.424
1.8689642857142854  4.831
-1.8184928571428571  14.745
-1.5070357142857145  2.649
2.8014928571428572  7.749
-2.7433571428571426  1.114
-3.0084714285714282  0.837
-0.980592857142857  2.693
-1.003385714285714  4.664
-1.7867  3.013
0.2019  18.622
1.4871071428571427  2.885
-2.06955  2.157
-1.2677714285714285  4.793
-2.5699571428571426  1.795
-0.9977285714285713  3.645
-3.0985857142857145  0.816
-0.8339428571428571  3.074
0.9538499999999999  2.648
2.794492857142857  4.189
-0.7558642857142857  2.359
3.645985714285714  10.437
-1.9098714285714287  1.531
0.05117857142857143  4.907
0.5230857142857143  3.152
-0.10985714285714286  4.606
-0.04279285714285714  3.495
-1.7377714285714287  1.61
-3.0066428571428574  1.03
0.22318571428571427  3.925
1.3388785714285716  7.471
1.7518  10.372
-2.816742857142857  1.531
1.3898785714285715  4.311
3.5781642857142857  7.492
4.044864285714286  9.15
-1.7995  3.616
1.8747928571428571  10.587
3.102935714285714  7.349
-2.1169214285714286  2.295
-2.8000071428571425  1.384
-2.768892857142857  1.424
-2.105042857142857  1.77
-2.7316785714285716  1.177
0.6933642857142857  18.1
-1.5837357142857145  1.941
-2.669171428571429  1.848
1.25855  2.964
-0.12977857142857144  5.857
-1.6413571428571427  2.834
-0.5584285714285715  2.062
-2.6306285714285713  1.706
-2.9433214285714286  1.271
-1.0658142857142856  3.907
5.426564285714286  5.361
1.5561071428571427  10.5
4.808342857142857  7.379
-0.5314928571428572  4.913
9.010385714285714  8.667
-2.69765  1.154
-0.22572857142857142  2.948
0.47310714285714284  4.296
-2.908985714285714  1.538
-0.7716357142857143  2.13
-2.5109857142857144  1.741
-1.7255  2.055
1.0752785714285713  4.767
-0.2748642857142857  4.011
-1.9776785714285714  2.028
-0.8801857142857142  1.925
1.1307928571428572  6.912
-0.8557571428571429  3.431
-2.9979500000000003  0.989
-2.787842857142857  1.583
-0.04317857142857143  2.854
-1.3281714285714286  4.263
1.3038071428571427  7.466
-2.0744357142857144  2.971
0.04353571428571428  3.085
-0.37924285714285716  4.408
-2.1739285714285717  1.717
-2.2717214285714284  2.115
-1.77525  1.958
-0.6428499999999999  7.448
1.3531857142857142  5.072
15.071985714285715  10.708
-1.7977928571428572  2.812
-0.5452714285714285  3.412
-2.836042857142857  1.186
-2.1314571428571427  1.56
-1.4400357142857143  2.647
0.3094928571428571  11.695
2.503485714285714  4.975
0.6391142857142857  6.954
-0.38191428571428576  7.143
-2.675357142857143  1.83
-1.6861857142857144  5.155
0.2579714285714286  8.582
-1.7041857142857144  2.076
-1.2758142857142858  4.157
-2.1926071428571428  1.371
-2.789942857142857  1.793
-0.2743214285714286  4.627
-2.5753142857142857  0.976
0.16260714285714287  3.515
0.49045714285714287  7.397
-3.0419285714285715  1.156
0.33065714285714287  3.241
-2.7387642857142858  1.745
-1.1623928571428572  4.799
-0.17122857142857142  8.122
-2.2750142857142857  1.56
-0.037764285714285716  4.62
1.6766642857142857  4.097
-2.7690642857142858  1.496
0.20763571428571428  7.969
1.3411  3.117
-0.9792  3.425
0.6661785714285714  5.343
2.092378571428571  5.461
5.506214285714286  4.834
1.3805285714285713  4.315
-2.2227785714285715  1.482
-2.0809642857142854  1.37
-1.7179642857142856  2.131
-0.8344071428571428  6.577
1.3979357142857143  5.919
-2.440457142857143  4.604
-0.7263285714285714  4.3
-2.2121357142857145  1.926
0.4480142857142857  3.164
-1.5121357142857144  2.181
-1.3409857142857142  3.687
-1.6247714285714285  3.785
1.5830071428571428  6.63
0.6539357142857143  5.249
-2.7614285714285716  1.213
8.216857142857142  12.17
2.3183285714285713  10.923
-0.04122142857142857  5.273
-2.6338000000000004  1.652
2.4962500000000003  7.002
-2.1354285714285712  1.478
3.0472714285714284  6.465
-2.589042857142857  1.501
-0.4566928571428571  3.938
2.175757142857143  10.853
-2.4837357142857144  1.91
2.6300714285714286  7.586
0.8403214285714286  4.164
1.528492857142857  4.963
1.3085071428571429  5.642
-0.5583357142857143  7.873
-2.243192857142857  1.347
-0.34027142857142856  4.427
-1.6095000000000002  1.773
-3.011192857142857  1.371
-2.658242857142857  1.055
1.6525857142857143  5.627
-1.1926571428571429  2.63
-1.5274  2.69
2.518942857142857  6.424
-2.1688571428571426  1.466
1.5125642857142856  12.409
0.6339642857142856  5.875
-2.1518214285714286  3.449
1.1592  7.905
-1.410807142857143  1.872
1.7556857142857143  3.771
1.6039571428571429  9.808
-0.5459857142857143  8.345
-0.213  3.417
-2.99525  1.055
-3.1445000000000003  0.878
-0.7199214285714286  5.341
1.1140214285714285  5.092
0.31747142857142857  4.776
2.9820214285714286  10.451
-0.7510214285714286  3.428
0.6787785714285715  9.329
0.6131  5.09
-1.5875642857142855  3.134
2.4852357142857144  5.042
-2.0281857142857143  2.659
-0.5927857142857142  4.177
-1.2737642857142857  2.412
-1.8043857142857143  1.903
-2.8080285714285718  1.143
1.2562214285714286  8.481
-1.7835214285714287  1.586
-1.0395857142857143  3.132
0.45530714285714285  6.268
4.024635714285714  7.222
-2.1495285714285717  1.188
-2.533914285714286  3.133
-0.606  8.198
0.9270071428571429  4.031
0.8027214285714286  8.56
-0.6705214285714286  5.482
0.18355  7.347
1.5579714285714286  4.879
1.364392857142857  8.231
-0.46872857142857144  3.95
0.6511571428571429  3.2
0.0236  14.705
0.7134357142857143  4.337
-2.0706285714285713  2.017
3.5175642857142857  4.086
-2.9265785714285713  1.205
-2.7948857142857144  1.589
-0.26703571428571427  3.619
0.6893214285714285  6.228
-2.6160571428571426  1.115
-3.0791  1.498
2.389107142857143  5.254
-0.32806428571428575  3.939
0.6343214285714286  5.729
-1.0418785714285714  2.006
3.0877999999999997  9.849
2.838707142857143  7.791
-0.19942857142857143  4.779
-1.6875428571428572  2.428
0.4282714285714286  4.481
-2.4236  1.839
-2.4091285714285715  1.288
-3.1293928571428573  1.195
-1.8653  2.478
1.2078642857142856  6.889
1.7302357142857143  15.6
-0.8918  4.414
-0.09507142857142857  10.182
-2.2169285714285714  1.866
-2.8999071428571432  1.378
-2.69565  1.476
0.33207857142857145  9.615
6.760357142857143  6.141
-1.8386500000000001  2.144
-2.0538  2.92
-0.3846142857142857  3.073
-1.556557142857143  2.696
0.1618857142857143  4.314
-2.7881071428571427  1.349
1.026142857142857  4.039
0.29246428571428573  5.274
0.6443285714285715  6.968
-1.4780142857142857  2.166
-0.5451714285714285  3.517
-1.303207142857143  2.691
-2.5621428571428573  2.081
0.08818571428571428  7.268
-3.012335714285714  0.948
-2.2451357142857145  1.458
2.6269214285714284  10.607
-0.059528571428571424  6.463
-0.9093428571428572  2.263
-2.168364285714286  1.283
3.7361714285714283  6.077
-2.94725  1.051
0.9370714285714286  3.335
-2.7975  1.374
3.3631714285714285  7.405
2.502942857142857  8.468
-1.1591642857142856  4.569
-2.483642857142857  1.33
-1.6116142857142857  1.944
-2.122878571428571  1.762
1.538892857142857  4.954
1.9634999999999998  4.58
-2.5708285714285712  1.045
0.23835714285714285  7.257
-0.24757142857142855  3.517
-0.93545  4.076
-2.5776357142857145  1.351
-2.850457142857143  1.215
0.7569071428571429  4.69
-1.0079285714285715  2.01
-2.3637571428571427  1.818
0.3039285714285714  7.072
-2.5267714285714287  1.609
-1.7407857142857144  3.321
-1.3751428571428572  1.991
1.1180642857142857  2.474
-0.8155714285714286  2.024
-0.6216285714285714  3.433
-1.284635714285714  4.824
-1.8180428571428573  1.667
5.33085  11.46
2.6784857142857144  6.957
1.5432357142857143  5.797
-1.5661928571428572  4.468
-2.247842857142857  2.467
-1.601892857142857  4.212
-2.4354214285714284  1.466
0.7492571428571428  4.35
-0.09494999999999999  3.128
-1.6273928571428573  3.557
4.427250000000001  7.956
-1.2856999999999998  4.601
2.5408714285714282  5.244
-2.029585714285714  1.687
0.07887857142857142  4.605
-2.3658785714285715  1.617
0.4976285714285715  4.579
1.6402357142857145  3.849
0.6850857142857143  4.26
0.06763571428571429  3.241
-2.449207142857143  2.28
4.8331357142857145  4.995
1.4715285714285715  5.146
1.3212071428571428  4.213
-2.823442857142857  1.074
0.9970571428571429  3.14
6.244085714285714  10.214
-2.286914285714286  2.533
-0.6348285714285714  2.429
-1.8187285714285715  1.967
3.453492857142857  4.495
-1.3213285714285714  1.983
-3.3028142857142857  0.661
1.6354142857142857  8.299
-2.2616785714285714  1.905
-2.6832499999999997  1.292
-0.3419357142857143  2.446
-2.8611285714285715  1.34
1.4060142857142859  10.241
4.159028571428571  6.739
0.41204999999999997  2.666
-3.0726214285714284  1.161
-2.891407142857143  1.305
0.8911071428571429  4.955
1.9955071428571427  4.761
0.9213142857142858  3.137
-1.9531357142857144  2.182
-2.00405  1.971
-2.6526285714285716  1.783
-2.127685714285714  1.722
-2.215007142857143  1.492
-2.9293142857142858  1.175
2.3563714285714283  7.066
1.8950285714285713  5.325
0.17132142857142857  7.364
-2.6573357142857144  1.728
-2.2146285714285714  2.985
-1.9361499999999998  3.252
-0.13489285714285715  8.31
-1.931414285714286  1.578
1.1687714285714286  7.913
1.4718142857142857  12.116
4.888435714285714  9.115
0.8613857142857142  6.005
-0.1988857142857143  2.532
-1.8452142857142857  1.435
-2.728142857142857  1.515
-1.7991285714285714  2.11
-2.4263214285714287  2.309
-3.1915714285714287  0.963
0.9964928571428571  4.061
-1.8935357142857145  1.582
-2.3276642857142855  1.613
3.2743785714285716  4.599
0.42325  6.746
0.47241428571428573  7.093
4.697857142857143  9.211
-2.6606428571428573  1.749
0.7096928571428571  6.478
0.2897285714285714  4.591
-0.15521428571428572  4.728
-0.20189285714285715  5.384
-2.5265785714285713  1.441
-0.3727785714285714  3.748
-2.3586785714285714  1.875
1.4018571428571427  3.582
-2.7640857142857143  1.996
0.2225  7.271
5.213435714285714  6.922
-2.8954142857142857  1.722
1.8322785714285714  7.33
-1.4324857142857144  2.023
-0.8791785714285714  3.41
-2.978607142857143  1.525
1.1371214285714286  3.907
1.8085  5.037
-2.3813714285714287  1.447
-2.3700357142857142  1.372
-1.5734071428571428  3.097
3.302207142857143  5.669
-2.6021  1.197
-2.850792857142857  1.305
-0.3078214285714286  4.686
5.607492857142857  8.941
2.090857142857143  4.984
1.3611857142857142  7.067
-3.16625  1.154
-2.058  1.47
-1.6186714285714285  2.848
-1.359157142857143  4.427
-1.009642857142857  2.23
-2.9427357142857145  1.297
-1.1870857142857143  4.793
-0.25765  4.796
0.7503357142857142  3.954
-1.544242857142857  2.177
-1.7102285714285714  1.944
1.3737642857142858  6.09
-2.8542500000000004  1.18
-0.40567142857142857  2.713
6.4290714285714285  9.805
-2.716192857142857  1.466
-2.6605857142857143  1.617
-1.2764142857142857  3.699
-2.535742857142857  1.326
3.069692857142857  4.924
-2.530864285714286  1.11
-1.7631714285714286  3.047
3.9784357142857143  7.752
-2.0994285714285716  1.85
-2.529957142857143  1.112
-2.586335714285714  1.51
-1.810242857142857  2.378
-0.4272285714285714  4.53
-1.220992857142857  2.354
-1.6262142857142856  2.331
-2.5579642857142857  1.567
-2.2623214285714286  1.808
0.8425785714285714  3.386
-3.0546214285714286  1.554
1.4864857142857144  6.611
-0.1434857142857143  3.153
0.38549285714285714  3.388
3.913928571428572  8.757
-2.4004214285714287  2.48
-2.5539785714285714  2.116
4.2294  16.21
-2.320957142857143  1.447
-0.8079214285714286  2.019
-2.1078785714285715  2.033
0.84685  4.241
-2.379642857142857  1.262
-2.488657142857143  1.706
-0.6930142857142858  4.542
-3.0000571428571425  1.284
-0.4261428571428571  2.629
-2.5250214285714283  1.552
-0.07302857142857143  6.689
-2.296135714285714  2.369
2.3376928571428572  4.447
-1.06115  2.762
-3.02135  0.833
-1.4501571428571427  4.519
2.1176714285714286  4.357
-2.7568357142857143  1.423
-2.9547000000000003  1.083
-3.001664285714286  1.224
-1.4073071428571429  1.892
-0.9128285714285714  2.376
-1.0124857142857142  2.539
-2.1270642857142854  1.703
-2.7569357142857145  1.593
4.1685428571428575  5.558
-2.0668785714285716  1.253
0.17397857142857143  5.641
-2.4974357142857144  2.387
-0.4872071428571429  3.421
-1.7041785714285715  2.016
-0.7226285714285715  4.225
-1.6447357142857144  1.644
-2.4530285714285713  1.736
0.9205642857142856  9.171
-2.48175  1.885
9.795157142857143  10.492
-2.524092857142857  1.378
0.8877142857142857  14.264
0.48832857142857145  4.263
3.9347642857142855  6.357
-0.8307714285714286  4.576
-2.7047785714285713  1.005
-2.1301785714285715  1.537
-2.277735714285714  2.394
-1.65995  2.12
-1.9283714285714284  2.082
-0.3094428571428572  4.606
-2.8409285714285715  1.462
-0.10510714285714286  7.024
0.46384999999999993  9.796
1.4854857142857143  4.243
1.8784857142857143  4.286
-0.060899999999999996  4.394
-1.5423071428571429  2.523
0.7719928571428571  7.039
0.6637142857142857  5.059
1.1994285714285713  4.66
-1.8996071428571428  1.885
-0.07600714285714286  7.415
-0.4579  3.199
6.377478571428571  4.974
0.8156214285714286  6.986
0.43342142857142857  7.184
-1.3723071428571427  1.954
-2.3892571428571427  1.911
-2.421542857142857  2.991
3.204678571428571  6.94
-1.9000642857142858  1.731
-2.05185  1.968
1.3859285714285714  6.093
-2.906978571428571  1.647
3.7804428571428565  7.7
-2.7628642857142856  1.53
-0.48983571428571426  4.47
-0.5131357142857143  2.87
-1.9811785714285715  2.418
-2.901  1.817
3.027492857142857  7.906
1.0193214285714287  7.35
-2.2032714285714285  1.495
-0.19422142857142857  2.107
4.285792857142857  8.946
0.9112  3.831
2.5298499999999997  15.102
-0.960007142857143  5.624
-2.1527285714285713  2.141
-2.1696000000000004  2.361
-2.202342857142857  1.925
4.6296357142857145  9.694
-1.4767  2.127
-2.3150500000000003  1.765
-1.3566642857142857  3.041
-1.936735714285714  1.816
-1.8480714285714288  2.601
-2.5755785714285717  1.323
-0.74105  2.238
-0.6848142857142857  2.675
-0.9715642857142858  1.606
-2.8114071428571425  1.696
-2.9358285714285715  1.238
-1.0872785714285713  1.869
-1.00465  2.601
-3.09475  1.165
-1.9807714285714286  3.136
9.295878571428572  8.463
-2.9233285714285717  1.697
-2.5591714285714287  1.572
-2.4281357142857143  1.477
0.9306142857142857  3.908
1.5279428571428573  8.997
-0.3910214285714286  3.09
-0.12252142857142856  3.389
-0.5884285714285714  5.284
1.240892857142857  4.4
-2.903492857142857  0.992
-1.1355  2.757
-0.29267857142857145  4.641
-2.0020857142857142  1.556
-1.6710785714285714  2.838
-1.5075  2.466
-2.4235714285714285  1.921
6.7367357142857145  9.988
2.4047785714285714  4.345
1.1450071428571427  5.126
-0.9403214285714286  4.331
1.6127785714285714  3.129
1.4916714285714285  10.463
-2.924992857142857  1.506
0.010385714285714285  6.769
0.2531642857142857  5.943
0.8000285714285714  3.742
0.6178071428571428  4.954
