# Supplementary material for: Single-chain dimers from de novo immunoglobulins as robust scaffolds for multiple binding loops
Source: Nat Commun. 2023 Sep 23;14:5939. doi: 10.1038/s41467-023-41717-5 (PMC10517939; doi:10.1038/s41467-023-41717-5)
Supplement: Supplementary file 6 — Source data [file 41467_2023_41717_MOESM6_ESM.zip › Fig2c.txt]

0.056093	0.0047662
-0.051998	0.0053557
-0.047903	0.0059185
-0.043808	0.0064880
-0.039713	0.0069609
-0.035618	0.0073438
-0.031523	0.0074975
-0.027428	0.0074378
-0.023333	0.0069102
-0.019239	0.0065864
-0.015144	0.0063683
-0.011049	0.0061622
-0.006954	0.0059669
-0.002859	0.0054119
0.0012354	0.0046647
0.0053303	0.0040248
0.0094251	0.0037456
0.01352	0.0038084
0.0176149	0.0039848
0.0217098	0.0040997
0.0258047	0.0041570
0.0298996	0.0039819
0.0339945	0.0034334
0.0380894	0.0028962
0.0421843	0.0030380
0.0462792	0.0039711
0.0503741	0.0051447
0.054469	0.0060388
0.0585638	0.0066718
0.0626587	0.0068137
0.0667536	0.0066953
0.0708485	0.0062872
0.0749434	0.0060046
0.0790383	0.0057930
0.0831332	0.0060833
0.0872281	0.0063268
0.091323	0.0065254
0.0954179	0.0065720
0.0995128	0.0062910
0.1036077	0.0065384
0.1077025	0.0074694
0.1117974	0.0086525
0.1158923	0.0098246
0.1199872	0.0101973
0.1240821	0.0098251
0.128177	0.0096461
0.1322719	0.0094004
0.1363668	0.0090921
0.1404617	0.0086070
0.1445566	0.0081434
0.1486515	0.0076636
0.1527464	0.0071687
0.1568412	0.0065911
0.1609361	0.0059845
0.165031	0.0053512
0.1691259	0.0045800
0.1732208	0.0038301
0.1773157	0.0037331
0.1814106	0.0037938
0.1855055	0.0038492
0.1896004	0.0039000
0.1936953	0.0106025
0.1977902	0.0158096
0.2018851	0.0196062
0.2059799	0.0187735
0.2100748	0.0178496
0.2141697	0.0170076
0.2182646	0.0160663
0.2223595	0.0150322
0.2264544	0.0148606
0.2305493	0.0148604
0.2346442	0.0150179
0.2387391	0.0170480
0.242834	0.0186188
0.2469289	0.0197568
0.2510238	0.0188007
0.2551186	0.0178799
0.2592135	0.0170226
0.2633084	0.0162245
0.2674033	0.0153442
0.2714982	0.0156413
0.2755931	0.0159123
0.7424108	0.0056051
0.771075	0.0028860
0.8243086	0.0091939
0.8284035	0.0088334
0.8324984	0.0083155
0.8611626	0.0095681
0.922586	0.0079035
0.9430605	0.0080741
0.9471554	0.0072458
0.9512502	0.0064378
0.9553451	0.0060730
0.95944	0.0058998
0.9635349	0.0057802
0.9676298	0.0057382
0.9717247	0.0056152
0.9758196	0.0054167
0.9799145	0.0047901
0.9840094	0.0041012
0.9881043	0.0037970
0.9921992	0.0037068
0.9962941	0.0038149
1.0003889	0.0039988
1.0044838	0.0041080
1.0085787	0.0041471
1.0126736	0.0033250
1.0167685	0.0029766
1.0208634	0.0027295
1.0249583	0.0025756
1.0290532	0.0025338
1.0331481	0.0025113
1.037243	0.0025063
1.0413379	0.0031399
1.0454328	0.0039503
1.0495276	0.0044605
1.0536225	0.0046902
1.0577174	0.0045262
1.0618123	0.0045852
1.0659072	0.0052085
1.0700021	0.0056722
1.074097	0.0059853
1.0781919	0.0060792
1.0822868	0.0059691
1.0863817	0.0060658
1.0904766	0.0063253
1.0945715	0.0067362
1.0986663	0.0071192
1.1027612	0.0071670
1.1068561	0.0069021
1.110951	0.0067236
1.1150459	0.0063650
1.1191408	0.0058384
1.1232357	0.0055182
1.1273306	0.0051537
1.1314255	0.0047474
1.1355204	0.0041132
1.1396153	0.0047952
1.1437102	0.0056314
1.1478051	0.0061252
1.1518999	0.0062995
1.1559948	0.0058994
1.1600897	0.0054567
1.1641846	0.0052334
1.1682795	0.0050934
1.1723744	0.0050305
1.1764693	0.0050909
1.1805642	0.0050649
1.1846591	0.0049578
1.188754	0.0055231
1.1928489	0.0062796
1.1969438	0.0072126
1.2010386	0.0077806
1.2051335	0.0080081
1.2092284	0.0075881
1.2133233	0.0075072
1.2174182	0.0074066
1.2215131	0.0072865
1.225608	0.0066339
1.2297029	0.0056043
1.2337978	0.0047009
1.2378927	0.0046310
1.2419876	0.0050118
1.2460825	0.0055644
1.2501773	0.0061530
1.2542722	0.0064006
1.2583671	0.0063302
1.2665569	0.0058265
1.2706518	0.0059420
1.2747467	0.0061861
1.2788416	0.0065490
1.2829365	0.0067541
1.2870314	0.0068120
1.2911263	0.0063603
1.2952212	0.0061054
1.299316	0.0060465
1.3034109	0.0066001
1.3075058	0.0070414
1.3116007	0.0073763
1.3156956	0.0074726
1.3197905	0.0073283
1.3238854	0.0071481
1.3279803	0.0069349
1.3320752	0.0065611
1.3361701	0.0060665
1.340265	0.0056630
1.3443599	0.0051964
1.3484547	0.0046709
1.3525496	0.0047065
1.3607394	0.0047950
1.3648343	0.0047928
1.3689292	0.0045489
1.3730241	0.0044749
1.377119	0.0042523
1.3812139	0.0040320
1.3853088	0.0037214
1.3894037	0.0033909
1.3934986	0.0029879
1.3975934	0.0023629
1.4016883	0.0018398
1.4057832	0.0014368
1.4098781	0.0013908
1.413973	0.0013486
1.4180679	0.0013088
1.4221628	0.0010583
1.4262577	0.0006731
1.4303526	0.0007411
1.4344475	0.0007668
1.4385424	0.0007514
1.4426373	0.0004363
1.4467321	0.0009802
1.450827	0.0015115
1.4549219	0.0027011
1.4590168	0.0037159
1.4631117	0.0045658
1.4672066	0.0049042
1.4713015	0.0049247
1.4753964	0.0046908
1.4794913	0.0045141
1.4835862	0.0043696
1.491776	0.0040598
1.4958708	0.0039831
1.4999657	0.0042951
1.5040606	0.0050343
1.5081555	0.0054802
1.5122504	0.0056516
1.5163453	0.0056995
1.5204402	0.0057202
1.5245351	0.0057160
1.52863	0.0056074
1.5327249	0.0052833
1.5368198	0.0043817
1.5409147	0.0036766
1.5450096	0.0031559
1.5491044	0.0033788
1.5531993	0.0035846
1.5572942	0.0037725
1.5613891	0.0039230
1.565484	0.0042624
1.5695789	0.0043022
1.5736738	0.0040621
1.5777687	0.0034281
1.5818636	0.0031073
1.5859585	0.0028065
1.5900534	0.0025235
1.5941483	0.0020006
1.5982431	0.0022626
1.6064329	0.0027924
1.6105278	0.0030164
1.6146227	0.0029912
1.6187176	0.0031674
1.6228125	0.0036287
1.6269074	0.0040687
1.6310023	0.0044884
1.6350972	0.0048796
1.6391921	0.0051235
1.643287	0.0052299
1.6473818	0.0051060
1.6514767	0.0055991
1.6555716	0.0059312
1.6596665	0.0061112
1.6637614	0.0059058
1.6678563	0.0056986
1.6719512	0.0054906
1.6760461	0.0048573
1.680141	0.0040799
1.6842359	0.0037064
1.6883308	0.0034180
1.6924257	0.0031670
1.6965205	0.0053017
1.7006154	0.0075854
1.7047103	0.0096836
1.7088052	0.0116083
1.7129001	0.0102302
1.7210899	0.0083407
1.7251848	0.0079576
1.7292797	0.0075696
1.7333746	0.0071767
1.7374695	0.0069430
1.7415644	0.0067890
1.7456592	0.0063187
1.7497541	0.0055537
1.753849	0.0046519
1.7579439	0.0037863
1.7620388	0.0031138
1.7661337	0.0026215
1.7702286	0.0034676
1.7743235	0.0041227
1.7784184	0.0045967
1.7825133	0.0047339
1.7866082	0.0047646
1.7907031	0.0044138
1.7947979	0.0037075
1.7988928	0.0027845
1.8029877	0.0023362
1.8070826	0.0019065
1.8111775	0.0014929
1.8152724	0.0010292
1.8193673	0.0003425
1.8234622	-0.0001584
1.8275571	0.0000739
1.831652	0.0000779
1.8357469	-0.0001329
1.8398418	0.0004137
1.8439366	0.0011319
1.8480315	0.0015997
1.8521264	0.0018338
1.8562213	0.0025517
1.8603162	0.0035805
1.8644111	0.0048979
1.868506	0.0057171
1.8726009	0.0060709
1.8766958	0.0054018
1.8807907	0.0047772
1.8848856	0.0042792
1.8889805	0.0037471
1.8930753	0.0031831
1.8971702	0.0025266
1.9012651	0.0017838
1.90536	0.0010759
1.9094549	0.0007306
1.9135498	0.0005949
1.9176447	0.0005839
1.9217396	0.0005725
1.9258345	0.0005602
1.9299294	0.0005225
1.9340243	0.0008603
1.9381192	0.0013483
1.9422141	0.0015855
1.9463089	0.0015887
1.9504038	0.0014844
1.9544987	0.0012595
1.9585936	0.0009218
1.9626885	0.0004116
1.9667834	0.0000309
1.9708783	-0.0002088
1.9749732	-0.0002834
1.9790681	-0.0003103
1.983163	-0.0002933
1.9872579	-0.0001978
1.9913528	-0.0000201
1.9954476	0.0003850
1.9995425	0.0007233
2.0036374	0.0009988
2.0077323	0.0007870
2.0118272	0.0008699
2.0159221	0.0013837
2.020017	0.0021426
2.0241119	0.0028020
2.0282068	0.0033685
2.0323017	0.0036146
2.0363966	0.0038266
2.0404915	0.0040078
2.0445863	0.0039866
2.0486812	0.0039438
2.0527761	0.0037214
2.056871	0.0033319
2.0609659	0.0029003
2.0650608	0.0030992
2.0691557	0.0032875
2.0732506	0.0033998
2.0773455	0.0034409
2.0814404	0.0036031
2.0855353	0.0041513
2.0896302	0.0049652
2.093725	0.0060255
2.0978199	0.0068963
2.1019148	0.0075899
2.1060097	0.0070713
2.1101046	0.0065051
2.1141995	0.0058979
2.1182944	0.0056980
2.1223893	0.0056956
2.1264842	0.0058772
2.1305791	0.0061786
2.134674	0.0066207
2.1387689	0.0069615
2.1428637	0.0072061
2.1469586	0.0070469
2.1510535	0.0068097
2.1551484	0.0060907
2.1592433	0.0053538
2.1633382	0.0049800
2.1674331	0.0047609
2.171528	0.0046244
2.1756229	0.0044407
2.1797178	0.0042126
2.1838127	0.0038747
2.1879076	0.0030790
2.1920024	0.0022961
2.1960973	0.0020405
2.2001922	0.0024903
2.2042871	0.0037398
2.208382	0.0049834
2.2124769	0.0055100
2.2165718	0.0053688
2.2206667	0.0052103
2.2247616	0.0050375
2.2288565	0.0047773
2.2329514	0.0043826
2.2370463	0.0038628
2.2411411	0.0037160
2.245236	0.0037113
2.2493309	0.0036035
2.2534258	0.0033990
2.2575207	0.0028749
2.2616156	0.0022596
2.2657105	0.0017331
2.2698054	0.0014759
2.2739003	0.0016256
2.2779952	0.0018601
2.2820901	0.0020090
2.286185	0.0020779
2.2902798	0.0019094
2.2943747	0.0024574
2.2984696	0.0030632
2.3025645	0.0037216
2.3066594	0.0045644
2.3107543	0.0052234
2.3148492	0.0057105
2.3189441	0.0055979
2.323039	0.0063584
2.3271339	0.0070759
2.3312288	0.0076238
2.3353237	0.0080135
2.3394186	0.0076220
2.3435134	0.0075402
2.3476083	0.0075005
2.3517032	0.0074728
2.3557981	0.0073843
2.359893	0.0072390
2.3639879	0.0072611
2.3680828	0.0071120
2.3721777	0.0068028
2.3762726	0.0062255
2.3803675	0.0055550
2.3844624	0.0055369
2.3885573	0.0064795
2.3926521	0.0077531
2.396747	0.0088477
2.4008419	0.0097748
2.4049368	0.0103317
2.4090317	0.0097449
2.4131266	0.0087955
2.4172215	0.0079905
2.4213164	0.0077991
2.4254113	0.0077931
2.4295062	0.0077571
2.4336011	0.0076930
2.437696	0.0075106
2.4417908	0.0072391
2.4458857	0.0068921
2.4499806	0.0070507
2.4540755	0.0078148
2.4581704	0.0081855
2.4622653	0.0081879
2.4663602	0.0078050
2.4704551	0.0070015
2.47455	0.0062368
2.4786449	0.0054758
2.4827398	0.0047183
2.4868347	0.0041443
2.4909295	0.0035624
2.4950244	0.0029730
2.4991193	0.0030449
2.5032142	0.0031809
2.5073091	0.0031273
2.511404	0.0028969
2.5154989	0.0027206
2.5195938	0.0028642
2.5236887	0.0030290
2.5277836	0.0031680
2.5318785	0.0032835
2.5359734	0.0035806
2.5400682	0.0040520
2.5441631	0.0046851
2.548258	0.0050703
2.5523529	0.0052240
2.5564478	0.0048699
2.5605427	0.0044698
2.5646376	0.0043330
2.5687325	0.0043712
2.5728274	0.0045586
2.5769223	0.0045880
2.5810172	0.0044699
2.5851121	0.0036947
2.5892069	0.0029737
2.5933018	0.0022403
2.5973967	0.0014952
2.6014916	0.0011677
2.6055865	0.0029802
2.6096814	0.0047633
2.6137763	0.0062677
2.6178712	0.0075123
2.6219661	0.0080919
2.626061	0.0080620
2.6301559	0.0076323
2.6342508	0.0070800
2.6383456	0.0068828
2.6424405	0.0067690
2.6465354	0.0066637
2.6506303	0.0065661
2.6547252	0.0067572
2.6588201	0.0070720
2.662915	0.0074195
2.6670099	0.0077561
2.6711048	0.0080083
2.6751997	0.0081820
2.6792946	0.0081163
2.6833895	0.0080087
2.6874843	0.0082490
2.6915792	0.0097775
2.6956741	0.0105694
2.699769	0.0106715
2.7038639	0.0093539
2.7079588	0.0080387
2.7120537	0.0091627
2.7161486	0.0102082
2.7202435	0.0111739
2.7243384	0.0117393
2.7284333	0.0120144
2.7325282	0.0118510
2.7366231	0.0110321
2.7407179	0.0102520
2.7448128	0.0095100
2.7489077	0.0082103
2.7530026	0.0074077
2.7570975	0.0068659
2.7611924	0.0063729
2.7652873	0.0059251
2.7693822	0.0059582
2.7734771	0.0060616
2.777572	0.0061773
2.7816669	0.0062783
2.7857618	0.0063654
2.7898566	0.0061074
2.7939515	0.0058589
2.7980464	0.0056200
2.8021413	0.0050609
2.8062362	0.0048457
2.8103311	0.0045917
2.814426	0.0043006
2.8185209	0.0038189
2.8226158	0.0037814
2.8267107	0.0036538
2.8308056	0.0034412
2.8349005	0.0028742
2.8389953	0.0025512
2.8430902	0.0023914
2.8471851	0.0023829
2.85128	0.0026043
2.8553749	0.0031524
2.8594698	0.0036200
2.8635647	0.0040118
2.8676596	0.0040794
2.8717545	0.0042001
2.8758494	0.0042785
2.8799443	0.0043172
2.8840392	0.0041842
2.888134	0.0040439
2.8922289	0.0035202
2.8963238	0.0036256
2.9004187	0.0037904
2.9045136	0.0039599
2.9086085	0.0041090
2.9127034	0.0042391
2.9167983	0.0040693
2.9208932	0.0042718
2.9249881	0.0046543
2.929083	0.0049626
2.9331779	0.0052013
2.9372727	0.0052882
2.9413676	0.0051971
2.9454625	0.0050339
2.9495574	0.0053380
2.9536523	0.0057080
2.9577472	0.0060486
2.9618421	0.0063614
2.965937	0.0061998
2.9700319	0.0065086
2.9741268	0.0067376
2.9782217	0.0068910
2.9823166	0.0068655
2.9864114	0.0063944
2.9905063	0.0064397
2.9946012	0.0065235
2.9986961	0.0067312
3.002791	0.0067944
3.0068859	0.0067225
3.0109808	0.0066518
3.0150757	0.0065821
3.0191706	0.0060126
3.0232655	0.0053728
3.0273604	0.0049710
3.0314553	0.0046491
3.0355501	0.0043677
3.039645	0.0041009
3.0437399	0.0038475
3.0478348	0.0035835
3.0519297	0.0032756
3.0560246	0.0029268
3.0601195	0.0028648
3.0642144	0.0028323
3.0683093	0.0028266
3.0724042	0.0030046
3.0764991	0.0033447
3.080594	0.0036674
3.0846888	0.0041049
3.0887837	0.0070167
3.0928786	0.0093875
3.0969735	0.0112479
3.1010684	0.0115285
3.1051633	0.0106202
3.1092582	0.0101764
3.1133531	0.0101199
3.117448	0.0102161
3.1215429	0.0104546
3.1256378	0.0105168
3.1297327	0.0104147
3.1338276	0.0093624
3.1379224	0.0088828
3.1420173	0.0084472
3.1461122	0.0078790
3.1502071	0.0071871
3.154302	0.0066909
3.1583969	0.0063493
3.1624918	0.0060674
3.1665867	0.0057009
3.1706816	0.0052551
3.1747765	0.0048187
3.1788714	0.0043907
3.1829663	0.0040958
3.1870611	0.0041497
3.191156	0.0040286
3.1952509	0.0037431
3.1993458	0.0028709
3.2034407	0.0022818
3.2075356	0.0019471
3.2116305	0.0018487
3.2157254	0.0018072
3.2198203	0.0021147
3.2239152	0.0024070
3.2280101	0.0026842
3.232105	0.0029510
3.2361998	0.0031199
3.2402947	0.0031975
3.2443896	0.0030755
3.2484845	0.0029792
3.2525794	0.0030439
3.2566743	0.0029796
3.2607692	0.0027946
3.2648641	0.0021454
3.268959	0.0026939
3.2730539	0.0031285
3.2771488	0.0034538
3.2812437	0.0035684
3.2853385	0.0038848
3.2894334	0.0041940
3.2935283	0.0044961
3.2976232	0.0048035
3.3017181	0.0050190
3.305813	0.0051488
3.3099079	0.0049849
3.3140028	0.0050385
3.3180977	0.0052146
3.3221926	0.0052328
3.3262875	0.0051037
3.3303824	0.0046208
3.3344772	0.0047147
3.3385721	0.0048478
3.342667	0.0049681
3.3467619	0.0050759
3.3508568	0.0048785
3.3549517	0.0043214
3.3590466	0.0036234
3.3631415	0.0031713
3.3672364	0.0029490
3.3713313	0.0035065
3.3754262	0.0040561
3.3795211	0.0045682
3.3836159	0.0050454
3.3877108	0.0055218
3.3918057	0.0060503
3.3959006	0.0063124
3.3999955	0.0063264
3.4040904	0.0062856
3.4081853	0.0061944
3.4122802	0.0058518
3.4163751	0.0054147
3.42047	0.0048904
3.4245649	0.0042363
3.4286598	0.0037151
3.4327546	0.0032251
3.4368495	0.0027639
3.4409444	0.0024812
3.4450393	0.0026220
3.4491342	0.0031568
3.4532291	0.0043306
3.457324	0.0064475
3.4614189	0.0080578
3.4655138	0.0091935
3.4696087	0.0089997
3.4737036	0.0087113
3.4777985	0.0083728
3.4818933	0.0082275
3.4859882	0.0081162
3.4900831	0.0079937
3.494178	0.0078607
3.4982729	0.0077285
3.5023678	0.0075795
3.5064627	0.0070750
3.5105576	0.0067427
3.5146525	0.0064067
3.5187474	0.0060683
3.5228423	0.0057116
3.5269372	0.0053385
3.5310321	0.0046228
3.5351269	0.0041261
3.5392218	0.0040273
3.5433167	0.0042988
3.5474116	0.0050712
3.5515065	0.0062876
3.5556014	0.0076631
3.5596963	0.0082766
3.5637912	0.0081789
3.5678861	0.0074199
3.571981	0.0069105
3.5760759	0.0064884
3.5801708	0.0061471
3.5842656	0.0057696
3.5883605	0.0053582
3.5924554	0.0046686
3.5965503	0.0041148
3.6006452	0.0042368
3.6047401	0.0040798
3.608835	0.0036610
3.6129299	0.0031936
3.6170248	0.0029567
3.6211197	0.0029664
3.6252146	0.0030153
3.6293095	0.0030328
3.6334043	0.0030210
3.6374992	0.0029150
3.6415941	0.0026055
3.645689	0.0043794
3.6497839	0.006845
3.6579737	0.0085503
3.6620686	0.0075785
3.6661635	0.0067763
3.6702584	0.0062580
3.6743533	0.0058462
3.6784482	0.0055325
3.682543	0.0051288
3.6866379	0.0046408
3.6907328	0.0039499
3.6948277	0.0038056
3.6989226	0.0038802
3.7030175	0.0040276
3.7071124	0.0040237
3.7112073	0.0038785
3.7153022	0.0036898
3.7193971	0.0032236
3.723492	0.0024989
3.7275869	0.0015853
3.7316817	0.0012036
3.7357766	0.0010352
3.7398715	0.0012579
3.7439664	0.0013947
3.7480613	0.0014507
3.7521562	0.0012278
3.7562511	0.0012728
3.760346	0.0025884
3.7644409	0.0035012
3.7726307	0.0038654
3.7767256	0.0033780
3.7808204	0.0029676
3.7849153	0.0026415
3.7890102	0.0023456
3.7931051	0.0020535
3.7972	0.0017648
3.8012949	0.0016746
3.8053898	0.0021322
3.8094847	0.0025301
3.8135796	0.0028708
3.8176745	0.0023324
3.8217694	0.0015883
3.8258643	0.0018247
3.8299591	0.0022272
3.834054	0.0026644
3.8381489	0.0028309
3.8422438	0.0027451
3.8463387	0.0029123
3.8504336	0.0029172
3.8545285	0.0027701
3.8586234	0.0021191
3.8627183	0.0016078
3.8668132	0.0012277
3.8709081	0.0009141
3.875003	0.0008712
3.8790978	0.0008333
3.8872876	0.0002797
3.8913825	0.0007113
3.8954774	0.0013426
3.8995723	0.0021576
3.9036672	0.0044417
3.9077621	0.0065900
3.911857	0.0085033
3.9159519	0.0101979
3.9200468	0.0110678
3.9241417	0.0114212
3.9282366	0.0113497
3.9323314	0.0115692
3.9364263	0.0124886
3.9405212	0.0131603
3.9446161	0.0135995
3.948711	0.0134734
3.9528059	0.0135096
3.9569008	0.0135818
3.9609957	0.0136573
3.9650906	0.0137208
3.9691855	0.0137733
3.9732804	0.0138545
3.9773753	0.0136730
3.9814701	0.0132466
3.985565	0.0124899
3.9896599	0.0144644
3.9937548	0.0159548
4.0019446	0.0159037
4.0060395	0.0149184
4.0101344	0.0139780
4.0142293	0.0130791
4.0183242	0.0117827
4.0224191	0.0105115
4.026514	0.0098680
4.0306088	0.0103776
4.0347037	0.0106283
4.0387986	0.0106346
4.0428935	0.0100824
4.0469884	0.0093465
4.0510833	0.0089393
4.0551782	0.0084640
4.0592731	0.0079244
4.063368	0.0077508
4.0674629	0.0077083
4.0715578	0.0074323
4.0756527	0.0069388
4.0797475	0.0066210
4.0838424	0.0067234
4.0879373	0.0068848
4.0920322	0.0068799
4.0961271	0.0067200
4.100222	0.0065585
4.1043169	0.0063958
4.1084118	0.0061800
4.1166016	0.0048582
4.1206965	0.0051972
4.1247914	0.0054613
4.1288862	0.0056533
4.1329811	0.0055387
4.137076	0.0052055
4.1411709	0.0046693
4.1452658	0.0038997
4.1493607	0.0034471
4.1534556	0.0034074
4.1575505	0.0033908
4.1616454	0.0033950
4.1657403	0.0035505
4.1698352	0.0037402
4.1739301	0.0037848
4.1780249	0.0036940
4.1821198	0.0032666
4.1862147	0.0028478
4.1903096	0.0026776
4.1944045	0.0029115
4.1984994	0.0037485
4.2025943	0.0046101
4.2066892	0.0053594
4.2107841	0.0060038
4.214879	0.0059444
4.2189739	0.0057474
4.2230688	0.0053188
4.2271636	0.0048599
4.2312585	0.0046342
4.2353534	0.0043618
4.2394483	0.0040453
4.2435432	0.0036105
4.2476381	0.0029756
4.251733	0.0021543
4.2558279	0.0015788
4.2599228	0.0016537
4.2640177	0.0021970
4.2681126	0.0027044
4.2722075	0.0030677
4.2763023	0.0032971
4.2803972	0.0036367
4.2844921	0.0039807
4.288587	0.0043283
4.2926819	0.0047841
4.2967768	0.0052303
4.3008717	0.0056104
4.3049666	0.0059291
4.3090615	0.0060796
4.3131564	0.0057824
4.3172513	0.0057170
4.3213462	0.0059594
4.3254411	0.0062823
4.3295359	0.0068845
4.3336308	0.0072264
4.3377257	0.0073252
4.3418206	0.0070980
4.3459155	0.0067707
4.3500104	0.0063508
4.3541053	0.0058446
4.3582002	0.0053270
4.3622951	0.0048201
4.36639	0.0046495
4.3704849	0.0050398
4.3745798	0.0055527
4.3786746	0.0059803
4.3827695	0.0063282
4.3868644	0.0067133
4.3909593	0.0067840
4.3950542	0.0065616
4.3991491	0.0064221
4.403244	0.0062127
4.4073389	0.0059379
4.4114338	0.0056459
4.4155287	0.0054462
4.4196236	0.0052560
4.4237185	0.0050745
4.4278133	0.0047416
4.4319082	0.0038982
4.4360031	0.0033976
4.440098	0.0037867
4.4441929	0.0040979
4.4482878	0.0043340
4.4523827	0.0041692
4.4564776	0.0039834
4.4605725	0.0037624
4.4646674	0.0035086
4.4687623	0.0030085
4.4728572	0.0028686
4.476952	0.0026648
4.4810469	0.0024006
4.4851418	0.0019139
4.4892367	0.0016239
4.4933316	0.0014695
4.4974265	0.0014267
4.5015214	0.0013528
4.5056163	0.0012493
4.5097112	0.0014295
4.5138061	0.0016431
4.517901	0.0017763
4.5219959	0.0018345
4.5260907	0.0020020
4.5301856	0.0022081
4.5342805	0.0024549
4.5383754	0.0026895
4.5424703	0.0028489
4.5465652	0.0029377
4.5506601	0.0028981
4.554755	0.0027901
4.5588499	0.0026186
4.5629448	0.0024870
4.5670397	0.0024822
4.5711346	0.0025955
4.5752294	0.0026214
4.5793243	0.0025656
4.5834192	0.0019206
4.5875141	0.0014348
4.591609	0.0017001
4.5957039	0.0021821
4.5997988	0.0026641
4.6038937	0.0030456
4.6079886	0.0033335
4.6120835	0.0038203
4.6161784	0.0043657
4.6202733	0.0042477
4.6243681	0.0035112
4.628463	0.0029780
4.6325579	0.0026357
4.6366528	0.0023858
4.6407477	0.0021564
4.6448426	0.0017646
4.6489375	0.0012214
4.6530324	0.0006750
4.6571273	0.0002284
4.6612222	0.0002912
4.6653171	0.0003988
4.669412	0.0005469
4.6735068	0.0009883
4.6776017	0.0013076
4.6816966	0.0015124
4.6857915	0.0015997
4.6898864	0.0018481
4.6939813	0.0020263
4.6980762	0.0021386
4.7021711	0.0016562
4.706266	0.0014387
4.7103609	0.0012943
4.7144558	0.0012174
4.7185507	0.0016726
4.7226456	0.0020798
4.7267404	0.0024410
4.7308353	0.0023002
4.7349302	0.0020504
4.7390251	0.0018473
4.74312	0.0016876
4.7472149	0.0015596
4.7513098	0.0016291
4.7554047	0.0017218
4.7594996	0.0015074
4.7635945	0.0010067
4.7676894	0.0005529
4.7717843	0.0005901
4.7758791	0.0007607
4.779974	0.0010544
4.7840689	0.0016354
4.7881638	0.0020699
4.7922587	0.0023668
4.7963536	0.0017699
4.8004485	0.0026412
4.8045434	0.0033416
4.8086383	0.0038788
4.8127332	0.0040429
4.8168281	0.0037390
4.820923	0.0033425
4.8250178	0.0033830
4.8291127	0.0039592
4.8332076	0.0048173
4.8373025	0.0055824
4.8413974	0.0062600
4.8454923	0.0066707
4.8495872	0.0067027
4.8536821	0.0063340
4.857777	0.0059901
4.8618719	0.0057714
4.8659668	0.0054713
4.8700617	0.0050957
4.8741565	0.0047954
4.8782514	0.0049329
4.8823463	0.0052071
4.8864412	0.0054968
4.8905361	0.0052914
4.894631	0.0046249
4.8987259	0.0040988
4.9028208	0.0037421
4.9069157	0.0035210
4.9110106	0.0032611
4.9151055	0.0029644
4.9192004	0.0029263
4.9232952	0.0030821
4.9273901	0.0033152
4.931485	0.0036199
4.9355799	0.0039267
4.9396748	0.0042354
4.9437697	0.0048407
4.9478646	0.0051990
4.9519595	0.0053263
4.9560544	0.0046456
4.9601493	0.0041073
4.9642442	0.0037459
4.9683391	0.0034775
4.9724339	0.0030954
4.9765288	0.0026071
4.9806237	0.0023085
4.9847186	0.0026154
4.9888135	0.0032068
4.9929084	0.0039224
4.9970033	0.0049847
5.0010982	0.0058851
5.0051931	0.0066338
5.009288	0.0070168
5.0133829	0.0063252
5.0174778	0.0058029
5.0215726	0.0055013
5.0256675	0.0051984
5.0297624	0.0048936
5.0338573	0.0044879
5.0379522	0.0046842
5.0420471	0.0047554
5.046142	0.0047089
5.0502369	0.0043465
5.0543318	0.0036883
5.0584267	0.0028327
5.0625216	0.0022238
5.0666165	0.0020217
5.0707113	0.0020121
5.0748062	0.0020738
5.0789011	0.0020783
5.082996	0.0020292
5.0870909	0.0018070
5.0911858	0.0015391
5.0952807	0.0012192
5.0993756	0.0008506
5.1034705	0.0003114
5.1116603	-0.0001285
5.1157552	-0.0001721
5.1198501	-0.0001459
5.1239449	0.0003185
5.1280398	0.0007984
5.1321347	0.0012549
5.1362296	0.0016896
5.1403245	0.0021729
5.1444194	0.0026576
5.1485143	0.0029337
5.1526092	0.0030154
5.1567041	0.0027665
5.160799	0.0027988
5.1648939	0.0029459
5.1689888	0.0031990
5.1730836	0.0035657
5.1771785	0.0039565
5.1812734	0.0041722
5.1853683	0.0042247
5.1894632	0.0036961
5.1935581	0.0033997
5.197653	0.0034567
5.2017479	0.0038425
5.2058428	0.0045974
5.2099377	0.0052177
5.2140326	0.0057118
5.2181275	0.0059037
5.2222223	0.0063457
5.2263172	0.0080606
5.2304121	0.0112086
5.234507	0.0156883
5.2386019	0.0192598
5.2426968	0.0219813
5.2467917	0.0217996
5.2508866	0.0203054
5.2549815	0.0183558
5.2590764	0.0168650
5.2631713	0.0154902
5.2672662	0.0140948
5.271361	0.0126801
5.2754559	0.0115427
5.2795508	0.0115989
5.2836457	0.0117484
5.2877406	0.0118150
5.2918355	0.0118042
5.2959304	0.0115546
5.3000253	0.0109557
5.3041202	0.0105309
5.3082151	0.0102694
5.31231	0.0100527
5.3164049	0.0098591
5.3204997	0.0094901
5.3245946	0.0089574
5.3286895	0.0084301
5.3327844	0.0078651
5.3368793	0.0072648
5.3409742	0.0065210
5.3450691	0.0060352
5.349164	0.0059324
5.3532589	0.0061859
5.3573538	0.0071625
5.3614487	0.0079321
5.3655436	0.0085069
5.3696384	0.0075383
5.3737333	0.0065577
5.3778282	0.0059417
5.3819231	0.0054410
5.386018	0.0049922
5.3901129	0.0043372
5.3942078	0.0034901
5.3983027	0.0027278
5.4023976	0.0028668
5.4064925	0.0030038
5.4105874	0.0030255
5.4146823	0.0029400
5.4187771	0.0026442
5.422872	0.0033325
5.4269669	0.0039534
5.4310618	0.0045090
5.4351567	0.0048828
5.4392516	0.0047461
5.4433465	0.0043667
5.4474414	0.0037623
5.4515363	0.0033698
5.4556312	0.0033917
5.4597261	0.0035471
5.463821	0.0036994
5.4679158	0.0035957
5.4720107	0.0032534
5.4761056	0.0032898
5.4802005	0.0033333
5.4842954	0.0033823
5.4883903	0.0038761
5.4924852	0.0039701
5.4965801	0.0036903
5.500675	0.0032736
5.5047699	0.0031983
5.5088648	0.0034415
5.5129597	0.0039664
5.5170546	0.0048874
5.5211494	0.0056882
5.5252443	0.0063761
5.5293392	0.0066507
5.5334341	0.0065053
5.537529	0.0060580
5.5416239	0.0056693
5.5457188	0.0052802
5.5498137	0.0048904
5.5539086	0.0043987
5.5580035	0.0038650
5.5620984	0.0033025
5.5661933	0.0038455
5.5702881	0.0041856
5.574383	0.0043339
5.5784779	0.0045464
5.5825728	0.0048254
5.5866677	0.0050682
5.5907626	0.0052772
5.5948575	0.0052554
5.5989524	0.0050662
5.6030473	0.0047217
5.6071422	0.0040374
5.6112371	0.0034639
5.615332	0.0029514
5.6194268	0.0024951
5.6235217	0.0021166
5.6276166	0.0021097
5.6317115	0.0020643
5.6358064	0.0019825
5.6399013	0.0017822
5.6439962	0.0015842
5.6480911	0.0012822
5.652186	0.0010145
5.6562809	0.0008130
5.6603758	0.0006316
5.6644707	0.0004699
5.6685655	0.0008119
5.6726604	0.0013672
5.6767553	0.0018363
5.6808502	0.0022243
5.6849451	0.0022534
5.68904	0.0024283
5.6931349	0.0028691
5.6972298	0.0032115
5.7013247	0.0034616
5.7054196	0.0041647
5.7095145	0.0050252
5.7136094	0.0065921
5.7177042	0.0083390
5.7217991	0.0093484
5.725894	0.0096701
5.7299889	0.0093815
5.7340838	0.0090237
5.7381787	0.0086030
5.7422736	0.0078484
5.7463685	0.0073689
5.7504634	0.0072980
5.7545583	0.0076072
5.7586532	0.0085033
5.7627481	0.0094661
5.7668429	0.0101825
5.7709378	0.0106688
5.7750327	0.0102748
5.7791276	0.0097426
5.7832225	0.0093186
5.7873174	0.0087924
5.7914123	0.0081708
5.7955072	0.0077678
5.7996021	0.0074731
5.803697	0.0070116
5.8077919	0.0063947
5.8118868	0.0062119
5.8159816	0.0060142
5.8200765	0.0058016
5.8241714	0.0055158
5.8282663	0.0052612
5.8323612	0.0050365
5.8364561	0.0044748
5.840551	0.0035991
5.8446459	0.0027284
5.8487408	0.0024490
5.8528357	0.0023984
5.8569306	0.0024189
5.8610255	0.0024391
5.8651203	0.0024591
5.8692152	0.0026606
5.8733101	0.0028135
5.877405	0.0029204
5.8814999	0.0034123
5.8855948	0.0040045
5.8896897	0.0042967
5.8937846	0.0043094
5.8978795	0.0039152
5.9019744	0.0035326
5.9060693	0.0031619
5.9101642	0.0029509
5.9142591	0.0028848
5.9183539	0.0027197
5.9224488	0.0024620
5.9265437	0.0020069
5.9306386	0.0041118
5.9347335	0.0066290
5.9388284	0.0065213
5.9429233	0.0060610
5.9470182	0.0065078
5.9511131	0.0073866
5.955208	0.0086657
5.9593029	0.0102414
5.9633978	0.0126995
5.9674926	0.0149376
5.9715875	0.0169685
5.9756824	0.0183496
5.9797773	0.0170193
5.9838722	0.0153472
5.9879671	0.0143483
5.992062	0.0152945
5.9961569	0.0164542
6.0002518	0.0176035
6.0043467	0.0185784
6.0084416	0.0193909
6.0125365	0.0183458
6.0166313	0.0170900
6.0207262	0.0157190
6.0248211	0.0144020
6.028916	0.0131355
6.0330109	0.0118229
6.0371058	0.0113020
6.0412007	0.0115309
6.0452956	0.0118892
6.0493905	0.0117641
6.0534854	0.0109186
6.0575803	0.0100996
6.0616752	0.0093864
6.06577 0.0087717
6.0698649	0.0081846
6.0739598	0.0076230
6.0780547	0.0069118
6.0821496	0.0062884
6.0862445	0.0062630
6.0903394	0.0064717
6.0944343	0.0077518
6.0985292	0.0084335
6.1026241	0.0085551
6.106719	0.0082958
6.1108139	0.0078527
6.1149087	0.0072394
6.1190036	0.0069632
6.1230985	0.0068045
6.1271934	0.0066960
6.1312883	0.0066043
6.1353832	0.0063644
6.1394781	0.0059868
6.143573	0.0062469
6.1476679	0.0065741
6.1517628	0.0069619
6.1558577	0.0079685
6.1599526	0.0082979
6.1640474	0.0084358
6.1681423	0.0090045
6.1722372	0.0097774
6.1763321	0.0104938
6.180427	0.0111571
6.1845219	0.0117816
6.1886168	0.0123609
6.1927117	0.0128978
6.1968066	0.0126329
6.2009015	0.0127277
6.2049964	0.0135960
6.2090913	0.0148032
6.2131861	0.0163243
6.217281	0.0176054
6.2213759	0.0186620
6.2254708	0.0181373
6.2295657	0.0178893
6.2336606	0.0182783
6.2377555	0.0192603
6.2418504	0.0205257
6.2459453	0.0216378
6.2500402	0.0226064
6.2541351	0.0233557
6.25823	0.0228185
6.2623248	0.0229132
6.2705146	0.0227754
6.2746095	0.0223866
6.2787044	0.0215134
6.2827993	0.0202389
6.2868942	0.0198113
6.2909891	0.0195862
6.295084	0.0193494
6.2991789	0.0191013
6.3032738	0.0186449
6.3073687	0.0183925
6.3114636	0.0185692
6.3155584	0.0188733
6.3196533	0.0190059
6.3237482	0.0189783
6.3278431	0.0188000
6.331938	0.0184049
6.3360329	0.0178351
6.3401278	0.0172487
6.3442227	0.0165658
6.3483176	0.0161428
6.3524125	0.0162342
6.3565074	0.0187761
6.3606023	0.0207937
6.3646971	0.0223159
6.368792	0.0223472
6.3728869	0.0216869
6.3769818	0.0210413
6.3851716	0.0204252
6.3892665	0.0203024
6.3933614	0.0200719
6.3974563	0.0197416
6.4015512	0.0189121
6.4056461	0.0180194
6.409741	0.0171158
6.4138358	0.0162031
6.4179307	0.0156984
6.4220256	0.0153796
6.4261205	0.0150795
6.4302154	0.0147970
6.4343103	0.0144457
6.4384052	0.0142898
6.4425001	0.0141353
6.446595	0.0139815
6.4506899	0.0144513
6.4547848	0.0148985
6.4588797	0.0153231
6.4629745	0.0159168
6.4670694	0.0162767
6.4711643	0.0164181
6.4752592	0.0162940
6.4793541	0.0161524
6.483449	0.0159949
6.4875439	0.0154995
6.4916388	0.0148984
6.4957337	0.0150552
6.4998286	0.0154940
6.5039235	0.0154364
6.5080184	0.0149154
6.5121132	0.0146308
6.5162081	0.0150948
6.520303	0.0158162
6.5243979	0.0163811
6.5284928	0.0167994
6.5325877	0.0173599
6.5366826	0.0180533
6.5407775	0.0191245
6.5448724	0.0198371
6.5489673	0.0202147
6.5530622	0.0195551
6.5571571	0.0187552
6.5612519	0.0183690
6.5653468	0.0185093
6.5694417	0.0195499
6.5735366	0.0204732
6.5776315	0.0212848
6.5817264	0.0218507
6.5858213	0.0223042
6.5899162	0.0221728
6.5940111	0.0223771
6.598106	0.0226829
6.6022009	0.0228891
6.6062958	0.0230022
6.6103906	0.0231516
6.6144855	0.0233349
6.6185804	0.0240580
6.6226753	0.0246498
6.6267702	0.0251171
6.6308651	0.0249364
6.63496	0.0245446
6.6390549	0.0245100
6.6431498	0.0252256
6.6472447	0.0259414
6.6513396	0.0262634
6.6554345	0.0262176
6.6595293	0.0267036
6.6636242	0.0282651
6.6677191	0.0300922
6.671814	0.0321642
6.6759089	0.0344821
6.6800038	0.0368967
6.6840987	0.0391030
6.6881936	0.0411139
6.6922885	0.0415140
6.6963834	0.0422391
6.7004783	0.0431771
6.7045732	0.0448526
6.7086681	0.0473990
6.7127629	0.0494921
6.7168578	0.0511609
6.7209527	0.0528370
6.7250476	0.0545211
6.7291425	0.0560139
6.7332374	0.0573284
6.7373323	0.0582007
6.7414272	0.0587152
6.7455221	0.0586287
6.749617	0.0583653
6.7537119	0.0605286
6.7578068	0.0632333
6.7619016	0.0648103
6.7659965	0.0653352
6.7700914	0.0658169
6.7741863	0.0662606
6.7782812	0.0660609
6.7823761	0.0663646
6.786471	0.0668455
6.7905659	0.0674902
6.7946608	0.0686153
6.7987557	0.0697811
6.8028506	0.0707291
6.8069455	0.0714739
6.8110403	0.0727422
6.8151352	0.0743195
6.8192301	0.0772741
6.823325	0.0798917
6.8274199	0.0821919
6.8315148	0.0836440
6.8356097	0.0837085
6.8397046	0.0839032
6.8437995	0.0840363
6.8478944	0.0841122
6.8519893	0.0882227
6.8560842	0.0925633
6.860179	0.0969838
6.8642739	0.1006392
6.8683688	0.1035814
6.8724637	0.1045313
6.8765586	0.1044550
6.8806535	0.1052991
6.8847484	0.1079940
6.8888433	0.1106973
6.8929382	0.1130387
6.8970331	0.1150429
6.901128	0.1164720
6.9052229	0.1177793
6.9093177	0.1189747
6.9134126	0.1199425
6.9175075	0.1206604
6.9216024	0.1211457
6.9256973	0.1226466
6.9297922	0.1241943
6.9338871	0.1249976
6.937982	0.1251066
6.9420769	0.1232360
6.9461718	0.1215364
6.9502667	0.1234286
6.9543616	0.1254089
6.9584564	0.1272779
6.9625513	0.1290430
6.9666462	0.1309240
6.9707411	0.1325432
6.974836	0.1339184
6.9789309	0.1342975
6.9830258	0.1341477
6.9871207	0.1342615
6.9912156	0.1344381
6.9953105	0.1346722
6.9994054	0.1357814
7.0035003	0.1370407
7.0075951	0.1382901
7.01169	0.1392452
7.0157849	0.1399266
7.0198798	0.1409093
7.0239747	0.1420682
7.0280696	0.1431029
7.0321645	0.1440214
7.0362594	0.1453271
7.0403543	0.1465668
7.0444492	0.1485314
7.0485441	0.1497108
7.052639	0.1501567
7.0567338	0.1499221
7.0608287	0.1490553
7.0649236	0.1488798
7.0690185	0.1487000
7.0731134	0.1485147
7.0772083	0.1482035
7.0813032	0.1481834
7.0853981	0.1480275
7.089493	0.1477440
7.0935879	0.1461375
7.0976828	0.1449007
7.1017777	0.1437881
7.1058726	0.1426761
7.1099674	0.1415645
7.1140623	0.1408932
7.1181572	0.1404217
7.1222521	0.1399163
7.126347	0.1393793
7.1304419	0.1420868
7.1345368	0.1443193
7.1386317	0.1461016
7.1427266	0.1461251
7.1468215	0.1453173
7.1509164	0.1456729
7.1550113	0.1459247
7.1591061	0.1460767
7.163201	0.1455714
7.1672959	0.1445686
7.1713908	0.1439442
7.1754857	0.1438752
7.1795806	0.1437207
7.1836755	0.1434859
7.1877704	0.1428283
7.1918653	0.1423608
7.1959602	0.1419519
7.2000551	0.1414409
7.20415	0.1408349
7.2082448	0.1392924
7.2123397	0.1382556
7.2164346	0.1371855
7.2205295	0.1360832
7.2246244	0.1348255
7.2287193	0.1332254
7.2328142	0.1328425
7.2369091	0.1323224
7.241004	0.1316714
7.2450989	0.1306674
7.2491938	0.1295720
7.2532887	0.1284055
7.2573835	0.1276728
7.2614784	0.1277590
7.2655733	0.1286062
7.2696682	0.1293407
7.2737631	0.1299682
7.277858	0.1298698
7.2819529	0.1295105
7.2860478	0.1290479
7.2901427	0.1284480
7.2942376	0.1277204
7.2983325	0.1272069
7.3024274	0.1267384
7.3065222	0.1263104
7.3106171	0.1264722
7.314712	0.1273729
7.3188069	0.1279224
7.3229018	0.1281428
7.3269967	0.1280738
7.3310916	0.1281326
7.3351865	0.1280493
7.3392814	0.1278335
7.3433763	0.1271442
7.3474712	0.1261208
7.3515661	0.1250085
7.3556609	0.1243706
7.3597558	0.1239732
7.3638507	0.1235401
7.3679456	0.1230738
7.3720405	0.1227696
7.3761354	0.1223348
7.3802303	0.1217794
7.3843252	0.1207541
7.3884201	0.1196063
7.392515	0.1183456
7.3966099	0.1166800
7.4007048	0.1154748
7.4047996	0.1145824
7.4088945	0.1138520
7.4129894	0.1132070
7.4170843	0.1125008
7.4211792	0.1117376
7.4252741	0.1110201
7.429369	0.1108935
7.4334639	0.1108995
7.4375588	0.1103514
7.4416537	0.1092868
7.4457486	0.1080143
7.4498435	0.1065497
7.4539383	0.1054303
7.4580332	0.1040262
7.4621281	0.1023557
7.466223	0.1011988
7.4703179	0.1003651
7.4744128	0.0993904
7.4785077	0.0982836
7.4826026	0.0971640
7.4866975	0.0974635
7.4907924	0.0977368
7.4948873	0.0979823
7.4989822	0.0979044
7.5030771	0.0969463
7.5071719	0.0959639
7.5112668	0.0956965
7.5153617	0.0954687
7.5194566	0.0952768
7.5235515	0.0951710
7.5276464	0.0953291
7.5317413	0.0954311
7.5358362	0.0954802
7.5399311	0.0950600
7.544026	0.0942027
7.5481209	0.0930731
7.5522158	0.0912963
7.5563106	0.0888173
7.5604055	0.0872451
7.5645004	0.0859375
7.5685953	0.0848746
7.5726902	0.0839416
7.5767851	0.0831944
7.58088	0.0822621
7.5849749	0.0811568
7.5890698	0.0800607
7.5931647	0.0789735
7.5972596	0.0775410
7.6013545	0.0759845
7.6054493	0.0743123
7.6095442	0.0724126
7.6136391	0.0705747
7.617734	0.0689876
7.6218289	0.0675465
7.6259238	0.0660586
7.6300187	0.0645267
7.6341136	0.0627720
7.6382085	0.0611267
7.6423034	0.0595841
7.6463983	0.0581085
7.6504932	0.0567357
7.654588	0.0554838
7.6586829	0.0542257
7.6627778	0.0529623
7.6668727	0.0517507
7.6709676	0.0511558
7.6750625	0.0503695
7.6791574	0.0494032
7.6832523	0.0485238
7.6873472	0.0476616
7.6914421	0.0468149
7.695537	0.0459332
7.6996319	0.0450878
7.7037267	0.0443168
7.7078216	0.0437685
7.7119165	0.0432995
7.7160114	0.0428632
7.7201063	0.0424573
7.7242012	0.0423772
7.7282961	0.0424283
7.732391	0.0424035
7.7364859	0.0423074
7.7405808	0.0421448
7.7446757	0.0419210
7.7487706	0.0414788
7.7528654	0.0413306
7.7569603	0.0412545
7.7610552	0.0409609
7.7651501	0.0404647
7.769245	0.0407848
7.7733399	0.0425352
7.7774348	0.0439254
7.7815297	0.0449759
7.7856246	0.0454259
7.7897195	0.0447661
7.7938144	0.0440716
7.7979093	0.0432190
7.8020041	0.0420735
7.806099	0.0413412
7.8101939	0.0406500
7.8142888	0.0399958
7.8183837	0.0390816
7.8224786	0.0380627
7.8265735	0.0376541
7.8306684	0.0373374
7.8347633	0.0369793
7.8388582	0.0365822
7.8429531	0.0355849
7.847048	0.0347406
7.8511428	0.0341686
7.8552377	0.0336783
7.8593326	0.0331410
7.8634275	0.0325600
7.8675224	0.0324976
7.8716173	0.0325884
7.8757122	0.0326897
7.8798071	0.0327691
7.883902	0.0328285
7.8879969	0.0327094
7.8920918	0.0324238
7.8961867	0.0318071
7.9002816	0.0321421
7.9043764	0.0327011
7.9084713	0.0334932
7.9125662	0.0341358
7.9166611	0.0346393
7.920756	0.0349690
7.9248509	0.0351372
7.9289458	0.0346105
7.9330407	0.0340856
7.9371356	0.0338778
7.9412305	0.0340572
7.9453254	0.0342608
7.9494203	0.0344860
7.9535151	0.0348005
7.95761	0.0357254
7.9617049	0.0368387
7.9657998	0.0376855
7.9698947	0.0382834
7.9739896	0.0382862
7.9780845	0.0377350
7.9821794	0.0364283
7.9862743	0.0369658
7.9903692	0.0378659
7.9944641	0.0388410
7.998559	0.0392985
8.0026538	0.0392736
8.0067487	0.0387715
8.0108436	0.0383507
8.0149385	0.0394466
8.0190334	0.0404050
8.0231283	0.0412316
8.0272232	0.0417834
8.0313181	0.0421424
8.035413	0.0423221
8.0395079	0.0414910
8.0436028	0.0413809
8.0476977	0.0417646
8.0517925	0.0421519
8.0558874	0.0423137
8.0599823	0.0422656
8.0640772	0.0418881
8.0681721	0.0416947
8.072267	0.0419829
8.0763619	0.0423133
8.0804568	0.0425909
8.0845517	0.0428192
8.0886466	0.0429578
8.0927415	0.0427200
8.0968364	0.0428138
8.1009312	0.0434934
8.1050261	0.0445505
8.109121	0.0457594
8.1132159	0.0468898
8.1173108	0.0475519
8.1214057	0.0477780
8.1255006	0.0475778
8.1295955	0.0488821
8.1336904	0.0506688
8.1377853	0.0519503
8.1418802	0.0527600
8.1459751	0.0524247
8.1500699	0.0526344
8.1541648	0.0528929
8.1582597	0.0529943
8.1623546	0.0529493
8.1664495	0.0533178
8.1705444	0.0542054
8.1746393	0.0552580
8.1787342	0.0564628
8.1828291	0.0577269
8.186924	0.0588507
8.1910189	0.0598435
8.1951138	0.0602712
8.1992086	0.0606555
8.2033035	0.0609102
8.2073984	0.0610443
8.2114933	0.0607292
8.2155882	0.0608923
8.2196831	0.0618815
8.223778	0.0626539
8.2278729	0.0632222
8.2319678	0.0634307
8.2360627	0.0635868
8.2401576	0.0636948
8.2442525	0.0637582
8.2483473	0.0639402
8.2524422	0.0642257
8.2565371	0.0655154
8.260632	0.0665932
8.2647269	0.0674710
8.2688218	0.0680339
8.2729167	0.0677316
8.2770116	0.0675007
8.2811065	0.0679616
8.2852014	0.0686524
8.2892963	0.0702766
8.2933912	0.0718062
8.2974861	0.0730417
8.3015809	0.0740032
8.3056758	0.0740579
8.3097707	0.0742049
8.3138656	0.0751629
8.3220554	0.0771476
8.3261503	0.0779231
8.3302452	0.0784875
8.3343401	0.0782524
8.338435	0.0781317
8.3425299	0.0788352
8.3466248	0.0794933
8.3507196	0.0801799
8.3548145	0.0807986
8.3589094	0.0813538
8.3630043	0.0815779
8.3670992	0.0817321
8.3711941	0.0815954
8.375289	0.0815452
8.3793839	0.0816750
8.3834788	0.0820196
8.3875737	0.0825821
8.3916686	0.0832070
8.3957635	0.0837551
8.3998583	0.0842317
8.4039532	0.0862288
8.4080481	0.0878506
8.412143	0.0891176
8.4162379	0.0896876
8.4203328	0.0894809
8.4244277	0.0892112
8.4285226	0.0890498
8.4367124	0.0886272
8.4408073	0.0885871
8.4449022	0.0885776
8.448997	0.0885962
8.4530919	0.0894054
8.4571868	0.0901148
8.4612817	0.0907295
8.4653766	0.0910869
8.4694715	0.0912995
8.4735664	0.0915627
8.4776613	0.0919876
8.4817562	0.0923274
8.4858511	0.0925874
8.489946	0.0926971
8.4940409	0.0921950
8.4981357	0.0912900
8.5022306	0.0912289
8.5063255	0.0912884
8.5104204	0.0914583
8.5145153	0.0915055
8.5186102	0.0914382
8.5227051	0.0905133
8.5268	0.0903615
8.5308949	0.0908485
8.5349898	0.0919289
8.5390847	0.0933490
8.5431796	0.0946828
8.5513693	0.0954305
8.5554642	0.0951235
8.5595591	0.0946023
8.563654	0.0939069
8.5677489	0.0925608
8.5718438	0.0915184
8.5759387	0.0911445
8.5800336	0.0910014
8.5841285	0.0906406
8.5882234	0.0900764
8.5923183	0.0898012
8.5964131	0.0896799
8.600508	0.0897013
8.6046029	0.0903259
8.6086978	0.0906711
8.6127927	0.0907545
8.6168876	0.0901198
8.6209825	0.0894450
8.6250774	0.0887343
8.6291723	0.0878460
8.6332672	0.0872954
8.6373621	0.0869553
8.641457	0.0867690
8.6455518	0.0864527
8.6496467	0.0860156
8.6537416	0.0852892
8.6578365	0.0844823
8.6660263	0.0823248
8.6701212	0.0812086
8.6742161	0.0802040
8.678311	0.0793032
8.6824059	0.0792451
8.6865008	0.0799726
8.6905957	0.0808247
8.6946905	0.0816168
8.6987854	0.0823529
8.7028803	0.0829673
8.7069752	0.0831077
8.7110701	0.0829701
8.715165	0.0821318
8.7192599	0.0812340
8.7233548	0.0803405
8.7274497	0.0794511
8.7315446	0.0783963
8.7356395	0.0777277
8.7397344	0.0771585
8.7438293	0.0763481
8.7479241	0.0753128
8.752019	0.0744626
8.7561139	0.0735627
8.7602088	0.0726162
8.7643037	0.0715065
8.7683986	0.0710579
8.7724935	0.0706703
8.7806833	0.0704186
8.7847782	0.0704105
8.7888731	0.0701572
8.792968	0.0696751
8.7970628	0.0691155
8.8011577	0.0688617
8.8052526	0.0689440
8.8093475	0.0690859
8.8134424	0.0691562
8.8175373	0.0691595
8.8216322	0.0687040
8.8257271	0.0679292
8.829822	0.0668571
8.8339169	0.0658033
8.8380118	0.0651396
[truncated: 3,820 more rows]
