# Supplementary material for: Single-chain dimers from de novo immunoglobulins as robust scaffolds for multiple binding loops
Source: Nat Commun. 2023 Sep 23;14:5939. doi: 10.1038/s41467-023-41717-5 (PMC10517939; doi:10.1038/s41467-023-41717-5)
Supplement: Supplementary file 6 — Source data [file 41467_2023_41717_MOESM6_ESM.zip › Fig2d_25.txt]

250.0000	0.405731	1.78293
249.5000	0.306753	1.78761
249.0000	0.254199	1.79243
248.5000	0.208658	1.79737
248.0000	0.0894325	1.80242
247.5000	-0.0597336	1.80759
247.0000	-0.20179	1.81292
246.5000	-0.231715	1.81844
246.0000	-0.284736	1.82416
245.5000	-0.38588	1.83012
245.0000	-0.487935	1.8364
244.5000	-0.59033	1.84296
244.0000	-0.813968	1.84986
243.5000	-1.06481	1.85721
243.0000	-1.21602	1.86498
242.5000	-1.47011	1.87316
242.0000	-1.75835	1.8818
241.5000	-1.99452	1.89097
241.0000	-2.29126	1.90069
240.5000	-2.56958	1.911
240.0000	-3.02091	1.9219
239.5000	-3.40795	1.93342
239.0000	-3.85897	1.9456
238.5000	-4.38386	1.95845
238.0000	-4.89576	1.97198
237.5000	-5.4281	1.98623
237.0000	-6.11636	2.00122
236.5000	-7.00356	2.01698
236.0000	-7.77	2.03354
235.5000	-8.57297	2.0509
235.0000	-9.62938	2.06907
234.5000	-10.6494	2.08808
234.0000	-11.7208	2.10801
233.5000	-12.9263	2.12876
233.0000	-14.2192	2.15027
232.5000	-15.625	2.17247
232.0000	-17.183	2.19546
231.5000	-18.7332	2.21931
231.0000	-20.3876	2.24384
230.5000	-21.9636	2.26892
230.0000	-23.5213	2.29436
229.5000	-25.1495	2.32003
229.0000	-27.0468	2.34586
228.5000	-28.8742	2.37178
228.0000	-30.7767	2.39778
227.5000	-32.5232	2.42365
227.0000	-34.334	2.44944
226.5000	-36.1947	2.47513
226.0000	-38.1002	2.50045
225.5000	-39.9004	2.52456
225.0000	-41.872	2.54854
224.5000	-43.5832	2.57242
224.0000	-45.6125	2.59626
223.5000	-47.4263	2.62017
223.0000	-49.3183	2.64418
222.5000	-50.8776	2.66834
222.0000	-52.4548	2.69262
221.5000	-53.8095	2.7171
221.0000	-55.3717	2.74178
220.5000	-56.7602	2.76674
220.0000	-57.94	2.79203
219.5000	-58.8713	2.81771
219.0000	-59.9727	2.84385
218.5000	-60.7814	2.87052
218.0000	-61.3853	2.89785
217.5000	-61.9412	2.92589
217.0000	-61.9865	2.95475
216.5000	-62.0677	2.9846
216.0000	-61.7716	3.01564
215.5000	-61.6236	3.04802
215.0000	-61.0092	3.08192
214.5000	-60.4066	3.1175
214.0000	-59.6169	3.15496
213.5000	-58.8321	3.19451
213.0000	-58.0326	3.23641
212.5000	-56.7375	3.28096
212.0000	-55.7769	3.32837
211.5000	-54.6753	3.3791
211.0000	-52.9356	3.43363
210.5000	-50.8703	3.49233
210.0000	-49.3996	3.55548
209.5000	-46.4013	3.61582
209.0000	-43.8391	3.67979
208.5000	-41.0268	3.74974
208.0000	-39.4377	3.82615
207.5000	-34.4428	3.90949
207.0000	-30.3662	3.99979
206.5000	-25.9918	4.09713
206.0000	-19.0153	4.20117
205.5000	-15.0234	4.31102
205.0000	-6.91989	4.42548
204.5000	0.039901	4.54286
204.0000	3.05341	4.66116
203.5000	5.42943	4.77822
203.0000	4.856	4.88955
202.5000	9.42619	4.99322
202.0000	14.0108	5.08842
201.5000	16.5825	5.17449
201.0000	13.5043	5.25068
200.5000	10.4857	5.31666
200.0000	11.7988	5.3721
199.5000	6.13999	5.41677
199.0000	1.94716	5.4511
198.5000	-0.332727	5.47583
198.0000	-1.56766	5.49195
197.5000	-3.64446	5.50068
197.0000	-7.34167	5.50348
196.5000	-9.05324	5.50352
196.0000	-11.8156	5.50344
195.5000	-21.5885	5.50327
195.0000	-22.028	5.50326
194.5000	-24.3243	5.50321
194.0000	-17.6731	5.50335
193.5000	-17.3464	5.50337
193.0000	-15.3689	5.50342
192.5000	-16.2146	5.50339
192.0000	-13.7628	5.50344
191.5000	-15.1391	5.50342
191.0000	-16.273	5.50341
190.5000	-10.6145	5.50351
190.0000	-1.54304	5.50367
