# Supplementary material for: Single-chain dimers from de novo immunoglobulins as robust scaffolds for multiple binding loops
Source: Nat Commun. 2023 Sep 23;14:5939. doi: 10.1038/s41467-023-41717-5 (PMC10517939; doi:10.1038/s41467-023-41717-5)
Supplement: Supplementary file 6 — Source data [file 41467_2023_41717_MOESM6_ESM.zip › Fig2d_40.txt]

250.0000	0.38381	1.78735
249.5000	0.316199	1.79199
249.0000	0.245934	1.79679
248.5000	0.176033	1.80171
248.0000	0.103726	1.80674
247.5000	0.0419991	1.81191
247.0000	-0.053619	1.81724
246.5000	-0.209459	1.82273
246.0000	-0.373102	1.82841
245.5000	-0.518293	1.83433
245.0000	-0.641556	1.84057
244.5000	-0.796935	1.84709
244.0000	-0.957005	1.85397
243.5000	-1.14839	1.86128
243.0000	-1.34982	1.86903
242.5000	-1.55626	1.87716
242.0000	-1.79946	1.88574
241.5000	-2.10095	1.89483
241.0000	-2.44473	1.90447
240.5000	-2.78872	1.91468
240.0000	-3.1352	1.92551
239.5000	-3.56614	1.93696
239.0000	-4.0129	1.94907
238.5000	-4.49054	1.96187
238.0000	-5.04824	1.97537
237.5000	-5.68283	1.98961
237.0000	-6.32249	2.00459
236.5000	-7.00519	2.02032
236.0000	-7.78892	2.03685
235.5000	-8.66137	2.05421
235.0000	-9.59315	2.07239
234.5000	-10.6304	2.09139
234.0000	-11.7417	2.11128
233.5000	-12.9996	2.13198
233.0000	-14.2745	2.15342
232.5000	-15.5988	2.17549
232.0000	-17.0487	2.1983
231.5000	-18.5198	2.22192
231.0000	-20.073	2.24613
230.5000	-21.7156	2.27083
230.0000	-23.4299	2.29587
229.5000	-25.2009	2.32112
229.0000	-26.9944	2.3465
228.5000	-28.8008	2.37197
228.0000	-30.5883	2.39747
227.5000	-32.3044	2.42287
227.0000	-34.0317	2.44815
226.5000	-35.7662	2.47331
226.0000	-37.6246	2.49823
225.5000	-39.411	2.52183
225.0000	-41.247	2.54529
224.5000	-43.0081	2.56867
224.0000	-44.7988	2.59201
223.5000	-46.4946	2.61542
223.0000	-48.0123	2.63898
222.5000	-49.4592	2.66263
222.0000	-50.9035	2.68638
221.5000	-52.3267	2.71032
221.0000	-53.7194	2.7345
220.5000	-55.0427	2.75894
220.0000	-56.308	2.78374
219.5000	-57.4211	2.80897
219.0000	-58.1163	2.83471
218.5000	-59.0118	2.86101
218.0000	-59.6028	2.88798
217.5000	-59.998	2.91574
217.0000	-60.2116	2.94435
216.5000	-60.4434	2.97395
216.0000	-60.6103	3.00478
215.5000	-60.474	3.03707
215.0000	-60.0746	3.07094
214.5000	-59.8699	3.10655
214.0000	-59.3806	3.14417
213.5000	-58.3981	3.18402
213.0000	-57.0587	3.22643
212.5000	-56.0032	3.27162
212.0000	-54.5693	3.31982
211.5000	-52.9916	3.37154
211.0000	-51.5848	3.42737
210.5000	-49.5719	3.48761
210.0000	-47.2651	3.55273
209.5000	-43.929	3.61548
209.0000	-41.5615	3.68187
208.5000	-39.7629	3.75483
208.0000	-36.4528	3.83496
207.5000	-33.4704	3.92266
207.0000	-31.1156	4.0181
206.5000	-27.6672	4.12111
206.0000	-22.4962	4.2313
205.5000	-14.31	4.3477
205.0000	-7.66235	4.46865
204.5000	-3.81467	4.59197
204.0000	2.6095	4.71517
203.5000	10.8583	4.83313
203.0000	16.5399	4.94361
202.5000	14.6535	5.04574
202.0000	16.7694	5.13896
201.5000	20.9568	5.22238
201.0000	23.9398	5.29529
200.5000	25.516	5.35711
200.0000	28.5224	5.40774
199.5000	27.3659	5.44695
199.0000	23.8202	5.47525
198.5000	20.3142	5.49369
198.0000	22.4171	5.50368
197.5000	22.8186	5.50683
197.0000	23.1259	5.5069
196.5000	20.9382	5.50683
196.0000	24.3567	5.50687
195.5000	28.2923	5.50695
195.0000	31.5334	5.507
194.5000	29.1805	5.50696
194.0000	28.9242	5.50696
193.5000	27.0061	5.50694
193.0000	26.2109	5.50693
192.5000	25.5852	5.50692
192.0000	26.5477	5.50692
191.5000	28.8034	5.50695
191.0000	27.2513	5.50692
190.5000	20.5592	5.50684
190.0000	14.9853	5.50677
