# Supplementary material for: Single-chain dimers from de novo immunoglobulins as robust scaffolds for multiple binding loops
Source: Nat Commun. 2023 Sep 23;14:5939. doi: 10.1038/s41467-023-41717-5 (PMC10517939; doi:10.1038/s41467-023-41717-5)
Supplement: Supplementary file 6 — Source data [file 41467_2023_41717_MOESM6_ESM.zip › Fig2d_60.txt]

250.0000	0.0488323	1.79299
249.5000	0.0202522	1.79769
249.0000	-0.0112362	1.80253
248.5000	-0.0470486	1.8075
248.0000	-0.0984528	1.8126
247.5000	-0.208344	1.81782
247.0000	-0.339352	1.8232
246.5000	-0.442523	1.82875
246.0000	-0.546692	1.8345
245.5000	-0.664281	1.84048
245.0000	-0.766242	1.84677
244.5000	-0.927972	1.85338
244.0000	-1.09167	1.86034
243.5000	-1.28706	1.86775
243.0000	-1.4572	1.87557
242.5000	-1.68565	1.8838
242.0000	-1.96128	1.89248
241.5000	-2.2584	1.90167
241.0000	-2.55821	1.91142
240.5000	-2.9448	1.92174
240.0000	-3.34556	1.93269
239.5000	-3.78747	1.94425
239.0000	-4.28793	1.95648
238.5000	-4.81612	1.96943
238.0000	-5.39985	1.98307
237.5000	-5.9886	1.99745
237.0000	-6.69359	2.01259
236.5000	-7.47871	2.02851
236.0000	-8.31639	2.04522
235.5000	-9.16967	2.06275
235.0000	-10.1094	2.08109
234.5000	-11.1077	2.10025
234.0000	-12.1141	2.12027
233.5000	-13.1827	2.14105
233.0000	-14.3843	2.16252
232.5000	-15.6053	2.18457
232.0000	-17.0388	2.20731
231.5000	-18.484	2.23078
231.0000	-20.0165	2.25479
230.5000	-21.5508	2.27925
230.0000	-23.0908	2.30396
229.5000	-24.6391	2.32885
229.0000	-26.2672	2.35384
228.5000	-27.9617	2.37889
228.0000	-29.6856	2.40395
227.5000	-31.3435	2.4289
227.0000	-33.038	2.45372
226.5000	-34.7259	2.47843
226.0000	-36.5366	2.50265
225.5000	-38.2326	2.52588
225.0000	-39.9219	2.54901
224.5000	-41.5026	2.57206
224.0000	-43.0322	2.59511
223.5000	-44.5577	2.61822
223.0000	-46.1812	2.64149
222.5000	-47.7254	2.66485
222.0000	-49.022	2.68836
221.5000	-50.1982	2.71211
221.0000	-51.4099	2.73611
220.5000	-52.5559	2.76043
220.0000	-53.7319	2.78515
219.5000	-54.7647	2.81038
219.0000	-55.5555	2.83616
218.5000	-56.2263	2.86257
218.0000	-56.7393	2.88973
217.5000	-57.2849	2.91777
217.0000	-57.834	2.94677
216.5000	-57.7396	2.97691
216.0000	-57.6344	3.00846
215.5000	-57.4279	3.04163
215.0000	-57.2127	3.07655
214.5000	-56.6321	3.11353
214.0000	-56.3292	3.15276
213.5000	-55.542	3.19456
213.0000	-54.5307	3.23926
212.5000	-53.3792	3.28719
212.0000	-52.039	3.33867
211.5000	-50.63	3.39428
211.0000	-49.3704	3.45467
210.5000	-47.4316	3.52028
210.0000	-45.0618	3.5883
209.5000	-42.9661	3.65561
209.0000	-40.6075	3.7301
208.5000	-37.4767	3.81252
208.0000	-34.2159	3.90349
207.5000	-31.0734	4.00344
207.0000	-26.5021	4.11236
206.5000	-25.6069	4.22921
206.0000	-20.545	4.35295
205.5000	-18.2064	4.48137
205.0000	-15.1493	4.61185
204.5000	-14.6777	4.73854
204.0000	-15.9988	4.85826
203.5000	-13.6753	4.97031
203.0000	-10.9122	5.07379
202.5000	-10.2435	5.16771
202.0000	-9.19464	5.25117
201.5000	-8.41263	5.32326
201.0000	-5.79233	5.38319
200.5000	-7.67996	5.4304
200.0000	-7.78059	5.46539
199.5000	-8.4974	5.48874
199.0000	-10.097	5.50183
198.5000	-9.35034	5.50653
198.0000	-4.44538	5.50687
197.5000	0.257044	5.50694
197.0000	-0.741379	5.50691
196.5000	0.72309	5.50693
196.0000	1.22431	5.50694
195.5000	1.56406	5.50696
195.0000	1.31986	5.50696
194.5000	0.925661	5.50696
194.0000	0.603378	5.50696
193.5000	2.81136	5.50702
193.0000	3.2774	5.50702
192.5000	0.487654	5.50696
192.0000	0.61774	5.50697
191.5000	-1.06463	5.50694
191.0000	-6.70685	5.50684
190.5000	-6.61796	5.50684
190.0000	-11.6595	5.50676
