# Supplementary material for: Single-chain dimers from de novo immunoglobulins as robust scaffolds for multiple binding loops
Source: Nat Commun. 2023 Sep 23;14:5939. doi: 10.1038/s41467-023-41717-5 (PMC10517939; doi:10.1038/s41467-023-41717-5)
Supplement: Supplementary file 6 — Source data [file 41467_2023_41717_MOESM6_ESM.zip › Fig2d_90.txt]

TITLE	D08 90 C
DATA TYPE	
ORIGIN	JASCO
OWNER	
DATE	22/03/30
TIME	11:39:07
SPECTROMETER/DATA SYSTEM	
LOCALE	1034
RESOLUTION	
DELTAX	-0.5
XUNITS	NANOMETERS
YUNITS	CD [mdeg]
Y2UNITS	ABSORBANCE
FIRSTX	  250.0000
LASTX	  190.0000
NPOINTS	     121
FIRSTY	     0.23657
MAXY	     3.58864
MINY	   -55.09235
XYDATA
250.0000	0.236566	1.80707
249.5000	0.21449	1.81191
249.0000	0.17206	1.81689
248.5000	0.0942383	1.822
248.0000	0.0234489	1.82724
247.5000	-0.0940754	1.83262
247.0000	-0.225921	1.83817
246.5000	-0.374221	1.8439
246.0000	-0.526851	1.84982
245.5000	-0.710007	1.85599
245.0000	-0.921229	1.86249
244.5000	-1.10631	1.86936
244.0000	-1.30702	1.87634
243.5000	-1.47447	1.88378
243.0000	-1.70783	1.89165
242.5000	-2.00834	1.89992
242.0000	-2.33562	1.90866
241.5000	-2.69581	1.91792
241.0000	-3.06387	1.92776
240.5000	-3.45739	1.93821
240.0000	-3.90328	1.9493
239.5000	-4.34214	1.96106
239.0000	-4.78603	1.97351
238.5000	-5.27928	1.9867
238.0000	-5.91805	2.0005
237.5000	-6.58072	2.01532
237.0000	-7.31467	2.03093
236.5000	-8.10226	2.04732
236.0000	-8.95878	2.06451
235.5000	-9.83224	2.08249
235.0000	-10.7828	2.10128
234.5000	-11.7843	2.12085
234.0000	-12.8785	2.1412
233.5000	-14.0464	2.16222
233.0000	-15.2039	2.18387
232.5000	-16.4551	2.20603
232.0000	-17.7157	2.22879
231.5000	-19.0252	2.25221
231.0000	-20.4087	2.27613
230.5000	-21.8509	2.3004
230.0000	-23.3229	2.32486
229.5000	-24.7049	2.34947
229.0000	-26.1647	2.37415
228.5000	-27.6581	2.39895
228.0000	-29.202	2.42367
227.5000	-30.7333	2.44827
227.0000	-32.2509	2.47276
226.5000	-33.7752	2.497
226.0000	-35.2091	2.52016
225.5000	-36.7003	2.54329
225.0000	-38.3527	2.56634
224.5000	-39.8905	2.58937
224.0000	-41.3934	2.61248
223.5000	-42.8323	2.63573
223.0000	-44.2613	2.65891
222.5000	-45.673	2.68222
222.0000	-47.1538	2.70577
221.5000	-48.5331	2.72957
221.0000	-49.7235	2.75383
220.5000	-50.8918	2.77852
220.0000	-51.8052	2.80379
219.5000	-52.5975	2.82972
219.0000	-53.5175	2.85641
218.5000	-53.9883	2.88397
218.0000	-54.4234	2.91252
217.5000	-54.8353	2.94223
217.0000	-55.0606	2.97326
216.5000	-55.0923	3.00598
216.0000	-55.0652	3.04072
215.5000	-54.5825	3.07762
215.0000	-54.0179	3.11696
214.5000	-53.4335	3.15916
214.0000	-52.6361	3.20443
213.5000	-52.047	3.25301
213.0000	-51.4911	3.3058
212.5000	-50.2913	3.36327
212.0000	-49.2451	3.426
211.5000	-47.9312	3.49483
211.0000	-45.9685	3.57026
210.5000	-44.2021	3.64235
210.0000	-41.8532	3.72321
209.5000	-39.6918	3.81372
209.0000	-36.7036	3.91463
208.5000	-32.1669	4.02615
208.0000	-29.3051	4.14755
207.5000	-28.6815	4.27727
207.0000	-26.8113	4.41289
206.5000	-28.9045	4.55017
206.0000	-29.4371	4.68403
205.5000	-27.2833	4.81143
205.0000	-22.8201	4.93132
204.5000	-23.1238	5.04236
204.0000	-20.6722	5.14368
203.5000	-20.7973	5.23401
203.0000	-21.1031	5.31217
202.5000	-19.706	5.37715
202.0000	-22.2521	5.4281
201.5000	-25.5498	5.46509
201.0000	-26.1403	5.48899
200.5000	-25.0618	5.5018
200.0000	-20.3582	5.50638
199.5000	-16.2015	5.50701
199.0000	-11.4275	5.50707
198.5000	-14.993	5.50699
198.0000	-14.3376	5.507
197.5000	-17.5129	5.50693
197.0000	-20.4719	5.50686
196.5000	-17.8224	5.50692
196.0000	-18.6426	5.50691
195.5000	-16.2892	5.50697
195.0000	-11.7138	5.50706
194.5000	-7.50729	5.50714
194.0000	-4.48391	5.50719
193.5000	-6.69302	5.50714
193.0000	-6.74229	5.50714
192.5000	-8.53757	5.50711
192.0000	-8.77653	5.50711
191.5000	-5.42832	5.50718
191.0000	-4.16002	5.5072
190.5000	1.29868	5.50731
190.0000	3.58864	5.50735

##### Extended Information
[Comments]
Sample name	D08 90 C
Comment
User
Division
Company	UB

[Detailed Information]
Creation date	30/03/2022 11:39

Data array type	Linear data array * 2
Horizontal axis	Wavelength [nm]
Vertical axis(1)	CD [mdeg]
Vertical axis(2)	Abs
Start	250 nm
End	190 nm
Data interval	0.5 nm
Data points	121     

[Measurement Information]
Instrument Name	J-815
Model Name	J-815
Serial No.	A009761168

Accessory	CDF-426S
Accessory S/N	A001861183
  Temperature	89.97 C
  Control Sonsor	Holder
  Monitor Sensor	Holder
  Start Mode	Start immediately
  Cell Length	10 mm

Measurement date	30/03/2022 11:39

Photometric Mode	CD, Abs
Measure Range	250 - 190 nm
Data pitch	0.5 nm
Sensitivity	Standard
D.I.T.	4 sec
Bandwidth	1.00 nm
Start Mode	Immediately
Scanning Speed	100 nm/min
Baseline Correction	None
Shutter Control	Auto
CD Detector	PMT
PMT Voltage	Auto
Accumulations	2
