# Supplementary material for: Single-chain dimers from de novo immunoglobulins as robust scaffolds for multiple binding loops
Source: Nat Commun. 2023 Sep 23;14:5939. doi: 10.1038/s41467-023-41717-5 (PMC10517939; doi:10.1038/s41467-023-41717-5)
Supplement: Supplementary file 6 — Source data [file 41467_2023_41717_MOESM6_ESM.zip › Fig2f.txt]

-1.389474683544304  10.761
-2.2578924050632914  0.868
2.7780569620253166  8.339
-1.7574936708860762  4.314
-2.791259493670886  4.866
1.4450316455696202  2.874
3.149987341772152  4.817
3.544088607594937  9.226
-1.1876582278481014  1.695
2.390506329113924  9.734
12.211632911392405  12.263
5.42693670886076  8.429
6.308221518987342  14.283
13.849898734177216  5.756
4.2727531645569625  11.6
10.02067088607595  6.456
-0.9339810126582277  2.81
-2.263759493670886  1.186
-0.7708670886075949  11.454
2.178822784810127  4.275
6.992449367088608  3.161
1.641386075949367  2.846
4.253170886075949  8.656
5.988867088607595  4.891
7.440620253164557  4.946
-1.2882151898734178  1.704
8.339569620253165  12.069
4.442101265822784  5.87
9.947291139240507  16.93
11.420696202531646  7.918
8.249398734177214  13.194
14.285044303797466  7.798
4.027886075949366  7.72
15.554987341772152  11.738
4.936981012658228  8.153
11.790107594936709  10.539
6.960183544303798  11.38
-2.262094936708861  1.564
6.840487341772152  10.297
16.0794746835443  11.498
16.078113924050633  5.865
9.52946835443038  7.079
3.2195886075949365  5.119
9.477506329113924  6.566
11.538037974683544  10.683
12.160284810126582  6.818
5.691088607594937  8.415
14.030582278481011  7.639
2.5169367088607593  9.262
4.473455696202532  5.621
10.156493670886077  8.566
1.4124746835443038  11.45
-3.0003734177215193  1.052
10.181462025316456  8.867
5.179993670886076  12.995
8.965253164556962  8.041
3.7193797468354433  10.496
0.16924050632911392  2.834
0.04637341772151899  8.441
1.9975949367088608  3.865
5.128544303797468  12.518
1.2822848101265822  3.856
4.5590822784810126  4.29
3.6719683544303803  9.299
-2.9576645569620252  9.775
-3.4889556962025314  0.765
8.432164556962025  11.426
0.888746835443038  12.95
0.8793607594936709  12.373
-2.1381708860759496  1.483
-3.247506329113924  0.579
2.087132911392405  9.106
7.532810126582278  5.11
8.641867088607595  6.858
9.210974683544304  6.072
2.3735632911392406  6.436
-1.2489430379746835  2.124
3.17726582278481  9.824
2.086962025316456  11.302
5.546006329113924  12.94
-2.294221518987342  1.159
2.9543291139240506  5.932
6.374886075949367  11.266
4.617310126582279  10.138
0.22361392405063293  3.178
-1.5078291139240505  1.506
0.3198101265822785  1.691
2.616113924050633  5.195
8.128544303797469  12.264
3.003132911392405  3.384
8.33942405063291  6.061
15.828949367088608  15.477
5.849253164556962  5.882
-0.6839367088607595  3.509
6.546164556962026  11.349
2.340405063291139  11.663
-1.8552911392405065  1.923
5.431702531645569  14.243
2.7443354430379747  4.809
6.712696202531646  5.718
1.2722784810126584  6.137
-1.323759493670886  2.315
11.41232911392405  5.863
2.0383101265822785  5.131
2.1242025316455697  3.93
-2.2031708860759496  2.003
-0.4988481012658228  2.53
3.414860759493671  4.994
3.156664556962025  14.126
5.171145569620253  7.88
-0.4993860759493671  6.433
2.8331962025316453  6.488
0.15116455696202533  9.028
-1.0753860759493672  2.806
2.066170886075949  2.743
-2.4824620253164555  2.58
1.224379746835443  6.093
5.75776582278481  9.722
8.46390506329114  13.026
6.024354430379747  9.229
6.314981012658228  12.13
2.452126582278481  10.001
7.775613924050633  13.29
3.097987341772152  7.425
-2.924525316455696  0.946
3.7919177215189874  10.243
5.7719683544303795  6.805
-2.806398734177215  12.504
5.253424050632912  13.292
2.5639493670886075  11.355
-1.89123417721519  2.289
1.7361139240506327  10.524
2.9751898734177216  14.476
4.276379746835443  5.045
-0.01169620253164557  10.34
-0.6643101265822785  1.386
9.15056329113924  9.29
1.82273417721519  11.795
5.748424050632911  6.777
-1.8660949367088608  1.143
0.6655379746835444  3.153
0.8633164556962025  3.446
2.3482848101265823  7.494
-3.0124367088607595  2.157
-3.0812974683544305  0.614
7.813158227848102  14.799
6.888854430379747  14.339
0.6736392405063292  3.477
1.444151898734177  10.669
-3.116139240506329  9.372
6.57337341772152  15.791
4.2002594936708855  11.61
1.4851265822784812  4.789
6.7192594936708865  9.576
1.4244683544303798  4.734
11.904227848101266  9.696
8.46437341772152  7.81
3.9502215189873415  8.252
-2.046740506329114  1.008
5.444993670886076  6.426
11.306689873417723  10.08
-2.156525316455696  10.782
-3.293386075949367  0.706
2.2264620253164558  11.78
1.152367088607595  10.918
5.928626582278481  7.663
-0.13963291139240508  2.346
-2.504329113924051  2.389
2.6073734177215186  4.668
3.5523417721518986  5.2
-0.33546835443037976  15.921
-2.998981012658228  9.846
4.93676582278481  13.447
4.054848101265823  3.309
13.004898734177214  14.544
3.7625316455696205  17.082
1.5647088607594937  12.068
2.1749113924050634  10.027
7.745481012658228  7.87
1.0512151898734179  6.077
10.609537974683544  14.909
19.9146835443038  5.901
14.386291139240507  7.905
7.436556962025318  6.783
6.889424050632911  4.28
4.164898734177215  9.367
4.1478987341772156  5.534
6.866392405063292  8.405
6.3850759493670886  5.716
-2.3611582278481014  9.131
4.049411392405063  7.889
-3.316487341772152  1.029
5.234063291139241  8.471
-2.825873417721519  3.654
7.389594936708861  9.321
3.327341772151899  7.543
6.398525316455696  12.739
8.45012658227848  12.553
2.307626582278481  2.138
-2.084670886075949  2.885
3.9536518987341775  7.43
1.369253164556962  9.781
-0.052139240506329114  2.329
9.285664556962026  13.574
-2.903303797468354  0.816
14.41006329113924  12.586
-3.000126582278481  1.143
5.110050632911393  7.392
-1.9899493670886075  1.308
1.2232911392405064  5.266
2.5799240506329113  13.351
11.781664556962024  7.572
4.373398734177215  5.72
-2.912158227848101  0.757
-2.960936708860759  1.132
6.4347088607594936  5.378
1.6276265822784812  4.453
7.220550632911392  5.308
7.670550632911391  9.696
-1.9767468354430382  3.015
12.742683544303798  12.793
-1.070886075949367  3.531
11.019822784810128  14.042
2.813107594936709  3.465
-1.2903987341772152  3.031
4.588626582278481  12.217
2.0864430379746834  12.332
4.2405063291139244  8.265
3.003139240506329  11.546
-0.10623417721518988  3.421
8.023575949367087  8.913
-2.7088734177215192  12.331
-2.8515569620253163  1.411
4.539645569620253  11.052
10.867259493670886  13.429
7.34570253164557  8.082
-3.528544303797468  0.42
9.011626582278481  11.019
5.662208860759494  4.058
1.8441582278481012  2.057
8.681196202531645  14.204
-1.636746835443038  1.584
11.195512658227848  9.034
2.867392405063291  11.753
12.210360759493671  11.774
6.4885822784810125  11.905
2.6828354430379746  4.197
-0.4658037974683544  2.275
3.9497151898734173  11.83
-2.8109556962025315  1.885
7.395297468354431  5.13
8.794651898734177  12.13
-0.6352278481012659  2.736
5.599886075949367  5.005
2.2015632911392404  4.196
2.098164556962025  7.192
-2.880012658227848  4.143
0.5971835443037975  2.885
-1.5668417721518988  9.245
-1.07223417721519  3.544
3.378  6.553
5.246525316455696  12.616
2.5716518987341774  5.517
4.8885443037974685  13.518
4.979784810126582  8.851
-2.986993670886076  1.118
-1.1426455696202533  8.645
5.701955696202532  8.529
3.4430632911392407  12.771
7.078139240506329  7.063
7.572329113924051  5.011
3.4608860759493676  8.767
10.585949367088608  8.45
11.928873417721519  5.428
2.6718607594936707  4.865
2.4060569620253163  6.072
6.001651898734177  7.889
-2.104601265822785  1.345
-3.2266898734177216  1.034
10.552303797468353  7.071
8.072379746835443  11.582
3.9247278481012655  7.88
6.40317088607595  12.046
1.2532848101265823  4.147
10.798164556962025  16.059
1.5802974683544304  12.563
0.31863291139240507  2.641
-0.9788291139240506  3.003
-1.9565506329113924  2.571
2.6251139240506327  6.369
-0.5063037974683544  9.474
4.369753164556962  5.047
12.27463924050633  10.732
-2.8877911392405062  9.711
3.439518987341772  5.983
4.796379746835443  10.235
5.490012658227848  8.049
-1.706867088607595  2.249
-1.6336582278481013  3.919
-1.9363417721518987  3.065
4.467354430379746  4.551
9.605791139240505  7.63
2.2779746835443038  4.299
1.9204810126582277  4.027
13.305822784810127  9.557
5.644860759493671  5.291
2.9231455696202535  7.51
3.4458481012658226  6.079
2.146398734177215  4.85
4.133518987341772  10.866
12.42196835443038  6.94
12.604449367088607  11.159
7.68067088607595  7.07
13.57446835443038  9.115
6.071158227848102  13.193
9.466183544303798  7.088
3.839607594936709  10.668
10.91389240506329  9.075
4.073715189873418  15.185
3.982424050632911  6.219
0.9747784810126582  2.65
-1.937721518987342  1.274
-2.2663544303797467  1.802
2.3990316455696203  2.776
-1.0048164556962025  9.59
-0.23286075949367088  2.324
0.972240506329114  11.37
-0.04336075949367089  2.975
1.8800000000000001  6.304
0.5465506329113924  3.446
-1.8324113924050633  1.707
-0.34460759493670884  11.441
3.3414240506329116  12.145
0.8356645569620252  2.711
1.139386075949367  4.1
2.3707848101265823  4.631
4.579563291139241  6.056
2.3517025316455697  7.161
0.04441772151898734  3.746
2.6115632911392406  7.035
-2.9960253164556963  0.999
-2.0189113924050632  1.52
11.565848101265823  10.767
8.312088607594937  8.087
4.745601265822785  4.442
4.639196202531646  15.395
3.4169240506329115  11.051
2.6516898734177214  10.102
6.276588607594936  12.841
-0.5830822784810127  2.774
-0.5533481012658228  3.59
9.859164556962025  9.324
7.907259493670886  15.235
1.3867151898734178  4.813
-2.6704430379746835  16.873
4.363544303797469  8.251
-0.5947974683544304  10.134
-3.191645569620253  1.179
10.626879746835444  15.115
9.743341772151899  7.795
-1.737373417721519  10.991
3.016253164556962  11.488
-0.08048101265822784  10.423
-2.6841835443037976  14.918
-2.572006329113924  2.859
5.750753164556962  10.118
2.6659556962025315  7.621
-3.2825632911392404  0.622
-0.02777848101265823  2.51
-2.3920822784810127  17.73
5.699284810126582  7.879
4.940208860759494  7.17
4.957322784810127  7.262
0.6821582278481013  1.903
3.108841772151899  7.836
4.150860759493671  4.653
-2.1239493670886076  8.613
2.330132911392405  7.779
9.459575949367089  12.308
9.058993670886075  6.612
0.20929113924050632  12.951
2.98446835443038  14.213
6.6986582278481  15.095
24.578132911392405  10.034
5.212949367088608  15.401
-2.061981012658228  3.209
7.635341772151899  12.406
4.027677215189874  4.759
2.9277088607594934  15.393
-2.5987151898734178  1.033
6.273607594936709  12.031
-0.13690506329113925  2.711
6.25  12.829
-3.2521455696202537  0.685
8.509449367088607  4.978
1.9735949367088605  4.218
6.055455696202531  16.148
1.9754493670886075  5.208
3.347202531645569  11.941
10.942569620253163  6.406
-0.09631012658227849  12.418
3.6250316455696203  11.162
4.443987341772152  11.464
-0.3062594936708861  2.745
-0.9581835443037975  11.701
-0.28980379746835444  1.298
-1.4122025316455695  1.372
3.7067594936708863  9.409
-1.3536898734177216  1.699
2.0035759493670886  3.19
13.679164556962025  7.014
12.655158227848101  13.062
2.8222278481012655  6.289
5.352879746835443  7.781
5.734158227848101  5.262
0.1115886075949367  4.584
15.338816455696202  9.168
4.068822784810127  15.327
-1.7843987341772152  11.499
11.634430379746835  12.941
-2.7073607594936706  10.944
2.772601265822785  11.807
-3.3007721518987343  0.562
0.7581582278481013  2.752
11.992424050632913  14.876
4.075569620253165  5.926
20.926259493670887  15.359
10.598943037974683  8.869
9.027278481012658  9.408
0.10786708860759493  2.636
10.718499999999999  8.908
-0.6764113924050633  2.989
8.764367088607594  10.132
3.4877151898734176  8.378
3.4154113924050633  11.501
-1.5741645569620253  2.266
6.696588607594936  6.883
3.051272151898734  7.14
7.70559493670886  8.704
4.702810126582278  6.282
-2.4735696202531647  10.76
-1.5916962025316457  1.39
14.826341772151897  12.567
-2.169291139240506  1.7
0.46015822784810123  2.042
4.440455696202531  6.923
0.22685443037974687  3.672
11.223082278481012  4.942
15.71596835443038  15.427
4.578879746835443  10.125
-3.204613924050633  1.579
13.312911392405063  10.129
4.4598164556962026  9.931
2.637056962025316  11.94
-1.7425632911392404  1.051
3.7414430379746837  10.952
12.812816455696202  11.426
2.4324556962025317  8.486
-0.08043037974683545  1.699
-3.068386075949367  2.117
4.4306582278481015  10.261
5.633082278481013  9.097
7.931708860759494  12.892
3.6116329113924053  3.911
4.29373417721519  10.583
-1.4147721518987342  1.9
-0.48810126582278485  2.511
-0.32477215189873415  4.582
5.5146518987341775  9.54
5.533411392405063  7.611
0.18303797468354432  2.712
3.263594936708861  6.763
4.775867088607595  12.951
-0.786993670886076  5.414
5.251354430379747  4.019
3.8855759493670887  5.994
1.6034177215189873  2.066
5.216848101265822  11.492
-2.387873417721519  3.482
6.039405063291139  6.96
9.440772151898734  8.477
3.9326645569620253  6.093
-2.6736645569620254  10.645
-1.1610506329113923  11.199
10.786981012658229  11.366
4.795284810126582  8.32
6.666791139240507  4.383
-3.1129620253164556  1.097
3.0725949367088607  7.117
3.78496835443038  5.249
5.531601265822785  6.498
4.742962025316456  12.65
7.299183544303797  9.765
-0.5616455696202531  2.913
5.471575949367089  6.791
-1.5491772151898735  4.503
3.4300506329113922  5.503
2.6900316455696203  11.52
1.515139240506329  11.942
3.992962025316456  7.258
9.201683544303798  4.324
7.081867088607595  4.016
1.5676455696202531  6.805
3.563879746835443  12.546
7.852037974683545  8.697
3.5540443037974683  4.207
3.834493670886076  5.624
10.933449367088606  7.802
-1.2114430379746834  11.676
-2.563348101265823  2.372
-1.5131139240506328  2.353
2.205639240506329  8.347
17.05051265822785  11.238
-0.18489873417721517  2.256
0.09962025316455696  11.451
15.255943037974683  14.416
5.427354430379747  11.59
3.3749430379746834  6.034
-2.3320126582278484  1.41
11.7911582278481  12.148
3.3962151898734176  11.064
4.4569177215189875  6.018
-2.0909556962025317  1.107
5.617278481012658  4.571
8.505069620253163  12.088
3.748373417721519  3.225
3.379253164556962  7.634
-0.4749240506329114  2.975
3.254740506329114  7.676
10.779208860759494  11.891
7.643981012658228  6.62
11.530715189873417  11.668
2.63976582278481  8.729
-2.8038354430379746  0.828
13.917379746835442  6.382
5.477291139240506  3.828
-2.5765632911392404  5.005
4.667335443037975  3.43
3.9277531645569623  6.01
11.848645569620253  11.308
-3.27876582278481  0.825
2.0555822784810127  7.806
-2.8428227848101266  1.704
-1.4402848101265822  12.993
0.23075949367088608  2.721
8.875113924050632  8.419
1.1703164556962025  2.76
5.768107594936708  7.991
4.415778481012658  14.617
2.4231645569620253  5.788
9.908962025316455  6.228
-2.895632911392405  1.394
0.4291012658227848  2.666
-0.976373417721519  2.677
2.315018987341772  8.639
-2.0487848101265826  2.776
6.2601645569620255  5.266
7.828278481012658  9.25
-2.0762088607594937  2.058
-1.5779556962025316  10.591
13.654094936708862  11.409
-3.0014430379746835  1.987
-1.400974683544304  3.178
11.446639240506329  12.086
-2.22929746835443  16.372
-1.2610063291139242  2.372
1.5957215189873417  7.552
1.6053417721518988  3.465
17.980246835443037  11.469
8.827367088607595  11.21
9.435715189873418  11.43
0.05927215189873418  10.649
3.1830886075949367  10.237
6.990746835443038  7.982
9.27726582278481  14.351
9.160025316455696  13.105
10.528291139240507  10.943
13.688455696202531  15.61
2.5249430379746833  3.929
-2.355094936708861  1.317
-3.2125316455696202  1.078
1.9397784810126584  7.089
1.0973291139240506  12.465
16.628379746835442  14.539
6.945791139240506  5.685
5.574101265822785  10.599
1.8655189873417721  4.171
-1.7372215189873417  2.407
2.8348227848101266  4.835
2.329145569620253  12.777
2.7752784810126583  11.08
5.154132911392405  11.476
11.570341772151899  12.137
9.182379746835442  12.778
4.406930379746835  10.433
6.5452405063291135  6.316
-2.119367088607595  10.317
16.431037974683544  11.313
1.1624430379746835  3.897
5.619164556962025  7.966
4.080455696202532  11.646
-2.4582088607594934  2.1
4.027113924050633  6.453
2.120822784810126  13.041
8.987835443037975  12.123
5.715746835443038  7.05
-1.898126582278481  4.243
1.7374556962025314  3.437
4.013841772151899  10.28
-2.932715189873418  0.654
2.6035379746835443  8.447
8.967556962025316  7.498
2.7302784810126584  3.09
-0.5810949367088608  2.71
7.8532215189873416  8.207
10.96846835443038  6.167
8.338949367088608  8.718
4.584550632911393  3.354
4.795487341772152  8.552
-0.3363101265822785  16.419
-1.891772151898734  1.538
5.728930379746836  14.974
4.312632911392405  8.199
6.616259493670886  14.917
6.0668354430379745  11.147
4.487525316455696  7.505
-3.1400316455696204  1.124
2.0805759493670886  3.677
1.4635759493670886  2.547
-2.743626582278481  2.815
7.774645569620253  10.706
7.188493670886076  8.971
10.506746835443039  5.354
9.89396835443038  6.704
-2.698955696202532  2.367
1.9745253164556964  2.885
-2.030056962025317  11.832
4.714506329113925  5.347
9.4563417721519  8.863
-2.3576139240506326  1.168
6.264759493670886  7.386
42.77077848101266  5.583
-1.0907658227848103  2.391
5.432335443037974  7.419
8.95379746835443  9.234
11.398632911392404  10.508
2.1440443037974686  4.477
4.136917721518987  8.151
1.501873417721519  5.389
2.6311455696202533  7.488
10.480816455696203  9.858
5.783525316455696  8.478
7.511639240506328  9.709
9.185651898734177  7.653
1.0839746835443038  11.719
-0.9345569620253165  2.342
-1.8251202531645572  1.041
3.0615126582278482  3.465
-2.98326582278481  0.987
7.422316455696203  4.349
-2.7211898734177216  11.042
5.278715189873418  8.633
1.980772151898734  3.718
1.2148481012658228  10.629
16.45807594936709  11.701
11.97520253164557  7.302
-2.4390253164556963  1.377
5.405639240506329  7.51
8.285784810126582  9.167
4.589208860759494  7.756
4.200879746835443  6.191
-2.1789810126582276  3.982
6.118012658227848  6.131
12.746645569620254  7.908
-2.8594430379746836  17.068
-0.30181012658227846  2.696
7.5912721518987345  9.413
5.141158227848101  15.948
-1.0565632911392406  14.772
1.676886075949367  4.736
3.6283227848101265  5.158
10.993297468354431  13.914
3.770126582278481  4.187
2.622272151898734  3.899
0.9790379746835443  4.268
5.490974683544303  7.66
2.631373417721519  5.735
2.2541708860759493  3.254
9.938537974683545  9.376
-3.1791772151898736  0.764
10.597778481012659  10.653
12.264354430379747  11.462
0.57976582278481  8.816
-1.8029620253164558  2.117
-0.7401645569620253  11.215
4.654126582278481  13.486
4.166759493670885  6.982
6.317183544303798  6.458
2.9914367088607596  14.221
-0.2781518987341772  10.326
2.023987341772152  2.056
5.191360759493671  7.641
0.9547658227848101  3.006
2.3593607594936707  4.679
5.9276265822784815  5.409
8.369025316455696  13.755
7.701050632911393  4.503
2.2125  2.49
3.9680949367088605  4.613
0.6523417721518987  2.879
6.9397088607594934  10.153
0.3800253164556962  13.03
-2.2124303797468357  1.798
0.20543037974683542  2.76
3.491822784810126  4.118
10.605113924050633  6.677
-2.306088607594937  1.822
8.525316455696203  7.624
8.957335443037975  10.461
6.39370253164557  5.551
0.6376329113924051  2.621
5.519493670886076  6.923
9.730335443037974  7.253
-2.6000316455696204  10.802
0.6536962025316456  5.554
5.015379746835443  5.151
1.7302784810126584  7.391
2.339487341772152  3.021
1.30073417721519  4.058
-3.325303797468355  0.754
-0.10506962025316455  2.35
15.642006329113924  9.919
1.2737848101265823  6.424
3.662246835443038  2.879
2.772101265822785  11.752
-2.418525316455696  1.182
-1.9956835443037975  0.89
6.721132911392406  10.481
3.5290506329113924  5.815
4.550449367088608  10.291
5.304221518987342  8.304
0.6266582278481013  3.256
6.038487341772152  8.071
3.1869683544303795  12.803
-0.2915696202531645  3.905
5.755455696202532  6.284
1.2727721518987343  16.116
-1.7150189873417723  10.113
4.460835443037975  14.505
11.411677215189874  11.625
2.346753164556962  12.338
8.062930379746835  12.205
6.1543417721518985  3.614
4.977702531645569  6.8
-2.0843101265822788  2.453
-1.1901139240506329  2.757
1.9916772151898734  13.375
2.1036835443037973  6.176
-2.273620253164557  1.416
4.236613924050633  7.039
-1.760721518987342  6.372
3.7153291139240507  10.582
-2.7148164556962024  0.759
0.8260759493670887  5.906
6.804151898734178  10.566
1.355860759493671  17.421
2.264987341772152  6.143
-2.0794050632911394  0.931
-1.0666518987341773  2.402
6.886386075949367  10.822
-3.1061455696202533  10.799
-0.34389873417721517  2.323
2.3835822784810126  9.528
2.1345506329113926  6.056
3.048373417721519  4.197
-1.6231582278481014  4.329
0.22475949367088607  2.435
4.1650063291139245  11.881
4.323246835443038  10.496
1.5058987341772152  3.665
3.511101265822785  5.134
-0.8149620253164558  5.17
1.544120253164557  4.497
-0.44458860759493674  4.11
8.761398734177215  5.979
-3.06470253164557  1.198
-3.214879746835443  0.807
-1.0021898734177215  2.178
5.0212405063291135  13.719
5.107670886075949  12.656
7.298113924050633  4.633
-0.17776582278481012  2.119
-1.7875443037974685  1.618
1.1611708860759493  6.493
5.577569620253164  7.296
5.451740506329114  5.541
0.9995569620253165  3.349
3.7420506329113925  3.86
5.158284810126583  7.407
1.2199177215189874  7.287
1.7354303797468353  12.496
4.416658227848101  11.813
6.13576582278481  3.546
3.1034556962025315  4.091
10.207778481012658  7.022
7.472265822784809  9.419
-2.275101265822785  5.011
5.53273417721519  5.684
-3.230183544303798  0.805
6.053411392405063  2.625
-3.2063037974683546  2.233
2.2985506329113923  7.731
0.05950632911392405  4.021
3.319708860759494  13.609
5.175848101265823  10.874
6.48213924050633  4.936
-1.6396265822784808  2.865
-3.3108354430379743  0.696
17.54160759493671  15.606
2.7954683544303798  5.832
1.4443354430379747  3.069
6.898499999999999  8.23
1.0943924050632912  2.809
0.8119683544303797  6.582
14.024772151898736  14.953
-0.9823481012658228  2.352
-1.466  14.731
2.945892405063291  5.256
1.1589367088607594  4.101
9.807208860759493  8.665
7.874329113924051  5.247
1.803246835443038  4.667
11.872183544303798  13.134
8.541139240506329  9.304
15.208025316455696  15.305
4.7839303797468355  6.229
6.669417721518988  7.905
8.917645569620253  9.792
1.5055506329113926  3.705
-2.954354430379747  2.001
7.31820253164557  9.93
11.607044303797469  8.403
6.831778481012659  4.584
7.0345569620253166  5.725
-0.13592405063291138  2.291
5.319601265822785  9.703
6.988594936708862  9.937
9.002803797468355  11.755
-0.4777468354430379  3.237
2.832272151898734  9.231
4.759651898734177  4.942
7.992993670886076  12.957
9.287430379746835  7.219
1.3343037974683545  8.749
11.417025316455696  7.734
-0.49844936708860754  3.615
-3.5055253164556963  0.516
0.7069177215189874  2.182
2.29823417721519  7.63
7.411253164556962  6.477
-1.7939936708860762  0.923
-0.06826582278481012  2.182
10.500316455696202  12.528
-0.893360759493671  13.086
3.5313607594936713  10.516
1.9026835443037977  3.41
-2.6412658227848103  0.616
5.102398734177215  6.554
-0.8763924050632911  11.511
2.8907405063291143  3.999
4.275354430379747  12.776
7.792518987341773  13.121
13.163506329113924  10.571
-1.6822848101265822  1.191
-0.6304683544303797  1.918
9.767196202531647  7.917
-1.0144683544303799  9.544
-3.3789113924050636  1.446
2.560006329113924  4.111
-1.8452974683544305  4.069
-1.5052974683544302  1.25
1.1275379746835443  6.326
-1.6800379746835445  15.44
-2.9952974683544302  1.358
-3.430462025316456  0.463
0.9080949367088609  2.967
16.617018987341773  12.292
3.339525316455696  14.123
0.04762025316455696  2.86
-2.182094936708861  1.385
4.990303797468354  7.405
5.877253164556962  9.056
10.211569620253165  13.328
3.681670886075949  4.316
-2.127981012658228  3.206
-2.8416835443037973  2.221
5.562987341772152  4.802
-1.4421518987341773  2.437
-3.138962025316456  0.829
4.953012658227848  3.067
22.086164556962025  7.797
2.733487341772152  6.443
5.101645569620253  7.375
5.099620253164557  7.115
11.212955696202531  7.272
2.0348607594936707  1.879
1.3348417721518988  7.366
4.055873417721519  6.902
-3.008398734177215  0.827
-2.594101265822785  2.704
0.5087848101265823  11.169
2.364727848101266  11.062
1.4779050632911392  12.368
-0.6914493670886076  2.584
-0.5529999999999999  1.51
2.688240506329114  7.118
-2.647506329113924  10.766
2.233981012658228  4.426
2.5712911392405062  12.902
3.8723291139240503  7.198
5.612443037974684  13.497
2.565487341772152  8.983
-2.0226835443037974  1.664
2.6456898734177217  5.888
-1.2504936708860759  9.077
-1.8979113924050632  4.158
-2.50746835443038  1.988
2.861107594936709  4.925
-3.004854430379747  1.565
10.824594936708861  7.323
-2.5078417721518984  9.653
-2.2046392405063293  7.903
3.545208860759494  4.824
2.0648797468354427  13.319
-0.9810569620253164  1.796
6.562405063291139  12.362
6.746632911392406  7.603
12.978392405063289  10.911
7.6604177215189875  6.591
3.957094936708861  10.793
4.048892405063291  11.666
4.772905063291139  4.842
3.361607594936709  6.753
8.65287341772152  6.647
3.6433101265822785  10.342
2.1354177215189876  3.528
9.312816455696202  12.594
4.44356329113924  5.286
2.2338354430379748  8.756
-0.37058227848101266  2.904
6.599132911392405  17.13
5.198569620253164  8.24
8.975892405063291  8.392
0.16246835443037977  3.157
3.972848101265823  4.443
-2.5280759493670883  1.753
4.824867088607594  6.739
2.4431898734177215  14.886
-1.8212088607594936  14.826
-3.064107594936709  1.849
9.646373417721518  12.458
4.1489050632911395  10.72
7.600462025316456  5.091
2.2104050632911396  2.77
-2.984854430379747  1.113
3.4586645569620256  12.857
7.711069620253165  5.024
-2.9438987341772154  1.049
4.152202531645569  3.635
5.021449367088608  16.917
8.051126582278481  14.463
-2.7165063291139244  0.959
5.711664556962025  8.899
2.1645063291139244  11.722
2.2020632911392406  5.246
0.8309240506329114  3.323
10.239392405063292  10.187
17.26312658227848  8.58
4.391822784810127  5.156
3.766974683544304  7.536
-1.7653354430379746  1.538
4.565094936708861  11.268
4.505088607594937  7.342
4.583525316455696  5.767
14.71796835443038  9.216
1.3722784810126583  8.88
3.2744999999999997  3.918
4.830278481012658  8.306
1.545993670886076  2.537
8.63520253164557  11.729
5.615803797468355  6.897
10.604727848101266  8.074
-2.5968037974683544  0.929
6.862234177215189  6.144
3.1546898734177216  8.355
-2.942892405063291  0.933
-3.002012658227848  1.376
1.778474683544304  5.126
6.795917721518988  16.884
0.9245316455696202  7.544
3.7699746835443033  12.296
4.785753164556962  12.09
1.767272151898734  2.395
0.3817721518987342  5.22
-0.5402278481012658  2.562
2.8455569620253165  3.54
0.4360253164556962  6.927
-3.1537405063291137  0.607
7.827746835443039  16.65
2.394594936708861  3.267
8.879411392405062  9.071
-1.5107278481012658  3.016
0.05776582278481013  1.732
-2.4149367088607594  12.881
4.173518987341772  6.882
-3.151145569620253  10.443
4.269158227848101  13.519
-3.366645569620253  1.416
4.640936708860759  11.243
6.117512658227848  10.774
7.062189873417721  5.891
0.8948544303797469  4.184
-0.9304240506329114  10.618
1.3713481012658228  8.532
11.894892405063292  9.575
1.4477848101265822  12.747
6.931867088607595  7.102
3.7342468354430376  10.871
4.587550632911392  3.579
13.202297468354432  8.302
4.161575949367089  7.844
4.980797468354431  3.039
-2.872607594936709  1.631
14.969512658227847  14.146
9.62823417721519  10.609
-1.0847278481012659  11.354
0.29255696202531645  2.978
2.069651898734177  3.082
2.125227848101266  5.725
18.857677215189874  12.098
3.4300506329113922  10.129
11.941924050632911  11.861
4.353721518987342  6.087
0.00380379746835443  3.634
-0.08271518987341772  11.118
-1.4914113924050634  12.399
9.540784810126581  8.079
10.697291139240507  10.102
2.8407151898734178  8.094
6.6668734177215185  4.446
5.359392405063291  4.931
4.748949367088607  2.764
8.235215189873418  15.499
-2.1642658227848104  1.562
15.159715189873419  14.427
-2.8615696202531646  16.161
2.0085316455696205  14.334
11.73903164556962  10.27
9.39879746835443  8.665
-3.1164493670886078  1.02
-3.262911392405063  0.789
-0.32386708860759494  2.79
-1.1148987341772152  2.054
-2.1816898734177217  1.406
9.30618987341772  14.219
-1.9748734177215188  2.213
4.4391392405063295  13.488
-0.9127405063291139  10.461
11.581689873417721  15.4
3.122025316455696  7.618
5.5351265822784805  11.341
13.72226582278481  12.124
-0.2798101265822785  4.893
4.318518987341772  12.3
8.093930379746835  6.129
6.229892405063291  12.304
12.362196202531646  10.723
10.146120253164558  8.684
9.261772151898734  6.37
-1.223107594936709  10.884
6.075164556962025  3.853
11.076791139240507  10.842
2.6787911392405066  10.026
9.703259493670886  10.97
1.6170822784810126  8.43
9.979240506329115  8.503
1.9887658227848102  9.128
0.5416835443037975  2.728
4.250537974683544  6.804
1.0768101265822785  7.314
10.422379746835444  10.245
3.6865949367088606  4.758
8.54081012658228  11.803
-1.8686329113924052  1.332
4.040860759493671  7.62
-3.2141898734177214  1.0
5.366936708860759  7.328
2.9953987341772152  4.273
-3.0007721518987345  1.95
-3.170879746835443  1.021
8.274050632911392  7.999
0.27917088607594936  11.201
2.1556645569620256  7.364
7.459430379746835  7.647
3.6186645569620253  6.188
3.4973987341772155  7.85
5.924759493670886  8.597
8.663443037974684  14.123
-0.8424873417721519  5.567
1.7561582278481014  5.45
3.0509367088607595  16.193
-1.208841772151899  11.983
2.1650759493670884  12.604
-1.2046075949367088  2.868
-0.30458227848101266  3.412
5.7254240506329115  6.681
-1.921974683544304  9.158
2.6561645569620254  4.881
-1.281018987341772  15.547
8.854620253164557  15.093
8.50889240506329  13.741
-3.0011898734177214  0.679
2.1594620253164556  10.364
5.539430379746835  10.992
-1.7767784810126581  0.87
-3.0920253164556963  1.611
-3.1204873417721517  0.989
10.238132911392405  14.591
3.1946139240506333  4.329
-1.5767278481012659  0.772
2.541018987341772  7.473
7.101632911392405  7.9
-3.029151898734177  1.113
1.3819493670886076  5.891
3.477632911392405  8.22
-2.9809303797468356  0.733
2.0490886075949364  10.489
-1.0349810126582277  3.37
1.8832911392405063  7.116
-2.8409177215189874  2.594
3.9617721518987343  8.204
6.514753164556962  4.334
14.647272151898733  9.926
-1.30476582278481  2.804
3.2312215189873417  4.438
2.2295759493670886  6.057
0.5307151898734177  2.233
8.303044303797469  12.639
7.583677215189874  8.592
2.3026645569620254  10.585
2.023620253164557  6.742
1.2199113924050633  1.878
16.578582278481015  14.8
9.405708860759495  6.851
10.310613924050633  6.448
2.3017784810126583  5.307
6.395746835443038  12.968
-0.7879683544303797  2.666
8.030962025316455  10.406
1.9086329113924052  4.353
6.650006329113924  10.481
-3.424955696202532  0.49
3.1416645569620254  7.157
1.779367088607595  4.448
-3.0870949367088607  1.719
6.464069620253165  14.315
2.816411392405063  5.001
2.1707405063291136  5.203
4.196746835443038  7.942
15.44056329113924  10.773
3.3715759493670885  8.081
5.02193670886076  7.74
0.7855189873417722  2.179
-2.8928354430379746  0.849
11.849955696202532  11.865
-1.7182911392405065  9.793
12.41786075949367  11.941
11.69132911392405  12.859
1.479727848101266  4.173
3.9173670886075946  7.644
-2.656740506329114  9.193
-2.1084683544303795  1.457
-1.8365696202531645  1.408
-0.9245253164556961  2.921
1.0763291139240507  11.825
5.50976582278481  9.19
4.492082278481012  5.658
-2.2402721518987345  2.299
0.5503607594936708  3.413
-0.4633481012658228  3.34
5.836481012658227  7.185
1.9752088607594938  3.846
-0.28027848101265823  2.386
4.073227848101266  3.434
-2.7442974683544303  0.712
7.8723544303797475  5.745
0.9613987341772152  3.3
11.624797468354432  10.567
-0.12968354430379747  2.335
5.034044303797469  8.127
6.323803797468354  8.2
-0.4845949367088608  12.709
4.063139240506329  7.451
4.40106329113924  4.711
-1.224867088607595  3.732
9.578348101265822  16.78
2.382481012658228  4.604
11.352253164556961  9.128
10.98772151898734  8.332
3.190240506329114  10.553
1.5786075949367089  2.257
5.619208860759494  11.763
-2.9185379746835443  1.955
-2.904398734177215  0.633
6.578316455696203  8.901
11.525835443037975  14.786
5.645544303797468  3.501
1.1356835443037974  10.501
2.2710569620253165  4.973
17.256  13.327
4.0930949367088605  7.457
2.8142911392405066  11.687
0.06331645569620253  10.26
-2.8527468354430376  1.237
-3.01496835443038  11.024
5.895601265822785  12.12
7.801075949367088  10.115
4.975006329113924  9.613
2.577259493670886  11.185
-2.852721518987342  2.595
6.677113924050633  7.068
-1.5997911392405062  12.001
-3.012753164556962  1.505
7.906392405063292  13.805
11.26070253164557  4.708
7.508563291139241  8.389
0.6964113924050633  2.335
10.23120253164557  11.106
4.348943037974684  7.981
0.24324683544303796  3.67
8.258708860759494  15.344
8.204386075949367  14.79
3.3207974683544306  4.458
0.980886075949367  4.299
4.995607594936709  13.106
2.4383227848101265  5.24
6.515196202531646  10.806
-3.028544303797468  16.722
2.4595822784810126  3.912
-0.9272721518987341  2.737
3.320632911392405  4.835
-3.0747151898734177  3.248
5.75643670886076  10.609
13.159164556962025  12.603
1.4885759493670885  3.734
7.806835443037975  9.003
-1.6720759493670885  16.462
1.6261329113924048  4.731
-2.6375443037974686  14.052
4.280329113924051  12.025
-1.2792088607594938  12.791
0.40103164556962023  2.967
2.7091645569620253  5.136
-1.715  15.439
0.5893037974683544  2.242
-3.1845443037974683  0.979
0.10927848101265822  2.924
5.781854430379747  13.924
5.962018987341772  13.833
-2.9799620253164556  0.618
-1.170746835443038  11.299
4.4754683544303795  3.602
-1.792493670886076  2.89
2.711367088607595  8.065
5.449639240506329  6.392
5.336848101265823  12.004
6.982291139240506  11.672
5.339658227848101  8.94
10.057962025316455  6.921
9.708746835443037  15.112
5.478639240506329  12.315
-2.264810126582278  1.352
4.112506329113923  8.534
1.6598164556962023  2.93
7.057246835443038  12.393
2.4870632911392407  3.604
10.587316455696202  4.361
-0.0074556962025316455  3.093
12.723094936708861  13.633
-1.9693670886075951  2.606
2.675215189873418  3.543
-3.0161518987341775  1.802
2.891094936708861  9.186
-3.20779746835443  1.873
14.433689873417723  13.766
-2.7799746835443035  0.627
12.227139240506329  11.615
7.987639240506329  13.323
0.3447848101265823  10.709
-2.669278481012658  10.82
11.660417721518987  8.532
2.632208860759494  4.108
-2.408151898734177  1.737
5.039645569620253  5.042
-0.6953860759493671  7.671
9.556012658227848  12.537
-1.3091898734177216  12.721
12.656177215189873  8.154
-1.1311835443037974  1.833
2.3652088607594934  10.973
3.8515569620253167  14.337
7.379310126582279  9.155
14.758835443037976  5.316
3.843056962025316  6.229
16.492322784810124  11.454
5.921468354430379  17.24
1.7988734177215189  2.855
2.457658227848101  2.467
-0.3935379746835443  4.454
4.957221518987342  5.284
3.6738481012658224  13.902
-1.3894683544303799  10.026
14.880816455696202  11.597
11.73463924050633  8.197
-3.4255000000000004  0.639
8.400341772151899  5.275
1.1943481012658228  6.997
13.48771518987342  8.638
0.24246835443037976  5.028
2.4636518987341773  7.271
-0.051518987341772154  12.135
13.680588607594936  6.629
-3.0413291139240504  0.677
6.018708860759494  5.238
8.160620253164556  7.354
9.544848101265822  5.973
4.139613924050633  7.559
2.52353164556962  5.319
7.547373417721518  11.987
1.68096835443038  5.515
9.087101265822785  6.548
4.881037974683544  4.88
-0.7923417721518987  2.433
-1.8739430379746838  1.247
6.820632911392406  7.458
2.31296835443038  5.236
12.568373417721519  13.556
5.189120253164557  11.194
15.567474683544305  8.12
0.5884810126582278  4.868
-1.8868417721518986  2.724
9.645341772151898  10.937
-2.056227848101266  1.344
10.497411392405063  7.87
6.420746835443038  8.441
-2.130272151898734  2.074
7.724677215189874  10.386
1.184006329113924  4.037
12.213082278481012  9.533
-3.1149177215189874  2.93
3.5435696202531646  5.196
-0.19576582278481014  2.458
13.480556962025316  15.491
-2.0252215189873417  2.102
9.971227848101266  15.033
5.178582278481013  8.801
-3.3076582278481013  0.784
13.477645569620252  14.793
2.4848164556962025  11.112
1.178746835443038  6.081
-3.0856962025316457  1.373
2.4734683544303797  4.718
5.808436708860759  11.494
-1.0997341772151898  3.594
0.6255886075949367  10.453
0.04056962025316456  13.76
8.109284810126583  11.603
16.624727848101266  11.427
7.159987341772152  10.782
3.5796582278481015  11.547
-2.8737151898734177  1.859
3.7689936708860756  13.099
4.011512658227848  11.126
2.8059556962025316  5.699
-0.4523481012658228  2.004
12.445613924050633  8.879
4.7508670886075945  3.418
-2.9960316455696203  2.74
13.034291139240507  6.642
-2.383018987341772  0.949
3.3858037974683546  5.17
10.23492405063291  12.753
4.399962025316455  9.392
3.3642911392405064  9.532
-2.120354430379747  4.476
3.55723417721519  11.497
-2.566949367088607  1.785
0.7899303797468354  2.403
17.49008227848101  14.718
8.317075949367089  13.551
0.04927848101265823  1.816
0.286246835443038  3.748
8.216158227848101  9.725
3.003746835443038  8.749
9.56926582278481  10.595
3.8199177215189875  7.135
9.574721518987342  9.772
-0.35070253164556964  2.241
3.1451772151898734  11.743
5.667601265822785  5.824
-3.1983101265822786  1.535
13.321215189873417  6.839
4.663677215189874  5.97
0.14167721518987342  3.844
10.311943037974684  8.455
-0.09646835443037975  8.99
3.16876582278481  7.644
-2.6300569620253165  0.69
2.4819493670886077  7.346
-0.013487341772151898  11.891
9.270854430379748  15.135
2.6929430379746835  12.168
10.100962025316456  13.093
7.076284810126583  11.051
14.418335443037977  15.642
6.680474683544304  14.508
9.651886075949367  8.186
10.191993670886076  9.9
-0.07649367088607595  3.433
10.656259493670886  8.762
6.673101265822784  7.054
3.5637594936708856  7.947
2.51753164556962  7.765
3.3188227848101266  3.846
7.565430379746835  9.026
0.8061645569620253  2.881
5.529512658227848  7.304
4.2005632911392405  8.393
16.36570253164557  15.193
-1.823132911392405  3.615
15.945645569620252  11.272
0.2751582278481013  2.287
1.5204240506329114  12.675
3.022018987341772  6.908
5.437462025316456  4.996
15.08096835443038  13.711
3.4889873417721518  14.344
12.198069620253165  15.718
-2.743335443037975  1.906
2.886867088607595  6.377
10.409284810126582  8.403
-2.9868291139240504  10.617
-2.8603924050632914  2.764
0.35305696202531645  12.47
-0.7697784810126582  6.503
-1.2822468354430379  1.304
-0.9780443037974684  2.117
3.7331645569620253  6.267
3.0169430379746838  6.798
-0.9595253164556962  1.254
-2.2367025316455695  1.963
7.317696202531645  11.727
2.8250886075949366  11.943
10.848848101265823  8.709
-1.0557974683544304  3.297
6.8016075949367085  12.188
10.24096835443038  8.245
2.8793037974683546  5.34
2.6991518987341774  7.408
10.08363924050633  10.168
-1.9887278481012658  11.813
6.860025316455697  6.179
8.012892405063292  10.935
5.276544303797468  11.225
2.274879746835443  14.719
2.3498670886075947  8.088
13.11251898734177  12.802
3.5809493670886074  14.029
1.0751962025316455  4.826
5.606094936708861  6.456
-3.018506329113924  2.09
-2.117645569620253  2.389
2.513474683544304  12.214
8.870854430379747  6.94
-2.2986962025316457  13.423
2.641246835443038  3.388
7.872506329113924  8.554
1.2775822784810127  3.849
11.995816455696202  13.111
3.2436139240506328  8.293
-2.7747405063291137  0.706
4.141246835443038  9.834
2.141018987341772  12.791
3.713126582278481  7.448
8.722892405063291  5.579
-1.1745379746835443  2.127
1.7632215189873417  7.619
-2.793879746835443  12.125
-0.8329556962025316  4.681
10.62681012658228  9.526
-1.2590126582278482  2.218
1.2834430379746835  3.357
8.75268987341772  8.3
2.3365  3.508
7.024462025316455  9.251
13.895455696202532  9.792
4.621525316455696  4.532
-1.4488164556962027  1.466
-0.7048987341772152  5.682
2.637379746835443  11.738
15.443386075949366  11.911
-3.0044240506329114  1.205
0.3273291139240507  3.379
4.441778481012658  2.636
2.9328481012658227  6.379
8.975443037974683  10.357
1.3194620253164557  10.17
0.020443037974683543  2.115
10.130727848101266  8.725
7.3101329113924045  8.968
11.335696202531645  15.112
-1.7261962025316455  3.341
0.9534113924050633  2.82
-3.0044303797468355  1.063
3.626727848101266  8.927
6.295727848101266  5.021
-1.3488101265822785  5.602
-2.3411962025316457  2.973
9.37695569620253  8.709
8.711848101265822  8.419
16.303215189873416  12.829
3.038348101265823  11.044
6.665310126582278  10.405
3.924962025316456  5.929
4.367063291139241  13.698
-3.0281898734177215  9.918
1.579987341772152  7.29
-2.9839113924050635  1.935
2.413379746835443  15.587
1.7487848101265822  3.493
7.031620253164558  4.76
-2.7207278481012658  10.401
-2.3505696202531645  16.735
5.585139240506329  12.662
3.6197531645569625  12.358
-0.8807848101265822  2.585
-3.144354430379747  2.652
4.039905063291139  7.437
1.8351139240506327  4.611
11.498753164556963  9.906
2.355873417721519  8.757
2.6243481012658227  8.688
1.4967025316455698  5.193
0.30105063291139245  12.596
4.694373417721519  7.401
3.6783037974683546  11.615
-1.5479683544303797  2.237
2.382354430379747  9.623
2.754753164556962  5.382
8.788398734177216  12.469
-0.5431708860759493  10.247
-0.6443481012658228  1.173
9.4946582278481  9.875
0.387126582278481  10.843
1.9158291139240509  4.888
6.190708860759494  11.442
-2.9863734177215187  1.546
9.471291139240506  6.806
17.372879746835444  11.755
3.6281012658227847  16.383
3.274493670886076  12.019
-2.3382658227848103  2.647
0.6997025316455696  2.505
-3.2580189873417726  0.771
2.811873417721519  4.748
-2.061873417721519  2.79
4.468221518987342  7.232
27.730278481012657  7.733
-2.0260000000000002  1.353
1.1614430379746836  4.924
3.247221518987342  16.58
1.8110569620253163  4.101
-1.5938227848101267  1.425
-3.0253670886075947  15.288
5.525993670886076  13.571
-2.4547911392405064  1.846
8.932867088607596  8.208
8.618955696202532  8.017
-0.25253164556962027  2.236
-0.7710886075949367  10.877
8.170544303797469  4.078
8.304392405063291  8.43
14.63168987341772  11.475
-3.144645569620253  10.66
2.5507848101265824  11.42
4.288481012658228  11.663
5.33893670886076  5.471
-1.8255379746835443  12.929
-3.2380696202531647  1.001
8.942506329113924  12.195
3.1319430379746835  5.954
8.974689873417722  13.619
9.073816455696203  12.26
9.05606329113924  13.239
6.6937151898734175  3.964
-2.4524303797468354  1.224
-1.0109050632911394  11.219
-2.07043670886076  1.56
1.5619113924050634  11.068
3.0891708860759493  7.185
8.755664556962024  12.432
16.17978481012658  7.799
-1.6888987341772153  9.491
-3.1016708860759494  10.015
6.013607594936709  10.946
3.4056772151898733  3.308
-1.574126582278481  1.264
2.695259493670886  4.196
-2.5147911392405065  2.832
-1.4805632911392406  2.818
10.180487341772153  6.271
10.770917721518988  5.387
6.13390506329114  11.838
6.368506329113925  10.607
2.8536139240506326  5.749
-2.323867088607595  2.394
3.341411392405063  8.937
15.03582911392405  15.161
3.562987341772152  4.33
3.400651898734177  11.921
1.9296835443037974  4.187
5.346126582278481  6.312
7.966930379746836  9.074
-2.9910886075949366  1.749
3.672215189873418  12.481
11.62946835443038  11.452
5.9410189873417725  7.292
5.91803164556962  7.219
10.26910759493671  10.748
4.000835443037975  10.628
-0.16750632911392405  4.493
7.714120253164556  4.618
8.843139240506328  8.542
7.996911392405063  6.616
-2.7695822784810127  0.694
0.7068291139240507  3.229
11.984772151898735  8.402
5.116050632911392  15.142
6.154221518987342  5.605
-2.630006329113924  1.371
5.053721518987342  5.601
0.09790506329113924  2.618
2.7035379746835444  5.028
-1.0106518987341773  1.706
6.407854430379747  11.972
4.884677215189873  4.892
2.7274367088607594  5.77
5.494348101265823  9.441
4.788006329113924  7.03
7.45276582278481  11.222
5.904379746835444  4.264
14.05436075949367  14.709
9.733132911392405  11.837
7.419398734177216  6.731
-1.8520379746835445  2.667
1.7262784810126584  3.336
1.1345443037974685  10.069
-2.9648164556962024  2.864
0.7009556962025317  14.192
13.539462025316457  11.366
7.809291139240506  9.544
-0.10174050632911392  1.525
-2.883848101265823  2.328
3.482873417721519  5.526
4.962816455696203  3.749
0.8254620253164557  7.089
7.048689873417722  12.174
3.5271962025316457  7.69
4.5509367088607595  3.881
2.574784810126582  3.709
-0.18355063291139243  2.054
2.349658227848101  3.884
-0.632626582278481  4.598
7.841696202531646  8.53
5.3715822784810126  5.38
-2.700987341772152  11.485
5.483518987341772  7.581
3.5513734177215186  10.267
4.914822784810127  8.019
0.7796898734177216  4.273
-1.3046772151898736  3.164
7.278031645569621  8.659
-2.0193481012658228  0.812
5.845303797468355  7.473
4.50509493670886  7.216
-1.1507784810126582  12.746
6.616772151898735  14.235
-2.575113924050633  9.157
7.290151898734178  11.187
3.6259810126582277  11.455
-0.6855822784810127  4.727
3.2625949367088607  7.611
16.528582278481014  6.789
12.619778481012657  11.043
6.71186075949367  5.309
10.227993670886075  6.935
2.6468164556962024  8.001
-2.4305696202531646  2.002
4.451987341772152  5.205
8.953531645569619  6.577
2.0081012658227846  15.681
-2.858113924050633  0.984
3.4917658227848096  4.211
-1.4558291139240505  14.71
5.961208860759494  11.22
2.444867088607595  4.812
3.3011708860759494  8.153
9.693981012658227  12.518
0.27649999999999997  9.188
2.8719367088607597  5.786
2.857037974683544  12.351
-2.7046835443037973  9.916
-0.5159177215189873  4.06
0.19253164556962027  3.033
-1.8116265822784812  2.54
0.4767721518987342  13.46
-1.576025316455696  10.302
2.790993670886076  7.432
2.2308101265822784  4.074
6.0611518987341775  7.92
1.9051329113924051  7.815
7.247284810126581  9.047
3.004487341772152  8.684
5.045126582278481  9.111
8.993316455696203  4.631
-0.5622974683544304  14.373
4.080012658227848  9.524
-1.4602911392405062  1.732
7.203689873417721  8.857
1.053360759493671  2.863
4.2949177215189875  4.365
9.767082278481013  8.009
13.097025316455696  11.812
0.8639177215189873  2.997
-2.220810126582278  1.213
-1.2182594936708862  1.62
0.012683544303797468  10.316
7.718284810126582  12.727
6.69296835443038  5.001
6.596208860759494  9.502
1.240626582278481  15.516
0.8362721518987342  4.385
8.271006329113924  12.149
8.435930379746836  13.562
3.9521265822784812  6.248
3.5372215189873417  7.305
-0.07463924050632911  2.14
7.831265822784809  16.473
3.583018987341772  3.746
5.134246835443038  5.157
3.1549873417721517  11.978
11.43937341772152  9.217
8.382873417721518  6.776
-2.6902151898734177  2.718
6.038094936708861  6.529
8.558037974683545  15.783
-2.728658227848101  2.148
-3.2672658227848097  0.848
-2.808018987341772  1.975
-3.056727848101266  1.435
8.22670253164557  8.161
3.442740506329114  6.785
0.7778607594936708  1.795
-0.34650632911392404  17.303
-0.3021392405063291  2.364
7.401778481012658  8.419
11.016474683544304  9.297
5.247974683544303  8.217
-3.183379746835443  1.565
-1.266354430379747  8.587
3.0463860759493673  6.19
1.9814683544303797  12.102
-2.099367088607595  1.493
7.021518987341773  7.732
4.595664556962025  15.949
-2.815708860759494  2.021
2.7532974683544307  9.293
5.2696075949367085  4.221
-1.9374746835443037  2.876
3.578069620253165  11.687
-0.9254240506329114  2.427
-2.437962025316456  1.062
2.6539683544303796  3.324
6.506196202531646  8.315
-3.4424683544303796  0.581
11.226879746835444  8.422
6.8609873417721525  13.504
-2.5292151898734176  2.706
12.30354430379747  11.943
5.147835443037974  4.851
-1.4196835443037974  1.937
0.9560632911392405  17.263
-0.6354050632911393  4.233
-3.017879746835443  1.236
6.162607594936709  12.535
9.970677215189873  5.661
2.2995506329113926  3.945
-3.06876582278481  2.581
3.077  4.865
1.3746329113924052  12.743
4.258189873417721  11.461
8.310006329113923  16.076
-0.25568354430379747  11.277
5.798582278481013  12.23
2.942873417721519  10.406
-2.3893544303797465  10.97
1.0168544303797469  2.466
16.42767088607595  7.634
0.9027721518987342  4.304
-1.9358987341772154  2.893
2.937278481012658  3.56
2.4499936708860757  4.439
-2.921405063291139  0.92
-2.385360759493671  12.047
3.202360759493671  10.227
11.53143670886076  10.22
1.8151012658227847  10.459
-3.4582341772151897  0.558
4.388462025316455  10.802
6.298367088607595  15.823
5.141436708860759  6.823
-0.5811772151898734  13.768
2.0119556962025316  3.215
3.889006329113924  12.923
2.1197025316455695  7.482
-0.17313924050632912  10.049
2.1047341772151897  6.876
3.4698544303797467  9.181
-2.8264493670886077  1.97
2.40253164556962  5.61
6.433303797468354  7.943
4.778677215189873  7.948
2.6288924050632914  3.441
1.8381012658227849  5.099
5.914981012658228  8.05
0.21380379746835443  2.854
-3.0166835443037976  2.524
5.365474683544304  8.508
-0.44570253164556967  2.557
1.2277911392405063  5.064
-3.0472531645569623  1.228
8.031670886075949  5.232
-2.226879746835443  1.412
4.473822784810126  4.446
6.953139240506329  8.469
3.9839810126582282  6.805
-1.0880569620253164  1.1
2.79226582278481  9.132
0.3451075949367089  9.191
-2.9209430379746837  1.714
3.846246835443038  10.567
-1.6988924050632912  2.558
-3.081905063291139  1.628
3.8580063291139246  12.082
6.41129746835443  12.574
-2.882278481012658  15.547
4.036651898734178  6.063
5.731620253164557  7.853
18.124487341772152  11.688
5.228822784810126  9.036
-2.828905063291139  1.931
-2.891056962025316  3.652
1.243018987341772  4.448
-1.8205316455696203  10.704
4.0976835443037976  4.804
13.510189873417723  8.841
13.156651898734179  14.378
4.168493670886075  5.332
10.724544303797469  7.891
3.79823417721519  11.494
3.812493670886076  4.558
7.960107594936708  10.512
9.143867088607594  10.598
2.3371518987341773  13.422
9.281721518987341  8.179
3.1425886075949365  7.427
-0.8780696202531646  0.77
-1.1495886075949366  2.933
9.317867088607594  9.94
2.6363227848101265  9.483
3.8523797468354433  8.903
-2.945367088607595  1.371
1.3635379746835443  14.564
3.594417721518987  8.539
0.9595443037974684  2.571
6.300341772151898  12.222
-2.086892405063291  0.837
-2.623139240506329  2.367
4.818455696202532  3.246
4.101139240506329  8.355
3.5632341772151896  6.958
4.280221518987342  7.898
0.28546835443037977  1.679
11.077208860759495  12.852
7.666367088607595  6.02
-0.7928481012658227  2.668
2.826246835443038  7.509
5.220873417721519  11.975
-0.4917658227848101  3.796
-2.2592025316455695  4.304
6.31979746835443  8.219
-3.0217025316455692  10.447
2.7449367088607595  13.267
4.496164556962025  8.041
3.357943037974683  6.92
0.791246835443038  3.885
11.723158227848101  12.909
4.831303797468355  6.188
7.686797468354429  8.059
-2.5719177215189872  10.892
2.833791139240506  5.934
3.5887974683544304  3.866
4.757696202531646  10.032
0.5786962025316456  2.551
-3.0386202531645568  1.278
4.774696202531646  2.943
5.113170886075949  10.931
1.6464873417721517  10.805
1.805639240506329  2.034
-3.3971329113924047  1.079
-2.5090443037974683  4.46
12.468215189873417  12.407
-3.08373417721519  0.798
-2.9161645569620256  1.073
-2.5881139240506332  10.138
0.5021518987341772  12.566
4.746613924050633  6.55
-1.4478354430379747  4.476
-1.0670000000000002  1.13
4.9172215189873425  6.684
8.90446835443038  9.682
-0.5574936708860759  9.531
-0.3886582278481013  1.776
-1.7350569620253165  2.016
1.0889493670886077  2.394
5.550348101265823  7.358
14.615708860759495  11.043
5.551183544303798  11.857
2.574518987341772  9.865
4.269088607594936  7.559
2.5703544303797465  3.106
-2.353708860759494  2.58
3.9700253164556965  4.108
4.943240506329114  4.708
7.001329113924051  5.011
5.013335443037975  12.136
14.68936075949367  7.111
13.777151898734177  11.627
12.042151898734177  7.977
3.2152088607594935  12.077
-1.2715126582278482  1.203
14.091310126582279  7.224
8.79209493670886  6.641
1.6648291139240508  7.018
3.9681329113924053  6.174
3.7745506329113927  7.018
13.392373417721519  11.913
2.7708164556962025  7.291
0.7512088607594937  11.764
2.400189873417722  7.157
-1.115120253164557  11.432
9.200107594936709  5.33
-2.7893037974683543  1.714
-2.5054303797468354  3.173
9.81370253164557  7.612
-2.737373417721519  1.973
-2.7585189873417724  12.967
4.4533037974683545  5.371
3.1045822784810126  11.136
1.0148987341772153  6.503
1.8506582278481012  10.3
-2.7507531645569623  0.761
9.440493670886076  9.264
12.614018987341773  15.378
10.78479746835443  5.208
1.9517215189873418  11.434
2.9670063291139237  11.886
6.882151898734178  5.991
11.897924050632913  10.635
-2.386145569620253  1.74
0.8056835443037975  4.57
-2.9249050632911393  12.243
4.01553164556962  6.187
0.9705379746835443  13.505
-1.051360759493671  2.811
5.8982215189873415  11.597
1.470151898734177  9.227
7.263715189873417  10.382
-3.0943481012658225  10.285
-2.8306582278481014  0.793
-3.008392405063291  0.976
-2.6551835443037977  0.622
3.757759493670886  8.368
-2.089575949367089  1.389
2.4526772151898735  6.356
12.058158227848102  15.082
-0.7324113924050634  3.053
3.911759493670886  9.661
9.787253164556962  10.818
2.4676835443037977  3.603
1.3280696202531646  3.711
11.652215189873418  11.235
-3.32326582278481  0.945
2.7957405063291136  12.902
14.845803797468356  10.618
5.312721518987342  14.371
-1.2763101265822785  12.319
-2.051860759493671  3.573
6.474278481012658  12.741
7.218417721518987  6.741
-2.691518987341772  2.874
4.15167088607595  12.159
8.105474683544303  10.726
-0.9512088607594936  2.016
0.3101455696202532  4.904
3.5282025316455696  4.445
-1.7273227848101265  11.45
4.3625189873417725  4.493
1.0472341772151899  2.677
5.775968354430379  4.718
4.216860759493671  10.932
10.147968354430379  13.706
7.953955696202531  8.954
12.955886075949367  13.169
3.4360759493670883  13.039
-1.7353417721518989  0.809
6.438037974683544  9.642
1.6585569620253167  4.984
4.205601265822785  3.964
1.9211012658227848  6.418
10.5276582278481  8.601
-2.7150506329113924  14.821
9.488848101265823  9.239
-1.230993670886076  9.936
3.5730506329113925  13.657
6.045740506329114  8.647
1.8560696202531646  3.338
3.8462531645569618  7.131
2.7647025316455696  7.904
8.158101265822784  6.791
2.694082278481013  3.145
7.2186329113924055  14.377
0.8104177215189873  2.697
7.199367088607595  12.579
7.035582278481013  7.267
11.418367088607596  6.636
1.6949620253164555  8.313
-0.9980443037974683  2.014
-0.4469367088607595  11.163
2.977151898734177  7.463
-0.7521708860759494  2.922
-2.0787784810126584  2.046
3.2405  3.457
4.894322784810127  8.152
0.34562658227848103  10.476
-0.44081645569620254  1.899
10.262335443037975  11.341
6.8350063291139245  7.293
12.297443037974684  7.506
2.4966708860759494  12.145
-3.1004936708860757  0.984
-0.32316455696202534  12.685
8.084759493670886  8.381
6.835962025316457  6.452
2.9509367088607594  8.121
3.6398987341772155  4.054
0.3415632911392405  2.351
1.8498924050632912  12.523
12.86123417721519  10.532
3.1346835443037975  10.393
12.009772151898735  11.091
14.488386075949366  13.383
3.040303797468354  6.255
10.002556962025317  7.821
-2.642620253164557  10.899
3.0868544303797467  8.075
1.7910696202531644  4.704
-2.8775569620253165  3.386
-2.7714493670886076  2.278
9.150417721518988  13.075
5.201575949367089  5.191
-1.3599873417721517  9.763
7.246987341772151  10.015
11.194316455696203  12.616
4.558379746835444  11.253
7.4033924050632915  9.925
2.708025316455696  3.011
5.429386075949367  8.004
5.694981012658228  7.011
9.995082278481012  10.81
1.7130316455696202  2.918
15.369708860759495  12.44
4.229398734177215  13.167
6.701537974683545  6.366
7.917886075949368  10.302
2.1540759493670887  5.024
2.2451708860759494  6.093
3.088227848101266  4.679
6.634354430379747  7.401
6.41026582278481  10.128
-0.6582594936708861  2.241
5.300715189873418  14.286
-2.678639240506329  1.023
1.9625886075949368  10.415
-2.1710886075949367  2.357
7.76679746835443  6.914
-0.03583544303797468  2.806
5.122518987341772  12.52
-2.9889367088607597  1.168
19.59301898734177  10.264
2.2258354430379748  12.003
7.041506329113924  7.455
5.695677215189874  5.624
-2.947481012658228  11.066
7.2688481012658235  13.578
6.80879746835443  11.793
9.286689873417721  9.616
1.4707848101265821  4.686
5.374898734177216  12.459
-1.695525316455696  2.157
-2.5405949367088607  1.25
4.161082278481013  12.771
-0.704753164556962  11.76
4.813335443037975  12.826
3.695493670886076  6.853
1.9718797468354432  5.421
8.211018987341772  8.557
9.890259493670886  5.811
0.5351645569620253  3.465
5.704069620253165  6.719
3.051379746835443  6.242
2.564854430379747  9.673
14.11529746835443  13.28
1.9766012658227847  4.526
4.788462025316456  6.554
2.973645569620253  8.397
1.0150063291139242  3.543
1.959740506329114  10.873
4.278607594936709  8.094
-1.7533481012658227  2.076
2.2794683544303798  6.836
-0.037056962025316456  10.114
9.158341772151898  7.666
-3.3888544303797468  0.618
15.871031645569621  9.424
-1.6575379746835444  1.245
2.0292974683544305  6.082
17.50334810126582  9.704
5.233259493670886  4.367
16.662272151898733  5.506
9.426120253164557  9.097
-1.6545  15.52
3.734639240506329  11.006
8.989683544303796  13.815
9.648835443037974  7.79
0.33502531645569616  13.276
-2.753354430379747  1.5
-2.4972025316455695  1.785
4.867398734177215  9.736
9.755898734177215  13.313
-0.5510506329113924  2.12
1.9750126582278482  8.569
1.5358101265822783  3.974
-2.006215189873418  13.339
3.0183101265822785  8.404
3.9934177215189877  6.87
9.683069620253164  9.994
3.3521898734177213  8.035
-2.4428607594936707  0.952
11.720930379746836  10.929
4.467183544303798  6.902
7.520443037974684  15.586
8.18582911392405  6.141
12.556398734177215  10.828
1.7339493670886077  12.344
4.174348101265823  3.147
1.4926139240506329  7.456
2.416575949367089  5.547
-2.0393987341772153  1.699
8.45154430379747  5.689
-0.3993164556962025  1.962
6.554094936708861  3.791
1.445506329113924  5.162
3.5516202531645567  8.27
0.6162911392405063  3.723
11.974253164556963  12.974
2.2331202531645573  6.574
-2.6900506329113925  3.847
1.3495569620253165  7.575
-1.2209430379746835  1.701
-0.44064556962025314  10.992
6.198525316455696  5.594
0.7723544303797468  6.087
8.589537974683545  10.86
9.008126582278482  13.489
4.28623417721519  5.245
4.635240506329114  6.139
9.499848101265824  13.287
5.922829113924051  11.359
-3.3114746835443034  0.453
-2.9364430379746835  0.646
-0.2869177215189873  4.879
2.481012658227848  15.916
3.0670316455696205  7.192
4.842215189873418  8.382
-0.5637911392405063  15.761
5.30453164556962  9.02
12.726196202531646  8.25
8.575316455696203  8.27
6.755867088607594  13.264
-2.3828797468354432  1.159
1.2571645569620253  3.467
4.508854430379746  15.317
-2.6629113924050634  10.901
1.6555126582278483  10.672
-1.879386075949367  14.86
-2.9533734177215187  0.807
7.479936708860759  12.929
-2.1168227848101266  11.232
3.8241898734177213  4.602
6.947075949367088  7.463
-1.8902025316455695  3.886
1.8095822784810125  7.532
0.8149620253164558  9.73
4.247905063291139  12.625
1.1405253164556963  6.887
3.954791139240506  14.204
-3.232056962025317  0.973
-2.721354430379747  2.42
1.2547025316455696  4.911
0.2530126582278481  3.298
-1.1040506329113924  3.397
-1.4186582278481012  1.635
-0.9214430379746835  2.119
11.495424050632911  12.839
-3.2443101265822785  0.839
5.860835443037974  8.67
11.20686075949367  7.527
9.524620253164558  8.401
1.3080443037974683  2.109
-1.689107594936709  2.006
-2.41726582278481  15.088
7.389829113924051  7.75
4.110943037974684  7.481
2.9936645569620253  6.101
9.442499999999999  11.55
8.890379746835443  7.438
6.033816455696202  8.491
-0.11605696202531646  2.505
-2.5071835443037975  1.664
10.73543670886076  11.861
5.098303797468355  12.265
-3.4394810126582276  0.44
-2.2706772151898735  17.235
1.4230696202531645  8.53
11.285259493670885  9.683
3.9663101265822784  8.431
5.463518987341772  5.404
-3.14773417721519  0.784
6.02020253164557  5.52
1.913126582278481  7.003
-0.5989050632911392  2.204
2.4410569620253164  11.534
-2.8018924050632914  12.221
-3.1639303797468354  0.961
3.4492848101265823  7.151
1.879240506329114  12.653
0.9540316455696202  7.996
9.366759493670887  11.828
8.341886075949366  6.951
6.32817088607595  12.35
14.06779746835443  12.704
10.786329113924051  9.254
-1.3248164556962025  11.213
-2.722056962025316  1.601
-1.9835886075949365  1.388
5.995246835443038  7.633
4.959246835443039  11.94
2.10829746835443  4.746
11.652696202531645  12.345
9.577322784810127  13.129
2.5907151898734178  5.631
-2.953177215189873  0.53
3.171132911392405  4.544
3.53193670886076  11.839
0.6154430379746835  1.905
4.9098797468354425  7.576
8.952537974683544  13.725
19.03932911392405  7.919
-2.3943417721518987  16.638
4.484867088607595  15.668
4.3403101265822785  15.33
-1.271759493670886  3.262
4.402132911392405  7.303
9.84712658227848  7.965
2.104227848101266  5.269
0.4964620253164557  1.898
-3.4560759493670883  0.489
12.129373417721519  11.839
-0.8658164556962026  12.056
15.40113924050633  9.04
-2.4783037974683544  11.389
2.5341898734177213  11.859
7.677050632911392  14.549
10.290791139240506  8.078
-2.0514936708860763  2.153
6.4961329113924045  10.894
10.030696202531646  13.304
6.906778481012658  4.798
17.830677215189873  9.441
6.878981012658227  9.459
9.864455696202532  11.22
-0.8529556962025316  3.014
3.99476582278481  4.542
9.473310126582279  7.686
2.953107594936709  9.013
5.387386075949367  7.842
10.847  10.679
-3.2102911392405065  1.09
1.127873417721519  10.892
2.0  11.978
10.131107594936708  4.325
-0.9189683544303797  2.439
7.464943037974684  7.188
10.296050632911394  9.715
4.47423417721519  15.331
2.754253164556962  6.781
8.94367088607595  11.342
4.57467088607595  13.872
-1.9931329113924052  3.364
0.5122278481012659  3.233
-2.924094936708861  11.389
-2.9270189873417722  1.707
-3.1085189873417725  0.696
-2.6141518987341774  1.678
3.6427974683544306  5.518
0.5225379746835443  2.359
-2.8788924050632914  0.916
12.630575949367088  8.309
-1.1473987341772152  4.026
6.4081012658227845  7.503
6.697569620253164  4.995
6.152531645569621  4.97
8.315075949367088  13.004
-2.1496772151898735  2.892
-3.2970379746835445  0.879
4.579417721518987  15.725
-2.336335443037975  3.453
-1.9145886075949368  2.226
-2.445658227848101  2.406
0.23003797468354428  3.928
-1.846993670886076  1.659
4.92726582278481  11.283
-1.156886075949367  1.57
1.0943291139240505  3.03
-1.1834493670886077  14.54
8.219848101265823  11.041
4.766582278481013  11.418
-2.4230569620253166  1.719
12.209588607594936  10.665
1.3118101265822784  7.646
3.0180759493670886  7.25
-1.4153101265822785  1.978
-2.33696835443038  1.337
4.881132911392405  4.701
-3.077113924050633  1.012
7.973506329113925  5.859
3.329006329113924  3.282
3.3032784810126583  10.844
5.280848101265823  7.137
5.596848101265823  4.799
1.5739683544303797  6.685
6.698215189873418  6.579
5.261474683544304  11.645
4.392772151898734  12.805
8.433341772151898  7.556
9.721867088607596  8.755
-1.9741962025316455  10.633
12.399943037974683  10.891
8.944924050632912  9.639
10.254734177215191  8.23
7.294537974683545  10.306
9.749044303797469  5.566
12.190253164556962  6.732
1.7299683544303797  3.822
10.74696835443038  9.418
-2.480645569620253  1.177
10.846145569620253  11.845
5.89887341772152  8.9
8.51826582278481  10.877
0.3868291139240506  2.28
4.488753164556962  8.516
6.312518987341773  7.585
7.573620253164558  6.893
-1.4550696202531646  1.927
7.630113924050633  10.437
8.81417088607595  11.823
-3.056158227848101  1.432
4.514303797468354  7.991
8.334816455696203  10.565
-2.0985632911392402  1.532
1.7775443037974683  3.063
10.313575949367088  15.491
11.035778481012658  7.559
-1.4983354430379747  10.394
-0.659132911392405  1.928
15.328348101265822  12.124
3.5826139240506327  4.471
6.330987341772152  7.606
4.8583670886075945  6.722
-3.1377088607594934  0.877
8.850689873417723  4.033
3.0311962025316452  7.141
-1.4869177215189873  13.97
-1.2800886075949367  2.41
5.7583291139240504  11.932
3.7710632911392405  12.009
1.3722658227848101  2.302
2.7276075949367087  10.653
8.03340506329114  7.831
-1.5767974683544304  9.439
-3.0290949367088604  4.802
6.46926582278481  7.622
5.87096835443038  8.35
8.83446835443038  6.305
9.722481012658228  9.994
-3.2626518987341773  0.456
-1.300012658227848  3.109
6.244696202531646  8.685
3.533430379746836  6.829
9.981898734177216  15.454
-2.7304240506329114  1.394
2.228670886075949  4.711
-0.08387974683544304  12.985
5.518000000000001  8.564
0.9810886075949367  9.408
-2.8139493670886075  10.586
7.195430379746835  11.266
2.511867088607595  5.332
10.321892405063291  14.526
-1.0521898734177215  2.793
2.44503164556962  2.557
4.99496835443038  8.142
6.76293670886076  5.218
-2.947272151898734  3.36
6.840531645569621  4.398
1.9773417721518989  5.993
9.639430379746836  13.0
3.650645569620253  7.231
4.147917721518987  6.829
5.573196202531646  8.103
3.3988164556962026  3.888
1.6972151898734178  2.04
7.7992151898734186  14.423
0.43743037974683546  11.065
0.5193860759493671  2.082
1.5144177215189873  6.431
-2.6233291139240507  1.595
1.387740506329114  6.878
10.97870253164557  7.047
6.769405063291139  7.463
6.066329113924051  4.385
-3.110259493670886  1.917
-2.595594936708861  15.72
2.794360759493671  15.372
8.759569620253163  10.805
1.0454556962025316  2.512
-3.2950632911392406  0.684
-2.2414177215189874  4.673
-0.4639556962025317  4.059
4.993329113924051  12.245
5.999196202531646  12.928
7.682835443037974  5.985
8.389474683544304  4.303
2.283481012658228  4.115
-1.9342531645569623  3.937
3.369487341772152  3.863
9.080506329113923  4.67
4.717753164556962  5.953
5.223050632911392  7.637
1.7283417721518985  3.538
8.931284810126582  8.099
0.9830822784810126  2.315
-2.015835443037975  12.029
1.9441962025316455  8.387
0.9860063291139239  1.621
-3.267898734177215  1.482
4.724481012658227  5.252
-1.6197215189873417  11.401
5.170037974683544  12.848
1.9083164556962027  10.052
15.448772151898734  8.444
-1.8129683544303798  1.307
8.375417721518987  7.723
4.665651898734177  4.43
6.407145569620253  5.719
3.205221518987342  3.902
0.8519810126582279  2.232
5.322670886075949  6.364
5.556354430379747  5.226
4.244025316455696  10.998
1.3082848101265823  4.826
7.52829746835443  6.371
9.498810126582278  13.903
3.5030126582278482  7.689
-0.6402594936708861  2.609
5.285493670886075  7.907
13.194898734177213  10.928
18.509164556962023  13.715
7.705658227848101  5.275
-3.2425379746835445  0.845
8.445753164556963  8.536
0.8071392405063291  12.711
7.038208860759494  10.302
9.601449367088607  8.741
3.9809113924050634  6.574
5.392373417721519  5.087
5.864303797468354  7.673
2.9848924050632912  6.509
-2.8179303797468354  10.404
2.5558164556962026  9.278
2.0970316455696203  5.079
4.860006329113924  12.969
12.323341772151899  9.812
9.079841772151898  7.004
7.792759493670887  5.823
3.162481012658228  9.704
1.232373417721519  2.933
6.930158227848101  14.731
-2.3659177215189873  10.065
5.602430379746835  8.569
2.8802848101265823  5.093
-2.9808354430379747  10.86
6.984006329113924  4.461
6.272088607594937  6.104
0.06286075949367088  4.011
-0.1458860759493671  3.115
-3.034740506329114  10.566
-3.0152848101265826  1.832
7.2283670886075955  7.042
-0.9167278481012657  3.769
5.1940063291139245  14.457
-0.9926898734177215  10.054
-2.796740506329114  3.071
12.066310126582279  10.354
6.275987341772152  10.334
8.08326582278481  10.294
9.281670886075949  14.993
3.6372151898734173  8.853
-1.5237848101265823  1.873
0.8386392405063291  6.093
4.130151898734177  10.707
3.49706329113924  3.593
2.1192594936708864  1.479
-0.8279873417721519  1.404
9.816044303797469  10.959
-1.6726455696202533  16.366
24.08596835443038  14.826
9.065943037974684  11.238
1.7992784810126583  4.061
4.767715189873417  5.252
10.51406329113924  10.679
1.1355506329113925  11.271
3.6084177215189874  4.388
1.6023481012658227  6.307
6.80636075949367  8.488
-2.309594936708861  1.969
0.32709493670886075  2.581
6.327164556962026  8.926
9.91445569620253  8.443
3.705677215189873  8.215
-1.2111708860759494  2.21
-0.6185569620253164  12.239
0.8557215189873418  2.797
8.958069620253164  15.788
13.874867088607594  9.181
3.509120253164557  4.967
10.090177215189874  14.238
5.541841772151899  9.258
-2.0871708860759495  1.213
3.7678734177215185  9.695
-1.1637215189873418  12.309
-2.4812341772151902  1.578
-0.9214367088607595  1.684
-2.3560443037974683  2.439
2.599987341772152  6.033
3.11276582278481  13.792
5.821822784810126  4.465
2.4070506329113925  6.616
-3.4725063291139238  0.376
2.885778481012658  3.242
2.9231708860759493  10.076
5.647620253164557  7.871
-2.2759050632911393  0.644
9.153284810126582  7.487
8.767158227848102  6.836
2.271240506329114  7.019
10.495037974683544  10.144
-2.747607594936709  2.507
1.3151455696202532  9.122
-0.5983417721518988  9.981
1.5683291139240505  2.359
0.14184177215189875  3.505
-2.891367088607595  0.768
5.028607594936709  5.961
1.6429493670886077  3.559
-0.7108037974683544  8.09
2.007126582278481  4.127
3.239746835443038  9.963
-2.9477468354430383  1.95
3.0669303797468355  3.723
4.654677215189873  5.014
-0.43286075949367087  2.923
7.553721518987342  7.053
3.6151708860759495  4.457
-1.0776708860759494  2.123
9.00076582278481  6.61
-2.5137025316455697  1.61
13.599835443037973  8.352
22.471708860759495  10.095
-0.45627215189873416  2.406
3.7542784810126584  6.791
1.4044746835443038  4.223
6.599322784810126  8.931
4.366930379746836  7.781
1.657411392405063  13.47
8.458854430379747  16.017
-3.4672341772151896  0.819
2.7824303797468355  8.447
5.809575949367089  16.064
4.259272151898735  4.934
8.577398734177216  13.099
9.391259493670885  9.424
4.335139240506329  3.015
1.892753164556962  3.977
7.731386075949367  6.753
7.799993670886075  10.401
-3.1328544303797465  1.625
2.98976582278481  5.522
4.374727848101266  7.249
-2.9641139240506327  0.778
8.498487341772151  15.469
-3.3678417721518987  0.385
4.759753164556963  8.566
10.079417721518988  8.368
6.666120253164557  12.397
3.8703987341772152  10.568
4.8987594936708865  3.441
1.9699683544303797  2.985
1.4737278481012657  2.948
7.709930379746836  8.092
10.384512658227848  6.35
-1.3087974683544303  5.296
4.210689873417722  8.393
-2.806284810126582  3.529
7.895367088607595  13.868
6.263740506329114  8.508
3.311582278481013  4.668
0.46706329113924056  2.657
6.024943037974683  7.732
1.140139240506329  4.867
7.772196202531646  12.238
7.664525316455696  8.769
1.9104430379746837  3.566
3.8429303797468353  8.479
2.435778481012658  3.795
2.6246962025316454  7.017
11.037613924050634  8.208
-2.2455  3.84
-2.2263164556962023  12.05
4.374715189873418  12.258
1.0573101265822786  3.772
4.269746835443038  10.898
-0.31337974683544306  1.908
6.5121898734177215  7.952
4.679221518987342  8.231
-2.9653734177215187  0.449
-2.3587088607594935  0.854
1.6541265822784808  4.532
13.865196202531646  8.658
4.7007974683544305  5.115
5.1451898734177215  10.623
4.482107594936709  4.021
-3.121259493670886  1.873
4.451556962025316  12.709
0.040873417721518986  3.086
1.3111835443037976  6.693
-3.072873417721519  1.584
-1.0228354430379747  14.528
2.8516582278481013  6.635
-3.3615822784810128  0.862
-1.1760696202531644  2.134
-2.359227848101266  4.268
9.205278481012659  9.441
4.349221518987342  15.313
4.464158227848102  6.479
-2.9235443037974687  3.25
3.834221518987342  7.365
6.190398734177215  6.164
1.234601265822785  2.851
2.3515759493670885  7.051
-1.5981898734177216  11.93
4.491493670886076  3.439
10.447569620253164  9.307
2.8859113924050632  3.21
14.136949367088608  9.021
3.2155886075949365  7.419
5.024208860759494  12.823
-2.3253227848101266  11.808
14.99872151898734  11.07
2.9250569620253164  8.55
1.177886075949367  4.877
6.805772151898734  12.085
2.1380696202531646  4.392
8.6875  8.431
10.723848101265823  15.046
4.009386075949367  7.603
1.9284240506329113  4.742
13.987151898734176  10.631
3.931949367088608  3.087
0.10456329113924051  3.557
4.173215189873418  9.259
4.509525316455696  4.038
8.409348101265822  11.105
0.6753417721518987  2.557
-2.6188417721518986  0.965
5.967911392405063  7.502
10.840449367088608  6.527
2.1263037974683545  10.578
8.447981012658227  5.228
2.949556962025316  4.949
5.754094936708861  8.945
-0.3623670886075949  1.66
-3.177398734177215  0.879
6.11006329113924  8.421
0.5472531645569619  8.462
-0.317746835443038  2.776
-3.0096139240506328  2.271
4.262367088607594  8.418
-0.351746835443038  14.732
10.43448734177215  15.863
6.134867088607595  3.908
1.2053164556962026  7.717
9.476259493670886  5.105
-0.2659303797468355  11.009
0.7378227848101265  2.304
-3.1612784810126584  1.583
0.2874240506329114  3.928
6.875006329113924  6.497
3.722139240506329  4.892
-1.4572215189873419  1.559
14.226727848101264  8.133
-0.28054430379746836  9.16
-1.2996455696202531  1.854
5.521550632911392  3.535
-1.4165379746835443  11.214
-1.270113924050633  16.19
3.6938860759493672  3.411
6.0300696202531645  9.161
-0.9515949367088608  1.71
1.2499683544303797  11.876
-2.030974683544304  2.336
4.186791139240507  7.784
11.947012658227848  16.067
-2.2007025316455695  0.795
4.423626582278481  4.039
-2.843392405063291  11.059
-2.5798164556962027  1.164
17.187829113924053  10.512
5.905645569620253  12.526
2.700272151898734  4.522
14.019367088607595  7.491
1.8831139240506327  4.157
0.7790443037974684  11.469
-1.6432784810126582  1.443
2.4709177215189873  7.653
10.757993670886075  11.396
-1.395493670886076  1.126
3.373867088607595  4.563
13.445582278481012  12.174
-0.15426582278481013  12.107
1.6648924050632912  6.807
2.4025696202531646  5.49
5.972481012658228  6.407
1.6194810126582277  7.518
-1.166746835443038  5.479
10.510329113924051  12.565
8.968196202531646  15.616
-2.5518291139240508  9.319
-3.44826582278481  0.667
0.8355189873417721  3.944
10.437145569620252  11.699
4.172544303797468  8.792
5.228582278481013  12.808
1.3607088607594937  11.858
6.302322784810127  15.85
-0.859873417721519  1.818
3.857987341772152  7.708
0.3879620253164557  3.772
0.7783227848101265  2.761
12.56253164556962  11.461
2.1436962025316455  5.325
9.688601265822784  11.004
5.600398734177215  5.975
-2.5322594936708858  1.106
10.287930379746834  10.901
4.219955696202532  11.394
4.142044303797468  11.628
8.117449367088607  9.91
-1.278493670886076  1.795
1.4044430379746835  9.113
6.155544303797469  7.899
13.73423417721519  15.317
-2.468506329113924  0.943
5.94179746835443  5.951
4.7523544303797465  8.509
3.5260886075949363  7.865
-1.870101265822785  2.067
6.168575949367089  15.023
7.971278481012658  11.612
12.055639240506329  6.775
9.276481012658227  15.5
4.581791139240506  7.211
3.7247594936708857  15.392
-3.016493670886076  1.013
2.7218037974683544  13.494
0.788379746835443  9.007
0.25676582278481014  1.917
7.997993670886076  15.937
-0.8701582278481014  10.205
3.3397151898734174  7.175
2.0518417721518984  4.134
10.195322784810127  12.249
5.680829113924051  5.172
2.132987341772152  2.872
-0.7381835443037974  4.044
8.614588607594937  8.075
-1.9932025316455695  3.86
5.892658227848101  4.024
10.554031645569621  10.839
-3.113259493670886  0.852
-3.1519303797468354  0.847
5.13373417721519  5.404
-2.2160759493670885  2.157
8.148493670886076  17.052
-1.921132911392405  1.464
-3.0909113924050633  0.413
6.473841772151898  13.254
-0.06573417721518987  4.639
6.970310126582278  6.535
-2.0999303797468354  1.69
2.154981012658228  5.814
0.06986075949367089  14.137
7.5237151898734185  5.343
8.499791139240507  10.986
-1.2603101265822785  9.634
-3.061246835443038  1.814
-2.1789367088607596  12.068
11.107158227848101  11.773
10.953462025316455  7.758
-1.765886075949367  1.444
9.527645569620253  7.394
1.0595632911392405  4.101
2.9299240506329114  8.383
4.2148164556962024  6.698
0.8093734177215189  8.12
1.4989683544303796  4.518
14.169354430379746  6.542
5.986379746835443  7.031
13.906259493670886  13.567
5.667259493670886  9.394
12.796221518987343  10.566
4.2599303797468355  11.387
7.729898734177215  12.948
-2.132430379746835  12.578
-2.9173291139240507  2.165
-1.8530189873417722  12.285
5.212550632911392  13.767
2.456367088607595  3.658
1.4460886075949366  9.956
2.9760886075949364  4.908
3.0188227848101263  7.719
9.373436708860758  13.258
-2.9485886075949366  2.195
-2.594518987341772  12.226
2.3160443037974683  8.2
-0.8189430379746836  2.007
-0.7401582278481013  12.589
-2.571360759493671  16.38
12.710645569620253  9.638
-2.7282974683544308  1.629
5.75403164556962  7.771
1.9613607594936708  12.904
16.123075949367088  13.654
1.7269493670886076  5.474
7.0746898734177215  11.849
5.762778481012658  5.448
-2.8321392405063293  1.21
3.6747784810126585  11.772
-3.159974683544304  1.04
0.12060759493670886  2.805
5.993873417721519  13.144
1.5994746835443039  4.907
3.1935189873417724  3.143
-3.002582278481013  10.363
2.0176772151898734  5.434
4.8202594936708865  4.573
3.7812658227848104  13.745
-1.850386075949367  2.788
18.771069620253165  13.753
8.07917088607595  13.06
3.220398734177215  9.591
-2.156145569620253  1.669
5.947208860759494  8.019
8.876911392405063  10.404
2.774259493670886  6.513
7.34370253164557  14.652
2.6945  4.963
4.343550632911392  6.661
12.475329113924051  5.942
2.1018987341772153  5.755
-0.23447468354430379  2.727
0.6674620253164557  6.887
2.2831645569620256  4.111
13.624196202531646  8.33
-2.607974683544304  1.066
14.28872151898734  11.621
3.598848101265823  8.395
-2.9905696202531646  12.347
12.381797468354431  11.561
-2.3221139240506328  14.417
-2.5840253164556963  10.394
8.040689873417723  6.286
13.234829113924052  8.286
11.975481012658229  10.729
5.573550632911393  7.963
4.365481012658227  7.574
2.5057405063291136  8.161
4.134594936708861  7.291
-1.6174620253164558  2.068
6.322898734177215  7.872
1.9969430379746835  6.483
8.452354430379748  8.389
-3.173867088607595  0.544
0.8514050632911392  4.339
6.84312658227848  7.724
1.3504050632911393  4.952
2.3507911392405063  4.46
-1.7599620253164558  2.156
3.725753164556962  8.067
3.2058164556962025  6.886
-2.8953291139240505  1.364
9.435259493670886  8.119
7.293120253164558  8.87
9.790626582278481  16.286
0.5823607594936709  4.619
3.148037974683544  3.396
-2.911158227848101  1.238
6.743132911392405  6.775
10.255246835443037  14.045
4.416803797468354  3.789
4.424430379746835  14.123
5.511613924050633  8.752
7.835746835443038  13.935
4.517664556962026  15.518
9.562632911392404  10.433
3.7313544303797466  9.056
3.2591962025316454  7.086
-2.234386075949367  4.307
4.217398734177215  8.268
2.9865569620253165  6.22
7.310873417721519  10.692
5.765398734177215  9.335
-2.7011898734177215  0.676
6.021518987341772  5.658
-2.502107594936709  3.905
3.625278481012658  6.84
9.1415  11.22
6.33070253164557  10.044
9.04696835443038  9.117
-3.2601835443037976  1.326
2.991594936708861  4.464
0.43675949367088607  3.962
1.8904746835443038  3.034
2.5679430379746835  7.071
15.831177215189873  11.313
10.080797468354431  8.603
1.6147658227848103  6.78
5.030632911392405  3.399
0.900246835443038  3.304
-2.842778481012658  13.464
2.388962025316456  10.342
3.353481012658228  4.977
8.811088607594938  11.931
9.208854430379747  15.675
-0.9819050632911391  2.04
-3.224246835443038  0.784
2.9022594936708863  5.204
3.176740506329114  4.744
-2.0072341772151896  1.621
1.8727341772151898  6.151
1.2278101265822785  2.724
-2.088253164556962  3.049
-1.712094936708861  1.909
1.4973860759493671  7.653
6.385341772151899  8.294
7.032974683544304  10.886
0.09113924050632911  9.124
-0.4428037974683544  5.733
3.321791139240506  9.388
4.317784810126582  7.517
10.903322784810126  8.475
6.100962025316456  6.794
13.04237341772152  12.254
4.888481012658228  9.776
-0.9835569620253164  2.288
2.863645569620253  12.78
14.429651898734178  15.766
3.17396835443038  6.978
2.0052088607594936  6.589
3.3145000000000002  3.253
5.190778481012658  5.914
0.20456962025316458  3.741
1.765506329113924  5.572
-0.2955949367088608  3.581
-0.3016962025316456  12.496
0.8609240506329114  2.718
3.155126582278481  10.297
0.34687974683544304  2.651
-3.2906392405063296  0.725
4.893392405063291  13.59
4.7589113924050634  7.379
3.4523607594936707  6.04
8.332677215189873  13.664
-2.0711708860759495  1.846
4.158151898734178  4.607
-1.5690569620253165  1.831
13.059417721518987  10.396
-2.8865569620253164  3.021
2.3632658227848102  4.128
0.6515316455696202  3.099
4.858974683544304  12.94
0.9985886075949366  10.848
2.705911392405063  7.995
18.181525316455698  10.282
4.113696202531646  4.512
4.114120253164557  3.228
2.183462025316456  4.184
-0.7892151898734177  9.057
2.9407025316455693  5.298
4.983683544303798  16.108
-1.4541645569620254  1.265
5.055246835443039  13.05
19.84145569620253  8.625
5.6700949367088604  7.648
1.6921012658227848  9.061
0.8062151898734178  2.832
-1.679759493670886  1.784
5.321424050632912  5.783
13.058765822784808  12.182
3.564189873417722  3.245
-2.2072025316455695  1.55
-0.8568037974683544  2.376
3.0133227848101267  4.002
5.225462025316456  7.84
-0.40701265822784816  2.52
5.077348101265823  8.601
14.780259493670886  9.161
1.1829683544303797  4.278
-1.4869303797468354  10.372
3.5953354430379747  6.397
3.8857278481012663  10.3
12.743316455696203  10.321
-1.539132911392405  2.108
10.992582278481013  6.9
-3.0675632911392405  9.503
3.152132911392405  11.595
7.483556962025316  6.508
-3.116113924050633  1.358
7.944626582278481  11.39
-0.8718987341772151  1.885
3.1095379746835445  4.334
12.105322784810127  13.721
8.420702531645569  7.952
3.521006329113924  13.542
5.051215189873417  15.907
-1.6249367088607596  11.352
0.5026835443037975  2.391
4.591354430379747  7.734
0.10996202531645569  5.849
2.7900189873417722  7.66
8.226158227848101  13.159
-3.0783037974683545  2.508
2.0735126582278482  7.856
-1.0514367088607595  2.232
15.683379746835444  13.506
3.063430379746835  9.443
5.072607594936708  10.905
6.910556962025316  12.325
2.440018987341772  12.526
-3.0528924050632913  0.738
2.669518987341772  6.349
8.217689873417722  9.673
7.1225443037974685  5.987
3.212360759493671  10.416
5.842632911392405  8.203
12.300088607594937  10.758
13.700632911392404  6.672
1.9636265822784809  2.618
3.6028670886075953  4.809
3.6955126582278477  7.851
8.066493670886077  9.979
2.654613924050633  13.14
4.055449367088608  6.078
-2.950012658227848  0.773
4.712746835443038  11.71
8.41206329113924  8.366
3.290886075949367  4.309
3.5685632911392404  6.798
-1.5718987341772153  2.618
-3.1776898734177212  0.979
6.148772151898734  6.658
5.05903164556962  7.23
-2.358715189873418  3.383
-3.0992911392405063  1.653
5.875037974683544  10.417
-0.797620253164557  2.331
8.035177215189874  9.098
2.553227848101266  3.526
-3.075107594936709  2.119
-0.610613924050633  2.203
6.42823417721519  7.844
6.642145569620253  12.118
12.402107594936709  10.729
5.332075949367089  4.922
-0.6301898734177215  15.753
1.2478481012658227  7.207
14.273462025316455  12.504
5.63453164556962  7.972
2.2390379746835443  3.557
-3.126094936708861  5.196
11.729354430379747  10.972
10.689278481012657  13.112
1.9142215189873417  7.019
2.683778481012658  5.541
4.0930949367088605  8.471
7.237525316455696  7.876
4.085291139240506  7.919
0.9878797468354431  10.035
-3.017993670886076  2.328
1.8394683544303798  7.179
-2.1637784810126584  2.072
3.8420759493670884  5.973
1.2089430379746835  4.829
-0.22808860759493668  2.945
3.880430379746835  3.303
7.311867088607595  6.944
3.430506329113924  3.259
6.045917721518987  7.392
-2.9798860759493673  10.849
-0.9841139240506329  3.306
1.367873417721519  10.041
10.4098417721519  14.654
-2.9950696202531644  2.291
3.6817658227848105  9.573
1.1470759493670886  5.06
3.914367088607595  12.973
12.010284810126583  13.606
4.038113924050633  4.932
6.664689873417721  13.459
-2.3113164556962023  9.95
-2.592221518987342  2.869
7.746069620253164  6.393
-0.19855696202531645  4.651
-0.779379746835443  15.251
-3.174170886075949  2.185
3.9271202531645573  13.03
3.0095886075949365  5.946
16.81981012658228  9.203
-1.7347278481012658  10.868
3.938069620253165  2.831
7.919278481012658  5.058
4.456930379746836  9.545
11.659569620253164  15.686
3.4859177215189874  4.745
-1.5827088607594937  8.154
5.276582278481013  13.908
-1.040620253164557  3.799
4.31156329113924  7.084
6.263189873417721  7.872
-1.285379746835443  1.866
3.7127721518987347  4.842
0.9921075949367087  11.675
1.3088101265822785  2.592
2.588632911392405  10.523
9.986373417721518  8.968
-2.984012658227848  0.954
7.796575949367088  14.078
-2.9000506329113924  1.127
2.635550632911392  4.113
15.916253164556963  16.011
-2.7126582278481015  4.865
2.064  4.414
-2.3739367088607595  3.361
5.7647974683544305  8.619
13.170208860759494  4.785
6.949145569620253  4.177
-0.7386392405063291  3.111
8.712905063291139  10.672
2.041987341772152  7.796
1.4939556962025315  3.748
-1.635620253164557  9.183
1.926740506329114  2.672
6.055816455696203  5.604
-0.6980506329113925  4.963
5.420829113924051  4.547
4.123259493670886  5.131
1.0099810126582278  3.059
6.354481012658228  7.415
5.172443037974683  6.707
1.8199683544303797  7.822
0.2155759493670886  3.171
1.6544240506329113  4.326
9.69832911392405  11.186
-0.31976582278481014  3.541
-1.6217594936708861  2.468
9.479911392405063  13.242
11.03624683544304  13.121
1.7185696202531644  4.803
0.919512658227848  2.808
13.35032911392405  7.279
3.9556835443037976  7.307
14.79742405063291  14.147
0.5743037974683544  2.628
2.141474683544304  7.475
-2.28726582278481  2.793
0.9558417721518987  5.584
2.8651582278481014  4.352
1.5400253164556963  4.073
-1.3431645569620254  10.942
3.4529620253164555  11.269
5.3751075949367095  10.729
-2.7128734177215192  1.043
2.926772151898734  8.608
3.9272088607594937  7.673
2.142962025316456  13.055
2.616911392405063  7.575
4.167259493670886  13.599
-1.7740822784810126  2.026
8.603569620253165  10.968
11.987696202531646  11.731
-3.179354430379747  0.739
0.8785886075949367  3.138
4.644930379746835  8.698
6.386835443037975  7.149
1.1471772151898734  4.429
4.046196202531646  12.438
4.603569620253165  15.78
4.317468354430379  6.974
-2.8165443037974685  11.102
11.614006329113923  11.557
3.971772151898734  4.398
5.207196202531645  5.315
7.468835443037975  5.674
-1.0436202531645569  4.144
2.036430379746835  11.195
17.664924050632912  11.322
8.910392405063291  5.735
-1.9883417721518988  2.048
4.0365696202531645  9.931
-2.2875569620253167  2.573
-1.4082025316455697  1.961
-2.9671708860759494  4.958
5.506088607594936  7.27
6.211981012658228  7.648
2.2761708860759495  7.196
3.938816455696202  3.568
7.954518987341773  10.961
9.867727848101266  5.362
8.205006329113925  6.487
4.969841772151899  13.223
8.730310126582278  8.864
-3.165386075949367  1.103
7.714075949367089  15.069
7.259981012658228  13.286
-3.0284367088607596  1.149
3.3831202531645572  5.388
-2.898715189873418  5.173
-1.901360759493671  2.045
6.927791139240505  10.105
3.979873417721519  5.236
-0.02989240506329114  2.439
9.740810126582279  9.039
16.061481012658227  9.254
0.015246835443037973  3.332
6.365525316455696  8.43
7.71773417721519  6.943
5.114854430379747  16.637
0.934253164556962  4.452
10.377987341772151  13.972
4.82126582278481  8.95
8.162981012658229  9.823
2.6500696202531646  6.016
3.317810126582279  10.068
-1.8897278481012658  2.208
-3.3801265822784807  0.674
9.95486075949367  13.853
-3.007481012658228  1.836
3.3921962025316454  4.53
6.965398734177215  16.872
5.840993670886076  9.85
1.978778481012658  2.489
2.480386075949367  8.114
3.5946645569620252  7.667
2.1166835443037972  3.705
4.22879746835443  5.335
21.214588607594937  9.339
8.848259493670886  5.156
3.3441202531645566  9.335
-2.6719493670886076  2.557
2.2060949367088605  6.126
-2.0350949367088607  1.507
-0.6328544303797469  3.467
12.842481012658228  11.616
1.5169556962025317  3.622
4.15106329113924  8.878
-2.1526708860759496  1.918
1.0755949367088606  10.146
-2.80593670886076  1.036
6.697556962025316  7.096
-2.844753164556962  2.338
10.906974683544304  13.622
4.405430379746836  7.306
1.7826962025316455  7.397
-0.916253164556962  3.329
2.035860759493671  9.943
-2.654481012658228  0.542
3.685392405063291  3.101
15.39567088607595  11.711
4.991708860759494  12.074
-1.5772848101265824  1.816
-2.8912405063291136  0.885
15.890575949367086  10.672
-3.01720253164557  1.301
1.813240506329114  6.538
5.783272151898734  9.744
2.500386075949367  2.991
-1.5310822784810127  9.303
-2.537139240506329  0.948
0.2915632911392405  3.674
13.576436708860761  8.036
1.679012658227848  11.4
6.576841772151899  11.823
12.916784810126583  6.868
-1.5970379746835444  1.777
-1.2279493670886075  10.439
10.074879746835443  11.087
8.588556962025317  9.289
3.5172341772151894  7.469
6.0528164556962025  12.387
6.506772151898733  4.922
5.921506329113924  9.146
-1.315392405063291  2.357
-2.4720632911392406  10.693
-3.12423417721519  0.657
-2.8723924050632914  1.972
0.3927088607594937  3.113
-0.9657278481012659  2.175
10.013772151898733  10.974
4.334677215189873  4.577
-2.039449367088608  0.685
-2.2526708860759497  1.194
-1.2020506329113925  2.638
1.4949240506329113  3.473
2.0856772151898735  4.625
2.817645569620253  11.908
9.33756329113924  11.609
9.823012658227848  11.75
10.911329113924051  12.072
10.985183544303798  8.433
9.057056962025317  15.181
21.17078481012658  10.381
1.767151898734177  10.944
-1.0316708860759494  10.961
0.4859430379746835  2.98
-1.945360759493671  3.547
2.1679177215189873  4.12
9.529556962025318  9.951
3.1745316455696204  7.59
2.9929873417721518  7.215
-2.325525316455696  2.489
-1.4377974683544303  3.913
4.527531645569621  11.21
4.822949367088607  3.59
3.9639810126582278  3.872
-2.4750189873417723  0.917
3.757386075949367  7.185
5.87753164556962  8.529
12.500392405063291  11.075
-1.858873417721519  10.165
5.6478987341772156  3.757
2.0708544303797467  3.387
2.5333670886075947  2.489
-1.3010759493670885  2.942
9.309170886075949  7.668
0.7700253164556962  1.934
-1.3764303797468354  2.484
-0.6222594936708861  12.757
8.721056962025315  14.029
6.42903164556962  9.039
12.384012658227848  5.556
1.2763544303797467  10.581
-2.5875949367088604  4.887
6.722101265822785  6.802
5.655411392405063  7.679
8.320696202531646  12.023
10.914588607594938  9.597
2.697253164556962  13.016
2.5157341772151898  7.455
3.5512658227848104  4.262
-3.1638607594936707  1.231
4.522626582278481  7.423
1.1571898734177215  13.434
1.8736835443037974  4.22
-2.1631582278481014  3.965
6.1039367088607595  13.604
7.777424050632912  12.701
0.19448101265822787  3.842
-2.7803987341772154  4.806
0.0635759493670886  2.204
-0.5774050632911393  1.694
-2.39576582278481  11.388
7.103886075949367  8.752
2.438006329113924  6.727
-2.9529873417721517  1.683
3.8630822784810124  4.916
10.33970253164557  7.97
-2.050101265822785  1.3
-1.4681645569620254  1.863
-1.551759493670886  2.364
9.895664556962027  11.948
-0.6849050632911393  2.548
-0.8859556962025316  1.13
-0.8049240506329114  2.595
6.509348101265823  7.923
5.477436708860759  7.786
-1.4216898734177217  2.225
-0.8875  1.857
10.195886075949367  10.196
4.375670886075949  4.042
7.150867088607595  9.827
10.096537974683544  11.73
4.092341772151899  13.494
2.8989367088607594  7.278
-0.5374050632911392  2.277
-2.102493670886076  0.777
4.568259493670886  6.884
10.710126582278482  7.785
-2.107759493670886  3.396
4.814784810126582  7.708
7.512303797468354  11.493
10.460335443037975  14.243
2.260753164556962  2.37
9.77163924050633  8.08
4.37829746835443  6.488
0.3250126582278481  5.604
-0.9396645569620254  4.194
3.7892341772151896  12.533
5.325177215189874  14.069
7.8123607594936715  10.899
-1.9208987341772152  2.044
0.661626582278481  13.943
8.036411392405062  6.601
5.540620253164557  7.685
2.7401835443037976  11.501
-1.5559620253164559  3.754
-3.2863354430379745  1.105
12.312316455696202  11.09
19.260335443037974  10.862
2.8324367088607594  4.03
-1.9928164556962027  1.801
12.605987341772153  15.486
3.533493670886076  8.721
3.210392405063291  4.575
3.2471202531645567  11.153
3.6744493670886076  4.829
6.838683544303797  12.062
-0.9826962025316455  11.461
3.686848101265823  14.53
-2.006183544303797  2.127
5.829449367088608  6.078
15.319588607594936  11.141
9.183424050632912  9.602
11.26806329113924  14.068
3.2438354430379746  5.343
17.184696202531644  10.155
0.48770253164556965  3.046
4.815639240506329  4.939
-1.6490759493670883  2.166
-1.0623037974683545  2.867
4.50296835443038  8.007
1.0592215189873417  13.471
4.62226582278481  8.386
0.36578481012658226  5.402
12.437518987341772  13.457
1.7917911392405064  3.449
9.037120253164558  12.715
2.3886962025316456  7.619
2.6900443037974684  7.92
4.517487341772152  3.87
2.077246835443038  6.114
0.40672151898734177  14.955
6.490094936708861  11.594
15.440816455696202  9.409
13.211506329113925  12.698
1.8331582278481013  4.023
-0.025797468354430378  3.114
-1.6410506329113923  2.972
-1.3938481012658228  1.946
-2.167341772151899  1.408
-2.7351455696202533  3.153
-2.7117025316455696  11.631
14.404556962025318  14.571
8.593962025316456  8.5
-2.870613924050633  0.857
3.444215189873418  8.917
3.517360759493671  7.133
2.8191708860759492  3.325
-0.04283544303797468  4.816
4.744632911392405  4.798
1.5251645569620254  4.307
4.305550632911393  11.694
12.563430379746835  11.118
3.3970949367088608  11.702
0.7265  9.355
5.0436645569620255  7.644
18.84993670886076  13.0
-0.7686582278481012  8.717
4.799221518987342  10.618
14.202462025316455  4.113
2.3913417721518986  6.507
7.679791139240506  11.491
7.422443037974684  11.11
1.2355696202531645  3.3
1.845493670886076  5.324
5.201620253164557  6.887
1.5643101265822785  4.451
2.8159367088607596  14.01
9.278962025316456  14.82
1.5002848101265822  4.37
1.4807151898734177  16.298
9.608170886075948  16.682
5.006518987341772  3.123
-3.244278481012658  1.328
6.119253164556962  10.374
9.469860759493672  12.562
-1.928892405063291  3.465
10.903556962025316  7.932
1.953512658227848  10.367
-1.9504367088607595  1.372
2.161987341772152  2.361
4.739626582278481  6.816
-1.5158924050632911  0.915
8.313683544303796  13.903
3.4108037974683545  8.076
6.098044303797468  8.683
6.6795949367088605  10.831
9.29893670886076  9.109
-3.316284810126582  0.779
-2.4228924050632914  4.695
-1.6856898734177215  1.664
10.293917721518987  15.291
1.3137278481012657  2.439
5.617525316455696  3.917
1.1693291139240505  5.772
-0.7150822784810127  2.548
11.78746835443038  11.569
3.1430253164556965  10.862
5.04896835443038  5.164
10.176620253164556  4.636
5.599018987341772  8.408
12.443575949367089  8.79
-1.8663164556962024  1.214
1.0462025316455696  2.947
-3.3009556962025317  1.078
2.7069430379746837  4.864
-1.1968291139240506  3.513
-0.6242215189873418  1.809
-1.8061012658227846  1.405
-0.983  9.592
5.931822784810127  4.98
4.4838481012658225  7.411
-0.12679113924050633  1.826
9.065645569620253  11.231
4.5028481012658235  8.0
-2.4528164556962024  1.58
12.845050632911393  13.451
9.13393670886076  7.669
9.49818987341772  13.568
4.4944999999999995  12.042
-2.6736898734177212  9.982
10.100784810126582  12.085
9.623379746835443  7.713
-0.6331139240506329  13.553
4.941822784810126  6.797
10.915196202531646  10.956
6.530531645569621  7.613
3.56673417721519  6.762
5.30206329113924  4.559
3.435943037974684  12.814
2.0779367088607597  15.581
2.8165632911392406  4.881
10.757873417721518  13.959
-2.523715189873418  1.417
0.6843227848101266  3.12
8.445816455696203  5.345
6.9943544303797465  5.32
14.558487341772151  10.099
14.310873417721519  10.376
8.317829113924052  11.019
6.684208860759494  8.193
4.414094936708861  9.004
-1.9708417721518985  1.802
5.141056962025317  9.269
-3.1656455696202532  1.553
11.094316455696204  9.013
4.566360759493671  5.053
11.686006329113923  6.092
15.56529746835443  13.39
9.634569620253163  12.32
11.282215189873417  5.833
-1.5851518987341773  2.362
8.882993670886075  8.161
3.903367088607595  6.472
2.410651898734177  6.357
3.5743417721518984  8.571
7.870569620253164  12.936
4.1412848101265824  4.687
7.309613924050634  9.485
3.202227848101266  3.505
-3.3136962025316454  0.524
2.019620253164557  5.534
0.3777784810126582  2.238
5.143069620253165  5.369
-2.188607594936709  2.015
17.163613924050633  10.592
-0.8944050632911392  10.62
8.980082278481014  11.187
6.277101265822785  5.985
7.216145569620253  13.964
4.048455696202532  9.078
2.463601265822785  6.752
1.6187341772151898  7.043
3.3308607594936706  8.516
-1.2086582278481013  1.286
5.836886075949367  8.52
2.3139430379746835  3.434
6.195601265822785  6.433
6.676094936708862  6.352
-1.3505886075949367  1.597
-3.1084303797468356  0.778
-3.060487341772152  2.034
1.6263354430379748  5.685
-3.48576582278481  0.311
4.434322784810127  7.89
2.447962025316456  3.158
0.47275949367088604  1.79
4.893056962025316  5.209
-0.5733227848101266  4.355
10.927734177215191  7.58
4.094094936708861  4.401
-2.401746835443038  2.291
5.525677215189874  6.263
-2.2661835443037974  2.353
3.47876582278481  6.609
-3.079518987341772  1.755
6.401924050632911  7.618
7.191677215189874  10.07
9.418506329113924  10.159
5.080943037974683  8.341
-2.9635632911392404  2.339
-0.06556962025316455  11.422
-0.753493670886076  2.263
0.4745379746835443  2.811
-1.6559430379746836  2.763
7.638259493670886  9.319
10.313120253164557  5.24
0.5814873417721519  2.835
-1.9206708860759494  1.482
6.46893670886076  15.1
3.412974683544304  11.946
-3.112854430379747  1.148
-1.477253164556962  10.636
8.048487341772152  11.133
-1.267246835443038  2.314
1.3853417721518986  2.653
7.879898734177215  9.286
13.613778481012657  13.321
2.1203037974683543  4.361
-0.14630379746835442  4.057
-2.7945253164556965  1.948
-2.286569620253165  1.658
1.9023164556962024  4.258
4.156126582278481  6.387
2.6346898734177215  5.864
3.6159556962025317  2.855
5.628772151898734  15.786
0.5179430379746836  4.342
3.6804430379746833  8.149
-2.690392405063291  2.199
-2.8697151898734177  3.28
0.13586075949367088  3.512
13.862151898734176  9.591
-3.2123101265822784  1.199
1.7651962025316457  7.4
-1.4492911392405063  2.638
9.765632911392405  10.012
4.858506329113924  11.373
4.176841772151899  9.945
-0.5352594936708861  9.93
15.360550632911393  10.187
6.2111582278481015  5.478
3.0078164556962026  7.716
0.6248924050632911  5.798
-1.9635379746835442  1.092
8.973379746835443  5.026
0.8415886075949367  3.761
-2.2005759493670882  0.828
4.103867088607594  12.045
3.7417215189873416  11.099
1.6322974683544305  3.886
2.208740506329114  3.41
-1.1761708860759494  2.08
1.7183607594936707  2.115
0.9046898734177216  11.503
8.271386075949367  10.162
2.624670886075949  14.668
-2.584601265822785  3.42
5.589607594936709  7.937
3.0337721518987344  9.691
7.566556962025317  6.063
6.289943037974684  4.17
1.0008544303797469  2.841
8.498151898734177  8.125
-2.779829113924051  3.92
9.699335443037974  9.656
-2.791512658227848  10.668
3.2398481012658227  7.851
1.9412341772151898  7.391
-3.103753164556962  1.312
2.0488924050632913  11.579
2.1548544303797468  4.105
3.7428670886075954  5.279
4.502348101265823  9.376
11.623746835443038  12.134
10.619354430379747  7.707
1.1245696202531645  4.967
-2.0499683544303795  1.259
-0.2126645569620253  2.114
-2.091651898734177  2.036
3.8888164556962024  7.061
0.3950379746835443  3.073
11.250981012658228  12.84
-1.4298481012658228  1.378
5.277993670886076  7.669
-2.7241962025316457  10.601
4.232303797468354  4.072
-1.894848101265823  3.035
-2.3133417721518987  1.378
-1.7832025316455695  1.933
5.783563291139241  11.795
0.7134177215189873  15.505
3.16596835443038  10.603
6.107607594936709  9.075
4.740278481012658  6.312
4.766322784810126  4.603
-0.07565189873417721  11.498
7.1079873417721515  13.814
10.917164556962026  11.461
6.201056962025317  9.536
-1.656993670886076  2.1
-2.289905063291139  1.951
3.0928164556962026  11.654
7.111291139240507  14.064
0.9888037974683545  11.024
-1.204873417721519  2.931
6.345677215189873  8.109
3.941772151898734  14.792
1.8796518987341773  5.467
6.194696202531645  5.2
8.619810126582278  11.682
11.663031645569621  11.915
-1.5561645569620253  4.083
-2.2530949367088606  2.083
7.948227848101266  15.583
8.219018987341773  7.895
-2.6760506329113922  1.114
12.950791139240506  14.594
3.8452215189873415  8.479
-3.356012658227848  0.586
-2.1483291139240506  1.32
11.754462025316455  7.341
-1.9535379746835442  4.107
5.313512658227848  8.617
13.592721518987343  13.107
3.354436708860759  8.465
3.633816455696203  7.742
-2.2051962025316456  16.901
4.768651898734177  5.694
-1.0743227848101264  2.359
-0.9739873417721518  2.798
17.45678481012658  10.138
6.468626582278481  7.33
12.442879746835443  12.124
-2.9895949367088606  1.626
-3.261816455696202  0.727
-2.532867088607595  0.754
-1.3451898734177214  1.901
1.8031139240506329  2.945
9.108981012658228  15.854
-1.3937784810126583  9.789
0.29667721518987344  2.598
11.472854430379748  11.191
3.1340822784810127  12.116
7.035917721518987  5.846
6.854626582278481  12.263
-1.3093291139240506  10.779
-2.972784810126582  1.348
7.558272151898735  5.157
-3.4068734177215187  0.957
7.02356329113924  6.699
-2.4005759493670884  2.205
3.3252721518987345  11.044
0.6157658227848101  11.383
3.739784810126582  7.403
-2.893987341772152  0.888
6.401360759493671  5.755
2.112778481012658  6.926
-2.4005569620253167  2.438
-1.6557405063291142  2.035
7.303860759493671  15.585
13.382544303797468  7.305
4.289132911392405  6.682
1.7307594936708859  4.302
-1.6603417721518987  2.322
9.195367088607595  7.066
-2.858601265822785  1.266
11.22006329113924  7.112
-1.7627658227848102  11.104
2.8219367088607594  8.289
4.360588607594936  9.698
0.19324683544303797  3.378
4.094322784810127  9.008
4.834689873417721  5.893
-2.9601708860759492  12.369
-0.5430063291139241  3.479
12.215645569620252  14.125
-2.2516962025316456  1.87
0.08808860759493671  5.45
-3.2961898734177217  0.502
6.36990506329114  12.852
6.606816455696202  8.135
15.3563417721519  13.731
0.2394113924050633  14.111
-0.4317405063291139  13.905
-3.337487341772152  0.489
7.391417721518987  8.136
-2.458740506329114  1.663
-2.5169177215189875  3.029
-1.8433291139240504  1.117
-2.3836962025316457  10.779
8.162189873417722  8.152
4.203246835443038  4.762
4.901341772151899  5.116
3.3717215189873415  8.985
-2.917873417721519  0.989
7.535639240506329  7.776
4.335113924050633  3.101
4.012506329113924  11.204
3.2222784810126583  2.977
-0.8686898734177214  1.422
13.94642405063291  10.255
2.413392405063291  4.723
3.3523037974683545  13.903
1.6094367088607595  7.249
12.584816455696203  7.243
12.075715189873417  12.436
5.241689873417721  7.122
4.703632911392405  4.964
-1.0343037974683544  2.491
5.055544303797468  5.223
-3.3838037974683544  0.482
1.2629303797468354  11.028
3.2191708860759496  3.512
6.913341772151899  6.798
0.3050253164556962  2.385
4.133854430379746  5.804
3.1281582278481013  6.434
6.454715189873418  3.961
-0.9272405063291138  10.655
-1.5463227848101264  3.094
4.091772151898734  6.098
3.9724746835443034  8.429
-1.9610443037974685  2.142
13.164651898734176  10.421
2.565227848101266  11.34
3.343993670886076  7.201
3.038240506329114  8.706
2.046094936708861  2.784
3.684917721518987  4.398
7.662822784810127  8.878
-2.4254746835443037  3.117
2.925841772151899  6.174
4.817474683544304  12.757
1.7743607594936708  3.186
8.921677215189874  5.469
15.25326582278481  14.443
8.175094936708861  14.147
2.738082278481013  7.208
3.447911392405063  6.939
10.619037974683545  4.104
0.5985443037974683  2.916
-3.473006329113924  0.4
9.395151898734177  12.386
0.7651139240506329  3.175
2.687094936708861  8.367
-1.4326455696202531  12.363
9.544006329113923  11.292
2.1966392405063293  5.672
5.337677215189873  7.444
2.829215189873418  8.061
-1.7332974683544302  2.841
4.215962025316456  5.244
2.989493670886076  7.566
3.5678670886075947  8.265
5.452917721518988  4.376
-2.852841772151899  2.263
8.517588607594936  8.462
15.219132911392405  13.063
9.853518987341772  7.824
2.641525316455696  13.203
-2.364974683544304  10.192
-0.08821518987341773  1.96
0.7211645569620253  3.417
7.461987341772152  13.433
-1.6377658227848102  10.217
1.1895696202531645  7.399
5.223569620253164  6.404
10.984221518987342  5.025
5.048905063291139  9.293
8.300183544303797  6.233
8.193310126582277  9.274
11.269139240506329  9.517
2.86403164556962  11.578
2.2899683544303797  8.359
-2.7429873417721518  0.72
12.14539240506329  8.483
12.881006329113925  13.759
9.546651898734178  13.958
7.492860759493671  12.657
3.5547151898734177  13.704
13.943645569620253  9.284
-1.0876582278481013  1.425
5.623936708860759  5.606
3.525974683544304  4.323
5.238379746835443  13.621
10.442512658227848  11.699
-1.2844177215189874  1.884
2.8924683544303798  4.337
3.9029430379746834  5.964
4.160392405063291  7.888
9.711348101265823  9.193
-0.7982151898734177  10.242
-1.3551772151898733  2.778
1.3332341772151899  8.641
12.994841772151899  9.278
-3.239101265822785  0.626
11.125575949367088  11.61
10.328481012658228  12.464
2.2221518987341775  5.635
5.075303797468354  7.574
-2.9404430379746835  1.325
4.20082911392405  5.334
0.5804746835443039  3.927
-1.6545126582278482  2.132
6.5638481012658225  6.918
4.631556962025316  10.524
2.662379746835443  5.358
5.453386075949367  14.705
2.4974493670886075  4.154
-1.7305759493670885  1.244
2.4358987341772154  3.309
1.3129873417721518  5.225
-0.786620253164557  2.153
1.653613924050633  12.144
2.7531075949367088  10.556
8.495677215189874  11.203
3.9071075949367087  11.531
9.084221518987341  7.35
3.542151898734177  5.736
3.3302594936708863  9.001
8.848924050632911  7.711
-3.0174240506329113  0.781
-2.018  1.266
3.9138101265822782  4.003
0.8404556962025317  7.998
6.836955696202532  8.362
5.0826012658227855  12.211
0.977759493670886  7.873
4.102556962025316  8.959
10.655746835443038  10.982
-1.4000443037974684  2.13
-2.731873417721519  1.202
9.071746835443038  10.807
3.9348797468354433  7.245
0.9885189873417722  11.218
13.620651898734177  13.943
3.864626582278481  7.401
7.634221518987342  11.894
-0.03157594936708861  1.57
1.8295189873417723  8.383
0.9256202531645569  14.57
-1.4108101265822783  9.685
-1.5146455696202532  11.14
-0.11555063291139242  2.964
-3.0411139240506326  1.558
-1.6691139240506332  1.492
2.563607594936709  5.749
-1.2735696202531646  15.362
4.067246835443038  9.715
-3.449753164556962  0.675
3.9035316455696205  11.595
9.928481012658228  12.163
-2.2848607594936707  10.397
3.7604050632911394  14.029
2.212259493670886  6.047
4.9055506329113925  7.512
4.410772151898734  9.181
-2.3121772151898736  5.308
4.904962025316456  5.506
-2.699898734177215  3.938
-1.5983987341772152  2.454
2.5770696202531647  8.545
-2.8111898734177214  1.721
0.8752721518987342  5.757
5.898183544303797  9.128
4.016506329113923  4.087
9.783056962025316  15.332
9.161962025316456  10.462
7.77420253164557  8.31
-0.17113924050632912  6.47
-1.0525253164556962  1.953
2.6471898734177213  8.682
-1.3441772151898734  2.217
3.431101265822785  13.373
-2.0412848101265824  2.481
7.770848101265823  5.829
7.574012658227848  12.744
0.9917784810126582  3.519
14.955379746835442  10.705
15.098272151898735  14.407
3.3649303797468355  5.322
-0.1317974683544304  12.033
10.851455696202532  8.515
-2.336196202531646  1.065
-1.1435  16.626
1.8597088607594936  10.296
-0.9045379746835444  5.187
3.478398734177215  8.37
10.31851265822785  12.932
-2.156867088607595  1.016
8.01190506329114  12.7
4.679791139240507  11.821
5.299221518987342  3.876
10.533088607594937  12.198
3.6393734177215187  10.176
7.491949367088608  5.065
-3.0108481012658226  0.572
0.48565822784810125  12.782
-2.2911392405063293  3.648
7.095196202531645  11.418
0.2099367088607595  7.201
0.9911772151898733  5.761
8.111898734177215  11.864
4.897044303797468  10.644
9.537759493670885  6.327
5.1341012658227845  8.11
-1.8192088607594936  0.92
7.659481012658229  6.327
6.361886075949367  10.88
-3.1013291139240504  0.963
0.8552405063291139  2.953
8.24173417721519  11.28
-2.062012658227848  10.285
10.091259493670886  10.796
-1.1569683544303797  5.107
-2.056892405063291  0.792
9.336651898734177  14.907
1.2135949367088608  10.076
13.036601265822783  13.016
-2.9247658227848103  2.708
4.0662088607594935  10.375
6.081354430379747  5.892
-0.1520759493670886  5.924
0.22234810126582277  3.433
10.611177215189874  5.614
16.156746835443037  12.971
8.074335443037974  14.546
-2.4111898734177215  1.133
4.723525316455696  13.468
5.442183544303798  11.675
-1.8835696202531644  1.081
4.830094936708861  10.598
9.902493670886077  9.395
7.122645569620253  7.278
8.9395  11.374
7.490620253164557  4.897
5.517987341772152  4.276
-1.4793987341772152  2.094
0.8473354430379746  5.196
-3.1638101265822787  1.345
8.754481012658228  11.426
-1.0239430379746834  2.253
1.2432848101265823  2.857
6.012240506329114  6.841
2.4105822784810127  7.45
9.309417721518987  9.752
3.2239113924050633  13.123
5.3090822784810126  9.282
5.623829113924051  9.936
2.2599683544303795  5.178
7.968943037974684  8.234
-0.5003544303797468  2.491
-3.093335443037975  1.822
6.177449367088608  6.405
5.96673417721519  4.913
-3.023917721518987  1.345
6.428183544303797  8.517
-1.60276582278481  2.342
1.230607594936709  4.007
5.432227848101266  9.086
14.035170886075948  10.838
-1.3176962025316457  2.299
-2.6375316455696205  0.833
1.4059177215189873  3.327
-2.3769430379746836  0.981
1.548860759493671  7.091
-2.249310126582279  1.834
3.8943670886075945  8.066
5.583759493670886  6.226
9.844177215189875  10.427
9.750189873417721  10.745
-2.703094936708861  1.028
13.534202531645569  18.091
-1.9384430379746835  14.194
1.450379746835443  12.321
8.795537974683544  6.703
2.7937848101265823  7.14
7.4267531645569616  8.666
4.126753164556963  11.91
6.136651898734177  4.736
2.6819810126582277  3.979
-1.5343354430379748  12.442
13.812892405063291  12.037
-0.09582911392405064  2.526
3.1985759493670884  4.787
-0.9523481012658228  3.378
5.332974683544304  9.188
12.182911392405064  11.465
0.9458797468354431  10.073
-3.09226582278481  2.323
2.3412658227848104  5.118
4.341791139240507  4.444
8.176303797468355  4.743
-3.2840569620253164  0.749
-2.24476582278481  1.304
1.328613924050633  2.868
7.886696202531645  6.658
7.04906329113924  6.184
-0.21341772151898733  3.993
3.6790506329113923  4.349
11.673708860759493  13.564
-0.4216075949367089  2.346
3.5552405063291137  9.854
-3.1426898734177215  3.604
4.593487341772152  8.654
-1.2190316455696202  2.166
-3.006753164556962  2.675
5.519246835443038  5.984
4.217284810126582  11.397
8.185443037974684  13.075
3.6552278481012657  7.687
0.6437658227848101  2.711
4.809506329113924  11.419
2.1670569620253164  4.182
4.861898734177215  15.734
20.813101265822784  13.93
2.3352088607594936  6.633
0.35002531645569623  2.84
3.1351898734177217  6.977
0.9277784810126583  4.603
4.872962025316456  11.314
-0.28412025316455697  13.439
7.984537974683544  5.839
-1.550107594936709  2.023
-2.7844620253164556  2.33
10.158708860759495  11.976
6.607848101265822  7.817
8.712481012658227  5.185
-2.7082278481012656  11.254
6.9837594936708856  6.127
-3.1433544303797465  0.728
7.033215189873418  11.826
-2.747411392405063  1.439
4.944424050632912  11.79
3.3660506329113926  8.415
6.4178354430379745  11.008
2.3650506329113923  4.302
-3.0752215189873415  4.479
-1.7562025316455698  2.176
1.2939620253164557  5.93
3.9337025316455696  8.232
1.401253164556962  3.79
6.410012658227848  4.554
-2.8621708860759494  9.4
-2.2656835443037977  10.895
9.780006329113924  12.69
-2.1414303797468355  1.087
1.038639240506329  3.312
-1.0824493670886075  2.551
-3.043898734177215  0.799
3.8024303797468355  5.395
-2.90676582278481  10.902
9.155196202531645  15.443
8.570164556962025  3.701
12.286113924050632  13.063
4.472158227848102  4.295
7.570664556962025  13.319
6.26996835443038  16.055
-1.239132911392405  2.482
1.3838227848101265  2.968
11.35329746835443  13.564
-1.8690822784810126  2.669
3.280253164556962  7.75
4.626753164556963  5.167
-2.4954873417721517  13.236
-2.503018987341772  4.114
2.0998037974683545  6.479
7.797354430379746  7.238
8.89920253164557  8.116
-0.2378987341772152  2.708
7.405386075949367  9.477
10.290253164556962  13.42
-1.4569746835443038  3.02
1.1054113924050633  3.658
20.897632911392407  12.793
6.073189873417721  3.605
0.6986139240506329  3.211
-1.5709620253164556  1.839
5.848778481012658  12.964
18.268145569620255  15.079
-0.3873354430379747  3.695
7.9267531645569616  12.256
0.9539050632911393  2.076
12.16131012658228  13.602
6.823689873417722  8.587
5.3721645569620256  10.492
4.614537974683544  6.683
-0.7760316455696202  2.494
-0.15612025316455697  10.952
8.247088607594936  5.763
4.7028227848101265  7.93
1.5654113924050634  12.905
4.47179746835443  6.582
4.929860759493671  13.703
6.053664556962025  13.392
9.480132911392406  15.614
14.88176582278481  10.779
3.752537974683544  10.627
-1.4024873417721517  1.717
0.7235886075949367  11.671
13.90029746835443  11.641
2.2665569620253163  3.881
-2.3158481012658227  1.925
12.788246835443037  11.906
2.211101265822785  6.863
-2.2774050632911393  3.106
7.884867088607595  13.436
-2.6153101265822785  1.789
4.438696202531645  11.074
7.16879746835443  6.001
1.6256898734177214  11.48
4.034841772151899  4.802
4.025069620253165  12.181
-1.5895759493670885  2.288
3.5097215189873414  5.157
11.86360759493671  6.79
-1.5719683544303797  1.552
-2.0840759493670884  1.903
4.602778481012659  11.336
-2.4095379746835444  1.148
2.78953164556962  4.32
2.75496835443038  11.248
-3.3206455696202535  0.564
1.5051898734177214  3.909
-2.0055506329113926  2.522
7.174987341772152  10.741
-2.832246835443038  1.139
-0.182373417721519  3.467
-0.8980759493670886  2.018
9.044348101265824  6.988
0.2315886075949367  4.506
0.5747848101265823  2.542
7.492088607594937  9.217
15.879455696202532  10.683
4.691873417721519  7.239
12.218715189873418  10.69
3.6431202531645575  4.936
3.4377594936708866  7.744
1.267512658227848  10.735
-2.209227848101266  2.337
9.48726582278481  10.924
0.7197721518987342  3.726
-1.043481012658228  1.552
-2.7481582278481014  8.764
-2.135905063291139  1.251
1.6719430379746834  4.55
1.591113924050633  3.559
-3.058373417721519  1.494
2.574386075949367  4.311
-2.8400506329113924  1.135
7.459563291139241  8.649
3.2759620253164554  6.936
9.934784810126581  6.564
4.720208860759493  8.564
0.8282784810126582  2.613
0.8542594936708862  12.98
10.400322784810127  6.985
6.921759493670885  8.079
4.22459493670886  8.565
3.1542025316455695  11.504
4.893037974683544  6.816
3.128506329113924  6.324
4.923303797468354  5.789
-2.070746835443038  2.206
14.365392405063291  15.009
1.7783354430379745  11.117
9.429620253164558  6.672
0.3897025316455696  13.279
3.657746835443038  7.155
3.884113924050633  11.616
-3.083651898734177  1.182
-3.206329113924051  1.859
11.394854430379747  10.802
3.1220569620253165  9.097
5.241829113924051  7.757
-0.6626645569620253  11.076
-1.4892088607594935  10.007
-0.5226392405063292  2.742
-2.92253164556962  1.111
4.731911392405063  12.61
9.739069620253163  11.241
9.075443037974685  6.638
6.279386075949367  11.17
4.673012658227848  12.398
3.3858037974683546  3.052
5.063930379746836  5.943
7.296417721518988  5.784
6.307664556962025  7.366
8.89679746835443  10.609
12.515170886075948  10.469
10.437310126582279  13.235
2.80573417721519  3.321
7.858721518987342  11.214
2.408101265822785  6.813
3.8065253164556965  5.586
5.228189873417722  4.03
-1.2235  10.555
-0.9651962025316456  2.351
4.676753164556962  6.023
3.8396772151898735  5.822
-2.168987341772152  1.907
11.321620253164557  9.507
3.86193670886076  8.348
9.911253164556962  11.389
0.210246835443038  13.96
-0.8843670886075948  15.02
3.099506329113924  11.292
-2.8181012658227846  1.951
8.879215189873417  8.993
1.7306835443037973  7.031
16.737917721518986  10.998
6.346246835443038  9.567
3.7747151898734175  6.353
1.1727721518987342  2.927
-3.3519240506329115  0.47
-2.6631708860759495  10.812
-1.161613924050633  11.536
2.991215189873418  10.443
-2.8769303797468355  2.803
3.4817658227848103  5.423
0.532132911392405  3.433
5.221132911392405  12.454
-1.3801835443037973  1.793
-3.1356708860759492  4.466
3.1270886075949367  5.405
-2.1449113924050636  1.479
-0.7383354430379747  11.556
3.75426582278481  12.574
3.503335443037975  5.125
10.582348101265822  9.136
8.985265822784811  8.492
1.4279113924050635  13.102
7.571291139240506  7.27
-1.239886075949367  1.462
3.125620253164557  6.453
4.679721518987342  11.447
5.013158227848101  5.079
11.560424050632912  10.509
4.134746835443038  7.088
8.111563291139241  5.867
6.8981772151898735  9.365
-1.0816898734177216  2.2
4.738911392405064  16.625
6.812202531645569  9.038
-2.652373417721519  1.445
4.459613924050633  4.766
-3.482867088607595  0.701
10.370550632911392  8.69
0.6666075949367088  8.805
-3.292  0.849
2.150886075949367  5.825
8.763613924050633  12.851
0.4901898734177215  3.082
6.200025316455696  6.511
1.8402025316455697  4.142
-1.442506329113924  1.815
0.6192658227848101  15.497
3.4223987341772153  3.983
-1.7825632911392404  1.856
-3.1680253164556964  0.558
-2.066740506329114  1.042
6.009063291139241  7.901
1.1805822784810127  10.955
-1.52996835443038  1.697
-2.2774177215189875  10.619
2.6243227848101265  13.32
4.3779810126582275  5.687
15.034848101265823  13.825
-2.0639240506329117  12.875
-0.08236075949367089  1.834
0.5595886075949368  4.888
13.77044936708861  10.263
9.014215189873418  10.596
-2.6000949367088606  2.484
-0.4646075949367089  3.13
-2.0222531645569624  2.245
10.523354430379747  10.112
-2.8710316455696203  2.543
4.758449367088608  5.871
1.353354430379747  14.766
-2.6334240506329114  0.915
-3.2988481012658224  0.507
10.532835443037975  12.62
6.457632911392405  12.82
7.652329113924051  7.943
-2.904588607594937  1.542
2.563126582278481  6.674
-3.2741075949367087  0.849
2.6255126582278483  11.888
4.716759493670886  12.366
-2.9160379746835443  10.843
3.1639240506329114  12.956
3.2288164556962027  8.823
4.56796835443038  6.347
3.837556962025316  3.666
0.3026708860759494  4.235
-2.3012974683544303  10.345
1.2026835443037975  1.863
9.902512658227847  6.211
0.20174683544303798  5.592
-1.0225189873417722  12.512
9.072177215189873  8.761
-1.609512658227848  10.622
3.726037974683545  8.89
3.528316455696203  5.783
2.899303797468354  6.852
-0.8812278481012659  2.372
0.022537974683544303  2.112
-2.839253164556962  1.453
10.709329113924051  4.997
3.455670886075949  5.98
1.9444177215189875  6.237
4.369164556962025  4.523
-1.5378291139240508  5.473
-0.7316772151898735  4.251
4.776018987341772  8.552
-3.272354430379747  1.035
-3.0477151898734176  16.688
-0.3094873417721519  2.338
8.198227848101265  12.965
5.285367088607595  8.802
7.663455696202532  8.131
3.505303797468354  4.098
0.43413924050632907  2.986
1.4873164556962026  3.152
12.80146835443038  15.91
-1.6278544303797469  7.67
2.170335443037975  9.651
9.716879746835444  12.797
3.170962025316456  8.854
18.83157594936709  7.409
-1.3062848101265823  0.954
10.52226582278481  10.876
1.378740506329114  4.191
7.867170886075949  10.446
3.0347088607594936  11.863
-2.847373417721519  2.582
-2.0738101265822784  3.515
-3.3767658227848103  0.376
-1.7957911392405064  1.322
-0.5954050632911392  1.538
1.4459810126582278  5.736
7.76320253164557  5.065
-0.5757405063291139  4.11
7.099784810126582  7.871
7.738398734177214  7.111
11.0555  10.469
2.499911392405063  2.499
15.370626582278483  15.826
4.39376582278481  4.317
4.982563291139241  7.177
3.5558291139240508  4.837
8.8596582278481  10.942
12.078708860759493  14.492
-2.114025316455696  10.505
-0.9597784810126583  3.621
4.60970253164557  5.916
-2.309386075949367  13.535
-2.1685  2.903
-0.6505632911392405  3.539
-2.164905063291139  11.347
-0.9429050632911393  1.824
0.9646075949367088  4.292
2.943126582278481  11.15
-2.737354430379747  2.199
13.66756329113924  10.116
3.046727848101266  15.059
4.373772151898734  6.737
3.4758164556962026  4.487
2.629392405063291  14.72
0.21831645569620253  5.081
18.278721518987343  9.029
3.345379746835443  7.111
-1.2779430379746834  12.772
6.636987341772152  3.969
0.40109493670886076  2.412
2.4628670886075947  5.442
2.5484556962025318  7.102
14.915613924050632  11.246
2.9699177215189874  6.541
10.69153164556962  8.15
3.7951962025316455  6.2
-2.9664303797468357  1.347
4.425430379746835  7.025
0.6563101265822785  2.491
-2.1172848101265824  10.498
0.6796835443037975  7.156
-2.556632911392405  1.089
-1.190639240506329  1.808
4.0808101265822785  6.997
1.3710886075949367  8.676
3.586341772151899  7.085
2.0820126582278484  11.857
9.16840506329114  7.075
5.58096835443038  10.395
-2.278145569620253  4.399
9.60559493670886  10.745
6.27653164556962  7.57
6.595860759493671  9.925
9.101854430379747  11.955
3.159873417721519  6.252
8.501088607594937  6.313
2.362379746835443  7.238
1.2506708860759492  4.765
7.682848101265823  7.938
2.6242278481012655  4.844
6.252240506329114  8.687
4.60636075949367  10.53
3.9841772151898733  6.09
7.555917721518988  8.124
7.405645569620254  7.513
6.7232531645569615  7.804
-2.156632911392405  1.841
3.771037974683544  9.581
-1.8175569620253162  1.123
-3.1788291139240505  1.11
5.673107594936709  2.428
6.102088607594936  7.218
-2.192367088607595  2.055
3.3640822784810127  10.335
-1.2825569620253165  2.89
-1.8188164556962025  12.759
-2.7668164556962025  10.689
9.5815  8.236
8.382430379746836  11.757
-2.2697341772151898  4.929
-2.806860759493671  14.16
0.6721075949367088  2.454
-1.8761455696202531  2.062
18.390348101265825  11.009
15.956398734177215  11.725
-0.011981012658227848  2.168
-2.113493670886076  8.657
-1.4401392405063291  1.965
3.2827215189873415  6.637
2.4431139240506328  4.372
-0.9154050632911391  1.495
0.2545632911392405  4.455
-0.29524050632911397  10.538
3.894462025316456  13.96
4.584506329113924  5.109
5.953936708860759  7.609
2.7146518987341772  4.971
-1.489132911392405  16.549
4.347784810126583  13.048
5.627398734177215  8.304
3.9238860759493672  6.918
10.375607594936708  6.443
6.296607594936709  3.088
-3.179487341772152  10.611
12.774025316455697  12.873
8.32817088607595  8.704
8.577240506329114  8.578
-1.170487341772152  1.768
-3.056012658227848  1.587
-0.6775  1.709
8.353126582278481  9.429
5.237145569620253  7.283
-2.0858354430379746  2.433
5.171284810126582  8.491
7.55443670886076  13.476
7.163101265822784  7.992
4.557993670886076  12.368
-1.5778544303797468  8.381
-2.212639240506329  11.258
4.535930379746835  3.058
-0.5407784810126582  2.334
13.291930379746836  8.408
4.949575949367088  4.792
1.2135379746835444  4.964
3.5053797468354433  11.642
9.333575949367088  5.876
7.337924050632911  13.845
6.3461392405063295  8.473
9.529620253164557  9.311
2.6681645569620254  6.741
3.2144430379746836  4.037
-3.087620253164557  1.791
7.986481012658228  6.231
9.77739240506329  12.454
5.094803797468355  6.499
-2.344253164556962  12.454
9.469322784810126  10.592
7.887272151898735  8.838
13.036784810126582  13.091
2.6206962025316454  4.113
3.2738797468354432  13.938
9.119044303797468  7.877
15.412708860759494  7.859
-2.936101265822785  0.698
-1.326620253164557  1.57
5.82143670886076  12.715
-1.0546329113924051  1.964
1.691481012658228  2.957
8.944658227848102  8.868
-0.6166772151898734  2.628
7.110550632911393  7.232
8.080955696202532  6.122
-3.360816455696203  0.499
5.984626582278481  5.041
5.8902784810126585  4.647
4.423683544303797  10.129
8.67823417721519  15.921
15.120740506329115  7.143
0.5580253164556962  7.479
8.65306329113924  5.469
4.708715189873417  6.667
18.317626582278482  10.291
2.0129810126582277  3.281
-3.041018987341772  4.304
0.9622151898734177  3.398
6.993696202531645  6.678
-0.8055632911392405  14.991
-1.2103354430379747  1.797
-0.4822215189873418  2.401
-2.7872025316455695  2.539
9.315082278481013  13.706
6.217930379746836  6.145
4.022664556962026  11.411
11.79173417721519  12.124
0.5612278481012659  3.215
3.3864556962025314  2.275
2.2419493670886075  8.223
2.589506329113924  14.551
4.616987341772152  7.544
0.3895253164556962  8.737
-2.9808924050632912  4.616
9.700082278481013  10.923
-0.2698354430379747  3.192
3.444645569620253  6.929
-1.3889746835443038  5.522
2.7126329113924053  5.037
2.6837658227848102  6.849
-3.054113924050633  1.122
0.8999873417721519  2.076
-0.8576518987341771  1.756
0.5844050632911393  2.392
-3.019987341772152  0.724
2.3312215189873418  7.453
3.4827658227848106  7.174
2.7234240506329113  8.104
7.897335443037974  12.063
-2.212993670886076  8.214
3.2366012658227845  12.513
10.98012658227848  7.861
3.198892405063291  6.818
3.1535253164556964  10.535
-3.240708860759494  1.317
4.422411392405063  3.988
4.673601265822785  12.624
7.834588607594937  8.359
1.6514303797468353  4.83
-0.13369620253164557  13.525
2.4235443037974687  10.214
10.273018987341771  8.867
6.128430379746836  11.866
1.8617594936708861  6.199
2.064132911392405  3.482
10.097132911392405  13.145
2.526367088607595  6.914
-1.0371962025316457  1.412
1.6169620253164556  5.171
2.1722405063291137  4.106
4.000006329113924  7.804
0.5780253164556962  3.661
6.854822784810126  11.182
3.9352721518987344  6.938
5.58120253164557  7.66
-3.510607594936709  0.321
0.34421518987341776  2.814
5.914962025316456  12.843
5.771348101265823  4.731
-1.1966708860759494  1.574
1.1356898734177214  2.229
2.7155886075949365  3.344
9.957993670886076  11.31
3.5617658227848104  5.334
3.5039367088607594  7.31
-2.1122784810126585  16.176
2.644316455696203  8.554
-1.391512658227848  1.37
9.315759493670887  6.275
10.496898734177215  11.393
0.0969873417721519  4.371
10.933525316455697  11.392
1.4130506329113923  5.092
9.41043670886076  4.673
-1.9145379746835445  0.732
2.1626708860759494  6.975
-1.935632911392405  15.89
0.07577215189873418  5.15
9.33539240506329  12.799
1.2764113924050633  4.991
8.035335443037976  11.051
-1.0948227848101266  3.051
-1.2666772151898733  11.064
3.5927278481012657  5.702
2.603658227848101  7.251
1.6981962025316455  3.755
-2.8925696202531648  1.447
8.301987341772152  13.445
12.34207594936709  12.576
1.6130126582278481  9.364
-0.6753607594936708  2.047
-0.8398734177215189  8.029
1.5194113924050634  11.292
1.8554873417721518  10.611
4.567367088607595  3.44
-2.3445  2.447
4.168373417721519  10.628
10.915430379746835  11.001
0.09106329113924051  2.003
2.801221518987342  3.737
-2.575139240506329  16.053
10.58920253164557  12.154
6.2362658227848105  7.349
4.747145569620253  6.714
1.3371772151898733  5.365
1.3442088607594935  6.823
17.380689873417722  9.279
2.6475316455696203  5.672
12.126455696202532  10.306
2.091911392405063  2.8
3.7321962025316457  13.966
-3.4197025316455694  0.403
5.680962025316456  13.816
-0.9572151898734178  1.839
-3.2690126582278483  0.473
3.712930379746836  4.743
-0.37048101265822786  3.103
4.685632911392405  13.767
9.957335443037975  11.076
-3.37173417721519  0.844
6.942981012658228  4.809
8.504917721518988  11.479
3.0844873417721517  4.456
10.85257594936709  4.635
10.282943037974682  11.922
-1.0971075949367088  1.898
-1.4242848101265824  2.289
-2.9510632911392403  1.936
16.848924050632913  14.514
-0.16463291139240507  2.204
10.996405063291139  5.691
8.257386075949366  10.994
4.001569620253165  3.511
-0.8121582278481012  5.7
4.173715189873418  14.314
-3.2161012658227848  0.69
1.5068227848101265  4.164
11.868018987341772  9.138
-1.9996835443037975  1.077
-1.6054430379746836  10.288
2.7548037974683544  7.22
14.104088607594937  13.02
6.389607594936709  10.744
1.2737341772151898  5.972
3.4572278481012657  8.02
1.9431835443037977  7.747
-3.248620253164557  0.372
-2.655227848101266  2.905
0.5479303797468354  2.349
3.3622531645569618  4.048
4.995740506329114  7.081
-0.5366455696202532  10.579
-0.36448734177215186  2.187
3.2294303797468356  7.358
-2.272398734177215  16.297
2.772848101265823  4.294
2.9859936708860757  8.911
18.00506329113924  8.119
2.022221518987342  3.411
-0.8143164556962026  2.573
3.845993670886076  8.955
-1.3787848101265823  1.304
4.26943670886076  10.105
-3.3050759493670885  2.715
4.082139240506328  6.459
8.68076582278481  7.294
-3.237379746835443  0.489
-1.6101202531645569  2.455
11.245278481012658  7.898
1.3589556962025318  4.351
5.29756329113924  5.29
4.8920569620253165  6.681
1.5437658227848101  3.947
-0.3781139240506329  4.106
-0.11178481012658227  2.766
-2.695651898734177  0.971
0.05306329113924051  3.08
-1.3081139240506328  1.261
6.311430379746835  6.324
-1.4098987341772153  2.613
-1.9233544303797467  16.369
11.23296835443038  11.887
2.3492151898734175  3.567
2.177012658227848  4.175
0.49899367088607594  11.434
-2.644139240506329  1.885
-0.39741772151898735  3.148
10.121727848101266  11.409
-2.479955696202532  1.695
-1.3954556962025317  5.731
1.2562658227848102  7.819
7.299867088607594  13.419
1.3017278481012657  6.281
5.10123417721519  4.823
2.18226582278481  5.629
4.710113924050633  8.703
7.5383037974683536  9.375
0.39136708860759495  2.152
-2.038240506329114  11.124
3.7906835443037976  10.418
-0.9704303797468354  1.27
-0.4561202531645569  14.485
7.664474683544304  5.165
2.2126582278481015  4.042
-1.8788291139240507  16.076
4.304639240506329  6.85
3.459259493670886  5.261
-0.9457405063291139  2.326
4.687974683544304  9.244
-2.242259493670886  1.113
12.156696202531645  5.409
1.951772151898734  4.794
3.8462531645569618  10.921
-3.1042721518987344  1.744
2.3405  11.866
12.142974683544303  6.124
9.619050632911392  5.543
-2.874151898734177  1.915
9.514651898734177  11.161
-3.2078291139240505  1.166
3.679607594936709  3.668
0.8954746835443039  10.392
11.221784810126582  12.277
4.317360759493671  3.527
-2.5856835443037975  1.025
4.967487341772152  7.259
-2.9753481012658227  2.417
8.603810126582278  11.741
10.18259493670886  11.347
-2.8528354430379745  3.138
1.7845569620253163  2.92
-2.8905000000000003  1.076
0.7929050632911392  1.901
-0.8504556962025317  4.553
3.555911392405063  7.282
5.574348101265823  7.333
-2.8004367088607593  1.437
6.147810126582279  4.906
2.771626582278481  10.736
11.19413924050633  10.366
6.653911392405063  5.067
15.031879746835441  13.386
4.0535886075949366  6.236
11.110664556962025  12.917
3.006879746835443  6.194
6.320746835443038  9.431
13.76331012658228  12.774
4.755208860759494  8.033
-2.845126582278481  4.481
9.529006329113924  15.83
-2.974101265822785  0.885
6.760677215189872  7.738
9.510993670886077  10.681
3.053107594936709  4.328
4.544468354430379  7.656
2.9500949367088607  6.345
11.69476582278481  5.629
-2.711126582278481  10.578
1.0410253164556962  8.826
4.770284810126583  6.392
-3.111139240506329  1.953
-1.1914177215189874  7.291
5.890791139240506  11.104
8.972278481012658  3.79
6.13470253164557  11.429
8.154348101265823  7.021
3.0248101265822784  6.618
-1.9113354430379745  2.094
-1.508272151898734  0.99
8.200246835443037  12.797
4.023708860759494  15.858
8.983886075949366  15.171
6.163639240506329  6.955
4.192253164556962  7.74
0.3374177215189873  1.963
-2.565329113924051  3.739
-2.233620253164557  2.003
11.166867088607596  9.63
5.626879746835443  7.054
-3.3495759493670882  0.679
5.821291139240507  14.058
6.13823417721519  8.267
-2.443620253164557  1.591
4.858177215189873  12.379
3.35246835443038  11.49
1.3205822784810126  3.982
2.511278481012658  3.559
12.288968354430379  11.964
-3.1699303797468352  1.054
8.976272151898733  10.868
7.71332911392405  5.654
-3.1284430379746833  1.861
10.4595  5.779
-1.8323101265822785  11.294
0.33572151898734176  2.925
6.082677215189873  12.924
