# Supplementary material for: Single-chain dimers from de novo immunoglobulins as robust scaffolds for multiple binding loops
Source: Nat Commun. 2023 Sep 23;14:5939. doi: 10.1038/s41467-023-41717-5 (PMC10517939; doi:10.1038/s41467-023-41717-5)
Supplement: Supplementary file 6 — Source data [file 41467_2023_41717_MOESM6_ESM.zip › Fig2g.txt]

0.2426583	0.0075793
0.2467532	0.0065186
0.2508480	0.0057410
0.2549429	0.0057020
0.2590378	0.0056750
0.2631327	0.0056618
0.2672276	0.0057434
0.2713225	0.0060613
0.2754174	0.0062225
0.2795123	0.0062440
0.2836072	0.0063292
0.2877021	0.0075111
0.2917970	0.0087099
0.2958919	0.0096519
0.2999867	0.0102711
0.3040816	0.0093056
0.3081765	0.0089780
0.3122714	0.0089096
0.3163663	0.0090730
0.3204612	0.0092661
0.3245561	0.0093298
0.3286510	0.0092679
0.3327459	0.0090213
0.3368408	0.0086823
0.3409357	0.0082402
0.3450306	0.0074283
0.3491254	0.0065744
0.3532203	0.0065486
0.3573152	0.0068163
0.3614101	0.0073432
0.3655050	0.0078687
0.3695999	0.0086847
0.3736948	0.0104610
0.3777897	0.0117023
0.3818846	0.0123699
0.3859795	0.0114309
0.3900744	0.0109698
0.3941693	0.0103127
0.3982641	0.0094688
0.4023590	0.0084823
0.4064539	0.0083646
0.4105488	0.0084719
0.4146437	0.0087938
0.4187386	0.0093680
0.4228335	0.0096239
0.4269284	0.0095420
0.4310233	0.0085365
0.4351182	0.0075535
0.4392131	0.0065867
0.4433080	0.0055818
0.4474028	0.0056145
0.4514977	0.0058062
0.4555926	0.0058271
0.4596875	0.0056767
0.4637824	0.0052222
0.4678773	0.0051956
0.4719722	0.0052192
0.4760671	0.0053400
0.4801620	0.0063842
0.4842569	0.0074551
0.4883518	0.0083059
0.4924467	0.0089280
0.4965415	0.0090282
0.5006364	0.0098790
0.5047313	0.0108057
0.5088262	0.0125614
0.5129211	0.0139365
0.5170160	0.0149203
0.5211109	0.0149767
0.5252058	0.0140166
0.5293007	0.0136427
0.5333956	0.0133837
0.5374905	0.0126774
0.5415854	0.0115847
0.5456803	0.0107318
0.5497751	0.0104134
0.5538700	0.0104290
0.5579649	0.0105741
0.5620598	0.0106298
0.5661547	0.0105766
0.5702496	0.0100256
0.5743445	0.0094710
0.5784394	0.0089281
0.5825343	0.0086453
0.5866292	0.0088506
0.5907241	0.0107347
0.5948190	0.0118080
0.5989138	0.0120922
0.6030087	0.0112946
0.6071036	0.0110716
0.6111985	0.0115959
0.6152934	0.0119270
0.6193883	0.0120520
0.6234832	0.0115898
0.6275781	0.0105976
0.6316730	0.0096340
0.6357679	0.0092968
0.6398628	0.0098136
0.6439577	0.0112287
0.6480525	0.0149737
0.6521474	0.0196980
0.6562423	0.0246424
0.6603372	0.0285381
0.6644321	0.0315119
0.6685270	0.0346235
0.6726219	0.0364027
0.6767168	0.0368300
0.6808117	0.0344078
0.6849066	0.0317792
0.6890015	0.0301917
0.6930964	0.0286133
0.6971912	0.0270289
0.7012861	0.0253185
0.7053810	0.0249980
0.7094759	0.0244814
0.7135708	0.0237533
0.7176657	0.0224586
0.7217606	0.0216290
0.7258555	0.0211810
0.7299504	0.0205148
0.7340453	0.0196430
0.7381402	0.0185414
0.7422351	0.0165654
0.7463299	0.0154527
0.7504248	0.0153488
0.7545197	0.0153436
0.7586146	0.0154581
0.7627095	0.0161932
0.7668044	0.0176452
0.7708993	0.0180221
0.7749942	0.0174104
0.7790891	0.0163836
0.7831840	0.0172147
0.7872789	0.0188501
0.7913738	0.0211698
0.7954686	0.0229948
0.7995635	0.0242577
0.8036584	0.0234829
0.8077533	0.0232265
0.8118482	0.0231005
0.8159431	0.0229101
0.8200380	0.0226525
0.8241329	0.0222234
0.8282278	0.0216215
0.8323227	0.0206956
0.8364176	0.0202668
0.8405125	0.0199589
0.8446073	0.0198132
0.8487022	0.0206177
0.8527971	0.0213390
0.8568920	0.0219363
0.8609869	0.0217507
0.8650818	0.0222581
0.8691767	0.0221866
0.8732716	0.0215384
0.8773665	0.0198950
0.8814614	0.0186017
0.8855563	0.0172260
0.8896512	0.0157915
0.8937460	0.0146298
0.8978409	0.0135334
0.9019358	0.0125511
0.9060307	0.0125531
0.9101256	0.0128247
0.9142205	0.0126374
0.9183154	0.0120958
0.9224103	0.0125412
0.9265052	0.0136531
0.9306001	0.0137276
0.9346950	0.0128531
0.9387899	0.0115676
0.9428848	0.0104239
0.9469796	0.0093699
0.9510745	0.0084016
0.9551694	0.0075501
0.9592643	0.0068238
0.9633592	0.0064617
0.9674541	0.0060681
0.9715490	0.0056206
0.9756439	0.0047623
0.9797388	0.0043000
0.9838337	0.0045737
0.9879286	0.0052437
0.9920235	0.0059502
0.9961183	0.0059380
1.0002132	0.0053609
1.0043081	0.0060716
1.0084030	0.0066471
1.0124979	0.0070438
1.0165928	0.0064991
1.0206877	0.0061512
1.0247826	0.0061061
1.0288775	0.0063375
1.0329724	0.0067053
1.0370673	0.0071978
1.0411622	0.0078609
1.0452570	0.0103669
1.0493519	0.0126671
1.0534468	0.0136748
1.0575417	0.0134664
1.0616366	0.0121500
1.0657315	0.0111817
1.0698264	0.0107284
1.0739213	0.0103210
1.0780162	0.0098185
1.0821111	0.0092540
1.0862060	0.0090906
1.0903009	0.0091012
1.0943957	0.0088941
1.0984906	0.0085308
1.1025855	0.0088723
1.1066804	0.0102225
1.1107753	0.0106315
1.1148702	0.0102087
1.1189651	0.0099361
1.1230600	0.0097531
1.1271549	0.0095812
1.1312498	0.0093922
1.1353447	0.0087595
1.1394396	0.0081787
1.1435344	0.0075948
1.1476293	0.0070503
1.1517242	0.0072262
1.1558191	0.0073167
1.1599140	0.0073179
1.1640089	0.0071110
1.1681038	0.0068285
1.1721987	0.0069886
1.1762936	0.0073098
1.1803885	0.0075170
1.1844834	0.0076064
1.1885783	0.0073966
1.1926731	0.0067933
1.1967680	0.0058405
1.2008629	0.0049448
1.2049578	0.0049657
1.2090527	0.0051687
1.2131476	0.0053018
1.2172425	0.0053641
1.2213374	0.0053056
1.2254323	0.0055989
1.2295272	0.0063949
1.2336221	0.0069282
1.2377170	0.0072483
1.2418118	0.0079213
1.2459067	0.0083620
1.2500016	0.0086642
1.2540965	0.0101338
1.2581914	0.0112595
1.2622863	0.0120018
1.2663812	0.0114746
1.2704761	0.0113633
1.2745710	0.0127444
1.2786659	0.0148208
1.2827608	0.0169810
1.2868557	0.0185514
1.2909505	0.0195109
1.2950454	0.0190155
1.2991403	0.0184759
1.3032352	0.0178904
1.3073301	0.0171353
1.3114250	0.0160912
1.3155199	0.0142923
1.3196148	0.0128916
1.3237097	0.0121723
1.3278046	0.0123223
1.3318995	0.0142019
1.3359944	0.0160976
1.3400893	0.0165779
1.3441841	0.0158018
1.3482790	0.0150881
1.3523739	0.0144113
1.3564688	0.0137818
1.3605637	0.0134122
1.3646586	0.0132977
1.3687535	0.0136480
1.3728484	0.0148665
1.3769433	0.0170776
1.3810382	0.0187444
1.3851331	0.0198684
1.3892280	0.0199446
1.3933228	0.0186085
1.3974177	0.0172055
1.4015126	0.0154873
1.4056075	0.0138353
1.4097024	0.0135063
1.4137973	0.0142080
1.4178922	0.0157949
1.4219871	0.0168369
1.4260820	0.0173291
1.4301769	0.0166834
1.4342718	0.0150266
1.4383667	0.0136538
1.4424615	0.0133306
1.4465564	0.0134108
1.4506513	0.0136374
1.4547462	0.0138888
1.4588411	0.0142152
1.4629360	0.0154558
1.4670309	0.0167288
1.4711258	0.0178568
1.4752207	0.0188449
1.4793156	0.0196002
1.4834105	0.0195218
1.4875054	0.0188718
1.4916002	0.0211864
1.4956951	0.0239176
1.4997900	0.0267132
1.5038849	0.0287154
1.5079798	0.0299365
1.5120747	0.0297944
1.5161696	0.0282290
1.5202645	0.0268910
1.5243594	0.0262154
1.5284543	0.0256394
1.5325492	0.0251126
1.5366441	0.0246492
1.5407389	0.0245124
1.5448338	0.0242989
1.5489287	0.0240038
1.5530236	0.0234617
1.5571185	0.0223595
1.5612134	0.0235347
1.5653083	0.0259558
1.5694032	0.0280938
1.5734981	0.0298797
1.5775930	0.0298707
1.5816879	0.0280080
1.5857828	0.0264887
1.5898776	0.0250080
1.5939725	0.0235866
1.5980674	0.0226415
1.6021623	0.0226129
1.6062572	0.0224550
1.6103521	0.0221609
1.6144470	0.0215049
1.6185419	0.0203598
1.6226368	0.0195390
1.6267317	0.0192665
1.6308266	0.0194881
1.6349215	0.0198394
1.6390163	0.0204993
1.6431112	0.0210576
1.6472061	0.0215023
1.6513010	0.0215400
1.6553959	0.0211387
1.6594908	0.0194314
1.6635857	0.0179257
1.6676806	0.0173788
1.6717755	0.0192710
1.6758704	0.0208060
1.6799653	0.0219046
1.6840602	0.0211097
1.6881550	0.0213726
1.6922499	0.0215331
1.6963448	0.0216329
1.7004397	0.0222333
1.7045346	0.0218170
1.7086295	0.0205006
1.7127244	0.0192950
1.7168193	0.0181047
1.7209142	0.0169274
1.7250091	0.0157852
1.7291040	0.0153661
1.7331989	0.0150125
1.7372938	0.0147163
1.7413886	0.0144418
1.7454835	0.0141802
1.7495784	0.0138864
1.7536733	0.0128450
1.7577682	0.0120093
1.7618631	0.0112720
1.7659580	0.0105892
1.7700529	0.0099392
1.7741478	0.0093083
1.7782427	0.0085219
1.7823376	0.0081027
1.7864325	0.0085000
1.7905273	0.0091079
1.7946222	0.0100125
1.7987171	0.0127750
1.8028120	0.0147402
1.8069069	0.0159122
1.8110018	0.0157593
1.8150967	0.0163799
1.8191916	0.0172436
1.8232865	0.0183698
1.8273814	0.0202457
1.8314763	0.0211868
1.8355712	0.0212118
1.8396660	0.0198295
1.8437609	0.0185381
1.8478558	0.0173234
1.8519507	0.0161950
1.8560456	0.0153872
1.8601405	0.0147265
1.8642354	0.0141970
1.8683303	0.0136732
1.8724252	0.0131526
1.8765201	0.0126428
1.8806150	0.0129400
1.8847099	0.0142173
1.8888047	0.0158756
1.8928996	0.0175231
1.8969945	0.0188485
1.9010894	0.0198077
1.9051843	0.0193746
1.9092792	0.0183796
1.9133741	0.0167686
1.9174690	0.0153089
1.9215639	0.0149095
1.9256588	0.0158300
1.9297537	0.0171835
1.9338486	0.0174310
1.9379434	0.0166732
1.9420383	0.0155612
1.9461332	0.0141299
1.9502281	0.0127021
1.9543230	0.0128378
1.9584179	0.0124111
1.9625128	0.0114719
1.9666077	0.0104375
1.9707026	0.0106131
1.9747975	0.0134122
1.9788924	0.0166801
1.9829873	0.0204110
1.9870821	0.0250050
1.9911770	0.0295377
1.9952719	0.0327317
1.9993668	0.0345944
2.0034617	0.0340769
2.0075566	0.0338044
2.0116515	0.0327213
2.0157464	0.0308994
2.0198413	0.0288879
2.0239362	0.0285078
2.0280311	0.0282005
2.0321260	0.0275333
2.0362208	0.0265354
2.0403157	0.0253588
2.0444106	0.0241662
2.0485055	0.0229185
2.0526004	0.0209925
2.0566953	0.0196913
2.0607902	0.0187198
2.0648851	0.0180971
2.0689800	0.0184286
2.0730749	0.0185520
2.0771698	0.0184388
2.0812647	0.0174687
2.0853595	0.0164632
2.0894544	0.0156580
2.0935493	0.0150550
2.0976442	0.0148828
2.1017391	0.0150776
2.1058340	0.0153629
2.1099289	0.0149461
2.1140238	0.0139183
2.1181187	0.0131353
2.1222136	0.0123466
2.1263085	0.0115497
2.1304034	0.0106984
2.1344983	0.0097853
2.1385931	0.0086646
2.1426880	0.0079245
2.1467829	0.0072220
2.1508778	0.0065324
2.1549727	0.0055249
2.1590676	0.0048572
2.1631625	0.0046688
2.1672574	0.0071801
2.1713523	0.0084362
2.1754472	0.0085724
2.1795421	0.0088317
2.1836370	0.0105817
2.1877318	0.0123425
2.1918267	0.0139730
2.1959216	0.0148178
2.2000165	0.0149240
2.2041114	0.0143797
2.2082063	0.0142341
2.2123012	0.0141553
2.2163961	0.0139217
2.2204910	0.0135412
2.2245859	0.0129983
2.2286808	0.0122905
2.2327757	0.0113390
2.2368705	0.0122801
2.2409654	0.0136108
2.2450603	0.0149043
2.2491552	0.0159682
2.2532501	0.0168081
2.2573450	0.0172183
2.2614399	0.0160105
2.2655348	0.0148238
2.2696297	0.0147793
2.2737246	0.0152656
2.2778195	0.0159017
2.2819144	0.0164878
2.2860092	0.0166707
2.2901041	0.0164545
2.2941990	0.0155605
2.2982939	0.0149336
2.3023888	0.0144175
2.3064837	0.0138875
2.3105786	0.0134054
2.3146735	0.0139641
2.3187684	0.0145292
2.3228633	0.0148908
2.3269582	0.0150488
2.3310531	0.0148301
2.3351479	0.0146366
2.3392428	0.0144669
2.3433377	0.0143226
2.3474326	0.0143162
2.3515275	0.0142561
2.3556224	0.0141612
2.3597173	0.0142991
2.3638122	0.0144977
2.3679071	0.0148324
2.3720020	0.0165912
2.3760969	0.0184676
2.3801918	0.0205394
2.3842866	0.0215625
2.3883815	0.0215479
2.3924764	0.0197179
2.3965713	0.0174559
2.4006662	0.0153348
2.4047611	0.0140802
2.4088560	0.0132569
2.4129509	0.0125629
2.4170458	0.0119963
2.4211407	0.0116677
2.4252356	0.0118243
2.4293305	0.0124413
2.4334253	0.0135683
2.4375202	0.0148888
2.4416151	0.0164012
2.4457100	0.0182667
2.4498049	0.0205900
2.4538998	0.0254989
2.4579947	0.0322124
2.4620896	0.0367153
2.4661845	0.0391127
2.4702794	0.0391161
2.4743743	0.0374698
2.4784692	0.0355868
2.4825640	0.0342298
2.4866589	0.0331395
2.4907538	0.0314811
2.4948487	0.0293219
2.4989436	0.0272499
2.5030385	0.0251553
2.5071334	0.0231386
2.5112283	0.0221326
2.5153232	0.0211133
2.5194181	0.0200656
2.5235130	0.0188007
2.5276079	0.0182802
2.5317028	0.0206170
2.5357976	0.0226359
2.5398925	0.0243254
2.5439874	0.0252805
2.5480823	0.0256153
2.5521772	0.0258377
2.5562721	0.0259221
2.5603670	0.0253822
2.5644619	0.0258299
2.5685568	0.0263141
2.5726517	0.0268138
2.5767466	0.0270392
2.5808415	0.0269932
2.5849363	0.0264697
2.5890312	0.0256569
2.5931261	0.0244474
2.5972210	0.0224268
2.6013159	0.0212599
2.6054108	0.0209676
2.6095057	0.0207283
2.6136006	0.0201772
2.6176955	0.0193573
2.6217904	0.0186942
2.6258853	0.0181208
2.6299802	0.0177327
2.6340750	0.0191305
2.6381699	0.0200258
2.6422648	0.0203619
2.6463597	0.0190775
2.6504546	0.0221097
2.6545495	0.0290685
2.6586444	0.0393929
2.6627393	0.0474904
2.6668342	0.0533919
2.6709291	0.0555607
2.6750240	0.0545253
2.6791189	0.0532883
2.6832137	0.0518572
2.6873086	0.0500446
2.6914035	0.0477030
2.6954984	0.0448578
2.6995933	0.0414670
2.7036882	0.0385929
2.7077831	0.0361560
2.7118780	0.0339060
2.7159729	0.0318495
2.7200678	0.0302926
2.7241627	0.0291402
2.7282576	0.0283846
2.7323524	0.0282763
2.7364473	0.0282831
2.7405422	0.0283428
2.7446371	0.0284665
2.7487320	0.0289482
2.7528269	0.0307968
2.7569218	0.0332042
2.7610167	0.0354444
2.7651116	0.0374997
2.7692065	0.0389217
2.7733014	0.0396875
2.7773963	0.0387712
2.7814911	0.0363397
2.7855860	0.0346184
2.7896809	0.0330378
2.7937758	0.0313590
2.7978707	0.0295645
2.8019656	0.0273079
2.8060605	0.0253220
2.8101554	0.0247758
2.8142503	0.0242476
2.8183452	0.0237160
2.8224401	0.0228843
2.8265350	0.0217485
2.8306298	0.0200149
2.8347247	0.0189254
2.8388196	0.0181080
2.8429145	0.0172825
2.8470094	0.0164364
2.8511043	0.0153483
2.8551992	0.0139346
2.8592941	0.0128224
2.8633890	0.0118156
2.8674839	0.0109201
2.8715788	0.0103517
2.8756737	0.0102731
2.8797685	0.0102636
2.8838634	0.0102667
2.8879583	0.0102561
2.8920532	0.0102376
2.8961481	0.0102864
2.9002430	0.0102715
2.9043379	0.0101917
2.9084328	0.0099727
2.9125277	0.0097555
2.9166226	0.0095215
2.9207175	0.0090805
2.9248124	0.0106299
2.9289073	0.0127890
2.9330021	0.0146050
2.9370970	0.0160569
2.9411919	0.0164837
2.9452868	0.0159553
2.9493817	0.0148079
2.9534766	0.0162808
2.9575715	0.0177647
2.9616664	0.0189714
2.9657613	0.0198160
2.9698562	0.0186608
2.9739511	0.0170685
2.9780460	0.0156638
2.9821408	0.0151406
2.9862357	0.0155549
2.9903306	0.0153680
2.9944255	0.0146091
2.9985204	0.0132724
3.0026153	0.0121786
3.0067102	0.0113435
3.0108051	0.0112693
3.0149000	0.0121026
3.0189949	0.0129172
3.0230898	0.0136214
3.0271847	0.0142012
3.0312795	0.0142877
3.0353744	0.0137204
3.0394693	0.0131349
3.0435642	0.0126768
3.0476591	0.0126788
3.0517540	0.0134550
3.0558489	0.0140000
3.0599438	0.0142966
3.0640387	0.0138753
3.0681336	0.0133376
3.0722285	0.0130043
3.0763234	0.0128707
3.0804182	0.0130531
3.0845131	0.0135457
3.0886080	0.0145632
3.0927029	0.0157387
3.0967978	0.0160015
3.1008927	0.0154279
3.1049876	0.0145098
3.1090825	0.0145863
3.1131774	0.0147314
3.1172723	0.0149361
3.1213672	0.0151515
3.1254621	0.0152365
3.1295569	0.0151471
3.1336518	0.0140847
3.1377467	0.0138825
3.1418416	0.0154082
3.1459365	0.0169445
3.1500314	0.0183805
3.1541263	0.0188066
3.1582212	0.0183100
3.1623161	0.0174939
3.1664110	0.0182518
3.1705059	0.0212153
3.1746008	0.0230780
3.1786956	0.0238284
3.1827905	0.0224116
3.1868854	0.0216618
3.1909803	0.0206995
3.1950752	0.0195183
3.1991701	0.0178540
3.2032650	0.0164281
3.2073599	0.0153611
3.2114548	0.0140498
3.2155497	0.0125139
3.2196446	0.0109358
3.2237395	0.0105096
3.2278343	0.0104148
3.2319292	0.0106233
3.2360241	0.0110039
3.2401190	0.0113179
3.2442139	0.0115657
3.2483088	0.0116900
3.2524037	0.0116867
3.2564986	0.0113965
3.2605935	0.0115128
3.2646884	0.0120167
3.2687833	0.0138732
3.2728782	0.0159729
3.2769730	0.0172898
3.2810679	0.0178687
3.2851628	0.0177051
3.2892577	0.0167754
3.2933526	0.0156965
3.2974475	0.0151948
3.3015424	0.0156743
3.3056373	0.0163656
3.3097322	0.0169508
3.3138271	0.0174167
3.3179220	0.0174582
3.3220169	0.0174345
3.3261118	0.0173299
3.3302066	0.0168354
3.3343015	0.0166080
3.3383964	0.0162417
3.3424913	0.0157063
3.3465862	0.0144054
3.3506811	0.0130954
3.3547760	0.0119074
3.3588709	0.0108686
3.3629658	0.0106167
3.3670607	0.0118767
3.3711556	0.0130893
3.3752505	0.0144263
3.3793453	0.0154243
3.3834402	0.0160691
3.3875351	0.0158330
3.3916300	0.0156100
3.3957249	0.0156602
3.3998198	0.0157164
3.4039147	0.0155976
3.4080096	0.0152681
3.4121045	0.0140318
3.4161994	0.0131316
3.4202943	0.0123497
3.4243892	0.0115671
3.4284840	0.0107620
3.4325789	0.0095912
3.4366738	0.0086393
3.4407687	0.0081207
3.4448636	0.0078028
3.4489585	0.0076845
3.4530534	0.0079351
3.4571483	0.0080674
3.4612432	0.0080667
3.4653381	0.0076233
3.4694330	0.0077138
3.4735279	0.0116208
3.4776227	0.0147163
3.4817176	0.0169858
3.4858125	0.0175002
3.4899074	0.0163592
3.4940023	0.0148633
3.4980972	0.0134734
3.5021921	0.0127103
3.5062870	0.0121793
3.5103819	0.0116746
3.5144768	0.0112070
3.5185717	0.0109899
3.5226666	0.0109996
3.5267614	0.0110779
3.5308563	0.0111325
3.5349512	0.0111186
3.5390461	0.0103148
3.5431410	0.0098582
3.5472359	0.0097569
3.5513308	0.0097358
3.5554257	0.0099840
3.5595206	0.0102275
3.5636155	0.0103224
3.5677104	0.0104145
3.5718053	0.0127975
3.5759001	0.0162465
3.5799950	0.0188707
3.5840899	0.0205582
3.5881848	0.0188349
3.5922797	0.0177509
3.5963746	0.0180710
3.6004695	0.0184067
3.6045644	0.0181223
3.6086593	0.0172445
3.6127542	0.0156634
3.6168491	0.0141263
3.6209440	0.0126154
3.6250388	0.0109129
3.6291337	0.0099568
3.6332286	0.0092242
3.6373235	0.0085073
3.6414184	0.0077970
3.6455133	0.0069581
3.6496082	0.0060228
3.6537031	0.0054614
3.6577980	0.0051830
3.6618929	0.0049988
3.6659878	0.0049040
3.6700827	0.0049052
3.6741775	0.0050060
3.6782724	0.0053365
3.6823673	0.0055076
3.6864622	0.0055408
3.6905571	0.0056494
3.6946520	0.0055927
3.6987469	0.0054344
3.7028418	0.0060815
3.7069367	0.0070171
3.7110316	0.0075877
3.7151265	0.0078062
3.7192214	0.0075795
3.7233163	0.0075590
3.7274111	0.0075987
3.7315060	0.0075550
3.7356009	0.0074249
3.7396958	0.0071928
3.7437907	0.0089436
3.7478856	0.0132378
3.7519805	0.0183304
3.7560754	0.0223007
3.7601703	0.0250891
3.7642652	0.0247540
3.7683601	0.0244213
3.7724550	0.0241042
3.7765498	0.0239104
3.7806447	0.0234728
3.7847396	0.0228439
3.7888345	0.0226643
3.7929294	0.0224309
3.7970243	0.0221138
3.8011192	0.0211859
3.8052141	0.0201418
3.8093090	0.0196345
3.8134039	0.0193167
3.8174988	0.0188109
3.8215937	0.0181071
3.8256885	0.0168602
3.8297834	0.0152870
3.8338783	0.0144773
3.8379732	0.0138064
3.8420681	0.0132181
3.8461630	0.0127085
3.8502579	0.0122922
3.8543528	0.0118871
3.8584477	0.0114899
3.8625426	0.0111651
3.8666375	0.0125842
3.8707324	0.0137272
3.8748272	0.0145629
3.8789221	0.0143659
3.8830170	0.0136233
3.8871119	0.0142596
3.8912068	0.0175817
3.8953017	0.0206200
3.8993966	0.0219899
3.9034915	0.0218206
3.9075864	0.0207342
3.9116813	0.0199691
3.9157762	0.0193437
3.9198711	0.0188588
3.9239659	0.0188045
3.9280608	0.0211554
3.9321557	0.0234453
3.9362506	0.0254491
3.9403455	0.0270450
3.9444404	0.0260449
3.9485353	0.0258516
3.9526302	0.0259426
3.9567251	0.0260285
3.9608200	0.0254844
3.9649149	0.0243572
3.9690098	0.0228373
3.9731046	0.0211508
3.9771995	0.0195613
3.9812944	0.0180326
3.9853893	0.0169071
3.9894842	0.0159805
3.9935791	0.0150324
3.9976740	0.0140802
4.0017689	0.0135457
4.0058638	0.0156710
4.0099587	0.0182816
4.0140536	0.0193373
4.0181485	0.0189934
4.0222433	0.0183554
4.0263382	0.0168744
4.0304331	0.0154357
4.0345280	0.0142416
4.0386229	0.0130765
4.0427178	0.0120659
4.0468127	0.0133057
4.0509076	0.0151518
4.0550025	0.0171755
4.0590974	0.0186501
4.0631923	0.0195681
4.0672872	0.0193043
4.0713820	0.0188537
4.0754769	0.0178970
4.0795718	0.0174675
4.0836667	0.0171516
4.0877616	0.0168617
4.0918565	0.0164414
4.0959514	0.0158895
4.1000463	0.0150674
4.1041412	0.0142895
4.1082361	0.0162751
4.1123310	0.0208485
4.1164259	0.0256433
4.1205208	0.0302963
4.1246156	0.0338982
4.1287105	0.0363970
4.1328054	0.0359228
4.1369003	0.0338172
4.1409952	0.0320537
4.1450901	0.0318449
4.1491850	0.0314720
4.1532799	0.0308697
4.1573748	0.0288686
4.1614697	0.0265643
4.1655646	0.0248806
4.1696595	0.0236969
4.1737543	0.0229622
4.1778492	0.0222819
4.1819441	0.0217959
4.1860390	0.0237197
4.1901339	0.0236205
4.1942288	0.0218034
4.1983237	0.0215067
4.2024186	0.0215143
4.2065135	0.0217910
4.2106084	0.0220904
4.2147033	0.0224127
4.2187982	0.0227564
4.2228930	0.0226049
4.2269879	0.0220604
4.2310828	0.0224170
4.2351777	0.0238273
4.2392726	0.0261191
4.2433675	0.0273963
4.2474624	0.0276722
4.2515573	0.0262507
4.2556522	0.0244797
4.2597471	0.0231838
4.2638420	0.0227939
4.2679369	0.0234813
4.2720317	0.0248183
4.2761266	0.0261630
4.2802215	0.0265236
4.2843164	0.0259657
4.2884113	0.0246937
4.2925062	0.0237519
4.2966011	0.0231352
4.3006960	0.0223743
4.3047909	0.0215142
4.3088858	0.0212779
4.3129807	0.0229472
4.3170756	0.0246406
4.3211704	0.0258186
4.3252653	0.0264872
4.3293602	0.0262489
4.3334551	0.0253492
4.3375500	0.0252351
4.3416449	0.0247694
4.3457398	0.0239622
4.3498347	0.0227291
4.3539296	0.0223163
4.3580245	0.0248212
4.3621194	0.0264013
4.3662143	0.0270528
4.3703091	0.0259998
4.3744040	0.0251124
4.3784989	0.0243059
4.3825938	0.0235199
4.3866887	0.0227499
4.3907836	0.0218820
4.3948785	0.0200096
4.3989734	0.0183351
4.4030683	0.0173983
4.4071632	0.0164390
4.4112581	0.0154798
4.4153530	0.0149299
4.4194478	0.0147596
4.4235427	0.0147031
4.4276376	0.0145332
4.4317325	0.0142250
4.4358274	0.0132869
4.4399223	0.0121448
4.4440172	0.0134431
4.4481121	0.0187848
4.4522070	0.0227947
4.4563019	0.0254134
4.4603968	0.0246340
4.4644917	0.0239224
4.4685865	0.0231258
4.4726814	0.0222461
4.4767763	0.0212059
4.4808712	0.0197178
4.4849661	0.0190044
4.4890610	0.0186221
4.4931559	0.0185343
4.4972508	0.0184528
4.5013457	0.0183547
4.5054406	0.0178435
4.5095355	0.0166130
4.5136304	0.0159168
4.5177253	0.0154683
4.5218201	0.0152581
4.5259150	0.0153705
4.5300099	0.0155066
4.5341048	0.0154870
4.5381997	0.0153111
4.5422946	0.0147950
4.5463895	0.0137131
4.5504844	0.0126879
4.5545793	0.0117086
4.5586742	0.0107012
4.5627691	0.0108387
4.5668640	0.0123098
4.5709588	0.0137791
4.5750537	0.0147794
4.5791486	0.0152922
4.5832435	0.0145971
4.5873384	0.0138221
4.5914333	0.0133533
4.5955282	0.0142805
4.5996231	0.0154245
4.6037180	0.0155200
4.6078129	0.0147265
4.6119078	0.0148042
4.6160027	0.0166928
4.6200975	0.0187268
4.6241924	0.0206736
4.6282873	0.0213787
4.6323822	0.0210203
4.6364771	0.0214223
4.6405720	0.0226577
4.6446669	0.0232550
4.6487618	0.0232753
4.6528567	0.0231685
4.6569516	0.0229364
4.6610465	0.0225623
4.6651414	0.0216439
4.6692362	0.0205628
4.6733311	0.0211231
4.6774260	0.0217383
4.6815209	0.0221737
4.6856158	0.0224202
4.6897107	0.0221452
4.6938056	0.0215874
4.6979005	0.0214996
4.7019954	0.0211841
4.7060903	0.0206422
4.7101852	0.0196789
4.7142801	0.0183591
4.7183749	0.0170918
4.7224698	0.0154433
4.7265647	0.0138794
4.7306596	0.0127876
4.7347545	0.0118703
4.7388494	0.0111436
4.7429443	0.0110555
4.7470392	0.0111454
4.7511341	0.0114268
4.7552290	0.0122971
4.7593239	0.0131712
4.7634188	0.0140868
4.7675136	0.0156676
4.7716085	0.0171317
4.7757034	0.0180883
4.7797983	0.0188012
4.7838932	0.0230367
4.7879881	0.0263284
4.7920830	0.0286450
4.7961779	0.0286760
4.8002728	0.0272664
4.8043677	0.0257532
4.8084626	0.0241522
4.8125575	0.0226491
4.8166523	0.0222836
4.8207472	0.0224382
4.8248421	0.0230435
4.8289370	0.0234518
4.8330319	0.0236474
4.8371268	0.0231974
4.8412217	0.0226172
4.8453166	0.0240157
4.8494115	0.0248995
4.8535064	0.0252489
4.8576013	0.0243147
4.8616962	0.0228712
4.8657910	0.0216843
4.8698859	0.0228020
4.8739808	0.0247528
4.8780757	0.0274395
4.8821706	0.0300077
4.8862655	0.0310959
4.8903604	0.0308332
4.8944553	0.0303932
4.8985502	0.0368817
4.9026451	0.0435808
4.9067400	0.0491773
4.9108349	0.0536633
4.9149298	0.0557487
4.9190246	0.0545117
4.9231195	0.0532077
4.9272144	0.0518722
4.9313093	0.0512155
4.9354042	0.0554131
4.9394991	0.0605636
4.9435940	0.0620176
4.9476889	0.0601113
4.9517838	0.0570236
4.9558787	0.0530284
4.9599736	0.0493392
4.9640685	0.0459115
4.9681633	0.0427855
4.9722582	0.0408766
4.9763531	0.0392134
4.9804480	0.0375147
4.9845429	0.0358085
4.9886378	0.0345222
4.9927327	0.0332501
4.9968276	0.0320406
5.0009225	0.0317257
5.0050174	0.0316271
5.0091123	0.0315176
5.0132072	0.0313751
5.0173020	0.0308122
5.0213969	0.0298066
5.0254918	0.0276188
5.0295867	0.0253347
5.0336816	0.0231618
5.0377765	0.0219824
5.0418714	0.0209037
5.0459663	0.0198890
5.0500612	0.0188707
5.0541561	0.0178457
5.0582510	0.0167482
5.0623459	0.0155720
5.0664407	0.0150813
5.0705356	0.0157205
5.0746305	0.0168024
5.0787254	0.0172007
5.0828203	0.0170255
5.0869152	0.0174763
5.0910101	0.0181783
5.0951050	0.0191174
5.0991999	0.0203343
5.1032948	0.0218359
5.1073897	0.0239399
5.1114846	0.0254636
5.1155794	0.0264139
5.1196743	0.0264206
5.1237692	0.0265873
5.1278641	0.0267323
5.1319590	0.0268081
5.1360539	0.0259752
5.1401488	0.0242642
5.1442437	0.0231879
5.1483386	0.0227437
5.1524335	0.0223587
5.1565284	0.0220152
5.1606233	0.0215031
5.1647181	0.0208077
5.1688130	0.0195459
5.1729079	0.0183186
5.1770028	0.0171195
5.1810977	0.0158899
5.1851926	0.0152198
5.1892875	0.0147772
5.1933824	0.0145585
5.1974773	0.0147434
5.2015722	0.0153132
5.2056671	0.0162895
5.2097620	0.0164530
5.2138568	0.0158929
5.2179517	0.0153519
5.2220466	0.0148209
5.2261415	0.0141814
5.2302364	0.0141959
5.2343313	0.0150950
5.2384262	0.0160040
5.2425211	0.0168539
5.2466160	0.0174422
5.2507109	0.0177726
5.2548058	0.0176119
5.2589007	0.0163067
5.2629955	0.0150983
5.2670904	0.0141840
5.2711853	0.0138498
5.2752802	0.0140604
5.2793751	0.0148548
5.2834700	0.0156449
5.2875649	0.0157686
5.2916598	0.0153078
5.2957547	0.0149819
5.2998496	0.0143511
5.3039445	0.0134726
5.3080394	0.0131695
5.3121343	0.0156742
5.3162291	0.0173552
5.3203240	0.0182175
5.3244189	0.0176890
5.3285138	0.0170442
5.3326087	0.0165692
5.3367036	0.0161598
5.3407985	0.0156439
5.3448934	0.0150181
5.3489883	0.0142222
5.3530832	0.0150017
5.3571781	0.0171398
5.3612730	0.0202136
5.3653678	0.0229340
5.3694627	0.0251749
5.3735576	0.0245912
5.3776525	0.0238105
5.3817474	0.0225074
5.3858423	0.0207582
5.3899372	0.0208562
5.3940321	0.0221649
5.3981270	0.0232921
5.4022219	0.0242008
5.4063168	0.0241250
5.4104117	0.0235488
5.4145065	0.0231198
5.4186014	0.0226725
5.4226963	0.0221779
5.4267912	0.0211358
5.4308861	0.0202307
5.4349810	0.0197175
5.4390759	0.0196029
5.4431708	0.0203613
5.4472657	0.0213110
5.4513606	0.0220745
5.4554555	0.0226493
5.4595504	0.0228318
5.4636452	0.0227863
5.4677401	0.0224862
5.4718350	0.0211754
5.4759299	0.0203640
5.4800248	0.0195288
5.4841197	0.0186640
5.4882146	0.0176681
5.4923095	0.0165363
5.4964044	0.0151073
5.5004993	0.0142720
5.5045942	0.0135967
5.5086891	0.0130829
5.5127839	0.0129472
5.5168788	0.0134540
5.5209737	0.0141577
5.5250686	0.0150363
5.5291635	0.0158988
5.5332584	0.0164138
5.5373533	0.0165742
5.5414482	0.0159715
5.5455431	0.0155410
5.5496380	0.0150005
5.5537329	0.0143293
5.5578278	0.0131184
5.5619226	0.0121411
5.5660175	0.0122738
5.5701124	0.0124174
5.5742073	0.0119269
5.5783022	0.0108887
5.5823971	0.0101473
5.5864920	0.0095288
5.5905869	0.0089805
5.5946818	0.0084769
5.5987767	0.0081569
5.6028716	0.0102848
5.6069665	0.0119092
5.6110613	0.0130273
5.6151562	0.0132808
5.6192511	0.0146147
5.6233460	0.0166257
5.6274409	0.0192974
5.6315358	0.0230243
5.6356307	0.0268648
5.6397256	0.0281222
5.6438205	0.0271746
5.6479154	0.0279087
5.6520103	0.0293258
5.6561052	0.0296384
5.6602000	0.0289783
5.6642949	0.0285283
5.6683898	0.0281876
5.6724847	0.0280236
5.6765796	0.0292356
5.6806745	0.0305811
5.6847694	0.0313740
5.6888643	0.0316232
5.6929592	0.0309886
5.6970541	0.0303366
5.7011490	0.0296539
5.7052439	0.0286780
5.7093388	0.0275358
5.7134336	0.0264646
5.7175285	0.0293280
5.7216234	0.0350901
5.7257183	0.0407675
5.7298132	0.0425383
5.7339081	0.0408040
5.7380030	0.0389888
5.7420979	0.0435958
5.7461928	0.0472995
5.7502877	0.0500794
5.7543826	0.0507851
5.7584775	0.0476368
5.7625723	0.0440349
5.7666672	0.0412695
5.7707621	0.0391868
5.7748570	0.0376996
5.7789519	0.0360165
5.7830468	0.0341295
5.7871417	0.0317553
5.7912366	0.0295171
5.7953315	0.0288421
5.7994264	0.0287263
5.8035213	0.0291473
5.8076162	0.0302209
5.8117110	0.0301161
5.8158059	0.0289359
5.8199008	0.0273088
5.8239957	0.0252788
5.8280906	0.0231373
5.8321855	0.0211998
5.8362804	0.0197729
5.8403753	0.0188771
5.8444702	0.0184137
5.8485651	0.0178702
5.8526600	0.0172403
5.8567549	0.0163343
5.8608497	0.0149661
5.8649446	0.0145449
5.8690395	0.0151152
5.8731344	0.0165478
5.8772293	0.0176592
5.8813242	0.0184049
5.8854191	0.0177911
5.8895140	0.0170296
5.8936089	0.0162596
5.8977038	0.0150084
5.9017987	0.0146496
5.9058936	0.0149857
5.9099884	0.0153170
5.9140833	0.0155803
5.9181782	0.0157975
5.9222731	0.0162610
5.9263680	0.0166909
5.9304629	0.0167061
5.9345578	0.0163099
5.9386527	0.0151617
5.9427476	0.0136144
5.9468425	0.0120880
5.9509374	0.0111066
5.9550323	0.0104176
5.9591271	0.0100741
5.9632220	0.0112192
5.9673169	0.0122717
5.9714118	0.0131315
5.9755067	0.0121656
5.9796016	0.0116960
5.9836965	0.0129006
5.9877914	0.0140339
5.9918863	0.0147663
5.9959812	0.0150718
6.0000761	0.0141791
6.0041710	0.0133330
6.0082658	0.0127268
6.0123607	0.0121069
6.0164556	0.0114741
6.0205505	0.0108220
6.0246454	0.0099383
6.0287403	0.0089998
6.0328352	0.0081861
6.0369301	0.0072800
6.0410250	0.0063171
6.0451199	0.0057946
6.0492148	0.0052959
6.0533097	0.0047915
6.0574045	0.0038932
6.0614994	0.0040496
6.0655943	0.0041900
6.0696892	0.0042980
6.0737841	0.0041477
6.0778790	0.0043776
6.0819739	0.0047351
6.0860688	0.0050614
6.0901637	0.0053340
6.0942586	0.0052256
6.0983535	0.0064768
6.1024484	0.0077035
6.1065433	0.0087991
6.1106381	0.0097656
6.1147330	0.0104519
6.1188279	0.0100943
6.1229228	0.0110803
6.1270177	0.0124797
6.1311126	0.0129613
6.1352075	0.0126278
6.1393024	0.0123370
6.1433973	0.0120937
6.1474922	0.0119683
6.1515871	0.0114839
6.1556820	0.0106713
6.1597768	0.0098064
6.1638717	0.0104936
6.1679666	0.0116429
6.1720615	0.0128342
6.1761564	0.0130802
6.1802513	0.0124734
6.1843462	0.0116713
6.1884411	0.0106794
6.1925360	0.0094395
6.1966309	0.0091747
6.2007258	0.0093645
6.2048207	0.0099603
6.2089155	0.0106013
6.2130104	0.0111459
6.2171053	0.0115860
6.2212002	0.0116755
6.2252951	0.0113243
6.2293900	0.0120626
6.2334849	0.0130132
6.2375798	0.0138163
6.2416747	0.0144713
6.2457696	0.0147919
6.2498645	0.0144652
6.2539594	0.0132726
6.2580542	0.0123518
6.2621491	0.0113528
6.2662440	0.0102927
6.2703389	0.0093893
6.2744338	0.0085017
6.2785287	0.0077137
6.2826236	0.0084316
6.2867185	0.0094673
6.2908134	0.0103070
6.2949083	0.0109568
6.2990032	0.0113225
6.3030981	0.0114038
6.3071929	0.0109403
6.3112878	0.0104727
6.3153827	0.0100489
6.3194776	0.0096865
6.3235725	0.0097069
6.3276674	0.0095972
6.3317623	0.0094650
6.3358572	0.0109482
6.3399521	0.0124441
6.3440470	0.0132747
6.3481419	0.0134264
6.3522368	0.0121110
6.3563316	0.0109266
6.3604265	0.0104464
6.3645214	0.0107568
6.3686163	0.0113242
6.3727112	0.0121247
6.3768061	0.0129960
6.3809010	0.0132267
6.3849959	0.0129261
6.3890908	0.0133305
6.3931857	0.0140625
6.3972806	0.0147600
6.4013755	0.0152589
6.4054703	0.0155343
6.4095652	0.0150678
6.4136601	0.0156272
6.4177550	0.0164600
6.4218499	0.0169104
6.4259448	0.0170450
6.4300397	0.0176148
6.4341346	0.0181689
6.4382295	0.0178087
6.4423244	0.0166033
6.4464193	0.0148766
6.4505142	0.0133996
6.4546090	0.0123572
6.4587039	0.0114314
6.4627988	0.0105686
6.4668937	0.0097850
6.4709886	0.0094740
6.4750835	0.0102712
6.4791784	0.0113773
6.4832733	0.0122724
6.4873682	0.0129644
6.4914631	0.0133852
6.4955580	0.0133415
6.4996529	0.0130454
6.5037478	0.0124981
6.5078426	0.0115012
6.5119375	0.0108478
6.5160324	0.0105144
6.5201273	0.0104884
6.5242222	0.0108785
6.5283171	0.0116651
6.5324120	0.0129037
6.5365069	0.0139744
6.5406018	0.0147900
6.5446967	0.0138544
6.5487916	0.0138783
6.5528865	0.0143493
6.5569813	0.0153508
6.5610762	0.0186119
6.5651711	0.0211147
6.5692660	0.0228613
6.5733609	0.0232580
6.5774558	0.0231375
6.5815507	0.0228931
6.5856456	0.0225349
6.5897405	0.0220755
6.5938354	0.0213579
6.5979303	0.0209778
6.6020252	0.0207070
6.6061200	0.0203266
6.6102149	0.0198264
6.6143098	0.0189397
6.6184047	0.0180342
6.6224996	0.0179076
6.6265945	0.0192074
6.6306894	0.0206682
6.6347843	0.0211768
6.6388792	0.0208219
6.6429741	0.0201902
6.6470690	0.0192620
6.6511639	0.0182056
6.6552587	0.0180144
6.6593536	0.0180907
6.6634485	0.0178248
6.6675434	0.0172304
6.6716383	0.0162433
6.6757332	0.0153131
6.6798281	0.0144295
6.6839230	0.0136050
6.6880179	0.0150734
6.6921128	0.0167592
6.6962077	0.0176888
6.7003026	0.0179155
6.7043974	0.0176238
6.7084923	0.0169971
6.7125872	0.0162621
6.7166821	0.0154259
6.7207770	0.0144885
6.7248719	0.0134845
6.7289668	0.0127711
6.7330617	0.0121545
6.7371566	0.0111301
6.7412515	0.0097748
6.7453464	0.0089900
6.7494413	0.0082841
6.7535361	0.0075485
6.7576310	0.0068222
6.7617259	0.0067963
6.7658208	0.0083523
6.7699157	0.0113016
6.7740106	0.0139873
6.7781055	0.0163860
6.7822004	0.0179156
6.7862953	0.0192122
6.7903902	0.0202027
6.7944851	0.0195041
6.7985800	0.0194424
6.8026748	0.0195900
6.8067697	0.0185776
6.8108646	0.0165757
6.8149595	0.0153424
6.8190544	0.0144731
6.8231493	0.0137960
6.8272442	0.0133316
6.8313391	0.0135869
6.8354340	0.0137484
6.8395289	0.0137549
6.8436238	0.0126173
6.8477187	0.0124022
6.8518135	0.0130394
6.8559084	0.0141412
6.8600033	0.0181514
6.8640982	0.0221353
6.8681931	0.0252332
6.8722880	0.0273662
6.8763829	0.0264646
6.8804778	0.0252933
6.8845727	0.0245635
6.8886676	0.0239966
6.8927625	0.0234713
6.8968574	0.0230287
6.9009523	0.0233715
6.9050471	0.0234129
6.9091420	0.0231674
6.9132369	0.0226245
6.9173318	0.0220207
6.9214267	0.0213435
6.9255216	0.0203072
6.9296165	0.0189858
6.9337114	0.0176714
6.9378063	0.0168059
6.9419012	0.0161528
6.9459961	0.0154930
6.9500910	0.0148224
6.9541858	0.0141205
6.9582807	0.0142179
6.9623756	0.0150320
6.9664705	0.0159200
6.9705654	0.0167071
6.9746603	0.0173894
6.9787552	0.0177790
6.9828501	0.0174886
6.9869450	0.0171795
6.9910399	0.0168449
6.9951348	0.0163640
6.9992297	0.0164203
7.0033245	0.0169407
7.0074194	0.0171995
7.0115143	0.0171795
7.0156092	0.0164063
7.0197041	0.0160668
7.0237990	0.0167395
7.0278939	0.0174975
7.0319888	0.0177847
7.0360837	0.0176068
7.0401786	0.0166377
7.0442735	0.0156083
7.0483684	0.0150614
7.0524632	0.0146252
7.0565581	0.0147586
7.0606530	0.0151068
7.0647479	0.0154828
7.0688428	0.0155801
7.0729377	0.0154275
7.0770326	0.0152265
7.0811275	0.0146936
7.0852224	0.0138566
7.0893173	0.0128952
7.0934122	0.0123669
7.0975071	0.0119428
7.1016019	0.0115564
7.1056968	0.0111763
7.1097917	0.0108178
7.1138866	0.0107975
7.1179815	0.0117241
7.1220764	0.0133664
7.1261713	0.0151996
7.1302662	0.0169296
7.1343611	0.0184257
7.1384560	0.0195864
7.1425509	0.0185712
7.1466458	0.0176199
7.1507406	0.0167584
7.1548355	0.0159016
7.1589304	0.0150636
7.1630253	0.0146976
7.1671202	0.0180374
7.1712151	0.0213056
7.1753100	0.0241935
7.1794049	0.0265796
7.1834998	0.0260648
7.1875947	0.0240645
7.1916896	0.0225127
7.1957845	0.0235305
7.1998793	0.0256371
7.2039742	0.0280789
7.2080691	0.0302086
7.2121640	0.0320531
7.2162589	0.0337146
7.2203538	0.0342366
7.2244487	0.0349622
7.2285436	0.0356813
7.2326385	0.0354312
7.2367334	0.0343208
7.2408283	0.0332481
7.2449232	0.0320431
7.2490180	0.0307644
7.2531129	0.0302737
7.2572078	0.0300925
7.2613027	0.0296173
7.2653976	0.0288711
7.2694925	0.0279409
7.2735874	0.0265449
7.2776823	0.0261300
7.2817772	0.0257973
7.2858721	0.0255447
7.2899670	0.0254430
7.2940619	0.0254885
7.2981568	0.0257300
7.3022516	0.0257886
7.3063465	0.0256286
7.3104414	0.0245365
7.3145363	0.0239154
7.3186312	0.0251856
7.3227261	0.0265091
7.3268210	0.0277546
7.3309159	0.0286123
7.3350108	0.0291376
7.3391057	0.0298859
7.3432006	0.0306158
7.3472955	0.0305564
7.3513903	0.0297832
7.3554852	0.0288125
7.3595801	0.0279003
7.3636750	0.0276850
7.3677699	0.0280365
7.3718648	0.0286366
7.3759597	0.0308302
7.3800546	0.0326897
7.3841495	0.0341054
7.3882444	0.0330683
7.3923393	0.0321670
7.3964342	0.0312342
7.4005290	0.0302509
7.4046239	0.0288793
7.4087188	0.0273333
7.4128137	0.0256736
7.4169086	0.0247446
7.4210035	0.0242600
7.4250984	0.0236143
7.4291933	0.0228155
7.4332882	0.0218855
7.4373831	0.0213339
7.4414780	0.0208063
7.4455729	0.0202902
7.4496677	0.0196190
7.4537626	0.0190579
7.4578575	0.0184030
7.4619524	0.0176963
7.4660473	0.0175452
7.4701422	0.0175600
7.4742371	0.0175569
7.4783320	0.0175744
7.4824269	0.0182329
7.4865218	0.0190048
7.4906167	0.0199276
7.4947116	0.0217201
7.4988064	0.0234344
7.5029013	0.0242258
7.5069962	0.0241945
7.5110911	0.0241523
7.5151860	0.0240872
7.5192809	0.0237469
7.5233758	0.0231243
7.5274707	0.0230015
7.5315656	0.0227796
7.5356605	0.0224974
7.5397554	0.0227493
7.5438503	0.0237391
7.5479451	0.0249943
7.5520400	0.0260076
7.5561349	0.0267490
7.5602298	0.0264853
7.5643247	0.0255631
7.5684196	0.0251525
7.5725145	0.0270108
7.5766094	0.0290018
7.5807043	0.0302723
7.5847992	0.0308368
7.5888941	0.0302339
7.5929890	0.0285694
7.5970838	0.0265264
7.6011787	0.0249940
7.6052736	0.0254247
7.6093685	0.0261335
7.6134634	0.0264658
7.6175583	0.0264101
7.6216532	0.0254476
7.6257481	0.0243485
7.6298430	0.0239689
7.6339379	0.0238164
7.6380328	0.0238534
7.6421277	0.0236842
7.6462225	0.0233062
7.6503174	0.0224842
7.6544123	0.0213760
7.6585072	0.0201449
7.6626021	0.0191091
7.6666970	0.0185806
7.6707919	0.0185577
7.6748868	0.0195064
7.6789817	0.0209592
7.6830766	0.0224367
7.6871715	0.0237195
7.6912664	0.0246805
7.6953613	0.0231025
7.6994561	0.0218345
7.7035510	0.0209050
7.7076459	0.0204546
7.7117408	0.0207675
7.7158357	0.0210772
7.7199306	0.0207074
7.7240255	0.0197611
7.7281204	0.0193154
7.7322153	0.0189341
7.7363102	0.0187346
7.7404051	0.0206850
7.7445000	0.0224677
7.7485948	0.0240605
7.7526897	0.0248840
7.7567846	0.0233503
7.7608795	0.0217001
7.7649744	0.0206327
7.7690693	0.0197528
7.7731642	0.0191087
7.7772591	0.0197038
7.7813540	0.0209226
7.7854489	0.0223974
7.7895438	0.0238263
7.7936387	0.0248566
7.7977335	0.0254916
7.8018284	0.0254105
7.8059233	0.0248685
7.8100182	0.0242898
7.8141131	0.0225681
7.8182080	0.0211693
7.8223029	0.0205358
7.8263978	0.0203091
7.8304927	0.0197176
7.8345876	0.0188183
7.8386825	0.0182342
7.8427774	0.0177642
7.8468722	0.0169852
7.8509671	0.0158966
7.8550620	0.0142453
7.8591569	0.0131460
7.8632518	0.0131838
7.8673467	0.0131269
7.8714416	0.0129736
7.8755365	0.0126025
7.8796314	0.0119633
7.8837263	0.0148754
7.8878212	0.0182776
7.8919161	0.0219198
7.8960109	0.0253105
7.9001058	0.0282223
7.9042007	0.0268033
7.9082956	0.0261817
7.9123905	0.0280734
7.9164854	0.0301459
7.9205803	0.0314244
7.9246752	0.0319193
7.9287701	0.0310800
7.9328650	0.0299246
7.9369599	0.0287526
7.9410548	0.0274160
7.9451496	0.0263693
7.9492445	0.0256840
7.9533394	0.0250825
7.9574343	0.0246529
7.9615292	0.0258853
7.9656241	0.0267853
7.9697190	0.0273504
7.9738139	0.0272845
7.9779088	0.0269478
7.9820037	0.0263985
7.9860986	0.0263731
7.9901935	0.0273937
7.9942883	0.0281954
7.9983832	0.0287614
8.0024781	0.0286546
8.0065730	0.0284930
8.0106679	0.0283203
8.0147628	0.0280036
8.0188577	0.0275167
8.0229526	0.0263620
8.0270475	0.0261941
8.0311424	0.0268058
8.0352373	0.0273953
8.0393322	0.0275611
8.0434270	0.0273416
8.0475219	0.0270478
8.0516168	0.0280254
8.0557117	0.0295222
8.0598066	0.0305683
8.0639015	0.0311361
8.0679964	0.0304553
8.0720913	0.0309087
8.0761862	0.0317255
8.0802811	0.0314615
8.0843760	0.0302152
8.0884709	0.0286227
8.0925658	0.0267194
8.0966606	0.0248097
8.1007555	0.0242945
8.1048504	0.0238831
8.1089453	0.0230671
8.1130402	0.0218708
8.1171351	0.0203531
8.1212300	0.0190697
8.1253249	0.0178361
8.1294198	0.0166556
8.1335147	0.0156975
8.1376096	0.0158616
8.1417045	0.0164657
8.1457993	0.0175473
8.1498942	0.0203039
8.1539891	0.0259612
8.1580840	0.0316606
8.1621789	0.0373734
8.1662738	0.0427154
8.1703687	0.0472771
8.1744636	0.0510654
8.1785585	0.0534343
8.1826534	0.0547367
8.1867483	0.0548949
8.1908432	0.0516597
8.1949380	0.0484016
8.1990329	0.0466003
8.2031278	0.0450220
8.2072227	0.0435780
8.2113176	0.0423071
8.2154125	0.0419597
8.2195074	0.0413849
8.2236023	0.0405727
8.2276972	0.0392023
8.2317921	0.0376958
8.2358870	0.0355298
8.2399819	0.0339450
8.2440767	0.0327245
8.2481716	0.0315806
8.2522665	0.0304428
8.2563614	0.0282584
8.2604563	0.0262815
8.2645512	0.0243970
8.2686461	0.0226163
8.2727410	0.0213800
8.2768359	0.0231808
8.2809308	0.0262726
8.2850257	0.0284231
8.2891206	0.0296426
8.2932154	0.0292935
8.2973103	0.0286754
8.3014052	0.0277792
8.3055001	0.0261778
8.3095950	0.0245136
8.3136899	0.0225007
8.3177848	0.0207232
8.3218797	0.0198026
8.3259746	0.0192451
8.3300695	0.0190550
8.3341644	0.0196566
8.3382593	0.0204721
8.3423541	0.0209386
8.3464490	0.0210144
8.3505439	0.0197924
8.3546388	0.0197970
8.3587337	0.0229771
8.3628286	0.0256250
8.3669235	0.0277067
8.3710184	0.0282451
8.3751133	0.0273636
8.3792082	0.0273424
8.3833031	0.0273514
8.3873980	0.0270065
8.3914928	0.0263632
8.3955877	0.0261284
8.3996826	0.0272909
8.4037775	0.0285224
8.4078724	0.0298180
8.4119673	0.0313712
8.4160622	0.0357975
8.4201571	0.0396537
8.4242520	0.0429493
8.4283469	0.0453536
[truncated: 4,119 more rows]
