# Supplementary material for: Single-chain dimers from de novo immunoglobulins as robust scaffolds for multiple binding loops
Source: Nat Commun. 2023 Sep 23;14:5939. doi: 10.1038/s41467-023-41717-5 (PMC10517939; doi:10.1038/s41467-023-41717-5)
Supplement: Supplementary file 6 — Source data [file 41467_2023_41717_MOESM6_ESM.zip › Fig2h_25.txt]

260.0000	0.523006	352.618	0.0279875
259.8000	0.419106	352.819	0.0280016
259.6000	0.546509	353.042	0.0280541
259.4000	0.371895	353.257	0.0281009
259.2000	0.171536	353.47	0.0281185
259.0000	-0.028627	353.692	0.0280944
258.8000	-0.07034	353.909	0.0280571
258.6000	0.0111618	354.12	0.0280796
258.4000	0.0474426	354.342	0.0281056
258.2000	0.170274	354.558	0.0280922
258.0000	0.106372	354.762	0.0280303
257.8000	-0.110655	354.975	0.027878
257.6000	-0.348218	355.179	0.027745
257.4000	-0.553011	355.372	0.0276503
257.2000	-0.621915	355.568	0.0275741
257.0000	-0.451997	355.76	0.0274635
256.8000	-0.340038	355.94	0.027264
256.6000	-0.090094	356.129	0.0270144
256.4000	0.0550995	356.325	0.0267904
256.2000	0.23609	356.51	0.0266066
256.0000	0.431874	356.717	0.0265194
255.8000	0.337108	356.921	0.0264922
255.6000	0.236792	357.125	0.0264417
255.4000	0.061969	357.338	0.0264098
255.2000	-0.0935623	357.543	0.0263849
255.0000	-0.0517197	357.747	0.0263422
254.8000	0.0402405	357.951	0.0263415
254.6000	0.0493378	358.158	0.0263461
254.4000	0.118486	358.372	0.0263661
254.2000	0.08591	358.587	0.0263854
254.0000	0.0664108	358.803	0.0263954
253.8000	-0.0673447	359.005	0.0263829
253.6000	-0.0923477	359.202	0.0263326
253.4000	-0.0675369	359.396	0.026314
253.2000	-0.245859	359.6	0.0263827
253.0000	-0.0441544	359.799	0.02645
252.8000	-0.126653	360	0.026545
252.6000	-0.373586	360.203	0.0266385
252.4000	-0.366541	360.395	0.0266475
252.2000	-0.422008	360.593	0.0267021
252.0000	-0.459244	360.793	0.0267268
251.8000	-0.46123	360.985	0.0267551
251.6000	-0.402704	361.185	0.0267945
251.4000	-0.291658	361.379	0.0267665
251.2000	0.00972748	361.566	0.026783
251.0000	0.155368	361.762	0.0268048
250.8000	0.348927	361.953	0.0267977
250.6000	0.348889	362.149	0.026789
250.4000	0.196318	362.341	0.0268333
250.2000	0.230228	362.539	0.0269245
250.0000	0.134377	362.725	0.0269944
249.8000	0.118599	362.91	0.0271351
249.6000	0.162567	363.108	0.0271976
249.4000	0.0652756	363.293	0.0272509
249.2000	-0.0550552	363.479	0.0273586
249.0000	-0.159262	363.668	0.0274134
248.8000	-0.16427	363.844	0.0274904
248.6000	-0.159499	364.029	0.027587
248.4000	-0.0410202	364.222	0.0276421
248.2000	-0.0298813	364.418	0.0278383
248.0000	-0.108038	364.61	0.0280311
247.8000	-0.1377	364.805	0.0282301
247.6000	-0.0259918	364.986	0.02843
247.4000	0.0247681	365.154	0.0285094
247.2000	-0.0463791	365.338	0.0286247
247.0000	-0.0341141	365.532	0.0287385
246.8000	-0.126616	365.757	0.0288863
246.6000	-0.21674	365.992	0.0290947
246.4000	-0.16506	366.245	0.0292347
246.2000	-0.12406	366.481	0.0293275
246.0000	-0.397755	366.712	0.029454
245.8000	-0.515735	366.943	0.0296468
245.6000	-0.619908	367.173	0.0298948
245.4000	-0.653175	367.406	0.0302128
245.2000	-0.255875	367.626	0.0304352
245.0000	0.00709686	367.854	0.0306485
244.8000	0.356456	368.07	0.0308995
244.6000	0.352542	368.308	0.0312043
244.4000	0.192813	368.556	0.0315937
244.2000	0.0534439	368.797	0.0319908
244.0000	-0.284236	369.055	0.0323874
243.8000	-0.342061	369.297	0.0327402
243.6000	-0.193968	369.536	0.033119
243.4000	-0.0459152	369.784	0.0334871
243.2000	0.135435	370.045	0.0339023
243.0000	0.318045	370.31	0.0343562
242.8000	0.176476	370.582	0.0348188
242.6000	-0.00312195	370.856	0.035319
242.4000	-0.230989	371.127	0.0358187
242.2000	-0.375923	371.416	0.0363165
242.0000	-0.419258	371.71	0.0368072
241.8000	-0.457382	372.013	0.0373128
241.6000	-0.438277	372.316	0.0378393
241.4000	-0.422136	372.613	0.0384176
241.2000	-0.0845291	372.911	0.0389815
241.0000	0.100247	373.219	0.0396064
240.8000	-0.161865	373.536	0.04027
240.6000	-0.351939	373.861	0.040923
240.4000	-0.527876	374.206	0.0416929
240.2000	-0.894371	374.561	0.0424933
240.0000	-0.780804	374.924	0.0432871
239.8000	-0.764171	375.291	0.0440986
239.6000	-0.999817	375.666	0.0449388
239.4000	-1.17363	376.047	0.0457903
239.2000	-1.13159	376.442	0.0467688
239.0000	-1.27539	376.846	0.0477855
238.8000	-1.4843	377.259	0.0488616
238.6000	-1.70165	377.679	0.0500519
238.4000	-1.99685	378.108	0.0512886
238.2000	-1.99721	378.551	0.0525526
238.0000	-1.85271	379.005	0.0538015
237.8000	-1.73027	379.459	0.0550773
237.6000	-1.60381	379.924	0.0564152
237.4000	-1.57764	380.394	0.0577842
237.2000	-1.60904	380.874	0.0592496
237.0000	-1.54577	381.354	0.0607827
236.8000	-1.81011	381.855	0.0623683
236.6000	-1.91188	382.364	0.0640826
236.4000	-1.87196	382.881	0.0659235
236.2000	-1.97973	383.431	0.0678249
236.0000	-2.03779	383.98	0.0697452
235.8000	-2.07647	384.546	0.0716414
235.6000	-2.35242	385.116	0.073592
235.4000	-2.61711	385.701	0.0756316
235.2000	-2.72519	386.296	0.077754
235.0000	-2.84043	386.909	0.0800391
234.8000	-3.12842	387.534	0.082424
234.6000	-3.18607	388.168	0.0848881
234.4000	-3.15317	388.828	0.0874148
234.2000	-3.37106	389.487	0.0900148
234.0000	-3.28312	390.17	0.0926328
233.8000	-3.3337	390.868	0.0953339
233.6000	-3.6283	391.57	0.0981546
233.4000	-3.66809	392.288	0.100982
233.2000	-3.60632	393.02	0.103944
233.0000	-3.77968	393.76	0.107004
232.8000	-3.92915	394.506	0.110104
232.6000	-4.26508	395.264	0.113367
232.4000	-4.51291	396.029	0.11672
232.2000	-4.77515	396.8	0.120129
232.0000	-5.00159	397.576	0.12361
231.8000	-5.41384	398.358	0.127164
231.6000	-5.81572	399.162	0.130774
231.4000	-5.90955	399.984	0.134442
231.2000	-5.70611	400.826	0.138205
231.0000	-5.82178	401.671	0.142043
230.8000	-6.01416	402.51	0.145948
230.6000	-6.43379	403.326	0.149916
230.4000	-7.10995	404.126	0.153935
230.2000	-7.3745	404.912	0.157987
230.0000	-7.4517	405.699	0.16206
229.8000	-7.71122	406.505	0.166154
229.6000	-8.13313	407.357	0.170276
229.4000	-8.37629	408.259	0.174404
229.2000	-8.65328	409.217	0.178568
229.0000	-8.94958	410.214	0.182772
228.8000	-9.26132	411.229	0.187145
228.6000	-9.73446	412.258	0.191606
228.4000	-10.0268	413.281	0.196136
228.2000	-10.1204	414.293	0.200669
228.0000	-10.2395	415.298	0.205163
227.8000	-10.3401	416.277	0.209601
227.6000	-10.8755	417.266	0.214087
227.4000	-11.6252	418.246	0.218649
227.2000	-12.061	419.234	0.223258
227.0000	-11.9888	420.237	0.227945
226.8000	-11.8398	421.245	0.232639
226.6000	-11.7823	422.27	0.237351
226.4000	-11.9535	423.309	0.242208
226.2000	-12.4533	424.359	0.247093
226.0000	-12.6474	425.428	0.252075
225.8000	-13.0504	426.493	0.25706
225.6000	-13.6238	427.567	0.26211
225.4000	-14.3886	428.655	0.267242
225.2000	-15.6741	429.76	0.272415
225.0000	-16.0884	430.885	0.277738
224.8000	-16.2989	432.018	0.283011
224.6000	-16.3468	433.156	0.28828
224.4000	-15.9794	434.289	0.29358
224.2000	-16.2138	435.419	0.298866
224.0000	-16.2828	436.558	0.304179
223.8000	-16.5105	437.705	0.309365
223.6000	-17.036	438.868	0.314554
223.4000	-17.1526	440.05	0.31955
223.2000	-17.8201	441.228	0.324633
223.0000	-18.1139	442.414	0.329759
222.8000	-18.1356	443.604	0.334886
222.6000	-18.5034	444.801	0.340077
222.4000	-18.7479	446.015	0.345275
222.2000	-18.7776	447.243	0.350561
222.0000	-19.0395	448.481	0.355878
221.8000	-19.7411	449.708	0.361217
221.6000	-20.2092	450.934	0.366497
221.4000	-20.7595	452.16	0.371745
221.2000	-21.2142	453.375	0.376973
221.0000	-21.6262	454.602	0.382198
220.8000	-21.9326	455.835	0.387498
220.6000	-22.2362	457.062	0.392834
220.4000	-22.6968	458.299	0.39816
220.2000	-23.3111	459.54	0.40346
220.0000	-23.4024	460.788	0.408844
219.8000	-23.7062	462.049	0.414243
219.6000	-23.9889	463.306	0.419591
219.4000	-23.872	464.573	0.424951
219.2000	-24.288	465.837	0.430242
219.0000	-24.4199	467.107	0.435587
218.8000	-24.5846	468.394	0.441027
218.6000	-24.8704	469.695	0.446598
218.4000	-24.9749	471.012	0.452303
218.2000	-25.2818	472.334	0.458008
218.0000	-25.3598	473.664	0.463842
217.8000	-24.9279	474.993	0.469661
217.6000	-24.7145	476.331	0.475471
217.4000	-24.1615	477.682	0.481354
217.2000	-24.5012	479.028	0.487199
217.0000	-25.8411	480.38	0.493035
216.8000	-26.3086	481.766	0.499081
216.6000	-26.9584	483.167	0.505183
216.4000	-26.8501	484.603	0.511459
216.2000	-25.6873	486.064	0.517906
216.0000	-25.38	487.516	0.524256
215.8000	-25.0911	488.972	0.530578
215.6000	-25.1042	490.449	0.536973
215.4000	-25.8882	491.942	0.543426
215.2000	-26.1752	493.461	0.550086
215.0000	-26.1172	495.017	0.556894
214.8000	-25.7358	496.583	0.563827
214.6000	-24.9697	498.166	0.570898
214.4000	-24.7885	499.764	0.577989
214.2000	-24.2089	501.383	0.585305
214.0000	-24.1702	503.023	0.592707
213.8000	-24.8093	504.708	0.600307
213.6000	-24.7316	506.444	0.608145
213.4000	-24.3304	508.225	0.616187
213.2000	-24.0416	510.06	0.624484
213.0000	-22.9596	511.933	0.632904
212.8000	-22.1803	513.823	0.641444
212.6000	-22.337	515.74	0.650108
212.4000	-22.382	517.687	0.658873
212.2000	-22.4617	519.654	0.667759
212.0000	-22.6176	521.658	0.676762
211.8000	-22.2309	523.687	0.685811
211.6000	-21.9097	525.731	0.694894
211.4000	-21.9058	527.803	0.704094
211.2000	-21.6552	529.892	0.713291
211.0000	-20.7026	532.007	0.722623
210.8000	-19.9794	534.147	0.732016
210.6000	-20.2194	536.338	0.741622
210.4000	-19.667	538.583	0.751557
210.2000	-19.6903	540.883	0.761735
210.0000	-20.0866	543.257	0.772295
209.8000	-19.2634	545.699	0.783201
209.6000	-18.1142	548.221	0.794444
209.4000	-18.4009	550.827	0.805968
209.2000	-17.9267	553.53	0.817934
209.0000	-16.806	556.328	0.830281
208.8000	-16.4852	559.212	0.842981
208.6000	-14.9946	562.19	0.856116
208.4000	-13.557	565.262	0.869626
208.2000	-12.4744	568.451	0.883679
208.0000	-11.6994	571.729	0.898048
207.8000	-10.3	575.116	0.91278
207.6000	-9.98669	578.621	0.927994
207.4000	-9.24081	582.202	0.943498
207.2000	-8.42902	585.888	0.959408
207.0000	-9.1159	589.709	0.975824
206.8000	-8.49372	593.627	0.992465
206.6000	-8.45516	597.735	1.01008
206.4000	-7.6629	601.976	1.02819
206.2000	-5.70659	606.36	1.0467
206.0000	-4.53569	610.931	1.06362
205.8000	-2.79762	615.619	1.07945
205.6000	-1.61914	620.494	1.09586
205.4000	-0.165746	625.57	1.11295
205.2000	1.1979	630.821	1.13038
205.0000	3.2594	636.324	1.1486
204.8000	6.25672	642.068	1.16763
204.6000	6.92724	648.009	1.18698
204.4000	7.90766	654.181	1.2072
204.2000	6.9892	660.484	1.22773
204.0000	7.01005	666.975	1.24844
203.8000	6.7367	673.63	1.26952
203.6000	7.90166	680.529	1.29116
203.4000	9.66963	687.74	1.31341
203.2000	10.6793	695.294	1.33671
203.0000	12.5096	703.113	1.36055
202.8000	13.7279	711.151	1.38455
202.6000	15.4528	719.474	1.40906
202.4000	16.1448	728.015	1.43338
202.2000	17.411	736.936	1.45826
202.0000	17.0215	746.228	1.48356
201.8000	17.1621	755.904	1.50929
201.6000	16.5957	765.896	1.53506
201.4000	14.9553	776.248	1.56057
201.2000	14.7648	787.008	1.58621
201.0000	16.5244	798.191	1.61211
200.8000	17.9971	809.868	1.63834
200.6000	22.4394	821.971	1.66474
200.4000	23.5203	834.461	1.69096
200.2000	25.5458	847.31	1.71628
200.0000	27.5501	860.375	1.74009
199.8000	28.8478	873.754	1.76247
199.6000	24.9454	887.225	1.7816
199.4000	22.3486	900.781	1.79692
199.2000	19.7776	914.328	1.8078
199.0000	17.3013	927.556	1.81266
198.8000	19.2169	940.49	1.81174
198.6000	16.2038	952.837	1.80365
198.4000	5.26538	964.393	1.78572
198.2000	4.26533	975.118	1.76134
198.0000	-2.8356	984.793	1.73468
197.8000	-6.69048	993.028	1.69374
197.6000	-9.26311	999.195	1.63547
197.4000	-20.6937	1003.1	1.55804
197.2000	-17.8185	1005.11	1.46207
197.0000	-14.8746	1005.68	1.35124
196.8000	-10.3622	1005.72	1.2298
196.6000	2.54429	1005.75	1.10101
196.4000	-7.40517	1005.68	0.967623
196.2000	-17.3215	1005.62	0.83211
196.0000	-9.7695	1005.64	0.699606
195.8000	-6.18528	1005.69	0.57611
195.6000	5.06073	1005.75	0.467388
195.4000	23.6839	1005.86	0.376268
195.2000	15.9	1005.85	0.305508
195.0000	8.83542	1005.79	0.254275
194.8000	0.0737244	1005.75	0.219639
194.6000	-0.504481	1005.72	0.198887
194.4000	-2.90805	1005.74	0.187579
194.2000	-6.89416	1005.76	0.182092
194.0000	7.43055	1005.79	0.18016
193.8000	18.694	1005.79	0.179807
193.6000	35.2985	1005.77	0.180069
193.4000	32.5125	1005.72	0.180329
193.2000	22.7924	1005.72	0.180534
193.0000	14.4842	1005.72	0.180925
192.8000	-0.0438995	1005.73	0.1812
192.6000	3.36803	1005.73	0.181307
192.4000	5.92756	1005.71	0.181439
192.2000	-14.0316	1005.69	0.180397
192.0000	-10.6103	1005.65	0.179606
191.8000	2.19325	1005.69	0.178724
191.6000	1.60012	1005.71	0.177359
191.4000	18.48	1005.7	0.176571
191.2000	13.2945	1005.72	0.175875
191.0000	-17.3348	1005.64	0.174555
190.8000	-52.1244	1005.56	0.173152
190.6000	-75.0231	1005.56	0.17225
190.4000	-71.666	1005.56	0.171209
190.2000	-61.1515	1005.59	0.170704
190.0000	-39.2083	1005.63	0.170614
189.8000	-22.2129	1005.6	0.170165
189.6000	-30.2591	1005.6	0.169421
189.4000	-24.1739	1005.61	0.169248
189.2000	-16.8923	1005.67	0.169014
189.0000	-9.32667	1005.74	0.168887
188.8000	4.64891	1005.75	0.168372
188.6000	15.6355	1005.76	0.167603
188.4000	8.94702	1005.71	0.166463
188.2000	-2.26405	1005.66	0.165198
188.0000	8.77586	1005.69	0.164676
187.8000	0.176245	1005.67	0.16368
187.6000	14.835	1005.7	0.163171
187.4000	27.632	1005.76	0.162742
187.2000	8.59123	1005.74	0.161408
187.0000	-16.9354	1005.7	0.160225
186.8000	-41.9379	1005.65	0.158858
186.6000	-50.9317	1005.61	0.157875
186.4000	-44.4707	1005.63	0.157487
186.2000	-37.8263	1005.62	0.156948
186.0000	-39.0053	1005.65	0.15663
185.8000	-39.7585	1005.65	0.155927
185.6000	-34.1706	1005.65	0.155396
185.4000	-42.6756	1005.62	0.154687
185.2000	-26.8823	1005.67	0.154367
185.0000	-19.9808	1005.71	0.153892
184.8000	-9.83466	1005.72	0.1538
184.6000	16.7288	1005.78	0.153847
184.4000	1.78155	1005.69	0.153233
184.2000	-1.09698	1005.65	0.152824
184.0000	-8.67324	1005.64	0.152271
183.8000	-14.4344	1005.63	0.151949
183.6000	-0.0162491	1005.72	0.152041
183.4000	4.00423	1005.74	0.151937
183.2000	7.25578	1005.76	0.152039
183.0000	4.87299	1005.8	0.151766
182.8000	8.57646	1005.79	0.151825
182.6000	19.9994	1005.8	0.152532
182.4000	26.1406	1005.78	0.152863
182.2000	26.052	1005.69	0.152897
182.0000	20.8449	1005.63	0.153054
181.8000	14.9389	1005.62	0.153143
181.6000	20.2223	1005.66	0.153603
181.4000	10.0012	1005.66	0.154097
181.2000	1.46163	1005.71	0.154701
181.0000	-10.2579	1005.7	0.154897
180.8000	-31.193	1005.65	0.155148
180.6000	-26.9386	1005.71	0.155651
180.4000	-15.6898	1005.73	0.156152
180.2000	12.0557	1005.78	0.156939
180.0000	24.4186	1005.78	0.157263
