# Supplementary material for: Single-chain dimers from de novo immunoglobulins as robust scaffolds for multiple binding loops
Source: Nat Commun. 2023 Sep 23;14:5939. doi: 10.1038/s41467-023-41717-5 (PMC10517939; doi:10.1038/s41467-023-41717-5)
Supplement: Supplementary file 6 — Source data [file 41467_2023_41717_MOESM6_ESM.zip › Fig2h_40.txt]

TITLE	TC8 40
DATA TYPE	
ORIGIN	JASCO
OWNER	
DATE	23/01/26
TIME	11:52:22
SPECTROMETER/DATA SYSTEM	
LOCALE	1034
RESOLUTION	
DELTAX	-0.2
XUNITS	NANOMETERS
YUNITS	CD [mdeg]
Y2UNITS	HT [V]
Y3UNITS	ABSORBANCE
FIRSTX	  260.0000
LASTX	  180.0000
NPOINTS	     401
FIRSTY	    -0.01781
MAXY	    50.99126
MINY	   -41.41775
XYDATA
260.0000	-0.0178055	351.445	0.0169456
259.8000	-0.0596268	351.644	0.016946
259.6000	0.0480469	351.865	0.0169907
259.4000	-0.00591278	352.078	0.0170198
259.2000	-0.0987122	352.286	0.0169971
259.0000	0.0468628	352.508	0.0169778
258.8000	0.135832	352.718	0.0168816
258.6000	0.332957	352.919	0.0168171
258.4000	0.439775	353.14	0.016843
258.2000	0.47195	353.359	0.0168596
258.0000	0.510832	353.568	0.0168496
257.8000	0.458475	353.785	0.0167432
257.6000	0.175003	353.988	0.0166121
257.4000	-0.0541122	354.174	0.0164534
257.2000	-0.220952	354.359	0.0162719
257.0000	-0.444594	354.549	0.0161489
256.8000	-0.413144	354.731	0.0159795
256.6000	-0.119008	354.929	0.0158111
256.4000	0.0149994	355.13	0.015652
256.2000	0.319659	355.32	0.0155059
256.0000	0.4866	355.523	0.0153983
255.8000	0.32784	355.719	0.015306
255.6000	0.207635	355.923	0.0152597
255.4000	0.227879	356.132	0.0151958
255.2000	0.240356	356.331	0.015117
255.0000	0.407767	356.53	0.0150362
254.8000	0.488679	356.723	0.0149393
254.6000	0.39743	356.918	0.0148323
254.4000	0.44353	357.114	0.014692
254.2000	0.522218	357.318	0.0146165
254.0000	0.416737	357.526	0.0145593
253.8000	0.295056	357.726	0.0145318
253.6000	0.117912	357.927	0.0145239
253.4000	-0.095726	358.123	0.0145324
253.2000	-0.258046	358.322	0.014555
253.0000	-0.234093	358.519	0.0146133
252.8000	-0.140733	358.715	0.0146697
252.6000	-0.0982391	358.911	0.0147035
252.4000	-0.153557	359.101	0.0147022
252.2000	-0.310526	359.29	0.0146871
252.0000	-0.605917	359.484	0.0146567
251.8000	-0.842676	359.667	0.0146088
251.6000	-0.735562	359.858	0.0145668
251.4000	-0.563123	360.046	0.0144893
251.2000	-0.113828	360.222	0.0144179
251.0000	0.0589661	360.41	0.0143691
250.8000	0.0415421	360.594	0.0143014
250.6000	0.113055	360.787	0.0142689
250.4000	-0.19711	360.977	0.0143004
250.2000	-0.116579	361.172	0.0143772
250.0000	-0.155345	361.357	0.0144389
249.8000	-0.100568	361.536	0.014534
249.6000	0.0749756	361.73	0.0145603
249.4000	-0.0764358	361.909	0.0145753
249.2000	-0.130914	362.09	0.0146331
249.0000	-0.150493	362.276	0.0146695
248.8000	-0.244284	362.451	0.0147394
248.6000	-0.268672	362.631	0.0147987
248.4000	-0.18075	362.823	0.0148515
248.2000	-0.142041	363.013	0.0149984
248.0000	0.0204712	363.198	0.0151291
247.8000	-0.0237396	363.384	0.0152625
247.6000	0.0629166	363.559	0.0154167
247.4000	0.0172455	363.727	0.0154935
247.2000	-0.28123	363.908	0.0155808
247.0000	-0.276485	364.099	0.0156827
246.8000	-0.396188	364.316	0.0157698
246.6000	-0.458936	364.536	0.0158474
246.4000	-0.532228	364.78	0.0159047
246.2000	-0.507341	365.011	0.0159622
246.0000	-0.627574	365.241	0.0160896
245.8000	-0.614479	365.467	0.016252
245.6000	-0.339954	365.692	0.0164574
245.4000	-0.244052	365.918	0.0167236
245.2000	0.148129	366.135	0.01692
245.0000	0.340294	366.363	0.0171481
244.8000	0.2772	366.577	0.0173822
244.6000	0.15005	366.807	0.0176257
244.4000	0.0864639	367.041	0.0178888
244.2000	0.0865631	367.266	0.018149
244.0000	-0.0482239	367.513	0.0184587
243.8000	-0.112387	367.745	0.0187351
243.6000	-0.209901	367.981	0.0190969
243.4000	-0.234087	368.23	0.0194759
243.2000	0.00487366	368.484	0.0198402
243.0000	0.120695	368.742	0.0202463
242.8000	-0.0101242	369.003	0.0206195
242.6000	-0.282005	369.265	0.0210209
242.4000	-0.856354	369.528	0.0214555
242.2000	-0.974271	369.81	0.0219089
242.0000	-0.937427	370.097	0.022342
241.8000	-0.772823	370.39	0.0227695
241.6000	-0.362653	370.683	0.0232251
241.4000	-0.0989761	370.973	0.0237459
241.2000	-0.0586441	371.274	0.024341
241.0000	-0.254306	371.586	0.0250234
240.8000	-0.714676	371.902	0.0256863
240.6000	-1.01387	372.228	0.0263558
240.4000	-0.991942	372.568	0.0270963
240.2000	-0.81088	372.918	0.0278686
240.0000	-0.551143	373.278	0.0286553
239.8000	-0.402017	373.65	0.0295268
239.6000	-0.525967	374.023	0.0303603
239.4000	-0.853081	374.399	0.0311759
239.2000	-1.12081	374.783	0.0320777
239.0000	-1.21137	375.177	0.0330259
238.8000	-1.25342	375.579	0.0340206
238.6000	-1.41564	375.988	0.0351223
238.4000	-1.52032	376.413	0.03634
238.2000	-1.59376	376.853	0.0375962
238.0000	-1.47473	377.313	0.0389182
237.8000	-1.4849	377.776	0.0402922
237.6000	-1.56585	378.249	0.0417149
237.4000	-1.83551	378.725	0.0431621
237.2000	-2.10098	379.208	0.0446756
237.0000	-2.01642	379.697	0.0463059
236.8000	-2.09181	380.213	0.0480373
236.6000	-2.09281	380.732	0.0498615
236.4000	-2.40142	381.247	0.051702
236.2000	-2.62703	381.793	0.0535871
236.0000	-2.57196	382.337	0.0554934
235.8000	-2.68544	382.905	0.0574273
235.6000	-2.52833	383.486	0.0594921
235.4000	-2.71879	384.085	0.0616718
235.2000	-2.98699	384.692	0.0639251
235.0000	-3.10665	385.311	0.0662837
234.8000	-3.33062	385.943	0.0687515
234.6000	-3.48029	386.585	0.0713108
234.4000	-3.60877	387.252	0.0739184
234.2000	-3.75067	387.916	0.0765903
234.0000	-3.73964	388.605	0.0792864
233.8000	-3.90612	389.309	0.082062
233.6000	-4.05497	390.015	0.0849409
233.4000	-4.33809	390.742	0.0878723
233.2000	-4.36272	391.485	0.090963
233.0000	-4.58001	392.23	0.094092
232.8000	-4.98263	392.983	0.0972657
232.6000	-5.14537	393.742	0.100571
232.4000	-5.45853	394.5	0.103889
232.2000	-5.78732	395.264	0.107269
232.0000	-5.67639	396.038	0.110759
231.8000	-5.79497	396.816	0.11431
231.6000	-5.95846	397.626	0.118002
231.4000	-6.09315	398.46	0.121796
231.2000	-6.22566	399.308	0.125645
231.0000	-6.38969	400.157	0.129546
230.8000	-6.679	400.993	0.133457
230.6000	-6.90439	401.802	0.137396
230.4000	-7.14965	402.598	0.141408
230.2000	-7.35005	403.392	0.145551
230.0000	-7.7037	404.186	0.149716
229.8000	-8.05974	404.996	0.153864
229.6000	-8.42815	405.842	0.157971
229.4000	-8.9887	406.734	0.162051
229.2000	-9.18682	407.684	0.16618
229.0000	-9.16799	408.669	0.170329
228.8000	-9.43381	409.666	0.174596
228.6000	-9.59664	410.677	0.178944
228.4000	-9.94671	411.675	0.183316
228.2000	-10.7955	412.675	0.187794
228.0000	-11.4748	413.687	0.192377
227.8000	-12.1259	414.684	0.196994
227.6000	-12.2861	415.691	0.201659
227.4000	-12.5312	416.684	0.206361
227.2000	-12.3209	417.672	0.211005
227.0000	-12.2693	418.656	0.21559
226.8000	-12.6879	419.65	0.220209
226.6000	-12.8868	420.66	0.224842
226.4000	-13.6291	421.678	0.229571
226.2000	-14.2986	422.716	0.234404
226.0000	-14.559	423.768	0.2393
225.8000	-14.9164	424.814	0.244179
225.6000	-15.44	425.865	0.249094
225.4000	-16.09	426.929	0.254083
225.2000	-16.8892	428.005	0.259091
225.0000	-17.2962	429.101	0.264233
224.8000	-17.5101	430.214	0.269398
224.6000	-17.6902	431.327	0.274534
224.4000	-17.5445	432.434	0.279686
224.2000	-17.6701	433.535	0.284812
224.0000	-17.9425	434.643	0.289941
223.8000	-17.8093	435.755	0.295054
223.6000	-17.8227	436.876	0.300219
223.4000	-18.1094	438.011	0.305324
223.2000	-18.2298	439.138	0.310114
223.0000	-18.6427	440.286	0.314992
222.8000	-19.3762	441.442	0.319901
222.6000	-20.1825	442.602	0.324857
222.4000	-20.8053	443.781	0.329832
222.2000	-21.0949	444.96	0.334806
222.0000	-21.2969	446.142	0.339759
221.8000	-21.3795	447.305	0.344678
221.6000	-21.6327	448.472	0.349577
221.4000	-21.8226	449.647	0.354496
221.2000	-21.9298	450.819	0.359447
221.0000	-22.3921	452.003	0.364406
220.8000	-22.5674	453.185	0.369382
220.6000	-22.6316	454.363	0.374402
220.4000	-23.2535	455.544	0.379376
220.2000	-23.4438	456.723	0.38428
220.0000	-23.4518	457.902	0.389224
219.8000	-24.4103	459.086	0.39412
219.6000	-24.9546	460.264	0.398963
219.4000	-25.4683	461.464	0.403896
219.2000	-26.0421	462.674	0.408848
219.0000	-26.116	463.883	0.413818
218.8000	-26.0573	465.103	0.418835
218.6000	-26.0339	466.331	0.423948
218.4000	-26.3554	467.57	0.429157
218.2000	-26.5112	468.827	0.434466
218.0000	-26.4113	470.1	0.439947
217.8000	-26.2528	471.377	0.445458
217.6000	-26.3577	472.665	0.450972
217.4000	-26.3454	473.954	0.456482
217.2000	-26.4173	475.249	0.462022
217.0000	-26.9678	476.551	0.46756
216.8000	-26.9406	477.877	0.473249
216.6000	-27.3724	479.221	0.479012
216.4000	-27.7215	480.588	0.484875
216.2000	-27.8548	481.973	0.490865
216.0000	-27.7013	483.37	0.4969
215.8000	-27.3072	484.779	0.502953
215.6000	-26.8163	486.211	0.509103
215.4000	-26.669	487.671	0.515387
215.2000	-26.6222	489.148	0.521821
215.0000	-26.6419	490.663	0.528413
214.8000	-26.3039	492.202	0.535221
214.6000	-26.1803	493.763	0.542203
214.4000	-26.2284	495.359	0.549329
214.2000	-25.9882	496.962	0.556595
214.0000	-25.9463	498.583	0.563933
213.8000	-25.9733	500.233	0.571362
213.6000	-25.1309	501.931	0.579013
213.4000	-24.749	503.682	0.586927
213.2000	-24.2879	505.501	0.595184
213.0000	-23.739	507.374	0.603668
212.8000	-23.9886	509.269	0.612308
212.6000	-23.9065	511.198	0.621114
212.4000	-23.9648	513.162	0.630054
212.2000	-24.4988	515.154	0.639177
212.0000	-24.539	517.198	0.648497
211.8000	-24.2533	519.271	0.657895
211.6000	-23.9191	521.386	0.667496
211.4000	-23.0125	523.549	0.677347
211.2000	-21.7578	525.752	0.687325
211.0000	-20.8405	528.004	0.697581
210.8000	-20.0707	530.284	0.707916
210.6000	-19.7249	532.611	0.718438
210.4000	-19.9136	534.996	0.729304
210.2000	-19.6899	537.463	0.740584
210.0000	-19.4242	540.03	0.752399
209.8000	-18.5092	542.679	0.764643
209.6000	-17.0111	545.419	0.777281
209.4000	-15.9858	548.238	0.79016
209.2000	-15.9713	551.176	0.803617
209.0000	-15.6002	554.236	0.817604
208.8000	-15.0194	557.403	0.832062
208.6000	-15.1177	560.724	0.847304
208.4000	-14.326	564.176	0.863122
208.2000	-12.9752	567.782	0.879687
208.0000	-12.0658	571.597	0.897266
207.8000	-10.2014	575.595	0.915609
207.6000	-9.29806	579.722	0.934463
207.4000	-9.08914	583.948	0.953707
207.2000	-8.74907	588.268	0.973254
207.0000	-8.88367	592.734	0.993321
206.8000	-7.2064	597.398	1.01415
206.6000	-6.05346	602.272	1.03602
206.4000	-3.8458	607.361	1.05878
206.2000	-2.28199	612.654	1.07849
206.0000	-1.1004	618.164	1.09863
205.8000	-0.1896	623.947	1.11977
205.6000	-0.113371	630.003	1.14189
205.4000	-0.55267	636.313	1.16495
205.2000	1.85578	642.913	1.18891
205.0000	2.15558	649.859	1.21411
204.8000	2.71594	657.092	1.24036
204.6000	5.99873	664.729	1.26791
204.4000	7.52493	672.661	1.29666
204.2000	8.36042	680.792	1.32603
204.0000	9.88424	689.31	1.35655
203.8000	11.9685	698.17	1.3883
203.6000	12.2558	707.328	1.42088
203.4000	11.8582	716.914	1.45462
203.2000	13.9585	726.968	1.49002
203.0000	13.4384	737.366	1.52635
202.8000	11.9694	748.257	1.56416
202.6000	10.2233	759.593	1.60326
202.4000	8.43171	771.377	1.64327
202.2000	9.06398	783.739	1.68481
202.0000	13.1814	796.569	1.72724
201.8000	18.0248	809.902	1.77067
201.6000	19.5233	823.612	1.81443
201.4000	21.7293	837.781	1.85842
201.2000	19.1654	852.228	1.90191
201.0000	13.951	866.874	1.94457
200.8000	20.8627	881.681	1.98595
200.6000	16.5332	896.159	2.02385
200.4000	12.5398	910.322	2.05817
200.2000	16.3719	923.929	2.08715
200.0000	15.7925	936.697	2.10953
199.8000	21.4725	948.692	2.12522
199.6000	18.6899	959.556	2.13172
199.4000	22.857	969.457	2.12935
199.2000	20.258	978.09	2.11644
199.0000	18.0957	985.529	2.09327
198.8000	19.1278	991.745	2.05984
198.6000	8.31514	996.595	2.01546
198.4000	2.85828	1000.25	1.95928
198.2000	-15.464	1002.53	1.89405
198.0000	-26.0783	1003.89	1.82711
197.8000	-25.9342	1004.55	1.74952
197.6000	-39.2513	1004.76	1.66243
197.4000	-34.4557	1004.89	1.56673
197.2000	-26.758	1004.97	1.46142
197.0000	-16.7387	1004.99	1.34791
196.8000	7.95541	1005.11	1.22682
196.6000	23.9547	1005.17	1.0982
196.4000	38.8732	1005.2	0.965321
196.2000	27.6039	1005.16	0.8299
196.0000	3.7104	1005.06	0.696786
195.8000	-10.9088	1005.02	0.572895
195.6000	-33.4561	1004.95	0.463504
195.4000	-36.6842	1004.96	0.371877
195.2000	-33.3822	1004.99	0.301354
195.0000	-33.9347	1004.95	0.25017
194.8000	-26.2305	1004.97	0.215845
194.6000	-21.7251	1004.97	0.195217
194.4000	-31.5451	1004.95	0.183729
194.2000	-41.4177	1004.95	0.178157
194.0000	-32.4283	1004.98	0.176219
193.8000	-24.7354	1004.96	0.175775
193.6000	4.67679	1004.99	0.176319
193.4000	31.4277	1005.07	0.177141
193.2000	32.3643	1005.1	0.17753
193.0000	28.7731	1005.11	0.177993
192.8000	11.4505	1005.11	0.178212
192.6000	0.427843	1005.06	0.178072
192.4000	0.613005	1005.03	0.178154
192.2000	-21.125	1005	0.177062
192.0000	-6.84755	1005.01	0.176514
191.8000	-4.6631	1005.01	0.175443
191.6000	-14.9308	1004.99	0.173863
191.4000	-0.657413	1004.96	0.17301
191.2000	-6.10396	1004.98	0.172315
191.0000	-7.51362	1005.03	0.171612
190.8000	-12.3839	1005.08	0.17085
190.6000	-23.4713	1005.14	0.170219
190.4000	-12.8607	1005.17	0.169321
190.2000	-16.7392	1005.14	0.16849
190.0000	-12.7897	1005.1	0.16806
189.8000	16.3767	1005.12	0.167867
189.6000	-0.028894	1005.1	0.166976
189.4000	18.1771	1005.14	0.166976
189.2000	4.07713	1005.1	0.166273
189.0000	-5.35011	1005.09	0.165755
188.8000	7.83489	1005.1	0.165245
188.6000	0.118161	1005.03	0.164063
188.4000	8.50315	1005.05	0.163228
188.2000	11.2008	1005.06	0.162283
188.0000	14.2068	1005.05	0.161606
187.8000	20.0172	1005.1	0.160921
187.6000	31.1588	1005.15	0.160465
187.4000	36.635	1005.17	0.159904
187.2000	23.0324	1005.17	0.158643
187.0000	-3.84068	1005.13	0.157455
186.8000	-23.683	1005.1	0.156192
186.6000	-35.5268	1005.04	0.155114
186.4000	-28.2502	1005.06	0.154747
186.2000	-9.70296	1005.11	0.154454
186.0000	-11.0549	1005.11	0.154033
185.8000	-8.62847	1005.13	0.153385
185.6000	-3.35843	1005.11	0.152794
185.4000	-7.57363	1005.1	0.152185
185.2000	-2.95102	1005.11	0.151675
185.0000	-4.96497	1005.12	0.151009
184.8000	0.972853	1005.13	0.150923
184.6000	12.4329	1005.11	0.150596
184.4000	24.6939	1005.14	0.150568
184.2000	42.3045	1005.18	0.150552
184.0000	38.2136	1005.16	0.149932
183.8000	50.9913	1005.22	0.149964
183.6000	38.9138	1005.2	0.149492
183.4000	30.46	1005.16	0.149114
183.2000	13.8736	1005.12	0.148961
183.0000	-12.0912	1005.04	0.148121
182.8000	-16.6228	1005.01	0.148022
182.6000	-8.8298	1005	0.148659
182.4000	15.6308	1005.03	0.14924
182.2000	21.9193	1005.02	0.149655
182.0000	35.6373	1005.06	0.150317
181.8000	25.1034	1005.05	0.15036
181.6000	16.7006	1005.05	0.150629
181.4000	15.3019	1005.06	0.151203
181.2000	-11.8552	1005.01	0.151328
181.0000	-17.7382	1005.01	0.151524
180.8000	-20.2476	1005.02	0.152112
180.6000	-34.8969	1005.01	0.152236
180.4000	-26.1592	1005.02	0.15274
180.2000	-3.7687	1005.08	0.153515
180.0000	-9.61179	1005.01	0.153541

##### Extended Information
[Comments]
Sample name	TC8 40
Comment
User
Division
Company	UB

[Detailed Information]
Creation date	26/01/2023 12:52

Data array type	Linear data array * 3
Horizontal axis	Wavelength [nm]
Vertical axis(1)	CD [mdeg]
Vertical axis(2)	HT [V]
Vertical axis(3)	Abs
Start	260 nm
End	180 nm
Data interval	0.2 nm
Data points	401     

[Measurement Information]
Instrument Name	J-815
Model Name	J-815
Serial No.	A009761168

Accessory	CDF-426S
Accessory S/N	A001861183
  Temperature	40.03 C
  Control Sonsor	Holder
  Monitor Sensor	Holder
  Start Mode	Start immediately
  Cell Length	10 mm

Measurement date	26/01/2023 12:52

Photometric Mode	CD, HT, Abs
Measure Range	260 - 180 nm
Data pitch	0.2 nm
Sensitivity	Standard
D.I.T.	1 sec
Bandwidth	1.00 nm
Start Mode	Immediately
Scanning Speed	50 nm/min
Baseline Correction	Baseline
Shutter Control	Auto
CD Detector	PMT
PMT Voltage	Auto
Accumulations	2
Solvent	NaP 20 mM pH 7.4
