# Supplementary material for: Single-chain dimers from de novo immunoglobulins as robust scaffolds for multiple binding loops
Source: Nat Commun. 2023 Sep 23;14:5939. doi: 10.1038/s41467-023-41717-5 (PMC10517939; doi:10.1038/s41467-023-41717-5)
Supplement: Supplementary file 6 — Source data [file 41467_2023_41717_MOESM6_ESM.zip › Fig2h_60.txt]

TITLE	TC8 60
DATA TYPE	
ORIGIN	JASCO
OWNER	
DATE	23/01/26
TIME	11:58:13
SPECTROMETER/DATA SYSTEM	
LOCALE	1034
RESOLUTION	
DELTAX	-0.2
XUNITS	NANOMETERS
YUNITS	CD [mdeg]
Y2UNITS	HT [V]
Y3UNITS	ABSORBANCE
FIRSTX	  260.0000
LASTX	  180.0000
NPOINTS	     401
FIRSTY	     0.17606
MAXY	    44.62959
MINY	   -73.44764
XYDATA
260.0000	0.176062	352.112	0.0232332
259.8000	0.216745	352.308	0.0231989
259.6000	0.317021	352.526	0.0232055
259.4000	0.172229	352.739	0.0232381
259.2000	-0.00328064	352.951	0.0232499
259.0000	-0.0620071	353.184	0.0233218
258.8000	-0.0964111	353.409	0.0233705
258.6000	0.0243011	353.619	0.023393
258.4000	0.0860489	353.842	0.0234282
258.2000	0.0844147	354.055	0.0233827
258.0000	0.091835	354.25	0.0232445
257.8000	-0.0555923	354.456	0.0230317
257.6000	-0.174438	354.654	0.0228455
257.4000	-0.479031	354.844	0.0227243
257.2000	-0.485663	355.034	0.0225852
257.0000	-0.473901	355.226	0.0224789
256.8000	-0.460051	355.407	0.0223012
256.6000	-0.0188248	355.596	0.022048
256.4000	0.0386368	355.793	0.021841
256.2000	0.0796951	355.985	0.0217122
256.0000	0.174663	356.194	0.0216484
255.8000	0.040831	356.394	0.0215927
255.6000	-0.0491592	356.598	0.0215498
255.4000	0.0424576	356.807	0.0214755
255.2000	0.0566818	357.004	0.0213797
255.0000	0.0873535	357.206	0.0213222
254.8000	-0.00891113	357.408	0.0213117
254.6000	-0.0888016	357.61	0.021263
254.4000	-0.0635468	357.812	0.0211789
254.2000	-0.112172	358.017	0.0211097
254.0000	-0.0328262	358.225	0.0210425
253.8000	0.0669846	358.42	0.0209737
253.6000	0.0739456	358.616	0.0209071
253.4000	0.0524521	358.809	0.0208899
253.2000	0.0423767	359.006	0.0208913
253.0000	0.227718	359.204	0.0209525
252.8000	0.159802	359.401	0.0210192
252.6000	0.223566	359.598	0.0210539
252.4000	0.228413	359.788	0.021051
252.2000	-0.020192	359.976	0.0210219
252.0000	-0.114731	360.171	0.021
251.8000	-0.22523	360.357	0.0209722
251.6000	-0.142438	360.548	0.0209373
251.4000	0.0745148	360.737	0.0208589
251.2000	0.394994	360.912	0.0207694
251.0000	0.36526	361.103	0.0207516
250.8000	0.302119	361.294	0.0207373
250.6000	0.207001	361.492	0.0207558
250.4000	-0.0259949	361.685	0.0208179
250.2000	0.0625351	361.881	0.0208936
250.0000	0.021991	362.071	0.0209983
249.8000	0.0220612	362.255	0.0211323
249.6000	-0.0697418	362.451	0.0211774
249.4000	-0.287465	362.634	0.0212224
249.2000	-0.454169	362.811	0.021245
249.0000	-0.620247	362.997	0.0212718
248.8000	-0.611008	363.174	0.0213632
248.6000	-0.386241	363.362	0.0214896
248.4000	-0.0839569	363.559	0.0215943
248.2000	0.0967209	363.752	0.0217602
248.0000	0.216501	363.939	0.0219033
247.8000	-0.0443237	364.124	0.0220221
247.6000	-0.391508	364.296	0.0221466
247.4000	-0.546365	364.465	0.0222252
247.2000	-0.743245	364.648	0.0223402
247.0000	-0.795901	364.844	0.0224761
246.8000	-0.683897	365.069	0.0226297
246.6000	-0.624254	365.298	0.0227816
246.4000	-0.503569	365.544	0.0228651
246.2000	-0.332623	365.774	0.0229011
246.0000	-0.28736	366.001	0.0230002
245.8000	-0.375755	366.226	0.0231425
245.6000	-0.337132	366.45	0.0233402
245.4000	-0.380128	366.677	0.0236078
245.2000	-0.279689	366.898	0.0238423
245.0000	-0.0930115	367.131	0.0241092
244.8000	-0.122711	367.347	0.0243644
244.6000	-0.275052	367.584	0.0246617
244.4000	-0.497319	367.825	0.0249892
244.2000	-0.43367	368.059	0.0253277
244.0000	-0.468195	368.318	0.0257353
243.8000	-0.440675	368.559	0.0260962
243.6000	-0.272733	368.803	0.0265178
243.4000	-0.301083	369.055	0.0269233
243.2000	-0.350484	369.312	0.0273039
243.0000	-0.368213	369.575	0.0277497
242.8000	-0.337175	369.842	0.0281733
242.6000	-0.509218	370.11	0.0286213
242.4000	-0.757866	370.374	0.0290669
242.2000	-0.68224	370.658	0.029526
242.0000	-0.988846	370.953	0.0300243
241.8000	-1.02672	371.252	0.0305069
241.6000	-0.79021	371.558	0.0310626
241.4000	-0.772057	371.858	0.0316744
241.2000	-0.830887	372.162	0.0322935
241.0000	-0.903891	372.48	0.0330195
240.8000	-1.08308	372.807	0.0337773
240.6000	-1.23531	373.143	0.034523
240.4000	-1.16222	373.489	0.0353123
240.2000	-1.29361	373.844	0.0361224
240.0000	-1.48671	374.208	0.0369344
239.8000	-1.6108	374.579	0.0377832
239.6000	-1.77768	374.955	0.038639
239.4000	-1.82975	375.337	0.0395035
239.2000	-1.78652	375.729	0.0404628
239.0000	-1.91374	376.13	0.0414651
238.8000	-1.95748	376.552	0.0426289
238.6000	-2.11988	376.981	0.0439024
238.4000	-2.17839	377.423	0.0452597
238.2000	-2.1328	377.88	0.0466528
238.0000	-2.13488	378.35	0.0480504
237.8000	-2.22373	378.821	0.0494797
237.6000	-2.3787	379.303	0.0509719
237.4000	-2.63	379.792	0.0525219
237.2000	-2.68955	380.288	0.0541344
237.0000	-2.71331	380.789	0.0558572
236.8000	-2.90291	381.314	0.0576555
236.6000	-2.81984	381.844	0.0595631
236.4000	-3.07804	382.377	0.0615419
236.2000	-3.23224	382.94	0.0635646
236.0000	-3.23853	383.502	0.0656091
235.8000	-3.21942	384.089	0.0676912
235.6000	-3.12664	384.682	0.0698457
235.4000	-3.4136	385.289	0.0720815
235.2000	-3.47971	385.907	0.0744128
235.0000	-3.64862	386.54	0.0768688
234.8000	-3.94631	387.182	0.0794048
234.6000	-3.93263	387.838	0.0820652
234.4000	-4.05501	388.514	0.084738
234.2000	-4.38897	389.188	0.0874707
234.0000	-4.51041	389.889	0.0902473
233.8000	-4.66832	390.601	0.093072
233.6000	-4.69092	391.315	0.0959992
233.4000	-4.64797	392.056	0.0990187
233.2000	-4.86858	392.801	0.102103
233.0000	-4.91664	393.553	0.105268
232.8000	-5.34887	394.318	0.108524
232.6000	-5.65649	395.087	0.111886
232.4000	-5.9483	395.859	0.115305
232.2000	-6.19236	396.637	0.118778
232.0000	-6.15977	397.428	0.122382
231.8000	-6.22537	398.218	0.126006
231.6000	-6.16269	399.032	0.129707
231.4000	-6.35514	399.874	0.133538
231.2000	-6.33978	400.726	0.137385
231.0000	-6.69242	401.576	0.141265
230.8000	-7.13473	402.416	0.145187
230.6000	-7.49946	403.234	0.149164
230.4000	-8.15321	404.033	0.153182
230.2000	-8.31876	404.828	0.157308
230.0000	-8.39406	405.624	0.161461
229.8000	-8.56599	406.434	0.165581
229.6000	-9.0807	407.284	0.169686
229.4000	-9.47038	408.184	0.173807
229.2000	-9.93832	409.144	0.177986
229.0000	-10.4839	410.142	0.182195
228.8000	-10.67	411.156	0.186567
228.6000	-11.1694	412.179	0.190985
228.4000	-11.4918	413.195	0.195464
228.2000	-11.6793	414.214	0.200047
228.0000	-12.158	415.238	0.204689
227.8000	-12.2201	416.239	0.20931
227.6000	-12.3042	417.243	0.213914
227.4000	-12.596	418.231	0.218538
227.2000	-12.6116	419.211	0.223082
227.0000	-12.9163	420.197	0.227641
226.8000	-13.3136	421.196	0.232268
226.6000	-13.6578	422.214	0.236923
226.4000	-13.9426	423.234	0.241639
226.2000	-14.1796	424.27	0.24641
226.0000	-14.3981	425.311	0.251188
225.8000	-14.6193	426.351	0.255983
225.6000	-15.133	427.399	0.260833
225.4000	-15.8343	428.459	0.265757
225.2000	-16.555	429.537	0.270732
225.0000	-16.8691	430.632	0.27584
224.8000	-17.1327	431.736	0.280895
224.6000	-17.2175	432.84	0.285923
224.4000	-17.0082	433.946	0.291025
224.2000	-17.3748	435.053	0.296154
224.0000	-17.8773	436.155	0.301198
223.8000	-18.0583	437.269	0.306289
223.6000	-18.6648	438.389	0.31123
223.4000	-18.6649	439.517	0.315848
223.2000	-18.7183	440.65	0.320624
223.0000	-19.147	441.798	0.325491
222.8000	-19.1675	442.958	0.330412
222.6000	-19.7794	444.121	0.335374
222.4000	-20.5527	445.301	0.340345
222.2000	-20.7569	446.483	0.345321
222.0000	-21.1346	447.662	0.350244
221.8000	-21.1637	448.818	0.355098
221.6000	-20.8526	449.983	0.359971
221.4000	-20.9584	451.152	0.364833
221.2000	-21.2257	452.317	0.369725
221.0000	-22.0966	453.503	0.374682
220.8000	-22.7384	454.686	0.379649
220.6000	-22.9043	455.862	0.384648
220.4000	-23.1241	457.048	0.38964
220.2000	-23.1258	458.235	0.394587
220.0000	-23.4383	459.424	0.399579
219.8000	-23.7598	460.617	0.404529
219.6000	-24.0437	461.808	0.409444
219.4000	-24.1943	463.009	0.414369
219.2000	-24.4385	464.221	0.419322
219.0000	-24.8311	465.445	0.42438
218.8000	-25.2425	466.68	0.42948
218.6000	-25.8931	467.923	0.434678
218.4000	-25.7543	469.186	0.440039
218.2000	-25.888	470.463	0.445465
218.0000	-25.7164	471.756	0.451062
217.8000	-25.1871	473.061	0.456742
217.6000	-25.42	474.368	0.462364
217.4000	-25.3129	475.679	0.468005
217.2000	-25.5402	476.991	0.473641
217.0000	-26.4162	478.308	0.479266
216.8000	-26.4826	479.653	0.485062
216.6000	-26.593	481.02	0.49096
216.4000	-26.2844	482.422	0.497034
216.2000	-25.91	483.844	0.503247
216.0000	-25.7869	485.28	0.509519
215.8000	-26.4495	486.721	0.515766
215.6000	-26.8999	488.188	0.522122
215.4000	-27.5054	489.683	0.528613
215.2000	-27.6234	491.203	0.535312
215.0000	-27.5316	492.775	0.542248
214.8000	-27.005	494.371	0.549403
214.6000	-26.2218	495.995	0.556773
214.4000	-25.6997	497.646	0.56423
214.2000	-25.0399	499.312	0.571878
214.0000	-24.8644	501.009	0.579671
213.8000	-25.04	502.745	0.587632
213.6000	-24.6753	504.55	0.595937
213.4000	-24.6688	506.416	0.604556
213.2000	-24.1417	508.352	0.613529
213.0000	-23.5538	510.35	0.622771
212.8000	-23.6509	512.382	0.632239
212.6000	-23.2915	514.451	0.641899
212.4000	-23.1498	516.566	0.651752
212.2000	-22.7586	518.727	0.661885
212.0000	-22.458	520.948	0.672274
211.8000	-21.9845	523.215	0.682838
211.6000	-21.5975	525.525	0.693601
211.4000	-21.2585	527.892	0.704661
211.2000	-20.7021	530.316	0.715951
211.0000	-19.611	532.808	0.727618
210.8000	-19.2256	535.364	0.739588
210.6000	-18.5847	538.01	0.751997
210.4000	-17.791	540.75	0.764955
210.2000	-18.1331	543.598	0.778464
210.0000	-17.6988	546.568	0.792629
209.8000	-17.7226	549.643	0.807343
209.6000	-17.611	552.843	0.822628
209.4000	-16.9009	556.161	0.838371
209.2000	-16.131	559.648	0.854954
209.0000	-15.2798	563.289	0.872237
208.8000	-14.5714	567.1	0.890312
208.6000	-13.5857	571.082	0.909234
208.4000	-13.5067	575.237	0.928937
208.2000	-13.4127	579.615	0.949731
208.0000	-11.7746	584.248	0.971738
207.8000	-11.5284	589.145	0.994908
207.6000	-10.6762	594.237	1.01889
207.4000	-9.54285	599.496	1.04358
207.2000	-10.1126	604.942	1.069
207.0000	-9.57055	610.621	1.09321
206.8000	-8.82624	616.577	1.11603
206.6000	-7.12301	622.852	1.1404
206.4000	-4.8218	629.403	1.16597
206.2000	-1.99019	636.295	1.19292
206.0000	0.235461	643.608	1.22179
205.8000	0.449144	651.282	1.25208
205.6000	1.00411	659.426	1.28431
205.4000	0.545139	667.927	1.31798
205.2000	0.98463	676.827	1.35307
205.0000	1.63614	686.374	1.39086
204.8000	0.800087	696.398	1.43061
204.6000	0.292412	706.963	1.47235
204.4000	2.65125	718.065	1.51643
204.2000	6.03572	729.471	1.56166
204.0000	9.55069	741.503	1.60919
203.8000	13.5332	754.101	1.65904
203.6000	13.5716	767.157	1.71048
203.4000	12.4402	780.901	1.76435
203.2000	11.9954	795.157	1.8201
203.0000	11.1202	809.921	1.87755
202.8000	16.3924	825.229	1.93674
202.6000	17.3012	840.902	1.99684
202.4000	16.978	856.704	2.0563
202.2000	23.0373	872.822	2.11602
202.0000	20.2477	888.751	2.17344
201.8000	20.5998	904.453	2.22834
201.6000	19.5325	919.4	2.2781
201.4000	14.0132	933.464	2.32157
201.2000	14.2824	946.497	2.35822
201.0000	21.5558	958.171	2.38649
200.8000	20.7071	968.544	2.40641
200.6000	19.8991	977.284	2.41653
200.4000	18.8977	984.387	2.41668
200.2000	-2.94128	989.784	2.40593
200.0000	-10.9433	993.75	2.38569
199.8000	-9.54498	996.492	2.35659
199.6000	-18.6386	998.279	2.31916
199.4000	-3.90583	999.467	2.27461
199.2000	2.70107	1000.15	2.2232
199.0000	-13.192	1000.31	2.16481
198.8000	-10.3742	1000.38	2.10165
198.6000	-18.8033	1000.23	2.03307
198.4000	-28.3171	1000.02	1.95815
198.2000	-31.2682	999.813	1.88088
198.0000	-31.1265	999.535	1.80604
197.8000	-21.2526	999.372	1.72444
197.6000	-0.188313	999.248	1.63573
197.4000	19.3639	999.287	1.5396
197.2000	23.5502	999.311	1.43401
197.0000	14.1739	999.301	1.32036
196.8000	-19.1335	999.202	1.19823
196.6000	-32.3501	999.14	1.06903
196.4000	-34.9991	999.029	0.935439
196.2000	-54.4258	998.886	0.799516
196.0000	-35.2223	998.958	0.667266
195.8000	-13.093	998.984	0.543666
195.6000	-24.5899	998.941	0.434412
195.4000	-3.67749	999.096	0.34351
195.2000	-10.2264	999.088	0.272761
195.0000	-14.22	999.169	0.222201
194.8000	-3.94183	999.357	0.188694
194.6000	1.82303	999.462	0.168573
194.4000	6.74599	999.677	0.158214
194.2000	-12.0986	999.81	0.153281
194.0000	-25.9365	999.894	0.151609
193.8000	-13.6544	1000.06	0.152066
193.6000	12.1563	1000.29	0.153535
193.4000	28.1275	1000.5	0.155047
193.2000	32.1126	1000.78	0.156652
193.0000	24.0352	1001.02	0.158201
192.8000	-2.55854	1001.21	0.159311
192.6000	-9.44496	1001.41	0.160396
192.4000	8.42148	1001.63	0.161694
192.2000	1.42215	1001.86	0.16184
192.0000	29.7545	1002.11	0.162482
191.8000	36.8648	1002.3	0.162321
191.6000	24.6202	1002.48	0.161692
191.4000	37.7563	1002.66	0.161853
191.2000	28.9792	1002.82	0.161846
191.0000	15.9294	1002.98	0.161686
190.8000	13.0869	1003.2	0.161742
190.6000	-3.32199	1003.29	0.161225
190.4000	-9.56562	1003.33	0.1604
190.2000	-10.8528	1003.4	0.160084
190.0000	-3.89243	1003.43	0.159937
189.8000	17.1033	1003.48	0.159922
189.6000	13.7384	1003.51	0.159288
189.4000	18.2612	1003.51	0.159071
189.2000	9.60326	1003.47	0.158376
189.0000	-6.4087	1003.41	0.157594
188.8000	-12.2183	1003.36	0.156823
188.6000	-18.7214	1003.28	0.155608
188.4000	-27.5981	1003.26	0.154579
188.2000	-19.3504	1003.33	0.15394
188.0000	-2.97531	1003.43	0.153764
187.8000	-3.46236	1003.48	0.153076
187.6000	25.2134	1003.56	0.152777
187.4000	25.685	1003.55	0.152028
187.2000	-2.37867	1003.48	0.15046
187.0000	-20.1596	1003.51	0.149626
186.8000	-54.2333	1003.37	0.147828
186.6000	-73.4476	1003.27	0.14653
186.4000	-59.6309	1003.23	0.145905
186.2000	-57.0223	1003.1	0.14473
186.0000	-51.6048	1003.12	0.144387
185.8000	-31.7612	1003.15	0.143785
185.6000	-18.8587	1003.12	0.143155
185.4000	-23.1791	1003.09	0.142432
185.2000	-14.4167	1003.08	0.141848
185.0000	-26.5082	1003.03	0.140882
184.8000	-21.6493	1002.94	0.14034
184.6000	0.620596	1002.89	0.139838
184.4000	5.32559	1002.81	0.139324
184.2000	18.2781	1002.79	0.138995
184.0000	33.3447	1002.84	0.138678
183.8000	39.1292	1002.79	0.138198
183.6000	35.6978	1002.73	0.13756
183.4000	25.8657	1002.63	0.136915
183.2000	-6.82756	1002.42	0.135871
183.0000	-44.3267	1002.06	0.133667
182.8000	-41.4608	1001.64	0.13175
182.6000	-18.3085	1001.19	0.13019
182.4000	4.19531	1000.71	0.12836
182.2000	29.2329	1000.38	0.127164
182.0000	42.9165	1000.26	0.127072
181.8000	39.4755	1000.13	0.126544
181.6000	41.1676	1000.08	0.126605
181.4000	44.6296	999.978	0.126618
181.2000	21.3902	999.691	0.125571
181.0000	29.0058	999.588	0.125297
180.8000	17.3877	999.292	0.124364
180.6000	-0.0293747	998.931	0.122832
180.4000	8.9065	998.768	0.122464
180.2000	13.0519	998.507	0.12171
180.0000	26.2981	998.255	0.120835

##### Extended Information
[Comments]
Sample name	TC8 60
Comment
User
Division
Company	UB

[Detailed Information]
Creation date	26/01/2023 12:58

Data array type	Linear data array * 3
Horizontal axis	Wavelength [nm]
Vertical axis(1)	CD [mdeg]
Vertical axis(2)	HT [V]
Vertical axis(3)	Abs
Start	260 nm
End	180 nm
Data interval	0.2 nm
Data points	401     

[Measurement Information]
Instrument Name	J-815
Model Name	J-815
Serial No.	A009761168

Accessory	CDF-426S
Accessory S/N	A001861183
  Temperature	60.12 C
  Control Sonsor	Holder
  Monitor Sensor	Holder
  Start Mode	Start immediately
  Cell Length	10 mm

Measurement date	26/01/2023 12:58

Photometric Mode	CD, HT, Abs
Measure Range	260 - 180 nm
Data pitch	0.2 nm
Sensitivity	Standard
D.I.T.	1 sec
Bandwidth	1.00 nm
Start Mode	Immediately
Scanning Speed	50 nm/min
Baseline Correction	Baseline
Shutter Control	Auto
CD Detector	PMT
PMT Voltage	Auto
Accumulations	2
Solvent	NaP 20 mM pH 7.4
