# Supplementary material for: Single-chain dimers from de novo immunoglobulins as robust scaffolds for multiple binding loops
Source: Nat Commun. 2023 Sep 23;14:5939. doi: 10.1038/s41467-023-41717-5 (PMC10517939; doi:10.1038/s41467-023-41717-5)
Supplement: Supplementary file 6 — Source data [file 41467_2023_41717_MOESM6_ESM.zip › Fig2h_90.txt]

TITLE	TC8 90
DATA TYPE	
ORIGIN	JASCO
OWNER	
DATE	23/01/26
TIME	12:09:58
SPECTROMETER/DATA SYSTEM	
LOCALE	1034
RESOLUTION	
DELTAX	-0.2
XUNITS	NANOMETERS
YUNITS	CD [mdeg]
Y2UNITS	HT [V]
Y3UNITS	ABSORBANCE
FIRSTX	  260.0000
LASTX	  180.0000
NPOINTS	     401
FIRSTY	    -0.00569
MAXY	    71.00665
MINY	   -51.78648
XYDATA
260.0000	-0.00568542	353.185	0.0333146
259.8000	-0.0425888	353.39	0.0333555
259.6000	0.184233	353.611	0.0333967
259.4000	-0.0276215	353.823	0.0334065
259.2000	0.010405	354.027	0.0333454
259.0000	-0.0715683	354.245	0.0332736
258.8000	-0.236043	354.453	0.0331581
258.6000	-0.114433	354.657	0.0331074
258.4000	-0.144853	354.879	0.0331293
258.2000	-0.0759109	355.093	0.0330914
258.0000	-0.0884094	355.298	0.033041
257.8000	-0.167802	355.515	0.0329194
257.6000	-0.179924	355.721	0.032806
257.4000	-0.165521	355.913	0.0326947
257.2000	-0.135344	356.106	0.0325941
257.0000	-0.0714661	356.3	0.0324959
256.8000	-0.0261856	356.488	0.0323768
256.6000	0.1048	356.686	0.0322017
256.4000	0.117216	356.887	0.0320278
256.2000	0.206143	357.08	0.0319
256.0000	0.268161	357.285	0.0317959
255.8000	0.143779	357.486	0.0317463
255.6000	0.0728058	357.695	0.0317426
255.4000	0.0897125	357.91	0.0317183
255.2000	-0.024884	358.112	0.0316581
255.0000	-0.133327	358.315	0.0316156
254.8000	-0.218892	358.518	0.0316047
254.6000	-0.259966	358.727	0.0316178
254.4000	-0.202914	358.937	0.0316018
254.2000	-0.0455902	359.146	0.0315608
254.0000	0.10896	359.354	0.0314918
253.8000	0.0551208	359.55	0.0314257
253.6000	0.0198486	359.747	0.0313656
253.4000	-0.0795486	359.944	0.0313764
253.2000	-0.269975	360.143	0.0313915
253.0000	-0.287265	360.338	0.0314182
252.8000	-0.357434	360.534	0.031471
252.6000	-0.372348	360.731	0.0314982
252.4000	-0.478803	360.923	0.0315171
252.2000	-0.603035	361.121	0.0315656
252.0000	-0.556694	361.319	0.0315659
251.8000	-0.787224	361.51	0.0315783
251.6000	-0.730403	361.707	0.031592
251.4000	-0.528764	361.9	0.0315508
251.2000	-0.386595	362.082	0.0315228
251.0000	-0.279613	362.275	0.031514
250.8000	-0.230937	362.463	0.0314701
250.6000	-0.150966	362.656	0.0314359
250.4000	-0.27543	362.846	0.0314594
250.2000	-0.207208	363.042	0.0315344
250.0000	-0.208133	363.232	0.0316304
249.8000	-0.341513	363.418	0.0317831
249.6000	-0.334981	363.62	0.0318781
249.4000	-0.231519	363.806	0.0319441
249.2000	-0.256422	363.989	0.0320215
249.0000	-0.325026	364.181	0.0320916
248.8000	-0.291438	364.36	0.0322033
248.6000	-0.239874	364.552	0.0323605
248.4000	-0.140445	364.754	0.0324986
248.2000	-0.0836273	364.953	0.0327206
248.0000	-0.0897629	365.149	0.0329391
247.8000	-0.281125	365.34	0.0331073
247.6000	-0.484113	365.52	0.0332888
247.4000	-0.551424	365.697	0.0334442
247.2000	-0.65329	365.884	0.0335893
247.0000	-0.810989	366.085	0.033762
246.8000	-0.80918	366.313	0.0339389
246.6000	-0.788649	366.545	0.0341098
246.4000	-0.792336	366.796	0.0342329
246.2000	-0.750699	367.038	0.0343691
246.0000	-0.817941	367.274	0.0345439
245.8000	-0.986169	367.511	0.0347929
245.6000	-0.907306	367.747	0.0350896
245.4000	-0.763802	367.979	0.0353921
245.2000	-0.430254	368.208	0.0356882
245.0000	-0.245317	368.444	0.035979
244.8000	-0.396715	368.673	0.0363431
244.6000	-0.611929	368.922	0.036742
244.4000	-0.947482	369.171	0.0371339
244.2000	-0.868254	369.412	0.0375308
244.0000	-0.816048	369.673	0.0379514
243.8000	-0.767801	369.917	0.0383273
243.6000	-0.602315	370.17	0.0388197
243.4000	-0.736555	370.43	0.0392919
243.2000	-0.792474	370.697	0.0397513
243.0000	-0.758879	370.971	0.0402894
242.8000	-0.963634	371.251	0.0408204
242.6000	-1.10164	371.535	0.041402
242.4000	-1.3541	371.816	0.0419846
242.2000	-1.62893	372.112	0.0425484
242.0000	-1.73069	372.421	0.0431661
241.8000	-1.64889	372.735	0.0437663
241.6000	-1.37243	373.053	0.044418
241.4000	-1.14785	373.366	0.0451349
241.2000	-0.934743	373.681	0.0458405
241.0000	-1.02202	374.001	0.0465764
240.8000	-1.23063	374.336	0.047387
240.6000	-1.33745	374.727	0.0486174
240.4000	-1.64913	375.061	0.0492836
240.2000	-1.81895	375.407	0.0499962
240.0000	-2.07004	375.761	0.0507057
239.8000	-2.39279	376.112	0.0513758
239.6000	-2.3965	376.511	0.0524148
239.4000	-2.6022	376.92	0.0535018
239.2000	-2.70525	377.339	0.0546901
239.0000	-2.57552	377.759	0.0558357
238.8000	-2.57958	378.173	0.056919
238.6000	-2.61885	378.621	0.0583432
238.4000	-2.71051	379.082	0.0598489
238.2000	-2.91411	379.556	0.0613763
238.0000	-3.18306	380.045	0.0629195
237.8000	-3.22022	380.54	0.0645354
237.6000	-3.28835	381.045	0.0662114
237.4000	-3.3399	381.56	0.0679671
237.2000	-3.20028	382.08	0.0697665
237.0000	-2.98569	382.603	0.0716616
236.8000	-3.01424	383.148	0.0736057
236.6000	-2.7953	383.695	0.075638
236.4000	-2.98927	384.25	0.0777941
236.2000	-3.3914	384.836	0.0799843
236.0000	-3.66475	385.418	0.0821784
235.8000	-3.75836	386.027	0.0844225
235.6000	-3.68151	386.642	0.0867413
235.4000	-3.90913	387.27	0.0891269
235.2000	-3.9685	387.916	0.0916677
235.0000	-4.28969	388.576	0.0943273
234.8000	-4.8128	389.243	0.0970493
234.6000	-5.24178	389.924	0.0998863
234.4000	-5.6173	390.626	0.102747
234.2000	-5.97053	391.325	0.105659
234.0000	-5.95406	392.052	0.108611
233.8000	-5.89527	392.789	0.111622
233.6000	-5.64625	393.531	0.114742
233.4000	-5.50843	394.314	0.118079
233.2000	-5.55532	395.094	0.121422
233.0000	-5.56464	395.879	0.124822
232.8000	-5.77444	396.676	0.128304
232.6000	-6.15758	397.46	0.131745
232.4000	-6.65958	398.254	0.135297
232.2000	-6.93989	399.055	0.138924
232.0000	-6.92899	399.864	0.142629
231.8000	-7.12983	400.671	0.146348
231.6000	-7.22754	401.504	0.15016
231.4000	-7.49546	402.358	0.154046
231.2000	-7.76963	403.226	0.157973
231.0000	-8.2015	404.089	0.16191
230.8000	-8.08613	404.943	0.165892
230.6000	-8.29233	405.775	0.169941
230.4000	-8.73193	406.589	0.174022
230.2000	-8.81115	407.401	0.178246
230.0000	-9.1082	408.219	0.18252
229.8000	-9.31232	409.049	0.186759
229.6000	-9.40927	409.921	0.19099
229.4000	-9.53236	410.841	0.195209
229.2000	-9.79972	411.815	0.199444
229.0000	-10.1853	412.83	0.203726
228.8000	-10.9013	413.874	0.208269
228.6000	-11.601	414.935	0.212923
228.4000	-11.9487	415.984	0.217591
228.2000	-12.3386	417.031	0.222341
228.0000	-12.431	418.071	0.227039
227.8000	-12.4015	419.081	0.231654
227.6000	-12.894	420.099	0.236304
227.4000	-13.5804	421.101	0.240971
227.2000	-13.939	422.098	0.24558
227.0000	-14.4291	423.099	0.250186
226.8000	-14.5047	424.109	0.254831
226.6000	-14.3527	425.138	0.259499
226.4000	-14.6722	426.179	0.264305
226.2000	-14.7642	427.238	0.269184
226.0000	-14.6355	428.308	0.274106
225.8000	-14.7556	429.374	0.279025
225.6000	-14.9074	430.439	0.283935
225.4000	-15.5681	431.512	0.288877
225.2000	-16.4815	432.6	0.293854
225.0000	-16.9481	433.707	0.298964
224.8000	-17.5143	434.823	0.304028
224.6000	-17.6029	435.931	0.30901
224.4000	-17.6588	436.964	0.313489
224.2000	-18.2235	437.995	0.317896
224.0000	-18.5428	439.039	0.322083
223.8000	-18.7364	440.093	0.32624
223.6000	-18.9786	441.237	0.331027
223.4000	-18.8966	442.395	0.335829
223.2000	-19.4283	443.542	0.340674
223.0000	-20.0567	444.704	0.345612
222.8000	-20.5632	445.878	0.350608
222.6000	-21.1957	447.058	0.35566
222.4000	-21.4893	448.259	0.360753
222.2000	-21.4478	449.463	0.365852
222.0000	-22.0853	450.668	0.370921
221.8000	-22.5116	451.856	0.375966
221.6000	-22.2039	453.042	0.380955
221.4000	-22.3981	454.234	0.385952
221.2000	-21.9862	455.421	0.390965
221.0000	-22.4665	456.632	0.396066
220.8000	-23.0309	457.853	0.401264
220.6000	-23.1604	459.07	0.406514
220.4000	-23.8778	460.306	0.411814
220.2000	-24.3311	461.541	0.417058
220.0000	-24.4194	462.777	0.42234
219.8000	-24.7941	464.02	0.427592
219.6000	-25.1913	465.257	0.432785
219.4000	-25.0404	466.528	0.438157
219.2000	-25.5585	467.795	0.443443
219.0000	-25.8496	469.076	0.448848
218.8000	-25.7627	470.381	0.454386
218.6000	-25.9224	471.693	0.460016
218.4000	-25.7247	473.045	0.465929
218.2000	-25.5263	474.421	0.47198
218.0000	-25.3877	475.806	0.478155
217.8000	-25.492	477.19	0.48432
217.6000	-26.1177	478.578	0.490446
217.4000	-25.9393	479.978	0.496628
217.2000	-26.1261	481.39	0.502889
217.0000	-26.4404	482.825	0.50925
216.8000	-25.7183	484.3	0.515856
216.6000	-26.1628	485.804	0.52261
216.4000	-26.3431	487.351	0.529583
216.2000	-26.1002	488.932	0.536789
216.0000	-26.2716	490.533	0.544086
215.8000	-26.084	492.158	0.551479
215.6000	-26.2382	493.813	0.559009
215.4000	-26.5741	495.503	0.566701
215.2000	-26.495	497.23	0.574679
215.0000	-26.4258	499.015	0.582923
214.8000	-25.9694	500.84	0.591494
214.6000	-25.5756	502.713	0.600384
214.4000	-25.1895	504.641	0.609551
214.2000	-24.7222	506.606	0.619032
214.0000	-24.6603	508.633	0.628848
213.8000	-23.5119	510.734	0.639042
213.6000	-23.1225	512.911	0.64962
213.4000	-23.0015	515.179	0.660672
213.2000	-22.857	517.543	0.672238
213.0000	-23.4353	519.995	0.684215
212.8000	-22.9536	522.522	0.69666
212.6000	-22.465	525.13	0.709548
212.4000	-21.9171	527.819	0.722828
212.2000	-20.9164	530.593	0.736608
212.0000	-20.3619	533.479	0.750941
211.8000	-20.9389	536.468	0.765763
211.6000	-21.1331	539.562	0.781141
211.4000	-21.401	542.775	0.797152
211.2000	-21.7252	546.104	0.813717
211.0000	-20.6843	549.576	0.831079
210.8000	-19.1719	553.185	0.849117
210.6000	-18.8684	556.964	0.868019
210.4000	-18.6917	560.932	0.887967
210.2000	-18.6258	565.098	0.908934
210.0000	-18.3212	569.469	0.930952
209.8000	-17.2805	574.056	0.954079
209.6000	-16.0884	578.899	0.978435
209.4000	-14.2575	583.991	1.00388
209.2000	-13.7812	589.396	1.03085
209.0000	-13.6368	595.097	1.05916
208.8000	-12.2316	601.124	1.08898
208.6000	-11.3576	607.483	1.12027
208.4000	-10.6971	614.205	1.14835
208.2000	-8.62829	621.351	1.17795
208.0000	-7.49749	628.922	1.20947
207.8000	-7.21874	636.972	1.24311
207.6000	-6.78212	645.467	1.27879
207.4000	-6.79044	654.391	1.31648
207.2000	-7.63666	663.754	1.35618
207.0000	-7.39115	673.612	1.39812
206.8000	-7.00963	683.996	1.44237
206.6000	-7.5895	695.037	1.48981
206.4000	-6.97923	706.674	1.54001
206.2000	-6.12182	719.044	1.59346
206.0000	-4.73064	732.112	1.6502
205.8000	-3.39783	745.859	1.70988
205.6000	-2.39014	760.322	1.77269
205.4000	-1.4449	775.457	1.83848
205.2000	-2.0843	791.211	1.90675
205.0000	0.366614	807.733	1.9783
204.8000	2.59434	824.818	2.05223
204.6000	1.51023	842.229	2.1271
204.4000	2.6681	859.887	2.20292
204.2000	0.150394	877.276	2.27711
204.0000	-5.9592	894.483	2.34969
203.8000	-8.99312	910.819	2.41763
203.6000	-2.1249	926.239	2.48052
203.4000	0.915573	940.528	2.53703
203.2000	5.38196	953.079	2.58452
203.0000	22.2539	964.348	2.62505
202.8000	29.8128	973.959	2.65667
202.6000	30.8583	981.757	2.67864
202.4000	19.5314	987.868	2.6912
202.2000	-3.89054	992.301	2.69435
202.0000	-17.8788	995.362	2.6895
201.8000	-27.7598	997.243	2.67749
201.6000	-22.6239	998.271	2.65987
201.4000	-9.49292	998.67	2.6372
201.2000	-9.39567	998.552	2.61019
201.0000	0.820044	998.179	2.58015
200.8000	-6.5984	997.66	2.54735
200.6000	-5.18925	997.084	2.51238
200.4000	-9.62596	996.354	2.47461
200.2000	-20.5188	995.647	2.43431
200.0000	-13.6026	994.901	2.39127
199.8000	-2.78642	994.236	2.34567
199.6000	-8.73532	993.711	2.29705
199.4000	-12.3449	993.261	2.24457
199.2000	14.2874	992.984	2.18853
199.0000	13.1549	992.766	2.12831
198.8000	23.5606	992.567	2.06382
198.6000	36.3151	992.519	1.99573
198.4000	39.1192	992.535	1.92195
198.2000	30.152	992.509	1.84553
198.0000	31.0597	992.606	1.7725
197.8000	32.5555	992.61	1.69171
197.6000	11.128	992.555	1.60333
197.4000	10.4002	992.516	1.50683
197.2000	7.54883	992.503	1.40106
197.0000	-12.7783	992.344	1.28669
196.8000	9.61365	992.364	1.16513
196.6000	16.3319	992.396	1.03639
196.4000	18.6018	992.37	0.903207
196.2000	40.8528	992.454	0.768382
196.0000	27.0588	992.446	0.63575
195.8000	-8.9713	992.396	0.511776
195.6000	5.31582	992.491	0.403191
195.4000	16.2855	992.636	0.31224
195.2000	24.0435	992.698	0.241832
195.0000	63.8937	992.823	0.191485
194.8000	53.3404	992.765	0.156787
194.6000	52.5795	992.803	0.136338
194.4000	32.324	992.751	0.12469
194.2000	-3.20053	992.743	0.119072
194.0000	3.42936	992.839	0.11746
193.8000	3.59349	992.939	0.11761
193.6000	40.2646	993.12	0.11885
193.4000	71.0067	993.43	0.12082
193.2000	65.4389	993.651	0.122131
193.0000	63.3567	993.856	0.123513
192.8000	28.0853	994.016	0.124513
192.6000	1.89857	994.038	0.124709
192.4000	20.9933	994.295	0.126191
192.2000	-12.9117	994.449	0.125973
192.0000	1.29847	994.639	0.126298
191.8000	18.0454	994.917	0.126594
191.6000	-5.3523	995.034	0.125667
191.4000	22.3438	995.181	0.125669
191.2000	11.9426	995.245	0.125178
191.0000	-4.28059	995.344	0.12472
190.8000	-17.4787	995.485	0.124385
190.6000	-41.0953	995.62	0.124118
190.4000	-24.8942	995.675	0.123366
190.2000	-10.9328	995.726	0.122943
190.0000	6.89101	995.664	0.122366
189.8000	29.3418	995.683	0.122172
189.6000	8.09896	995.73	0.121623
189.4000	-2.5985	995.752	0.121532
189.2000	-7.07784	995.819	0.121328
189.0000	-21.6134	995.822	0.120884
188.8000	1.45179	995.784	0.120139
188.6000	6.148	995.689	0.118867
188.4000	12.4903	995.706	0.118021
188.2000	13.6573	995.639	0.116698
188.0000	20.1758	995.634	0.116006
187.8000	22.2456	995.59	0.114881
187.6000	32.4954	995.523	0.113891
187.4000	25.2167	995.467	0.112924
187.2000	15.8635	995.3	0.110866
187.0000	-1.38298	995.215	0.109453
186.8000	-18.9577	995.107	0.107841
186.6000	-17.0753	995.001	0.106501
186.4000	-15.5881	994.805	0.105103
186.2000	-22.2533	994.674	0.10395
186.0000	-24.1054	994.505	0.102694
185.8000	-19.0394	994.416	0.10153
185.6000	-4.19456	994.385	0.100869
185.4000	9.18435	994.289	0.0998335
185.2000	-0.165599	994.124	0.0985007
185.0000	-30.5897	993.858	0.0965043
184.8000	-48.606	993.676	0.0954976
184.6000	-51.7865	993.504	0.0944231
184.4000	-36.2239	993.441	0.0939594
184.2000	-7.94865	993.449	0.0937788
184.0000	11.396	993.335	0.092686
183.8000	28.8682	993.246	0.0920024
183.6000	25.6426	993.133	0.0910974
183.4000	27.5201	992.865	0.0896221
183.2000	8.2491	992.737	0.0890024
183.0000	-1.80898	992.639	0.0880701
182.8000	8.0763	992.492	0.0874515
182.6000	19.8837	992.389	0.0876109
182.4000	36.1606	992.219	0.0872385
182.2000	38.6515	991.91	0.0861751
182.0000	12.0625	991.6	0.0851607
181.8000	-17.95	991.331	0.083952
181.6000	-18.2291	991.138	0.0833061
181.4000	-21.9379	991.013	0.083222
181.2000	-22.4787	990.92	0.0831165
181.0000	-7.8484	990.882	0.0831532
180.8000	-28.9018	990.648	0.0825253
180.6000	-38.7292	990.455	0.0818056
180.4000	-21.6743	990.256	0.0812644
180.2000	7.66742	990.055	0.0808015
180.0000	34.7123	989.847	0.0801405

##### Extended Information
[Comments]
Sample name	TC8 90
Comment
User
Division
Company	UB

[Detailed Information]
Creation date	26/01/2023 13:09

Data array type	Linear data array * 3
Horizontal axis	Wavelength [nm]
Vertical axis(1)	CD [mdeg]
Vertical axis(2)	HT [V]
Vertical axis(3)	Abs
Start	260 nm
End	180 nm
Data interval	0.2 nm
Data points	401     

[Measurement Information]
Instrument Name	J-815
Model Name	J-815
Serial No.	A009761168

Accessory	CDF-426S
Accessory S/N	A001861183
  Temperature	89.85 C
  Control Sonsor	Holder
  Monitor Sensor	Holder
  Start Mode	Start immediately
  Cell Length	10 mm

Measurement date	26/01/2023 13:09

Photometric Mode	CD, HT, Abs
Measure Range	260 - 180 nm
Data pitch	0.2 nm
Sensitivity	Standard
D.I.T.	1 sec
Bandwidth	1.00 nm
Start Mode	Immediately
Scanning Speed	50 nm/min
Baseline Correction	Baseline
Shutter Control	Auto
CD Detector	PMT
PMT Voltage	Auto
Accumulations	2
Solvent	NaP 20 mM pH 7.4
