# Supplementary material for: Single-chain dimers from de novo immunoglobulins as robust scaffolds for multiple binding loops
Source: Nat Commun. 2023 Sep 23;14:5939. doi: 10.1038/s41467-023-41717-5 (PMC10517939; doi:10.1038/s41467-023-41717-5)
Supplement: Supplementary file 6 — Source data [file 41467_2023_41717_MOESM6_ESM.zip › Fig3b.txt]

-3.223642857142857  0.394
-3.1011571428571427  0.509
1.3786714285714285  5.166
-2.3292928571428573  1.489
-2.3211785714285713  3.618
-2.23615  3.622
-2.0526714285714287  3.636
-1.6396142857142857  2.345
-2.8559142857142854  1.84
8.373714285714286  8.308
-1.1088214285714286  1.665
-2.99045  5.793
2.0251928571428572  3.298
4.094521428571428  8.075
-2.8921571428571426  0.788
-0.5219928571428571  2.541
17.90536428571429  9.35
1.372207142857143  2.184
4.633735714285714  6.327
7.042228571428572  4.694
2.7102857142857144  5.608
-0.7428785714285714  1.938
4.096614285714286  4.874
6.328007142857143  8.114
-0.9137071428571428  5.889
2.0093357142857142  8.492
7.922007142857142  6.054
10.067378571428572  8.787
7.6787  8.673
9.842164285714286  4.408
7.818542857142857  8.864
-1.1647857142857143  3.055
6.0092  10.453
4.391335714285715  4.832
13.86745  11.86
7.203257142857143  3.857
15.13272857142857  11.443
6.819671428571429  5.609
1.8018  4.732
4.155442857142857  9.886
7.3561571428571435  11.355
-1.1563428571428571  3.47
6.3785  3.841
6.5555642857142855  11.815
2.4376214285714286  3.772
0.5816142857142858  4.667
8.138242857142858  8.473
4.770742857142857  13.659
3.4202714285714286  5.802
3.3785285714285718  3.133
-2.862157142857143  4.866
2.0843857142857143  6.74
-1.866285714285714  2.164
7.447128571428571  5.005
-0.18912142857142858  3.085
2.1396428571428574  4.207
-0.4401  1.9
8.43435  4.509
-0.7307928571428572  2.253
5.237171428571428  8.893
-1.8267  1.115
0.14303571428571427  4.129
0.4858642857142857  5.9
5.679014285714286  8.466
10.349178571428572  9.363
3.156028571428571  5.137
7.780864285714285  4.865
5.808678571428572  5.372
-1.5460785714285714  0.993
-0.48830714285714283  2.304
-2.650507142857143  1.794
5.466942857142857  9.582
-0.20843571428571428  1.001
6.342371428571429  5.782
7.494692857142858  9.249
-1.6734714285714285  1.187
6.722557142857143  8.554
9.863107142857142  8.391
4.1985214285714285  2.887
1.6396428571428572  4.024
4.654007142857143  7.679
0.44006428571428574  5.03
2.719592857142857  4.644
-0.22352142857142857  2.176
0.6635428571428571  5.824
7.987842857142857  4.557
4.6316500000000005  7.58
11.605400000000001  8.81
-0.9729714285714286  5.94
-2.2578285714285715  2.222
5.390242857142857  12.27
1.5963714285714286  9.792
-0.14114285714285715  2.898
7.1336071428571435  6.92
1.407692857142857  4.329
6.827542857142857  6.352
-0.7518857142857143  3.921
-0.031607142857142854  2.923
7.7212000000000005  8.627
6.494442857142857  4.189
6.305928571428572  7.371
2.677057142857143  6.87
-1.8927  4.233
-2.4436785714285714  2.343
5.853592857142857  4.279
-2.266514285714286  3.959
1.9034571428571427  4.416
9.051728571428571  5.813
1.9972  2.753
-2.3383285714285713  2.09
7.452835714285714  10.922
0.2821214285714286  6.582
5.67595  5.273
7.213821428571428  9.789
2.11395  5.568
-2.0991357142857145  5.072
1.4377714285714287  2.744
12.222285714285713  8.972
5.404535714285714  6.626
3.854435714285714  6.749
2.9468857142857146  3.15
7.0393928571428575  8.295
6.576700000000001  8.528
2.734035714285714  2.64
7.008792857142857  5.399
4.432278571428571  4.648
-0.06644285714285714  2.291
6.178178571428572  4.725
0.7274928571428572  3.156
2.9271499999999997  14.991
8.548507142857142  6.871
-2.076635714285714  3.233
3.3379142857142856  7.313
-0.3567  2.506
6.126471428571429  7.687
6.7484714285714285  5.374
1.2245285714285714  4.992
-1.1422714285714286  1.146
4.364192857142857  5.919
0.4416285714285714  1.84
-3.0596214285714285  0.853
10.167335714285713  4.458
6.250828571428571  7.33
2.916935714285714  4.279
4.970028571428571  2.79
-2.967457142857143  1.69
4.779807142857143  9.209
7.869157142857143  7.947
-2.4443714285714284  0.755
0.4243571428571428  2.115
-0.1722857142857143  1.978
3.989921428571429  3.754
-2.509392857142857  5.602
-0.46137142857142854  5.803
13.414514285714285  8.721
1.1774785714285716  10.08
8.663357142857143  4.571
-3.0663714285714283  0.491
-2.307835714285714  3.561
-3.142507142857143  0.328
5.9587642857142855  3.673
4.4640642857142865  10.095
-0.9561571428571428  2.778
-0.3723357142857143  2.394
10.840271428571429  5.487
2.276064285714286  4.14
-0.4935071428571428  1.607
-3.2457714285714285  0.328
2.9432071428571427  4.857
-2.7689  2.191
0.19410714285714287  1.961
9.159585714285715  12.639
6.3043571428571425  8.672
3.994907142857143  5.035
-3.26255  0.616
-1.0039857142857143  1.744
0.8718928571428571  3.648
15.5511  10.65
-0.850542857142857  1.524
-1.4597428571428572  3.173
-1.0216285714285713  2.683
3.289692857142857  6.4
-0.5987285714285715  6.955
5.895828571428572  6.55
0.026864285714285716  3.022
-1.9116714285714287  1.966
2.0841142857142856  4.247
4.561364285714286  2.97
-2.5956857142857146  0.87
0.22871428571428573  5.106
1.2850214285714285  5.739
0.15940714285714286  2.818
8.14092857142857  7.526
0.39681428571428573  3.895
1.5675142857142856  4.277
8.328742857142856  7.73
2.640892857142857  4.59
4.819957142857143  5.205
1.9397  1.836
17.392599999999998  7.711
3.942471428571429  7.54
2.7444571428571427  7.834
-2.579242857142857  2.27
6.614278571428572  7.654
8.632978571428572  5.692
3.3508  3.449
3.2436785714285716  5.012
9.496785714285714  4.557
4.18065  3.669
-2.5306428571428574  2.209
7.233028571428572  7.077
2.5830714285714285  2.414
3.441614285714286  4.153
10.249135714285714  14.787
1.8738142857142857  4.81
6.492757142857143  6.483
5.538407142857142  5.172
3.659257142857143  8.534
2.8400214285714287  4.59
10.271964285714287  5.195
8.683842857142858  7.445
6.887885714285714  4.411
5.9333285714285715  7.025
-1.3654428571428572  1.393
7.6891428571428575  10.319
2.8045857142857145  8.176
11.811878571428572  5.271
11.670921428571429  9.981
-1.8320785714285712  2.437
1.2202214285714286  7.63
9.127514285714286  8.664
-1.8431785714285716  2.085
3.9706  8.409
-2.331607142857143  2.54
6.0620714285714286  11.175
4.10395  7.143
-2.8638214285714287  0.452
7.502464285714286  10.897
-2.6656999999999997  5.098
-2.9383214285714288  0.962
5.866007142857143  6.552
-1.3506428571428573  2.779
3.2121285714285714  6.264
3.2740071428571427  4.589
9.747292857142858  6.374
-2.2827214285714286  1.529
-1.8778285714285716  0.942
7.1555  6.302
-2.7503285714285712  0.69
1.6766928571428572  4.046
0.44766428571428574  3.491
6.555835714285714  5.466
1.1461571428571429  4.853
0.7330857142857143  3.836
-2.5655071428571428  1.483
-0.9600214285714285  3.635
11.220271428571428  6.093
5.706957142857143  5.485
4.408364285714286  3.621
3.899957142857143  2.536
-0.6758357142857143  1.835
9.801057142857141  10.719
-3.015142857142857  0.497
4.554285714285714  4.572
-1.4929285714285714  2.589
6.814957142857144  5.798
3.611607142857143  2.836
-0.05071428571428571  3.44
12.140642857142858  7.647
-0.33630714285714286  3.175
1.7367000000000001  3.949
-2.6781357142857143  4.78
3.4905714285714287  7.696
-2.3980214285714285  2.619
-0.8031285714285714  4.155
2.2806928571428573  4.496
2.7577285714285713  7.668
6.299228571428571  8.56
-2.708757142857143  3.551
-1.2004000000000001  2.98
2.5209428571428574  8.582
-2.11645  2.389
2.5398857142857145  3.892
-0.2814214285714286  3.246
9.235514285714286  9.949
10.50095  7.183
-3.207392857142857  0.537
2.9480785714285713  6.572
6.874814285714286  3.923
4.043264285714286  7.526
5.827857142857143  7.623
-3.0400214285714284  1.264
12.3286  10.182
-2.14005  1.038
-2.7865571428571427  2.845
5.365257142857143  6.119
-1.9745571428571427  3.328
10.895978571428572  6.304
-2.974821428571429  0.608
-1.7897642857142857  9.127
6.014707142857143  8.255
3.6002642857142857  5.174
7.06285  9.666
5.036607142857143  7.998
-0.8355928571428571  4.684
3.2861285714285713  2.211
0.7672928571428572  2.898
-0.9820214285714286  1.523
1.5043  1.793
-2.475378571428571  0.541
7.323371428571428  7.276
7.70955  9.26
-1.3533285714285714  3.204
11.649592857142856  8.707
0.32296428571428576  6.062
2.294685714285714  3.833
-1.2914142857142856  1.66
-2.644835714285714  6.952
1.8879857142857142  9.04
5.285128571428571  8.379
0.5366214285714286  7.619
-2.388714285714286  2.356
11.969521428571428  6.612
12.534742857142858  7.821
4.629492857142857  4.76
1.2226428571428571  5.068
0.930592857142857  3.5
-2.9373642857142856  2.586
6.576264285714286  7.385
2.8223000000000003  8.854
-0.8377285714285714  11.715
3.7954571428571433  6.278
8.75022857142857  6.193
3.777614285714286  8.596
2.0986214285714286  5.001
1.2304142857142857  7.853
16.77707857142857  11.399
0.1875  4.256
-3.0769642857142854  4.702
1.611692857142857  3.925
4.118471428571429  6.611
5.744842857142857  9.595
-0.2797571428571428  1.589
5.946642857142857  8.204
6.639135714285715  6.802
0.4450571428571429  2.393
6.243628571428571  3.932
-1.7504285714285714  3.772
1.078992857142857  5.171
8.74625  9.098
7.662771428571428  9.193
3.6016142857142857  7.255
-2.301757142857143  1.369
-2.5269642857142856  0.643
-2.971342857142857  0.955
-2.5360428571428573  0.67
4.184035714285714  5.113
3.7724785714285716  8.662
-0.8128357142857142  3.396
8.372221428571429  8.309
-2.5192  3.533
6.685442857142857  10.434
2.265757142857143  9.973
0.8725  2.347
1.8245500000000001  3.89
0.1160642857142857  4.467
-1.648807142857143  4.774
2.321214285714286  4.429
9.85847857142857  13.206
-2.23195  1.87
6.265292857142857  7.126
-1.6380071428571428  1.46
10.867507142857143  4.014
1.2173714285714285  3.134
1.844007142857143  6.709
1.3587642857142856  4.482
-1.6293785714285713  3.585
18.72655  9.224
7.447378571428572  7.306
-2.4446142857142856  1.709
8.791464285714286  10.363
5.061714285714285  6.202
3.40615  7.779
-1.4229571428571428  1.221
-2.256892857142857  1.628
-2.390542857142857  1.155
1.5107071428571428  2.827
-2.8660357142857142  1.843
0.3878357142857143  2.998
10.825085714285715  9.678
-1.4568  1.702
1.350357142857143  3.852
0.5283357142857142  6.656
1.785542857142857  4.688
11.560814285714285  11.207
2.2701000000000002  3.596
0.6899500000000001  2.691
4.871364285714286  8.508
-1.2242285714285714  2.607
1.5491857142857142  4.876
-0.7630357142857143  2.744
-2.8433  0.893
-0.2942142857142857  3.419
-2.0427714285714287  3.022
6.713785714285714  9.615
0.3306428571428571  5.795
-1.5049571428571429  1.865
-1.4209571428571428  3.569
-0.3653571428571428  4.003
-2.7195142857142858  0.552
-0.30037142857142857  1.906
1.6749571428571428  6.319
9.825  7.574
-0.6072  10.503
2.7355  13.252
-1.4981142857142857  2.181
0.21485714285714286  2.669
-0.39144999999999996  6.621
-1.950842857142857  1.391
-0.32143571428571427  1.901
1.8623214285714287  10.315
0.9939071428571428  6.386
4.782421428571428  5.741
1.9471071428571431  3.438
2.446692857142857  6.877
1.2865214285714286  4.194
0.07867857142857143  1.854
-0.29735  1.508
4.976050000000001  12.413
9.686385714285715  11.277
10.61732857142857  6.126
5.956485714285715  7.358
7.432571428571428  5.642
6.288714285714286  5.609
1.3740857142857144  4.995
-1.2750428571428571  4.356
4.0838785714285715  5.063
-0.16601428571428573  7.72
8.822142857142856  5.66
9.944121428571428  6.703
2.361157142857143  7.461
3.2602428571428574  11.797
3.746542857142857  3.33
4.7411071428571425  8.845
4.215557142857143  5.331
-3.1652428571428572  0.438
-1.8461071428571427  3.297
6.8091857142857135  10.642
2.321742857142857  2.692
-1.5415785714285715  8.4
3.2492642857142857  8.162
7.432035714285713  5.24
4.041592857142857  7.261
17.049564285714286  11.375
3.756857142857143  3.532
0.3869071428571429  2.356
-2.554242857142857  3.455
8.707714285714285  8.323
10.462307142857142  6.456
-2.438157142857143  2.638
0.01710714285714286  1.649
5.884171428571428  7.011
2.8376928571428572  3.997
6.083885714285715  7.369
8.475235714285713  4.216
6.340642857142858  5.007
-1.9539214285714284  3.03
11.819578571428572  6.597
6.1939142857142855  4.526
4.74615  7.343
5.294042857142857  7.802
-2.485671428571429  4.087
-0.5421642857142858  15.484
6.221457142857143  9.603
4.533192857142858  8.686
3.1003  3.839
2.5915142857142857  6.031
4.9377  5.145
4.916514285714285  4.994
-2.0417071428571427  1.528
-2.359785714285714  0.752
3.659814285714286  7.106
3.48515  2.682
1.05855  4.863
-0.03572142857142857  1.815
1.2557928571428572  9.001
1.5622  2.681
5.424285714285714  12.44
5.5236  6.594
5.231721428571428  5.257
-0.42200714285714286  5.124
7.198364285714286  11.543
-2.70595  2.223
1.6263285714285716  2.628
6.395021428571429  8.686
6.189071428571428  10.177
7.149857142857143  3.945
14.68752857142857  9.018
5.026221428571429  5.35
8.722314285714285  8.93
5.460735714285715  4.927
6.100307142857143  13.105
2.699592857142857  4.084
0.5504357142857144  11.88
8.3262  7.255
-0.8732714285714286  2.055
14.805242857142856  10.636
10.088635714285715  7.184
10.024135714285714  5.917
-2.2069285714285716  1.649
4.95965  7.446
4.611857142857143  12.499
-2.2565000000000004  0.999
6.21105  6.9
-2.4014142857142855  2.339
9.192157142857143  4.75
7.064742857142857  4.837
14.648835714285715  12.587
18.299985714285715  8.682
-1.9565142857142857  3.883
1.9262785714285713  3.481
-1.2683857142857144  2.466
-1.6548928571428572  1.198
2.3155357142857143  3.692
12.883342857142857  8.42
-0.9317428571428571  5.644
1.964314285714286  2.103
-2.6336  3.265
7.25695  10.209
-2.3351285714285717  0.942
1.3430785714285716  6.232
3.0796642857142857  4.751
1.969392857142857  4.164
5.679778571428571  10.558
-3.070871428571429  4.906
-0.07117142857142858  7.48
15.93462857142857  9.997
14.629628571428572  10.053
8.474628571428573  7.992
-2.5352428571428574  1.252
2.6189714285714287  6.732
3.0956857142857146  11.014
-0.8951785714285715  4.238
2.8189357142857143  3.11
0.7987500000000001  3.981
10.627564285714286  9.743
-0.44889999999999997  4.502
2.001607142857143  3.095
-2.6266714285714285  3.737
6.0973  8.883
5.472071428571429  4.499
0.35773571428571427  1.826
-0.0358  5.503
6.440257142857143  5.03
-0.7394642857142858  6.683
3.49165  4.635
12.686764285714284  9.462
8.714792857142857  3.913
8.744457142857142  4.992
3.833207142857143  4.646
1.026342857142857  5.253
9.039157142857142  7.64
3.8377214285714283  5.384
1.874957142857143  3.051
10.793728571428572  8.686
5.972357142857143  13.195
3.1931428571428575  3.932
15.784457142857143  6.974
-0.25294285714285714  3.522
16.124164285714283  10.232
-3.2952785714285713  0.335
3.3532428571428574  7.335
0.14822857142857143  4.176
-2.3190285714285714  0.605
-3.203564285714286  0.332
9.693242857142858  6.445
7.2866285714285715  6.019
4.282342857142857  6.122
4.644635714285714  8.562
-0.6495214285714286  2.483
5.0266714285714285  9.27
3.2540285714285715  6.122
1.4025214285714287  4.283
6.497064285714286  7.023
9.695457142857142  11.115
1.3709071428571429  5.21
-0.012742857142857143  2.614
0.17531428571428573  1.664
7.702192857142857  7.533
9.80952142857143  6.05
5.749300000000001  6.706
-2.2870285714285714  1.912
3.2547571428571427  9.488
1.8846071428571431  4.075
3.996278571428572  10.041
-2.6842714285714284  6.982
8.716292857142857  6.851
2.638878571428571  4.514
2.720121428571429  7.786
2.6049928571428573  12.967
6.2770214285714285  6.569
-1.8725428571428573  4.25
-1.1649571428571428  5.535
1.663657142857143  4.405
6.860257142857143  6.857
5.276521428571428  9.968
3.555757142857143  8.395
8.033521428571428  7.987
-2.7941  1.014
5.31215  7.733
-0.7405928571428572  1.821
6.010428571428572  10.97
-0.5372  3.846
6.528085714285714  7.139
6.378214285714286  8.192
-0.05002142857142857  4.585
2.615407142857143  2.326
6.042364285714286  5.729
-0.7320357142857142  1.22
6.595292857142857  8.798
9.357571428571427  9.816
0.43602142857142856  2.427
-1.5317857142857143  1.744
8.609985714285713  6.779
13.062114285714285  12.694
-2.4582  2.179
4.209307142857143  3.707
3.504142857142857  3.622
-0.4677357142857143  5.159
5.713785714285714  4.592
-1.2587857142857142  3.125
5.302428571428572  4.824
7.3528142857142855  8.773
10.168907142857142  9.424
1.5740785714285714  3.451
4.961192857142858  6.645
-1.2100142857142857  2.006
-1.040042857142857  2.171
11.139071428571429  8.007
7.2847357142857145  5.011
2.0674785714285715  9.774
-0.06045  1.884
12.924292857142857  7.819
-1.047057142857143  2.952
-2.3161857142857145  2.324
2.3199785714285714  2.035
4.163364285714286  4.516
9.570292857142856  10.453
1.9646928571428572  2.877
0.4955357142857143  3.082
2.9125285714285716  8.199
1.3159928571428572  2.481
3.4251857142857145  3.211
-0.6979928571428571  1.865
-0.28114999999999996  3.361
7.557242857142857  5.62
-3.094171428571429  0.453
2.0603714285714285  4.579
10.77747857142857  7.823
-2.9386214285714285  1.573
8.982585714285714  6.888
3.2542285714285715  6.501
7.617157142857143  7.562
-2.9766642857142855  2.333
8.832764285714285  11.325
8.247321428571428  10.352
5.2801857142857145  8.186
-3.081657142857143  0.766
4.337571428571429  2.208
3.9462857142857146  3.942
0.6098285714285715  1.716
-2.4908428571428574  0.932
-2.7764  1.085
14.908735714285713  6.344
-2.6347571428571426  2.376
-0.9765857142857144  9.363
-0.3093142857142857  3.204
-2.4392071428571427  2.911
-0.7873357142857144  2.556
1.3765857142857143  5.434
1.9860642857142856  3.436
-0.16499285714285714  10.263
1.3276714285714286  5.549
6.177942857142857  8.872
0.26980714285714286  3.364
4.3723  9.254
0.6205  2.304
2.4934999999999996  4.186
6.3783142857142865  6.163
0.20630714285714286  3.987
15.953450000000002  9.236
6.750792857142857  5.726
-2.5492214285714287  3.86
-3.1000785714285715  0.403
5.291035714285714  9.797
17.92772857142857  7.152
4.296821428571429  4.559
5.197271428571429  7.827
12.622328571428572  6.842
8.290592857142856  6.23
1.2881  2.124
-1.6478285714285714  1.134
-2.3500285714285716  1.041
1.9056  4.51
-1.48865  4.245
-1.137492857142857  2.48
-2.2288285714285716  1.868
1.1173071428571428  6.402
1.7605857142857142  2.699
4.1692857142857145  6.42
-0.8348285714285715  6.868
1.441107142857143  6.743
9.709414285714285  8.578
1.1031  3.729
-1.5279285714285713  2.375
-2.370892857142857  3.245
1.4514785714285714  2.902
4.140871428571429  7.072
2.1506785714285717  2.938
5.526864285714286  5.061
7.713592857142857  10.367
-2.2881857142857145  2.586
10.294585714285715  8.619
-0.5937357142857144  2.031
5.11295  10.044
5.567578571428571  15.127
1.0744714285714285  4.171
3.442242857142857  4.813
-2.454157142857143  5.82
6.9919714285714285  5.61
7.988257142857143  6.137
2.1805642857142855  3.964
-1.251207142857143  3.565
-1.5735428571428571  2.955
0.9819357142857144  4.72
7.502235714285715  11.424
3.544164285714286  7.705
-0.05725  2.313
3.249821428571429  3.957
1.1143285714285713  4.227
9.015542857142856  7.263
-1.1693071428571429  2.976
-3.0625071428571427  0.851
2.025857142857143  6.813
0.9911428571428571  2.528
5.2900285714285715  10.758
4.039092857142857  3.158
6.188542857142857  11.826
-2.1005357142857144  1.836
2.8122142857142856  5.028
12.174964285714285  5.594
0.8297357142857142  10.579
1.9205357142857142  8.983
-1.9246214285714285  4.205
7.430085714285714  4.986
-1.892842857142857  5.472
11.815757142857143  3.672
-0.5356071428571428  3.343
10.328514285714286  6.607
4.929557142857143  10.124
-2.2800285714285713  0.751
8.454628571428572  7.121
-2.2756857142857143  1.232
5.643664285714286  5.123
6.3449857142857145  8.292
8.939235714285713  5.919
9.02657142857143  5.368
-2.6133571428571427  1.114
-1.2849142857142857  5.01
1.4766071428571428  5.038
9.591099999999999  13.782
-2.4274214285714284  2.876
4.290071428571428  9.109
-0.4254928571428572  1.792
0.30224285714285715  4.711
5.353328571428571  7.767
7.601635714285715  3.807
10.662207142857143  10.126
-2.7850428571428574  4.529
6.777128571428571  9.347
6.558378571428571  6.846
2.9139714285714287  7.818
4.523228571428571  6.867
-1.860392857142857  3.32
0.10400714285714285  3.09
4.815842857142857  8.955
4.764314285714286  9.089
3.745657142857143  7.429
-1.4739428571428572  1.989
-2.4669  1.998
10.351307142857143  4.125
2.9057071428571426  5.081
-2.0261214285714284  0.83
2.0366714285714287  3.292
4.292521428571429  8.975
8.5862  8.717
3.426614285714286  4.782
7.024914285714286  12.547
-2.70695  0.589
4.336635714285714  7.792
-1.0519857142857143  5.228
6.947507142857143  5.616
-2.3374714285714284  5.56
8.151985714285715  8.846
-1.9501714285714287  4.239
-2.036692857142857  2.55
2.447892857142857  3.935
-0.44110714285714286  12.602
-1.2721357142857141  1.731
3.5597071428571425  4.673
6.240964285714286  11.416
-0.9665857142857143  3.361
-0.6960571428571428  2.152
5.801257142857144  8.353
2.937092857142857  13.725
7.462528571428571  8.943
1.6191071428571429  9.996
2.801192857142857  7.065
4.325657142857143  6.85
3.21315  8.152
4.492571428571429  4.777
0.25180714285714284  6.208
6.786314285714285  6.477
4.845064285714286  4.808
-1.3795714285714284  3.949
3.4779857142857145  7.219
-1.8343214285714287  1.832
-1.7417928571428571  2.754
8.18275  6.617
7.795257142857143  9.958
3.5847357142857144  3.173
-1.46535  1.975
3.1109500000000003  2.938
-0.96505  4.119
-0.5492714285714285  3.186
2.47795  4.454
-1.82555  3.381
7.220514285714286  12.14
-1.6470285714285715  1.655
6.219842857142857  7.986
-1.2519785714285714  2.697
11.066307142857141  9.461
6.143050000000001  3.954
13.431364285714286  7.988
-1.4461571428571427  3.635
-2.3178  4.719
-2.3546571428571426  4.95
-1.4868857142857141  4.202
-0.9644499999999999  3.029
-0.57615  10.422
4.486564285714286  9.928
-2.803792857142857  0.871
7.876342857142858  8.544
5.924171428571428  4.436
4.0773214285714285  3.665
-1.1007357142857144  1.562
3.6218500000000002  5.663
2.853464285714286  8.371
13.59125  9.129
-0.07835714285714286  4.237
-2.1031142857142857  2.19
2.3827785714285716  4.529
18.50277857142857  11.031
0.4960642857142857  5.11
-1.9703928571428573  5.114
1.3504428571428573  3.889
3.211242857142857  8.025
6.117728571428572  9.999
6.003507142857143  7.329
-2.235  4.089
-2.9723571428571427  0.489
1.173  4.573
-2.933935714285714  3.586
-2.8017285714285713  0.469
2.2166857142857146  12.47
4.943957142857143  5.895
-0.22985714285714284  4.551
-1.8361285714285713  3.154
7.012485714285715  3.294
2.546535714285714  4.577
6.668978571428572  6.708
-2.0408  2.16
7.318164285714285  6.315
9.863807142857143  10.016
17.408292857142857  8.992
2.3008571428571427  3.668
8.962021428571429  6.749
-2.3517357142857143  1.644
-2.6087642857142854  2.045
1.556907142857143  5.301
-1.40145  4.752
0.5148928571428572  2.523
3.0766714285714283  4.282
5.1281357142857145  6.318
4.0495785714285715  4.749
8.636707142857142  7.884
-1.80855  1.893
-2.6442785714285715  3.628
5.860514285714285  7.391
9.06925  8.849
16.203914285714283  10.455
8.741878571428572  9.549
-0.6276928571428572  2.29
-1.451792857142857  1.379
2.0915857142857144  2.196
6.850321428571428  6.008
6.2675857142857145  5.13
1.3827500000000001  2.347
-1.0939071428571427  2.782
3.5102285714285717  6.323
-0.5915142857142857  2.0
-2.1941928571428573  4.731
4.191478571428571  6.955
0.8920714285714286  3.649
9.567185714285714  7.887
2.2651785714285713  3.954
2.2254285714285715  7.086
0.5871571428571428  1.832
2.972042857142857  3.921
-1.9008142857142856  3.103
-2.812542857142857  4.994
7.342407142857142  4.88
11.400964285714286  7.906
4.74145  7.99
4.35095  8.039
0.8374142857142857  3.737
9.314564285714285  8.406
-1.4549285714285713  3.694
4.510264285714285  5.081
6.439785714285715  7.603
5.682664285714286  5.217
6.192557142857143  7.659
-1.8024714285714285  2.091
8.057621428571428  5.754
0.9207071428571428  5.55
8.171078571428572  6.358
-1.4678499999999999  4.019
0.5660785714285714  2.866
7.073278571428571  8.936
2.8077428571428573  7.647
7.741142857142857  5.517
-0.6989428571428572  1.904
6.9464428571428565  5.974
1.031507142857143  1.974
9.692714285714287  9.645
4.973457142857143  7.469
5.135585714285714  4.149
1.0956285714285714  5.342
-1.841307142857143  2.235
-2.5182714285714285  6.771
2.1551857142857145  5.704
5.4943928571428575  8.451
-1.9082214285714287  1.471
-2.395  4.12
-1.00515  1.064
0.6151571428571428  2.226
3.333942857142857  2.999
-1.9561428571428572  3.662
6.275571428571429  8.277
-1.989107142857143  1.164
3.8016428571428573  8.234
11.420485714285714  10.216
5.936478571428571  5.893
3.6088142857142858  5.693
-2.7109857142857146  2.666
7.5887785714285725  9.839
5.363928571428572  8.105
-1.1199571428571429  1.685
1.1871714285714285  5.958
6.0041714285714285  4.547
12.360399999999998  7.178
-0.2625571428571429  3.209
0.44265  6.427
3.739821428571429  11.645
2.820692857142857  5.218
-0.5933857142857143  4.617
-2.8359714285714284  2.317
4.1356142857142855  4.206
17.816321428571428  7.917
-2.85305  3.753
-2.148957142857143  2.792
1.4905857142857142  2.528
4.062892857142857  5.53
1.1592214285714286  4.165
-1.6999714285714287  4.833
16.539514285714287  11.15
11.851157142857144  6.48
2.1992142857142856  6.391
0.22206428571428571  1.847
0.5999714285714285  3.11
6.4556  9.011
4.067271428571429  4.79
3.187607142857143  6.93
6.32565  5.218
4.507871428571429  7.811
8.5721  9.639
1.1970785714285714  8.265
2.8655500000000003  7.593
-3.091414285714286  2.848
2.8088928571428573  8.002
0.87285  3.14
4.707435714285714  8.482
8.924307142857144  7.968
-0.3720857142857143  2.443
-2.3303214285714287  0.594
4.1805071428571425  3.203
-1.4007571428571428  1.4
6.7397857142857145  10.168
3.4863142857142857  8.949
-2.5367214285714286  2.854
2.7378  7.764
-0.12468571428571429  3.778
-1.1546285714285713  1.45
6.473157142857143  4.961
-2.287114285714286  0.895
0.15673571428571428  3.444
10.551792857142857  9.075
7.8614500000000005  9.436
2.0739571428571426  2.818
-1.1147142857142858  5.07
4.830007142857143  5.613
-0.8828  2.565
2.8618285714285716  9.444
9.18205  10.962
14.462778571428572  4.399
5.396871428571429  9.642
2.905842857142857  2.837
8.759285714285713  5.904
8.371049999999999  13.44
6.374878571428571  7.16
11.300314285714286  11.431
-2.347842857142857  0.673
-2.552392857142857  1.211
3.4783  5.188
4.25045  7.307
3.178692857142857  5.053
3.107885714285714  6.707
6.218685714285714  4.002
11.951557142857144  8.236
11.76902857142857  9.36
1.1183214285714285  3.854
7.144042857142858  10.297
4.098285714285714  3.091
6.929428571428572  4.94
-1.064007142857143  5.221
5.733092857142857  4.813
5.640671428571428  6.232
-2.109564285714286  6.266
3.6856357142857146  4.079
12.179699999999999  7.258
0.7551928571428572  3.118
3.2153071428571427  5.966
7.898357142857143  11.058
-2.5858714285714286  1.61
4.526142857142857  6.335
2.2154714285714285  4.712
-0.6035642857142857  4.195
1.2314714285714286  4.862
2.9219785714285713  8.149
-0.34794285714285716  3.013
-1.1737285714285715  3.87
0.2591571428571428  4.086
0.26334285714285716  2.948
-2.2545571428571427  3.743
2.2425928571428573  5.726
2.740157142857143  5.174
13.727207142857143  4.591
6.9524357142857145  5.275
-1.982235714285714  2.31
-2.8758500000000002  4.51
-1.8408142857142857  2.317
1.2465714285714287  3.634
-0.8951285714285714  2.26
-1.0649857142857144  4.224
0.3848214285714286  1.645
1.1876  2.339
-1.4033499999999999  1.947
3.672092857142857  4.423
-2.6707071428571427  2.978
7.060985714285715  4.224
-0.16592142857142855  5.83
3.8065785714285716  5.71
-2.2604642857142854  4.29
10.255628571428572  4.39
-2.8474714285714287  3.236
5.763421428571429  5.628
-2.8165214285714284  3.216
6.763442857142857  5.07
6.999157142857142  6.253
6.07125  8.453
2.993264285714286  5.192
-1.5244  4.389
8.449528571428571  9.144
-2.0273  1.358
11.745992857142857  7.113
6.293857142857143  4.937
5.145685714285714  8.619
10.620514285714286  2.975
11.541657142857144  6.31
-3.176842857142857  0.523
-2.2818071428571427  0.958
2.4025285714285713  2.394
0.3444785714285714  3.126
4.178728571428572  7.012
16.614192857142857  10.407
0.5394285714285714  3.734
-1.615407142857143  2.924
7.776464285714285  4.502
1.9221928571428573  6.291
1.4514857142857143  4.384
5.375835714285714  4.401
0.4535142857142857  4.079
7.492157142857143  9.768
5.509042857142857  7.744
-2.5676785714285715  0.758
7.769642857142857  6.302
16.97312857142857  11.418
-0.8291857142857143  2.869
0.06480714285714285  4.26
9.92452142857143  5.589
-3.055064285714286  0.576
3.180307142857143  7.147
11.183028571428572  7.223
0.3436214285714286  1.725
3.4013142857142857  5.556
-2.481557142857143  0.714
6.5764000000000005  8.275
0.06055  2.435
-1.9667000000000001  1.152
4.569800000000001  4.938
-3.174907142857143  0.516
-0.7748642857142857  3.765
5.693842857142857  3.616
0.33214285714285713  5.831
-2.081992857142857  1.244
8.751792857142856  6.711
0.15244285714285713  5.486
11.60667857142857  7.196
2.004035714285714  12.095
-2.3743142857142856  5.293
5.930042857142857  7.943
5.8325571428571426  12.627
1.9609214285714285  8.79
1.3205857142857143  3.513
8.364185714285716  12.474
-0.0984  3.38
3.5591  6.191
0.1463785714285714  3.585
4.415378571428572  10.235
-0.05672857142857143  1.823
5.069357142857143  11.367
-3.317907142857143  0.46
5.381085714285714  5.02
2.136807142857143  3.605
13.323678571428571  9.593
4.0424428571428574  4.295
-0.37389285714285714  3.446
1.4653571428571428  2.797
-1.6012285714285714  2.531
1.4961  6.279
-2.835378571428571  0.542
12.834571428571428  7.898
7.580735714285715  12.94
10.0224  9.995
9.713885714285714  11.754
1.3209857142857142  3.178
-2.570607142857143  0.827
-0.7751428571428571  2.428
2.2038928571428573  8.505
-2.0148  4.961
3.6207857142857143  8.483
6.630071428571429  6.83
4.951992857142857  7.308
-0.10907857142857143  13.559
2.857814285714286  3.013
8.722085714285715  7.505
-1.7285428571428572  1.332
0.3184285714285714  1.827
11.713342857142857  6.935
0.23224285714285717  4.35
5.318021428571429  4.821
0.35647142857142855  2.748
7.284578571428572  4.547
4.475271428571428  4.788
4.838221428571429  3.296
12.059314285714287  9.538
-2.7777285714285713  1.189
0.9767071428571429  6.835
8.203814285714287  7.877
-2.0262857142857142  1.04
2.048457142857143  7.939
-1.7992642857142858  2.826
3.171214285714286  7.737
-1.1995  5.961
-2.016057142857143  3.91
-3.2810214285714285  0.717
8.034128571428571  11.27
17.886657142857143  7.763
6.364985714285714  11.451
3.9850642857142855  5.159
4.318771428571429  3.507
11.65867857142857  10.284
15.518792857142856  13.244
-0.8521428571428571  2.538
6.012992857142857  6.133
-1.9707071428571428  3.804
0.8590642857142857  1.891
2.6286714285714288  5.797
-2.3577285714285714  2.041
-1.7066142857142856  3.715
6.2976785714285715  8.896
2.202707142857143  3.814
-2.807442857142857  0.941
-1.5780785714285714  1.206
0.7280142857142857  2.619
10.173449999999999  9.237
2.1889499999999997  2.48
1.5363214285714286  6.239
10.46725  6.835
6.6733714285714285  8.939
-0.2854214285714286  2.605
5.176950000000001  9.83
4.203692857142857  11.144
11.718771428571428  8.0
3.9894785714285717  5.466
-0.6859071428571428  9.484
3.4204285714285714  8.987
-1.0684571428571428  1.358
3.20775  6.776
10.792742857142857  8.687
7.692007142857143  4.21
4.620978571428571  8.792
1.3675285714285714  3.788
-1.329192857142857  2.622
1.0451  3.305
5.287971428571429  3.408
2.483742857142857  6.43
-0.49015714285714285  3.576
-2.2250357142857142  2.109
-1.9928714285714286  1.756
4.454514285714286  4.679
-3.2503785714285716  0.505
9.561192857142856  10.606
-2.2413714285714286  3.988
1.3634071428571428  3.93
-0.23905714285714288  3.619
-2.40995  3.357
-1.2872285714285714  7.554
-2.954407142857143  1.503
6.1601357142857145  5.32
-0.6752  2.746
5.5404  6.94
4.409192857142857  5.346
3.25875  3.646
3.2670785714285717  3.442
5.18855  6.479
13.339564285714285  10.93
0.38229285714285716  6.357
-2.3345714285714285  2.441
-0.9402571428571428  4.171
6.396707142857143  8.723
-1.4661285714285714  1.631
2.9414571428571428  10.474
4.157078571428571  5.856
7.104664285714286  5.347
1.0372214285714287  4.518
8.497035714285715  5.596
5.734999999999999  9.145
1.0704928571428571  4.004
2.4296714285714285  6.537
-1.1268785714285714  3.88
12.52672142857143  6.29
4.63465  3.765
4.034478571428571  3.492
-0.6833285714285714  2.85
8.494707142857143  6.814
-1.5787857142857142  1.255
-2.8263000000000003  1.06
-0.09305714285714287  2.355
3.160364285714286  6.802
4.5964  6.423
6.56015  6.23
-3.076057142857143  4.053
12.14327857142857  8.089
1.0790142857142857  11.873
-0.7198142857142857  2.101
6.26995  4.498
8.596578571428571  8.669
7.698449999999999  13.39
4.081292857142857  8.421
8.820578571428571  5.183
6.8144  8.188
-2.7877642857142857  2.376
9.823114285714286  8.86
6.111  10.763
2.025664285714286  2.903
0.046014285714285716  2.721
6.104228571428571  7.256
0.2851142857142857  2.968
2.8098642857142857  10.528
0.6438071428571428  4.262
-3.049307142857143  4.254
5.041371428571429  8.597
2.758357142857143  8.198
7.86177857142857  6.372
-1.4010285714285715  1.299
0.8713642857142857  4.016
10.582707142857142  9.745
0.7446999999999999  2.071
-0.07440714285714285  2.921
7.388621428571428  8.01
4.942464285714286  5.727
-2.918107142857143  1.476
-0.11244285714285715  1.924
-0.5940714285714286  1.777
1.8269642857142858  3.665
1.1427142857142856  5.01
-1.8412928571428573  1.685
-0.38721428571428573  1.739
0.6173714285714286  4.605
0.29825714285714283  2.238
2.64265  3.228
-0.6614  4.953
-1.1441928571428572  1.109
5.575264285714286  7.478
8.2549  7.755
-1.5336  1.273
2.6960571428571427  13.991
-1.8015928571428572  1.21
-0.056364285714285714  3.288
0.19107857142857143  2.237
-1.8673357142857145  3.509
-2.2792785714285713  4.369
1.0741285714285713  4.724
10.189942857142858  5.26
8.951657142857142  9.773
5.912871428571429  12.824
6.684992857142857  7.866
8.756092857142857  7.103
-1.7998428571428573  2.892
1.8999785714285715  7.713
0.1692357142857143  3.009
-0.9459571428571428  4.238
5.9089285714285715  7.937
4.752242857142857  4.755
6.674328571428571  11.269
1.3129000000000002  6.752
6.91935  6.613
7.605292857142857  4.412
3.610114285714286  7.523
2.226057142857143  10.611
7.196492857142857  6.922
6.622557142857143  2.962
-0.2606428571428572  5.357
9.002  8.174
1.8373499999999998  4.252
-0.8841714285714286  4.78
-1.1428  4.875
5.473178571428572  7.794
5.979492857142858  13.553
0.016614285714285713  2.399
-1.4863142857142857  3.46
-2.8061285714285713  2.929
2.7541714285714285  2.867
-1.8272142857142857  1.122
-1.2992571428571427  3.303
-2.4509714285714286  1.261
9.943078571428572  5.8
-1.7264642857142858  1.607
5.71905  8.489
4.750321428571429  3.141
-0.49979999999999997  7.617
-2.6611499999999997  1.008
5.7740285714285715  8.95
2.843185714285714  3.859
7.412857142857143  9.667
0.3471785714285714  2.545
-2.4464714285714284  0.81
-2.830035714285714  0.582
4.701457142857143  8.648
-2.8243214285714284  0.931
-0.8197714285714286  3.724
1.0212571428571429  4.349
1.2568642857142858  3.03
1.29065  3.463
8.457692857142858  6.206
-1.3754571428571427  1.431
1.652542857142857  3.903
-1.7794285714285714  0.922
17.210292857142857  7.899
-2.6400642857142858  4.808
3.043657142857143  10.878
2.47565  4.86
-2.4463285714285714  2.473
3.2410285714285716  10.925
-2.339914285714286  3.714
6.035242857142857  7.981
7.349607142857143  6.312
2.563957142857143  9.267
9.182885714285714  7.734
12.141685714285714  7.98
6.696128571428571  9.137
-2.549592857142857  2.922
9.029942857142856  4.255
8.41615  8.819
0.29442857142857143  2.393
-1.4038000000000002  3.075
0.5447785714285714  3.207
7.6623  7.959
4.7748  7.797
10.563214285714285  8.97
5.836421428571429  6.536
6.978471428571429  8.652
1.4037857142857142  5.611
3.4522571428571425  8.947
12.020607142857143  8.265
-1.8721857142857143  3.344
0.46485714285714286  3.707
5.1433928571428575  3.124
2.085842857142857  6.652
7.305314285714286  4.023
-1.1725785714285715  1.478
4.321764285714286  7.175
0.5697142857142857  5.88
4.482328571428571  3.355
-2.741628571428571  5.679
-2.5141142857142857  0.869
-1.9650642857142855  4.551
4.7999  9.442
0.8518  4.271
-0.8331285714285714  4.585
3.0694214285714287  7.735
-2.6725642857142855  0.795
-1.9104642857142855  4.422
7.991871428571429  6.891
0.8584428571428572  2.22
2.593864285714286  3.684
7.832578571428571  7.144
1.0173642857142857  2.99
-2.4642071428571426  2.711
10.57905  11.719
-2.1843357142857145  3.293
4.900914285714286  4.063
1.3126857142857145  3.371
1.4017928571428573  4.395
-2.681092857142857  3.882
3.5970142857142857  3.009
5.837578571428571  13.075
11.5427  12.742
4.435907142857143  5.586
5.046178571428571  4.955
4.381485714285715  6.806
5.364771428571428  9.232
-0.7690214285714285  2.474
9.027957142857142  9.977
5.118071428571429  2.618
3.6132785714285713  6.375
5.731164285714286  9.048
2.529907142857143  7.0
4.456271428571429  3.921
10.452757142857143  6.687
9.824300000000001  4.268
-2.8771285714285715  4.117
7.216785714285715  3.725
7.906842857142858  6.208
8.756885714285714  5.046
5.319628571428572  9.741
4.4494428571428575  3.433
-0.7825357142857143  10.682
12.778464285714286  8.539
6.081185714285714  5.118
-1.3123142857142855  0.976
7.566607142857143  9.662
-2.9744714285714284  2.058
11.653871428571428  8.124
19.32483571428571  8.913
3.9305642857142855  5.33
11.538792857142857  7.967
16.41252142857143  8.456
14.474571428571428  11.166
4.523007142857143  7.092
-2.7391357142857142  0.824
-2.272892857142857  1.06
4.5451999999999995  4.138
4.727485714285714  2.708
-0.6335071428571428  3.286
-2.445871428571429  3.074
-0.06015714285714286  5.662
-2.3186285714285715  1.261
5.485921428571428  9.26
6.511221428571429  8.578
1.3437142857142856  5.193
-0.1715  3.413
3.282435714285714  5.872
4.619257142857143  4.279
9.799914285714285  4.583
5.1638142857142855  9.654
2.3113214285714285  5.274
-2.1965928571428575  1.44
6.663507142857142  6.49
3.3718857142857144  6.898
5.983557142857142  5.788
-2.466642857142857  4.623
-0.7843571428571429  3.406
-1.81795  1.515
-2.7981214285714286  4.178
1.0677999999999999  3.34
6.2875499999999995  8.987
-2.379307142857143  4.655
1.9677  3.017
8.264935714285713  6.476
-0.5361142857142857  2.455
1.0517785714285715  2.423
-2.641642857142857  3.886
10.270564285714284  8.441
1.761842857142857  2.981
0.08917142857142857  3.334
3.917935714285714  6.187
3.9714285714285715  5.476
-1.8222500000000001  2.628
5.286657142857142  6.763
7.2168785714285715  7.316
2.9631214285714287  9.572
8.183607142857142  8.472
8.564678571428573  6.496
8.232771428571429  4.742
-0.12852857142857144  3.56
16.95187857142857  10.02
2.3381857142857143  7.319
-1.8774785714285713  2.942
-2.5871642857142856  1.012
-1.9459142857142857  3.264
-1.865707142857143  0.826
5.18525  9.764
-2.7541214285714286  4.289
-1.1338928571428573  3.242
7.039092857142857  6.639
6.977478571428572  5.989
-2.330314285714286  4.455
-2.611264285714286  0.768
4.901507142857143  4.021
-2.013457142857143  2.478
-0.29815714285714284  2.859
6.086457142857143  3.891
5.385871428571429  7.199
10.05975  7.752
5.1077642857142855  3.723
-2.547457142857143  4.23
3.486942857142857  6.468
0.2922571428571428  3.268
-1.9449785714285717  0.93
4.752292857142858  6.219
-0.6018785714285715  2.14
-2.5473500000000002  1.641
0.21799285714285713  2.356
4.5620714285714286  5.233
1.0379785714285714  5.131
-2.2001214285714283  0.673
4.977057142857143  3.575
4.465642857142858  8.355
8.804385714285715  8.264
-2.3705285714285718  0.59
10.251578571428572  7.098
8.677528571428573  7.259
3.906571428571428  3.772
1.4783285714285714  4.113
-2.5707785714285714  0.627
4.520664285714286  8.629
9.988935714285715  9.689
0.012964285714285715  4.78
-0.22172142857142857  4.84
-1.72915  1.62
0.6952571428571428  9.3
8.461135714285714  10.202
-2.7120714285714285  3.224
-0.9714428571428572  4.365
-2.24415  1.692
7.054228571428571  9.276
0.99465  2.636
-2.1613785714285716  2.4
7.525457142857143  4.879
-2.731207142857143  0.835
-2.528657142857143  1.208
4.579985714285714  5.682
7.0399071428571425  4.758
-3.338764285714286  0.35
-1.0671714285714284  1.786
-0.2483571428571429  4.24
4.064442857142858  8.969
5.3148857142857135  7.552
5.811328571428572  4.606
1.9497499999999999  10.164
2.6443857142857143  3.916
5.155957142857143  6.127
-2.1231285714285715  1.388
3.735957142857143  4.471
2.259857142857143  10.175
3.7333857142857143  6.24
4.760585714285714  5.217
5.819157142857143  6.078
-2.7510142857142856  1.228
0.7268285714285714  3.06
-2.70455  0.484
14.466007142857142  7.543
-2.3329285714285715  0.82
0.8549714285714286  1.522
4.392721428571429  5.741
5.676664285714286  8.869
3.0129428571428574  8.248
3.6582000000000003  4.299
8.782449999999999  9.276
-2.2115  3.583
-2.0115857142857143  2.653
-0.3481857142857143  1.762
-0.872  4.828
7.3358  7.572
5.366414285714286  5.465
7.644842857142858  8.794
8.52657142857143  7.242
8.23642857142857  8.291
6.038378571428572  7.265
3.24715  5.934
-0.09842142857142858  2.31
-2.2554  1.044
1.638842857142857  3.718
-1.0956785714285715  2.014
5.893592857142857  5.353
12.220692857142856  5.572
5.710064285714286  4.805
4.981714285714286  6.218
-1.9277  2.911
1.459107142857143  3.664
0.5551214285714285  3.736
-1.8421714285714286  2.886
5.257785714285714  7.531
-0.3960642857142857  3.81
11.45652142857143  9.825
5.280757142857143  6.168
3.6250285714285715  4.075
7.815771428571429  9.853
2.969392857142857  2.561
3.0218285714285713  5.717
3.5960928571428568  8.601
5.844935714285715  7.725
6.547535714285714  6.133
0.52745  3.776
0.1608  11.473
4.569371428571428  11.004
1.2464000000000002  5.474
3.2353285714285716  11.316
13.97492142857143  5.273
-2.1240071428571428  2.98
-0.1898142857142857  4.856
3.061757142857143  3.627
3.1884428571428574  6.767
-0.22774285714285714  2.737
9.845842857142856  5.439
18.187564285714284  7.967
-1.8937571428571427  1.779
6.9897  8.087
10.431085714285715  10.259
8.6077  9.958
-2.0891714285714285  2.271
7.147807142857142  7.279
16.10467142857143  7.584
7.276042857142857  5.421
1.888292857142857  3.173
-1.2390642857142857  1.717
9.582828571428571  8.728
2.6945571428571427  5.439
5.841757142857143  8.363
-0.573  1.467
5.788864285714286  5.916
9.074614285714285  12.244
2.8738357142857143  3.131
4.527164285714286  9.13
8.198271428571429  9.737
-1.8280142857142856  2.366
2.7645  5.288
7.2106  7.317
0.3012214285714286  2.586
3.537921428571429  5.06
-2.2785  1.089
8.018735714285715  9.072
9.336321428571429  5.948
4.156157142857142  7.332
-0.2024  4.571
-2.029  6.484
7.55125  5.431
3.7285714285714286  6.719
8.923678571428573  10.986
7.547464285714286  5.429
4.602257142857143  3.634
4.829285714285715  6.564
3.3449214285714284  5.308
-0.08032142857142857  3.1
5.974185714285714  7.413
5.574971428571429  3.345
5.571314285714286  3.984
4.204478571428571  7.622
-2.139485714285714  5.405
5.389321428571429  7.193
3.534357142857143  5.338
7.453271428571429  9.571
-2.0253428571428573  1.647
-2.982142857142857  3.927
6.937914285714285  7.84
10.042371428571428  11.357
11.962435714285714  6.623
6.590971428571429  11.285
1.2291642857142857  3.565
5.556935714285714  10.179
11.601135714285714  5.623
-1.0030142857142856  2.5
-0.6267285714285714  2.872
-3.197607142857143  0.454
-1.1790500000000002  2.622
10.011992857142857  11.035
-2.0349214285714288  4.119
8.642000000000001  11.794
2.128778571428571  5.026
-1.0047357142857143  3.795
1.3110285714285714  3.861
0.5152857142857142  1.766
5.423078571428571  9.763
3.7942071428571427  9.771
2.338035714285714  6.037
-3.0280714285714287  0.421
7.915507142857143  9.725
4.827064285714286  4.612
-0.14092857142857143  7.449
-2.9801285714285717  0.545
2.127264285714286  9.193
-0.8935785714285714  3.788
2.385807142857143  7.818
5.0118857142857145  5.908
0.07154285714285714  2.662
6.507207142857143  11.131
3.1845142857142856  3.563
0.30197857142857143  3.561
0.5591285714285714  3.927
0.2504214285714286  3.674
1.979642857142857  5.376
-0.3576214285714286  4.229
-2.74045  0.762
3.926328571428572  4.908
1.7785714285714285  6.86
7.497028571428572  8.285
7.734585714285715  4.808
-1.8388857142857145  3.561
-0.8311142857142857  4.302
-2.2760928571428574  3.964
-0.8541642857142857  3.258
-0.2797428571428571  8.362
8.28045  5.834
-1.75335  1.408
5.0526  4.783
1.0468  4.082
-0.3600285714285715  1.363
8.136457142857143  8.346
3.586057142857143  5.666
-2.8093285714285714  3.021
-1.6616142857142857  1.996
7.200771428571429  4.584
-2.5929928571428573  0.622
8.599264285714286  11.096
1.6024785714285714  2.619
-2.3054357142857143  2.47
2.5395214285714287  6.393
1.7813214285714285  2.316
4.975385714285714  3.465
2.7203285714285714  6.141
-2.0467285714285715  6.68
1.899614285714286  3.697
-1.6931  2.658
2.0805142857142855  8.306
-1.3146571428571427  1.311
3.5086785714285713  7.223
0.37264285714285716  2.675
7.013007142857143  9.224
14.40445  9.002
5.179771428571429  13.102
0.5998071428571429  3.968
-3.0347214285714283  1.523
5.798764285714285  8.523
-2.0782928571428574  3.693
4.684621428571428  14.324
2.571557142857143  4.582
-3.066614285714286  0.784
3.0482  7.287
3.383435714285714  9.194
4.439121428571428  5.633
-2.7458142857142858  3.782
6.8456  7.634
-0.4985071428571428  3.595
7.978721428571428  5.882
10.484092857142857  9.246
7.384807142857143  7.13
-0.022114285714285715  2.788
9.33705  7.79
-1.4238142857142857  2.969
-0.2940285714285714  2.675
3.567085714285714  9.861
3.8563214285714285  5.396
3.2187642857142857  2.551
2.863892857142857  7.02
8.8482  4.995
-1.4466285714285714  2.553
2.0221214285714284  7.315
3.7539214285714286  4.023
-2.8954785714285713  5.036
7.426692857142858  3.039
13.342778571428571  12.352
2.0351714285714286  3.74
1.296207142857143  3.692
-0.020442857142857145  4.634
-0.9991357142857142  6.715
7.336314285714286  6.905
18.570835714285714  8.171
-1.7640928571428571  3.388
0.20500714285714286  2.73
-2.469864285714286  1.159
2.184485714285714  3.425
3.651614285714286  4.246
2.473242857142857  6.03
5.309971428571428  6.776
15.6615  7.385
3.6709642857142852  7.063
8.66847857142857  14.688
-1.2800714285714285  3.393
16.53870714285714  8.652
1.7305785714285715  2.849
6.293578571428571  7.5
2.2384999999999997  7.355
2.0392714285714284  8.736
4.100764285714286  6.256
1.5219214285714284  4.515
11.412550000000001  9.259
-1.5660857142857143  3.621
7.398785714285713  8.187
11.026157142857143  4.75
-0.9916  3.097
-3.226257142857143  0.522
3.628628571428571  4.125
3.0759642857142855  5.415
8.139707142857143  9.409
11.896814285714287  6.681
-0.7771  4.793
-2.8739357142857145  2.529
5.906935714285714  7.578
3.488857142857143  4.93
8.803042857142856  8.792
-0.6609357142857143  4.907
3.810507142857143  8.495
2.8332928571428573  8.607
3.1308857142857143  6.345
7.523785714285713  7.519
-1.79555  2.395
8.809664285714286  11.821
11.519114285714286  8.624
5.877035714285714  8.476
19.721578571428573  7.584
5.982200000000001  4.81
1.5291428571428571  4.654
5.2765  7.181
7.358257142857142  7.154
8.269378571428572  10.668
9.330214285714286  5.591
4.422814285714286  4.934
1.5444142857142857  10.701
2.8595214285714285  3.872
-0.7608571428571428  5.256
6.415335714285715  7.328
0.7413214285714286  2.415
-1.1963714285714284  3.814
11.163692857142857  8.59
-1.0492571428571427  5.624
-0.09876428571428571  1.798
7.014021428571429  8.46
-2.8577214285714287  0.636
7.878550000000001  7.961
0.2747428571428571  6.971
7.265171428571429  9.431
5.224407142857143  5.466
4.798821428571429  7.522
5.134792857142857  14.157
2.920457142857143  4.695
3.6447714285714286  6.021
7.855592857142857  6.94
2.9218571428571427  9.754
-0.6739714285714286  4.061
5.787  7.509
8.446821428571429  9.147
8.062314285714285  10.741
1.4727928571428572  2.658
3.6298000000000004  6.527
0.66295  7.108
1.0650357142857143  7.158
17.839742857142856  8.608
7.96655  7.806
9.668971428571428  7.978
3.485864285714286  9.33
3.389007142857143  4.36
8.522428571428572  6.594
-2.7722357142857144  0.885
2.784757142857143  6.057
11.111435714285715  9.849
4.488235714285714  8.196
7.44355  8.548
10.357342857142857  9.783
11.243471428571429  6.671
-2.838157142857143  4.639
6.732714285714286  14.456
2.2353642857142857  3.01
-2.3328285714285713  0.817
3.3552857142857144  10.616
-0.33449285714285715  2.333
-0.74115  3.934
-3.033857142857143  4.254
8.881214285714284  6.522
1.5242857142857142  2.843
8.105564285714285  9.492
8.11592142857143  9.678
7.040171428571429  4.11
1.9489571428571428  7.087
4.2683  8.678
8.036871428571429  5.595
0.7207357142857144  4.343
5.241592857142857  7.212
8.330064285714286  4.06
7.715392857142857  7.659
8.213092857142858  12.402
-0.25984999999999997  3.101
5.60445  7.974
-1.8066714285714285  1.842
6.475071428571429  6.216
-2.5543  2.519
-1.1211785714285714  1.526
0.7882142857142856  4.925
3.6523  10.527
1.0805785714285714  7.073
0.6745928571428571  2.49
2.779892857142857  3.134
2.4807357142857143  3.549
-2.0364285714285715  3.147
-2.980928571428571  3.968
4.771064285714285  8.724
3.1433714285714287  5.542
7.64385  13.587
0.22675714285714285  2.047
-0.58105  2.449
5.953835714285715  7.725
8.512628571428571  10.137
4.7566  8.16
-1.4995  4.296
0.6915642857142857  3.291
3.14365  6.897
8.013757142857143  5.386
-2.2269785714285715  4.432
0.4229214285714286  5.749
6.045478571428571  5.795
9.758314285714286  13.598
0.008492857142857144  4.49
6.154628571428572  11.718
6.8560428571428575  9.189
-0.6177071428571429  2.198
-0.8859857142857143  2.869
6.619928571428571  5.5
6.316878571428572  5.651
15.255578571428572  9.852
-2.724642857142857  3.33
5.882492857142857  6.106
-2.8831642857142854  0.624
1.1139142857142859  3.04
8.05102142857143  6.85
9.409071428571428  7.708
3.035142857142857  3.996
7.4985  8.475
2.6273285714285715  3.365
2.0218642857142854  6.059
-2.237085714285714  2.258
0.12589285714285714  6.781
-2.8275357142857143  1.447
3.4038642857142856  5.609
-0.9862857142857143  4.765
2.3847785714285714  2.651
-2.2059714285714285  4.823
1.2743357142857143  2.729
-3.011292857142857  3.584
4.318928571428572  3.174
6.961592857142858  13.045
-2.1367  1.725
1.2204428571428572  3.021
-1.7424785714285715  6.088
5.197278571428572  11.347
0.5668428571428572  2.183
1.1301642857142857  2.939
1.5650285714285714  5.714
-3.0324571428571425  3.828
-2.513592857142857  1.544
6.396421428571429  10.874
-1.1824642857142855  1.731
4.365957142857143  3.023
3.377207142857143  3.247
-1.3059142857142858  2.891
-0.38061428571428574  3.692
1.7650714285714286  4.332
3.06955  5.353
-1.8247714285714285  1.309
10.728935714285713  8.901
-1.7417142857142858  6.64
6.698378571428572  4.054
-2.63785  2.318
4.343585714285714  4.713
6.155957142857143  3.711
14.500164285714286  9.019
15.173364285714287  9.387
8.014050000000001  9.082
8.831414285714285  9.168
4.472992857142858  9.106
-2.2302857142857144  1.079
1.4630142857142858  4.427
-2.3794  3.818
0.43514285714285716  1.959
-1.1382071428571428  2.983
13.132428571428571  10.083
9.067350000000001  10.041
7.464678571428572  7.773
3.4418142857142855  3.876
-2.125635714285714  1.44
-2.7585785714285715  0.483
1.17875  3.643
10.244328571428571  6.608
6.087578571428571  11.693
2.2963714285714287  4.592
5.900942857142857  11.429
-2.0451928571428573  3.215
-1.0341  1.117
-0.4933928571428572  2.993
11.515942857142857  13.791
14.328885714285715  7.162
8.06707142857143  9.064
9.278285714285715  5.32
6.804078571428572  9.87
6.797428571428571  8.34
5.610235714285714  5.149
3.9773499999999995  4.853
-1.6378857142857144  2.583
5.29175  8.882
0.36815  1.162
2.7279142857142857  5.353
6.817671428571429  4.003
16.370714285714286  9.442
-0.4508357142857143  1.17
9.09675  7.17
2.164707142857143  5.606
1.6721  3.766
4.462878571428571  4.074
13.593664285714286  10.073
-2.9283928571428572  0.699
3.1691857142857143  6.652
3.74225  6.032
-0.03224285714285714  2.391
-0.25839285714285715  2.383
7.2530214285714285  7.517
-2.9381142857142857  2.416
-2.5667  3.539
-1.0952  2.233
-2.0349142857142857  0.938
-2.0938785714285713  2.397
-1.4790571428571428  1.721
11.907807142857143  8.511
3.7804857142857147  9.133
1.6853928571428571  3.357
0.16225  2.694
-1.411342857142857  4.677
-0.5563071428571428  4.243
7.973764285714286  4.612
5.175092857142857  11.542
2.044578571428571  6.86
-0.85285  4.132
-2.8616785714285715  0.683
5.029735714285715  4.981
5.481142857142857  8.57
-2.8097142857142856  2.49
-2.637514285714286  0.803
4.311542857142857  7.609
-2.2723  4.798
0.5751285714285714  4.083
9.452257142857142  5.352
14.206850000000001  10.611
-0.16674999999999998  4.619
3.3074357142857145  7.004
7.302157142857143  7.245
7.897521428571428  3.25
0.3445142857142857  3.964
4.336135714285714  8.974
4.598907142857143  5.627
-1.8856214285714288  2.463
5.431878571428571  6.585
2.9608714285714286  3.751
-2.6876357142857144  2.979
3.5420785714285716  7.509
-0.04915  2.039
-1.84315  2.1
-2.2535714285714286  3.805
6.966407142857143  6.489
-0.3528142857142857  1.915
2.946342857142857  7.266
3.3892857142857142  9.08
-0.6566142857142857  1.302
10.529914285714286  5.93
-1.5363499999999999  4.379
-1.6817071428571428  2.454
6.809  6.021
11.394264285714286  7.915
9.77415  5.688
7.350228571428571  5.035
4.964885714285714  5.569
0.2742857142857143  3.134
6.5119428571428575  6.981
-1.4209357142857144  0.696
-2.4245  0.738
5.97025  6.022
1.10945  5.35
-1.816792857142857  3.666
2.643292857142857  2.748
8.961492857142856  12.877
3.0388714285714284  3.031
11.683478571428571  11.889
-2.9038  4.363
7.837657142857142  6.737
1.9249285714285715  8.81
11.127092857142856  11.947
12.438335714285714  10.386
-1.1927642857142857  7.789
9.652128571428571  9.061
0.8474714285714285  1.701
3.3419714285714286  4.379
7.745685714285714  5.198
3.8881642857142853  7.487
-2.757071428571429  0.525
5.159400000000001  8.059
-0.43847142857142857  2.475
-1.5875  2.493
-0.7198785714285715  6.485
-0.6626785714285715  5.025
-1.2096  1.398
4.959492857142857  4.797
4.127871428571429  3.949
-2.1612  5.493
14.136535714285714  7.637
-1.6394642857142858  0.828
2.277614285714286  5.589
-1.6428785714285714  3.132
5.11235  10.398
7.156292857142857  8.69
3.214107142857143  6.92
13.198585714285713  7.069
-1.7998928571428572  1.883
-1.83705  3.176
2.4219714285714287  8.339
3.9305  3.973
3.370157142857143  5.024
3.2193071428571427  6.597
-0.21095  8.341
-1.8012000000000001  1.605
3.3992714285714287  7.771
3.6403071428571425  11.021
2.033457142857143  5.502
7.374071428571428  10.156
-1.1095857142857144  1.316
10.338957142857142  5.852
2.3403071428571427  2.829
6.791514285714285  7.951
5.65475  6.407
12.470821428571428  8.268
2.130057142857143  3.711
-2.3897642857142856  0.889
-2.7014285714285715  1.17
9.125514285714285  6.889
5.840378571428571  5.825
1.2989214285714286  6.033
-1.8397857142857141  3.03
4.478164285714286  2.866
-2.49105  0.894
6.168221428571429  6.537
8.279485714285714  4.782
4.664721428571429  4.004
-1.3626071428571427  3.846
5.318114285714286  7.618
5.3370999999999995  4.675
1.0952785714285713  5.358
1.024392857142857  2.791
1.9571499999999997  4.19
9.15632142857143  6.549
6.063364285714286  3.456
2.994007142857143  2.956
5.158564285714285  7.995
-1.1455  0.969
-2.873364285714286  0.586
-2.3402  3.316
6.1998999999999995  4.069
13.435242857142857  10.175
5.469707142857143  5.63
3.8177214285714287  7.832
-2.4568357142857145  2.391
6.042721428571428  6.6
-1.9049785714285714  2.225
-1.70435  1.802
-0.9254499999999999  4.611
-2.3064071428571427  3.12
3.8988857142857145  3.714
2.2011285714285713  3.791
-0.13849285714285714  6.302
5.788178571428571  8.47
3.502207142857143  6.375
4.5875642857142855  5.015
-2.1281357142857145  0.698
4.873371428571429  6.357
10.380371428571427  6.703
10.18715  8.123
-0.8395  13.982
1.1088071428571429  2.758
0.6725928571428571  7.046
-0.24605000000000002  8.829
7.953950000000001  7.553
-2.7043285714285714  2.807
-1.5773714285714284  0.928
-2.845385714285714  2.599
-2.298785714285714  3.949
13.112392857142856  9.562
13.113692857142857  8.674
8.396471428571429  7.483
-1.8116571428571429  4.52
-0.5194142857142857  3.639
2.682207142857143  5.309
-0.8397857142857142  2.066
10.235464285714285  5.825
12.011328571428571  13.575
2.5987285714285715  3.875
4.409092857142857  3.493
2.0487428571428574  3.536
2.8167500000000003  4.068
2.4552642857142857  8.699
7.468207142857143  7.883
7.362285714285714  7.599
1.2624214285714286  2.631
3.4795142857142856  5.857
4.876078571428571  9.451
0.03585714285714285  4.225
9.306857142857144  6.43
5.245900000000001  8.926
-1.568992857142857  3.111
2.36625  5.255
9.569771428571428  5.18
0.023000000000000003  3.931
-2.9186285714285716  2.889
-1.89205  1.751
-0.09452142857142858  7.076
-3.1195785714285713  0.729
6.2255714285714285  5.083
2.6317928571428575  5.877
0.22038571428571427  3.992
5.6398142857142854  8.534
5.367828571428571  12.468
-2.6510857142857143  3.054
-0.4251214285714286  2.277
4.099285714285714  12.363
-2.5235142857142856  0.597
13.456442857142857  9.646
7.423992857142856  9.163
6.804221428571428  7.415
0.1666357142857143  3.563
7.767878571428571  6.254
9.501249999999999  9.15
7.5353  9.283
0.7353642857142857  4.161
6.637564285714286  12.201
1.4498571428571427  5.552
3.8096642857142853  3.841
2.3419642857142855  5.367
-0.36838571428571426  3.335
9.830828571428572  6.082
3.655957142857143  6.484
11.782435714285715  7.41
-2.410657142857143  3.635
-0.09382142857142857  2.563
-2.8570928571428573  3.424
8.427928571428572  11.164
-2.4914  0.709
-2.495357142857143  4.697
2.0493785714285715  5.953
7.078621428571428  10.85
-2.6544785714285717  1.429
-0.607642857142857  3.235
2.1548857142857143  6.13
-0.23551428571428573  4.204
15.380614285714286  10.968
-3.141664285714286  0.441
6.334714285714286  3.724
-2.8215214285714283  1.87
-2.5411214285714285  0.671
-3.01025  0.566
3.8057928571428574  6.187
0.1458785714285714  2.899
7.6981214285714294  9.716
12.863042857142858  10.224
-1.734592857142857  2.672
0.54675  5.018
7.6954  11.187
4.0711571428571425  9.843
11.151285714285715  8.328
-1.36535  1.582
0.3125857142857143  2.977
-1.1709571428571428  3.1
-1.2469000000000001  1.384
12.28825  9.445
-0.9496785714285715  4.808
-0.6815785714285715  2.007
-0.8552071428571428  3.503
0.5383714285714286  3.109
-1.0309642857142858  3.062
0.7409214285714286  4.694
6.370985714285714  8.262
-0.3292857142857143  1.792
6.590271428571429  6.132
6.444864285714285  6.97
9.618328571428572  9.891
-2.6653  5.805
10.128292857142858  5.759
0.6874857142857144  9.54
8.440114285714285  7.198
2.668614285714286  3.437
4.2153285714285715  9.15
-2.553435714285714  2.855
-2.274507142857143  2.699
4.715457142857143  5.599
-3.11825  0.333
5.918371428571429  4.662
-2.3632857142857144  4.278
-1.2857142857142858  3.281
5.0355428571428575  9.4
-2.4777  3.091
6.3589714285714285  8.499
5.044928571428571  6.286
5.049207142857143  3.585
-1.3379357142857142  1.23
-1.3360357142857142  2.042
-0.9762071428571429  3.09
-2.7501357142857144  3.263
2.7108214285714283  8.255
3.8989499999999997  4.759
-0.4936071428571429  3.207
-0.6868928571428572  6.323
6.757942857142857  3.212
3.0204714285714283  9.171
5.379664285714286  9.126
7.710292857142857  9.706
1.4326214285714287  7.678
1.9544428571428571  2.948
3.14  5.177
5.3679428571428565  4.97
-1.3833428571428572  4.414
6.650628571428571  7.297
-2.7081  1.63
0.7722  3.183
1.6792928571428571  2.668
-1.5594642857142855  3.214
-0.8061642857142857  5.556
0.08740714285714286  6.045
0.5466500000000001  3.183
11.307457142857144  7.385
-3.1717714285714287  3.58
2.5329071428571432  7.333
1.0801785714285714  6.78
2.2947142857142855  4.564
2.458892857142857  9.417
1.7693714285714286  6.733
7.116128571428572  4.577
-0.6960285714285714  2.956
1.5413999999999999  3.131
0.13767857142857143  4.789
1.7203642857142858  6.746
8.370407142857143  12.638
7.106842857142857  8.069
6.569528571428572  10.625
6.640192857142857  9.606
6.150378571428571  5.981
-1.23155  4.336
13.2668  6.676
0.5715428571428571  5.407
9.38475  11.908
1.5937928571428572  5.309
-0.7466357142857143  2.979
2.452342857142857  7.354
-0.18587857142857142  11.832
8.028357142857143  8.569
-3.0778214285714283  1.018
-2.989521428571429  2.199
-0.2507928571428571  4.543
2.9816857142857143  8.105
-0.9317928571428571  3.473
-2.53895  4.515
-0.3954642857142857  3.221
-1.6991928571428572  2.945
-1.6722571428571429  2.624
-2.594457142857143  2.491
12.160671428571428  9.624
-0.06692142857142858  2.623
-3.149642857142857  0.976
5.683292857142857  4.381
0.4564214285714286  3.449
5.883571428571429  5.275
3.8764571428571424  7.972
-0.5859142857142857  3.584
2.0087  12.15
2.2726285714285717  3.921
-1.7854857142857141  1.616
5.632135714285714  6.26
4.698992857142858  9.392
-1.9907214285714288  1.215
-2.60705  1.222
-1.5432285714285714  0.964
5.128928571428571  7.191
2.1581571428571427  3.368
4.518078571428571  7.947
-2.8714142857142857  3.867
-0.5997857142857143  6.481
5.098485714285714  5.171
8.65602142857143  6.456
4.563078571428572  7.314
3.288907142857143  6.218
7.276057142857143  4.874
-1.00545  3.111
-1.0993714285714287  2.289
7.214942857142857  6.171
-2.723457142857143  2.993
7.316742857142858  7.898
5.531121428571429  4.648
-2.3110714285714287  0.713
1.6486214285714285  2.633
-1.0037714285714285  3.636
4.603471428571429  5.332
-2.486735714285714  1.288
8.123885714285715  9.876
-3.0575857142857146  0.792
3.1018714285714286  4.136
0.07675714285714286  7.182
1.7002214285714286  3.203
0.06395714285714287  5.759
-2.750971428571429  3.91
6.726678571428572  7.163
9.192735714285714  4.281
14.68337857142857  11.231
3.9919857142857147  7.532
0.6348142857142857  2.014
4.561642857142857  3.328
5.427507142857142  8.379
1.77895  1.952
-0.7422571428571428  7.139
-2.4436714285714283  0.69
-0.6162785714285715  6.809
9.16675  9.876
6.59395  5.58
-1.955007142857143  1.068
8.861835714285714  7.596
-1.2387142857142857  2.372
7.2745500000000005  12.338
0.5081214285714286  2.275
5.100421428571428  5.492
-2.481814285714286  3.37
11.795371428571428  9.599
4.473471428571428  13.286
5.527042857142857  7.292
5.832792857142858  8.296
0.8023428571428571  1.893
5.23675  3.546
7.728107142857143  5.414
1.2947785714285716  4.838
9.690907142857144  7.561
1.6124357142857144  7.694
5.942571428571429  5.685
-0.6019357142857142  3.279
7.675278571428572  8.493
2.222107142857143  2.5
2.545578571428571  4.947
0.9412714285714285  2.575
0.7799285714285714  6.149
9.391957142857143  6.888
-2.136964285714286  2.939
-1.70455  2.781
-0.5693928571428571  3.144
2.9716285714285715  3.418
1.9884785714285715  5.483
2.8760857142857144  5.424
6.742621428571429  4.753
9.882235714285713  7.194
7.598992857142856  8.532
-2.447242857142857  1.977
-0.35981428571428575  3.559
0.8832642857142857  4.221
9.455828571428572  10.377
-2.096357142857143  4.241
5.855392857142857  4.222
2.56595  12.647
0.94745  1.948
7.869514285714286  6.331
4.846778571428572  8.68
-2.95625  0.771
1.4860714285714287  4.16
-2.48385  3.954
4.94675  6.702
4.13885  11.274
6.584871428571428  5.395
-0.32718571428571425  2.791
0.7036928571428571  3.572
-2.113242857142857  2.831
2.7886214285714286  6.389
-2.9375071428571427  2.549
5.939635714285714  4.275
8.064321428571429  8.879
6.621085714285714  5.306
1.5375928571428572  1.821
7.955221428571429  5.714
4.3421642857142855  5.932
7.686942857142857  5.768
10.399228571428571  8.512
-2.6022785714285717  8.437
4.85995  6.827
1.9258857142857144  4.288
4.471607142857143  4.802
7.338021428571429  7.767
12.649357142857143  10.635
7.939857142857142  10.225
1.3825642857142857  5.668
5.2900285714285715  8.126
4.036442857142857  5.154
-0.10962857142857144  2.712
-2.512664285714286  3.039
8.649485714285715  7.034
-2.3606499999999997  1.572
7.469571428571428  7.881
-0.4887357142857143  3.997
7.1868428571428575  8.768
4.935492857142857  7.785
0.7422571428571428  8.589
5.844135714285714  4.993
9.145228571428571  8.82
2.5853285714285716  6.023
-2.4313571428571428  3.043
-2.1037785714285713  2.542
0.8367428571428572  3.601
7.2759857142857145  7.575
6.505021428571428  6.848
4.489664285714285  3.173
-1.3701714285714286  3.164
10.37535  9.383
6.497078571428571  14.332
5.511521428571429  5.295
9.316128571428571  9.271
-2.288  0.83
4.472071428571429  6.576
2.812007142857143  15.91
6.24615  8.107
-3.0645857142857142  0.532
-1.2113928571428572  4.109
-2.289614285714286  2.179
1.6004428571428573  5.488
-1.3201785714285714  1.662
5.494914285714286  9.204
4.6809071428571425  4.372
4.271942857142857  5.057
4.311371428571428  9.661
2.6226928571428574  7.508
9.0623  8.633
-2.118314285714286  2.777
-1.148807142857143  4.426
-0.5970142857142857  4.663
3.9454928571428574  4.098
3.8233428571428574  9.851
12.49525  8.26
3.5499  7.614
-2.3141285714285713  1.094
-0.06255714285714285  2.095
-1.9483642857142858  1.765
2.93615  3.396
-0.7709357142857143  4.455
12.686478571428571  6.656
-2.9677714285714285  3.959
1.8396785714285715  5.92
-2.3887  0.717
-0.7484214285714286  6.76
-2.1974785714285714  1.338
11.661292857142856  6.426
4.418092857142857  9.88
6.551714285714286  3.92
12.594492857142857  5.665
2.939  7.672
13.010900000000001  8.056
9.409642857142856  13.473
10.415607142857143  9.91
-1.87625  6.047
9.863  7.9
-0.30864285714285716  2.281
0.6880499999999999  5.329
-2.2315642857142857  2.524
6.944471428571428  6.314
3.9249285714285715  6.975
-1.123392857142857  4.751
1.3504571428571428  7.37
8.216607142857143  7.459
1.2889428571428572  4.211
2.371485714285714  10.674
10.367435714285714  10.039
1.0558  4.177
7.403828571428572  8.287
-2.5520285714285715  0.607
-0.9682857142857143  1.219
15.480385714285713  7.142
0.79025  5.86
-2.4405928571428572  0.927
2.275892857142857  9.231
1.4265999999999999  5.923
-2.2971785714285717  3.177
3.8847785714285714  6.606
2.6825642857142857  8.083
2.8455714285714286  5.404
4.942085714285715  5.79
1.1925357142857145  4.325
-0.5774785714285714  1.316
-2.24655  3.251
7.425864285714287  5.997
7.801521428571428  10.815
-0.9605285714285714  4.913
1.2177714285714285  4.168
8.284699999999999  8.887
-2.2394999999999996  0.962
6.736042857142857  10.899
-1.996242857142857  3.585
9.178871428571428  8.056
5.7417  3.058
8.048578571428571  4.789
2.758664285714286  6.513
4.6694  5.315
11.488307142857144  8.121
-1.734057142857143  2.425
1.0097785714285714  2.767
-0.7912  1.987
2.082171428571429  2.151
8.057714285714285  10.519
-0.07443571428571429  4.773
4.259657142857143  5.54
3.5703285714285715  6.258
4.69195  12.94
-0.6785714285714286  3.898
-0.438  3.336
-1.1227928571428571  2.427
4.360542857142857  4.133
5.012614285714285  4.637
-1.5496142857142856  1.538
13.320214285714286  9.321
1.0404357142857144  2.915
4.549057142857143  4.407
0.1754857142857143  2.635
-3.0488285714285714  0.607
10.87425  6.545
6.357585714285714  7.299
9.222057142857143  9.967
1.4171928571428571  3.508
7.176842857142858  7.954
8.278621428571428  5.873
2.188978571428571  14.557
0.8482000000000001  2.796
12.104857142857144  7.516
2.557857142857143  7.899
9.350299999999999  8.365
8.271164285714285  3.718
7.616528571428572  12.136
-1.0592499999999998  2.606
-2.1715214285714284  3.632
3.4690999999999996  7.118
5.675307142857143  3.168
0.0422  4.558
-1.7868214285714286  1.54
2.2237285714285715  13.678
4.101935714285714  13.032
4.483535714285715  10.277
2.1803285714285714  3.248
-2.0682  1.147
-2.46005  5.191
4.963435714285714  3.529
11.233571428571429  10.315
-0.22857142857142856  4.878
-3.026214285714286  3.068
-2.745564285714286  3.514
3.538278571428571  9.068
2.6287142857142856  9.661
-2.3379214285714287  3.552
-0.49902142857142856  4.014
5.626285714285714  3.962
1.412707142857143  2.51
5.726814285714286  8.408
7.388285714285714  4.47
8.149742857142856  6.476
9.965778571428572  10.06
8.791914285714284  9.232
6.018742857142858  5.188
-0.7485142857142857  6.506
2.6082857142857145  3.815
7.8473999999999995  11.141
4.2626357142857145  7.738
-2.8443571428571426  1.043
6.507528571428571  8.941
-2.031085714285714  1.555
-3.1457142857142855  0.686
-2.9482  0.957
0.46090714285714285  5.377
3.981792857142857  2.309
4.569564285714286  7.684
-2.5524  3.421
13.351592857142856  9.073
3.53515  6.762
5.179121428571428  8.606
0.7867142857142857  1.902
-2.6785214285714285  3.557
0.9301285714285713  3.52
14.518864285714287  10.996
10.845157142857142  9.21
-2.5074714285714284  1.21
-2.438957142857143  0.982
7.1591499999999995  7.109
3.907571428571428  2.095
2.2952214285714287  5.023
7.573785714285714  6.355
0.0072499999999999995  6.156
0.7191142857142857  3.701
3.0699571428571426  6.95
4.31965  10.55
13.092778571428571  9.941
-1.4613142857142858  1.245
13.126921428571428  9.057
0.8522071428571428  2.388
-1.0244214285714286  3.367
-1.0584  4.478
-0.4162642857142857  5.152
4.007842857142857  8.095
3.6994142857142855  10.017
7.029471428571428  5.191
3.032914285714286  4.545
3.6335285714285717  2.913
-2.1494571428571425  0.711
12.821857142857143  9.844
4.63015  3.736
-3.178107142857143  0.728
10.318421428571428  6.331
1.2939142857142858  2.5
0.08628571428571429  2.242
6.8183  7.773
-1.7576642857142857  3.842
-1.8300285714285716  2.35
6.845771428571429  9.048
-1.32725  0.863
-2.202842857142857  3.848
0.7820071428571428  2.508
2.3973071428571426  7.472
3.784042857142857  7.074
16.000721428571428  11.117
9.770321428571428  6.6
0.21404285714285715  2.6
-2.571542857142857  0.974
5.323342857142857  10.528
-2.4710714285714284  0.585
-0.8538571428571429  3.17
7.701478571428572  8.048
6.025  8.266
5.15125  5.333
2.3014857142857146  3.229
1.9800428571428572  3.196
-2.973707142857143  0.599
10.806378571428572  5.516
2.556878571428572  4.266
9.674121428571429  9.848
8.088435714285716  8.132
10.469542857142859  7.872
9.765692857142856  9.866
-0.04985  4.842
1.8150357142857143  4.403
5.497942857142857  8.932
-2.977807142857143  0.73
0.3034428571428571  2.382
-2.33215  2.953
5.870228571428571  10.087
-0.2527642857142857  7.536
9.946814285714286  10.318
2.4069285714285718  7.056
1.766857142857143  4.78
8.7986  5.895
-1.9040357142857143  2.807
-1.2322285714285715  3.116
1.2060785714285713  3.514
4.804392857142857  4.825
-0.5114785714285714  5.994
-2.420285714285714  0.877
3.147535714285714  5.718
-2.3965214285714285  3.023
9.729771428571429  8.899
-0.5664571428571429  1.29
4.440871428571429  7.627
0.5966714285714286  6.775
3.8046285714285717  9.11
11.78057142857143  6.561
5.518778571428571  8.319
3.7210357142857147  3.688
1.9653714285714285  3.736
5.8603499999999995  5.941
9.187785714285715  7.181
9.820864285714286  8.809
0.8747857142857143  2.029
10.222885714285715  8.264
3.4394857142857145  7.056
1.0934785714285713  3.025
2.5302857142857142  7.712
-1.5443714285714285  4.148
-1.9358071428571426  4.151
0.6113214285714286  3.441
5.893221428571429  8.2
9.938414285714286  9.76
7.895464285714286  7.173
1.8566285714285715  4.185
4.357271428571429  12.136
10.292164285714286  5.423
8.017185714285715  12.783
7.721214285714286  11.276
1.4854857142857143  2.758
-3.080314285714286  1.185
-1.4753357142857142  2.107
2.7451642857142855  2.609
11.120078571428571  10.764
6.936685714285714  3.472
-0.6113214285714286  4.528
-2.2235357142857146  2.574
7.741678571428571  5.332
0.06761428571428571  4.946
5.535507142857143  8.013
-1.8786785714285714  1.73
5.918378571428572  4.213
-2.552892857142857  0.577
4.762885714285714  7.143
4.5681714285714285  8.308
-1.0830357142857143  5.354
-1.5309785714285713  3.904
0.9971  3.566
0.14725714285714286  2.052
8.728678571428572  8.911
1.7582785714285714  3.922
6.785292857142857  8.404
5.968985714285714  5.347
2.7499285714285713  12.245
6.876314285714286  9.421
11.619264285714285  10.89
5.183035714285714  5.933
5.183978571428571  5.336
-1.7089857142857143  1.368
1.6814071428571429  6.078
2.3024785714285714  3.331
-0.024764285714285714  3.969
3.6787571428571426  4.547
-2.821507142857143  4.735
-3.1734428571428572  0.57
9.734042857142859  8.269
-3.2448285714285716  0.397
6.020607142857143  4.385
8.133764285714287  4.626
-1.5206214285714286  2.656
2.3279  2.962
-1.74035  1.916
5.5120571428571425  9.433
0.11413571428571428  2.134
5.012071428571429  12.297
-1.539707142857143  2.304
3.0609  2.672
-2.639364285714286  3.287
-2.295657142857143  1.916
2.1760785714285715  6.82
1.6458000000000002  1.96
0.5150357142857143  4.766
16.035064285714288  7.898
3.3104785714285714  12.957
7.285857142857143  5.196
10.625607142857143  8.084
0.6225357142857143  5.536
-1.0137571428571428  1.902
5.572457142857143  11.278
-0.42487142857142857  6.192
-1.8509142857142855  3.012
10.985242857142858  10.096
-0.10218571428571428  3.811
-3.2589142857142854  0.586
-2.8896714285714284  7.091
2.1626785714285712  6.88
3.0837785714285713  4.532
2.079164285714286  3.889
4.8726071428571425  7.898
5.677364285714286  13.203
2.843307142857143  7.804
1.6857357142857141  2.713
4.398514285714286  3.629
8.0564  5.18
-3.0151285714285714  1.167
-1.7000642857142856  1.406
-0.47347857142857147  4.108
3.9199214285714286  6.574
4.837164285714286  6.965
12.00385  12.125
2.7635285714285716  4.083
-0.7661  5.021
4.9341928571428575  8.225
-2.9483285714285716  0.648
5.974685714285714  7.327
5.197928571428572  10.523
-1.7929285714285714  3.222
-2.5342285714285713  1.249
-0.7125285714285715  2.644
-2.514592857142857  1.067
-2.147264285714286  2.821
3.661464285714286  13.075
4.289042857142857  8.251
-1.9019000000000001  3.375
-1.6925857142857141  2.03
7.437678571428572  7.003
8.252307142857143  5.233
0.3289285714285714  3.755
13.268814285714285  9.829
8.93525  5.317
-1.6117285714285714  4.361
-1.3535571428571427  4.399
-2.5507285714285715  0.763
8.029542857142857  10.639
6.977335714285714  7.254
-2.2536642857142857  3.764
2.745542857142857  8.387
11.60222857142857  11.085
9.350707142857143  12.935
3.65825  4.239
6.773257142857143  13.366
2.792407142857143  4.477
-2.6981928571428573  1.051
0.0787642857142857  2.08
3.485964285714286  2.926
5.945828571428572  9.992
16.744571428571426  5.592
-0.26488571428571434  5.278
0.2547285714285714  1.94
1.9885214285714283  3.913
-2.525985714285714  4.396
-3.1282357142857142  0.609
0.5930285714285715  1.847
2.828385714285714  2.603
4.435778571428571  2.877
7.400692857142857  6.955
1.153592857142857  3.928
3.167207142857143  8.952
0.7708857142857143  6.367
6.007892857142857  4.142
-2.7196714285714285  3.135
-0.8932928571428572  1.335
-1.576792857142857  2.772
1.0515142857142856  2.375
-0.6940785714285714  1.659
5.857771428571429  6.007
-0.5589357142857143  5.469
0.8435785714285714  2.988
-0.92175  1.92
7.129678571428571  10.967
-1.769792857142857  1.994
-2.512242857142857  2.89
4.207407142857143  3.516
-1.7103642857142856  3.173
-2.630657142857143  1.048
-0.9297142857142857  5.262
3.089971428571429  6.495
1.4760214285714286  2.397
17.707285714285714  7.559
2.1638  5.358
11.728457142857142  4.485
-2.7099642857142854  0.766
-2.9949714285714286  2.0
8.785857142857143  7.509
4.648092857142856  7.83
3.351785714285714  2.573
2.8842285714285714  5.266
2.088007142857143  2.778
-0.37984285714285715  1.675
0.2789  5.378
6.605235714285714  4.321
3.9033285714285717  7.425
7.561957142857143  8.884
5.034814285714286  14.796
10.317971428571429  7.936
9.322021428571428  9.978
5.3912571428571425  9.569
13.960707142857142  6.269
3.1845714285714286  3.749
-2.766592857142857  2.511
1.7107642857142857  2.921
5.282578571428572  6.567
8.316385714285715  7.269
4.4361428571428565  11.725
4.586235714285714  3.163
10.115578571428571  10.233
1.4939928571428571  5.048
-0.7085428571428571  3.556
3.589914285714286  2.412
4.908242857142857  3.939
3.4479714285714285  3.184
1.8709785714285716  2.415
6.419957142857143  6.819
14.403314285714286  14.177
4.463157142857143  5.142
-1.47445  1.156
4.234264285714286  3.129
7.382071428571429  9.855
-1.7821428571428573  1.003
9.204699999999999  9.787
4.353857142857143  3.162
5.059621428571428  7.064
0.04414285714285714  3.192
2.136285714285714  4.14
7.374357142857144  9.907
3.8701642857142855  3.76
5.865278571428571  9.83
0.2574714285714286  3.025
7.290178571428571  8.701
0.9985785714285713  4.897
-1.288842857142857  1.78
3.582457142857143  4.695
5.982907142857143  9.018
1.1483857142857143  2.583
-1.0996  3.152
6.050771428571428  7.238
6.433635714285714  4.617
0.35040714285714286  3.96
-0.11817857142857144  3.076
6.434678571428572  8.04
8.527335714285714  4.302
-1.858207142857143  3.535
-0.9357857142857142  4.504
5.741907142857142  9.011
10.925392857142858  9.362
5.1776857142857144  7.704
5.828728571428572  4.219
4.909678571428572  3.959
4.322942857142857  7.18
1.8116071428571427  3.631
3.8379785714285717  6.731
-2.3104428571428572  5.137
12.730807142857143  6.277
-1.2125785714285715  1.573
-2.3923142857142854  2.801
-1.4852142857142858  3.346
7.792057142857142  4.524
-1.1890714285714286  2.294
2.8934357142857143  9.385
4.12255  9.161
5.315157142857142  6.147
11.964878571428573  9.315
5.509192857142858  8.344
-2.671542857142857  0.821
11.175264285714286  9.043
-0.14657142857142857  4.827
5.516842857142857  6.338
-1.6346571428571428  3.587
5.427942857142857  5.709
2.054464285714286  6.504
-2.6853000000000002  4.358
2.6178642857142855  9.983
3.7911785714285715  3.852
10.455721428571428  10.372
5.234571428571429  3.261
8.58257857142857  9.309
6.787021428571428  8.173
8.105185714285716  8.607
1.1767928571428572  4.844
-1.0831  2.45
0.7917785714285714  5.823
2.4234  3.167
5.351164285714286  8.094
2.004442857142857  3.134
-3.258042857142857  0.533
0.27921428571428575  3.405
2.735335714285714  5.333
7.964950000000001  7.034
7.388114285714286  8.906
-3.0441142857142856  2.682
6.805035714285714  5.127
7.541807142857143  6.259
2.5442714285714283  4.976
8.137435714285715  6.559
-2.5251714285714284  3.143
-2.755607142857143  4.697
-2.796307142857143  1.193
-2.6100642857142855  2.008
-1.2454214285714287  3.639
3.2419285714285713  3.578
4.090464285714286  4.979
0.9358214285714285  1.84
3.8096428571428573  7.456
5.285742857142857  8.065
-1.6877  1.619
6.430714285714285  6.708
-0.8048857142857143  3.499
5.233521428571429  6.399
6.8995500000000005  4.796
4.866664285714285  8.265
-0.18207142857142855  2.068
-2.595485714285714  2.296
-0.8072928571428571  13.091
2.433042857142857  3.545
-1.4530214285714287  3.953
-2.1504714285714286  2.345
-0.25390714285714283  1.442
5.2491071428571425  7.027
8.6287  4.048
10.15235  8.489
-0.9595571428571428  2.08
-0.5233428571428571  2.04
-2.464257142857143  0.754
5.0999  8.668
5.044328571428571  9.372
-2.356942857142857  3.433
2.7695000000000003  2.263
3.1793285714285715  2.723
-1.6941857142857144  1.529
7.243835714285714  6.315
-2.4307714285714286  5.223
3.7314857142857143  4.512
3.7475285714285715  8.462
3.3356285714285714  7.723
-2.5784214285714286  2.071
-2.461464285714286  2.037
5.447550000000001  6.393
1.5086714285714287  3.853
-1.2562214285714286  0.983
-2.788507142857143  1.179
-1.6480571428571429  3.047
-2.412064285714286  3.424
-1.0256214285714285  3.2
11.492192857142857  10.073
-1.3193214285714288  6.423
7.717428571428572  8.799
-1.783192857142857  2.889
17.88982857142857  5.731
11.448771428571428  10.234
-2.3213999999999997  2.139
-1.7110357142857142  2.995
6.092914285714286  6.147
1.6030214285714286  2.626
0.9197214285714286  2.666
5.011321428571429  8.613
-1.37405  3.24
4.175714285714286  5.895
10.613564285714284  9.995
6.969492857142858  7.284
4.688885714285714  6.939
2.4109000000000003  5.181
-1.6769214285714287  3.212
1.0125071428571428  4.784
5.039992857142858  4.397
9.401114285714286  9.332
-2.5527357142857143  3.385
5.298357142857142  5.065
0.1391857142857143  3.673
-2.5955142857142857  0.863
-0.5444142857142857  3.363
3.4990642857142857  5.79
2.7473785714285714  7.452
-0.029942857142857143  2.025
8.450307142857142  6.465
6.576778571428572  7.369
6.028792857142856  6.742
-0.5359071428571429  2.832
9.634557142857142  8.475
-2.6574642857142856  2.034
3.4243928571428572  7.945
4.065164285714286  7.221
-1.2841928571428571  1.831
-1.4578142857142857  2.835
7.754992857142858  11.18
6.399764285714285  4.33
7.323192857142858  4.115
9.262371428571429  12.257
0.4104857142857143  3.818
11.178428571428572  7.224
11.970707142857142  8.497
-3.2773142857142856  3.531
8.617428571428572  7.618
3.9892857142857143  6.295
-0.6898  3.954
-1.73755  3.859
-0.07955714285714285  1.85
9.427378571428571  10.413
0.39916428571428575  4.714
11.678292857142857  14.324
2.4235142857142855  6.392
1.5302214285714286  4.289
6.759685714285714  6.222
7.139928571428571  12.584
5.496257142857143  6.967
5.209592857142857  7.304
-2.9721428571428574  2.459
6.5709  4.726
3.1647214285714282  6.798
-0.5639928571428572  2.615
6.118164285714286  13.206
-0.02935  4.354
1.3488714285714287  3.962
-1.3198928571428572  6.08
6.092992857142857  5.474
8.689835714285714  11.269
-1.3910142857142855  1.947
4.434578571428571  8.781
12.605964285714286  9.888
2.6363285714285714  11.425
-0.8485214285714286  2.861
8.127878571428571  12.851
-2.8320285714285713  4.289
12.846785714285714  5.422
4.724771428571429  9.509
5.283978571428571  8.56
2.158742857142857  3.989
13.96885  9.601
0.5164285714285715  3.645
-2.602085714285714  1.712
0.6809499999999999  6.476
2.2738285714285715  6.047
-1.3004285714285715  1.237
-2.829228571428571  3.02
-3.193914285714286  0.309
-0.37570714285714285  5.193
8.562228571428571  3.992
8.777564285714286  11.768
0.0039000000000000003  7.373
9.239057142857144  13.669
4.627642857142857  7.283
7.779957142857143  9.576
2.431378571428571  7.795
9.221571428571428  4.989
4.743907142857143  2.63
-2.253357142857143  3.236
-2.036907142857143  0.806
4.303342857142857  8.253
0.5927285714285714  6.153
5.957978571428571  5.951
0.1526357142857143  7.822
1.34525  4.063
4.956528571428572  5.777
2.740557142857143  3.081
5.357564285714285  11.013
7.318857142857143  10.848
2.202542857142857  2.596
5.178657142857142  12.197
6.153142857142858  4.82
4.983414285714286  7.913
2.7139  4.306
5.567950000000001  9.098
1.0161642857142859  4.826
7.235721428571428  6.873
6.551328571428572  5.409
6.786007142857144  9.915
5.027121428571429  12.441
-2.368585714285714  2.921
19.264171428571427  7.2
0.9722285714285714  3.267
4.5037071428571425  6.193
8.803521428571429  5.114
1.2785857142857144  4.078
-0.5450071428571429  4.596
4.963042857142857  14.073
8.789785714285713  8.563
2.89555  3.024
10.29815  9.141
5.382757142857143  11.987
-1.1306214285714287  1.607
2.8093285714285714  9.031
6.41195  8.057
-3.196407142857143  0.46
8.752121428571428  8.492
11.27742857142857  9.973
13.486964285714285  7.758
2.818214285714286  5.601
-0.7804642857142857  2.236
2.669914285714286  4.289
-1.2684428571428572  3.155
-2.2992  1.588
-0.24235714285714285  3.858
8.921071428571429  9.129
5.104107142857143  5.094
-0.8267142857142856  5.798
6.2928999999999995  3.535
-0.7166285714285715  2.884
6.976114285714285  8.198
-1.2050285714285716  4.843
8.745414285714284  8.995
-1.883042857142857  3.282
10.002892857142857  10.604
3.8647857142857145  5.093
1.6717714285714287  4.034
4.491421428571428  9.024
6.897107142857143  4.75
-2.054757142857143  4.226
7.340514285714286  7.095
10.031764285714285  7.558
1.7873214285714285  5.27
0.12235000000000001  1.823
8.602692857142857  8.904
-1.9533785714285716  1.791
-1.0563928571428571  3.892
2.196557142857143  15.518
3.628657142857143  5.168
8.27125  6.335
3.0353714285714286  3.283
0.8766285714285714  12.974
4.289778571428571  4.836
3.1883642857142855  10.07
5.536392857142857  9.265
-2.5605642857142854  3.442
6.349735714285714  8.342
0.14523571428571427  7.669
10.996935714285714  9.515
8.969764285714286  9.511
-0.19444999999999998  3.533
1.2381285714285715  2.58
4.178728571428572  7.588
0.24871428571428572  8.349
10.838642857142858  9.401
0.4504142857142857  4.352
-0.31962857142857143  4.205
3.9260714285714284  3.609
2.5702285714285713  4.745
2.4623785714285713  12.563
8.873421428571428  11.38
5.662028571428571  3.756
6.792892857142857  9.176
5.23815  10.332
-1.3448071428571429  5.942
-1.6022571428571428  3.848
-1.1582214285714287  1.431
-2.7953785714285715  0.531
-0.42357142857142854  3.614
2.4823285714285714  4.416
0.48607142857142854  5.429
3.7745785714285716  3.706
7.857628571428571  7.62
1.188292857142857  2.352
9.468250000000001  9.084
0.6917857142857142  2.231
-2.3736142857142855  1.987
7.337942857142856  3.376
6.658957142857143  7.511
-2.254971428571429  1.548
4.331792857142857  8.859
-0.7118642857142857  3.314
5.368714285714286  7.062
10.753599999999999  6.256
3.8366142857142855  5.6
7.027707142857143  4.083
-1.4867857142857144  1.957
4.866235714285715  9.962
-2.829014285714286  3.358
6.792178571428571  4.218
-2.6320214285714285  4.699
13.670257142857142  10.807
7.235771428571429  11.343
3.59655  10.663
-1.9892285714285716  0.815
3.387435714285714  6.239
-2.155878571428571  0.988
11.921078571428572  7.67
-0.29625714285714283  2.694
-0.6266785714285714  3.986
-2.052914285714286  3.063
-2.600228571428571  0.756
-2.0319214285714287  5.815
6.885435714285714  4.148
13.9166  7.218
5.209728571428571  11.84
3.4259714285714287  5.596
-0.009978571428571429  4.429
4.08225  5.83
-2.517328571428571  1.24
4.534192857142857  2.689
-0.47982142857142857  3.447
-0.9330571428571428  2.625
-0.54325  7.29
-2.004114285714286  5.011
7.0967142857142855  9.11
3.914621428571429  9.574
-2.103942857142857  0.965
-3.126892857142857  0.6
-2.555535714285714  0.926
2.583707142857143  2.492
-0.38642857142857145  1.967
4.554978571428571  9.171
1.4503357142857143  3.326
-0.4280285714285714  1.552
10.5524  9.437
-0.5247285714285714  2.265
0.03785714285714285  10.98
1.187742857142857  1.993
12.41252857142857  10.792
13.527342857142857  6.577
4.878664285714286  6.67
-0.6805  4.686
-1.9020142857142857  1.567
7.536771428571428  4.387
4.788464285714285  5.76
1.9993142857142856  6.19
-2.018442857142857  4.163
2.2614214285714285  3.964
3.6984999999999997  9.454
2.2947785714285716  7.753
-3.1206857142857145  0.501
4.365192857142857  7.838
5.491457142857143  11.785
-3.0511  0.493
11.226835714285714  7.638
10.920850000000002  8.148
5.137485714285715  4.325
6.389  9.956
2.966542857142857  6.69
-1.2855785714285715  3.24
6.289142857142857  10.759
11.5738  7.084
5.97985  7.282
4.836571428571428  4.627
3.3658214285714285  4.142
-0.16002857142857144  2.882
-3.1269357142857146  0.46
-2.3616571428571427  2.876
7.368321428571429  4.085
6.208657142857143  6.277
6.40365  12.329
-2.879371428571429  0.708
-0.6548071428571429  2.063
8.704814285714285  11.753
1.5753  2.433
-1.5344857142857142  2.194
7.5599428571428575  8.498
-3.154585714285714  0.524
2.921757142857143  2.915
7.371557142857143  10.547
-0.9385499999999999  2.869
-0.2975785714285714  2.021
7.0187357142857145  10.831
1.5195857142857143  2.664
-2.1504499999999998  0.727
0.5488357142857143  3.956
2.503107142857143  3.643
15.195778571428573  10.018
0.8146571428571429  1.86
1.1946714285714286  3.588
5.24715  6.157
2.0751214285714283  14.131
8.241557142857143  13.863
0.7213285714285714  2.607
-3.0217  3.219
-2.3630285714285715  2.463
5.268707142857143  11.163
-1.7512857142857143  1.942
4.768764285714285  4.538
11.296928571428571  10.843
10.045057142857143  8.556
6.089928571428572  10.939
-2.43935  0.777
3.348342857142857  5.989
6.747078571428571  8.244
7.687578571428571  8.516
2.822835714285714  9.475
-1.5036285714285715  0.648
10.6098  5.425
-0.3892928571428571  4.114
4.4260785714285715  4.876
-2.640592857142857  2.542
2.9317285714285717  4.648
-0.39094285714285715  2.16
-0.22820000000000001  2.987
9.683985714285715  5.719
4.2523357142857146  6.576
1.6701142857142857  9.219
2.932907142857143  4.832
1.0371714285714286  3.932
-0.4912071428571429  3.518
-2.360192857142857  0.705
-1.5738142857142858  1.516
-0.17820714285714287  1.66
10.27665  5.553
3.852707142857143  3.902
9.54765  5.895
4.31925  5.365
2.736042857142857  2.993
6.200864285714285  9.036
3.421214285714286  5.402
-2.9243357142857143  0.675
4.484364285714286  10.596
7.0392785714285715  8.823
12.95905  6.312
2.8348857142857145  4.779
10.850635714285714  9.508
0.7077428571428571  3.703
-2.2973357142857145  1.128
14.628221428571429  11.481
-1.4461571428571427  3.588
-2.0676  2.179
-0.71965  3.477
6.121185714285715  9.209
-2.559357142857143  0.641
3.3414928571428573  5.898
6.760578571428572  8.554
3.841342857142857  2.841
4.776307142857143  4.395
2.0324571428571425  5.21
5.857535714285714  9.768
5.135292857142858  7.881
8.48392142857143  4.475
12.871771428571428  12.119
-0.5655571428571429  4.651
10.921678571428572  5.535
3.539392857142857  2.51
5.057328571428571  9.573
-2.2937714285714286  0.909
-3.0243285714285713  0.424
3.4607428571428573  4.057
-2.6748857142857143  3.079
3.6473071428571426  8.133
-2.621507142857143  0.624
8.298250000000001  6.87
11.14505  10.159
7.525642857142857  7.653
1.8888285714285713  5.688
8.938628571428572  9.591
0.36535  2.521
3.9686357142857145  2.57
1.13665  5.786
-0.81275  2.381
-1.0151571428571429  3.919
-1.0993642857142858  3.943
3.9453857142857145  8.61
8.970807142857144  13.435
-0.5490714285714287  2.256
4.6429  10.149
10.7995  8.42
5.048957142857144  7.349
-3.089857142857143  1.91
0.8284285714285714  4.7
-2.251  1.426
0.8120428571428572  5.724
2.2936714285714284  2.733
0.28325  5.104
6.8174785714285715  8.866
-3.1261  0.428
-3.213228571428571  3.45
1.4926928571428573  4.501
8.935114285714285  12.742
13.272057142857143  6.496
-1.9542857142857144  3.538
-1.5263714285714287  5.45
2.613792857142857  4.024
-2.805278571428571  3.423
4.326814285714286  5.951
4.767049999999999  8.198
1.1189571428571428  3.044
-3.1355285714285714  1.913
4.6963928571428575  8.073
12.106442857142858  6.157
4.9634285714285715  6.584
3.7196785714285716  6.775
-2.4957142857142856  3.153
3.6486285714285716  3.489
-2.1644785714285715  0.879
0.7792  2.416
0.46200714285714284  3.682
7.58495  5.429
3.4790785714285715  6.015
13.19722142857143  9.557
1.3545357142857142  3.66
-3.1625928571428568  0.388
-0.2252357142857143  4.1
0.01896428571428571  2.249
3.7472642857142855  5.254
12.19202142857143  4.556
-0.23689999999999997  2.518
-0.2714214285714286  3.413
-2.9539571428571425  1.513
2.3206214285714286  3.292
-0.5305785714285715  1.406
3.7646714285714284  6.958
5.7762142857142855  9.052
0.6134428571428572  5.131
3.02595  5.077
6.020592857142858  8.252
6.3086142857142855  8.353
3.751407142857143  4.791
5.604042857142858  4.308
9.019485714285715  2.252
3.2414571428571426  3.88
0.29745  1.879
-1.5982928571428572  2.167
-0.3470642857142857  3.244
15.066464285714284  4.738
12.766771428571428  9.345
1.6186928571428572  9.952
-2.4442785714285713  0.974
-1.753707142857143  1.961
5.602735714285714  7.441
5.1515642857142865  7.052
0.12298571428571428  7.95
10.051592857142857  7.692
-0.8968357142857143  3.225
1.0070071428571428  4.869
1.3219714285714286  2.318
2.2038428571428574  5.05
11.737585714285714  7.293
10.40255  8.48
9.635221428571429  6.374
0.3108357142857143  5.831
2.686142857142857  6.287
6.457  6.176
9.496714285714285  13.606
1.4478642857142856  3.74
7.773514285714285  6.822
2.9454571428571428  5.672
5.7667  11.255
-0.07106428571428572  3.965
-1.0857142857142856  1.088
4.104292857142857  5.431
-1.9006214285714285  2.316
-2.2648571428571427  2.245
-1.9871214285714285  2.233
-0.05545  2.093
8.713321428571428  12.624
6.7878428571428575  4.516
-0.4336285714285714  3.423
8.822078571428571  5.96
8.343542857142857  5.458
4.7938857142857145  5.391
0.6985142857142858  4.322
6.989678571428571  7.3
1.6723142857142856  7.827
4.069471428571428  4.489
10.163707142857143  5.002
5.36885  5.212
-0.9416285714285715  1.324
-0.18231428571428573  3.647
2.733  6.603
-0.5435642857142857  2.26
-2.2079571428571425  2.529
9.664214285714285  8.228
0.6674071428571429  6.306
7.781114285714286  5.242
1.633607142857143  6.848
2.0991357142857145  2.966
7.917207142857143  8.535
-2.790307142857143  4.079
7.753985714285714  11.512
11.193928571428572  8.281
-0.4719857142857143  3.327
6.0564285714285715  13.771
-1.8446357142857144  3.648
11.928550000000001  8.548
2.6892071428571427  7.875
4.691364285714286  7.73
7.213178571428571  7.801
0.15034999999999998  2.576
10.382392857142857  12.224
-0.15534285714285714  4.576
-0.06809285714285714  2.606
6.426142857142857  5.454
7.628550000000001  6.007
-1.2526285714285714  6.242
-1.7076071428571429  1.447
1.0332571428571429  3.472
-2.699692857142857  1.623
4.318142857142857  4.026
1.6286571428571428  7.931
7.092664285714285  3.322
9.905642857142857  7.787
3.1994  6.226
-1.2254714285714285  3.739
-2.285757142857143  3.007
1.30785  3.054
2.545042857142857  2.505
3.8314857142857144  14.106
6.943728571428571  6.425
3.2590285714285714  5.036
5.929507142857143  10.339
5.319385714285715  5.998
3.2502357142857146  4.603
2.9630214285714285  4.326
3.526814285714286  5.461
11.653049999999999  6.674
18.394592857142857  7.975
-1.0935357142857143  2.758
7.750371428571428  7.877
3.1196  7.746
6.416421428571429  7.667
15.079042857142856  11.705
-3.1273  0.508
0.7012928571428572  1.748
7.071642857142857  5.678
-1.6609928571428572  3.42
4.810642857142857  5.141
11.175171428571428  9.69
-1.8526357142857144  3.087
-0.7213857142857143  2.238
-0.39749999999999996  2.074
6.949971428571429  6.396
5.159764285714285  5.024
3.85625  10.799
-1.2917928571428572  3.872
4.5229928571428575  9.029
-2.7317285714285715  5.716
7.082828571428571  15.08
3.6411857142857142  6.204
8.951992857142857  6.024
1.6039142857142856  4.398
1.7916142857142856  2.939
8.804792857142857  6.815
3.381742857142857  3.465
2.233228571428571  2.258
-0.6253714285714286  1.783
0.7504714285714286  5.478
-1.2241785714285713  1.717
6.1867785714285715  8.043
6.7626928571428575  8.709
-2.0069857142857144  1.562
5.928442857142857  10.297
2.035735714285714  3.582
-3.1669642857142857  0.494
-1.8980071428571428  1.546
10.89095  14.601
3.5258857142857143  5.053
6.7228  11.417
-1.4277357142857143  1.403
-0.4233071428571428  2.695
7.606407142857142  8.639
10.321464285714287  9.057
2.2764214285714286  7.326
2.024478571428572  5.203
-0.27784285714285717  1.739
2.066257142857143  6.33
0.3993642857142857  2.194
6.899042857142857  3.578
-0.8484642857142857  2.278
-3.0796071428571428  3.066
4.019614285714286  11.973
11.227892857142857  8.421
12.285964285714286  11.95
10.237078571428572  6.865
2.9025000000000003  6.052
2.2237642857142856  6.334
7.249750000000001  9.619
-2.2479  2.191
-1.8297214285714285  2.792
-2.384035714285714  3.972
-2.5102785714285716  3.266
-0.19201428571428572  1.315
5.838785714285714  7.644
10.430057142857143  11.035
-1.7222  3.564
-2.797314285714286  2.536
4.739664285714285  8.85
4.1619214285714285  8.144
0.22417142857142858  5.061
-0.7182571428571428  2.476
3.921657142857143  6.561
11.564685714285714  8.18
-1.4049  2.492
10.141971428571429  8.926
7.749700000000001  10.605
6.5871571428571425  7.204
2.3349928571428573  3.101
-2.948057142857143  4.466
0.1405  2.017
3.212885714285714  2.558
3.251392857142857  2.65
10.715778571428572  4.867
1.0587142857142857  1.755
11.934342857142857  9.248
0.5226999999999999  2.32
6.544078571428572  7.238
0.5115  6.038
6.7036428571428575  7.648
0.30705714285714286  3.6
4.325057142857143  4.616
1.4642214285714286  5.44
0.9990285714285715  2.705
-0.45962857142857144  2.113
8.790307142857143  4.57
9.45665  10.315
15.650157142857143  7.42
5.480592857142857  10.01
1.6680142857142857  6.846
4.954557142857143  9.586
3.422535714285714  10.707
4.3704857142857145  6.765
4.2155  3.009
-2.7131214285714287  0.843
2.75445  13.007
1.0829428571428572  3.186
4.226464285714286  4.397
0.0050999999999999995  3.188
7.299471428571429  7.962
2.175942857142857  2.294
-1.7150642857142857  1.802
12.452692857142857  8.03
2.048435714285714  3.412
2.345871428571429  4.645
0.35927857142857145  1.631
2.7814  5.448
-0.80745  4.552
-1.0692357142857143  2.121
15.168628571428572  8.935
-0.045207142857142855  2.436
10.581342857142857  8.855
13.771578571428572  5.826
8.44305  4.253
-0.08895714285714286  3.896
-1.5712428571428572  1.813
3.513892857142857  12.365
1.8821142857142856  1.839
0.94255  5.188
3.0932428571428567  2.535
6.050942857142857  7.415
4.270957142857142  4.231
7.964114285714286  7.711
9.076807142857142  11.154
9.562164285714285  6.056
-1.6721785714285713  2.275
3.6133928571428573  3.141
2.4112642857142856  4.846
0.16092857142857145  4.809
-2.9526  0.66
-2.5414142857142856  0.748
5.188707142857143  3.556
4.961571428571428  8.523
3.3758285714285714  4.3
-2.602757142857143  1.242
9.974092857142857  7.418
5.924714285714286  7.97
4.580671428571429  5.238
-2.9872642857142857  0.394
5.56605  4.885
-0.27375714285714287  3.432
5.533471428571429  5.001
-2.8924785714285712  1.034
10.414942857142858  3.981
1.254492857142857  1.897
13.22717142857143  8.346
1.7799642857142857  3.843
1.8436785714285715  7.777
-2.879421428571429  3.958
5.114657142857143  6.592
5.921207142857143  7.862
9.010835714285715  8.766
6.2134285714285715  7.319
7.967135714285713  4.293
10.053485714285715  9.521
4.240242857142857  7.116
-1.6551642857142859  5.312
-2.0502857142857143  1.12
-2.8043642857142856  5.935
-0.42064285714285715  2.239
5.454364285714286  8.712
-2.9633642857142855  0.761
8.66002857142857  8.811
7.741207142857143  14.624
9.7636  9.575
2.496707142857143  3.092
-0.2825785714285714  3.657
-2.684242857142857  3.751
2.6240928571428572  7.697
1.51055  2.949
-2.8025857142857142  1.589
7.965864285714286  8.621
6.181214285714286  3.298
-1.6127928571428571  1.14
5.592678571428571  8.001
5.03525  9.389
13.209092857142856  9.36
9.829957142857143  9.876
4.511921428571428  8.098
5.2608999999999995  9.305
-0.21382142857142855  6.721
2.377378571428572  6.592
-2.527207142857143  5.582
-0.06507142857142857  5.54
-1.5829857142857142  4.448
0.1618  6.442
-2.6192785714285716  3.995
-1.1250071428571429  2.162
-2.8428714285714287  1.429
4.169128571428572  4.111
3.5735071428571428  4.907
4.516092857142858  8.269
7.740042857142857  7.118
10.856171428571429  8.487
4.924107142857143  8.264
5.803185714285714  7.726
7.407971428571429  6.948
16.494214285714285  8.338
6.0556785714285715  9.226
4.31165  4.33
4.9517428571428574  4.979
-0.8528285714285714  7.37
1.0877928571428572  6.187
2.22815  3.344
11.049900000000001  5.852
10.720107142857144  10.16
4.572521428571429  9.534
-0.9412714285714285  1.33
8.73847857142857  11.232
6.882135714285714  7.439
4.065414285714286  9.314
-0.6341071428571429  1.482
-2.723092857142857  5.159
1.7712071428571428  4.144
1.6646  4.98
5.065907142857142  5.342
2.7323714285714282  4.226
13.13957857142857  9.978
-1.6626642857142857  2.578
3.3091785714285717  4.045
4.804692857142857  10.824
0.20332142857142857  6.074
16.4756  8.655
10.312857142857142  8.082
-0.30479285714285714  2.439
-1.4453928571428571  1.394
-0.1432357142857143  5.178
1.4449  4.555
0.9476142857142857  4.38
7.783528571428572  9.131
0.9380357142857142  5.934
-0.09562142857142858  2.186
14.583628571428571  11.675
7.461499999999999  8.32
-1.0732714285714287  6.393
2.9308  4.318
-2.3005142857142857  0.658
1.8195  6.632
-0.5301785714285714  1.88
-3.0873785714285713  0.481
6.503492857142858  11.207
5.578742857142857  6.031
0.13535714285714284  3.443
4.905028571428571  3.182
-2.598092857142857  0.562
5.909335714285715  10.124
-1.0120428571428572  4.5
-1.2601071428571429  2.281
-2.6651  1.738
5.2214285714285715  9.328
-2.85965  5.313
-0.2131142857142857  4.59
6.149857142857143  9.328
-2.2589785714285715  4.987
10.458078571428572  8.916
1.3230142857142857  3.733
18.313635714285716  11.222
7.819214285714286  10.639
9.242357142857143  5.694
9.453735714285713  5.99
1.8882  3.41
4.361171428571429  5.119
2.899892857142857  2.536
2.6847714285714286  3.086
-0.18799285714285713  3.518
-0.8499285714285714  3.858
1.6713142857142858  5.377
-2.1818285714285715  3.038
0.9887500000000001  4.802
-1.6105785714285714  1.731
-0.4768642857142857  5.701
9.83692142857143  5.799
-2.5372999999999997  2.763
-2.9651785714285714  3.566
-3.174142857142857  0.531
7.935428571428572  9.666
3.6106  3.431
4.088314285714286  10.701
-2.0212785714285713  7.449
2.616857142857143  11.09
4.472778571428571  2.761
6.798764285714285  6.129
-1.9961214285714286  4.278
10.742235714285714  9.313
9.688028571428571  7.862
4.050085714285714  3.605
-2.845542857142857  3.076
-2.6075  1.686
5.781014285714286  7.494
9.297507142857143  7.707
2.3977  5.795
13.001471428571428  7.886
13.3193  10.897
0.89275  2.548
0.11800714285714287  8.684
-2.5896857142857144  0.91
3.372664285714286  6.387
-1.4092785714285714  1.14
4.410178571428571  5.326
-0.3052285714285714  7.019
0.6629642857142857  7.128
9.103257142857142  10.195
1.0034571428571428  2.79
3.978071428571428  5.938
8.082478571428572  6.943
6.87825  6.337
7.158164285714286  7.236
-2.7755  2.4
49.440621428571426  6.131
6.580928571428572  8.758
-1.6301642857142857  1.417
-1.51585  1.531
0.3656142857142857  3.667
2.3251857142857144  3.81
-0.6792071428571429  2.025
1.2159642857142858  2.356
-1.9526  3.35
2.9087857142857145  4.536
-2.431014285714286  1.697
1.3714499999999998  7.04
1.4790571428571428  4.769
-1.4479642857142858  3.438
-0.023557142857142856  4.287
2.15615  5.18
-2.64365  1.298
-1.8940428571428571  4.392
0.7613071428571428  4.44
-1.7001214285714286  2.893
2.8980785714285715  10.466
2.1502214285714287  4.93
3.4320642857142856  5.526
8.900435714285713  8.432
7.4254999999999995  7.331
12.063671428571428  9.193
2.796764285714286  4.085
3.7529285714285714  6.736
13.04155  9.798
6.909321428571428  7.848
-2.6734142857142857  1.293
6.141285714285714  6.748
-1.8955214285714286  1.927
5.42755  8.707
0.7248857142857142  4.329
10.64092142857143  9.393
0.12421428571428572  5.029
4.018571428571429  7.368
7.4397  13.795
-1.4787214285714285  2.501
2.6085428571428575  2.713
-0.72  4.804
0.9976142857142857  1.985
0.45615714285714287  2.769
-1.1973642857142857  4.128
-0.37997142857142857  3.781
-0.8685857142857143  3.89
6.123921428571429  9.632
0.31744285714285714  9.236
-2.2659357142857144  3.54
3.630185714285714  4.231
6.292285714285714  9.906
-2.3720714285714286  1.049
-0.16112142857142855  7.302
-2.184842857142857  3.178
7.568828571428571  10.445
6.298985714285714  5.016
0.09654285714285714  1.891
3.871785714285714  8.977
3.419457142857143  7.924
-1.7007785714285715  5.252
6.735028571428572  7.248
-0.6749714285714286  2.819
4.854042857142858  3.343
1.0857857142857141  4.329
11.263264285714286  8.919
1.7652071428571428  3.91
5.474642857142857  11.269
5.216957142857143  4.661
5.883678571428572  3.543
10.163814285714286  6.706
2.1341285714285716  2.527
5.9342  9.342
7.312742857142857  9.892
3.1844642857142857  4.538
-3.180242857142857  0.509
-1.0771000000000002  2.137
-1.2753928571428572  1.313
-1.8275857142857141  4.111
-0.9950714285714286  3.824
4.8529285714285715  6.295
2.01445  6.277
-1.4543214285714285  1.498
2.6648571428571426  6.752
8.757878571428572  8.198
5.585614285714286  9.742
0.9613928571428572  2.346
0.8537428571428571  9.385
6.308121428571428  8.974
6.566871428571428  11.183
0.8635999999999999  3.223
19.23727142857143  9.784
5.953521428571429  9.154
12.25825  11.912
10.234635714285714  9.449
7.054207142857143  8.687
21.08742857142857  9.734
4.7095  3.895
16.52392142857143  6.204
2.1352214285714286  5.791
2.175357142857143  9.101
2.928142857142857  2.44
2.7356499999999997  11.474
5.997485714285714  14.302
4.399864285714286  5.165
-0.3776857142857143  4.767
-2.023357142857143  1.661
7.586221428571428  7.98
7.645642857142858  9.408
5.868292857142857  8.356
-0.3549357142857143  2.399
-2.718185714285714  2.231
2.4303857142857144  4.097
5.406607142857142  10.633
2.0062214285714286  2.087
2.051278571428571  3.102
2.1087000000000002  2.797
4.205628571428572  8.461
6.689621428571429  7.209
6.445078571428572  9.067
5.090992857142857  3.442
6.928135714285714  5.43
3.00725  5.085
-2.6758142857142855  0.611
6.541728571428571  6.009
-1.0476142857142856  1.504
-2.4388  1.896
5.097578571428571  6.252
2.801871428571429  5.67
14.132164285714286  13.438
-1.930035714285714  2.936
6.818821428571429  5.956
0.6075999999999999  5.112
6.010321428571429  6.915
7.3111999999999995  6.997
-3.1684357142857142  0.501
1.0371785714285715  3.629
4.724714285714286  5.031
5.9413  6.457
-1.6275071428571428  2.29
-1.598342857142857  2.558
0.12103571428571429  3.19
13.423164285714286  13.481
-1.8859000000000001  1.434
2.567985714285714  3.16
-1.1270714285714285  2.141
5.580585714285714  10.025
5.7175142857142855  3.991
5.605157142857142  4.418
3.2352071428571425  5.529
5.75185  12.386
4.674871428571429  5.402
2.00095  3.111
12.073064285714286  10.068
5.294557142857143  3.964
11.708664285714285  4.887
-1.9612642857142857  1.408
2.0660714285714286  4.344
8.457721428571428  11.772
18.24812857142857  9.484
2.90325  16.511
7.124435714285714  3.688
7.016092857142858  10.632
10.826307142857143  6.344
2.9170714285714285  2.148
-1.5252285714285716  3.798
-1.6319642857142858  0.783
2.1051  9.725
10.401207142857144  10.401
-2.2706642857142856  1.977
-3.066242857142857  0.527
0.13965  7.477
1.4041000000000001  3.129
9.201164285714286  6.674
2.344792857142857  6.154
5.408407142857143  7.758
5.411700000000001  7.815
4.402678571428571  5.872
-2.7694857142857146  2.929
5.46605  8.164
3.7679071428571427  7.813
-1.2655642857142857  1.072
-0.44153571428571425  8.254
10.279328571428572  11.734
1.4763214285714286  2.97
-0.005750000000000001  4.226
12.672235714285714  9.488
7.000171428571429  9.841
0.47048571428571423  4.447
-2.275535714285714  0.706
2.750442857142857  3.994
5.346542857142857  7.012
8.306757142857142  8.075
4.362442857142857  3.372
-0.7380642857142856  3.114
2.7681642857142856  6.349
-0.7303714285714286  2.284
6.6689428571428575  3.75
4.501228571428571  4.216
2.1137  2.691
-2.334378571428571  3.691
4.893978571428572  10.589
2.2161500000000003  9.585
2.1949285714285716  4.811
-1.2507214285714285  5.345
-3.214635714285714  0.669
-0.052271428571428566  3.191
1.7332642857142857  5.36
10.170942857142856  9.016
1.0784214285714286  5.201
5.632992857142857  7.648
5.723907142857143  5.955
-2.8003142857142858  3.332
-1.9662071428571428  2.384
7.043842857142858  3.826
7.84645  5.564
-1.411992857142857  4.04
3.8529642857142856  8.446
-2.013064285714286  2.44
-2.8826  2.274
4.997007142857143  4.254
3.8498642857142857  6.752
6.648728571428571  8.695
2.5358571428571426  3.114
6.9714  9.072
3.002685714285714  5.02
10.629728571428572  7.188
2.690992857142857  8.818
4.532685714285715  7.01
6.756200000000001  7.348
2.7918142857142856  2.67
0.4488214285714286  7.604
0.08399285714285715  2.918
4.450935714285714  4.667
-1.0422928571428571  13.536
1.6907  8.263
-0.014021428571428572  2.662
9.0978  7.511
5.4177  9.217
-1.0969785714285714  3.622
5.180771428571428  10.209
-2.3229214285714286  0.873
-1.3738571428571429  3.882
1.9083785714285715  5.782
0.2423714285714286  3.124
4.4699857142857145  8.456
-2.7460785714285714  6.337
4.970792857142857  8.317
3.37825  4.686
-1.9222357142857143  3.067
3.9661  3.423
5.6041357142857136  14.315
4.882171428571429  4.001
-1.9064357142857145  2.923
0.9673357142857142  2.033
5.099492857142857  4.143
6.1482  8.745
-1.3490571428571427  4.332
1.0127357142857143  10.324
-1.106242857142857  2.923
-2.9073857142857142  3.324
0.09910714285714285  3.326
17.427157142857144  13.069
-2.0066142857142855  1.32
-1.6195071428571428  1.791
5.296164285714285  7.301
-2.706692857142857  2.642
8.330628571428571  7.496
1.1662285714285714  4.483
-2.624742857142857  1.668
3.4400500000000003  7.038
6.4364357142857145  7.183
1.6573785714285714  6.734
-2.160414285714286  0.583
14.026235714285715  7.562
2.3443571428571426  3.231
2.4586  4.014
3.6055142857142854  9.929
7.412335714285715  9.187
5.710728571428571  4.366
-0.9295285714285714  2.025
3.708771428571428  7.642
-0.5993642857142857  1.511
-2.1574714285714287  0.668
8.22955  8.928
-0.8725714285714286  3.205
5.368914285714286  6.199
9.00452142857143  9.602
5.14725  11.76
-2.0350142857142854  1.657
6.079978571428572  5.427
4.005735714285715  3.722
-1.6209714285714287  1.637
4.031750000000001  4.794
-2.564357142857143  3.242
-2.2919714285714283  0.802
-2.0234785714285715  5.702
5.7773642857142855  7.776
8.180292857142858  10.508
10.046028571428572  9.825
7.248107142857143  9.622
3.850271428571429  9.174
-3.1992928571428574  0.503
-1.278635714285714  1.414
3.759407142857143  8.236
19.436107142857143  12.645
-2.394257142857143  0.946
4.6733714285714285  4.651
4.601007142857142  6.407
15.272557142857142  6.689
6.615885714285715  10.202
0.18564285714285714  2.084
5.185435714285714  3.72
1.0328357142857143  5.944
4.229299999999999  6.437
16.258964285714285  9.445
-2.283878571428571  0.992
8.326521428571429  5.385
-0.8811428571428571  6.219
5.8456214285714285  3.246
-1.4352  2.622
0.29709285714285716  3.393
-0.16956428571428572  2.608
-1.5788785714285716  3.545
8.403392857142856  5.88
-2.371457142857143  3.895
8.492700000000001  11.308
11.89017857142857  9.02
-0.3743  2.617
9.784442857142857  11.133
2.5850142857142857  5.868
-0.8624357142857143  2.473
6.498835714285714  8.423
-0.5092642857142857  1.95
0.019200000000000002  6.124
3.148757142857143  2.431
-1.2856285714285713  3.83
7.5379000000000005  8.709
6.4797714285714285  8.353
5.038857142857143  6.041
-3.064392857142857  0.445
5.843178571428571  11.586
-0.681092857142857  3.331
4.101228571428572  11.226
8.662978571428571  14.164
3.611407142857143  8.552
2.9050714285714285  3.632
0.8747071428571429  2.726
6.008249999999999  7.656
5.483542857142857  8.821
3.502885714285714  2.678
13.14562857142857  10.497
7.53605  5.685
0.016642857142857143  1.911
3.6608714285714288  3.518
-2.360892857142857  3.869
2.699007142857143  4.772
12.85845  7.941
6.4628499999999995  3.125
-2.3288714285714285  4.156
-0.7858285714285714  1.247
-2.2826999999999997  3.243
-1.351342857142857  1.333
6.510585714285714  9.093
0.27434285714285717  3.017
-0.3566357142857143  1.916
7.172642857142857  5.105
6.463321428571429  8.642
3.8668285714285715  3.55
7.326035714285714  8.827
6.471985714285714  3.548
10.549271428571428  10.237
-0.7019285714285713  1.828
-3.1814142857142858  0.381
5.006871428571428  8.553
11.263635714285716  8.295
8.382357142857142  4.918
-3.2586071428571426  0.457
1.0425857142857142  5.347
11.222814285714286  7.122
5.777957142857143  3.942
2.44275  4.257
-2.728942857142857  2.139
0.9362  4.833
3.236335714285714  5.844
1.286592857142857  11.452
-1.5379571428571428  3.352
-1.9866642857142855  3.658
-0.9058785714285714  1.839
-2.8403071428571427  0.819
-2.3426642857142856  2.952
-1.1532714285714285  2.47
8.237400000000001  7.711
3.6513  5.998
2.775035714285714  8.317
5.539807142857143  8.157
10.404157142857144  10.616
0.7155  1.914
6.8644  6.829
-2.0271785714285713  4.919
-3.149742857142857  0.437
5.901821428571428  3.953
7.336792857142858  7.829
1.7596857142857143  4.234
-1.1699142857142857  2.367
-2.565657142857143  0.814
6.844135714285714  5.854
-3.2044714285714284  0.455
4.215907142857143  8.759
1.2412142857142858  8.777
9.792471428571428  7.294
-2.4314714285714287  3.715
7.895278571428571  6.372
-0.8560071428571429  4.349
8.891057142857143  10.393
1.6711500000000001  4.73
-1.3099214285714287  1.135
4.234264285714286  5.478
7.230285714285714  5.71
3.0801214285714287  3.121
-3.016435714285714  3.703
3.936857142857143  6.295
-2.3996857142857144  1.338
1.2384928571428573  5.392
12.291264285714286  10.82
8.808135714285713  6.235
18.48392857142857  14.068
-1.7670428571428571  1.133
8.35345  6.312
2.789442857142857  9.423
1.0811642857142858  3.639
4.723864285714286  11.969
5.132142857142857  7.578
5.5807  10.593
1.9025285714285713  3.744
-0.020300000000000002  2.898
-2.5488714285714287  3.586
0.008721428571428573  3.819
6.3358928571428565  10.239
-1.28595  1.725
10.442585714285714  8.653
8.267807142857142  7.108
7.852435714285714  7.575
2.9832071428571427  8.797
-1.239442857142857  3.763
13.2152  6.692
3.9897857142857145  4.811
1.2122285714285714  8.221
-3.0938357142857145  3.972
0.43067142857142854  4.272
-2.1311  1.266
3.0642428571428573  4.316
1.796242857142857  3.156
5.449357142857143  6.322
1.1413214285714286  4.939
3.573864285714286  7.397
-2.2593  0.675
2.72245  5.047
-2.9277428571428574  0.794
-2.9026785714285714  0.686
10.272992857142858  9.649
7.666564285714285  13.44
4.3186857142857145  6.596
9.113235714285715  9.225
5.274514285714286  7.942
-2.7730857142857146  4.545
1.5974357142857143  10.15
0.7582285714285715  4.442
4.718407142857143  9.005
2.71115  8.187
3.986278571428571  9.389
-2.7617  2.441
13.663185714285714  7.51
-3.0633642857142855  0.878
5.5158571428571435  3.276
-0.41451428571428567  4.009
5.5371500000000005  5.502
4.5432571428571435  6.649
8.210785714285715  5.932
-0.8190500000000001  1.379
-2.5525214285714286  0.669
2.9415714285714287  4.866
9.539821428571429  8.221
-2.604092857142857  4.647
1.8863142857142858  9.81
7.523485714285714  6.287
4.647078571428572  9.864
1.7055071428571427  3.714
-2.2230142857142856  5.25
1.4852928571428572  2.395
3.853621428571428  6.589
0.1612357142857143  2.819
3.9325857142857146  8.373
-2.8458357142857142  7.452
2.369207142857143  2.768
9.517114285714285  7.607
3.090042857142857  7.815
2.4655714285714287  7.984
5.098121428571428  7.116
3.8371999999999997  7.742
1.439107142857143  2.27
2.188792857142857  6.14
0.014642857142857141  3.036
12.521957142857143  7.338
4.6905785714285715  2.703
10.469278571428571  12.008
2.086785714285714  7.052
-2.66145  0.717
8.908028571428572  6.296
-1.7124142857142857  2.583
0.025885714285714286  2.92
10.144464285714285  12.937
-2.180357142857143  0.859
-2.9789285714285714  3.041
4.959064285714286  3.002
-1.3857428571428572  3.806
2.9324357142857145  7.442
1.258492857142857  2.121
6.370842857142857  2.958
3.309164285714286  8.326
3.743928571428571  8.507
-2.282964285714286  3.423
6.969114285714286  8.911
-0.2703642857142857  2.922
2.2961714285714288  3.754
-2.5692785714285713  2.787
7.86947142857143  5.348
-1.5829714285714287  2.686
11.60742857142857  6.845
3.2568642857142858  2.794
1.2700714285714285  2.983
-2.6346  1.997
-2.5917714285714286  0.852
3.7954214285714287  7.746
-2.6211857142857142  1.972
-2.032207142857143  1.025
11.111364285714284  12.809
6.862678571428571  11.262
3.356635714285714  7.301
-3.1855785714285716  0.514
2.9796571428571426  8.122
-1.8512  0.881
-2.3018642857142857  1.116
6.979735714285714  7.601
-1.7921214285714284  0.822
2.3127714285714287  2.618
3.0389142857142857  4.204
-2.7545571428571427  2.344
4.162228571428571  9.838
4.451978571428572  7.758
10.085185714285714  5.156
2.0617285714285716  5.352
-2.991957142857143  2.337
6.702957142857143  5.115
-2.783614285714286  4.375
-0.8683500000000001  2.669
10.568942857142858  7.572
7.316807142857144  7.608
11.524357142857143  9.031
6.328242857142857  4.64
3.8450071428571433  7.476
-1.5924142857142856  4.148
-1.87045  3.391
13.75925  9.177
7.1688285714285715  5.333
-2.2468357142857145  2.538
8.083692857142857  9.367
16.659085714285712  11.427
-2.3475928571428573  4.098
4.0236857142857145  15.475
5.055971428571429  6.073
2.118392857142857  4.234
8.770557142857143  10.68
-2.290285714285714  4.127
-1.639692857142857  4.638
12.061250000000001  11.718
6.226185714285715  6.58
4.436985714285714  8.4
-2.6966357142857142  1.292
3.7970214285714285  3.447
5.0276000000000005  7.303
-1.7010071428571427  2.995
8.621757142857144  8.509
0.0075785714285714284  2.932
0.6058428571428571  10.101
0.8884428571428572  12.474
2.323785714285714  8.751
10.856892857142856  8.213
6.192  8.974
-0.6523142857142857  1.202
2.230328571428571  5.47
-1.8349000000000002  3.448
-2.027471428571429  1.487
-2.938278571428571  2.081
4.5312785714285715  5.155
0.349  2.407
-2.0287142857142855  4.686
5.9211285714285715  6.019
6.167264285714286  5.889
0.6623071428571429  5.844
1.2723285714285715  2.861
-2.1277928571428575  4.479
0.7006071428571428  2.149
-3.0898071428571425  5.643
5.001057142857143  7.332
-3.010042857142857  0.484
-3.240142857142857  0.441
8.869657142857143  7.045
-1.1004785714285714  2.796
4.590078571428571  12.159
-1.3961357142857143  4.388
-0.060471428571428565  3.135
5.973192857142857  7.486
-2.866892857142857  1.578
1.4899571428571428  2.896
13.245414285714284  8.131
3.6198214285714285  4.9
0.49555714285714286  3.333
4.689857142857143  9.071
2.202  8.273
-0.8408428571428571  2.823
-0.4653642857142857  3.426
1.980457142857143  5.325
-0.02585  2.724
2.989328571428571  2.313
6.141278571428572  10.088
8.469257142857142  3.928
0.8352571428571429  4.95
7.321078571428572  9.574
-1.2880785714285714  6.978
0.2768857142857143  3.213
11.384478571428572  6.277
-2.9821714285714287  2.428
8.351485714285715  8.099
-2.80565  5.882
9.391642857142857  10.489
-2.726992857142857  1.234
6.848807142857143  8.472
6.336092857142857  5.558
-2.4199714285714284  2.634
2.781171428571428  3.074
0.5846785714285715  3.093
-2.517814285714286  1.322
-2.100435714285714  0.82
-1.2601857142857142  4.109
-2.7100785714285713  4.189
15.46142142857143  6.325
6.6230142857142855  9.471
-0.7278357142857144  3.605
9.832771428571428  7.148
-1.951557142857143  4.925
-2.739707142857143  5.607
-1.3616428571428572  4.452
5.999771428571428  10.97
-0.26349285714285714  4.719
-1.5712785714285715  2.898
4.647521428571428  8.156
2.8691285714285715  5.341
6.728714285714285  9.036
3.096564285714286  4.843
-1.3214571428571429  3.837
5.866442857142857  8.59
8.66465  7.578
-1.8563785714285712  5.181
4.737242857142857  9.702
-2.8643785714285714  0.57
-1.5985  2.225
5.373107142857143  7.215
8.573535714285715  4.959
5.765371428571429  7.567
-2.8533928571428575  4.521
7.395435714285715  4.9
9.573207142857143  10.704
-0.9884642857142857  1.028
3.5274571428571426  4.257
4.676785714285714  4.614
-0.9705857142857143  3.776
6.200642857142857  15.986
-0.8204785714285715  2.331
-3.1352428571428574  0.479
11.096  9.523
1.8057  8.889
1.4728357142857142  3.87
6.187207142857143  3.597
-2.348492857142857  2.782
2.4884  5.411
3.6814428571428572  2.892
4.770828571428572  6.83
0.9047142857142857  3.281
0.15617142857142857  2.274
-1.9846642857142858  1.392
3.5860999999999996  5.427
9.18135  7.037
5.178692857142858  7.56
8.690349999999999  7.068
11.368928571428572  7.225
4.293035714285714  7.659
-3.151878571428571  0.512
15.209085714285713  7.524
7.1509  7.739
1.7894857142857141  6.95
7.838578571428572  7.48
2.582864285714286  4.452
5.380557142857143  5.742
6.114242857142857  12.08
11.314221428571429  8.259
2.434828571428571  3.064
2.2200214285714286  5.609
-2.373542857142857  2.749
-2.6386142857142856  3.052
2.3743142857142856  4.865
2.0688142857142857  4.011
0.8453285714285714  3.848
-1.8888285714285713  0.839
13.729871428571428  7.253
5.18675  8.455
4.736892857142857  7.461
7.237642857142857  6.638
-2.254485714285714  3.673
2.2196928571428574  4.564
-2.8338  3.797
-0.026885714285714284  3.053
4.415128571428572  13.746
5.513064285714285  8.957
5.225885714285714  9.007
-3.166985714285714  0.36
0.31925714285714285  2.781
6.32325  3.624
4.470542857142857  5.267
0.7402285714285715  2.35
-1.2339499999999999  2.405
9.9209  9.435
-0.7239785714285715  1.414
5.124507142857143  6.477
-2.1119142857142856  3.178
-1.0119928571428571  2.244
-1.165957142857143  3.03
5.372578571428571  5.866
0.40854285714285715  4.509
6.0262  11.388
2.6429142857142858  3.714
3.9983142857142857  7.798
-3.091792857142857  0.452
0.009771428571428572  8.595
5.311935714285714  3.868
3.332307142857143  7.825
7.717764285714286  7.68
0.5449357142857143  7.967
5.792757142857143  4.711
4.794557142857143  7.414
5.585421428571428  8.149
4.902214285714285  5.467
-2.8972  1.958
-1.926  1.42
-1.4283714285714286  6.729
9.14712142857143  5.788
8.225092857142856  5.858
0.7920785714285715  3.865
11.407514285714285  7.602
-2.2539571428571428  2.02
7.211628571428572  9.592
16.347714285714286  12.86
3.045735714285714  2.148
-1.5323785714285714  5.012
8.29865  6.396
10.640628571428572  12.316
-1.9211785714285712  2.107
6.0271  6.478
2.09945  2.701
10.3042  5.729
-0.6499714285714285  5.023
11.047814285714285  9.211
7.271564285714286  8.728
7.809457142857143  5.72
12.70712142857143  8.877
-1.0453357142857143  2.643
-2.07235  2.929
8.183364285714285  9.62
5.061114285714286  5.122
4.377164285714286  3.124
0.49477857142857146  5.063
6.556778571428571  4.408
3.715957142857143  6.672
9.889414285714286  13.42
1.0460857142857143  2.6
4.052592857142858  7.84
2.909207142857143  4.45
2.063457142857143  1.908
2.397292857142857  3.02
1.00205  4.793
6.6048857142857145  8.716
6.1156  5.174
10.865914285714286  5.347
3.662057142857143  6.847
1.0221928571428571  5.099
8.122928571428572  6.555
4.123621428571429  7.752
3.8597571428571427  4.805
5.10055  9.336
10.150528571428572  8.558
3.7025571428571427  8.405
-2.9025642857142855  4.632
7.734714285714285  10.846
7.754907142857142  4.733
19.54860714285714  13.598
-0.3765857142857143  2.72
2.8235642857142857  2.418
5.685564285714286  7.302
9.649142857142857  7.405
9.282978571428572  10.674
0.1375357142857143  2.664
-1.2423  2.704
5.4271071428571425  4.99
0.07012857142857143  2.906
7.073328571428571  6.415
2.5480285714285715  7.715
7.650892857142857  5.836
-1.7441214285714286  1.143
11.718314285714285  9.826
-2.680164285714286  0.743
-1.3952214285714284  6.074
-2.596521428571428  1.511
3.0258285714285713  3.554
-0.5966857142857143  3.439
-1.925957142857143  2.956
-1.64435  3.13
9.266892857142857  14.419
-2.7408928571428572  3.144
2.0317857142857143  6.411
-2.7058714285714287  4.086
-0.03502857142857143  2.174
0.41997142857142855  4.367
-1.5917857142857141  2.438
3.6913214285714284  6.326
7.766414285714286  7.429
2.3091857142857144  5.588
-1.7772142857142856  1.182
14.052892857142856  6.828
9.86957857142857  11.191
12.046314285714285  11.047
4.933257142857142  11.041
3.0742714285714285  4.019
2.9391571428571432  6.53
-2.4240785714285713  4.452
1.2678928571428572  2.914
0.9124  6.456
6.135464285714286  7.151
-2.0741642857142857  0.774
6.090078571428571  5.647
5.276742857142858  6.227
7.996042857142856  6.819
-2.8131214285714283  4.058
3.098171428571429  6.165
0.17108571428571429  4.833
-2.1822214285714288  2.255
10.167892857142858  9.381
5.330442857142857  8.641
1.5368714285714287  4.557
2.4339642857142856  3.739
-1.7422142857142857  1.652
-1.249942857142857  3.583
1.80005  5.548
-0.5101857142857144  2.305
1.2456142857142858  3.253
9.248121428571428  9.401
5.202228571428572  6.924
14.485614285714286  10.865
1.1029928571428573  3.078
7.4762071428571435  8.757
8.338735714285715  8.864
4.642307142857143  4.718
7.4449000000000005  7.661
0.7696428571428572  3.05
4.814864285714286  5.352
12.162214285714287  5.65
-1.8713499999999998  4.551
6.332178571428571  3.186
5.373321428571429  3.709
0.9567142857142857  3.907
-1.9887142857142859  1.457
2.697564285714286  9.004
11.870635714285713  5.319
7.00045  5.364
6.604478571428571  6.417
-1.4576857142857143  2.033
-3.2691714285714286  0.408
6.838235714285714  6.863
-1.8691071428571429  1.426
-3.124707142857143  0.564
3.337092857142857  5.861
4.199928571428572  8.534
9.55555  9.021
1.5065714285714285  5.901
10.89965  5.736
4.694928571428571  5.848
9.408085714285715  10.031
-2.933007142857143  0.519
7.8555142857142854  4.355
2.3788714285714283  8.475
4.711014285714286  9.081
3.2400214285714286  6.256
-0.9538642857142857  4.034
0.89495  2.408
2.620107142857143  6.644
5.232685714285714  5.867
-0.45385714285714285  2.53
2.7893142857142856  2.884
6.365507142857143  5.75
-0.38594285714285714  2.115
7.416178571428572  8.284
-0.45579285714285717  2.635
-0.9623  3.285
-1.636442857142857  3.703
5.2205642857142855  8.426
0.41150714285714285  1.659
-2.146792857142857  2.166
-1.272692857142857  3.626
6.396614285714286  8.697
3.8590714285714283  6.534
-3.023507142857143  3.383
8.975914285714286  9.492
7.083042857142857  9.131
-0.6461928571428571  1.354
-2.565785714285714  0.888
7.3257642857142855  5.565
1.8459285714285716  7.904
-2.0110142857142854  0.894
11.590900000000001  11.792
8.931514285714286  8.153
10.296221428571428  6.247
9.011149999999999  11.5
1.5985642857142857  5.871
7.6591  4.047
-1.0497285714285713  5.02
0.7590642857142857  3.166
5.0830714285714285  3.728
-1.2869071428571428  1.15
-1.8473857142857144  1.017
4.810678571428571  7.696
2.0387142857142857  2.185
1.1171428571428572  3.12
3.965557142857143  11.386
11.434035714285715  10.595
0.9778928571428571  5.677
5.360764285714286  12.942
-1.1808785714285714  3.111
-1.0604357142857144  2.06
-0.4243071428571428  5.784
11.45495  9.339
9.942521428571428  11.495
0.9228000000000001  6.924
3.7248500000000004  6.523
7.154942857142857  9.429
7.937864285714285  5.128
1.7831142857142857  3.73
4.026028571428571  3.57
5.2253  4.404
-3.1720428571428574  0.676
11.0075  5.302
2.4133357142857146  4.28
5.299942857142857  9.185
-2.6413285714285712  5.217
0.41487857142857143  4.356
12.367435714285714  7.158
12.438964285714285  10.518
-1.350507142857143  4.135
10.168021428571429  10.556
-3.0561857142857143  1.133
3.950614285714286  7.382
-2.462392857142857  4.267
8.272164285714286  3.927
-3.124628571428571  0.991
6.387214285714286  4.968
4.087635714285715  10.071
-0.5710999999999999  2.828
-3.2143571428571427  0.821
6.719835714285715  10.974
3.2389142857142854  7.191
-2.413557142857143  0.69
