# Supplementary material for: Single-chain dimers from de novo immunoglobulins as robust scaffolds for multiple binding loops
Source: Nat Commun. 2023 Sep 23;14:5939. doi: 10.1038/s41467-023-41717-5 (PMC10517939; doi:10.1038/s41467-023-41717-5)
Supplement: Supplementary file 6 — Source data [file 41467_2023_41717_MOESM6_ESM.zip › Fig4b_01.txt]

# This file was created Fri May 13 09:42:45 2022
# Created by:
#                       :-) GROMACS - gmx rmsf, 2018.3 (-:
# 
# Executable:   /opt/cesga/easybuild-cesga/software/MPI/gcc/6.4.0/openmpi/2.1.1/gromacs/2018.3/bin/gmx_mpi
# Data prefix:  /opt/cesga/easybuild-cesga/software/MPI/gcc/6.4.0/openmpi/2.1.1/gromacs/2018.3
# Working dir:  /mnt/netapp1/Store_CSIC/home/csic/pda/jro/molecular_dynamics/MD_models.list/0000
# Command line:
#   gmx_mpi rmsf -f md.imaged.rot.xtc -s solvated_ions.gro -fit yes -b 100000 -o md.imaged.rot.rmsf.xvg
# gmx rmsf is part of G R O M A C S:
#
# Gnomes, ROck Monsters And Chili Sauce
#
@    title "RMS fluctuation"
@    xaxis  label "Atom"
@    yaxis  label "(nm)"
@TYPE xy
    5   0.0849
   12   0.0569
   36   0.0418
   52   0.0426
   67   0.0443
   83   0.0456
  107   0.0492
  123   0.0504
  138   0.0568
  158   0.0754
  173   0.0965
  180   0.0836
  192   0.0592
  214   0.0486
  231   0.0490
  255   0.0434
  271   0.0409
  295   0.0433
  314   0.0462
  338   0.0457
  352   0.0566
  364   0.0661
  375   0.0872
  386   0.0592
  408   0.0574
  414   0.0465
  430   0.0480
  445   0.0451
  461   0.0501
  478   0.0458
  497   0.0464
  519   0.0572
  535   0.0893
  542   0.1094
  554   0.0700
  569   0.0605
  591   0.0572
  615   0.0544
  629   0.0578
  645   0.0566
  659   0.0540
  675   0.0658
  697   0.1085
  703   0.1105
  710   0.1307
  725   0.0745
  740   0.0633
  756   0.0590
  771   0.0665
  787   0.0594
  801   0.0560
  821   0.0630
  832   0.0740
  842   0.1017
  856   0.1228
  876   0.1180
  882   0.1069
  899   0.0791
  921   0.0609
  941   0.0882
  955   0.0523
  987   0.0498
  993   0.0424
 1010   0.0434
 1030   0.0434
 1044   0.0427
 1063   0.0452
 1078   0.0486
 1102   0.0631
 1124   0.0616
 1136   0.0849
 1148   0.1335
 1170   0.1920
 1182   0.2186
 1189   0.2099
 1201   0.2377
 1208   0.1928
 1229   0.1244
 1248   0.1472
 1259   0.1708
 1269   0.1803
 1279   0.1133
 1294   0.0687
 1316   0.0745
 1323   0.0511
 1347   0.0431
 1363   0.0452
 1378   0.0460
 1394   0.0508
 1418   0.0572
 1434   0.0872
 1449   0.0882
 1469   0.1179
 1484   0.1639
 1491   0.1375
 1503   0.0821
 1525   0.0666
 1542   0.0499
 1566   0.0448
 1582   0.0411
 1606   0.0440
 1625   0.0475
 1649   0.0544
 1663   0.0639
 1675   0.0665
 1686   0.0736
 1697   0.0843
 1719   0.0784
 1725   0.0675
 1741   0.0659
 1756   0.0484
 1772   0.0416
 1789   0.0433
 1808   0.0548
 1830   0.0729
 1846   0.1383
 1853   0.1269
 1865   0.0809
 1880   0.0643
 1902   0.0582
 1926   0.0526
 1940   0.0631
 1956   0.0744
 1970   0.0742
 1986   0.0851
 2008   0.1068
 2014   0.1151
 2021   0.1146
 2036   0.0763
 2051   0.0528
 2067   0.0535
 2082   0.0549
 2098   0.0572
 2112   0.0651
 2132   0.1000
 2143   0.1576
 2153   0.1374
 2167   0.1324
 2187   0.1159
 2193   0.0976
 2210   0.0836
 2232   0.0668
 2252   0.0509
 2266   0.0508
 2298   0.0526
 2304   0.0464
 2321   0.0465
 2341   0.0410
 2355   0.0470
 2374   0.0705
 2389   0.0774
 2413   0.1604
