# Supplementary material for: Single-chain dimers from de novo immunoglobulins as robust scaffolds for multiple binding loops
Source: Nat Commun. 2023 Sep 23;14:5939. doi: 10.1038/s41467-023-41717-5 (PMC10517939; doi:10.1038/s41467-023-41717-5)
Supplement: Supplementary file 6 — Source data [file 41467_2023_41717_MOESM6_ESM.zip › Fig4b_02.txt]

# This file was created Fri May 13 09:49:06 2022
# Created by:
#                       :-) GROMACS - gmx rmsf, 2018.3 (-:
# 
# Executable:   /opt/cesga/easybuild-cesga/software/MPI/gcc/6.4.0/openmpi/2.1.1/gromacs/2018.3/bin/gmx_mpi
# Data prefix:  /opt/cesga/easybuild-cesga/software/MPI/gcc/6.4.0/openmpi/2.1.1/gromacs/2018.3
# Working dir:  /mnt/netapp1/Store_CSIC/home/csic/pda/jro/molecular_dynamics/MD_models.list/0001
# Command line:
#   gmx_mpi rmsf -f md.imaged.rot.xtc -s solvated_ions.gro -fit yes -b 100000 -o md.imaged.rot.rmsf.xvg
# gmx rmsf is part of G R O M A C S:
#
# God Rules Over Mankind, Animals, Cosmos and Such
#
@    title "RMS fluctuation"
@    xaxis  label "Atom"
@    yaxis  label "(nm)"
@TYPE xy
    5   0.0616
   12   0.0551
   36   0.0428
   52   0.0469
   67   0.0478
   83   0.0511
  107   0.0567
  123   0.0680
  138   0.1022
  158   0.1327
  173   0.1619
  180   0.1177
  192   0.0700
  214   0.0583
  231   0.0576
  255   0.0504
  271   0.0471
  295   0.0533
  314   0.0496
  338   0.0435
  352   0.0513
  364   0.0544
  375   0.0665
  386   0.0528
  408   0.0525
  414   0.0480
  430   0.0490
  445   0.0485
  461   0.0508
  478   0.0530
  497   0.0587
  519   0.0743
  535   0.1192
  542   0.1281
  554   0.0793
  569   0.0724
  591   0.0705
  615   0.0610
  629   0.0611
  645   0.0589
  659   0.0549
  675   0.0614
  697   0.0881
  703   0.0975
  710   0.1083
  725   0.0757
  740   0.0604
  756   0.0652
  771   0.0739
  787   0.0688
  801   0.0652
  821   0.0884
  832   0.1369
  842   0.1957
  856   0.2206
  876   0.1851
  882   0.1817
  899   0.1675
  921   0.0917
  941   0.1153
  955   0.0780
  987   0.0666
  993   0.0552
 1010   0.0521
 1030   0.0473
 1044   0.0457
 1063   0.0444
 1078   0.0467
 1102   0.0545
 1124   0.0661
 1136   0.0972
 1148   0.1537
 1170   0.2174
 1182   0.2541
 1189   0.3284
 1201   0.2456
 1208   0.1530
 1229   0.0939
 1248   0.0802
 1259   0.0727
 1269   0.0653
 1279   0.0530
 1294   0.0451
 1316   0.0458
 1323   0.0427
 1347   0.0409
 1363   0.0486
 1378   0.0482
 1394   0.0537
 1418   0.0642
 1434   0.0862
 1449   0.1251
 1469   0.1422
 1484   0.1636
 1491   0.1184
 1503   0.0751
 1525   0.0692
 1542   0.0587
 1566   0.0468
 1582   0.0454
 1606   0.0455
 1625   0.0458
 1649   0.0446
 1663   0.0508
 1675   0.0495
 1686   0.0553
 1697   0.0501
 1719   0.0491
 1725   0.0472
 1741   0.0472
 1756   0.0437
 1772   0.0422
 1789   0.0456
 1808   0.0559
 1830   0.0705
 1846   0.1046
 1853   0.1158
 1865   0.0730
 1880   0.0622
 1902   0.0543
 1926   0.0477
 1940   0.0551
 1956   0.0558
 1970   0.0519
 1986   0.0578
 2008   0.0622
 2014   0.0724
 2021   0.0662
 2036   0.0585
 2051   0.0560
 2067   0.0552
 2082   0.0632
 2098   0.0560
 2112   0.0595
 2132   0.0949
 2143   0.2046
 2153   0.1981
 2167   0.1406
 2187   0.1953
 2193   0.1874
 2210   0.1261
 2232   0.1120
 2252   0.0834
 2266   0.0676
 2298   0.0629
 2304   0.0515
 2321   0.0474
 2341   0.0450
 2355   0.0450
 2374   0.0435
 2389   0.0535
 2413   0.0809
