# Supplementary material for: Single-chain dimers from de novo immunoglobulins as robust scaffolds for multiple binding loops
Source: Nat Commun. 2023 Sep 23;14:5939. doi: 10.1038/s41467-023-41717-5 (PMC10517939; doi:10.1038/s41467-023-41717-5)
Supplement: Supplementary file 6 — Source data [file 41467_2023_41717_MOESM6_ESM.zip › Fig4b_03.txt]

# This file was created Fri May 13 09:51:35 2022
# Created by:
#                       :-) GROMACS - gmx rmsf, 2018.3 (-:
# 
# Executable:   /opt/cesga/easybuild-cesga/software/MPI/gcc/6.4.0/openmpi/2.1.1/gromacs/2018.3/bin/gmx_mpi
# Data prefix:  /opt/cesga/easybuild-cesga/software/MPI/gcc/6.4.0/openmpi/2.1.1/gromacs/2018.3
# Working dir:  /mnt/netapp1/Store_CSIC/home/csic/pda/jro/molecular_dynamics/MD_models.list/0002
# Command line:
#   gmx_mpi rmsf -f md.imaged.rot.xtc -s solvated_ions.gro -fit yes -b 100000 -o md.imaged.rot.rmsf.xvg
# gmx rmsf is part of G R O M A C S:
#
# GROningen Mixture of Alchemy and Childrens' Stories
#
@    title "RMS fluctuation"
@    xaxis  label "Atom"
@    yaxis  label "(nm)"
@TYPE xy
    5   0.1045
   12   0.0624
   36   0.0497
   52   0.0501
   67   0.0484
   83   0.0496
  107   0.0499
  123   0.0547
  138   0.0770
  158   0.1074
  173   0.1295
  180   0.0995
  192   0.0650
  214   0.0529
  231   0.0515
  255   0.0475
  271   0.0466
  295   0.0510
  314   0.0573
  338   0.0572
  352   0.0852
  364   0.1010
  375   0.1227
  386   0.0945
  408   0.0719
  414   0.0557
  430   0.0547
  445   0.0488
  461   0.0503
  478   0.0468
  497   0.0487
  519   0.0628
  535   0.1084
  542   0.1256
  554   0.0766
  569   0.0634
  591   0.0582
  615   0.0589
  629   0.0619
  645   0.0605
  659   0.0579
  675   0.0697
  697   0.0935
  703   0.0961
  710   0.1069
  725   0.0697
  740   0.0622
  756   0.0616
  771   0.0653
  787   0.0591
  801   0.0565
  821   0.0632
  832   0.0751
  842   0.1009
  856   0.1097
  876   0.0977
  882   0.1089
  899   0.0890
  921   0.0601
  941   0.0739
  955   0.0580
  987   0.0580
  993   0.0459
 1010   0.0476
 1030   0.0476
 1044   0.0476
 1063   0.0532
 1078   0.0569
 1102   0.0810
 1124   0.1033
 1136   0.1367
 1148   0.1444
 1170   0.1912
 1182   0.2071
 1189   0.2174
 1201   0.2337
 1208   0.2201
 1229   0.1838
 1248   0.1399
 1259   0.1411
 1269   0.1096
 1279   0.0770
 1294   0.0728
 1316   0.0549
 1323   0.0465
 1347   0.0453
 1363   0.0462
 1378   0.0479
 1394   0.0529
 1418   0.0605
 1434   0.0793
 1449   0.0984
 1469   0.1349
 1484   0.1493
 1491   0.1280
 1503   0.0941
 1525   0.0713
 1542   0.0581
 1566   0.0449
 1582   0.0434
 1606   0.0456
 1625   0.0483
 1649   0.0498
 1663   0.0567
 1675   0.0577
 1686   0.0703
 1697   0.0694
 1719   0.0596
 1725   0.0554
 1741   0.0614
 1756   0.0472
 1772   0.0437
 1789   0.0465
 1808   0.0579
 1830   0.0688
 1846   0.1160
 1853   0.1140
 1865   0.0701
 1880   0.0638
 1902   0.0584
 1926   0.0551
 1940   0.0619
 1956   0.0654
 1970   0.0612
 1986   0.0689
 2008   0.0931
 2014   0.1127
 2021   0.1243
 2036   0.0827
 2051   0.0615
 2067   0.0568
 2082   0.0619
 2098   0.0687
 2112   0.0869
 2132   0.1631
 2143   0.1992
 2153   0.1522
 2167   0.1645
 2187   0.1616
 2193   0.1537
 2210   0.1234
 2232   0.0815
 2252   0.0654
 2266   0.0573
 2298   0.0562
 2304   0.0501
 2321   0.0473
 2341   0.0473
 2355   0.0522
 2374   0.0669
 2389   0.0730
 2413   0.1406
