# Supplementary material for: Single-chain dimers from de novo immunoglobulins as robust scaffolds for multiple binding loops
Source: Nat Commun. 2023 Sep 23;14:5939. doi: 10.1038/s41467-023-41717-5 (PMC10517939; doi:10.1038/s41467-023-41717-5)
Supplement: Supplementary file 6 — Source data [file 41467_2023_41717_MOESM6_ESM.zip › Fig4d_01.txt]

# This file was created Tue Jul 12 12:24:26 2022
# Created by:
#                      :-) GROMACS - gmx pairdist, 2018 (-:
# 
# Executable:   /data/Software/gromacs-2018/bin/gmx
# Data prefix:  /data/Software/gromacs-2018
# Working dir:  /data/jrtcri/PROJECTS/design/grafting/sandwich_12/MD/molecular_dynamics/MD_models.list/0000
# Command line:
#   gmx pairdist -f md.imaged.rot.xtc -s solvated_ions.gro -b 100000 -o distave.xvg
# gmx pairdist is part of G R O M A C S:
#
# Gallium Rubidium Oxygen Manganese Argon Carbon Silicon
#
@    title "Minimum distance"
@    xaxis  label "Time (ps)"
@    yaxis  label "Distance (nm)"
@TYPE xy
@ view 0.15, 0.15, 0.75, 0.85
@ legend on
@ legend box on
@ legend loctype view
@ legend 0.78, 0.8
@ legend length 2
@ s0 legend "resnr 70"
 100000.000    0.349
 100050.000    0.324
 100100.000    0.305
 100150.000    0.263
 100200.000    0.326
 100250.000    0.341
 100300.000    0.290
 100350.000    0.336
 100400.000    0.313
 100450.000    0.342
 100500.000    0.303
 100550.000    0.302
 100600.000    0.283
 100650.000    0.339
 100700.000    0.329
 100750.000    0.347
 100800.000    0.277
 100850.000    0.315
 100900.000    0.330
 100950.000    0.339
 101000.000    0.345
 101050.000    0.354
 101100.000    0.259
 101150.000    0.345
 101200.000    0.280
 101250.000    0.340
 101300.000    0.275
 101350.000    0.365
 101400.000    0.342
 101450.000    0.341
 101500.000    0.315
 101550.000    0.328
 101600.000    0.326
 101650.000    0.298
 101700.000    0.282
 101750.000    0.300
 101800.000    0.295
 101850.000    0.348
 101900.000    0.320
 101950.000    0.337
 102000.000    0.322
 102050.000    0.339
 102100.000    0.368
 102150.000    0.348
 102200.000    0.343
 102250.000    0.304
 102300.000    0.346
 102350.000    0.374
 102400.000    0.345
 102450.000    0.307
 102500.000    0.326
 102550.000    0.373
 102600.000    0.319
 102650.000    0.305
 102700.000    0.282
 102750.000    0.318
 102800.000    0.303
 102850.000    0.276
 102900.000    0.364
 102950.000    0.293
 103000.000    0.355
 103050.000    0.325
 103100.000    0.332
 103150.000    0.315
 103200.000    0.309
 103250.000    0.364
 103300.000    0.339
 103350.000    0.341
 103400.000    0.332
 103450.000    0.303
 103500.000    0.311
 103550.000    0.289
 103600.000    0.335
 103650.000    0.332
 103700.000    0.339
 103750.000    0.344
 103800.000    0.348
 103850.000    0.326
 103900.000    0.296
 103950.000    0.248
 104000.000    0.356
 104050.000    0.315
 104100.000    0.335
 104150.000    0.320
 104200.000    0.264
 104250.000    0.301
 104300.000    0.223
 104350.000    0.337
 104400.000    0.376
 104450.000    0.370
 104500.000    0.359
 104550.000    0.324
 104600.000    0.347
 104650.000    0.335
 104700.000    0.321
 104750.000    0.321
 104800.000    0.333
 104850.000    0.339
 104900.000    0.409
 104950.000    0.385
 105000.000    0.440
 105050.000    0.382
 105100.000    0.333
 105150.000    0.360
 105200.000    0.357
 105250.000    0.382
 105300.000    0.386
 105350.000    0.326
 105400.000    0.284
 105450.000    0.320
 105500.000    0.364
 105550.000    0.333
 105600.000    0.323
 105650.000    0.330
 105700.000    0.328
 105750.000    0.389
 105800.000    0.389
 105850.000    0.322
 105900.000    0.348
 105950.000    0.326
 106000.000    0.335
 106050.000    0.321
 106100.000    0.369
 106150.000    0.314
 106200.000    0.294
 106250.000    0.302
 106300.000    0.319
 106350.000    0.331
 106400.000    0.339
 106450.000    0.388
 106500.000    0.326
 106550.000    0.336
 106600.000    0.398
 106650.000    0.382
 106700.000    0.410
 106750.000    0.298
 106800.000    0.284
 106850.000    0.334
 106900.000    0.332
 106950.000    0.346
 107000.000    0.303
 107050.000    0.349
 107100.000    0.310
 107150.000    0.319
 107200.000    0.242
 107250.000    0.319
 107300.000    0.290
 107350.000    0.314
 107400.000    0.279
 107450.000    0.392
 107500.000    0.390
 107550.000    0.352
 107600.000    0.334
 107650.000    0.331
 107700.000    0.312
 107750.000    0.329
 107800.000    0.301
 107850.000    0.260
 107900.000    0.300
 107950.000    0.373
 108000.000    0.315
 108050.000    0.371
 108100.000    0.366
 108150.000    0.338
 108200.000    0.313
 108250.000    0.290
 108300.000    0.337
 108350.000    0.357
 108400.000    0.349
 108450.000    0.318
 108500.000    0.265
 108550.000    0.388
 108600.000    0.316
 108650.000    0.355
 108700.000    0.318
 108750.000    0.261
 108800.000    0.317
 108850.000    0.401
 108900.000    0.341
 108950.000    0.346
 109000.000    0.383
 109050.000    0.370
 109100.000    0.396
 109150.000    0.353
 109200.000    0.370
 109250.000    0.360
 109300.000    0.360
 109350.000    0.313
 109400.000    0.371
 109450.000    0.308
 109500.000    0.312
 109550.000    0.344
 109600.000    0.311
 109650.000    0.409
 109700.000    0.326
 109750.000    0.354
 109800.000    0.380
 109850.000    0.325
 109900.000    0.390
 109950.000    0.394
 110000.000    0.343
 110050.000    0.364
 110100.000    0.392
 110150.000    0.380
 110200.000    0.387
 110250.000    0.402
 110300.000    0.330
 110350.000    0.332
 110400.000    0.358
 110450.000    0.284
 110500.000    0.342
 110550.000    0.327
 110600.000    0.334
 110650.000    0.292
 110700.000    0.320
 110750.000    0.392
 110800.000    0.370
 110850.000    0.356
 110900.000    0.356
 110950.000    0.371
 111000.000    0.297
 111050.000    0.346
 111100.000    0.345
 111150.000    0.371
 111200.000    0.400
 111250.000    0.369
 111300.000    0.261
 111350.000    0.344
 111400.000    0.361
 111450.000    0.376
 111500.000    0.354
 111550.000    0.325
 111600.000    0.340
 111650.000    0.345
 111700.000    0.410
 111750.000    0.314
 111800.000    0.345
 111850.000    0.389
 111900.000    0.365
 111950.000    0.346
 112000.000    0.327
 112050.000    0.273
 112100.000    0.379
 112150.000    0.372
 112200.000    0.314
 112250.000    0.352
 112300.000    0.386
 112350.000    0.374
 112400.000    0.330
 112450.000    0.435
 112500.000    0.365
 112550.000    0.346
 112600.000    0.339
 112650.000    0.336
 112700.000    0.324
 112750.000    0.374
 112800.000    0.354
 112850.000    0.367
 112900.000    0.299
 112950.000    0.361
 113000.000    0.291
 113050.000    0.326
 113100.000    0.349
 113150.000    0.313
 113200.000    0.328
 113250.000    0.335
 113300.000    0.294
 113350.000    0.231
 113400.000    0.337
 113450.000    0.347
 113500.000    0.379
 113550.000    0.332
 113600.000    0.368
 113650.000    0.401
 113700.000    0.361
 113750.000    0.330
 113800.000    0.387
 113850.000    0.309
 113900.000    0.358
 113950.000    0.292
 114000.000    0.343
 114050.000    0.320
 114100.000    0.281
 114150.000    0.352
 114200.000    0.306
 114250.000    0.361
 114300.000    0.367
 114350.000    0.342
 114400.000    0.356
 114450.000    0.312
 114500.000    0.341
 114550.000    0.293
 114600.000    0.306
 114650.000    0.309
 114700.000    0.321
 114750.000    0.326
 114800.000    0.315
 114850.000    0.328
 114900.000    0.336
 114950.000    0.306
 115000.000    0.319
 115050.000    0.337
 115100.000    0.343
 115150.000    0.366
 115200.000    0.343
 115250.000    0.332
 115300.000    0.330
 115350.000    0.316
 115400.000    0.402
 115450.000    0.350
 115500.000    0.336
 115550.000    0.317
 115600.000    0.285
 115650.000    0.321
 115700.000    0.292
 115750.000    0.307
 115800.000    0.305
 115850.000    0.303
 115900.000    0.289
 115950.000    0.301
 116000.000    0.307
 116050.000    0.358
 116100.000    0.296
 116150.000    0.365
 116200.000    0.342
 116250.000    0.285
 116300.000    0.307
 116350.000    0.269
 116400.000    0.248
 116450.000    0.304
 116500.000    0.320
 116550.000    0.335
 116600.000    0.253
 116650.000    0.311
 116700.000    0.319
 116750.000    0.348
 116800.000    0.345
 116850.000    0.293
 116900.000    0.344
 116950.000    0.317
 117000.000    0.364
 117050.000    0.282
 117100.000    0.357
 117150.000    0.310
 117200.000    0.308
 117250.000    0.361
 117300.000    0.352
 117350.000    0.311
 117400.000    0.366
 117450.000    0.256
 117500.000    0.279
 117550.000    0.365
 117600.000    0.316
 117650.000    0.335
 117700.000    0.368
 117750.000    0.334
 117800.000    0.298
 117850.000    0.349
 117900.000    0.279
 117950.000    0.313
 118000.000    0.371
 118050.000    0.322
 118100.000    0.319
 118150.000    0.321
 118200.000    0.274
 118250.000    0.342
 118300.000    0.322
 118350.000    0.324
 118400.000    0.305
 118450.000    0.359
 118500.000    0.362
 118550.000    0.356
 118600.000    0.357
 118650.000    0.303
 118700.000    0.358
 118750.000    0.347
 118800.000    0.328
 118850.000    0.366
 118900.000    0.347
 118950.000    0.341
 119000.000    0.321
 119050.000    0.335
 119100.000    0.321
 119150.000    0.363
 119200.000    0.356
 119250.000    0.325
 119300.000    0.294
 119350.000    0.347
 119400.000    0.325
 119450.000    0.344
 119500.000    0.328
 119550.000    0.326
 119600.000    0.305
 119650.000    0.319
 119700.000    0.313
 119750.000    0.357
 119800.000    0.347
 119850.000    0.377
 119900.000    0.288
 119950.000    0.353
 120000.000    0.355
 120050.000    0.339
 120100.000    0.341
 120150.000    0.374
 120200.000    0.313
 120250.000    0.302
 120300.000    0.295
 120350.000    0.271
 120400.000    0.352
 120450.000    0.338
 120500.000    0.335
 120550.000    0.348
 120600.000    0.274
 120650.000    0.304
 120700.000    0.349
 120750.000    0.296
 120800.000    0.319
 120850.000    0.306
 120900.000    0.366
 120950.000    0.336
 121000.000    0.352
 121050.000    0.346
 121100.000    0.287
 121150.000    0.310
 121200.000    0.338
 121250.000    0.266
 121300.000    0.261
 121350.000    0.324
 121400.000    0.325
 121450.000    0.280
 121500.000    0.339
 121550.000    0.299
 121600.000    0.252
 121650.000    0.324
 121700.000    0.277
 121750.000    0.357
 121800.000    0.351
 121850.000    0.323
 121900.000    0.312
 121950.000    0.279
 122000.000    0.332
 122050.000    0.287
 122100.000    0.347
 122150.000    0.312
 122200.000    0.332
 122250.000    0.338
 122300.000    0.319
 122350.000    0.272
 122400.000    0.328
 122450.000    0.267
 122500.000    0.329
 122550.000    0.321
 122600.000    0.306
 122650.000    0.371
 122700.000    0.253
 122750.000    0.313
 122800.000    0.295
 122850.000    0.287
 122900.000    0.317
 122950.000    0.335
 123000.000    0.285
 123050.000    0.330
 123100.000    0.320
 123150.000    0.287
 123200.000    0.254
 123250.000    0.296
 123300.000    0.290
 123350.000    0.333
 123400.000    0.311
 123450.000    0.337
 123500.000    0.326
 123550.000    0.324
 123600.000    0.306
 123650.000    0.301
 123700.000    0.279
 123750.000    0.279
 123800.000    0.309
 123850.000    0.356
 123900.000    0.327
 123950.000    0.323
 124000.000    0.337
 124050.000    0.372
 124100.000    0.361
 124150.000    0.359
 124200.000    0.375
 124250.000    0.342
 124300.000    0.343
 124350.000    0.338
 124400.000    0.351
 124450.000    0.375
 124500.000    0.375
 124550.000    0.373
 124600.000    0.335
 124650.000    0.393
 124700.000    0.367
 124750.000    0.377
 124800.000    0.358
 124850.000    0.371
 124900.000    0.351
 124950.000    0.413
 125000.000    0.329
 125050.000    0.329
 125100.000    0.344
 125150.000    0.315
 125200.000    0.322
 125250.000    0.435
 125300.000    0.285
 125350.000    0.346
 125400.000    0.354
 125450.000    0.344
 125500.000    0.293
 125550.000    0.304
 125600.000    0.318
 125650.000    0.292
 125700.000    0.370
 125750.000    0.320
 125800.000    0.363
 125850.000    0.348
 125900.000    0.350
 125950.000    0.355
 126000.000    0.369
 126050.000    0.348
 126100.000    0.331
 126150.000    0.348
 126200.000    0.373
 126250.000    0.298
 126300.000    0.334
 126350.000    0.270
 126400.000    0.312
 126450.000    0.359
 126500.000    0.315
 126550.000    0.330
 126600.000    0.323
 126650.000    0.297
 126700.000    0.405
 126750.000    0.381
 126800.000    0.311
 126850.000    0.313
 126900.000    0.347
 126950.000    0.318
 127000.000    0.357
 127050.000    0.333
 127100.000    0.374
 127150.000    0.371
 127200.000    0.351
 127250.000    0.379
 127300.000    0.361
 127350.000    0.329
 127400.000    0.333
 127450.000    0.367
 127500.000    0.313
 127550.000    0.396
 127600.000    0.360
 127650.000    0.322
 127700.000    0.385
 127750.000    0.359
 127800.000    0.359
 127850.000    0.358
 127900.000    0.373
 127950.000    0.352
 128000.000    0.322
 128050.000    0.308
 128100.000    0.337
 128150.000    0.365
 128200.000    0.333
 128250.000    0.372
 128300.000    0.367
 128350.000    0.433
 128400.000    0.394
 128450.000    0.392
 128500.000    0.370
 128550.000    0.350
 128600.000    0.335
 128650.000    0.281
 128700.000    0.338
 128750.000    0.336
 128800.000    0.334
 128850.000    0.349
 128900.000    0.309
 128950.000    0.355
 129000.000    0.331
 129050.000    0.320
 129100.000    0.320
 129150.000    0.387
 129200.000    0.342
 129250.000    0.339
 129300.000    0.361
 129350.000    0.353
 129400.000    0.329
 129450.000    0.355
 129500.000    0.338
 129550.000    0.307
 129600.000    0.353
 129650.000    0.360
 129700.000    0.278
 129750.000    0.358
 129800.000    0.445
 129850.000    0.382
 129900.000    0.379
 129950.000    0.325
 130000.000    0.320
 130050.000    0.323
 130100.000    0.327
 130150.000    0.332
 130200.000    0.325
 130250.000    0.303
 130300.000    0.359
 130350.000    0.351
 130400.000    0.338
 130450.000    0.361
 130500.000    0.368
 130550.000    0.315
 130600.000    0.339
 130650.000    0.337
 130700.000    0.351
 130750.000    0.327
 130800.000    0.353
 130850.000    0.362
 130900.000    0.351
 130950.000    0.374
 131000.000    0.279
 131050.000    0.313
 131100.000    0.287
 131150.000    0.373
 131200.000    0.352
 131250.000    0.383
 131300.000    0.334
 131350.000    0.363
 131400.000    0.315
 131450.000    0.311
 131500.000    0.300
 131550.000    0.342
 131600.000    0.351
 131650.000    0.346
 131700.000    0.368
 131750.000    0.256
 131800.000    0.334
 131850.000    0.279
 131900.000    0.371
 131950.000    0.289
 132000.000    0.343
 132050.000    0.307
 132100.000    0.314
 132150.000    0.316
 132200.000    0.356
 132250.000    0.312
 132300.000    0.353
 132350.000    0.341
 132400.000    0.394
 132450.000    0.357
 132500.000    0.377
 132550.000    0.351
 132600.000    0.335
 132650.000    0.323
 132700.000    0.296
 132750.000    0.350
 132800.000    0.372
 132850.000    0.350
 132900.000    0.329
 132950.000    0.327
 133000.000    0.386
 133050.000    0.363
 133100.000    0.370
 133150.000    0.341
 133200.000    0.359
 133250.000    0.369
 133300.000    0.348
 133350.000    0.344
 133400.000    0.300
 133450.000    0.322
 133500.000    0.342
 133550.000    0.341
 133600.000    0.349
 133650.000    0.318
 133700.000    0.322
 133750.000    0.298
 133800.000    0.367
 133850.000    0.223
 133900.000    0.320
 133950.000    0.310
 134000.000    0.360
 134050.000    0.355
 134100.000    0.348
 134150.000    0.300
 134200.000    0.347
 134250.000    0.365
 134300.000    0.396
 134350.000    0.366
 134400.000    0.357
 134450.000    0.269
 134500.000    0.312
 134550.000    0.284
 134600.000    0.361
 134650.000    0.313
 134700.000    0.335
 134750.000    0.287
 134800.000    0.300
 134850.000    0.327
 134900.000    0.284
 134950.000    0.289
 135000.000    0.350
 135050.000    0.290
 135100.000    0.328
 135150.000    0.392
 135200.000    0.359
 135250.000    0.272
 135300.000    0.270
 135350.000    0.239
 135400.000    0.316
 135450.000    0.314
 135500.000    0.295
 135550.000    0.252
 135600.000    0.329
 135650.000    0.310
 135700.000    0.281
 135750.000    0.321
 135800.000    0.358
 135850.000    0.294
 135900.000    0.308
 135950.000    0.337
 136000.000    0.389
 136050.000    0.318
 136100.000    0.300
 136150.000    0.276
 136200.000    0.309
 136250.000    0.293
 136300.000    0.330
 136350.000    0.302
 136400.000    0.289
 136450.000    0.316
 136500.000    0.327
 136550.000    0.281
 136600.000    0.345
 136650.000    0.302
 136700.000    0.288
 136750.000    0.351
 136800.000    0.363
 136850.000    0.290
 136900.000    0.293
 136950.000    0.361
 137000.000    0.362
 137050.000    0.323
 137100.000    0.254
 137150.000    0.358
 137200.000    0.394
 137250.000    0.305
 137300.000    0.372
 137350.000    0.362
 137400.000    0.262
 137450.000    0.351
 137500.000    0.314
 137550.000    0.344
 137600.000    0.335
 137650.000    0.274
 137700.000    0.351
 137750.000    0.343
 137800.000    0.327
 137850.000    0.303
 137900.000    0.323
 137950.000    0.330
 138000.000    0.385
 138050.000    0.288
 138100.000    0.382
 138150.000    0.299
 138200.000    0.339
 138250.000    0.340
 138300.000    0.303
 138350.000    0.317
 138400.000    0.406
 138450.000    0.352
 138500.000    0.291
 138550.000    0.379
 138600.000    0.355
 138650.000    0.270
 138700.000    0.351
 138750.000    0.312
 138800.000    0.324
 138850.000    0.330
 138900.000    0.360
 138950.000    0.351
 139000.000    0.399
 139050.000    0.355
 139100.000    0.361
 139150.000    0.348
 139200.000    0.303
 139250.000    0.415
 139300.000    0.398
 139350.000    0.376
 139400.000    0.331
 139450.000    0.345
 139500.000    0.402
 139550.000    0.308
 139600.000    0.350
 139650.000    0.336
 139700.000    0.300
 139750.000    0.322
 139800.000    0.440
 139850.000    0.296
 139900.000    0.402
 139950.000    0.419
 140000.000    0.392
 140050.000    0.342
 140100.000    0.386
 140150.000    0.394
 140200.000    0.449
 140250.000    0.321
 140300.000    0.334
 140350.000    0.358
 140400.000    0.390
 140450.000    0.346
 140500.000    0.352
 140550.000    0.440
 140600.000    0.407
 140650.000    0.382
 140700.000    0.399
 140750.000    0.388
 140800.000    0.344
 140850.000    0.358
 140900.000    0.360
 140950.000    0.372
 141000.000    0.299
 141050.000    0.419
 141100.000    0.310
 141150.000    0.340
 141200.000    0.332
 141250.000    0.341
 141300.000    0.330
 141350.000    0.334
 141400.000    0.338
 141450.000    0.374
 141500.000    0.325
 141550.000    0.276
 141600.000    0.308
 141650.000    0.325
 141700.000    0.309
 141750.000    0.308
 141800.000    0.279
 141850.000    0.401
 141900.000    0.324
 141950.000    0.318
 142000.000    0.335
 142050.000    0.348
 142100.000    0.390
 142150.000    0.322
 142200.000    0.352
 142250.000    0.394
 142300.000    0.325
 142350.000    0.361
 142400.000    0.320
 142450.000    0.310
 142500.000    0.359
 142550.000    0.365
 142600.000    0.310
 142650.000    0.283
 142700.000    0.384
 142750.000    0.366
 142800.000    0.296
 142850.000    0.357
 142900.000    0.393
 142950.000    0.381
 143000.000    0.369
 143050.000    0.333
 143100.000    0.392
 143150.000    0.352
 143200.000    0.389
 143250.000    0.340
 143300.000    0.328
 143350.000    0.412
 143400.000    0.352
 143450.000    0.324
 143500.000    0.380
 143550.000    0.399
 143600.000    0.403
 143650.000    0.375
 143700.000    0.384
 143750.000    0.392
 143800.000    0.365
 143850.000    0.394
 143900.000    0.369
 143950.000    0.381
 144000.000    0.426
 144050.000    0.400
 144100.000    0.368
 144150.000    0.410
 144200.000    0.417
 144250.000    0.390
 144300.000    0.376
 144350.000    0.361
 144400.000    0.414
 144450.000    0.376
 144500.000    0.356
 144550.000    0.334
 144600.000    0.365
 144650.000    0.344
 144700.000    0.386
 144750.000    0.361
 144800.000    0.369
 144850.000    0.426
 144900.000    0.375
 144950.000    0.354
 145000.000    0.316
 145050.000    0.331
 145100.000    0.376
 145150.000    0.383
 145200.000    0.355
 145250.000    0.358
 145300.000    0.327
 145350.000    0.373
 145400.000    0.384
 145450.000    0.369
 145500.000    0.368
 145550.000    0.360
 145600.000    0.383
 145650.000    0.443
 145700.000    0.341
 145750.000    0.426
 145800.000    0.379
 145850.000    0.373
 145900.000    0.349
 145950.000    0.406
 146000.000    0.352
 146050.000    0.406
 146100.000    0.400
 146150.000    0.335
 146200.000    0.332
 146250.000    0.377
 146300.000    0.348
 146350.000    0.431
 146400.000    0.397
 146450.000    0.429
 146500.000    0.328
 146550.000    0.429
 146600.000    0.445
 146650.000    0.384
 146700.000    0.325
 146750.000    0.343
 146800.000    0.376
 146850.000    0.347
 146900.000    0.341
 146950.000    0.328
 147000.000    0.331
 147050.000    0.375
 147100.000    0.330
 147150.000    0.319
 147200.000    0.346
 147250.000    0.303
 147300.000    0.313
 147350.000    0.380
 147400.000    0.322
 147450.000    0.285
 147500.000    0.325
 147550.000    0.321
 147600.000    0.325
 147650.000    0.313
 147700.000    0.337
 147750.000    0.331
 147800.000    0.315
 147850.000    0.345
 147900.000    0.365
 147950.000    0.425
 148000.000    0.320
 148050.000    0.347
 148100.000    0.325
 148150.000    0.366
 148200.000    0.363
 148250.000    0.329
 148300.000    0.301
 148350.000    0.321
 148400.000    0.406
 148450.000    0.377
 148500.000    0.351
 148550.000    0.345
 148600.000    0.297
 148650.000    0.327
 148700.000    0.366
 148750.000    0.358
 148800.000    0.388
 148850.000    0.331
 148900.000    0.362
 148950.000    0.360
 149000.000    0.336
 149050.000    0.348
 149100.000    0.404
 149150.000    0.362
 149200.000    0.378
 149250.000    0.349
 149300.000    0.333
 149350.000    0.366
 149400.000    0.379
 149450.000    0.387
 149500.000    0.320
 149550.000    0.390
 149600.000    0.341
 149650.000    0.346
 149700.000    0.356
 149750.000    0.363
 149800.000    0.317
 149850.000    0.376
 149900.000    0.386
 149950.000    0.380
 150000.000    0.374
 150050.000    0.341
 150100.000    0.360
 150150.000    0.323
 150200.000    0.387
 150250.000    0.313
 150300.000    0.316
 150350.000    0.375
 150400.000    0.371
 150450.000    0.370
 150500.000    0.351
 150550.000    0.409
 150600.000    0.404
 150650.000    0.332
 150700.000    0.348
 150750.000    0.402
 150800.000    0.374
 150850.000    0.383
 150900.000    0.405
 150950.000    0.360
 151000.000    0.368
 151050.000    0.369
 151100.000    0.351
 151150.000    0.333
 151200.000    0.331
 151250.000    0.407
 151300.000    0.437
 151350.000    0.334
 151400.000    0.419
 151450.000    0.371
 151500.000    0.379
 151550.000    0.377
 151600.000    0.421
 151650.000    0.387
 151700.000    0.333
 151750.000    0.379
 151800.000    0.378
 151850.000    0.391
 151900.000    0.395
 151950.000    0.362
 152000.000    0.420
 152050.000    0.369
 152100.000    0.308
 152150.000    0.379
 152200.000    0.375
 152250.000    0.381
 152300.000    0.404
 152350.000    0.344
 152400.000    0.371
 152450.000    0.418
 152500.000    0.354
 152550.000    0.358
 152600.000    0.371
 152650.000    0.381
 152700.000    0.405
 152750.000    0.366
 152800.000    0.397
 152850.000    0.335
 152900.000    0.373
 152950.000    0.380
 153000.000    0.346
 153050.000    0.343
 153100.000    0.366
 153150.000    0.316
 153200.000    0.367
 153250.000    0.350
 153300.000    0.365
 153350.000    0.365
 153400.000    0.421
 153450.000    0.372
 153500.000    0.366
 153550.000    0.351
 153600.000    0.342
 153650.000    0.427
 153700.000    0.370
 153750.000    0.341
 153800.000    0.391
 153850.000    0.379
 153900.000    0.327
 153950.000    0.341
 154000.000    0.308
 154050.000    0.277
 154100.000    0.322
 154150.000    0.306
 154200.000    0.384
 154250.000    0.366
 154300.000    0.292
 154350.000    0.305
 154400.000    0.360
 154450.000    0.377
 154500.000    0.437
 154550.000    0.303
 154600.000    0.333
 154650.000    0.389
 154700.000    0.379
 154750.000    0.401
 154800.000    0.384
 154850.000    0.320
 154900.000    0.343
 154950.000    0.355
 155000.000    0.351
 155050.000    0.342
 155100.000    0.342
 155150.000    0.339
 155200.000    0.361
 155250.000    0.375
 155300.000    0.366
 155350.000    0.333
 155400.000    0.369
 155450.000    0.372
 155500.000    0.339
 155550.000    0.351
 155600.000    0.358
 155650.000    0.340
 155700.000    0.379
 155750.000    0.310
 155800.000    0.269
 155850.000    0.387
 155900.000    0.410
 155950.000    0.314
 156000.000    0.373
 156050.000    0.342
 156100.000    0.288
 156150.000    0.315
 156200.000    0.367
 156250.000    0.354
 156300.000    0.374
 156350.000    0.385
 156400.000    0.328
 156450.000    0.367
 156500.000    0.237
 156550.000    0.359
 156600.000    0.253
 156650.000    0.313
 156700.000    0.347
 156750.000    0.375
 156800.000    0.322
 156850.000    0.343
 156900.000    0.346
 156950.000    0.352
 157000.000    0.355
 157050.000    0.371
 157100.000    0.336
 157150.000    0.346
 157200.000    0.388
 157250.000    0.335
 157300.000    0.283
 157350.000    0.370
 157400.000    0.367
 157450.000    0.360
 157500.000    0.340
 157550.000    0.396
 157600.000    0.350
 157650.000    0.313
 157700.000    0.339
 157750.000    0.305
 157800.000    0.299
 157850.000    0.317
 157900.000    0.305
 157950.000    0.347
 158000.000    0.347
 158050.000    0.370
 158100.000    0.317
 158150.000    0.354
 158200.000    0.430
 158250.000    0.400
 158300.000    0.379
 158350.000    0.377
 158400.000    0.305
 158450.000    0.362
 158500.000    0.331
 158550.000    0.330
 158600.000    0.323
 158650.000    0.398
 158700.000    0.372
 158750.000    0.365
 158800.000    0.393
 158850.000    0.348
 158900.000    0.357
 158950.000    0.399
 159000.000    0.374
 159050.000    0.384
 159100.000    0.340
 159150.000    0.388
 159200.000    0.389
 159250.000    0.366
 159300.000    0.386
 159350.000    0.347
 159400.000    0.329
 159450.000    0.363
 159500.000    0.268
 159550.000    0.384
 159600.000    0.383
 159650.000    0.364
 159700.000    0.366
 159750.000    0.390
 159800.000    0.314
 159850.000    0.374
 159900.000    0.394
 159950.000    0.316
 160000.000    0.397
 160050.000    0.366
 160100.000    0.372
 160150.000    0.369
 160200.000    0.415
 160250.000    0.334
 160300.000    0.371
 160350.000    0.341
 160400.000    0.377
 160450.000    0.304
 160500.000    0.404
 160550.000    0.349
 160600.000    0.333
 160650.000    0.404
 160700.000    0.330
 160750.000    0.387
 160800.000    0.314
 160850.000    0.358
 160900.000    0.302
 160950.000    0.333
 161000.000    0.384
 161050.000    0.360
 161100.000    0.326
 161150.000    0.319
 161200.000    0.415
 161250.000    0.335
 161300.000    0.371
 161350.000    0.339
 161400.000    0.363
 161450.000    0.348
 161500.000    0.422
 161550.000    0.371
 161600.000    0.408
 161650.000    0.415
 161700.000    0.406
 161750.000    0.364
 161800.000    0.330
 161850.000    0.361
 161900.000    0.364
 161950.000    0.382
 162000.000    0.384
 162050.000    0.342
 162100.000    0.349
 162150.000    0.365
 162200.000    0.302
 162250.000    0.333
 162300.000    0.336
 162350.000    0.320
 162400.000    0.330
 162450.000    0.316
 162500.000    0.330
 162550.000    0.331
 162600.000    0.378
 162650.000    0.349
 162700.000    0.345
 162750.000    0.340
 162800.000    0.300
 162850.000    0.331
 162900.000    0.329
 162950.000    0.368
 163000.000    0.352
 163050.000    0.381
 163100.000    0.336
 163150.000    0.356
 163200.000    0.347
 163250.000    0.335
 163300.000    0.307
 163350.000    0.312
 163400.000    0.346
 163450.000    0.345
 163500.000    0.286
 163550.000    0.339
 163600.000    0.312
 163650.000    0.328
 163700.000    0.349
 163750.000    0.315
 163800.000    0.371
 163850.000    0.340
 163900.000    0.321
 163950.000    0.340
 164000.000    0.355
 164050.000    0.306
 164100.000    0.364
 164150.000    0.346
 164200.000    0.410
 164250.000    0.353
 164300.000    0.334
 164350.000    0.362
 164400.000    0.377
 164450.000    0.400
 164500.000    0.332
 164550.000    0.347
 164600.000    0.364
 164650.000    0.374
 164700.000    0.341
 164750.000    0.375
 164800.000    0.402
 164850.000    0.377
 164900.000    0.329
 164950.000    0.294
 165000.000    0.320
 165050.000    0.324
 165100.000    0.355
 165150.000    0.334
 165200.000    0.344
 165250.000    0.350
 165300.000    0.411
 165350.000    0.361
 165400.000    0.335
 165450.000    0.385
 165500.000    0.286
 165550.000    0.336
 165600.000    0.323
 165650.000    0.363
 165700.000    0.342
 165750.000    0.394
 165800.000    0.368
 165850.000    0.354
 165900.000    0.386
 165950.000    0.377
 166000.000    0.367
 166050.000    0.362
 166100.000    0.311
 166150.000    0.332
 166200.000    0.391
 166250.000    0.384
 166300.000    0.348
 166350.000    0.362
 166400.000    0.386
 166450.000    0.367
 166500.000    0.392
 166550.000    0.347
 166600.000    0.336
 166650.000    0.425
 166700.000    0.295
 166750.000    0.332
 166800.000    0.338
 166850.000    0.413
 166900.000    0.403
 166950.000    0.339
 167000.000    0.343
 167050.000    0.404
 167100.000    0.331
 167150.000    0.356
 167200.000    0.348
 167250.000    0.381
 167300.000    0.355
 167350.000    0.281
 167400.000    0.323
 167450.000    0.349
 167500.000    0.353
 167550.000    0.386
 167600.000    0.425
 167650.000    0.336
 167700.000    0.376
 167750.000    0.358
 167800.000    0.325
 167850.000    0.378
 167900.000    0.348
 167950.000    0.416
 168000.000    0.377
 168050.000    0.437
 168100.000    0.360
 168150.000    0.388
 168200.000    0.330
 168250.000    0.361
 168300.000    0.383
 168350.000    0.314
 168400.000    0.329
 168450.000    0.339
 168500.000    0.299
 168550.000    0.350
 168600.000    0.321
 168650.000    0.339
 168700.000    0.316
 168750.000    0.398
 168800.000    0.335
 168850.000    0.353
 168900.000    0.338
 168950.000    0.356
 169000.000    0.329
 169050.000    0.337
 169100.000    0.309
 169150.000    0.348
 169200.000    0.332
 169250.000    0.341
 169300.000    0.359
 169350.000    0.370
 169400.000    0.310
 169450.000    0.362
 169500.000    0.316
 169550.000    0.409
 169600.000    0.381
 169650.000    0.379
 169700.000    0.413
 169750.000    0.377
 169800.000    0.329
 169850.000    0.385
 169900.000    0.386
 169950.000    0.345
 170000.000    0.275
 170050.000    0.387
 170100.000    0.345
 170150.000    0.377
 170200.000    0.394
 170250.000    0.365
 170300.000    0.365
 170350.000    0.409
 170400.000    0.371
 170450.000    0.358
 170500.000    0.367
 170550.000    0.310
 170600.000    0.327
 170650.000    0.385
 170700.000    0.304
 170750.000    0.320
 170800.000    0.352
 170850.000    0.315
 170900.000    0.335
 170950.000    0.317
 171000.000    0.298
 171050.000    0.401
 171100.000    0.349
 171150.000    0.364
 171200.000    0.343
 171250.000    0.398
 171300.000    0.336
 171350.000    0.319
 171400.000    0.329
 171450.000    0.345
 171500.000    0.376
 171550.000    0.337
 171600.000    0.389
 171650.000    0.339
 171700.000    0.356
 171750.000    0.372
 171800.000    0.356
 171850.000    0.359
 171900.000    0.363
 171950.000    0.412
 172000.000    0.385
 172050.000    0.381
 172100.000    0.396
 172150.000    0.382
 172200.000    0.360
 172250.000    0.325
 172300.000    0.380
 172350.000    0.396
 172400.000    0.400
 172450.000    0.381
 172500.000    0.323
 172550.000    0.382
 172600.000    0.410
 172650.000    0.349
 172700.000    0.303
 172750.000    0.339
 172800.000    0.288
 172850.000    0.363
 172900.000    0.390
 172950.000    0.393
 173000.000    0.337
 173050.000    0.368
 173100.000    0.378
 173150.000    0.378
 173200.000    0.396
 173250.000    0.399
 173300.000    0.370
 173350.000    0.378
 173400.000    0.299
 173450.000    0.371
 173500.000    0.403
 173550.000    0.378
 173600.000    0.367
 173650.000    0.297
 173700.000    0.344
 173750.000    0.356
 173800.000    0.423
 173850.000    0.399
 173900.000    0.341
 173950.000    0.314
 174000.000    0.391
 174050.000    0.361
 174100.000    0.357
 174150.000    0.356
 174200.000    0.356
 174250.000    0.366
 174300.000    0.395
 174350.000    0.359
 174400.000    0.352
 174450.000    0.347
 174500.000    0.382
 174550.000    0.393
 174600.000    0.374
 174650.000    0.438
 174700.000    0.366
 174750.000    0.326
 174800.000    0.356
 174850.000    0.364
 174900.000    0.365
 174950.000    0.349
 175000.000    0.365
 175050.000    0.336
 175100.000    0.372
 175150.000    0.343
 175200.000    0.272
 175250.000    0.363
 175300.000    0.377
 175350.000    0.350
 175400.000    0.352
 175450.000    0.437
 175500.000    0.353
 175550.000    0.348
 175600.000    0.338
 175650.000    0.319
 175700.000    0.302
 175750.000    0.337
 175800.000    0.316
 175850.000    0.354
 175900.000    0.412
 175950.000    0.397
 176000.000    0.337
 176050.000    0.406
 176100.000    0.369
 176150.000    0.318
 176200.000    0.426
 176250.000    0.385
 176300.000    0.352
 176350.000    0.293
 176400.000    0.408
 176450.000    0.367
 176500.000    0.395
 176550.000    0.326
 176600.000    0.399
 176650.000    0.372
 176700.000    0.407
 176750.000    0.390
 176800.000    0.367
 176850.000    0.313
 176900.000    0.357
 176950.000    0.360
 177000.000    0.261
 177050.000    0.358
 177100.000    0.387
 177150.000    0.311
 177200.000    0.384
 177250.000    0.306
 177300.000    0.289
 177350.000    0.326
 177400.000    0.274
 177450.000    0.338
 177500.000    0.319
 177550.000    0.330
 177600.000    0.312
 177650.000    0.354
 177700.000    0.324
 177750.000    0.345
 177800.000    0.353
 177850.000    0.334
 177900.000    0.346
 177950.000    0.341
 178000.000    0.340
 178050.000    0.440
 178100.000    0.371
 178150.000    0.305
 178200.000    0.364
 178250.000    0.326
 178300.000    0.373
 178350.000    0.383
 178400.000    0.310
 178450.000    0.371
 178500.000    0.345
 178550.000    0.353
 178600.000    0.358
 178650.000    0.337
 178700.000    0.337
 178750.000    0.358
 178800.000    0.332
 178850.000    0.325
 178900.000    0.308
 178950.000    0.374
 179000.000    0.358
 179050.000    0.269
 179100.000    0.334
 179150.000    0.297
 179200.000    0.304
 179250.000    0.362
 179300.000    0.342
 179350.000    0.336
 179400.000    0.338
 179450.000    0.379
 179500.000    0.371
 179550.000    0.369
 179600.000    0.410
 179650.000    0.365
 179700.000    0.333
 179750.000    0.339
 179800.000    0.314
 179850.000    0.357
 179900.000    0.309
 179950.000    0.289
 180000.000    0.343
 180050.000    0.333
 180100.000    0.329
 180150.000    0.361
 180200.000    0.374
 180250.000    0.314
 180300.000    0.336
 180350.000    0.370
 180400.000    0.371
 180450.000    0.349
 180500.000    0.325
 180550.000    0.316
 180600.000    0.341
 180650.000    0.323
 180700.000    0.353
 180750.000    0.298
 180800.000    0.346
 180850.000    0.328
 180900.000    0.336
 180950.000    0.344
 181000.000    0.403
 181050.000    0.353
 181100.000    0.383
 181150.000    0.296
 181200.000    0.372
 181250.000    0.378
 181300.000    0.360
 181350.000    0.319
 181400.000    0.404
 181450.000    0.367
 181500.000    0.398
 181550.000    0.331
 181600.000    0.372
 181650.000    0.412
 181700.000    0.348
 181750.000    0.365
 181800.000    0.315
 181850.000    0.336
 181900.000    0.319
 181950.000    0.430
 182000.000    0.342
 182050.000    0.317
 182100.000    0.385
 182150.000    0.327
 182200.000    0.400
 182250.000    0.340
 182300.000    0.372
 182350.000    0.362
 182400.000    0.348
 182450.000    0.315
 182500.000    0.349
 182550.000    0.387
 182600.000    0.292
 182650.000    0.329
 182700.000    0.336
 182750.000    0.396
 182800.000    0.353
 182850.000    0.356
 182900.000    0.394
 182950.000    0.379
 183000.000    0.306
 183050.000    0.324
 183100.000    0.342
 183150.000    0.345
 183200.000    0.336
 183250.000    0.391
 183300.000    0.399
 183350.000    0.298
 183400.000    0.336
 183450.000    0.311
 183500.000    0.393
 183550.000    0.354
 183600.000    0.374
 183650.000    0.355
 183700.000    0.354
 183750.000    0.384
 183800.000    0.342
 183850.000    0.388
 183900.000    0.407
 183950.000    0.407
 184000.000    0.416
 184050.000    0.323
 184100.000    0.385
 184150.000    0.384
 184200.000    0.352
 184250.000    0.417
 184300.000    0.404
 184350.000    0.377
 184400.000    0.389
 184450.000    0.353
 184500.000    0.347
 184550.000    0.381
 184600.000    0.356
 184650.000    0.310
 184700.000    0.328
 184750.000    0.352
 184800.000    0.335
 184850.000    0.428
 184900.000    0.359
 184950.000    0.358
 185000.000    0.305
 185050.000    0.404
 185100.000    0.418
 185150.000    0.331
 185200.000    0.397
 185250.000    0.392
 185300.000    0.379
 185350.000    0.357
 185400.000    0.327
 185450.000    0.360
 185500.000    0.359
 185550.000    0.384
 185600.000    0.391
 185650.000    0.326
 185700.000    0.387
 185750.000    0.389
 185800.000    0.315
 185850.000    0.379
 185900.000    0.345
 185950.000    0.366
 186000.000    0.411
 186050.000    0.357
 186100.000    0.356
 186150.000    0.411
 186200.000    0.378
 186250.000    0.295
 186300.000    0.302
 186350.000    0.347
 186400.000    0.379
 186450.000    0.339
 186500.000    0.360
 186550.000    0.445
 186600.000    0.378
 186650.000    0.325
 186700.000    0.343
 186750.000    0.400
 186800.000    0.389
 186850.000    0.379
 186900.000    0.353
 186950.000    0.321
 187000.000    0.334
 187050.000    0.339
 187100.000    0.307
 187150.000    0.310
 187200.000    0.295
 187250.000    0.326
 187300.000    0.316
 187350.000    0.346
 187400.000    0.302
 187450.000    0.357
 187500.000    0.359
 187550.000    0.338
 187600.000    0.384
 187650.000    0.356
 187700.000    0.397
 187750.000    0.342
 187800.000    0.370
 187850.000    0.318
 187900.000    0.345
 187950.000    0.349
 188000.000    0.284
 188050.000    0.360
 188100.000    0.377
 188150.000    0.337
 188200.000    0.346
 188250.000    0.312
 188300.000    0.395
 188350.000    0.393
 188400.000    0.424
 188450.000    0.345
 188500.000    0.339
 188550.000    0.338
 188600.000    0.341
 188650.000    0.313
 188700.000    0.323
 188750.000    0.345
 188800.000    0.275
 188850.000    0.411
 188900.000    0.409
 188950.000    0.316
 189000.000    0.375
 189050.000    0.395
 189100.000    0.369
 189150.000    0.378
 189200.000    0.406
 189250.000    0.318
 189300.000    0.338
 189350.000    0.360
 189400.000    0.338
 189450.000    0.336
 189500.000    0.307
 189550.000    0.335
 189600.000    0.336
 189650.000    0.329
 189700.000    0.386
 189750.000    0.333
 189800.000    0.396
 189850.000    0.376
 189900.000    0.258
 189950.000    0.347
 190000.000    0.305
 190050.000    0.312
 190100.000    0.334
 190150.000    0.313
 190200.000    0.328
 190250.000    0.262
 190300.000    0.329
 190350.000    0.316
 190400.000    0.325
 190450.000    0.330
 190500.000    0.315
 190550.000    0.350
 190600.000    0.372
 190650.000    0.341
 190700.000    0.359
 190750.000    0.354
 190800.000    0.344
 190850.000    0.360
 190900.000    0.343
 190950.000    0.343
 191000.000    0.317
 191050.000    0.316
 191100.000    0.378
 191150.000    0.374
 191200.000    0.340
 191250.000    0.393
 191300.000    0.399
 191350.000    0.388
 191400.000    0.369
 191450.000    0.382
 191500.000    0.313
 191550.000    0.369
 191600.000    0.348
 191650.000    0.370
 191700.000    0.353
 191750.000    0.418
 191800.000    0.394
 191850.000    0.407
 191900.000    0.372
 191950.000    0.353
 192000.000    0.265
 192050.000    0.327
 192100.000    0.318
 192150.000    0.346
 192200.000    0.326
 192250.000    0.342
 192300.000    0.323
 192350.000    0.366
 192400.000    0.412
 192450.000    0.412
 192500.000    0.386
 192550.000    0.333
 192600.000    0.391
 192650.000    0.377
 192700.000    0.383
 192750.000    0.348
 192800.000    0.356
 192850.000    0.396
 192900.000    0.351
 192950.000    0.341
 193000.000    0.390
 193050.000    0.355
 193100.000    0.297
 193150.000    0.385
 193200.000    0.357
 193250.000    0.380
 193300.000    0.405
 193350.000    0.325
 193400.000    0.333
 193450.000    0.324
 193500.000    0.420
 193550.000    0.415
 193600.000    0.365
 193650.000    0.388
 193700.000    0.341
 193750.000    0.327
 193800.000    0.289
 193850.000    0.354
 193900.000    0.375
 193950.000    0.376
 194000.000    0.328
 194050.000    0.394
 194100.000    0.348
 194150.000    0.339
 194200.000    0.343
 194250.000    0.386
 194300.000    0.309
 194350.000    0.321
 194400.000    0.323
 194450.000    0.320
 194500.000    0.431
 194550.000    0.331
 194600.000    0.352
 194650.000    0.369
 194700.000    0.355
 194750.000    0.362
 194800.000    0.335
 194850.000    0.397
 194900.000    0.336
 194950.000    0.304
 195000.000    0.379
 195050.000    0.383
 195100.000    0.306
 195150.000    0.362
 195200.000    0.349
 195250.000    0.378
 195300.000    0.310
 195350.000    0.351
 195400.000    0.307
 195450.000    0.358
 195500.000    0.380
 195550.000    0.324
 195600.000    0.349
 195650.000    0.368
 195700.000    0.366
 195750.000    0.340
 195800.000    0.295
 195850.000    0.414
 195900.000    0.308
 195950.000    0.370
 196000.000    0.347
 196050.000    0.361
 196100.000    0.344
 196150.000    0.315
 196200.000    0.345
 196250.000    0.326
 196300.000    0.386
 196350.000    0.357
 196400.000    0.340
 196450.000    0.352
 196500.000    0.280
 196550.000    0.357
 196600.000    0.430
 196650.000    0.380
 196700.000    0.388
 196750.000    0.333
 196800.000    0.324
 196850.000    0.316
 196900.000    0.337
 196950.000    0.387
 197000.000    0.322
 197050.000    0.337
 197100.000    0.395
 197150.000    0.387
 197200.000    0.340
 197250.000    0.364
 197300.000    0.414
 197350.000    0.424
 197400.000    0.377
 197450.000    0.348
 197500.000    0.294
 197550.000    0.350
 197600.000    0.334
 197650.000    0.347
 197700.000    0.386
 197750.000    0.361
 197800.000    0.379
 197850.000    0.314
 197900.000    0.338
 197950.000    0.354
 198000.000    0.361
 198050.000    0.368
 198100.000    0.378
 198150.000    0.338
 198200.000    0.395
 198250.000    0.364
 198300.000    0.333
 198350.000    0.380
 198400.000    0.311
 198450.000    0.416
 198500.000    0.345
 198550.000    0.314
 198600.000    0.321
 198650.000    0.351
 198700.000    0.334
 198750.000    0.344
 198800.000    0.372
 198850.000    0.345
 198900.000    0.352
 198950.000    0.344
 199000.000    0.403
 199050.000    0.326
 199100.000    0.331
 199150.000    0.373
 199200.000    0.391
 199250.000    0.345
 199300.000    0.338
 199350.000    0.338
 199400.000    0.389
 199450.000    0.366
 199500.000    0.382
 199550.000    0.360
 199600.000    0.382
 199650.000    0.392
 199700.000    0.416
 199750.000    0.350
 199800.000    0.369
 199850.000    0.354
 199900.000    0.418
 199950.000    0.410
 200000.000    0.393
 200050.000    0.404
 200100.000    0.396
 200150.000    0.379
 200200.000    0.344
 200250.000    0.400
 200300.000    0.336
 200350.000    0.382
 200400.000    0.404
 200450.000    0.378
 200500.000    0.353
 200550.000    0.392
 200600.000    0.384
 200650.000    0.314
 200700.000    0.372
 200750.000    0.372
 200800.000    0.362
 200850.000    0.293
 200900.000    0.373
 200950.000    0.320
 201000.000    0.324
 201050.000    0.368
 201100.000    0.274
 201150.000    0.356
 201200.000    0.368
 201250.000    0.325
 201300.000    0.356
 201350.000    0.346
 201400.000    0.362
 201450.000    0.299
 201500.000    0.326
 201550.000    0.330
 201600.000    0.333
 201650.000    0.355
 201700.000    0.382
 201750.000    0.380
 201800.000    0.338
 201850.000    0.332
 201900.000    0.407
 201950.000    0.421
 202000.000    0.413
 202050.000    0.336
 202100.000    0.371
 202150.000    0.455
 202200.000    0.371
 202250.000    0.377
 202300.000    0.377
 202350.000    0.315
 202400.000    0.303
 202450.000    0.326
 202500.000    0.377
 202550.000    0.342
 202600.000    0.350
 202650.000    0.353
 202700.000    0.346
 202750.000    0.340
 202800.000    0.341
 202850.000    0.299
 202900.000    0.359
 202950.000    0.364
 203000.000    0.378
 203050.000    0.349
 203100.000    0.430
 203150.000    0.386
 203200.000    0.407
 203250.000    0.433
 203300.000    0.428
 203350.000    0.412
 203400.000    0.356
 203450.000    0.332
 203500.000    0.367
 203550.000    0.415
 203600.000    0.354
 203650.000    0.395
 203700.000    0.421
 203750.000    0.394
 203800.000    0.395
 203850.000    0.383
 203900.000    0.382
 203950.000    0.316
 204000.000    0.407
 204050.000    0.406
 204100.000    0.402
 204150.000    0.394
 204200.000    0.363
 204250.000    0.345
 204300.000    0.382
 204350.000    0.373
 204400.000    0.316
 204450.000    0.306
 204500.000    0.334
 204550.000    0.363
 204600.000    0.407
 204650.000    0.353
 204700.000    0.338
 204750.000    0.331
 204800.000    0.389
 204850.000    0.405
 204900.000    0.430
 204950.000    0.391
 205000.000    0.424
 205050.000    0.374
 205100.000    0.390
 205150.000    0.361
 205200.000    0.380
 205250.000    0.384
 205300.000    0.306
 205350.000    0.369
 205400.000    0.345
 205450.000    0.328
 205500.000    0.385
 205550.000    0.327
 205600.000    0.285
 205650.000    0.316
 205700.000    0.355
 205750.000    0.344
 205800.000    0.346
 205850.000    0.334
 205900.000    0.303
 205950.000    0.314
 206000.000    0.298
 206050.000    0.325
 206100.000    0.374
 206150.000    0.339
 206200.000    0.396
 206250.000    0.343
 206300.000    0.355
 206350.000    0.313
 206400.000    0.287
 206450.000    0.335
 206500.000    0.349
 206550.000    0.357
 206600.000    0.350
 206650.000    0.349
 206700.000    0.413
 206750.000    0.337
 206800.000    0.290
 206850.000    0.352
 206900.000    0.352
 206950.000    0.350
 207000.000    0.350
 207050.000    0.321
 207100.000    0.255
 207150.000    0.256
 207200.000    0.302
 207250.000    0.365
 207300.000    0.294
 207350.000    0.300
 207400.000    0.280
 207450.000    0.227
 207500.000    0.282
 207550.000    0.384
 207600.000    0.315
 207650.000    0.346
 207700.000    0.349
 207750.000    0.296
 207800.000    0.375
 207850.000    0.364
 207900.000    0.275
 207950.000    0.360
 208000.000    0.320
 208050.000    0.352
 208100.000    0.291
 208150.000    0.292
 208200.000    0.313
 208250.000    0.315
 208300.000    0.351
 208350.000    0.276
 208400.000    0.332
 208450.000    0.367
 208500.000    0.312
 208550.000    0.312
 208600.000    0.355
 208650.000    0.352
 208700.000    0.287
 208750.000    0.326
 208800.000    0.358
 208850.000    0.309
 208900.000    0.325
 208950.000    0.311
 209000.000    0.301
 209050.000    0.303
 209100.000    0.285
 209150.000    0.362
 209200.000    0.306
 209250.000    0.284
 209300.000    0.362
 209350.000    0.333
 209400.000    0.269
 209450.000    0.338
 209500.000    0.391
 209550.000    0.305
 209600.000    0.285
 209650.000    0.352
 209700.000    0.364
 209750.000    0.375
 209800.000    0.284
 209850.000    0.337
 209900.000    0.320
 209950.000    0.308
 210000.000    0.330
 210050.000    0.296
 210100.000    0.278
 210150.000    0.299
 210200.000    0.274
 210250.000    0.328
 210300.000    0.281
 210350.000    0.289
 210400.000    0.299
 210450.000    0.260
 210500.000    0.350
 210550.000    0.337
 210600.000    0.343
 210650.000    0.348
 210700.000    0.319
 210750.000    0.350
 210800.000    0.322
 210850.000    0.339
 210900.000    0.344
 210950.000    0.347
 211000.000    0.336
 211050.000    0.286
 211100.000    0.306
 211150.000    0.340
 211200.000    0.309
 211250.000    0.328
 211300.000    0.270
 211350.000    0.386
 211400.000    0.321
 211450.000    0.313
 211500.000    0.304
 211550.000    0.312
 211600.000    0.304
 211650.000    0.306
 211700.000    0.340
 211750.000    0.375
 211800.000    0.328
 211850.000    0.332
 211900.000    0.370
 211950.000    0.381
 212000.000    0.338
 212050.000    0.370
 212100.000    0.330
 212150.000    0.382
 212200.000    0.336
 212250.000    0.353
 212300.000    0.313
 212350.000    0.368
 212400.000    0.331
 212450.000    0.304
 212500.000    0.346
 212550.000    0.347
 212600.000    0.341
 212650.000    0.336
 212700.000    0.291
 212750.000    0.345
 212800.000    0.314
 212850.000    0.327
 212900.000    0.333
 212950.000    0.326
 213000.000    0.323
 213050.000    0.307
 213100.000    0.347
 213150.000    0.274
 213200.000    0.330
 213250.000    0.269
 213300.000    0.307
 213350.000    0.266
 213400.000    0.265
 213450.000    0.346
 213500.000    0.271
 213550.000    0.390
 213600.000    0.320
 213650.000    0.341
 213700.000    0.272
 213750.000    0.360
 213800.000    0.343
 213850.000    0.341
 213900.000    0.364
 213950.000    0.338
 214000.000    0.307
 214050.000    0.406
 214100.000    0.350
 214150.000    0.357
 214200.000    0.315
 214250.000    0.319
 214300.000    0.285
 214350.000    0.351
 214400.000    0.293
 214450.000    0.372
 214500.000    0.367
 214550.000    0.346
 214600.000    0.298
 214650.000    0.347
 214700.000    0.366
 214750.000    0.317
 214800.000    0.319
 214850.000    0.323
 214900.000    0.304
 214950.000    0.311
 215000.000    0.296
 215050.000    0.259
 215100.000    0.341
 215150.000    0.328
 215200.000    0.261
 215250.000    0.342
 215300.000    0.305
 215350.000    0.320
 215400.000    0.373
 215450.000    0.345
 215500.000    0.305
 215550.000    0.330
 215600.000    0.318
 215650.000    0.270
 215700.000    0.274
 215750.000    0.364
 215800.000    0.316
 215850.000    0.316
 215900.000    0.286
 215950.000    0.339
 216000.000    0.320
 216050.000    0.349
 216100.000    0.329
 216150.000    0.365
 216200.000    0.308
 216250.000    0.314
 216300.000    0.313
 216350.000    0.313
 216400.000    0.297
 216450.000    0.267
 216500.000    0.376
 216550.000    0.333
 216600.000    0.332
 216650.000    0.336
 216700.000    0.340
 216750.000    0.261
 216800.000    0.340
 216850.000    0.338
 216900.000    0.307
 216950.000    0.292
 217000.000    0.274
 217050.000    0.267
 217100.000    0.298
 217150.000    0.319
 217200.000    0.336
 217250.000    0.319
 217300.000    0.292
 217350.000    0.304
 217400.000    0.301
 217450.000    0.248
 217500.000    0.263
 217550.000    0.331
 217600.000    0.317
 217650.000    0.324
 217700.000    0.275
 217750.000    0.277
 217800.000    0.272
 217850.000    0.324
 217900.000    0.304
 217950.000    0.320
 218000.000    0.316
 218050.000    0.338
 218100.000    0.339
 218150.000    0.285
 218200.000    0.346
 218250.000    0.309
 218300.000    0.243
 218350.000    0.317
 218400.000    0.333
 218450.000    0.314
 218500.000    0.311
 218550.000    0.317
 218600.000    0.313
 218650.000    0.356
 218700.000    0.326
 218750.000    0.346
 218800.000    0.360
 218850.000    0.333
 218900.000    0.288
 218950.000    0.227
 219000.000    0.331
 219050.000    0.350
 219100.000    0.327
 219150.000    0.263
 219200.000    0.314
 219250.000    0.275
 219300.000    0.296
 219350.000    0.366
 219400.000    0.285
 219450.000    0.309
 219500.000    0.280
 219550.000    0.301
 219600.000    0.313
 219650.000    0.234
 219700.000    0.325
 219750.000    0.322
 219800.000    0.345
 219850.000    0.361
 219900.000    0.310
 219950.000    0.401
 220000.000    0.375
 220050.000    0.366
 220100.000    0.281
 220150.000    0.335
 220200.000    0.384
 220250.000    0.313
 220300.000    0.390
 220350.000    0.307
 220400.000    0.320
 220450.000    0.352
 220500.000    0.339
 220550.000    0.332
 220600.000    0.313
 220650.000    0.332
 220700.000    0.343
 220750.000    0.297
 220800.000    0.362
 220850.000    0.318
 220900.000    0.313
 220950.000    0.417
 221000.000    0.374
 221050.000    0.339
 221100.000    0.369
 221150.000    0.332
 221200.000    0.339
 221250.000    0.361
 221300.000    0.388
 221350.000    0.344
 221400.000    0.352
 221450.000    0.371
 221500.000    0.354
 221550.000    0.376
 221600.000    0.280
 221650.000    0.343
 221700.000    0.328
 221750.000    0.342
 221800.000    0.291
 221850.000    0.360
 221900.000    0.352
 221950.000    0.365
 222000.000    0.375
 222050.000    0.351
 222100.000    0.299
 222150.000    0.362
 222200.000    0.338
 222250.000    0.354
 222300.000    0.345
 222350.000    0.365
 222400.000    0.294
 222450.000    0.339
 222500.000    0.314
 222550.000    0.301
 222600.000    0.351
 222650.000    0.329
 222700.000    0.351
 222750.000    0.313
 222800.000    0.334
 222850.000    0.363
 222900.000    0.368
 222950.000    0.258
 223000.000    0.316
 223050.000    0.273
 223100.000    0.320
 223150.000    0.346
 223200.000    0.311
 223250.000    0.323
 223300.000    0.290
 223350.000    0.335
 223400.000    0.335
 223450.000    0.305
 223500.000    0.371
 223550.000    0.341
 223600.000    0.369
 223650.000    0.250
 223700.000    0.334
 223750.000    0.240
 223800.000    0.306
 223850.000    0.320
 223900.000    0.346
 223950.000    0.332
 224000.000    0.295
 224050.000    0.310
 224100.000    0.318
 224150.000    0.377
 224200.000    0.367
 224250.000    0.360
 224300.000    0.371
 224350.000    0.321
 224400.000    0.358
 224450.000    0.335
 224500.000    0.352
 224550.000    0.357
 224600.000    0.365
 224650.000    0.308
 224700.000    0.336
 224750.000    0.376
 224800.000    0.374
 224850.000    0.365
 224900.000    0.345
 224950.000    0.365
 225000.000    0.353
 225050.000    0.394
 225100.000    0.278
 225150.000    0.386
 225200.000    0.370
 225250.000    0.317
 225300.000    0.423
 225350.000    0.315
 225400.000    0.440
 225450.000    0.395
 225500.000    0.389
 225550.000    0.412
 225600.000    0.320
 225650.000    0.358
 225700.000    0.350
 225750.000    0.340
 225800.000    0.332
 225850.000    0.351
 225900.000    0.332
 225950.000    0.303
 226000.000    0.320
 226050.000    0.297
 226100.000    0.358
 226150.000    0.347
 226200.000    0.357
 226250.000    0.326
 226300.000    0.389
 226350.000    0.366
 226400.000    0.350
 226450.000    0.389
 226500.000    0.326
 226550.000    0.347
 226600.000    0.405
 226650.000    0.377
 226700.000    0.337
 226750.000    0.324
 226800.000    0.382
 226850.000    0.374
 226900.000    0.365
 226950.000    0.337
 227000.000    0.337
 227050.000    0.402
 227100.000    0.300
 227150.000    0.373
 227200.000    0.340
 227250.000    0.388
 227300.000    0.287
 227350.000    0.335
 227400.000    0.318
 227450.000    0.316
 227500.000    0.349
 227550.000    0.297
 227600.000    0.327
 227650.000    0.388
 227700.000    0.328
 227750.000    0.321
 227800.000    0.310
 227850.000    0.329
 227900.000    0.381
 227950.000    0.364
 228000.000    0.388
 228050.000    0.380
 228100.000    0.310
 228150.000    0.337
 228200.000    0.315
 228250.000    0.445
 228300.000    0.288
 228350.000    0.314
 228400.000    0.397
 228450.000    0.293
 228500.000    0.364
 228550.000    0.401
 228600.000    0.379
 228650.000    0.318
 228700.000    0.344
 228750.000    0.303
 228800.000    0.346
 228850.000    0.366
 228900.000    0.325
 228950.000    0.251
 229000.000    0.328
 229050.000    0.330
 229100.000    0.320
 229150.000    0.354
 229200.000    0.357
 229250.000    0.347
 229300.000    0.374
 229350.000    0.378
 229400.000    0.373
 229450.000    0.343
 229500.000    0.333
 229550.000    0.346
 229600.000    0.341
 229650.000    0.332
 229700.000    0.345
 229750.000    0.292
 229800.000    0.350
 229850.000    0.404
 229900.000    0.370
 229950.000    0.367
 230000.000    0.353
 230050.000    0.382
 230100.000    0.337
 230150.000    0.350
 230200.000    0.328
 230250.000    0.318
 230300.000    0.333
 230350.000    0.327
 230400.000    0.373
 230450.000    0.392
 230500.000    0.421
 230550.000    0.367
 230600.000    0.310
 230650.000    0.341
 230700.000    0.355
 230750.000    0.392
 230800.000    0.349
 230850.000    0.384
 230900.000    0.377
 230950.000    0.278
 231000.000    0.350
 231050.000    0.330
 231100.000    0.269
 231150.000    0.279
 231200.000    0.375
 231250.000    0.322
 231300.000    0.322
 231350.000    0.298
 231400.000    0.362
 231450.000    0.342
 231500.000    0.334
 231550.000    0.353
 231600.000    0.339
 231650.000    0.281
 231700.000    0.358
 231750.000    0.367
 231800.000    0.297
 231850.000    0.341
 231900.000    0.287
 231950.000    0.318
 232000.000    0.331
 232050.000    0.331
 232100.000    0.349
 232150.000    0.330
 232200.000    0.327
 232250.000    0.333
 232300.000    0.355
 232350.000    0.287
 232400.000    0.339
 232450.000    0.332
 232500.000    0.306
 232550.000    0.345
 232600.000    0.318
 232650.000    0.315
 232700.000    0.314
 232750.000    0.360
 232800.000    0.311
 232850.000    0.341
 232900.000    0.365
 232950.000    0.351
 233000.000    0.397
 233050.000    0.387
 233100.000    0.404
 233150.000    0.396
 233200.000    0.384
 233250.000    0.446
 233300.000    0.435
 233350.000    0.382
 233400.000    0.287
 233450.000    0.336
 233500.000    0.283
 233550.000    0.379
 233600.000    0.353
 233650.000    0.352
 233700.000    0.332
 233750.000    0.367
 233800.000    0.329
 233850.000    0.335
 233900.000    0.322
 233950.000    0.339
 234000.000    0.364
 234050.000    0.315
 234100.000    0.345
 234150.000    0.335
 234200.000    0.312
 234250.000    0.347
 234300.000    0.331
 234350.000    0.321
 234400.000    0.318
 234450.000    0.321
 234500.000    0.347
 234550.000    0.328
 234600.000    0.343
 234650.000    0.363
 234700.000    0.349
 234750.000    0.353
 234800.000    0.351
 234850.000    0.319
 234900.000    0.293
 234950.000    0.284
 235000.000    0.300
 235050.000    0.347
 235100.000    0.342
 235150.000    0.342
 235200.000    0.299
 235250.000    0.345
 235300.000    0.343
 235350.000    0.320
 235400.000    0.371
 235450.000    0.327
 235500.000    0.342
 235550.000    0.338
 235600.000    0.311
 235650.000    0.322
 235700.000    0.337
 235750.000    0.340
 235800.000    0.335
 235850.000    0.335
 235900.000    0.342
 235950.000    0.295
 236000.000    0.336
 236050.000    0.325
 236100.000    0.316
 236150.000    0.325
 236200.000    0.354
 236250.000    0.330
 236300.000    0.343
 236350.000    0.332
 236400.000    0.370
 236450.000    0.341
 236500.000    0.348
 236550.000    0.320
 236600.000    0.336
 236650.000    0.339
 236700.000    0.351
 236750.000    0.342
 236800.000    0.349
 236850.000    0.317
 236900.000    0.361
 236950.000    0.323
 237000.000    0.302
 237050.000    0.366
 237100.000    0.333
 237150.000    0.342
 237200.000    0.328
 237250.000    0.345
 237300.000    0.303
 237350.000    0.322
 237400.000    0.339
 237450.000    0.319
 237500.000    0.342
 237550.000    0.344
 237600.000    0.347
 237650.000    0.384
 237700.000    0.367
 237750.000    0.372
 237800.000    0.273
 237850.000    0.334
 237900.000    0.322
 237950.000    0.320
 238000.000    0.349
 238050.000    0.363
 238100.000    0.352
 238150.000    0.347
 238200.000    0.348
 238250.000    0.356
 238300.000    0.314
 238350.000    0.341
 238400.000    0.294
 238450.000    0.346
 238500.000    0.337
 238550.000    0.366
 238600.000    0.323
 238650.000    0.358
 238700.000    0.388
 238750.000    0.352
 238800.000    0.393
 238850.000    0.321
 238900.000    0.348
 238950.000    0.350
 239000.000    0.337
 239050.000    0.347
 239100.000    0.339
 239150.000    0.315
 239200.000    0.362
 239250.000    0.352
 239300.000    0.321
 239350.000    0.345
 239400.000    0.307
 239450.000    0.330
 239500.000    0.343
 239550.000    0.321
 239600.000    0.313
 239650.000    0.314
 239700.000    0.320
 239750.000    0.328
 239800.000    0.308
 239850.000    0.328
 239900.000    0.321
 239950.000    0.355
 240000.000    0.373
 240050.000    0.287
 240100.000    0.320
 240150.000    0.304
 240200.000    0.357
 240250.000    0.317
 240300.000    0.323
 240350.000    0.288
 240400.000    0.262
 240450.000    0.389
 240500.000    0.358
 240550.000    0.339
 240600.000    0.326
 240650.000    0.353
 240700.000    0.355
 240750.000    0.316
 240800.000    0.298
 240850.000    0.304
 240900.000    0.316
 240950.000    0.348
 241000.000    0.329
 241050.000    0.265
 241100.000    0.332
 241150.000    0.237
 241200.000    0.293
 241250.000    0.317
 241300.000    0.318
 241350.000    0.302
 241400.000    0.335
 241450.000    0.318
 241500.000    0.258
 241550.000    0.370
 241600.000    0.313
 241650.000    0.312
 241700.000    0.388
 241750.000    0.292
 241800.000    0.318
 241850.000    0.332
 241900.000    0.352
 241950.000    0.334
 242000.000    0.361
 242050.000    0.312
 242100.000    0.352
 242150.000    0.319
 242200.000    0.361
 242250.000    0.296
 242300.000    0.384
 242350.000    0.329
 242400.000    0.342
 242450.000    0.324
 242500.000    0.378
 242550.000    0.342
 242600.000    0.337
 242650.000    0.294
 242700.000    0.317
 242750.000    0.360
 242800.000    0.360
 242850.000    0.352
 242900.000    0.354
 242950.000    0.367
 243000.000    0.366
 243050.000    0.356
 243100.000    0.327
 243150.000    0.354
 243200.000    0.302
 243250.000    0.324
 243300.000    0.356
 243350.000    0.331
 243400.000    0.363
 243450.000    0.387
 243500.000    0.231
 243550.000    0.345
 243600.000    0.322
 243650.000    0.355
 243700.000    0.321
 243750.000    0.342
 243800.000    0.364
 243850.000    0.324
 243900.000    0.361
 243950.000    0.301
 244000.000    0.377
 244050.000    0.347
 244100.000    0.359
 244150.000    0.393
 244200.000    0.354
 244250.000    0.397
 244300.000    0.343
 244350.000    0.366
 244400.000    0.355
 244450.000    0.367
 244500.000    0.366
 244550.000    0.358
 244600.000    0.361
 244650.000    0.358
 244700.000    0.358
 244750.000    0.323
 244800.000    0.305
 244850.000    0.363
 244900.000    0.302
 244950.000    0.315
 245000.000    0.321
 245050.000    0.307
 245100.000    0.320
 245150.000    0.360
 245200.000    0.309
 245250.000    0.386
 245300.000    0.292
 245350.000    0.349
 245400.000    0.254
 245450.000    0.381
 245500.000    0.327
 245550.000    0.288
 245600.000    0.358
 245650.000    0.358
 245700.000    0.363
 245750.000    0.299
 245800.000    0.373
 245850.000    0.327
 245900.000    0.324
 245950.000    0.342
 246000.000    0.355
 246050.000    0.342
 246100.000    0.325
 246150.000    0.372
 246200.000    0.377
 246250.000    0.358
 246300.000    0.327
 246350.000    0.420
 246400.000    0.367
 246450.000    0.338
 246500.000    0.364
 246550.000    0.403
 246600.000    0.371
 246650.000    0.336
 246700.000    0.375
 246750.000    0.336
 246800.000    0.362
 246850.000    0.335
 246900.000    0.361
 246950.000    0.351
 247000.000    0.364
 247050.000    0.409
 247100.000    0.378
 247150.000    0.354
 247200.000    0.319
 247250.000    0.303
 247300.000    0.365
 247350.000    0.348
 247400.000    0.320
 247450.000    0.393
 247500.000    0.344
 247550.000    0.359
 247600.000    0.413
 247650.000    0.372
 247700.000    0.335
 247750.000    0.321
 247800.000    0.320
 247850.000    0.313
 247900.000    0.302
 247950.000    0.351
 248000.000    0.333
 248050.000    0.363
 248100.000    0.389
 248150.000    0.397
 248200.000    0.332
 248250.000    0.383
 248300.000    0.381
 248350.000    0.384
 248400.000    0.385
 248450.000    0.316
 248500.000    0.346
 248550.000    0.389
 248600.000    0.406
 248650.000    0.403
 248700.000    0.346
 248750.000    0.313
 248800.000    0.320
 248850.000    0.390
 248900.000    0.273
 248950.000    0.303
 249000.000    0.372
 249050.000    0.320
 249100.000    0.346
 249150.000    0.350
 249200.000    0.341
 249250.000    0.362
 249300.000    0.365
 249350.000    0.395
 249400.000    0.369
 249450.000    0.367
 249500.000    0.399
 249550.000    0.357
 249600.000    0.362
 249650.000    0.368
 249700.000    0.323
 249750.000    0.298
 249800.000    0.350
 249850.000    0.321
 249900.000    0.333
 249950.000    0.307
 250000.000    0.409
 250050.000    0.347
 250100.000    0.357
 250150.000    0.324
 250200.000    0.371
 250250.000    0.424
 250300.000    0.308
 250350.000    0.367
 250400.000    0.319
 250450.000    0.317
 250500.000    0.300
 250550.000    0.342
 250600.000    0.293
 250650.000    0.359
 250700.000    0.328
 250750.000    0.351
 250800.000    0.376
 250850.000    0.286
 250900.000    0.338
 250950.000    0.368
 251000.000    0.291
 251050.000    0.392
 251100.000    0.347
 251150.000    0.389
 251200.000    0.387
 251250.000    0.384
 251300.000    0.328
 251350.000    0.260
 251400.000    0.360
 251450.000    0.349
 251500.000    0.352
 251550.000    0.331
 251600.000    0.368
 251650.000    0.337
 251700.000    0.407
 251750.000    0.349
 251800.000    0.324
 251850.000    0.304
 251900.000    0.344
 251950.000    0.364
 252000.000    0.353
 252050.000    0.287
 252100.000    0.358
 252150.000    0.302
 252200.000    0.306
 252250.000    0.345
 252300.000    0.346
 252350.000    0.350
 252400.000    0.256
 252450.000    0.347
 252500.000    0.281
 252550.000    0.319
 252600.000    0.303
 252650.000    0.320
 252700.000    0.269
 252750.000    0.337
 252800.000    0.333
 252850.000    0.347
 252900.000    0.352
 252950.000    0.383
 253000.000    0.372
 253050.000    0.313
 253100.000    0.313
 253150.000    0.369
 253200.000    0.287
 253250.000    0.350
 253300.000    0.311
 253350.000    0.299
 253400.000    0.359
 253450.000    0.324
 253500.000    0.308
 253550.000    0.362
 253600.000    0.343
 253650.000    0.344
 253700.000    0.312
 253750.000    0.341
 253800.000    0.359
 253850.000    0.262
 253900.000    0.369
 253950.000    0.347
 254000.000    0.336
 254050.000    0.361
 254100.000    0.360
 254150.000    0.355
 254200.000    0.353
 254250.000    0.351
 254300.000    0.354
 254350.000    0.356
 254400.000    0.358
 254450.000    0.317
 254500.000    0.352
 254550.000    0.356
 254600.000    0.354
 254650.000    0.210
 254700.000    0.255
 254750.000    0.268
 254800.000    0.339
 254850.000    0.387
 254900.000    0.355
 254950.000    0.346
 255000.000    0.314
 255050.000    0.329
 255100.000    0.303
 255150.000    0.326
 255200.000    0.285
 255250.000    0.298
 255300.000    0.309
 255350.000    0.347
 255400.000    0.332
 255450.000    0.334
 255500.000    0.332
 255550.000    0.324
 255600.000    0.398
 255650.000    0.327
 255700.000    0.373
 255750.000    0.324
 255800.000    0.346
 255850.000    0.344
 255900.000    0.337
 255950.000    0.335
 256000.000    0.361
 256050.000    0.366
 256100.000    0.349
 256150.000    0.364
 256200.000    0.415
 256250.000    0.332
 256300.000    0.363
 256350.000    0.282
 256400.000    0.327
 256450.000    0.383
 256500.000    0.314
 256550.000    0.380
 256600.000    0.366
 256650.000    0.369
 256700.000    0.348
 256750.000    0.380
 256800.000    0.419
 256850.000    0.310
 256900.000    0.309
 256950.000    0.403
 257000.000    0.360
 257050.000    0.338
 257100.000    0.335
 257150.000    0.298
 257200.000    0.363
 257250.000    0.354
 257300.000    0.363
 257350.000    0.418
 257400.000    0.334
 257450.000    0.397
 257500.000    0.408
 257550.000    0.336
 257600.000    0.396
 257650.000    0.331
 257700.000    0.340
 257750.000    0.431
 257800.000    0.319
 257850.000    0.394
 257900.000    0.339
 257950.000    0.327
 258000.000    0.371
 258050.000    0.351
 258100.000    0.312
 258150.000    0.394
 258200.000    0.349
 258250.000    0.385
 258300.000    0.362
 258350.000    0.378
 258400.000    0.353
 258450.000    0.399
 258500.000    0.353
 258550.000    0.404
 258600.000    0.332
 258650.000    0.353
 258700.000    0.349
 258750.000    0.356
 258800.000    0.350
 258850.000    0.320
 258900.000    0.347
 258950.000    0.390
 259000.000    0.326
 259050.000    0.369
 259100.000    0.361
 259150.000    0.392
 259200.000    0.322
 259250.000    0.433
 259300.000    0.384
 259350.000    0.361
 259400.000    0.355
 259450.000    0.346
 259500.000    0.371
 259550.000    0.312
 259600.000    0.372
 259650.000    0.346
 259700.000    0.331
 259750.000    0.304
 259800.000    0.306
 259850.000    0.297
 259900.000    0.292
 259950.000    0.318
 260000.000    0.276
 260050.000    0.342
 260100.000    0.296
 260150.000    0.324
 260200.000    0.302
 260250.000    0.318
 260300.000    0.273
 260350.000    0.296
 260400.000    0.344
 260450.000    0.343
 260500.000    0.300
 260550.000    0.237
 260600.000    0.259
 260650.000    0.300
 260700.000    0.241
 260750.000    0.275
 260800.000    0.317
 260850.000    0.297
 260900.000    0.244
 260950.000    0.242
 261000.000    0.300
 261050.000    0.289
 261100.000    0.315
 261150.000    0.330
 261200.000    0.294
 261250.000    0.270
 261300.000    0.269
 261350.000    0.273
 261400.000    0.327
 261450.000    0.329
 261500.000    0.276
 261550.000    0.315
 261600.000    0.346
 261650.000    0.291
 261700.000    0.324
 261750.000    0.362
 261800.000    0.324
 261850.000    0.357
 261900.000    0.331
 261950.000    0.369
 262000.000    0.384
 262050.000    0.304
 262100.000    0.394
 262150.000    0.329
 262200.000    0.354
 262250.000    0.320
 262300.000    0.389
 262350.000    0.322
 262400.000    0.332
 262450.000    0.332
 262500.000    0.356
 262550.000    0.358
 262600.000    0.346
 262650.000    0.355
 262700.000    0.333
 262750.000    0.350
 262800.000    0.248
 262850.000    0.325
 262900.000    0.325
 262950.000    0.331
 263000.000    0.334
 263050.000    0.241
 263100.000    0.326
 263150.000    0.346
 263200.000    0.294
 263250.000    0.299
 263300.000    0.310
 263350.000    0.334
 263400.000    0.337
 263450.000    0.334
 263500.000    0.366
 263550.000    0.338
 263600.000    0.349
 263650.000    0.326
 263700.000    0.353
 263750.000    0.365
 263800.000    0.366
 263850.000    0.371
 263900.000    0.345
 263950.000    0.349
 264000.000    0.354
 264050.000    0.329
 264100.000    0.350
 264150.000    0.341
 264200.000    0.321
 264250.000    0.371
 264300.000    0.331
 264350.000    0.318
 264400.000    0.323
 264450.000    0.349
 264500.000    0.355
 264550.000    0.361
 264600.000    0.344
 264650.000    0.355
 264700.000    0.269
 264750.000    0.347
 264800.000    0.297
 264850.000    0.326
 264900.000    0.308
 264950.000    0.307
 265000.000    0.343
 265050.000    0.314
 265100.000    0.315
 265150.000    0.293
 265200.000    0.335
 265250.000    0.312
 265300.000    0.257
 265350.000    0.287
 265400.000    0.294
 265450.000    0.323
 265500.000    0.320
 265550.000    0.248
 265600.000    0.333
 265650.000    0.247
 265700.000    0.307
 265750.000    0.316
 265800.000    0.284
 265850.000    0.298
 265900.000    0.339
 265950.000    0.268
 266000.000    0.307
 266050.000    0.298
 266100.000    0.343
 266150.000    0.233
 266200.000    0.336
 266250.000    0.303
 266300.000    0.360
 266350.000    0.270
 266400.000    0.337
 266450.000    0.263
 266500.000    0.384
 266550.000    0.333
 266600.000    0.296
 266650.000    0.288
 266700.000    0.358
 266750.000    0.288
 266800.000    0.306
 266850.000    0.300
 266900.000    0.259
 266950.000    0.288
 267000.000    0.353
 267050.000    0.290
 267100.000    0.341
 267150.000    0.337
 267200.000    0.294
 267250.000    0.257
 267300.000    0.315
 267350.000    0.323
 267400.000    0.319
 267450.000    0.333
 267500.000    0.317
 267550.000    0.302
 267600.000    0.287
 267650.000    0.269
 267700.000    0.239
 267750.000    0.288
 267800.000    0.325
 267850.000    0.335
 267900.000    0.356
 267950.000    0.342
 268000.000    0.330
 268050.000    0.318
 268100.000    0.321
 268150.000    0.400
 268200.000    0.318
 268250.000    0.270
 268300.000    0.309
 268350.000    0.299
 268400.000    0.377
 268450.000    0.348
 268500.000    0.383
 268550.000    0.442
 268600.000    0.458
 268650.000    0.418
 268700.000    0.397
 268750.000    0.364
 268800.000    0.345
 268850.000    0.376
 268900.000    0.379
 268950.000    0.369
 269000.000    0.371
 269050.000    0.346
 269100.000    0.404
 269150.000    0.343
 269200.000    0.357
 269250.000    0.308
 269300.000    0.336
 269350.000    0.332
 269400.000    0.337
 269450.000    0.338
 269500.000    0.301
 269550.000    0.334
 269600.000    0.312
 269650.000    0.388
 269700.000    0.353
 269750.000    0.398
 269800.000    0.371
 269850.000    0.360
 269900.000    0.358
 269950.000    0.341
 270000.000    0.324
 270050.000    0.349
 270100.000    0.351
 270150.000    0.398
 270200.000    0.331
 270250.000    0.397
 270300.000    0.362
 270350.000    0.339
 270400.000    0.321
 270450.000    0.334
 270500.000    0.410
 270550.000    0.427
 270600.000    0.348
 270650.000    0.351
 270700.000    0.323
 270750.000    0.320
 270800.000    0.343
 270850.000    0.271
 270900.000    0.402
 270950.000    0.356
 271000.000    0.383
 271050.000    0.383
 271100.000    0.314
 271150.000    0.362
 271200.000    0.290
 271250.000    0.374
 271300.000    0.328
 271350.000    0.313
 271400.000    0.299
 271450.000    0.345
 271500.000    0.357
 271550.000    0.379
 271600.000    0.355
 271650.000    0.396
 271700.000    0.363
 271750.000    0.378
 271800.000    0.332
 271850.000    0.398
 271900.000    0.365
 271950.000    0.400
 272000.000    0.320
 272050.000    0.408
 272100.000    0.351
 272150.000    0.371
 272200.000    0.340
 272250.000    0.321
 272300.000    0.313
 272350.000    0.365
 272400.000    0.356
 272450.000    0.315
 272500.000    0.341
 272550.000    0.301
 272600.000    0.326
 272650.000    0.328
 272700.000    0.301
 272750.000    0.312
 272800.000    0.305
 272850.000    0.330
 272900.000    0.345
 272950.000    0.317
 273000.000    0.338
 273050.000    0.300
 273100.000    0.375
 273150.000    0.301
 273200.000    0.316
 273250.000    0.353
 273300.000    0.310
 273350.000    0.323
 273400.000    0.372
 273450.000    0.322
 273500.000    0.351
 273550.000    0.287
 273600.000    0.358
 273650.000    0.364
 273700.000    0.298
 273750.000    0.312
 273800.000    0.358
 273850.000    0.314
 273900.000    0.355
 273950.000    0.354
 274000.000    0.363
 274050.000    0.328
 274100.000    0.346
 274150.000    0.313
 274200.000    0.351
 274250.000    0.348
 274300.000    0.431
 274350.000    0.365
 274400.000    0.247
 274450.000    0.344
 274500.000    0.306
 274550.000    0.341
 274600.000    0.367
 274650.000    0.359
 274700.000    0.316
 274750.000    0.352
 274800.000    0.397
 274850.000    0.348
 274900.000    0.324
 274950.000    0.396
 275000.000    0.336
 275050.000    0.381
 275100.000    0.343
 275150.000    0.362
 275200.000    0.358
 275250.000    0.332
 275300.000    0.307
 275350.000    0.247
 275400.000    0.264
 275450.000    0.303
 275500.000    0.338
 275550.000    0.316
 275600.000    0.305
 275650.000    0.318
 275700.000    0.343
 275750.000    0.363
 275800.000    0.333
 275850.000    0.282
 275900.000    0.259
 275950.000    0.337
 276000.000    0.328
 276050.000    0.344
 276100.000    0.345
 276150.000    0.318
 276200.000    0.272
 276250.000    0.324
 276300.000    0.315
 276350.000    0.401
 276400.000    0.275
 276450.000    0.374
 276500.000    0.360
 276550.000    0.328
 276600.000    0.388
 276650.000    0.293
 276700.000    0.370
 276750.000    0.307
 276800.000    0.260
 276850.000    0.314
 276900.000    0.232
 276950.000    0.325
 277000.000    0.274
 277050.000    0.255
 277100.000    0.330
 277150.000    0.215
 277200.000    0.376
 277250.000    0.345
 277300.000    0.274
 277350.000    0.316
 277400.000    0.265
 277450.000    0.272
 277500.000    0.295
 277550.000    0.303
 277600.000    0.288
 277650.000    0.286
 277700.000    0.291
 277750.000    0.298
 277800.000    0.264
 277850.000    0.291
 277900.000    0.308
 277950.000    0.385
 278000.000    0.350
 278050.000    0.290
 278100.000    0.268
 278150.000    0.270
 278200.000    0.263
 278250.000    0.366
 278300.000    0.268
 278350.000    0.309
 278400.000    0.219
 278450.000    0.261
 278500.000    0.311
 278550.000    0.245
 278600.000    0.298
 278650.000    0.283
 278700.000    0.297
 278750.000    0.306
 278800.000    0.282
 278850.000    0.342
 278900.000    0.338
 278950.000    0.335
 279000.000    0.300
 279050.000    0.343
 279100.000    0.368
 279150.000    0.368
 279200.000    0.331
 279250.000    0.272
 279300.000    0.302
 279350.000    0.301
 279400.000    0.313
 279450.000    0.342
 279500.000    0.284
 279550.000    0.305
 279600.000    0.316
 279650.000    0.341
 279700.000    0.247
 279750.000    0.336
 279800.000    0.348
 279850.000    0.339
 279900.000    0.336
 279950.000    0.321
 280000.000    0.357
 280050.000    0.273
 280100.000    0.327
 280150.000    0.367
 280200.000    0.262
 280250.000    0.364
 280300.000    0.329
 280350.000    0.287
 280400.000    0.296
 280450.000    0.304
 280500.000    0.304
 280550.000    0.305
 280600.000    0.334
 280650.000    0.337
 280700.000    0.262
 280750.000    0.335
 280800.000    0.327
 280850.000    0.291
 280900.000    0.279
 280950.000    0.306
 281000.000    0.395
 281050.000    0.337
 281100.000    0.347
 281150.000    0.330
 281200.000    0.299
 281250.000    0.367
 281300.000    0.339
 281350.000    0.351
 281400.000    0.300
 281450.000    0.310
 281500.000    0.315
 281550.000    0.331
 281600.000    0.385
 281650.000    0.268
 281700.000    0.351
 281750.000    0.277
 281800.000    0.323
 281850.000    0.284
 281900.000    0.360
 281950.000    0.397
 282000.000    0.287
 282050.000    0.278
 282100.000    0.253
 282150.000    0.328
 282200.000    0.371
 282250.000    0.285
 282300.000    0.298
 282350.000    0.292
 282400.000    0.341
 282450.000    0.374
 282500.000    0.328
 282550.000    0.379
 282600.000    0.339
 282650.000    0.325
 282700.000    0.361
 282750.000    0.375
 282800.000    0.335
 282850.000    0.344
 282900.000    0.289
 282950.000    0.284
 283000.000    0.293
 283050.000    0.273
 283100.000    0.300
 283150.000    0.309
 283200.000    0.418
 283250.000    0.316
 283300.000    0.352
 283350.000    0.333
 283400.000    0.285
 283450.000    0.315
 283500.000    0.349
 283550.000    0.357
 283600.000    0.337
 283650.000    0.379
 283700.000    0.324
 283750.000    0.296
 283800.000    0.353
 283850.000    0.336
 283900.000    0.341
 283950.000    0.335
 284000.000    0.366
 284050.000    0.324
 284100.000    0.352
 284150.000    0.361
 284200.000    0.326
 284250.000    0.284
 284300.000    0.268
 284350.000    0.351
 284400.000    0.339
 284450.000    0.342
 284500.000    0.377
 284550.000    0.360
 284600.000    0.360
 284650.000    0.342
 284700.000    0.371
 284750.000    0.318
 284800.000    0.335
 284850.000    0.262
 284900.000    0.365
 284950.000    0.241
 285000.000    0.322
 285050.000    0.287
 285100.000    0.342
 285150.000    0.305
 285200.000    0.287
 285250.000    0.294
 285300.000    0.269
 285350.000    0.269
 285400.000    0.316
 285450.000    0.307
 285500.000    0.257
 285550.000    0.323
 285600.000    0.341
 285650.000    0.350
 285700.000    0.302
 285750.000    0.323
 285800.000    0.307
 285850.000    0.287
 285900.000    0.342
 285950.000    0.346
 286000.000    0.368
 286050.000    0.371
 286100.000    0.283
 286150.000    0.342
 286200.000    0.359
 286250.000    0.351
 286300.000    0.368
 286350.000    0.309
 286400.000    0.308
 286450.000    0.332
 286500.000    0.342
 286550.000    0.326
 286600.000    0.322
 286650.000    0.363
 286700.000    0.318
 286750.000    0.326
 286800.000    0.343
 286850.000    0.303
 286900.000    0.328
 286950.000    0.393
 287000.000    0.364
 287050.000    0.363
 287100.000    0.399
 287150.000    0.379
 287200.000    0.418
 287250.000    0.360
 287300.000    0.409
 287350.000    0.351
 287400.000    0.382
 287450.000    0.342
 287500.000    0.270
 287550.000    0.357
 287600.000    0.269
 287650.000    0.420
 287700.000    0.335
 287750.000    0.317
 287800.000    0.326
 287850.000    0.322
 287900.000    0.330
 287950.000    0.350
 288000.000    0.332
 288050.000    0.342
 288100.000    0.342
 288150.000    0.269
 288200.000    0.312
 288250.000    0.226
 288300.000    0.323
 288350.000    0.355
 288400.000    0.323
 288450.000    0.295
 288500.000    0.320
 288550.000    0.324
 288600.000    0.376
 288650.000    0.321
 288700.000    0.373
 288750.000    0.319
 288800.000    0.338
 288850.000    0.324
 288900.000    0.278
 288950.000    0.299
 289000.000    0.338
 289050.000    0.368
 289100.000    0.349
 289150.000    0.353
 289200.000    0.380
 289250.000    0.368
 289300.000    0.371
 289350.000    0.388
 289400.000    0.361
 289450.000    0.321
 289500.000    0.356
 289550.000    0.345
 289600.000    0.333
 289650.000    0.367
 289700.000    0.312
 289750.000    0.401
 289800.000    0.304
 289850.000    0.313
 289900.000    0.344
 289950.000    0.323
 290000.000    0.348
 290050.000    0.339
 290100.000    0.402
 290150.000    0.396
 290200.000    0.385
 290250.000    0.311
 290300.000    0.362
 290350.000    0.391
 290400.000    0.366
 290450.000    0.351
 290500.000    0.294
 290550.000    0.336
 290600.000    0.340
 290650.000    0.346
 290700.000    0.317
 290750.000    0.313
 290800.000    0.354
 290850.000    0.291
 290900.000    0.328
 290950.000    0.344
 291000.000    0.307
 291050.000    0.318
 291100.000    0.358
 291150.000    0.346
 291200.000    0.365
 291250.000    0.357
 291300.000    0.334
 291350.000    0.301
 291400.000    0.337
 291450.000    0.354
 291500.000    0.336
 291550.000    0.336
 291600.000    0.304
 291650.000    0.292
 291700.000    0.309
 291750.000    0.304
 291800.000    0.354
 291850.000    0.337
 291900.000    0.346
 291950.000    0.300
 292000.000    0.400
 292050.000    0.403
 292100.000    0.357
 292150.000    0.359
 292200.000    0.385
 292250.000    0.370
 292300.000    0.367
 292350.000    0.341
 292400.000    0.268
 292450.000    0.334
 292500.000    0.333
 292550.000    0.290
 292600.000    0.322
 292650.000    0.270
 292700.000    0.342
 292750.000    0.321
 292800.000    0.300
 292850.000    0.220
 292900.000    0.332
 292950.000    0.368
 293000.000    0.377
 293050.000    0.393
 293100.000    0.378
 293150.000    0.382
 293200.000    0.279
 293250.000    0.355
 293300.000    0.415
 293350.000    0.343
 293400.000    0.377
 293450.000    0.336
 293500.000    0.378
 293550.000    0.347
 293600.000    0.329
 293650.000    0.340
 293700.000    0.383
 293750.000    0.362
 293800.000    0.400
 293850.000    0.328
 293900.000    0.320
 293950.000    0.370
 294000.000    0.342
 294050.000    0.349
 294100.000    0.379
 294150.000    0.391
 294200.000    0.346
 294250.000    0.335
 294300.000    0.356
 294350.000    0.354
 294400.000    0.331
 294450.000    0.328
 294500.000    0.368
 294550.000    0.328
 294600.000    0.312
 294650.000    0.358
 294700.000    0.331
 294750.000    0.310
 294800.000    0.362
 294850.000    0.277
 294900.000    0.300
 294950.000    0.298
 295000.000    0.344
 295050.000    0.353
 295100.000    0.380
 295150.000    0.325
 295200.000    0.354
 295250.000    0.316
 295300.000    0.331
 295350.000    0.352
 295400.000    0.367
 295450.000    0.341
 295500.000    0.361
 295550.000    0.347
 295600.000    0.364
 295650.000    0.339
 295700.000    0.339
 295750.000    0.318
 295800.000    0.356
 295850.000    0.353
 295900.000    0.281
 295950.000    0.305
 296000.000    0.321
 296050.000    0.336
 296100.000    0.352
 296150.000    0.319
 296200.000    0.321
 296250.000    0.273
 296300.000    0.340
 296350.000    0.348
 296400.000    0.348
 296450.000    0.305
 296500.000    0.302
 296550.000    0.286
 296600.000    0.367
 296650.000    0.321
 296700.000    0.388
 296750.000    0.344
 296800.000    0.322
 296850.000    0.312
 296900.000    0.340
 296950.000    0.345
 297000.000    0.360
 297050.000    0.378
 297100.000    0.381
 297150.000    0.359
 297200.000    0.297
 297250.000    0.317
 297300.000    0.282
 297350.000    0.344
 297400.000    0.330
 297450.000    0.302
 297500.000    0.358
 297550.000    0.325
 297600.000    0.343
 297650.000    0.328
 297700.000    0.318
 297750.000    0.377
 297800.000    0.417
 297850.000    0.359
 297900.000    0.289
 297950.000    0.376
 298000.000    0.308
 298050.000    0.248
 298100.000    0.363
 298150.000    0.311
 298200.000    0.340
 298250.000    0.334
 298300.000    0.310
 298350.000    0.350
 298400.000    0.381
 298450.000    0.286
 298500.000    0.315
 298550.000    0.326
 298600.000    0.311
 298650.000    0.342
 298700.000    0.321
 298750.000    0.325
 298800.000    0.310
 298850.000    0.379
 298900.000    0.316
 298950.000    0.365
 299000.000    0.354
 299050.000    0.323
 299100.000    0.309
 299150.000    0.311
 299200.000    0.268
 299250.000    0.371
 299300.000    0.367
 299350.000    0.336
 299400.000    0.338
 299450.000    0.367
 299500.000    0.341
 299550.000    0.295
 299600.000    0.355
 299650.000    0.339
 299700.000    0.373
 299750.000    0.334
 299800.000    0.353
 299850.000    0.372
 299900.000    0.371
 299950.000    0.304
 300000.000    0.338
 300050.000    0.382
 300100.000    0.399
 300150.000    0.292
 300200.000    0.379
 300250.000    0.310
 300300.000    0.385
 300350.000    0.398
 300400.000    0.352
 300450.000    0.282
 300500.000    0.299
 300550.000    0.407
 300600.000    0.366
 300650.000    0.379
 300700.000    0.393
 300750.000    0.364
 300800.000    0.292
 300850.000    0.328
 300900.000    0.337
 300950.000    0.330
 301000.000    0.324
 301050.000    0.383
 301100.000    0.338
 301150.000    0.356
 301200.000    0.365
 301250.000    0.326
 301300.000    0.348
 301350.000    0.323
 301400.000    0.353
 301450.000    0.309
 301500.000    0.400
 301550.000    0.310
 301600.000    0.364
 301650.000    0.351
 301700.000    0.400
 301750.000    0.420
 301800.000    0.385
 301850.000    0.445
 301900.000    0.437
 301950.000    0.418
 302000.000    0.415
 302050.000    0.412
 302100.000    0.394
 302150.000    0.307
 302200.000    0.268
 302250.000    0.377
 302300.000    0.427
 302350.000    0.380
 302400.000    0.379
 302450.000    0.381
 302500.000    0.347
 302550.000    0.357
 302600.000    0.364
 302650.000    0.411
 302700.000    0.352
 302750.000    0.397
 302800.000    0.377
 302850.000    0.372
 302900.000    0.377
 302950.000    0.346
 303000.000    0.453
 303050.000    0.400
 303100.000    0.376
 303150.000    0.382
 303200.000    0.361
 303250.000    0.378
 303300.000    0.352
 303350.000    0.315
 303400.000    0.360
 303450.000    0.376
 303500.000    0.345
 303550.000    0.368
 303600.000    0.350
 303650.000    0.373
 303700.000    0.357
 303750.000    0.362
 303800.000    0.337
 303850.000    0.354
 303900.000    0.364
 303950.000    0.323
 304000.000    0.397
 304050.000    0.313
 304100.000    0.343
 304150.000    0.356
 304200.000    0.338
 304250.000    0.376
 304300.000    0.316
 304350.000    0.325
 304400.000    0.350
 304450.000    0.330
 304500.000    0.349
 304550.000    0.352
 304600.000    0.342
 304650.000    0.325
 304700.000    0.407
 304750.000    0.375
 304800.000    0.366
 304850.000    0.347
 304900.000    0.440
 304950.000    0.321
 305000.000    0.387
 305050.000    0.437
 305100.000    0.387
 305150.000    0.371
 305200.000    0.307
 305250.000    0.449
 305300.000    0.456
 305350.000    0.372
 305400.000    0.440
 305450.000    0.423
 305500.000    0.374
 305550.000    0.383
 305600.000    0.411
 305650.000    0.337
 305700.000    0.354
 305750.000    0.350
 305800.000    0.373
 305850.000    0.410
 305900.000    0.375
 305950.000    0.315
 306000.000    0.320
 306050.000    0.347
 306100.000    0.372
 306150.000    0.375
 306200.000    0.390
 306250.000    0.398
 306300.000    0.360
 306350.000    0.332
 306400.000    0.405
 306450.000    0.447
 306500.000    0.353
 306550.000    0.369
 306600.000    0.404
 306650.000    0.379
 306700.000    0.347
 306750.000    0.397
 306800.000    0.373
 306850.000    0.387
 306900.000    0.413
 306950.000    0.378
 307000.000    0.368
 307050.000    0.404
 307100.000    0.407
 307150.000    0.379
 307200.000    0.378
 307250.000    0.356
 307300.000    0.342
 307350.000    0.373
 307400.000    0.346
 307450.000    0.423
 307500.000    0.420
 307550.000    0.424
 307600.000    0.339
 307650.000    0.308
 307700.000    0.345
 307750.000    0.364
 307800.000    0.379
 307850.000    0.354
 307900.000    0.358
 307950.000    0.380
 308000.000    0.352
 308050.000    0.285
 308100.000    0.324
 308150.000    0.356
 308200.000    0.334
 308250.000    0.361
 308300.000    0.409
 308350.000    0.300
 308400.000    0.338
 308450.000    0.365
 308500.000    0.362
 308550.000    0.365
 308600.000    0.331
 308650.000    0.329
 308700.000    0.317
 308750.000    0.355
 308800.000    0.398
 308850.000    0.353
 308900.000    0.311
 308950.000    0.327
 309000.000    0.367
 309050.000    0.304
 309100.000    0.367
 309150.000    0.338
 309200.000    0.330
 309250.000    0.385
 309300.000    0.340
 309350.000    0.284
 309400.000    0.372
 309450.000    0.340
 309500.000    0.306
 309550.000    0.360
 309600.000    0.297
 309650.000    0.321
 309700.000    0.313
 309750.000    0.334
 309800.000    0.350
 309850.000    0.303
 309900.000    0.302
 309950.000    0.333
 310000.000    0.395
 310050.000    0.274
 310100.000    0.245
 310150.000    0.262
 310200.000    0.246
 310250.000    0.338
 310300.000    0.353
 310350.000    0.312
 310400.000    0.279
 310450.000    0.290
 310500.000    0.293
 310550.000    0.317
 310600.000    0.263
 310650.000    0.338
 310700.000    0.281
 310750.000    0.316
 310800.000    0.287
 310850.000    0.313
 310900.000    0.374
 310950.000    0.328
 311000.000    0.256
 311050.000    0.322
 311100.000    0.304
 311150.000    0.348
 311200.000    0.293
 311250.000    0.278
 311300.000    0.322
 311350.000    0.319
 311400.000    0.276
 311450.000    0.317
 311500.000    0.277
 311550.000    0.357
 311600.000    0.302
 311650.000    0.387
 311700.000    0.331
 311750.000    0.372
 311800.000    0.312
 311850.000    0.362
 311900.000    0.324
 311950.000    0.335
 312000.000    0.330
 312050.000    0.320
 312100.000    0.329
 312150.000    0.343
 312200.000    0.311
 312250.000    0.301
 312300.000    0.289
 312350.000    0.308
 312400.000    0.345
 312450.000    0.350
 312500.000    0.287
 312550.000    0.332
 312600.000    0.311
 312650.000    0.372
 312700.000    0.328
 312750.000    0.355
 312800.000    0.276
 312850.000    0.288
 312900.000    0.284
 312950.000    0.334
 313000.000    0.357
 313050.000    0.325
 313100.000    0.336
 313150.000    0.339
 313200.000    0.319
 313250.000    0.336
 313300.000    0.348
 313350.000    0.375
 313400.000    0.293
 313450.000    0.358
 313500.000    0.327
 313550.000    0.370
 313600.000    0.336
 313650.000    0.313
 313700.000    0.337
 313750.000    0.291
 313800.000    0.340
 313850.000    0.318
 313900.000    0.347
 313950.000    0.335
 314000.000    0.380
 314050.000    0.351
 314100.000    0.366
 314150.000    0.270
 314200.000    0.283
 314250.000    0.325
 314300.000    0.352
 314350.000    0.379
 314400.000    0.313
 314450.000    0.348
 314500.000    0.344
 314550.000    0.367
 314600.000    0.308
 314650.000    0.326
 314700.000    0.280
 314750.000    0.329
 314800.000    0.363
 314850.000    0.364
 314900.000    0.313
 314950.000    0.289
 315000.000    0.340
 315050.000    0.291
 315100.000    0.302
 315150.000    0.256
 315200.000    0.308
 315250.000    0.334
 315300.000    0.345
 315350.000    0.267
 315400.000    0.334
 315450.000    0.309
 315500.000    0.278
 315550.000    0.313
 315600.000    0.300
 315650.000    0.359
 315700.000    0.354
 315750.000    0.309
 315800.000    0.295
 315850.000    0.321
 315900.000    0.265
 315950.000    0.354
 316000.000    0.301
 316050.000    0.285
 316100.000    0.369
 316150.000    0.362
 316200.000    0.299
 316250.000    0.261
 316300.000    0.268
 316350.000    0.336
 316400.000    0.302
 316450.000    0.341
 316500.000    0.316
 316550.000    0.298
 316600.000    0.289
 316650.000    0.279
 316700.000    0.311
 316750.000    0.299
 316800.000    0.267
 316850.000    0.307
 316900.000    0.333
 316950.000    0.256
 317000.000    0.275
 317050.000    0.281
 317100.000    0.302
 317150.000    0.276
 317200.000    0.328
 317250.000    0.262
 317300.000    0.318
 317350.000    0.246
 317400.000    0.282
 317450.000    0.331
 317500.000    0.268
 317550.000    0.334
 317600.000    0.359
 317650.000    0.350
 317700.000    0.309
 317750.000    0.308
 317800.000    0.309
 317850.000    0.295
 317900.000    0.328
 317950.000    0.319
 318000.000    0.249
 318050.000    0.273
 318100.000    0.292
 318150.000    0.243
 318200.000    0.296
 318250.000    0.269
 318300.000    0.281
 318350.000    0.298
 318400.000    0.317
 318450.000    0.316
 318500.000    0.360
 318550.000    0.342
 318600.000    0.254
 318650.000    0.315
 318700.000    0.256
 318750.000    0.361
 318800.000    0.320
 318850.000    0.369
 318900.000    0.366
 318950.000    0.384
 319000.000    0.367
 319050.000    0.407
 319100.000    0.408
 319150.000    0.399
 319200.000    0.362
 319250.000    0.390
 319300.000    0.312
 319350.000    0.370
 319400.000    0.390
 319450.000    0.333
 319500.000    0.370
 319550.000    0.333
 319600.000    0.395
 319650.000    0.344
 319700.000    0.324
 319750.000    0.353
 319800.000    0.342
 319850.000    0.370
 319900.000    0.366
 319950.000    0.353
 320000.000    0.348
 320050.000    0.349
 320100.000    0.344
 320150.000    0.356
 320200.000    0.342
 320250.000    0.342
 320300.000    0.345
 320350.000    0.365
 320400.000    0.400
 320450.000    0.357
 320500.000    0.361
 320550.000    0.344
 320600.000    0.319
 320650.000    0.353
 320700.000    0.375
 320750.000    0.343
 320800.000    0.351
 320850.000    0.347
 320900.000    0.374
 320950.000    0.304
 321000.000    0.382
 321050.000    0.337
 321100.000    0.356
 321150.000    0.340
 321200.000    0.338
 321250.000    0.367
 321300.000    0.302
 321350.000    0.276
 321400.000    0.293
 321450.000    0.323
 321500.000    0.274
 321550.000    0.369
 321600.000    0.313
 321650.000    0.363
 321700.000    0.245
 321750.000    0.302
 321800.000    0.360
 321850.000    0.381
 321900.000    0.325
 321950.000    0.382
 322000.000    0.354
 322050.000    0.364
 322100.000    0.342
 322150.000    0.330
 322200.000    0.300
 322250.000    0.326
 322300.000    0.383
 322350.000    0.331
 322400.000    0.261
 322450.000    0.268
 322500.000    0.295
 322550.000    0.339
 322600.000    0.322
 322650.000    0.365
 322700.000    0.374
 322750.000    0.348
 322800.000    0.337
 322850.000    0.344
 322900.000    0.321
 322950.000    0.346
 323000.000    0.325
 323050.000    0.349
 323100.000    0.345
 323150.000    0.312
 323200.000    0.259
 323250.000    0.289
 323300.000    0.335
 323350.000    0.398
 323400.000    0.362
 323450.000    0.328
 323500.000    0.337
 323550.000    0.285
 323600.000    0.341
 323650.000    0.305
 323700.000    0.306
 323750.000    0.260
 323800.000    0.324
 323850.000    0.349
 323900.000    0.304
 323950.000    0.290
 324000.000    0.344
 324050.000    0.341
 324100.000    0.362
 324150.000    0.342
 324200.000    0.353
 324250.000    0.242
 324300.000    0.271
 324350.000    0.403
 324400.000    0.343
 324450.000    0.276
 324500.000    0.369
 324550.000    0.349
 324600.000    0.327
 324650.000    0.311
 324700.000    0.342
 324750.000    0.356
 324800.000    0.349
 324850.000    0.340
 324900.000    0.354
 324950.000    0.343
 325000.000    0.347
 325050.000    0.359
 325100.000    0.352
 325150.000    0.254
 325200.000    0.370
 325250.000    0.365
 325300.000    0.370
 325350.000    0.386
 325400.000    0.381
 325450.000    0.390
 325500.000    0.385
 325550.000    0.343
 325600.000    0.360
 325650.000    0.334
 325700.000    0.331
 325750.000    0.349
 325800.000    0.358
 325850.000    0.352
 325900.000    0.370
 325950.000    0.360
 326000.000    0.341
 326050.000    0.366
 326100.000    0.381
 326150.000    0.363
 326200.000    0.310
 326250.000    0.328
 326300.000    0.360
 326350.000    0.361
 326400.000    0.353
 326450.000    0.317
 326500.000    0.384
 326550.000    0.357
 326600.000    0.320
 326650.000    0.370
 326700.000    0.391
 326750.000    0.356
 326800.000    0.375
 326850.000    0.335
 326900.000    0.348
 326950.000    0.352
 327000.000    0.346
 327050.000    0.383
 327100.000    0.328
 327150.000    0.354
 327200.000    0.342
 327250.000    0.345
 327300.000    0.359
 327350.000    0.341
 327400.000    0.352
 327450.000    0.346
 327500.000    0.307
 327550.000    0.360
 327600.000    0.382
 327650.000    0.387
 327700.000    0.372
 327750.000    0.299
 327800.000    0.317
 327850.000    0.311
 327900.000    0.330
 327950.000    0.262
 328000.000    0.277
 328050.000    0.306
 328100.000    0.271
 328150.000    0.304
 328200.000    0.301
 328250.000    0.289
 328300.000    0.333
 328350.000    0.337
 328400.000    0.365
 328450.000    0.368
 328500.000    0.255
 328550.000    0.275
 328600.000    0.289
 328650.000    0.323
 328700.000    0.399
 328750.000    0.342
 328800.000    0.359
 328850.000    0.388
 328900.000    0.395
 328950.000    0.360
 329000.000    0.373
 329050.000    0.394
 329100.000    0.399
 329150.000    0.378
 329200.000    0.346
 329250.000    0.357
 329300.000    0.361
 329350.000    0.347
 329400.000    0.349
 329450.000    0.354
 329500.000    0.309
 329550.000    0.404
 329600.000    0.322
 329650.000    0.294
 329700.000    0.316
 329750.000    0.297
 329800.000    0.342
 329850.000    0.346
 329900.000    0.345
 329950.000    0.296
 330000.000    0.339
 330050.000    0.349
 330100.000    0.362
 330150.000    0.280
 330200.000    0.349
 330250.000    0.329
 330300.000    0.354
 330350.000    0.332
 330400.000    0.325
 330450.000    0.374
 330500.000    0.386
 330550.000    0.341
 330600.000    0.371
 330650.000    0.389
 330700.000    0.317
 330750.000    0.322
 330800.000    0.286
 330850.000    0.309
 330900.000    0.425
 330950.000    0.411
 331000.000    0.391
 331050.000    0.357
 331100.000    0.416
 331150.000    0.387
 331200.000    0.286
 331250.000    0.344
 331300.000    0.355
 331350.000    0.366
 331400.000    0.334
 331450.000    0.337
 331500.000    0.376
 331550.000    0.340
 331600.000    0.354
 331650.000    0.355
 331700.000    0.379
 331750.000    0.323
 331800.000    0.362
 331850.000    0.338
 331900.000    0.346
 331950.000    0.337
 332000.000    0.365
 332050.000    0.369
 332100.000    0.376
 332150.000    0.315
 332200.000    0.366
 332250.000    0.326
 332300.000    0.386
 332350.000    0.374
 332400.000    0.320
 332450.000    0.376
 332500.000    0.241
 332550.000    0.403
 332600.000    0.370
 332650.000    0.381
 332700.000    0.363
 332750.000    0.299
 332800.000    0.339
 332850.000    0.299
 332900.000    0.300
 332950.000    0.292
 333000.000    0.367
 333050.000    0.305
 333100.000    0.335
 333150.000    0.367
 333200.000    0.371
 333250.000    0.337
 333300.000    0.346
 333350.000    0.342
 333400.000    0.372
 333450.000    0.390
 333500.000    0.389
 333550.000    0.347
 333600.000    0.400
 333650.000    0.354
 333700.000    0.384
 333750.000    0.392
 333800.000    0.345
 333850.000    0.377
 333900.000    0.363
 333950.000    0.380
 334000.000    0.367
 334050.000    0.360
 334100.000    0.359
 334150.000    0.339
 334200.000    0.362
 334250.000    0.349
 334300.000    0.368
 334350.000    0.356
 334400.000    0.338
 334450.000    0.372
 334500.000    0.349
 334550.000    0.363
 334600.000    0.384
 334650.000    0.344
 334700.000    0.352
 334750.000    0.342
 334800.000    0.352
 334850.000    0.364
 334900.000    0.336
 334950.000    0.342
 335000.000    0.353
 335050.000    0.354
 335100.000    0.363
 335150.000    0.392
 335200.000    0.349
 335250.000    0.335
 335300.000    0.330
 335350.000    0.373
 335400.000    0.351
 335450.000    0.394
 335500.000    0.335
 335550.000    0.334
 335600.000    0.330
 335650.000    0.345
 335700.000    0.345
 335750.000    0.380
 335800.000    0.352
 335850.000    0.328
 335900.000    0.328
 335950.000    0.341
 336000.000    0.387
 336050.000    0.360
 336100.000    0.357
 336150.000    0.357
 336200.000    0.386
 336250.000    0.322
 336300.000    0.373
 336350.000    0.353
 336400.000    0.351
 336450.000    0.379
 336500.000    0.358
 336550.000    0.360
 336600.000    0.357
 336650.000    0.343
 336700.000    0.372
 336750.000    0.382
 336800.000    0.363
 336850.000    0.366
 336900.000    0.368
 336950.000    0.374
 337000.000    0.355
 337050.000    0.328
 337100.000    0.378
 337150.000    0.364
 337200.000    0.379
 337250.000    0.376
 337300.000    0.364
 337350.000    0.369
 337400.000    0.392
 337450.000    0.342
 337500.000    0.381
 337550.000    0.345
 337600.000    0.376
 337650.000    0.399
 337700.000    0.368
 337750.000    0.329
 337800.000    0.377
 337850.000    0.336
 337900.000    0.407
 337950.000    0.341
 338000.000    0.396
 338050.000    0.368
 338100.000    0.380
 338150.000    0.355
 338200.000    0.347
 338250.000    0.305
 338300.000    0.343
 338350.000    0.336
 338400.000    0.377
 338450.000    0.380
 338500.000    0.359
 338550.000    0.389
 338600.000    0.348
 338650.000    0.327
 338700.000    0.389
 338750.000    0.372
 338800.000    0.366
 338850.000    0.346
 338900.000    0.355
 338950.000    0.341
 339000.000    0.366
 339050.000    0.337
 339100.000    0.353
 339150.000    0.350
 339200.000    0.367
 339250.000    0.314
 339300.000    0.338
 339350.000    0.367
 339400.000    0.356
 339450.000    0.364
 339500.000    0.338
 339550.000    0.371
 339600.000    0.378
 339650.000    0.348
 339700.000    0.362
 339750.000    0.374
 339800.000    0.374
 339850.000    0.365
 339900.000    0.346
 339950.000    0.338
 340000.000    0.374
 340050.000    0.401
 340100.000    0.396
 340150.000    0.336
 340200.000    0.359
 340250.000    0.318
 340300.000    0.353
 340350.000    0.341
 340400.000    0.334
 340450.000    0.387
 340500.000    0.338
 340550.000    0.352
 340600.000    0.278
 340650.000    0.336
 340700.000    0.342
 340750.000    0.378
 340800.000    0.376
 340850.000    0.376
 340900.000    0.339
 340950.000    0.315
 341000.000    0.359
 341050.000    0.336
 341100.000    0.388
 341150.000    0.356
 341200.000    0.343
 341250.000    0.353
 341300.000    0.369
 341350.000    0.380
 341400.000    0.379
 341450.000    0.321
 341500.000    0.320
 341550.000    0.382
 341600.000    0.371
 341650.000    0.361
 341700.000    0.341
 341750.000    0.381
 341800.000    0.352
 341850.000    0.377
 341900.000    0.344
 341950.000    0.381
 342000.000    0.340
 342050.000    0.354
 342100.000    0.365
 342150.000    0.342
 342200.000    0.350
 342250.000    0.345
 342300.000    0.366
 342350.000    0.309
 342400.000    0.278
 342450.000    0.361
 342500.000    0.343
 342550.000    0.320
 342600.000    0.365
 342650.000    0.338
 342700.000    0.381
 342750.000    0.373
 342800.000    0.338
 342850.000    0.371
 342900.000    0.375
 342950.000    0.352
 343000.000    0.361
 343050.000    0.286
 343100.000    0.347
 343150.000    0.275
 343200.000    0.363
 343250.000    0.386
 343300.000    0.373
 343350.000    0.357
 343400.000    0.355
 343450.000    0.362
 343500.000    0.355
 343550.000    0.376
 343600.000    0.349
 343650.000    0.366
 343700.000    0.341
 343750.000    0.375
 343800.000    0.339
 343850.000    0.411
 343900.000    0.372
 343950.000    0.373
 344000.000    0.376
 344050.000    0.368
 344100.000    0.385
 344150.000    0.379
 344200.000    0.385
 344250.000    0.344
 344300.000    0.339
 344350.000    0.349
 344400.000    0.372
 344450.000    0.361
 344500.000    0.393
 344550.000    0.387
 344600.000    0.345
 344650.000    0.362
 344700.000    0.406
 344750.000    0.345
 344800.000    0.400
 344850.000    0.336
 344900.000    0.378
 344950.000    0.344
 345000.000    0.335
 345050.000    0.355
 345100.000    0.391
 345150.000    0.358
 345200.000    0.342
 345250.000    0.339
 345300.000    0.364
 345350.000    0.361
 345400.000    0.362
 345450.000    0.318
 345500.000    0.379
 345550.000    0.403
 345600.000    0.368
 345650.000    0.360
 345700.000    0.320
 345750.000    0.365
 345800.000    0.358
 345850.000    0.365
 345900.000    0.355
 345950.000    0.382
 346000.000    0.366
 346050.000    0.363
 346100.000    0.333
 346150.000    0.365
 346200.000    0.357
 346250.000    0.329
 346300.000    0.346
 346350.000    0.348
 346400.000    0.369
 346450.000    0.383
 346500.000    0.367
 346550.000    0.335
 346600.000    0.331
 346650.000    0.359
 346700.000    0.388
 346750.000    0.345
 346800.000    0.351
 346850.000    0.363
 346900.000    0.397
 346950.000    0.363
 347000.000    0.371
 347050.000    0.389
 347100.000    0.376
 347150.000    0.413
 347200.000    0.366
 347250.000    0.378
 347300.000    0.362
 347350.000    0.338
 347400.000    0.327
 347450.000    0.350
 347500.000    0.358
 347550.000    0.361
 347600.000    0.342
 347650.000    0.381
 347700.000    0.318
 347750.000    0.347
 347800.000    0.346
 347850.000    0.359
 347900.000    0.364
 347950.000    0.360
 348000.000    0.364
 348050.000    0.353
 348100.000    0.342
 348150.000    0.277
 348200.000    0.364
 348250.000    0.383
 348300.000    0.357
 348350.000    0.347
 348400.000    0.348
 348450.000    0.337
 348500.000    0.362
 348550.000    0.381
 348600.000    0.346
 348650.000    0.346
 348700.000    0.354
 348750.000    0.365
 348800.000    0.388
 348850.000    0.327
 348900.000    0.338
 348950.000    0.357
 349000.000    0.354
 349050.000    0.356
 349100.000    0.368
 349150.000    0.335
 349200.000    0.351
 349250.000    0.358
 349300.000    0.363
 349350.000    0.344
 349400.000    0.353
 349450.000    0.369
 349500.000    0.366
 349550.000    0.416
 349600.000    0.365
 349650.000    0.348
 349700.000    0.362
 349750.000    0.375
 349800.000    0.386
 349850.000    0.347
 349900.000    0.359
 349950.000    0.339
 350000.000    0.371
 350050.000    0.383
 350100.000    0.338
 350150.000    0.354
 350200.000    0.339
 350250.000    0.346
 350300.000    0.344
 350350.000    0.370
 350400.000    0.346
 350450.000    0.372
 350500.000    0.375
 350550.000    0.369
 350600.000    0.404
 350650.000    0.357
 350700.000    0.386
 350750.000    0.387
 350800.000    0.367
 350850.000    0.337
 350900.000    0.352
 350950.000    0.339
 351000.000    0.331
 351050.000    0.377
 351100.000    0.369
 351150.000    0.360
 351200.000    0.407
 351250.000    0.368
 351300.000    0.365
 351350.000    0.326
 351400.000    0.340
 351450.000    0.413
 351500.000    0.333
 351550.000    0.363
 351600.000    0.313
 351650.000    0.377
 351700.000    0.381
 351750.000    0.340
 351800.000    0.347
 351850.000    0.318
 351900.000    0.367
 351950.000    0.371
 352000.000    0.331
 352050.000    0.339
 352100.000    0.317
 352150.000    0.381
 352200.000    0.313
 352250.000    0.386
 352300.000    0.344
 352350.000    0.332
 352400.000    0.375
 352450.000    0.395
 352500.000    0.344
 352550.000    0.351
 352600.000    0.377
 352650.000    0.285
 352700.000    0.391
 352750.000    0.362
 352800.000    0.366
 352850.000    0.334
 352900.000    0.373
 352950.000    0.358
 353000.000    0.313
 353050.000    0.356
 353100.000    0.370
 353150.000    0.346
 353200.000    0.374
 353250.000    0.341
 353300.000    0.382
 353350.000    0.377
 353400.000    0.361
 353450.000    0.389
 353500.000    0.340
 353550.000    0.351
 353600.000    0.393
 353650.000    0.354
 353700.000    0.369
 353750.000    0.368
 353800.000    0.411
 353850.000    0.387
 353900.000    0.367
 353950.000    0.388
 354000.000    0.348
 354050.000    0.368
 354100.000    0.342
 354150.000    0.346
 354200.000    0.338
 354250.000    0.348
 354300.000    0.330
 354350.000    0.386
 354400.000    0.328
 354450.000    0.344
 354500.000    0.347
 354550.000    0.365
 354600.000    0.362
 354650.000    0.350
 354700.000    0.362
 354750.000    0.388
 354800.000    0.384
 354850.000    0.362
 354900.000    0.354
 354950.000    0.347
 355000.000    0.357
 355050.000    0.348
 355100.000    0.372
 355150.000    0.369
 355200.000    0.365
 355250.000    0.361
 355300.000    0.328
 355350.000    0.350
 355400.000    0.337
 355450.000    0.383
 355500.000    0.348
 355550.000    0.376
 355600.000    0.349
 355650.000    0.370
 355700.000    0.334
 355750.000    0.340
 355800.000    0.343
 355850.000    0.362
 355900.000    0.386
 355950.000    0.333
 356000.000    0.354
 356050.000    0.367
 356100.000    0.365
 356150.000    0.355
 356200.000    0.322
 356250.000    0.365
 356300.000    0.379
 356350.000    0.410
 356400.000    0.276
 356450.000    0.294
 356500.000    0.367
 356550.000    0.369
 356600.000    0.372
 356650.000    0.348
 356700.000    0.321
 356750.000    0.375
 356800.000    0.371
 356850.000    0.351
 356900.000    0.321
 356950.000    0.351
 357000.000    0.342
 357050.000    0.340
 357100.000    0.363
 357150.000    0.340
 357200.000    0.324
 357250.000    0.351
 357300.000    0.346
 357350.000    0.334
 357400.000    0.338
 357450.000    0.373
 357500.000    0.353
 357550.000    0.349
 357600.000    0.360
 357650.000    0.346
 357700.000    0.362
 357750.000    0.357
 357800.000    0.308
 357850.000    0.357
 357900.000    0.354
 357950.000    0.361
 358000.000    0.349
 358050.000    0.374
 358100.000    0.340
 358150.000    0.366
 358200.000    0.360
 358250.000    0.336
 358300.000    0.372
 358350.000    0.355
 358400.000    0.347
 358450.000    0.345
 358500.000    0.374
 358550.000    0.344
 358600.000    0.361
 358650.000    0.325
 358700.000    0.336
 358750.000    0.368
 358800.000    0.372
 358850.000    0.335
 358900.000    0.331
 358950.000    0.368
 359000.000    0.344
 359050.000    0.389
 359100.000    0.390
 359150.000    0.357
 359200.000    0.346
 359250.000    0.269
 359300.000    0.276
 359350.000    0.310
 359400.000    0.289
 359450.000    0.357
 359500.000    0.316
 359550.000    0.377
 359600.000    0.343
 359650.000    0.328
 359700.000    0.323
 359750.000    0.359
 359800.000    0.375
 359850.000    0.357
 359900.000    0.344
 359950.000    0.341
 360000.000    0.323
 360050.000    0.369
 360100.000    0.326
 360150.000    0.362
 360200.000    0.363
 360250.000    0.326
 360300.000    0.362
 360350.000    0.375
 360400.000    0.397
 360450.000    0.341
 360500.000    0.369
 360550.000    0.277
 360600.000    0.388
 360650.000    0.354
 360700.000    0.384
 360750.000    0.352
 360800.000    0.400
 360850.000    0.358
 360900.000    0.376
 360950.000    0.396
 361000.000    0.359
 361050.000    0.377
 361100.000    0.362
 361150.000    0.376
 361200.000    0.340
 361250.000    0.368
 361300.000    0.330
 361350.000    0.350
 361400.000    0.334
 361450.000    0.363
 361500.000    0.350
 361550.000    0.356
 361600.000    0.405
 361650.000    0.370
 361700.000    0.369
 361750.000    0.348
 361800.000    0.372
 361850.000    0.364
 361900.000    0.359
 361950.000    0.371
 362000.000    0.356
 362050.000    0.360
 362100.000    0.371
 362150.000    0.376
 362200.000    0.372
 362250.000    0.358
 362300.000    0.346
 362350.000    0.369
 362400.000    0.397
 362450.000    0.337
 362500.000    0.373
 362550.000    0.391
 362600.000    0.334
 362650.000    0.373
 362700.000    0.366
 362750.000    0.396
 362800.000    0.321
 362850.000    0.343
 362900.000    0.354
 362950.000    0.349
 363000.000    0.316
 363050.000    0.362
 363100.000    0.339
 363150.000    0.331
 363200.000    0.358
 363250.000    0.381
 363300.000    0.357
 363350.000    0.355
 363400.000    0.319
 363450.000    0.305
 363500.000    0.353
 363550.000    0.311
 363600.000    0.320
 363650.000    0.340
 363700.000    0.302
 363750.000    0.265
 363800.000    0.279
 363850.000    0.256
 363900.000    0.264
 363950.000    0.290
 364000.000    0.302
 364050.000    0.298
 364100.000    0.278
 364150.000    0.308
 364200.000    0.331
 364250.000    0.358
 364300.000    0.315
 364350.000    0.332
 364400.000    0.366
 364450.000    0.360
 364500.000    0.355
 364550.000    0.370
 364600.000    0.393
 364650.000    0.344
 364700.000    0.315
 364750.000    0.355
 364800.000    0.338
 364850.000    0.331
 364900.000    0.372
 364950.000    0.349
 365000.000    0.335
 365050.000    0.321
 365100.000    0.300
 365150.000    0.349
 365200.000    0.371
 365250.000    0.342
 365300.000    0.316
 365350.000    0.335
 365400.000    0.277
 365450.000    0.360
 365500.000    0.293
 365550.000    0.342
 365600.000    0.325
 365650.000    0.346
 365700.000    0.419
 365750.000    0.334
 365800.000    0.355
 365850.000    0.307
 365900.000    0.359
 365950.000    0.357
 366000.000    0.357
 366050.000    0.385
 366100.000    0.365
 366150.000    0.331
 366200.000    0.309
 366250.000    0.293
 366300.000    0.332
 366350.000    0.308
 366400.000    0.256
 366450.000    0.412
 366500.000    0.288
 366550.000    0.331
 366600.000    0.274
 366650.000    0.354
 366700.000    0.305
 366750.000    0.319
 366800.000    0.310
 366850.000    0.297
 366900.000    0.327
 366950.000    0.269
 367000.000    0.280
 367050.000    0.257
 367100.000    0.316
 367150.000    0.291
 367200.000    0.291
 367250.000    0.318
 367300.000    0.326
 367350.000    0.242
 367400.000    0.349
 367450.000    0.386
 367500.000    0.337
 367550.000    0.308
 367600.000    0.340
 367650.000    0.257
 367700.000    0.309
 367750.000    0.330
 367800.000    0.293
 367850.000    0.309
 367900.000    0.324
 367950.000    0.327
 368000.000    0.347
 368050.000    0.311
 368100.000    0.317
 368150.000    0.319
 368200.000    0.331
 368250.000    0.342
 368300.000    0.365
 368350.000    0.334
 368400.000    0.362
 368450.000    0.322
 368500.000    0.336
 368550.000    0.323
 368600.000    0.360
 368650.000    0.274
 368700.000    0.327
 368750.000    0.363
 368800.000    0.361
 368850.000    0.324
 368900.000    0.336
 368950.000    0.325
 369000.000    0.355
 369050.000    0.336
 369100.000    0.359
 369150.000    0.360
 369200.000    0.247
 369250.000    0.347
 369300.000    0.314
 369350.000    0.362
 369400.000    0.329
 369450.000    0.244
 369500.000    0.346
 369550.000    0.372
 369600.000    0.272
 369650.000    0.286
 369700.000    0.309
 369750.000    0.381
 369800.000    0.357
 369850.000    0.382
 369900.000    0.368
 369950.000    0.382
 370000.000    0.376
 370050.000    0.353
 370100.000    0.362
 370150.000    0.342
 370200.000    0.346
 370250.000    0.410
 370300.000    0.345
 370350.000    0.321
 370400.000    0.237
 370450.000    0.360
 370500.000    0.311
 370550.000    0.364
 370600.000    0.333
 370650.000    0.338
 370700.000    0.358
 370750.000    0.341
 370800.000    0.343
 370850.000    0.348
 370900.000    0.335
 370950.000    0.357
 371000.000    0.355
 371050.000    0.352
 371100.000    0.320
 371150.000    0.349
 371200.000    0.351
 371250.000    0.353
 371300.000    0.369
 371350.000    0.351
 371400.000    0.352
 371450.000    0.359
 371500.000    0.389
 371550.000    0.365
 371600.000    0.358
 371650.000    0.326
 371700.000    0.362
 371750.000    0.344
 371800.000    0.362
 371850.000    0.348
 371900.000    0.357
 371950.000    0.375
 372000.000    0.345
 372050.000    0.321
 372100.000    0.337
 372150.000    0.346
 372200.000    0.312
 372250.000    0.341
 372300.000    0.352
 372350.000    0.342
 372400.000    0.338
 372450.000    0.360
 372500.000    0.355
 372550.000    0.382
 372600.000    0.340
 372650.000    0.342
 372700.000    0.354
 372750.000    0.333
 372800.000    0.332
 372850.000    0.330
 372900.000    0.336
 372950.000    0.365
 373000.000    0.326
 373050.000    0.345
 373100.000    0.340
 373150.000    0.346
 373200.000    0.364
 373250.000    0.348
 373300.000    0.398
 373350.000    0.354
 373400.000    0.358
 373450.000    0.355
 373500.000    0.322
 373550.000    0.349
 373600.000    0.346
 373650.000    0.314
 373700.000    0.312
 373750.000    0.337
 373800.000    0.364
 373850.000    0.331
 373900.000    0.347
 373950.000    0.343
 374000.000    0.328
 374050.000    0.343
 374100.000    0.348
 374150.000    0.349
 374200.000    0.343
 374250.000    0.306
 374300.000    0.336
 374350.000    0.368
 374400.000    0.366
 374450.000    0.341
 374500.000    0.334
 374550.000    0.322
 374600.000    0.345
 374650.000    0.264
 374700.000    0.346
 374750.000    0.352
 374800.000    0.370
 374850.000    0.324
 374900.000    0.329
 374950.000    0.331
 375000.000    0.363
 375050.000    0.306
 375100.000    0.347
 375150.000    0.349
 375200.000    0.379
 375250.000    0.359
 375300.000    0.328
 375350.000    0.326
 375400.000    0.371
 375450.000    0.375
 375500.000    0.279
 375550.000    0.253
 375600.000    0.306
 375650.000    0.287
 375700.000    0.301
 375750.000    0.268
 375800.000    0.324
 375850.000    0.318
 375900.000    0.334
 375950.000    0.339
 376000.000    0.348
 376050.000    0.341
 376100.000    0.341
 376150.000    0.357
 376200.000    0.321
 376250.000    0.329
 376300.000    0.323
 376350.000    0.348
 376400.000    0.361
 376450.000    0.382
 376500.000    0.388
 376550.000    0.296
 376600.000    0.382
 376650.000    0.364
 376700.000    0.363
 376750.000    0.368
 376800.000    0.380
 376850.000    0.334
 376900.000    0.357
 376950.000    0.362
 377000.000    0.370
 377050.000    0.347
 377100.000    0.329
 377150.000    0.352
 377200.000    0.325
 377250.000    0.358
 377300.000    0.341
 377350.000    0.347
 377400.000    0.334
 377450.000    0.334
 377500.000    0.352
 377550.000    0.340
 377600.000    0.332
 377650.000    0.327
 377700.000    0.328
 377750.000    0.316
 377800.000    0.372
 377850.000    0.339
 377900.000    0.349
 377950.000    0.354
 378000.000    0.346
 378050.000    0.356
 378100.000    0.325
 378150.000    0.331
 378200.000    0.282
 378250.000    0.327
 378300.000    0.253
 378350.000    0.222
 378400.000    0.285
 378450.000    0.367
 378500.000    0.284
 378550.000    0.324
 378600.000    0.334
 378650.000    0.318
 378700.000    0.345
 378750.000    0.347
 378800.000    0.228
 378850.000    0.362
 378900.000    0.333
 378950.000    0.331
 379000.000    0.332
 379050.000    0.312
 379100.000    0.340
 379150.000    0.341
 379200.000    0.326
 379250.000    0.360
 379300.000    0.302
 379350.000    0.356
 379400.000    0.332
 379450.000    0.298
 379500.000    0.365
 379550.000    0.311
 379600.000    0.358
 379650.000    0.366
 379700.000    0.315
 379750.000    0.326
 379800.000    0.357
 379850.000    0.337
 379900.000    0.335
 379950.000    0.338
 380000.000    0.315
 380050.000    0.328
 380100.000    0.306
 380150.000    0.342
 380200.000    0.333
 380250.000    0.314
 380300.000    0.356
 380350.000    0.353
 380400.000    0.350
 380450.000    0.309
 380500.000    0.323
 380550.000    0.315
 380600.000    0.379
 380650.000    0.342
 380700.000    0.328
 380750.000    0.347
 380800.000    0.340
 380850.000    0.336
 380900.000    0.352
 380950.000    0.401
 381000.000    0.343
 381050.000    0.366
 381100.000    0.331
 381150.000    0.331
 381200.000    0.356
 381250.000    0.353
 381300.000    0.322
 381350.000    0.359
 381400.000    0.337
 381450.000    0.334
 381500.000    0.337
 381550.000    0.314
 381600.000    0.356
 381650.000    0.346
 381700.000    0.336
 381750.000    0.329
 381800.000    0.378
 381850.000    0.350
 381900.000    0.360
 381950.000    0.345
 382000.000    0.327
 382050.000    0.329
 382100.000    0.330
 382150.000    0.317
 382200.000    0.338
 382250.000    0.357
 382300.000    0.354
 382350.000    0.342
 382400.000    0.318
 382450.000    0.358
 382500.000    0.343
 382550.000    0.339
 382600.000    0.359
 382650.000    0.359
 382700.000    0.393
 382750.000    0.363
 382800.000    0.357
 382850.000    0.357
 382900.000    0.360
 382950.000    0.356
 383000.000    0.344
 383050.000    0.349
 383100.000    0.385
 383150.000    0.351
 383200.000    0.340
 383250.000    0.350
 383300.000    0.361
 383350.000    0.335
 383400.000    0.339
 383450.000    0.347
 383500.000    0.323
 383550.000    0.315
 383600.000    0.353
 383650.000    0.354
 383700.000    0.357
 383750.000    0.349
 383800.000    0.345
 383850.000    0.340
 383900.000    0.331
 383950.000    0.349
 384000.000    0.351
 384050.000    0.357
 384100.000    0.339
 384150.000    0.365
 384200.000    0.347
 384250.000    0.349
 384300.000    0.337
 384350.000    0.359
 384400.000    0.344
 384450.000    0.344
 384500.000    0.347
 384550.000    0.355
 384600.000    0.359
 384650.000    0.331
 384700.000    0.369
 384750.000    0.344
 384800.000    0.341
 384850.000    0.311
 384900.000    0.379
 384950.000    0.344
 385000.000    0.370
 385050.000    0.392
 385100.000    0.356
 385150.000    0.339
 385200.000    0.326
 385250.000    0.327
 385300.000    0.356
 385350.000    0.346
 385400.000    0.341
 385450.000    0.355
 385500.000    0.350
 385550.000    0.343
 385600.000    0.348
 385650.000    0.360
 385700.000    0.381
 385750.000    0.340
 385800.000    0.303
 385850.000    0.363
 385900.000    0.373
 385950.000    0.333
 386000.000    0.351
 386050.000    0.337
 386100.000    0.338
 386150.000    0.301
 386200.000    0.364
 386250.000    0.320
 386300.000    0.325
 386350.000    0.324
 386400.000    0.326
 386450.000    0.333
 386500.000    0.369
 386550.000    0.329
 386600.000    0.349
 386650.000    0.345
 386700.000    0.347
 386750.000    0.346
 386800.000    0.392
 386850.000    0.352
 386900.000    0.334
 386950.000    0.348
 387000.000    0.351
 387050.000    0.350
 387100.000    0.353
 387150.000    0.361
 387200.000    0.353
 387250.000    0.354
 387300.000    0.389
 387350.000    0.351
 387400.000    0.340
 387450.000    0.304
 387500.000    0.327
 387550.000    0.352
 387600.000    0.362
 387650.000    0.360
 387700.000    0.338
 387750.000    0.371
 387800.000    0.367
 387850.000    0.386
 387900.000    0.369
 387950.000    0.337
 388000.000    0.373
 388050.000    0.345
 388100.000    0.339
 388150.000    0.328
 388200.000    0.365
 388250.000    0.325
 388300.000    0.309
 388350.000    0.324
 388400.000    0.318
 388450.000    0.399
 388500.000    0.294
 388550.000    0.341
 388600.000    0.386
 388650.000    0.337
 388700.000    0.360
 388750.000    0.350
 388800.000    0.375
 388850.000    0.383
 388900.000    0.362
 388950.000    0.363
 389000.000    0.340
 389050.000    0.332
 389100.000    0.364
 389150.000    0.370
 389200.000    0.343
 389250.000    0.350
 389300.000    0.338
 389350.000    0.335
 389400.000    0.355
 389450.000    0.356
 389500.000    0.359
 389550.000    0.314
 389600.000    0.339
 389650.000    0.329
 389700.000    0.385
 389750.000    0.295
 389800.000    0.377
 389850.000    0.327
 389900.000    0.341
 389950.000    0.345
 390000.000    0.329
 390050.000    0.333
 390100.000    0.361
 390150.000    0.347
 390200.000    0.372
 390250.000    0.330
 390300.000    0.342
 390350.000    0.324
 390400.000    0.335
 390450.000    0.395
 390500.000    0.361
 390550.000    0.349
 390600.000    0.352
 390650.000    0.361
 390700.000    0.351
 390750.000    0.337
 390800.000    0.344
 390850.000    0.321
 390900.000    0.362
 390950.000    0.349
 391000.000    0.328
 391050.000    0.356
 391100.000    0.328
 391150.000    0.336
 391200.000    0.360
 391250.000    0.328
 391300.000    0.352
 391350.000    0.351
 391400.000    0.332
 391450.000    0.308
 391500.000    0.337
 391550.000    0.369
 391600.000    0.349
 391650.000    0.368
 391700.000    0.329
 391750.000    0.367
 391800.000    0.334
 391850.000    0.316
 391900.000    0.385
 391950.000    0.363
 392000.000    0.352
 392050.000    0.372
 392100.000    0.350
 392150.000    0.354
 392200.000    0.338
 392250.000    0.308
 392300.000    0.321
 392350.000    0.253
 392400.000    0.313
 392450.000    0.328
 392500.000    0.338
 392550.000    0.337
 392600.000    0.362
 392650.000    0.342
 392700.000    0.342
 392750.000    0.347
 392800.000    0.344
 392850.000    0.331
 392900.000    0.373
 392950.000    0.369
 393000.000    0.373
 393050.000    0.383
 393100.000    0.391
 393150.000    0.367
 393200.000    0.360
 393250.000    0.361
 393300.000    0.375
 393350.000    0.340
 393400.000    0.340
 393450.000    0.348
 393500.000    0.401
 393550.000    0.361
 393600.000    0.360
 393650.000    0.333
 393700.000    0.326
 393750.000    0.351
 393800.000    0.394
 393850.000    0.380
 393900.000    0.331
 393950.000    0.352
 394000.000    0.352
 394050.000    0.357
 394100.000    0.360
 394150.000    0.321
 394200.000    0.302
 394250.000    0.331
 394300.000    0.355
 394350.000    0.356
 394400.000    0.350
 394450.000    0.379
 394500.000    0.339
 394550.000    0.372
 394600.000    0.376
 394650.000    0.361
 394700.000    0.343
 394750.000    0.349
 394800.000    0.357
 394850.000    0.351
 394900.000    0.368
 394950.000    0.352
 395000.000    0.359
 395050.000    0.352
 395100.000    0.344
 395150.000    0.358
 395200.000    0.372
 395250.000    0.355
 395300.000    0.384
 395350.000    0.363
 395400.000    0.379
 395450.000    0.400
 395500.000    0.360
 395550.000    0.367
 395600.000    0.344
 395650.000    0.364
 395700.000    0.350
 395750.000    0.371
 395800.000    0.378
 395850.000    0.362
 395900.000    0.355
 395950.000    0.371
 396000.000    0.344
 396050.000    0.360
 396100.000    0.362
 396150.000    0.322
 396200.000    0.322
 396250.000    0.403
 396300.000    0.320
 396350.000    0.286
 396400.000    0.315
 396450.000    0.368
 396500.000    0.342
 396550.000    0.323
 396600.000    0.390
 396650.000    0.354
 396700.000    0.385
 396750.000    0.336
 396800.000    0.356
 396850.000    0.338
 396900.000    0.384
 396950.000    0.383
 397000.000    0.358
 397050.000    0.396
 397100.000    0.330
 397150.000    0.308
 397200.000    0.361
 397250.000    0.347
 397300.000    0.325
 397350.000    0.337
 397400.000    0.376
 397450.000    0.366
 397500.000    0.378
 397550.000    0.328
 397600.000    0.376
 397650.000    0.355
 397700.000    0.361
 397750.000    0.344
 397800.000    0.336
 397850.000    0.337
 397900.000    0.354
 397950.000    0.328
 398000.000    0.355
 398050.000    0.352
 398100.000    0.365
 398150.000    0.370
 398200.000    0.367
 398250.000    0.395
 398300.000    0.336
 398350.000    0.346
 398400.000    0.359
 398450.000    0.363
 398500.000    0.356
 398550.000    0.365
 398600.000    0.356
 398650.000    0.314
 398700.000    0.356
 398750.000    0.375
 398800.000    0.379
 398850.000    0.347
 398900.000    0.357
 398950.000    0.339
 399000.000    0.359
 399050.000    0.312
 399100.000    0.363
 399150.000    0.399
 399200.000    0.378
 399250.000    0.351
 399300.000    0.319
 399350.000    0.349
 399400.000    0.360
 399450.000    0.336
 399500.000    0.353
 399550.000    0.309
 399600.000    0.336
 399650.000    0.349
 399700.000    0.335
 399750.000    0.368
 399800.000    0.360
 399850.000    0.339
 399900.000    0.352
 399950.000    0.382
 400000.000    0.281
 400050.000    0.362
 400100.000    0.365
 400150.000    0.353
 400200.000    0.343
 400250.000    0.368
 400300.000    0.339
 400350.000    0.343
 400400.000    0.368
 400450.000    0.360
 400500.000    0.326
 400550.000    0.325
 400600.000    0.376
 400650.000    0.366
 400700.000    0.343
 400750.000    0.354
 400800.000    0.404
 400850.000    0.350
 400900.000    0.379
 400950.000    0.342
 401000.000    0.364
 401050.000    0.382
 401100.000    0.349
 401150.000    0.344
 401200.000    0.354
 401250.000    0.349
 401300.000    0.367
 401350.000    0.350
 401400.000    0.334
 401450.000    0.334
 401500.000    0.365
 401550.000    0.336
 401600.000    0.332
 401650.000    0.382
 401700.000    0.340
 401750.000    0.326
 401800.000    0.370
 401850.000    0.327
 401900.000    0.363
 401950.000    0.375
 402000.000    0.329
 402050.000    0.366
 402100.000    0.354
 402150.000    0.401
 402200.000    0.373
 402250.000    0.372
 402300.000    0.381
 402350.000    0.297
 402400.000    0.300
 402450.000    0.348
 402500.000    0.366
 402550.000    0.345
 402600.000    0.375
 402650.000    0.324
 402700.000    0.391
 402750.000    0.374
 402800.000    0.359
 402850.000    0.343
 402900.000    0.381
 402950.000    0.338
 403000.000    0.359
 403050.000    0.343
 403100.000    0.369
 403150.000    0.342
 403200.000    0.363
 403250.000    0.366
 403300.000    0.359
 403350.000    0.345
 403400.000    0.346
 403450.000    0.349
 403500.000    0.356
 403550.000    0.369
 403600.000    0.381
 403650.000    0.364
 403700.000    0.347
 403750.000    0.359
 403800.000    0.369
 403850.000    0.373
 403900.000    0.362
 403950.000    0.373
 404000.000    0.362
 404050.000    0.310
 404100.000    0.394
 404150.000    0.347
 404200.000    0.357
 404250.000    0.322
 404300.000    0.341
 404350.000    0.381
 404400.000    0.339
 404450.000    0.376
 404500.000    0.359
 404550.000    0.382
 404600.000    0.338
 404650.000    0.344
 404700.000    0.358
 404750.000    0.361
 404800.000    0.291
 404850.000    0.324
 404900.000    0.316
 404950.000    0.312
 405000.000    0.384
 405050.000    0.296
 405100.000    0.353
 405150.000    0.340
 405200.000    0.368
 405250.000    0.357
 405300.000    0.333
 405350.000    0.322
 405400.000    0.336
 405450.000    0.304
 405500.000    0.345
 405550.000    0.232
 405600.000    0.268
 405650.000    0.307
 405700.000    0.276
 405750.000    0.351
 405800.000    0.327
 405850.000    0.325
 405900.000    0.342
 405950.000    0.351
 406000.000    0.340
 406050.000    0.341
 406100.000    0.352
 406150.000    0.354
 406200.000    0.337
 406250.000    0.312
 406300.000    0.304
 406350.000    0.304
 406400.000    0.345
 406450.000    0.351
 406500.000    0.326
 406550.000    0.362
 406600.000    0.297
 406650.000    0.298
 406700.000    0.302
 406750.000    0.301
 406800.000    0.270
 406850.000    0.346
 406900.000    0.248
 406950.000    0.392
 407000.000    0.359
 407050.000    0.338
 407100.000    0.315
 407150.000    0.257
 407200.000    0.273
 407250.000    0.388
 407300.000    0.349
 407350.000    0.321
 407400.000    0.336
 407450.000    0.345
 407500.000    0.364
 407550.000    0.285
 407600.000    0.311
 407650.000    0.301
 407700.000    0.324
 407750.000    0.342
 407800.000    0.344
 407850.000    0.313
 407900.000    0.333
 407950.000    0.320
 408000.000    0.352
 408050.000    0.300
 408100.000    0.337
 408150.000    0.345
 408200.000    0.336
 408250.000    0.296
 408300.000    0.305
 408350.000    0.306
 408400.000    0.307
 408450.000    0.375
 408500.000    0.295
 408550.000    0.388
 408600.000    0.286
 408650.000    0.300
 408700.000    0.281
 408750.000    0.288
 408800.000    0.340
 408850.000    0.312
 408900.000    0.315
 408950.000    0.269
 409000.000    0.279
 409050.000    0.292
 409100.000    0.323
 409150.000    0.297
 409200.000    0.299
 409250.000    0.278
 409300.000    0.335
 409350.000    0.345
 409400.000    0.326
 409450.000    0.283
 409500.000    0.279
 409550.000    0.262
 409600.000    0.350
 409650.000    0.315
 409700.000    0.280
 409750.000    0.331
 409800.000    0.286
 409850.000    0.287
 409900.000    0.345
 409950.000    0.334
 410000.000    0.323
 410050.000    0.365
 410100.000    0.296
 410150.000    0.310
 410200.000    0.390
 410250.000    0.297
 410300.000    0.336
 410350.000    0.350
 410400.000    0.226
 410450.000    0.331
 410500.000    0.327
 410550.000    0.295
 410600.000    0.340
 410650.000    0.258
 410700.000    0.292
 410750.000    0.344
 410800.000    0.336
 410850.000    0.295
 410900.000    0.306
 410950.000    0.327
 411000.000    0.254
 411050.000    0.260
 411100.000    0.316
 411150.000    0.326
 411200.000    0.362
 411250.000    0.317
 411300.000    0.408
 411350.000    0.315
 411400.000    0.312
 411450.000    0.336
 411500.000    0.308
 411550.000    0.391
 411600.000    0.375
 411650.000    0.348
 411700.000    0.387
 411750.000    0.398
 411800.000    0.373
 411850.000    0.338
 411900.000    0.368
 411950.000    0.345
 412000.000    0.388
 412050.000    0.362
 412100.000    0.354
 412150.000    0.320
 412200.000    0.375
 412250.000    0.359
 412300.000    0.342
 412350.000    0.365
 412400.000    0.316
 412450.000    0.354
 412500.000    0.320
 412550.000    0.368
 412600.000    0.357
 412650.000    0.395
 412700.000    0.323
 412750.000    0.333
 412800.000    0.305
 412850.000    0.371
 412900.000    0.318
 412950.000    0.319
 413000.000    0.336
 413050.000    0.332
 413100.000    0.322
 413150.000    0.374
 413200.000    0.349
 413250.000    0.352
 413300.000    0.348
 413350.000    0.344
 413400.000    0.335
 413450.000    0.288
 413500.000    0.331
 413550.000    0.310
 413600.000    0.369
 413650.000    0.359
 413700.000    0.344
 413750.000    0.319
 413800.000    0.333
 413850.000    0.334
 413900.000    0.349
 413950.000    0.331
 414000.000    0.338
 414050.000    0.315
 414100.000    0.335
 414150.000    0.335
 414200.000    0.381
 414250.000    0.362
 414300.000    0.330
 414350.000    0.368
 414400.000    0.330
 414450.000    0.373
 414500.000    0.328
 414550.000    0.373
 414600.000    0.317
 414650.000    0.336
 414700.000    0.351
 414750.000    0.296
 414800.000    0.301
 414850.000    0.264
 414900.000    0.326
 414950.000    0.365
 415000.000    0.328
 415050.000    0.372
 415100.000    0.385
 415150.000    0.387
 415200.000    0.352
 415250.000    0.266
 415300.000    0.342
 415350.000    0.381
 415400.000    0.319
 415450.000    0.318
 415500.000    0.354
 415550.000    0.291
 415600.000    0.304
 415650.000    0.277
 415700.000    0.338
 415750.000    0.315
 415800.000    0.351
 415850.000    0.371
 415900.000    0.352
 415950.000    0.328
 416000.000    0.366
 416050.000    0.336
 416100.000    0.338
 416150.000    0.391
 416200.000    0.369
 416250.000    0.349
 416300.000    0.372
 416350.000    0.346
 416400.000    0.310
 416450.000    0.377
 416500.000    0.362
 416550.000    0.363
 416600.000    0.357
 416650.000    0.334
 416700.000    0.344
 416750.000    0.380
 416800.000    0.373
 416850.000    0.389
 416900.000    0.348
 416950.000    0.352
 417000.000    0.351
 417050.000    0.320
 417100.000    0.303
 417150.000    0.350
 417200.000    0.364
 417250.000    0.354
 417300.000    0.345
 417350.000    0.353
 417400.000    0.340
 417450.000    0.343
 417500.000    0.354
 417550.000    0.342
 417600.000    0.369
 417650.000    0.383
 417700.000    0.350
 417750.000    0.341
 417800.000    0.396
 417850.000    0.356
 417900.000    0.366
 417950.000    0.353
 418000.000    0.338
 418050.000    0.302
 418100.000    0.337
 418150.000    0.358
 418200.000    0.360
 418250.000    0.338
 418300.000    0.365
 418350.000    0.321
 418400.000    0.352
 418450.000    0.352
 418500.000    0.364
 418550.000    0.365
 418600.000    0.351
 418650.000    0.347
 418700.000    0.354
 418750.000    0.332
 418800.000    0.352
 418850.000    0.344
 418900.000    0.366
 418950.000    0.377
 419000.000    0.351
 419050.000    0.355
 419100.000    0.392
 419150.000    0.343
 419200.000    0.343
 419250.000    0.361
 419300.000    0.347
 419350.000    0.346
 419400.000    0.326
 419450.000    0.367
 419500.000    0.376
 419550.000    0.343
 419600.000    0.312
 419650.000    0.387
 419700.000    0.351
 419750.000    0.371
 419800.000    0.336
 419850.000    0.382
 419900.000    0.329
 419950.000    0.350
 420000.000    0.323
 420050.000    0.310
 420100.000    0.351
 420150.000    0.355
 420200.000    0.348
 420250.000    0.324
 420300.000    0.400
 420350.000    0.352
 420400.000    0.377
 420450.000    0.341
 420500.000    0.353
 420550.000    0.378
 420600.000    0.327
 420650.000    0.333
 420700.000    0.334
 420750.000    0.309
 420800.000    0.312
 420850.000    0.381
 420900.000    0.367
 420950.000    0.321
 421000.000    0.387
 421050.000    0.336
 421100.000    0.371
 421150.000    0.354
 421200.000    0.356
 421250.000    0.334
 421300.000    0.337
 421350.000    0.368
 421400.000    0.359
 421450.000    0.363
 421500.000    0.339
 421550.000    0.327
 421600.000    0.333
 421650.000    0.327
 421700.000    0.349
 421750.000    0.365
 421800.000    0.368
 421850.000    0.351
 421900.000    0.338
 421950.000    0.329
 422000.000    0.369
 422050.000    0.339
 422100.000    0.313
 422150.000    0.346
 422200.000    0.325
 422250.000    0.366
 422300.000    0.363
 422350.000    0.358
 422400.000    0.346
 422450.000    0.346
 422500.000    0.365
 422550.000    0.358
 422600.000    0.345
 422650.000    0.345
 422700.000    0.394
 422750.000    0.362
 422800.000    0.356
 422850.000    0.347
 422900.000    0.343
 422950.000    0.311
 423000.000    0.381
 423050.000    0.374
 423100.000    0.369
 423150.000    0.355
 423200.000    0.361
 423250.000    0.336
 423300.000    0.346
 423350.000    0.330
 423400.000    0.357
 423450.000    0.372
 423500.000    0.335
 423550.000    0.384
 423600.000    0.376
 423650.000    0.332
 423700.000    0.372
 423750.000    0.353
 423800.000    0.364
 423850.000    0.334
 423900.000    0.335
 423950.000    0.360
 424000.000    0.383
 424050.000    0.343
 424100.000    0.367
 424150.000    0.372
 424200.000    0.342
 424250.000    0.375
 424300.000    0.358
 424350.000    0.361
 424400.000    0.361
 424450.000    0.325
 424500.000    0.358
 424550.000    0.355
 424600.000    0.347
 424650.000    0.373
 424700.000    0.358
 424750.000    0.402
 424800.000    0.343
 424850.000    0.338
 424900.000    0.357
 424950.000    0.369
 425000.000    0.348
 425050.000    0.318
 425100.000    0.370
 425150.000    0.324
 425200.000    0.350
 425250.000    0.319
 425300.000    0.350
 425350.000    0.372
 425400.000    0.344
 425450.000    0.334
 425500.000    0.353
 425550.000    0.356
 425600.000    0.359
 425650.000    0.337
 425700.000    0.370
 425750.000    0.368
 425800.000    0.399
 425850.000    0.380
 425900.000    0.373
 425950.000    0.373
 426000.000    0.347
 426050.000    0.341
 426100.000    0.388
 426150.000    0.323
 426200.000    0.371
 426250.000    0.386
 426300.000    0.343
 426350.000    0.368
 426400.000    0.354
 426450.000    0.339
 426500.000    0.358
 426550.000    0.378
 426600.000    0.333
 426650.000    0.371
 426700.000    0.366
 426750.000    0.371
 426800.000    0.383
 426850.000    0.369
 426900.000    0.325
 426950.000    0.360
 427000.000    0.377
 427050.000    0.361
 427100.000    0.374
 427150.000    0.351
 427200.000    0.355
 427250.000    0.350
 427300.000    0.323
 427350.000    0.384
 427400.000    0.354
 427450.000    0.337
 427500.000    0.382
 427550.000    0.376
 427600.000    0.373
 427650.000    0.314
 427700.000    0.374
 427750.000    0.319
 427800.000    0.334
 427850.000    0.344
 427900.000    0.346
 427950.000    0.362
 428000.000    0.352
 428050.000    0.357
 428100.000    0.332
 428150.000    0.387
 428200.000    0.358
 428250.000    0.373
 428300.000    0.357
 428350.000    0.338
 428400.000    0.356
 428450.000    0.376
 428500.000    0.370
 428550.000    0.333
 428600.000    0.326
 428650.000    0.339
 428700.000    0.340
 428750.000    0.327
 428800.000    0.347
 428850.000    0.330
 428900.000    0.322
 428950.000    0.355
 429000.000    0.310
 429050.000    0.316
 429100.000    0.297
 429150.000    0.278
 429200.000    0.367
 429250.000    0.359
 429300.000    0.310
 429350.000    0.287
 429400.000    0.323
 429450.000    0.307
 429500.000    0.351
 429550.000    0.331
 429600.000    0.311
 429650.000    0.260
 429700.000    0.325
 429750.000    0.344
 429800.000    0.282
 429850.000    0.283
 429900.000    0.267
 429950.000    0.387
 430000.000    0.329
 430050.000    0.358
 430100.000    0.319
 430150.000    0.343
 430200.000    0.343
 430250.000    0.375
 430300.000    0.344
 430350.000    0.331
 430400.000    0.367
 430450.000    0.350
 430500.000    0.373
 430550.000    0.360
 430600.000    0.288
 430650.000    0.370
 430700.000    0.300
 430750.000    0.349
 430800.000    0.275
 430850.000    0.318
 430900.000    0.375
 430950.000    0.304
 431000.000    0.385
 431050.000    0.347
 431100.000    0.380
 431150.000    0.355
 431200.000    0.337
 431250.000    0.333
 431300.000    0.360
 431350.000    0.361
 431400.000    0.368
 431450.000    0.369
 431500.000    0.373
 431550.000    0.361
 431600.000    0.326
 431650.000    0.294
 431700.000    0.317
 431750.000    0.337
 431800.000    0.329
 431850.000    0.290
 431900.000    0.330
 431950.000    0.295
 432000.000    0.371
 432050.000    0.264
 432100.000    0.330
 432150.000    0.291
 432200.000    0.331
 432250.000    0.300
 432300.000    0.282
 432350.000    0.300
 432400.000    0.256
 432450.000    0.291
 432500.000    0.349
 432550.000    0.286
 432600.000    0.330
 432650.000    0.331
 432700.000    0.369
 432750.000    0.311
 432800.000    0.375
 432850.000    0.347
 432900.000    0.332
 432950.000    0.357
 433000.000    0.312
 433050.000    0.362
 433100.000    0.349
 433150.000    0.353
 433200.000    0.370
 433250.000    0.345
 433300.000    0.299
 433350.000    0.369
 433400.000    0.329
 433450.000    0.305
 433500.000    0.329
 433550.000    0.389
 433600.000    0.339
 433650.000    0.333
 433700.000    0.361
 433750.000    0.328
 433800.000    0.306
 433850.000    0.313
 433900.000    0.351
 433950.000    0.351
 434000.000    0.303
 434050.000    0.331
 434100.000    0.355
 434150.000    0.398
 434200.000    0.335
 434250.000    0.348
 434300.000    0.304
 434350.000    0.362
 434400.000    0.364
 434450.000    0.320
 434500.000    0.320
 434550.000    0.326
 434600.000    0.343
 434650.000    0.331
 434700.000    0.389
 434750.000    0.321
 434800.000    0.364
 434850.000    0.346
 434900.000    0.349
 434950.000    0.344
 435000.000    0.382
 435050.000    0.320
 435100.000    0.365
 435150.000    0.401
 435200.000    0.355
 435250.000    0.346
 435300.000    0.293
 435350.000    0.324
 435400.000    0.309
 435450.000    0.315
 435500.000    0.366
 435550.000    0.364
 435600.000    0.342
 435650.000    0.361
 435700.000    0.368
 435750.000    0.290
 435800.000    0.317
 435850.000    0.354
 435900.000    0.364
 435950.000    0.344
 436000.000    0.325
 436050.000    0.355
 436100.000    0.353
 436150.000    0.371
 436200.000    0.380
 436250.000    0.354
 436300.000    0.347
 436350.000    0.348
 436400.000    0.365
 436450.000    0.315
 436500.000    0.312
 436550.000    0.379
 436600.000    0.350
 436650.000    0.356
 436700.000    0.335
 436750.000    0.352
 436800.000    0.385
 436850.000    0.347
 436900.000    0.366
 436950.000    0.352
 437000.000    0.364
 437050.000    0.392
 437100.000    0.367
 437150.000    0.359
 437200.000    0.355
 437250.000    0.341
 437300.000    0.342
 437350.000    0.376
 437400.000    0.329
 437450.000    0.358
 437500.000    0.351
 437550.000    0.357
 437600.000    0.346
 437650.000    0.366
 437700.000    0.334
 437750.000    0.401
 437800.000    0.394
 437850.000    0.330
 437900.000    0.358
 437950.000    0.368
 438000.000    0.357
 438050.000    0.379
 438100.000    0.366
 438150.000    0.345
 438200.000    0.328
 438250.000    0.331
 438300.000    0.360
 438350.000    0.358
 438400.000    0.353
 438450.000    0.372
 438500.000    0.350
 438550.000    0.358
 438600.000    0.371
 438650.000    0.327
 438700.000    0.332
 438750.000    0.329
 438800.000    0.358
 438850.000    0.344
 438900.000    0.345
 438950.000    0.283
 439000.000    0.384
 439050.000    0.394
 439100.000    0.361
 439150.000    0.361
 439200.000    0.374
 439250.000    0.316
 439300.000    0.389
 439350.000    0.341
 439400.000    0.338
 439450.000    0.312
 439500.000    0.333
 439550.000    0.371
 439600.000    0.388
 439650.000    0.340
 439700.000    0.365
 439750.000    0.358
 439800.000    0.370
 439850.000    0.363
 439900.000    0.328
 439950.000    0.334
 440000.000    0.358
 440050.000    0.352
 440100.000    0.335
 440150.000    0.347
 440200.000    0.328
 440250.000    0.334
 440300.000    0.356
 440350.000    0.352
 440400.000    0.310
 440450.000    0.373
 440500.000    0.373
 440550.000    0.346
 440600.000    0.365
 440650.000    0.353
 440700.000    0.338
 440750.000    0.356
 440800.000    0.370
 440850.000    0.319
 440900.000    0.361
 440950.000    0.360
 441000.000    0.356
 441050.000    0.335
 441100.000    0.371
 441150.000    0.374
 441200.000    0.360
 441250.000    0.317
 441300.000    0.379
 441350.000    0.329
 441400.000    0.353
 441450.000    0.385
 441500.000    0.339
 441550.000    0.336
 441600.000    0.361
 441650.000    0.384
 441700.000    0.332
 441750.000    0.342
 441800.000    0.379
 441850.000    0.352
 441900.000    0.363
 441950.000    0.341
 442000.000    0.356
 442050.000    0.368
 442100.000    0.329
 442150.000    0.359
 442200.000    0.351
 442250.000    0.348
 442300.000    0.348
 442350.000    0.368
 442400.000    0.349
 442450.000    0.370
 442500.000    0.340
 442550.000    0.346
 442600.000    0.362
 442650.000    0.346
 442700.000    0.326
 442750.000    0.304
 442800.000    0.350
 442850.000    0.324
 442900.000    0.345
 442950.000    0.336
 443000.000    0.374
 443050.000    0.372
 443100.000    0.360
 443150.000    0.372
 443200.000    0.366
 443250.000    0.365
 443300.000    0.357
 443350.000    0.374
 443400.000    0.346
 443450.000    0.359
 443500.000    0.348
 443550.000    0.338
 443600.000    0.348
 443650.000    0.312
 443700.000    0.369
 443750.000    0.340
 443800.000    0.330
 443850.000    0.368
 443900.000    0.360
 443950.000    0.360
 444000.000    0.358
 444050.000    0.379
 444100.000    0.373
 444150.000    0.362
 444200.000    0.315
 444250.000    0.361
 444300.000    0.346
 444350.000    0.363
 444400.000    0.327
 444450.000    0.354
 444500.000    0.338
 444550.000    0.353
 444600.000    0.346
 444650.000    0.367
 444700.000    0.340
 444750.000    0.347
 444800.000    0.362
 444850.000    0.394
 444900.000    0.332
 444950.000    0.366
 445000.000    0.315
 445050.000    0.352
 445100.000    0.362
 445150.000    0.342
 445200.000    0.363
 445250.000    0.358
 445300.000    0.356
 445350.000    0.342
 445400.000    0.367
 445450.000    0.336
 445500.000    0.363
 445550.000    0.332
 445600.000    0.395
 445650.000    0.337
 445700.000    0.365
 445750.000    0.335
 445800.000    0.381
 445850.000    0.341
 445900.000    0.354
 445950.000    0.357
 446000.000    0.340
 446050.000    0.359
 446100.000    0.326
 446150.000    0.361
 446200.000    0.360
 446250.000    0.316
 446300.000    0.346
 446350.000    0.355
 446400.000    0.373
 446450.000    0.367
 446500.000    0.415
 446550.000    0.381
 446600.000    0.364
 446650.000    0.303
 446700.000    0.370
 446750.000    0.340
 446800.000    0.313
 446850.000    0.321
 446900.000    0.347
 446950.000    0.330
 447000.000    0.363
 447050.000    0.363
 447100.000    0.341
 447150.000    0.353
 447200.000    0.353
 447250.000    0.348
 447300.000    0.315
 447350.000    0.368
 447400.000    0.328
 447450.000    0.369
 447500.000    0.352
 447550.000    0.391
 447600.000    0.366
 447650.000    0.340
 447700.000    0.330
 447750.000    0.368
 447800.000    0.348
 447850.000    0.313
 447900.000    0.291
 447950.000    0.291
 448000.000    0.313
 448050.000    0.272
 448100.000    0.300
 448150.000    0.285
 448200.000    0.284
 448250.000    0.371
 448300.000    0.287
 448350.000    0.285
 448400.000    0.329
 448450.000    0.282
 448500.000    0.312
 448550.000    0.310
 448600.000    0.307
 448650.000    0.275
 448700.000    0.278
 448750.000    0.310
 448800.000    0.344
 448850.000    0.289
 448900.000    0.330
 448950.000    0.347
 449000.000    0.296
 449050.000    0.348
 449100.000    0.351
 449150.000    0.344
 449200.000    0.322
 449250.000    0.339
 449300.000    0.349
 449350.000    0.360
 449400.000    0.379
 449450.000    0.342
 449500.000    0.330
 449550.000    0.320
 449600.000    0.320
 449650.000    0.264
 449700.000    0.329
 449750.000    0.314
 449800.000    0.331
 449850.000    0.300
 449900.000    0.358
 449950.000    0.338
 450000.000    0.348
 450050.000    0.337
 450100.000    0.315
 450150.000    0.370
 450200.000    0.337
 450250.000    0.394
 450300.000    0.367
 450350.000    0.339
 450400.000    0.356
 450450.000    0.337
 450500.000    0.295
 450550.000    0.346
 450600.000    0.292
 450650.000    0.279
 450700.000    0.361
 450750.000    0.331
 450800.000    0.331
 450850.000    0.327
 450900.000    0.287
 450950.000    0.370
 451000.000    0.337
 451050.000    0.369
 451100.000    0.359
 451150.000    0.332
 451200.000    0.324
 451250.000    0.345
 451300.000    0.389
 451350.000    0.326
 451400.000    0.353
 451450.000    0.386
 451500.000    0.339
 451550.000    0.377
 451600.000    0.349
 451650.000    0.357
 451700.000    0.345
 451750.000    0.359
 451800.000    0.351
 451850.000    0.306
 451900.000    0.347
 451950.000    0.344
 452000.000    0.310
 452050.000    0.331
 452100.000    0.355
 452150.000    0.278
 452200.000    0.367
 452250.000    0.327
 452300.000    0.362
 452350.000    0.338
 452400.000    0.339
 452450.000    0.302
 452500.000    0.366
 452550.000    0.306
 452600.000    0.356
 452650.000    0.373
 452700.000    0.305
 452750.000    0.305
 452800.000    0.369
 452850.000    0.319
 452900.000    0.380
 452950.000    0.349
 453000.000    0.386
 453050.000    0.361
 453100.000    0.364
 453150.000    0.372
 453200.000    0.291
 453250.000    0.345
 453300.000    0.339
 453350.000    0.341
 453400.000    0.310
 453450.000    0.336
 453500.000    0.394
 453550.000    0.361
 453600.000    0.338
 453650.000    0.339
 453700.000    0.350
 453750.000    0.412
 453800.000    0.296
 453850.000    0.335
 453900.000    0.370
 453950.000    0.366
 454000.000    0.321
 454050.000    0.343
 454100.000    0.332
 454150.000    0.364
 454200.000    0.337
 454250.000    0.345
 454300.000    0.336
 454350.000    0.288
 454400.000    0.371
 454450.000    0.314
 454500.000    0.318
 454550.000    0.306
 454600.000    0.367
 454650.000    0.359
 454700.000    0.303
 454750.000    0.317
 454800.000    0.390
 454850.000    0.385
 454900.000    0.288
 454950.000    0.387
 455000.000    0.383
 455050.000    0.361
 455100.000    0.309
 455150.000    0.329
 455200.000    0.376
 455250.000    0.304
 455300.000    0.359
 455350.000    0.281
 455400.000    0.337
 455450.000    0.343
 455500.000    0.348
 455550.000    0.321
 455600.000    0.363
 455650.000    0.361
 455700.000    0.355
 455750.000    0.316
 455800.000    0.352
 455850.000    0.322
 455900.000    0.374
 455950.000    0.323
 456000.000    0.341
 456050.000    0.371
 456100.000    0.321
 456150.000    0.354
 456200.000    0.336
 456250.000    0.345
 456300.000    0.315
 456350.000    0.331
 456400.000    0.295
 456450.000    0.363
 456500.000    0.324
 456550.000    0.306
 456600.000    0.363
 456650.000    0.338
 456700.000    0.285
 456750.000    0.314
 456800.000    0.329
 456850.000    0.284
 456900.000    0.367
 456950.000    0.362
 457000.000    0.353
 457050.000    0.347
 457100.000    0.339
 457150.000    0.334
 457200.000    0.310
 457250.000    0.313
 457300.000    0.283
 457350.000    0.355
 457400.000    0.361
 457450.000    0.273
 457500.000    0.328
 457550.000    0.326
 457600.000    0.285
 457650.000    0.286
 457700.000    0.289
 457750.000    0.362
 457800.000    0.305
 457850.000    0.364
 457900.000    0.338
 457950.000    0.258
 458000.000    0.287
 458050.000    0.307
 458100.000    0.347
 458150.000    0.356
 458200.000    0.333
 458250.000    0.292
 458300.000    0.302
 458350.000    0.329
 458400.000    0.352
 458450.000    0.337
 458500.000    0.343
 458550.000    0.339
 458600.000    0.302
 458650.000    0.307
 458700.000    0.329
 458750.000    0.293
 458800.000    0.337
 458850.000    0.324
 458900.000    0.290
 458950.000    0.291
 459000.000    0.311
 459050.000    0.348
 459100.000    0.378
 459150.000    0.386
 459200.000    0.339
 459250.000    0.391
 459300.000    0.337
 459350.000    0.272
 459400.000    0.281
 459450.000    0.412
 459500.000    0.337
 459550.000    0.297
 459600.000    0.317
 459650.000    0.315
 459700.000    0.350
 459750.000    0.341
 459800.000    0.279
 459850.000    0.328
 459900.000    0.300
 459950.000    0.347
 460000.000    0.353
 460050.000    0.355
 460100.000    0.313
 460150.000    0.377
 460200.000    0.382
 460250.000    0.328
 460300.000    0.290
 460350.000    0.316
 460400.000    0.359
 460450.000    0.312
 460500.000    0.293
 460550.000    0.365
 460600.000    0.297
 460650.000    0.334
 460700.000    0.308
 460750.000    0.346
 460800.000    0.321
 460850.000    0.366
 460900.000    0.324
 460950.000    0.351
 461000.000    0.331
 461050.000    0.350
 461100.000    0.326
 461150.000    0.364
 461200.000    0.337
 461250.000    0.351
 461300.000    0.342
 461350.000    0.344
 461400.000    0.316
 461450.000    0.310
 461500.000    0.365
 461550.000    0.337
 461600.000    0.289
 461650.000    0.324
 461700.000    0.321
 461750.000    0.309
 461800.000    0.325
 461850.000    0.333
 461900.000    0.333
 461950.000    0.364
 462000.000    0.337
 462050.000    0.366
 462100.000    0.369
 462150.000    0.359
 462200.000    0.281
 462250.000    0.294
 462300.000    0.333
 462350.000    0.341
 462400.000    0.357
 462450.000    0.371
 462500.000    0.328
 462550.000    0.393
 462600.000    0.328
 462650.000    0.321
 462700.000    0.331
 462750.000    0.364
 462800.000    0.327
 462850.000    0.307
 462900.000    0.356
 462950.000    0.388
 463000.000    0.349
 463050.000    0.358
 463100.000    0.303
 463150.000    0.325
 463200.000    0.332
 463250.000    0.278
 463300.000    0.307
 463350.000    0.387
 463400.000    0.306
 463450.000    0.291
 463500.000    0.320
 463550.000    0.334
 463600.000    0.309
 463650.000    0.349
 463700.000    0.380
 463750.000    0.343
 463800.000    0.356
 463850.000    0.390
 463900.000    0.329
 463950.000    0.349
 464000.000    0.348
 464050.000    0.384
 464100.000    0.308
 464150.000    0.324
 464200.000    0.284
 464250.000    0.346
 464300.000    0.357
 464350.000    0.326
 464400.000    0.369
 464450.000    0.360
 464500.000    0.336
 464550.000    0.367
 464600.000    0.370
 464650.000    0.367
 464700.000    0.329
 464750.000    0.366
 464800.000    0.333
 464850.000    0.353
 464900.000    0.356
 464950.000    0.321
 465000.000    0.359
 465050.000    0.337
 465100.000    0.344
 465150.000    0.370
 465200.000    0.349
 465250.000    0.319
 465300.000    0.347
 465350.000    0.328
 465400.000    0.385
 465450.000    0.339
 465500.000    0.362
 465550.000    0.331
 465600.000    0.371
 465650.000    0.329
 465700.000    0.341
 465750.000    0.344
 465800.000    0.357
 465850.000    0.363
 465900.000    0.404
 465950.000    0.329
 466000.000    0.367
 466050.000    0.333
 466100.000    0.320
 466150.000    0.344
 466200.000    0.336
 466250.000    0.321
 466300.000    0.269
 466350.000    0.339
 466400.000    0.336
 466450.000    0.286
 466500.000    0.342
 466550.000    0.314
 466600.000    0.293
 466650.000    0.322
 466700.000    0.303
 466750.000    0.251
 466800.000    0.310
 466850.000    0.318
 466900.000    0.331
 466950.000    0.313
 467000.000    0.322
 467050.000    0.334
 467100.000    0.295
 467150.000    0.313
 467200.000    0.319
 467250.000    0.338
 467300.000    0.298
 467350.000    0.277
 467400.000    0.302
 467450.000    0.343
 467500.000    0.277
 467550.000    0.378
 467600.000    0.327
 467650.000    0.312
 467700.000    0.345
 467750.000    0.383
 467800.000    0.309
 467850.000    0.296
 467900.000    0.378
 467950.000    0.318
 468000.000    0.325
 468050.000    0.317
 468100.000    0.295
 468150.000    0.376
 468200.000    0.274
 468250.000    0.260
 468300.000    0.281
 468350.000    0.367
 468400.000    0.353
 468450.000    0.330
 468500.000    0.328
 468550.000    0.269
 468600.000    0.341
 468650.000    0.318
 468700.000    0.259
 468750.000    0.360
 468800.000    0.320
 468850.000    0.294
 468900.000    0.348
 468950.000    0.280
 469000.000    0.310
 469050.000    0.378
 469100.000    0.360
 469150.000    0.281
 469200.000    0.269
 469250.000    0.337
 469300.000    0.378
 469350.000    0.353
 469400.000    0.333
 469450.000    0.273
 469500.000    0.351
 469550.000    0.332
 469600.000    0.370
 469650.000    0.358
 469700.000    0.328
 469750.000    0.330
 469800.000    0.289
 469850.000    0.368
 469900.000    0.321
 469950.000    0.410
 470000.000    0.359
 470050.000    0.351
 470100.000    0.349
 470150.000    0.310
 470200.000    0.327
 470250.000    0.306
 470300.000    0.317
 470350.000    0.340
 470400.000    0.327
 470450.000    0.334
 470500.000    0.311
 470550.000    0.360
 470600.000    0.366
 470650.000    0.251
 470700.000    0.325
 470750.000    0.316
 470800.000    0.338
 470850.000    0.383
 470900.000    0.313
 470950.000    0.311
 471000.000    0.359
 471050.000    0.345
 471100.000    0.337
 471150.000    0.341
 471200.000    0.357
 471250.000    0.342
 471300.000    0.307
 471350.000    0.342
 471400.000    0.291
 471450.000    0.366
 471500.000    0.335
 471550.000    0.318
 471600.000    0.314
 471650.000    0.359
 471700.000    0.297
 471750.000    0.282
 471800.000    0.308
 471850.000    0.341
 471900.000    0.315
 471950.000    0.360
 472000.000    0.273
 472050.000    0.270
 472100.000    0.331
 472150.000    0.368
 472200.000    0.341
 472250.000    0.316
 472300.000    0.303
 472350.000    0.357
 472400.000    0.305
 472450.000    0.296
 472500.000    0.330
 472550.000    0.341
 472600.000    0.303
 472650.000    0.355
 472700.000    0.364
 472750.000    0.349
 472800.000    0.345
 472850.000    0.276
 472900.000    0.378
 472950.000    0.349
 473000.000    0.341
 473050.000    0.331
 473100.000    0.321
 473150.000    0.271
 473200.000    0.276
 473250.000    0.285
 473300.000    0.333
 473350.000    0.299
 473400.000    0.257
 473450.000    0.287
 473500.000    0.321
 473550.000    0.327
 473600.000    0.306
 473650.000    0.355
 473700.000    0.326
 473750.000    0.347
 473800.000    0.329
 473850.000    0.341
 473900.000    0.335
 473950.000    0.308
 474000.000    0.328
 474050.000    0.310
 474100.000    0.276
 474150.000    0.307
 474200.000    0.276
 474250.000    0.319
 474300.000    0.305
 474350.000    0.289
 474400.000    0.278
 474450.000    0.332
 474500.000    0.353
 474550.000    0.345
 474600.000    0.357
 474650.000    0.380
 474700.000    0.337
 474750.000    0.350
 474800.000    0.308
 474850.000    0.283
 474900.000    0.367
 474950.000    0.356
 475000.000    0.308
 475050.000    0.324
 475100.000    0.313
 475150.000    0.336
 475200.000    0.362
 475250.000    0.387
 475300.000    0.366
 475350.000    0.360
 475400.000    0.321
 475450.000    0.366
 475500.000    0.328
 475550.000    0.349
 475600.000    0.348
 475650.000    0.349
 475700.000    0.382
 475750.000    0.346
 475800.000    0.360
 475850.000    0.334
 475900.000    0.299
 475950.000    0.322
 476000.000    0.325
 476050.000    0.372
 476100.000    0.331
 476150.000    0.349
 476200.000    0.375
 476250.000    0.348
 476300.000    0.363
 476350.000    0.333
 476400.000    0.349
 476450.000    0.372
 476500.000    0.321
 476550.000    0.371
 476600.000    0.345
 476650.000    0.348
 476700.000    0.317
 476750.000    0.284
 476800.000    0.346
 476850.000    0.333
 476900.000    0.342
 476950.000    0.372
 477000.000    0.270
 477050.000    0.381
 477100.000    0.334
 477150.000    0.352
 477200.000    0.327
 477250.000    0.373
 477300.000    0.371
 477350.000    0.334
 477400.000    0.307
 477450.000    0.308
 477500.000    0.294
 477550.000    0.311
 477600.000    0.303
 477650.000    0.316
 477700.000    0.361
 477750.000    0.288
 477800.000    0.316
 477850.000    0.279
 477900.000    0.357
 477950.000    0.339
 478000.000    0.289
 478050.000    0.342
 478100.000    0.323
 478150.000    0.308
 478200.000    0.375
 478250.000    0.293
 478300.000    0.346
 478350.000    0.336
 478400.000    0.350
 478450.000    0.322
 478500.000    0.363
 478550.000    0.378
 478600.000    0.361
 478650.000    0.403
 478700.000    0.364
 478750.000    0.362
 478800.000    0.356
 478850.000    0.360
 478900.000    0.315
 478950.000    0.326
 479000.000    0.342
 479050.000    0.363
 479100.000    0.353
 479150.000    0.370
 479200.000    0.328
 479250.000    0.339
 479300.000    0.363
 479350.000    0.330
 479400.000    0.330
 479450.000    0.349
 479500.000    0.356
 479550.000    0.273
 479600.000    0.366
 479650.000    0.356
 479700.000    0.321
 479750.000    0.372
 479800.000    0.329
 479850.000    0.299
 479900.000    0.336
 479950.000    0.365
 480000.000    0.370
 480050.000    0.425
 480100.000    0.396
 480150.000    0.381
 480200.000    0.393
 480250.000    0.356
 480300.000    0.383
 480350.000    0.371
 480400.000    0.388
 480450.000    0.326
 480500.000    0.340
 480550.000    0.328
 480600.000    0.378
 480650.000    0.361
 480700.000    0.309
 480750.000    0.321
 480800.000    0.361
 480850.000    0.329
 480900.000    0.353
 480950.000    0.306
 481000.000    0.332
 481050.000    0.295
 481100.000    0.344
 481150.000    0.355
 481200.000    0.314
 481250.000    0.337
 481300.000    0.352
 481350.000    0.331
 481400.000    0.348
 481450.000    0.350
 481500.000    0.301
 481550.000    0.383
 481600.000    0.376
 481650.000    0.331
 481700.000    0.345
 481750.000    0.335
 481800.000    0.335
 481850.000    0.286
 481900.000    0.399
 481950.000    0.285
 482000.000    0.324
 482050.000    0.329
 482100.000    0.376
 482150.000    0.364
 482200.000    0.309
 482250.000    0.362
 482300.000    0.256
 482350.000    0.398
 482400.000    0.333
 482450.000    0.313
 482500.000    0.347
 482550.000    0.292
 482600.000    0.280
 482650.000    0.313
 482700.000    0.296
 482750.000    0.319
 482800.000    0.306
 482850.000    0.342
 482900.000    0.372
 482950.000    0.268
 483000.000    0.390
 483050.000    0.318
 483100.000    0.314
 483150.000    0.347
 483200.000    0.328
 483250.000    0.343
 483300.000    0.269
 483350.000    0.293
 483400.000    0.283
 483450.000    0.301
 483500.000    0.295
 483550.000    0.323
 483600.000    0.342
 483650.000    0.337
 483700.000    0.335
 483750.000    0.347
 483800.000    0.300
 483850.000    0.282
 483900.000    0.258
 483950.000    0.293
 484000.000    0.340
 484050.000    0.358
 484100.000    0.316
 484150.000    0.351
 484200.000    0.375
 484250.000    0.375
 484300.000    0.361
 484350.000    0.296
 484400.000    0.242
 484450.000    0.316
 484500.000    0.296
 484550.000    0.251
 484600.000    0.306
 484650.000    0.314
 484700.000    0.322
 484750.000    0.275
 484800.000    0.274
 484850.000    0.295
 484900.000    0.331
 484950.000    0.338
 485000.000    0.383
 485050.000    0.328
 485100.000    0.325
 485150.000    0.340
 485200.000    0.298
 485250.000    0.331
 485300.000    0.320
 485350.000    0.311
 485400.000    0.291
 485450.000    0.293
 485500.000    0.370
 485550.000    0.278
 485600.000    0.345
 485650.000    0.386
 485700.000    0.332
 485750.000    0.308
 485800.000    0.297
 485850.000    0.241
 485900.000    0.314
 485950.000    0.312
 486000.000    0.340
 486050.000    0.302
 486100.000    0.302
 486150.000    0.287
 486200.000    0.273
 486250.000    0.310
 486300.000    0.313
 486350.000    0.272
 486400.000    0.288
 486450.000    0.331
 486500.000    0.328
 486550.000    0.348
 486600.000    0.333
 486650.000    0.345
 486700.000    0.387
 486750.000    0.332
 486800.000    0.375
 486850.000    0.294
 486900.000    0.311
 486950.000    0.286
 487000.000    0.301
 487050.000    0.308
 487100.000    0.312
 487150.000    0.296
 487200.000    0.289
 487250.000    0.321
 487300.000    0.354
 487350.000    0.314
 487400.000    0.317
 487450.000    0.306
 487500.000    0.307
 487550.000    0.303
 487600.000    0.297
 487650.000    0.267
 487700.000    0.346
 487750.000    0.321
 487800.000    0.338
 487850.000    0.340
 487900.000    0.315
 487950.000    0.359
 488000.000    0.338
 488050.000    0.329
 488100.000    0.321
 488150.000    0.283
 488200.000    0.317
 488250.000    0.324
 488300.000    0.327
 488350.000    0.370
 488400.000    0.326
 488450.000    0.359
 488500.000    0.347
 488550.000    0.346
 488600.000    0.330
 488650.000    0.414
 488700.000    0.312
 488750.000    0.337
 488800.000    0.288
 488850.000    0.376
 488900.000    0.363
 488950.000    0.322
 489000.000    0.390
 489050.000    0.345
 489100.000    0.394
 489150.000    0.364
 489200.000    0.320
 489250.000    0.365
 489300.000    0.432
 489350.000    0.345
 489400.000    0.352
 489450.000    0.344
 489500.000    0.322
 489550.000    0.376
 489600.000    0.341
 489650.000    0.314
 489700.000    0.348
 489750.000    0.397
 489800.000    0.356
 489850.000    0.346
 489900.000    0.405
 489950.000    0.344
 490000.000    0.417
 490050.000    0.383
 490100.000    0.352
 490150.000    0.391
 490200.000    0.345
 490250.000    0.334
 490300.000    0.381
 490350.000    0.289
 490400.000    0.383
 490450.000    0.319
 490500.000    0.368
 490550.000    0.343
 490600.000    0.341
 490650.000    0.359
 490700.000    0.375
 490750.000    0.310
 490800.000    0.359
 490850.000    0.347
 490900.000    0.353
 490950.000    0.335
 491000.000    0.332
 491050.000    0.310
 491100.000    0.334
 491150.000    0.364
 491200.000    0.351
 491250.000    0.377
 491300.000    0.382
 491350.000    0.405
 491400.000    0.391
 491450.000    0.369
 491500.000    0.355
 491550.000    0.304
 491600.000    0.344
 491650.000    0.352
 491700.000    0.310
 491750.000    0.369
 491800.000    0.309
 491850.000    0.333
 491900.000    0.393
 491950.000    0.350
 492000.000    0.322
 492050.000    0.350
 492100.000    0.375
 492150.000    0.324
 492200.000    0.381
 492250.000    0.392
 492300.000    0.398
 492350.000    0.429
 492400.000    0.340
 492450.000    0.334
 492500.000    0.369
 492550.000    0.394
 492600.000    0.356
 492650.000    0.351
 492700.000    0.385
 492750.000    0.391
 492800.000    0.347
 492850.000    0.371
 492900.000    0.336
 492950.000    0.328
 493000.000    0.365
 493050.000    0.340
 493100.000    0.318
 493150.000    0.344
 493200.000    0.366
 493250.000    0.342
 493300.000    0.296
 493350.000    0.315
 493400.000    0.332
 493450.000    0.330
 493500.000    0.350
 493550.000    0.328
 493600.000    0.358
 493650.000    0.348
 493700.000    0.339
 493750.000    0.304
 493800.000    0.317
 493850.000    0.262
 493900.000    0.269
 493950.000    0.313
 494000.000    0.341
 494050.000    0.288
 494100.000    0.260
 494150.000    0.335
 494200.000    0.302
 494250.000    0.352
 494300.000    0.312
 494350.000    0.328
 494400.000    0.308
 494450.000    0.357
 494500.000    0.334
 494550.000    0.314
 494600.000    0.304
 494650.000    0.316
 494700.000    0.328
 494750.000    0.354
 494800.000    0.309
 494850.000    0.349
 494900.000    0.324
 494950.000    0.309
 495000.000    0.294
 495050.000    0.354
 495100.000    0.292
 495150.000    0.335
 495200.000    0.351
 495250.000    0.361
 495300.000    0.363
 495350.000    0.317
 495400.000    0.342
 495450.000    0.303
 495500.000    0.342
 495550.000    0.337
 495600.000    0.338
 495650.000    0.372
 495700.000    0.320
 495750.000    0.300
 495800.000    0.306
 495850.000    0.303
 495900.000    0.372
 495950.000    0.291
 496000.000    0.324
 496050.000    0.352
 496100.000    0.361
 496150.000    0.374
 496200.000    0.338
 496250.000    0.312
 496300.000    0.348
 496350.000    0.345
 496400.000    0.368
 496450.000    0.318
 496500.000    0.239
 496550.000    0.320
 496600.000    0.329
 496650.000    0.370
 496700.000    0.289
 496750.000    0.299
 496800.000    0.291
 496850.000    0.270
 496900.000    0.321
 496950.000    0.320
 497000.000    0.374
 497050.000    0.316
 497100.000    0.312
 497150.000    0.321
 497200.000    0.288
 497250.000    0.357
 497300.000    0.304
 497350.000    0.270
 497400.000    0.326
 497450.000    0.320
 497500.000    0.277
 497550.000    0.325
 497600.000    0.349
 497650.000    0.365
 497700.000    0.328
 497750.000    0.362
 497800.000    0.327
 497850.000    0.319
 497900.000    0.286
 497950.000    0.341
 498000.000    0.300
 498050.000    0.297
 498100.000    0.301
 498150.000    0.367
 498200.000    0.286
 498250.000    0.317
 498300.000    0.311
 498350.000    0.365
 498400.000    0.315
 498450.000    0.354
 498500.000    0.337
 498550.000    0.320
 498600.000    0.370
 498650.000    0.366
 498700.000    0.324
 498750.000    0.322
 498800.000    0.368
 498850.000    0.300
 498900.000    0.335
 498950.000    0.382
 499000.000    0.289
 499050.000    0.305
 499100.000    0.305
 499150.000    0.301
 499200.000    0.306
 499250.000    0.331
 499300.000    0.307
 499350.000    0.302
 499400.000    0.332
 499450.000    0.365
 499500.000    0.307
 499550.000    0.262
 499600.000    0.330
 499650.000    0.312
 499700.000    0.287
 499750.000    0.323
 499800.000    0.350
 499850.000    0.327
 499900.000    0.346
 499950.000    0.371
 500000.000    0.349
