# Supplementary material for: Single-chain dimers from de novo immunoglobulins as robust scaffolds for multiple binding loops
Source: Nat Commun. 2023 Sep 23;14:5939. doi: 10.1038/s41467-023-41717-5 (PMC10517939; doi:10.1038/s41467-023-41717-5)
Supplement: Supplementary file 6 — Source data [file 41467_2023_41717_MOESM6_ESM.zip › Fig4d_02.txt]

# This file was created Tue Jul 12 12:20:20 2022
# Created by:
#                      :-) GROMACS - gmx pairdist, 2018 (-:
# 
# Executable:   /data/Software/gromacs-2018/bin/gmx
# Data prefix:  /data/Software/gromacs-2018
# Working dir:  /data/jrtcri/PROJECTS/design/grafting/sandwich_12/MD/molecular_dynamics/MD_models.list/0001
# Command line:
#   gmx pairdist -f md.imaged.rot.xtc -s solvated_ions.gro -b 100000 -o distave.xvg
# gmx pairdist is part of G R O M A C S:
#
# Gromacs Runs One Microsecond At Cannonball Speeds
#
@    title "Minimum distance"
@    xaxis  label "Time (ps)"
@    yaxis  label "Distance (nm)"
@TYPE xy
@ view 0.15, 0.15, 0.75, 0.85
@ legend on
@ legend box on
@ legend loctype view
@ legend 0.78, 0.8
@ legend length 2
@ s0 legend "resnr 70"
 100000.000    0.188
 100050.000    0.210
 100100.000    0.321
 100150.000    0.185
 100200.000    0.218
 100250.000    0.192
 100300.000    0.212
 100350.000    0.208
 100400.000    0.186
 100450.000    0.204
 100500.000    0.249
 100550.000    0.229
 100600.000    0.191
 100650.000    0.217
 100700.000    0.211
 100750.000    0.185
 100800.000    0.327
 100850.000    0.180
 100900.000    0.192
 100950.000    0.212
 101000.000    0.187
 101050.000    0.240
 101100.000    0.176
 101150.000    0.189
 101200.000    0.220
 101250.000    0.196
 101300.000    0.224
 101350.000    0.186
 101400.000    0.229
 101450.000    0.199
 101500.000    0.203
 101550.000    0.192
 101600.000    0.351
 101650.000    0.162
 101700.000    0.223
 101750.000    0.190
 101800.000    0.404
 101850.000    0.470
 101900.000    0.228
 101950.000    0.398
 102000.000    0.294
 102050.000    0.342
 102100.000    0.258
 102150.000    0.272
 102200.000    0.211
 102250.000    0.239
 102300.000    0.201
 102350.000    0.219
 102400.000    0.219
 102450.000    0.216
 102500.000    0.192
 102550.000    0.183
 102600.000    0.207
 102650.000    0.197
 102700.000    0.195
 102750.000    0.177
 102800.000    0.196
 102850.000    0.296
 102900.000    0.193
 102950.000    0.183
 103000.000    0.175
 103050.000    0.206
 103100.000    0.388
 103150.000    0.211
 103200.000    0.208
 103250.000    0.246
 103300.000    0.212
 103350.000    0.189
 103400.000    0.203
 103450.000    0.195
 103500.000    0.278
 103550.000    0.192
 103600.000    0.236
 103650.000    0.192
 103700.000    0.202
 103750.000    0.168
 103800.000    0.202
 103850.000    0.189
 103900.000    0.174
 103950.000    0.182
 104000.000    0.170
 104050.000    0.201
 104100.000    0.182
 104150.000    0.213
 104200.000    0.186
 104250.000    0.177
 104300.000    0.192
 104350.000    0.219
 104400.000    0.195
 104450.000    0.195
 104500.000    0.180
 104550.000    0.218
 104600.000    0.200
 104650.000    0.191
 104700.000    0.423
 104750.000    0.443
 104800.000    0.426
 104850.000    0.326
 104900.000    0.185
 104950.000    0.282
 105000.000    0.361
 105050.000    0.271
 105100.000    0.312
 105150.000    0.189
 105200.000    0.191
 105250.000    0.220
 105300.000    0.187
 105350.000    0.264
 105400.000    0.203
 105450.000    0.205
 105500.000    0.201
 105550.000    0.183
 105600.000    0.170
 105650.000    0.184
 105700.000    0.210
 105750.000    0.312
 105800.000    0.219
 105850.000    0.317
 105900.000    0.182
 105950.000    0.191
 106000.000    0.217
 106050.000    0.174
 106100.000    0.195
 106150.000    0.180
 106200.000    0.182
 106250.000    0.188
 106300.000    0.196
 106350.000    0.192
 106400.000    0.208
 106450.000    0.205
 106500.000    0.256
 106550.000    0.346
 106600.000    0.198
 106650.000    0.248
 106700.000    0.359
 106750.000    0.269
 106800.000    0.286
 106850.000    0.419
 106900.000    0.406
 106950.000    0.408
 107000.000    0.405
 107050.000    0.387
 107100.000    0.265
 107150.000    0.346
 107200.000    0.458
 107250.000    0.479
 107300.000    0.470
 107350.000    0.401
 107400.000    0.368
 107450.000    0.387
 107500.000    0.381
 107550.000    0.271
 107600.000    0.386
 107650.000    0.331
 107700.000    0.211
 107750.000    0.377
 107800.000    0.320
 107850.000    0.472
 107900.000    0.331
 107950.000    0.378
 108000.000    0.392
 108050.000    0.293
 108100.000    0.275
 108150.000    0.330
 108200.000    0.380
 108250.000    0.350
 108300.000    0.355
 108350.000    0.324
 108400.000    0.468
 108450.000    0.370
 108500.000    0.260
 108550.000    0.218
 108600.000    0.186
 108650.000    0.204
 108700.000    0.169
 108750.000    0.209
 108800.000    0.194
 108850.000    0.184
 108900.000    0.181
 108950.000    0.204
 109000.000    0.186
 109050.000    0.168
 109100.000    0.194
 109150.000    0.199
 109200.000    0.215
 109250.000    0.230
 109300.000    0.170
 109350.000    0.179
 109400.000    0.176
 109450.000    0.182
 109500.000    0.192
 109550.000    0.187
 109600.000    0.174
 109650.000    0.163
 109700.000    0.186
 109750.000    0.194
 109800.000    0.232
 109850.000    0.191
 109900.000    0.204
 109950.000    0.211
 110000.000    0.177
 110050.000    0.200
 110100.000    0.231
 110150.000    0.217
 110200.000    0.446
 110250.000    0.285
 110300.000    0.228
 110350.000    0.307
 110400.000    0.375
 110450.000    0.395
 110500.000    0.339
 110550.000    0.465
 110600.000    0.343
 110650.000    0.362
 110700.000    0.442
 110750.000    0.255
 110800.000    0.296
 110850.000    0.267
 110900.000    0.337
 110950.000    0.290
 111000.000    0.287
 111050.000    0.352
 111100.000    0.317
 111150.000    0.303
 111200.000    0.338
 111250.000    0.267
 111300.000    0.311
 111350.000    0.318
 111400.000    0.288
 111450.000    0.301
 111500.000    0.338
 111550.000    0.319
 111600.000    0.299
 111650.000    0.338
 111700.000    0.327
 111750.000    0.431
 111800.000    0.395
 111850.000    0.327
 111900.000    0.362
 111950.000    0.288
 112000.000    0.331
 112050.000    0.304
 112100.000    0.321
 112150.000    0.301
 112200.000    0.273
 112250.000    0.419
 112300.000    0.298
 112350.000    0.422
 112400.000    0.419
 112450.000    0.408
 112500.000    0.432
 112550.000    0.388
 112600.000    0.366
 112650.000    0.302
 112700.000    0.270
 112750.000    0.410
 112800.000    0.431
 112850.000    0.393
 112900.000    0.308
 112950.000    0.425
 113000.000    0.401
 113050.000    0.265
 113100.000    0.430
 113150.000    0.373
 113200.000    0.377
 113250.000    0.311
 113300.000    0.318
 113350.000    0.326
 113400.000    0.386
 113450.000    0.253
 113500.000    0.236
 113550.000    0.293
 113600.000    0.312
 113650.000    0.443
 113700.000    0.427
 113750.000    0.420
 113800.000    0.422
 113850.000    0.399
 113900.000    0.352
 113950.000    0.313
 114000.000    0.353
 114050.000    0.332
 114100.000    0.288
 114150.000    0.354
 114200.000    0.286
 114250.000    0.290
 114300.000    0.367
 114350.000    0.304
 114400.000    0.320
 114450.000    0.352
 114500.000    0.327
 114550.000    0.294
 114600.000    0.270
 114650.000    0.308
 114700.000    0.371
 114750.000    0.278
 114800.000    0.311
 114850.000    0.450
 114900.000    0.364
 114950.000    0.307
 115000.000    0.302
 115050.000    0.352
 115100.000    0.436
 115150.000    0.250
 115200.000    0.316
 115250.000    0.381
 115300.000    0.367
 115350.000    0.441
 115400.000    0.389
 115450.000    0.295
 115500.000    0.398
 115550.000    0.366
 115600.000    0.311
 115650.000    0.445
 115700.000    0.393
 115750.000    0.329
 115800.000    0.403
 115850.000    0.349
 115900.000    0.293
 115950.000    0.363
 116000.000    0.350
 116050.000    0.386
 116100.000    0.356
 116150.000    0.355
 116200.000    0.296
 116250.000    0.307
 116300.000    0.344
 116350.000    0.288
 116400.000    0.295
 116450.000    0.352
 116500.000    0.306
 116550.000    0.353
 116600.000    0.333
 116650.000    0.294
 116700.000    0.407
 116750.000    0.309
 116800.000    0.418
 116850.000    0.309
 116900.000    0.362
 116950.000    0.295
 117000.000    0.405
 117050.000    0.411
 117100.000    0.422
 117150.000    0.379
 117200.000    0.398
 117250.000    0.430
 117300.000    0.345
 117350.000    0.327
 117400.000    0.275
 117450.000    0.279
 117500.000    0.324
 117550.000    0.337
 117600.000    0.375
 117650.000    0.334
 117700.000    0.418
 117750.000    0.408
 117800.000    0.309
 117850.000    0.413
 117900.000    0.412
 117950.000    0.362
 118000.000    0.271
 118050.000    0.437
 118100.000    0.416
 118150.000    0.385
 118200.000    0.387
 118250.000    0.440
 118300.000    0.411
 118350.000    0.420
 118400.000    0.441
 118450.000    0.313
 118500.000    0.391
 118550.000    0.450
 118600.000    0.429
 118650.000    0.449
 118700.000    0.321
 118750.000    0.397
 118800.000    0.407
 118850.000    0.306
 118900.000    0.335
 118950.000    0.316
 119000.000    0.442
 119050.000    0.440
 119100.000    0.328
 119150.000    0.390
 119200.000    0.419
 119250.000    0.455
 119300.000    0.443
 119350.000    0.460
 119400.000    0.403
 119450.000    0.348
 119500.000    0.423
 119550.000    0.236
 119600.000    0.242
 119650.000    0.248
 119700.000    0.250
 119750.000    0.386
 119800.000    0.415
 119850.000    0.444
 119900.000    0.327
 119950.000    0.352
 120000.000    0.434
 120050.000    0.359
 120100.000    0.421
 120150.000    0.271
 120200.000    0.460
 120250.000    0.464
 120300.000    0.446
 120350.000    0.452
 120400.000    0.443
 120450.000    0.455
 120500.000    0.309
 120550.000    0.337
 120600.000    0.407
 120650.000    0.376
 120700.000    0.442
 120750.000    0.312
 120800.000    0.435
 120850.000    0.435
 120900.000    0.295
 120950.000    0.409
 121000.000    0.362
 121050.000    0.394
 121100.000    0.466
 121150.000    0.286
 121200.000    0.313
 121250.000    0.305
 121300.000    0.326
 121350.000    0.347
 121400.000    0.379
 121450.000    0.450
 121500.000    0.456
 121550.000    0.449
 121600.000    0.440
 121650.000    0.459
 121700.000    0.458
 121750.000    0.426
 121800.000    0.335
 121850.000    0.428
 121900.000    0.310
 121950.000    0.371
 122000.000    0.459
 122050.000    0.427
 122100.000    0.439
 122150.000    0.451
 122200.000    0.432
 122250.000    0.455
 122300.000    0.433
 122350.000    0.463
 122400.000    0.459
 122450.000    0.459
 122500.000    0.458
 122550.000    0.458
 122600.000    0.405
 122650.000    0.444
 122700.000    0.367
 122750.000    0.444
 122800.000    0.438
 122850.000    0.280
 122900.000    0.324
 122950.000    0.336
 123000.000    0.334
 123050.000    0.292
 123100.000    0.465
 123150.000    0.450
 123200.000    0.446
 123250.000    0.426
 123300.000    0.459
 123350.000    0.451
 123400.000    0.455
 123450.000    0.466
 123500.000    0.349
 123550.000    0.346
 123600.000    0.375
 123650.000    0.386
 123700.000    0.446
 123750.000    0.469
 123800.000    0.449
 123850.000    0.445
 123900.000    0.449
 123950.000    0.334
 124000.000    0.337
 124050.000    0.368
 124100.000    0.392
 124150.000    0.350
 124200.000    0.428
 124250.000    0.322
 124300.000    0.356
 124350.000    0.436
 124400.000    0.302
 124450.000    0.339
 124500.000    0.329
 124550.000    0.429
 124600.000    0.378
 124650.000    0.433
 124700.000    0.450
 124750.000    0.456
 124800.000    0.456
 124850.000    0.442
 124900.000    0.461
 124950.000    0.447
 125000.000    0.429
 125050.000    0.440
 125100.000    0.464
 125150.000    0.407
 125200.000    0.425
 125250.000    0.400
 125300.000    0.342
 125350.000    0.417
 125400.000    0.387
 125450.000    0.393
 125500.000    0.407
 125550.000    0.330
 125600.000    0.363
 125650.000    0.305
 125700.000    0.333
 125750.000    0.297
 125800.000    0.272
 125850.000    0.323
 125900.000    0.296
 125950.000    0.382
 126000.000    0.414
 126050.000    0.305
 126100.000    0.345
 126150.000    0.384
 126200.000    0.373
 126250.000    0.426
 126300.000    0.351
 126350.000    0.304
 126400.000    0.313
 126450.000    0.316
 126500.000    0.289
 126550.000    0.355
 126600.000    0.313
 126650.000    0.305
 126700.000    0.323
 126750.000    0.298
 126800.000    0.312
 126850.000    0.330
 126900.000    0.320
 126950.000    0.317
 127000.000    0.308
 127050.000    0.356
 127100.000    0.270
 127150.000    0.347
 127200.000    0.388
 127250.000    0.297
 127300.000    0.281
 127350.000    0.400
 127400.000    0.312
 127450.000    0.279
 127500.000    0.298
 127550.000    0.314
 127600.000    0.406
 127650.000    0.362
 127700.000    0.387
 127750.000    0.348
 127800.000    0.318
 127850.000    0.322
 127900.000    0.367
 127950.000    0.343
 128000.000    0.327
 128050.000    0.461
 128100.000    0.292
 128150.000    0.432
 128200.000    0.446
 128250.000    0.356
 128300.000    0.365
 128350.000    0.313
 128400.000    0.356
 128450.000    0.324
 128500.000    0.321
 128550.000    0.413
 128600.000    0.363
 128650.000    0.315
 128700.000    0.350
 128750.000    0.343
 128800.000    0.413
 128850.000    0.385
 128900.000    0.437
 128950.000    0.455
 129000.000    0.466
 129050.000    0.443
 129100.000    0.479
 129150.000    0.380
 129200.000    0.462
 129250.000    0.465
 129300.000    0.354
 129350.000    0.408
 129400.000    0.357
 129450.000    0.333
 129500.000    0.486
 129550.000    0.358
 129600.000    0.435
 129650.000    0.371
 129700.000    0.324
 129750.000    0.314
 129800.000    0.317
 129850.000    0.325
 129900.000    0.322
 129950.000    0.193
 130000.000    0.216
 130050.000    0.202
 130100.000    0.214
 130150.000    0.184
 130200.000    0.200
 130250.000    0.386
 130300.000    0.390
 130350.000    0.464
 130400.000    0.415
 130450.000    0.436
 130500.000    0.444
 130550.000    0.357
 130600.000    0.454
 130650.000    0.465
 130700.000    0.402
 130750.000    0.412
 130800.000    0.422
 130850.000    0.457
 130900.000    0.459
 130950.000    0.446
 131000.000    0.458
 131050.000    0.429
 131100.000    0.433
 131150.000    0.429
 131200.000    0.353
 131250.000    0.438
 131300.000    0.364
 131350.000    0.331
 131400.000    0.362
 131450.000    0.332
 131500.000    0.291
 131550.000    0.422
 131600.000    0.310
 131650.000    0.274
 131700.000    0.301
 131750.000    0.291
 131800.000    0.324
 131850.000    0.415
 131900.000    0.425
 131950.000    0.399
 132000.000    0.328
 132050.000    0.467
 132100.000    0.343
 132150.000    0.352
 132200.000    0.449
 132250.000    0.364
 132300.000    0.312
 132350.000    0.305
 132400.000    0.303
 132450.000    0.314
 132500.000    0.345
 132550.000    0.452
 132600.000    0.270
 132650.000    0.281
 132700.000    0.334
 132750.000    0.320
 132800.000    0.365
 132850.000    0.419
 132900.000    0.401
 132950.000    0.278
 133000.000    0.314
 133050.000    0.289
 133100.000    0.293
 133150.000    0.323
 133200.000    0.285
 133250.000    0.306
 133300.000    0.453
 133350.000    0.333
 133400.000    0.341
 133450.000    0.459
 133500.000    0.280
 133550.000    0.295
 133600.000    0.288
 133650.000    0.290
 133700.000    0.317
 133750.000    0.319
 133800.000    0.355
 133850.000    0.333
 133900.000    0.441
 133950.000    0.472
 134000.000    0.412
 134050.000    0.449
 134100.000    0.367
 134150.000    0.282
 134200.000    0.278
 134250.000    0.337
 134300.000    0.295
 134350.000    0.334
 134400.000    0.434
 134450.000    0.337
 134500.000    0.441
 134550.000    0.455
 134600.000    0.428
 134650.000    0.443
 134700.000    0.455
 134750.000    0.452
 134800.000    0.455
 134850.000    0.407
 134900.000    0.392
 134950.000    0.396
 135000.000    0.339
 135050.000    0.349
 135100.000    0.410
 135150.000    0.316
 135200.000    0.474
 135250.000    0.327
 135300.000    0.342
 135350.000    0.421
 135400.000    0.452
 135450.000    0.466
 135500.000    0.397
 135550.000    0.459
 135600.000    0.439
 135650.000    0.459
 135700.000    0.315
 135750.000    0.364
 135800.000    0.469
 135850.000    0.378
 135900.000    0.455
 135950.000    0.468
 136000.000    0.373
 136050.000    0.364
 136100.000    0.471
 136150.000    0.458
 136200.000    0.444
 136250.000    0.428
 136300.000    0.425
 136350.000    0.275
 136400.000    0.286
 136450.000    0.255
 136500.000    0.252
 136550.000    0.337
 136600.000    0.337
 136650.000    0.428
 136700.000    0.326
 136750.000    0.269
 136800.000    0.399
 136850.000    0.425
 136900.000    0.294
 136950.000    0.295
 137000.000    0.285
 137050.000    0.320
 137100.000    0.293
 137150.000    0.279
 137200.000    0.308
 137250.000    0.277
 137300.000    0.302
 137350.000    0.319
 137400.000    0.269
 137450.000    0.203
 137500.000    0.195
 137550.000    0.285
 137600.000    0.310
 137650.000    0.440
 137700.000    0.308
 137750.000    0.428
 137800.000    0.343
 137850.000    0.314
 137900.000    0.311
 137950.000    0.284
 138000.000    0.283
 138050.000    0.287
 138100.000    0.346
 138150.000    0.273
 138200.000    0.420
 138250.000    0.443
 138300.000    0.268
 138350.000    0.300
 138400.000    0.257
 138450.000    0.298
 138500.000    0.335
 138550.000    0.424
 138600.000    0.358
 138650.000    0.365
 138700.000    0.370
 138750.000    0.247
 138800.000    0.323
 138850.000    0.371
 138900.000    0.297
 138950.000    0.324
 139000.000    0.366
 139050.000    0.368
 139100.000    0.310
 139150.000    0.293
 139200.000    0.320
 139250.000    0.310
 139300.000    0.201
 139350.000    0.311
 139400.000    0.358
 139450.000    0.265
 139500.000    0.327
 139550.000    0.225
 139600.000    0.188
 139650.000    0.273
 139700.000    0.245
 139750.000    0.277
 139800.000    0.456
 139850.000    0.339
 139900.000    0.294
 139950.000    0.472
 140000.000    0.333
 140050.000    0.344
 140100.000    0.296
 140150.000    0.280
 140200.000    0.288
 140250.000    0.410
 140300.000    0.312
 140350.000    0.476
 140400.000    0.309
 140450.000    0.271
 140500.000    0.260
 140550.000    0.181
 140600.000    0.275
 140650.000    0.319
 140700.000    0.352
 140750.000    0.368
 140800.000    0.259
 140850.000    0.219
 140900.000    0.236
 140950.000    0.281
 141000.000    0.338
 141050.000    0.377
 141100.000    0.363
 141150.000    0.278
 141200.000    0.326
 141250.000    0.358
 141300.000    0.329
 141350.000    0.349
 141400.000    0.331
 141450.000    0.312
 141500.000    0.310
 141550.000    0.344
 141600.000    0.342
 141650.000    0.327
 141700.000    0.372
 141750.000    0.355
 141800.000    0.323
 141850.000    0.311
 141900.000    0.295
 141950.000    0.247
 142000.000    0.334
 142050.000    0.379
 142100.000    0.319
 142150.000    0.442
 142200.000    0.464
 142250.000    0.454
 142300.000    0.446
 142350.000    0.421
 142400.000    0.294
 142450.000    0.359
 142500.000    0.300
 142550.000    0.325
 142600.000    0.281
 142650.000    0.367
 142700.000    0.268
 142750.000    0.292
 142800.000    0.310
 142850.000    0.350
 142900.000    0.308
 142950.000    0.359
 143000.000    0.294
 143050.000    0.294
 143100.000    0.296
 143150.000    0.300
 143200.000    0.252
 143250.000    0.272
 143300.000    0.298
 143350.000    0.369
 143400.000    0.207
 143450.000    0.190
 143500.000    0.217
 143550.000    0.213
 143600.000    0.185
 143650.000    0.220
 143700.000    0.208
 143750.000    0.186
 143800.000    0.176
 143850.000    0.211
 143900.000    0.324
 143950.000    0.182
 144000.000    0.243
 144050.000    0.185
 144100.000    0.189
 144150.000    0.231
 144200.000    0.188
 144250.000    0.217
 144300.000    0.186
 144350.000    0.190
 144400.000    0.195
 144450.000    0.164
 144500.000    0.190
 144550.000    0.226
 144600.000    0.186
 144650.000    0.193
 144700.000    0.239
 144750.000    0.205
 144800.000    0.216
 144850.000    0.185
 144900.000    0.194
 144950.000    0.208
 145000.000    0.208
 145050.000    0.186
 145100.000    0.178
 145150.000    0.200
 145200.000    0.180
 145250.000    0.191
 145300.000    0.201
 145350.000    0.186
 145400.000    0.187
 145450.000    0.185
 145500.000    0.188
 145550.000    0.222
 145600.000    0.193
 145650.000    0.182
 145700.000    0.247
 145750.000    0.271
 145800.000    0.178
 145850.000    0.203
 145900.000    0.183
 145950.000    0.307
 146000.000    0.292
 146050.000    0.315
 146100.000    0.338
 146150.000    0.308
 146200.000    0.353
 146250.000    0.346
 146300.000    0.345
 146350.000    0.337
 146400.000    0.353
 146450.000    0.306
 146500.000    0.358
 146550.000    0.336
 146600.000    0.360
 146650.000    0.332
 146700.000    0.345
 146750.000    0.369
 146800.000    0.302
 146850.000    0.372
 146900.000    0.363
 146950.000    0.325
 147000.000    0.373
 147050.000    0.289
 147100.000    0.404
 147150.000    0.312
 147200.000    0.346
 147250.000    0.334
 147300.000    0.287
 147350.000    0.338
 147400.000    0.300
 147450.000    0.326
 147500.000    0.413
 147550.000    0.370
 147600.000    0.333
 147650.000    0.326
 147700.000    0.343
 147750.000    0.344
 147800.000    0.445
 147850.000    0.440
 147900.000    0.442
 147950.000    0.449
 148000.000    0.456
 148050.000    0.471
 148100.000    0.449
 148150.000    0.471
 148200.000    0.470
 148250.000    0.459
 148300.000    0.471
 148350.000    0.426
 148400.000    0.451
 148450.000    0.308
 148500.000    0.320
 148550.000    0.352
 148600.000    0.317
 148650.000    0.250
 148700.000    0.317
 148750.000    0.261
 148800.000    0.189
 148850.000    0.275
 148900.000    0.195
 148950.000    0.197
 149000.000    0.193
 149050.000    0.186
 149100.000    0.180
 149150.000    0.222
 149200.000    0.334
 149250.000    0.456
 149300.000    0.380
 149350.000    0.453
 149400.000    0.470
 149450.000    0.418
 149500.000    0.439
 149550.000    0.339
 149600.000    0.411
 149650.000    0.391
 149700.000    0.292
 149750.000    0.368
 149800.000    0.342
 149850.000    0.302
 149900.000    0.343
 149950.000    0.350
 150000.000    0.381
 150050.000    0.454
 150100.000    0.373
 150150.000    0.381
 150200.000    0.379
 150250.000    0.191
 150300.000    0.193
 150350.000    0.188
 150400.000    0.217
 150450.000    0.226
 150500.000    0.190
 150550.000    0.175
 150600.000    0.201
 150650.000    0.190
 150700.000    0.170
 150750.000    0.181
 150800.000    0.201
 150850.000    0.185
 150900.000    0.279
 150950.000    0.198
 151000.000    0.218
 151050.000    0.191
 151100.000    0.257
 151150.000    0.267
 151200.000    0.399
 151250.000    0.325
 151300.000    0.333
 151350.000    0.193
 151400.000    0.181
 151450.000    0.222
 151500.000    0.259
 151550.000    0.174
 151600.000    0.205
 151650.000    0.210
 151700.000    0.179
 151750.000    0.210
 151800.000    0.197
 151850.000    0.257
 151900.000    0.244
 151950.000    0.195
 152000.000    0.229
 152050.000    0.199
 152100.000    0.201
 152150.000    0.208
 152200.000    0.192
 152250.000    0.232
 152300.000    0.178
 152350.000    0.201
 152400.000    0.211
 152450.000    0.303
 152500.000    0.365
 152550.000    0.390
 152600.000    0.484
 152650.000    0.328
 152700.000    0.347
 152750.000    0.341
 152800.000    0.310
 152850.000    0.383
 152900.000    0.278
 152950.000    0.329
 153000.000    0.307
 153050.000    0.234
 153100.000    0.181
 153150.000    0.202
 153200.000    0.185
 153250.000    0.193
 153300.000    0.251
 153350.000    0.183
 153400.000    0.194
 153450.000    0.191
 153500.000    0.197
 153550.000    0.223
 153600.000    0.194
 153650.000    0.177
 153700.000    0.226
 153750.000    0.176
 153800.000    0.196
 153850.000    0.187
 153900.000    0.192
 153950.000    0.173
 154000.000    0.183
 154050.000    0.202
 154100.000    0.188
 154150.000    0.180
 154200.000    0.176
 154250.000    0.220
 154300.000    0.172
 154350.000    0.193
 154400.000    0.205
 154450.000    0.220
 154500.000    0.351
 154550.000    0.186
 154600.000    0.167
 154650.000    0.209
 154700.000    0.180
 154750.000    0.185
 154800.000    0.196
 154850.000    0.166
 154900.000    0.184
 154950.000    0.222
 155000.000    0.179
 155050.000    0.180
 155100.000    0.204
 155150.000    0.163
 155200.000    0.204
 155250.000    0.171
 155300.000    0.200
 155350.000    0.206
 155400.000    0.168
 155450.000    0.175
 155500.000    0.176
 155550.000    0.176
 155600.000    0.185
 155650.000    0.209
 155700.000    0.177
 155750.000    0.193
 155800.000    0.189
 155850.000    0.177
 155900.000    0.384
 155950.000    0.182
 156000.000    0.477
 156050.000    0.414
 156100.000    0.215
 156150.000    0.349
 156200.000    0.316
 156250.000    0.220
 156300.000    0.215
 156350.000    0.198
 156400.000    0.192
 156450.000    0.196
 156500.000    0.185
 156550.000    0.212
 156600.000    0.187
 156650.000    0.184
 156700.000    0.361
 156750.000    0.305
 156800.000    0.417
 156850.000    0.195
 156900.000    0.219
 156950.000    0.178
 157000.000    0.214
 157050.000    0.241
 157100.000    0.213
 157150.000    0.196
 157200.000    0.192
 157250.000    0.186
 157300.000    0.242
 157350.000    0.176
 157400.000    0.210
 157450.000    0.378
 157500.000    0.287
 157550.000    0.324
 157600.000    0.203
 157650.000    0.195
 157700.000    0.172
 157750.000    0.180
 157800.000    0.189
 157850.000    0.206
 157900.000    0.181
 157950.000    0.208
 158000.000    0.190
 158050.000    0.194
 158100.000    0.199
 158150.000    0.178
 158200.000    0.189
 158250.000    0.205
 158300.000    0.194
 158350.000    0.190
 158400.000    0.206
 158450.000    0.189
 158500.000    0.223
 158550.000    0.210
 158600.000    0.206
 158650.000    0.215
 158700.000    0.179
 158750.000    0.196
 158800.000    0.203
 158850.000    0.208
 158900.000    0.179
 158950.000    0.223
 159000.000    0.202
 159050.000    0.197
 159100.000    0.224
 159150.000    0.199
 159200.000    0.192
 159250.000    0.184
 159300.000    0.177
 159350.000    0.195
 159400.000    0.213
 159450.000    0.190
 159500.000    0.176
 159550.000    0.194
 159600.000    0.189
 159650.000    0.187
 159700.000    0.225
 159750.000    0.199
 159800.000    0.209
 159850.000    0.199
 159900.000    0.209
 159950.000    0.204
 160000.000    0.191
 160050.000    0.206
 160100.000    0.204
 160150.000    0.228
 160200.000    0.179
 160250.000    0.200
 160300.000    0.205
 160350.000    0.209
 160400.000    0.167
 160450.000    0.167
 160500.000    0.173
 160550.000    0.166
 160600.000    0.203
 160650.000    0.188
 160700.000    0.179
 160750.000    0.200
 160800.000    0.205
 160850.000    0.192
 160900.000    0.186
 160950.000    0.172
 161000.000    0.194
 161050.000    0.196
 161100.000    0.189
 161150.000    0.201
 161200.000    0.224
 161250.000    0.206
 161300.000    0.181
 161350.000    0.194
 161400.000    0.207
 161450.000    0.177
 161500.000    0.171
 161550.000    0.194
 161600.000    0.191
 161650.000    0.175
 161700.000    0.177
 161750.000    0.185
 161800.000    0.189
 161850.000    0.190
 161900.000    0.190
 161950.000    0.183
 162000.000    0.198
 162050.000    0.374
 162100.000    0.185
 162150.000    0.196
 162200.000    0.211
 162250.000    0.174
 162300.000    0.190
 162350.000    0.191
 162400.000    0.177
 162450.000    0.175
 162500.000    0.200
 162550.000    0.198
 162600.000    0.197
 162650.000    0.181
 162700.000    0.183
 162750.000    0.215
 162800.000    0.210
 162850.000    0.221
 162900.000    0.241
 162950.000    0.352
 163000.000    0.441
 163050.000    0.307
 163100.000    0.319
 163150.000    0.321
 163200.000    0.333
 163250.000    0.382
 163300.000    0.348
 163350.000    0.343
 163400.000    0.333
 163450.000    0.434
 163500.000    0.460
 163550.000    0.323
 163600.000    0.437
 163650.000    0.432
 163700.000    0.369
 163750.000    0.251
 163800.000    0.337
 163850.000    0.362
 163900.000    0.257
 163950.000    0.277
 164000.000    0.233
 164050.000    0.339
 164100.000    0.318
 164150.000    0.287
 164200.000    0.333
 164250.000    0.335
 164300.000    0.331
 164350.000    0.303
 164400.000    0.348
 164450.000    0.339
 164500.000    0.292
 164550.000    0.369
 164600.000    0.286
 164650.000    0.410
 164700.000    0.302
 164750.000    0.446
 164800.000    0.359
 164850.000    0.277
 164900.000    0.320
 164950.000    0.268
 165000.000    0.278
 165050.000    0.344
 165100.000    0.323
 165150.000    0.347
 165200.000    0.312
 165250.000    0.326
 165300.000    0.370
 165350.000    0.319
 165400.000    0.351
 165450.000    0.360
 165500.000    0.322
 165550.000    0.312
 165600.000    0.379
 165650.000    0.347
 165700.000    0.250
 165750.000    0.292
 165800.000    0.300
 165850.000    0.317
 165900.000    0.314
 165950.000    0.282
 166000.000    0.408
 166050.000    0.334
 166100.000    0.289
 166150.000    0.356
 166200.000    0.364
 166250.000    0.352
 166300.000    0.301
 166350.000    0.312
 166400.000    0.452
 166450.000    0.323
 166500.000    0.280
 166550.000    0.329
 166600.000    0.366
 166650.000    0.340
 166700.000    0.303
 166750.000    0.316
 166800.000    0.314
 166850.000    0.287
 166900.000    0.337
 166950.000    0.261
 167000.000    0.324
 167050.000    0.304
 167100.000    0.338
 167150.000    0.387
 167200.000    0.305
 167250.000    0.278
 167300.000    0.248
 167350.000    0.248
 167400.000    0.306
 167450.000    0.327
 167500.000    0.313
 167550.000    0.311
 167600.000    0.397
 167650.000    0.281
 167700.000    0.295
 167750.000    0.319
 167800.000    0.336
 167850.000    0.394
 167900.000    0.337
 167950.000    0.214
 168000.000    0.170
 168050.000    0.178
 168100.000    0.184
 168150.000    0.190
 168200.000    0.171
 168250.000    0.197
 168300.000    0.179
 168350.000    0.188
 168400.000    0.318
 168450.000    0.277
 168500.000    0.434
 168550.000    0.320
 168600.000    0.270
 168650.000    0.326
 168700.000    0.345
 168750.000    0.276
 168800.000    0.354
 168850.000    0.398
 168900.000    0.292
 168950.000    0.330
 169000.000    0.280
 169050.000    0.375
 169100.000    0.335
 169150.000    0.342
 169200.000    0.282
 169250.000    0.339
 169300.000    0.338
 169350.000    0.357
 169400.000    0.326
 169450.000    0.357
 169500.000    0.397
 169550.000    0.412
 169600.000    0.357
 169650.000    0.324
 169700.000    0.389
 169750.000    0.388
 169800.000    0.341
 169850.000    0.417
 169900.000    0.319
 169950.000    0.347
 170000.000    0.351
 170050.000    0.313
 170100.000    0.279
 170150.000    0.299
 170200.000    0.272
 170250.000    0.340
 170300.000    0.269
 170350.000    0.264
 170400.000    0.275
 170450.000    0.263
 170500.000    0.298
 170550.000    0.394
 170600.000    0.308
 170650.000    0.254
 170700.000    0.247
 170750.000    0.271
 170800.000    0.273
 170850.000    0.330
 170900.000    0.366
 170950.000    0.321
 171000.000    0.339
 171050.000    0.285
 171100.000    0.366
 171150.000    0.355
 171200.000    0.327
 171250.000    0.297
 171300.000    0.306
 171350.000    0.438
 171400.000    0.363
 171450.000    0.348
 171500.000    0.367
 171550.000    0.319
 171600.000    0.309
 171650.000    0.412
 171700.000    0.353
 171750.000    0.303
 171800.000    0.301
 171850.000    0.318
 171900.000    0.311
 171950.000    0.353
 172000.000    0.351
 172050.000    0.322
 172100.000    0.331
 172150.000    0.365
 172200.000    0.367
 172250.000    0.403
 172300.000    0.404
 172350.000    0.297
 172400.000    0.331
 172450.000    0.309
 172500.000    0.348
 172550.000    0.450
 172600.000    0.322
 172650.000    0.274
 172700.000    0.350
 172750.000    0.342
 172800.000    0.284
 172850.000    0.353
 172900.000    0.341
 172950.000    0.305
 173000.000    0.272
 173050.000    0.385
 173100.000    0.425
 173150.000    0.356
 173200.000    0.340
 173250.000    0.291
 173300.000    0.350
 173350.000    0.385
 173400.000    0.387
 173450.000    0.402
 173500.000    0.359
 173550.000    0.373
 173600.000    0.369
 173650.000    0.354
 173700.000    0.359
 173750.000    0.303
 173800.000    0.359
 173850.000    0.351
 173900.000    0.339
 173950.000    0.324
 174000.000    0.338
 174050.000    0.346
 174100.000    0.383
 174150.000    0.354
 174200.000    0.355
 174250.000    0.340
 174300.000    0.338
 174350.000    0.354
 174400.000    0.343
 174450.000    0.368
 174500.000    0.324
 174550.000    0.314
 174600.000    0.384
 174650.000    0.340
 174700.000    0.345
 174750.000    0.377
 174800.000    0.332
 174850.000    0.345
 174900.000    0.293
 174950.000    0.330
 175000.000    0.371
 175050.000    0.358
 175100.000    0.346
 175150.000    0.344
 175200.000    0.380
 175250.000    0.342
 175300.000    0.331
 175350.000    0.439
 175400.000    0.302
 175450.000    0.377
 175500.000    0.350
 175550.000    0.297
 175600.000    0.280
 175650.000    0.288
 175700.000    0.369
 175750.000    0.334
 175800.000    0.320
 175850.000    0.358
 175900.000    0.362
 175950.000    0.383
 176000.000    0.389
 176050.000    0.368
 176100.000    0.350
 176150.000    0.340
 176200.000    0.313
 176250.000    0.366
 176300.000    0.267
 176350.000    0.347
 176400.000    0.338
 176450.000    0.372
 176500.000    0.440
 176550.000    0.333
 176600.000    0.351
 176650.000    0.366
 176700.000    0.305
 176750.000    0.290
 176800.000    0.302
 176850.000    0.317
 176900.000    0.370
 176950.000    0.356
 177000.000    0.435
 177050.000    0.313
 177100.000    0.331
 177150.000    0.295
 177200.000    0.357
 177250.000    0.352
 177300.000    0.249
 177350.000    0.340
 177400.000    0.450
 177450.000    0.296
 177500.000    0.321
 177550.000    0.321
 177600.000    0.419
 177650.000    0.321
 177700.000    0.364
 177750.000    0.379
 177800.000    0.344
 177850.000    0.308
 177900.000    0.317
 177950.000    0.335
 178000.000    0.331
 178050.000    0.277
 178100.000    0.243
 178150.000    0.280
 178200.000    0.301
 178250.000    0.306
 178300.000    0.300
 178350.000    0.308
 178400.000    0.281
 178450.000    0.350
 178500.000    0.302
 178550.000    0.313
 178600.000    0.319
 178650.000    0.276
 178700.000    0.228
 178750.000    0.330
 178800.000    0.413
 178850.000    0.298
 178900.000    0.226
 178950.000    0.345
 179000.000    0.354
 179050.000    0.330
 179100.000    0.400
 179150.000    0.332
 179200.000    0.396
 179250.000    0.325
 179300.000    0.281
 179350.000    0.196
 179400.000    0.228
 179450.000    0.342
 179500.000    0.278
 179550.000    0.302
 179600.000    0.301
 179650.000    0.331
 179700.000    0.310
 179750.000    0.318
 179800.000    0.313
 179850.000    0.419
 179900.000    0.358
 179950.000    0.287
 180000.000    0.307
 180050.000    0.358
 180100.000    0.294
 180150.000    0.262
 180200.000    0.319
 180250.000    0.283
 180300.000    0.208
 180350.000    0.306
 180400.000    0.216
 180450.000    0.408
 180500.000    0.313
 180550.000    0.335
 180600.000    0.380
 180650.000    0.455
 180700.000    0.406
 180750.000    0.400
 180800.000    0.282
 180850.000    0.307
 180900.000    0.291
 180950.000    0.306
 181000.000    0.317
 181050.000    0.464
 181100.000    0.304
 181150.000    0.243
 181200.000    0.267
 181250.000    0.260
 181300.000    0.316
 181350.000    0.306
 181400.000    0.261
 181450.000    0.267
 181500.000    0.309
 181550.000    0.310
 181600.000    0.318
 181650.000    0.270
 181700.000    0.281
 181750.000    0.357
 181800.000    0.289
 181850.000    0.294
 181900.000    0.444
 181950.000    0.445
 182000.000    0.439
 182050.000    0.306
 182100.000    0.275
 182150.000    0.235
 182200.000    0.270
 182250.000    0.456
 182300.000    0.262
 182350.000    0.256
 182400.000    0.273
 182450.000    0.253
 182500.000    0.321
 182550.000    0.314
 182600.000    0.346
 182650.000    0.342
 182700.000    0.422
 182750.000    0.277
 182800.000    0.428
 182850.000    0.190
 182900.000    0.432
 182950.000    0.302
 183000.000    0.292
 183050.000    0.453
 183100.000    0.260
 183150.000    0.421
 183200.000    0.354
 183250.000    0.288
 183300.000    0.410
 183350.000    0.311
 183400.000    0.301
 183450.000    0.305
 183500.000    0.349
 183550.000    0.336
 183600.000    0.290
 183650.000    0.447
 183700.000    0.367
 183750.000    0.293
 183800.000    0.398
 183850.000    0.278
 183900.000    0.181
 183950.000    0.196
 184000.000    0.209
 184050.000    0.207
 184100.000    0.203
 184150.000    0.302
 184200.000    0.260
 184250.000    0.329
 184300.000    0.347
 184350.000    0.291
 184400.000    0.319
 184450.000    0.322
 184500.000    0.208
 184550.000    0.211
 184600.000    0.160
 184650.000    0.207
 184700.000    0.354
 184750.000    0.293
 184800.000    0.211
 184850.000    0.170
 184900.000    0.309
 184950.000    0.355
 185000.000    0.363
 185050.000    0.301
 185100.000    0.320
 185150.000    0.454
 185200.000    0.459
 185250.000    0.415
 185300.000    0.454
 185350.000    0.329
 185400.000    0.339
 185450.000    0.414
 185500.000    0.451
 185550.000    0.434
 185600.000    0.238
 185650.000    0.427
 185700.000    0.390
 185750.000    0.331
 185800.000    0.338
 185850.000    0.446
 185900.000    0.445
 185950.000    0.232
 186000.000    0.177
 186050.000    0.208
 186100.000    0.222
 186150.000    0.250
 186200.000    0.201
 186250.000    0.404
 186300.000    0.367
 186350.000    0.265
 186400.000    0.371
 186450.000    0.339
 186500.000    0.303
 186550.000    0.369
 186600.000    0.378
 186650.000    0.211
 186700.000    0.197
 186750.000    0.303
 186800.000    0.186
 186850.000    0.335
 186900.000    0.382
 186950.000    0.373
 187000.000    0.381
 187050.000    0.359
 187100.000    0.438
 187150.000    0.313
 187200.000    0.354
 187250.000    0.356
 187300.000    0.409
 187350.000    0.412
 187400.000    0.434
 187450.000    0.365
 187500.000    0.339
 187550.000    0.454
 187600.000    0.431
 187650.000    0.359
 187700.000    0.446
 187750.000    0.380
 187800.000    0.429
 187850.000    0.471
 187900.000    0.475
 187950.000    0.456
 188000.000    0.478
 188050.000    0.435
 188100.000    0.442
 188150.000    0.446
 188200.000    0.452
 188250.000    0.458
 188300.000    0.475
 188350.000    0.432
 188400.000    0.391
 188450.000    0.301
 188500.000    0.437
 188550.000    0.318
 188600.000    0.363
 188650.000    0.393
 188700.000    0.349
 188750.000    0.424
 188800.000    0.448
 188850.000    0.365
 188900.000    0.444
 188950.000    0.399
 189000.000    0.400
 189050.000    0.414
 189100.000    0.390
 189150.000    0.336
 189200.000    0.331
 189250.000    0.292
 189300.000    0.372
 189350.000    0.340
 189400.000    0.255
 189450.000    0.208
 189500.000    0.347
 189550.000    0.377
 189600.000    0.343
 189650.000    0.426
 189700.000    0.401
 189750.000    0.379
 189800.000    0.384
 189850.000    0.413
 189900.000    0.398
 189950.000    0.336
 190000.000    0.286
 190050.000    0.340
 190100.000    0.283
 190150.000    0.308
 190200.000    0.329
 190250.000    0.372
 190300.000    0.292
 190350.000    0.362
 190400.000    0.431
 190450.000    0.337
 190500.000    0.462
 190550.000    0.477
 190600.000    0.321
 190650.000    0.354
 190700.000    0.376
 190750.000    0.252
 190800.000    0.340
 190850.000    0.436
 190900.000    0.418
 190950.000    0.361
 191000.000    0.429
 191050.000    0.346
 191100.000    0.450
 191150.000    0.401
 191200.000    0.451
 191250.000    0.347
 191300.000    0.480
 191350.000    0.300
 191400.000    0.352
 191450.000    0.348
 191500.000    0.380
 191550.000    0.296
 191600.000    0.415
 191650.000    0.303
 191700.000    0.333
 191750.000    0.362
 191800.000    0.393
 191850.000    0.304
 191900.000    0.290
 191950.000    0.321
 192000.000    0.292
 192050.000    0.293
 192100.000    0.285
 192150.000    0.344
 192200.000    0.291
 192250.000    0.364
 192300.000    0.449
 192350.000    0.471
 192400.000    0.445
 192450.000    0.438
 192500.000    0.353
 192550.000    0.297
 192600.000    0.270
 192650.000    0.362
 192700.000    0.319
 192750.000    0.330
 192800.000    0.311
 192850.000    0.335
 192900.000    0.324
 192950.000    0.307
 193000.000    0.343
 193050.000    0.315
 193100.000    0.338
 193150.000    0.279
 193200.000    0.355
 193250.000    0.311
 193300.000    0.309
 193350.000    0.329
 193400.000    0.235
 193450.000    0.214
 193500.000    0.401
 193550.000    0.357
 193600.000    0.303
 193650.000    0.269
 193700.000    0.264
 193750.000    0.335
 193800.000    0.236
 193850.000    0.311
 193900.000    0.315
 193950.000    0.276
 194000.000    0.308
 194050.000    0.320
 194100.000    0.268
 194150.000    0.334
 194200.000    0.313
 194250.000    0.365
 194300.000    0.285
 194350.000    0.439
 194400.000    0.345
 194450.000    0.334
 194500.000    0.274
 194550.000    0.322
 194600.000    0.294
 194650.000    0.240
 194700.000    0.350
 194750.000    0.316
 194800.000    0.361
 194850.000    0.320
 194900.000    0.351
 194950.000    0.365
 195000.000    0.379
 195050.000    0.308
 195100.000    0.305
 195150.000    0.361
 195200.000    0.369
 195250.000    0.381
 195300.000    0.333
 195350.000    0.380
 195400.000    0.332
 195450.000    0.383
 195500.000    0.380
 195550.000    0.376
 195600.000    0.343
 195650.000    0.392
 195700.000    0.354
 195750.000    0.326
 195800.000    0.319
 195850.000    0.250
 195900.000    0.326
 195950.000    0.322
 196000.000    0.314
 196050.000    0.384
 196100.000    0.304
 196150.000    0.209
 196200.000    0.451
 196250.000    0.431
 196300.000    0.427
 196350.000    0.202
 196400.000    0.444
 196450.000    0.322
 196500.000    0.212
 196550.000    0.382
 196600.000    0.427
 196650.000    0.356
 196700.000    0.376
 196750.000    0.310
 196800.000    0.260
 196850.000    0.371
 196900.000    0.238
 196950.000    0.232
 197000.000    0.370
 197050.000    0.370
 197100.000    0.342
 197150.000    0.304
 197200.000    0.416
 197250.000    0.282
 197300.000    0.390
 197350.000    0.463
 197400.000    0.460
 197450.000    0.435
 197500.000    0.363
 197550.000    0.295
 197600.000    0.278
 197650.000    0.421
 197700.000    0.352
 197750.000    0.327
 197800.000    0.314
 197850.000    0.341
 197900.000    0.303
 197950.000    0.416
 198000.000    0.290
 198050.000    0.266
 198100.000    0.287
 198150.000    0.338
 198200.000    0.303
 198250.000    0.307
 198300.000    0.328
 198350.000    0.308
 198400.000    0.414
 198450.000    0.377
 198500.000    0.322
 198550.000    0.428
 198600.000    0.294
 198650.000    0.253
 198700.000    0.343
 198750.000    0.372
 198800.000    0.309
 198850.000    0.370
 198900.000    0.275
 198950.000    0.323
 199000.000    0.338
 199050.000    0.284
 199100.000    0.368
 199150.000    0.391
 199200.000    0.280
 199250.000    0.338
 199300.000    0.392
 199350.000    0.293
 199400.000    0.289
 199450.000    0.334
 199500.000    0.331
 199550.000    0.301
 199600.000    0.274
 199650.000    0.325
 199700.000    0.268
 199750.000    0.317
 199800.000    0.444
 199850.000    0.286
 199900.000    0.279
 199950.000    0.368
 200000.000    0.306
 200050.000    0.348
 200100.000    0.359
 200150.000    0.246
 200200.000    0.438
 200250.000    0.345
 200300.000    0.298
 200350.000    0.308
 200400.000    0.343
 200450.000    0.334
 200500.000    0.362
 200550.000    0.381
 200600.000    0.394
 200650.000    0.286
 200700.000    0.291
 200750.000    0.341
 200800.000    0.362
 200850.000    0.448
 200900.000    0.271
 200950.000    0.364
 201000.000    0.297
 201050.000    0.348
 201100.000    0.311
 201150.000    0.322
 201200.000    0.330
 201250.000    0.260
 201300.000    0.359
 201350.000    0.313
 201400.000    0.306
 201450.000    0.358
 201500.000    0.362
 201550.000    0.377
 201600.000    0.361
 201650.000    0.347
 201700.000    0.388
 201750.000    0.398
 201800.000    0.365
 201850.000    0.339
 201900.000    0.372
 201950.000    0.336
 202000.000    0.349
 202050.000    0.347
 202100.000    0.326
 202150.000    0.334
 202200.000    0.309
 202250.000    0.309
 202300.000    0.397
 202350.000    0.342
 202400.000    0.372
 202450.000    0.295
 202500.000    0.336
 202550.000    0.324
 202600.000    0.339
 202650.000    0.326
 202700.000    0.348
 202750.000    0.374
 202800.000    0.385
 202850.000    0.281
 202900.000    0.351
 202950.000    0.352
 203000.000    0.301
 203050.000    0.426
 203100.000    0.368
 203150.000    0.383
 203200.000    0.313
 203250.000    0.374
 203300.000    0.374
 203350.000    0.328
 203400.000    0.355
 203450.000    0.299
 203500.000    0.327
 203550.000    0.265
 203600.000    0.334
 203650.000    0.345
 203700.000    0.289
 203750.000    0.336
 203800.000    0.314
 203850.000    0.353
 203900.000    0.313
 203950.000    0.349
 204000.000    0.465
 204050.000    0.318
 204100.000    0.324
 204150.000    0.351
 204200.000    0.335
 204250.000    0.332
 204300.000    0.311
 204350.000    0.383
 204400.000    0.340
 204450.000    0.333
 204500.000    0.321
 204550.000    0.346
 204600.000    0.343
 204650.000    0.325
 204700.000    0.453
 204750.000    0.348
 204800.000    0.306
 204850.000    0.316
 204900.000    0.297
 204950.000    0.289
 205000.000    0.295
 205050.000    0.270
 205100.000    0.289
 205150.000    0.356
 205200.000    0.301
 205250.000    0.347
 205300.000    0.317
 205350.000    0.333
 205400.000    0.363
 205450.000    0.321
 205500.000    0.418
 205550.000    0.386
 205600.000    0.318
 205650.000    0.365
 205700.000    0.403
 205750.000    0.381
 205800.000    0.380
 205850.000    0.342
 205900.000    0.332
 205950.000    0.353
 206000.000    0.370
 206050.000    0.375
 206100.000    0.316
 206150.000    0.317
 206200.000    0.362
 206250.000    0.350
 206300.000    0.318
 206350.000    0.416
 206400.000    0.342
 206450.000    0.350
 206500.000    0.327
 206550.000    0.335
 206600.000    0.278
 206650.000    0.353
 206700.000    0.353
 206750.000    0.361
 206800.000    0.328
 206850.000    0.353
 206900.000    0.312
 206950.000    0.307
 207000.000    0.354
 207050.000    0.347
 207100.000    0.355
 207150.000    0.325
 207200.000    0.327
 207250.000    0.320
 207300.000    0.339
 207350.000    0.285
 207400.000    0.283
 207450.000    0.348
 207500.000    0.364
 207550.000    0.307
 207600.000    0.325
 207650.000    0.311
 207700.000    0.289
 207750.000    0.303
 207800.000    0.303
 207850.000    0.297
 207900.000    0.372
 207950.000    0.286
 208000.000    0.331
 208050.000    0.332
 208100.000    0.355
 208150.000    0.308
 208200.000    0.321
 208250.000    0.364
 208300.000    0.291
 208350.000    0.282
 208400.000    0.330
 208450.000    0.344
 208500.000    0.367
 208550.000    0.343
 208600.000    0.358
 208650.000    0.352
 208700.000    0.301
 208750.000    0.373
 208800.000    0.332
 208850.000    0.319
 208900.000    0.312
 208950.000    0.330
 209000.000    0.313
 209050.000    0.315
 209100.000    0.314
 209150.000    0.286
 209200.000    0.308
 209250.000    0.317
 209300.000    0.322
 209350.000    0.314
 209400.000    0.333
 209450.000    0.323
 209500.000    0.266
 209550.000    0.322
 209600.000    0.366
 209650.000    0.331
 209700.000    0.279
 209750.000    0.288
 209800.000    0.267
 209850.000    0.329
 209900.000    0.436
 209950.000    0.361
 210000.000    0.388
 210050.000    0.315
 210100.000    0.303
 210150.000    0.378
 210200.000    0.441
 210250.000    0.432
 210300.000    0.426
 210350.000    0.354
 210400.000    0.429
 210450.000    0.369
 210500.000    0.393
 210550.000    0.459
 210600.000    0.427
 210650.000    0.324
 210700.000    0.359
 210750.000    0.430
 210800.000    0.354
 210850.000    0.298
 210900.000    0.320
 210950.000    0.349
 211000.000    0.358
 211050.000    0.361
 211100.000    0.337
 211150.000    0.366
 211200.000    0.394
 211250.000    0.329
 211300.000    0.364
 211350.000    0.345
 211400.000    0.389
 211450.000    0.418
 211500.000    0.476
 211550.000    0.430
 211600.000    0.366
 211650.000    0.384
 211700.000    0.277
 211750.000    0.278
 211800.000    0.333
 211850.000    0.279
 211900.000    0.441
 211950.000    0.453
 212000.000    0.452
 212050.000    0.321
 212100.000    0.302
 212150.000    0.303
 212200.000    0.301
 212250.000    0.299
 212300.000    0.365
 212350.000    0.265
 212400.000    0.358
 212450.000    0.277
 212500.000    0.297
 212550.000    0.275
 212600.000    0.284
 212650.000    0.286
 212700.000    0.369
 212750.000    0.320
 212800.000    0.288
 212850.000    0.308
 212900.000    0.324
 212950.000    0.278
 213000.000    0.311
 213050.000    0.310
 213100.000    0.305
 213150.000    0.344
 213200.000    0.359
 213250.000    0.322
 213300.000    0.277
 213350.000    0.297
 213400.000    0.335
 213450.000    0.376
 213500.000    0.254
 213550.000    0.340
 213600.000    0.338
 213650.000    0.292
 213700.000    0.293
 213750.000    0.324
 213800.000    0.353
 213850.000    0.359
 213900.000    0.327
 213950.000    0.308
 214000.000    0.331
 214050.000    0.315
 214100.000    0.325
 214150.000    0.297
 214200.000    0.383
 214250.000    0.324
 214300.000    0.320
 214350.000    0.380
 214400.000    0.325
 214450.000    0.270
 214500.000    0.340
 214550.000    0.407
 214600.000    0.370
 214650.000    0.285
 214700.000    0.321
 214750.000    0.304
 214800.000    0.312
 214850.000    0.425
 214900.000    0.327
 214950.000    0.297
 215000.000    0.290
 215050.000    0.353
 215100.000    0.296
 215150.000    0.335
 215200.000    0.345
 215250.000    0.446
 215300.000    0.312
 215350.000    0.352
 215400.000    0.450
 215450.000    0.459
 215500.000    0.460
 215550.000    0.433
 215600.000    0.306
 215650.000    0.393
 215700.000    0.425
 215750.000    0.446
 215800.000    0.285
 215850.000    0.345
 215900.000    0.308
 215950.000    0.284
 216000.000    0.347
 216050.000    0.277
 216100.000    0.332
 216150.000    0.345
 216200.000    0.290
 216250.000    0.318
 216300.000    0.301
 216350.000    0.335
 216400.000    0.338
 216450.000    0.277
 216500.000    0.321
 216550.000    0.396
 216600.000    0.385
 216650.000    0.459
 216700.000    0.452
 216750.000    0.406
 216800.000    0.463
 216850.000    0.459
 216900.000    0.439
 216950.000    0.464
 217000.000    0.446
 217050.000    0.442
 217100.000    0.422
 217150.000    0.451
 217200.000    0.475
 217250.000    0.458
 217300.000    0.442
 217350.000    0.451
 217400.000    0.416
 217450.000    0.460
 217500.000    0.478
 217550.000    0.454
 217600.000    0.451
 217650.000    0.460
 217700.000    0.469
 217750.000    0.462
 217800.000    0.440
 217850.000    0.445
 217900.000    0.460
 217950.000    0.408
 218000.000    0.354
 218050.000    0.451
 218100.000    0.445
 218150.000    0.447
 218200.000    0.320
 218250.000    0.293
 218300.000    0.339
 218350.000    0.358
 218400.000    0.360
 218450.000    0.346
 218500.000    0.440
 218550.000    0.443
 218600.000    0.464
 218650.000    0.305
 218700.000    0.285
 218750.000    0.318
 218800.000    0.306
 218850.000    0.345
 218900.000    0.342
 218950.000    0.381
 219000.000    0.306
 219050.000    0.332
 219100.000    0.385
 219150.000    0.340
 219200.000    0.369
 219250.000    0.344
 219300.000    0.382
 219350.000    0.295
 219400.000    0.393
 219450.000    0.359
 219500.000    0.371
 219550.000    0.325
 219600.000    0.445
 219650.000    0.433
 219700.000    0.308
 219750.000    0.316
 219800.000    0.372
 219850.000    0.314
 219900.000    0.369
 219950.000    0.359
 220000.000    0.338
 220050.000    0.340
 220100.000    0.321
 220150.000    0.368
 220200.000    0.312
 220250.000    0.388
 220300.000    0.347
 220350.000    0.270
 220400.000    0.369
 220450.000    0.314
 220500.000    0.374
 220550.000    0.349
 220600.000    0.352
 220650.000    0.346
 220700.000    0.317
 220750.000    0.439
 220800.000    0.350
 220850.000    0.373
 220900.000    0.337
 220950.000    0.363
 221000.000    0.347
 221050.000    0.351
 221100.000    0.310
 221150.000    0.354
 221200.000    0.341
 221250.000    0.380
 221300.000    0.401
 221350.000    0.384
 221400.000    0.338
 221450.000    0.435
 221500.000    0.369
 221550.000    0.417
 221600.000    0.384
 221650.000    0.335
 221700.000    0.389
 221750.000    0.384
 221800.000    0.431
 221850.000    0.321
 221900.000    0.328
 221950.000    0.391
 222000.000    0.454
 222050.000    0.395
 222100.000    0.422
 222150.000    0.423
 222200.000    0.431
 222250.000    0.460
 222300.000    0.465
 222350.000    0.467
 222400.000    0.473
 222450.000    0.455
 222500.000    0.388
 222550.000    0.381
 222600.000    0.392
 222650.000    0.348
 222700.000    0.474
 222750.000    0.402
 222800.000    0.359
 222850.000    0.354
 222900.000    0.345
 222950.000    0.442
 223000.000    0.303
 223050.000    0.368
 223100.000    0.479
 223150.000    0.458
 223200.000    0.452
 223250.000    0.450
 223300.000    0.314
 223350.000    0.410
 223400.000    0.380
 223450.000    0.339
 223500.000    0.414
 223550.000    0.395
 223600.000    0.375
 223650.000    0.399
 223700.000    0.402
 223750.000    0.377
 223800.000    0.314
 223850.000    0.443
 223900.000    0.361
 223950.000    0.357
 224000.000    0.331
 224050.000    0.447
 224100.000    0.472
 224150.000    0.430
 224200.000    0.445
 224250.000    0.424
 224300.000    0.411
 224350.000    0.340
 224400.000    0.367
 224450.000    0.464
 224500.000    0.412
 224550.000    0.459
 224600.000    0.396
 224650.000    0.358
 224700.000    0.409
 224750.000    0.439
 224800.000    0.398
 224850.000    0.465
 224900.000    0.337
 224950.000    0.362
 225000.000    0.372
 225050.000    0.340
 225100.000    0.328
 225150.000    0.320
 225200.000    0.268
 225250.000    0.445
 225300.000    0.421
 225350.000    0.389
 225400.000    0.361
 225450.000    0.330
 225500.000    0.386
 225550.000    0.375
 225600.000    0.358
 225650.000    0.447
 225700.000    0.313
 225750.000    0.435
 225800.000    0.376
 225850.000    0.304
 225900.000    0.296
 225950.000    0.372
 226000.000    0.390
 226050.000    0.358
 226100.000    0.298
 226150.000    0.304
 226200.000    0.328
 226250.000    0.178
 226300.000    0.179
 226350.000    0.345
 226400.000    0.378
 226450.000    0.318
 226500.000    0.454
 226550.000    0.459
 226600.000    0.360
 226650.000    0.362
 226700.000    0.271
 226750.000    0.328
 226800.000    0.304
 226850.000    0.308
 226900.000    0.285
 226950.000    0.374
 227000.000    0.280
 227050.000    0.267
 227100.000    0.313
 227150.000    0.283
 227200.000    0.302
 227250.000    0.287
 227300.000    0.332
 227350.000    0.291
 227400.000    0.320
 227450.000    0.298
 227500.000    0.266
 227550.000    0.356
 227600.000    0.323
 227650.000    0.329
 227700.000    0.327
 227750.000    0.357
 227800.000    0.302
 227850.000    0.313
 227900.000    0.356
 227950.000    0.309
 228000.000    0.281
 228050.000    0.313
 228100.000    0.379
 228150.000    0.364
 228200.000    0.347
 228250.000    0.362
 228300.000    0.347
 228350.000    0.316
 228400.000    0.299
 228450.000    0.299
 228500.000    0.289
 228550.000    0.316
 228600.000    0.324
 228650.000    0.346
 228700.000    0.318
 228750.000    0.349
 228800.000    0.305
 228850.000    0.299
 228900.000    0.338
 228950.000    0.313
 229000.000    0.338
 229050.000    0.369
 229100.000    0.359
 229150.000    0.334
 229200.000    0.365
 229250.000    0.310
 229300.000    0.359
 229350.000    0.264
 229400.000    0.294
 229450.000    0.294
 229500.000    0.297
 229550.000    0.322
 229600.000    0.278
 229650.000    0.281
 229700.000    0.301
 229750.000    0.338
 229800.000    0.306
 229850.000    0.324
 229900.000    0.361
 229950.000    0.327
 230000.000    0.352
 230050.000    0.328
 230100.000    0.310
 230150.000    0.324
 230200.000    0.314
 230250.000    0.381
 230300.000    0.326
 230350.000    0.403
 230400.000    0.341
 230450.000    0.363
 230500.000    0.321
 230550.000    0.332
 230600.000    0.322
 230650.000    0.342
 230700.000    0.302
 230750.000    0.329
 230800.000    0.304
 230850.000    0.297
 230900.000    0.302
 230950.000    0.332
 231000.000    0.339
 231050.000    0.381
 231100.000    0.332
 231150.000    0.347
 231200.000    0.337
 231250.000    0.358
 231300.000    0.276
 231350.000    0.382
 231400.000    0.314
 231450.000    0.357
 231500.000    0.298
 231550.000    0.336
 231600.000    0.306
 231650.000    0.348
 231700.000    0.331
 231750.000    0.294
 231800.000    0.357
 231850.000    0.331
 231900.000    0.281
 231950.000    0.329
 232000.000    0.299
 232050.000    0.303
 232100.000    0.310
 232150.000    0.286
 232200.000    0.311
 232250.000    0.319
 232300.000    0.307
 232350.000    0.289
 232400.000    0.455
 232450.000    0.370
 232500.000    0.348
 232550.000    0.263
 232600.000    0.358
 232650.000    0.341
 232700.000    0.357
 232750.000    0.344
 232800.000    0.445
 232850.000    0.316
 232900.000    0.470
 232950.000    0.335
 233000.000    0.357
 233050.000    0.332
 233100.000    0.386
 233150.000    0.477
 233200.000    0.483
 233250.000    0.468
 233300.000    0.273
 233350.000    0.329
 233400.000    0.327
 233450.000    0.412
 233500.000    0.327
 233550.000    0.360
 233600.000    0.221
 233650.000    0.318
 233700.000    0.309
 233750.000    0.385
 233800.000    0.296
 233850.000    0.341
 233900.000    0.478
 233950.000    0.451
 234000.000    0.438
 234050.000    0.308
 234100.000    0.355
 234150.000    0.381
 234200.000    0.334
 234250.000    0.339
 234300.000    0.278
 234350.000    0.345
 234400.000    0.397
 234450.000    0.392
 234500.000    0.334
 234550.000    0.439
 234600.000    0.384
 234650.000    0.437
 234700.000    0.348
 234750.000    0.308
 234800.000    0.409
 234850.000    0.463
 234900.000    0.338
 234950.000    0.401
 235000.000    0.391
 235050.000    0.269
 235100.000    0.325
 235150.000    0.261
 235200.000    0.320
 235250.000    0.202
 235300.000    0.326
 235350.000    0.341
 235400.000    0.253
 235450.000    0.360
 235500.000    0.387
 235550.000    0.312
 235600.000    0.299
 235650.000    0.306
 235700.000    0.329
 235750.000    0.278
 235800.000    0.461
 235850.000    0.479
 235900.000    0.350
 235950.000    0.299
 236000.000    0.346
 236050.000    0.349
 236100.000    0.412
 236150.000    0.308
 236200.000    0.323
 236250.000    0.271
 236300.000    0.319
 236350.000    0.327
 236400.000    0.191
 236450.000    0.413
 236500.000    0.389
 236550.000    0.306
 236600.000    0.215
 236650.000    0.297
 236700.000    0.234
 236750.000    0.324
 236800.000    0.340
 236850.000    0.272
 236900.000    0.363
 236950.000    0.454
 237000.000    0.452
 237050.000    0.424
 237100.000    0.328
 237150.000    0.304
 237200.000    0.429
 237250.000    0.371
 237300.000    0.445
 237350.000    0.323
 237400.000    0.463
 237450.000    0.302
 237500.000    0.296
 237550.000    0.302
 237600.000    0.353
 237650.000    0.317
 237700.000    0.354
 237750.000    0.434
 237800.000    0.338
 237850.000    0.448
 237900.000    0.443
 237950.000    0.457
 238000.000    0.366
 238050.000    0.359
 238100.000    0.376
 238150.000    0.361
 238200.000    0.444
 238250.000    0.474
 238300.000    0.450
 238350.000    0.322
 238400.000    0.258
 238450.000    0.291
 238500.000    0.316
 238550.000    0.309
 238600.000    0.342
 238650.000    0.297
 238700.000    0.300
 238750.000    0.330
 238800.000    0.341
 238850.000    0.263
 238900.000    0.302
 238950.000    0.323
 239000.000    0.321
 239050.000    0.380
 239100.000    0.410
 239150.000    0.483
 239200.000    0.463
 239250.000    0.398
 239300.000    0.416
 239350.000    0.324
 239400.000    0.460
 239450.000    0.461
 239500.000    0.333
 239550.000    0.324
 239600.000    0.190
 239650.000    0.319
 239700.000    0.296
 239750.000    0.352
 239800.000    0.450
 239850.000    0.419
 239900.000    0.375
 239950.000    0.287
 240000.000    0.394
 240050.000    0.374
 240100.000    0.315
 240150.000    0.347
 240200.000    0.367
 240250.000    0.342
 240300.000    0.350
 240350.000    0.309
 240400.000    0.306
 240450.000    0.362
 240500.000    0.353
 240550.000    0.296
 240600.000    0.294
 240650.000    0.313
 240700.000    0.312
 240750.000    0.318
 240800.000    0.208
 240850.000    0.307
 240900.000    0.302
 240950.000    0.337
 241000.000    0.344
 241050.000    0.248
 241100.000    0.386
 241150.000    0.365
 241200.000    0.335
 241250.000    0.340
 241300.000    0.241
 241350.000    0.351
 241400.000    0.306
 241450.000    0.321
 241500.000    0.299
 241550.000    0.318
 241600.000    0.380
 241650.000    0.469
 241700.000    0.334
 241750.000    0.371
 241800.000    0.363
 241850.000    0.451
 241900.000    0.346
 241950.000    0.275
 242000.000    0.442
 242050.000    0.240
 242100.000    0.429
 242150.000    0.364
 242200.000    0.374
 242250.000    0.307
 242300.000    0.359
 242350.000    0.340
 242400.000    0.308
 242450.000    0.359
 242500.000    0.324
 242550.000    0.447
 242600.000    0.341
 242650.000    0.395
 242700.000    0.367
 242750.000    0.471
 242800.000    0.427
 242850.000    0.254
 242900.000    0.369
 242950.000    0.452
 243000.000    0.478
 243050.000    0.482
 243100.000    0.415
 243150.000    0.408
 243200.000    0.338
 243250.000    0.323
 243300.000    0.259
 243350.000    0.244
 243400.000    0.328
 243450.000    0.244
 243500.000    0.421
 243550.000    0.476
 243600.000    0.436
 243650.000    0.397
 243700.000    0.289
 243750.000    0.362
 243800.000    0.340
 243850.000    0.381
 243900.000    0.290
 243950.000    0.294
 244000.000    0.345
 244050.000    0.432
 244100.000    0.341
 244150.000    0.325
 244200.000    0.302
 244250.000    0.319
 244300.000    0.395
 244350.000    0.381
 244400.000    0.275
 244450.000    0.288
 244500.000    0.345
 244550.000    0.365
 244600.000    0.336
 244650.000    0.317
 244700.000    0.337
 244750.000    0.339
 244800.000    0.309
 244850.000    0.345
 244900.000    0.385
 244950.000    0.356
 245000.000    0.286
 245050.000    0.391
 245100.000    0.300
 245150.000    0.317
 245200.000    0.309
 245250.000    0.324
 245300.000    0.330
 245350.000    0.328
 245400.000    0.359
 245450.000    0.348
 245500.000    0.330
 245550.000    0.344
 245600.000    0.363
 245650.000    0.346
 245700.000    0.304
 245750.000    0.354
 245800.000    0.400
 245850.000    0.373
 245900.000    0.419
 245950.000    0.407
 246000.000    0.392
 246050.000    0.357
 246100.000    0.364
 246150.000    0.337
 246200.000    0.345
 246250.000    0.408
 246300.000    0.426
 246350.000    0.373
 246400.000    0.347
 246450.000    0.350
 246500.000    0.371
 246550.000    0.321
 246600.000    0.330
 246650.000    0.327
 246700.000    0.312
 246750.000    0.285
 246800.000    0.294
 246850.000    0.244
 246900.000    0.336
 246950.000    0.360
 247000.000    0.321
 247050.000    0.376
 247100.000    0.344
 247150.000    0.326
 247200.000    0.342
 247250.000    0.394
 247300.000    0.441
 247350.000    0.407
 247400.000    0.363
 247450.000    0.384
 247500.000    0.404
 247550.000    0.340
 247600.000    0.329
 247650.000    0.292
 247700.000    0.276
 247750.000    0.324
 247800.000    0.430
 247850.000    0.342
 247900.000    0.376
 247950.000    0.431
 248000.000    0.372
 248050.000    0.354
 248100.000    0.356
 248150.000    0.403
 248200.000    0.331
 248250.000    0.361
 248300.000    0.377
 248350.000    0.334
 248400.000    0.292
 248450.000    0.337
 248500.000    0.299
 248550.000    0.340
 248600.000    0.340
 248650.000    0.291
 248700.000    0.394
 248750.000    0.346
 248800.000    0.331
 248850.000    0.364
 248900.000    0.361
 248950.000    0.332
 249000.000    0.332
 249050.000    0.439
 249100.000    0.355
 249150.000    0.343
 249200.000    0.353
 249250.000    0.319
 249300.000    0.383
 249350.000    0.311
 249400.000    0.400
 249450.000    0.331
 249500.000    0.333
 249550.000    0.277
 249600.000    0.445
 249650.000    0.310
 249700.000    0.354
 249750.000    0.330
 249800.000    0.241
 249850.000    0.316
 249900.000    0.333
 249950.000    0.293
 250000.000    0.362
 250050.000    0.353
 250100.000    0.336
 250150.000    0.337
 250200.000    0.393
 250250.000    0.282
 250300.000    0.367
 250350.000    0.338
 250400.000    0.360
 250450.000    0.359
 250500.000    0.417
 250550.000    0.377
 250600.000    0.323
 250650.000    0.356
 250700.000    0.309
 250750.000    0.346
 250800.000    0.335
 250850.000    0.336
 250900.000    0.320
 250950.000    0.309
 251000.000    0.353
 251050.000    0.366
 251100.000    0.321
 251150.000    0.431
 251200.000    0.319
 251250.000    0.300
 251300.000    0.349
 251350.000    0.310
 251400.000    0.307
 251450.000    0.357
 251500.000    0.341
 251550.000    0.362
 251600.000    0.473
 251650.000    0.349
 251700.000    0.319
 251750.000    0.367
 251800.000    0.317
 251850.000    0.306
 251900.000    0.394
 251950.000    0.401
 252000.000    0.291
 252050.000    0.347
 252100.000    0.329
 252150.000    0.389
 252200.000    0.310
 252250.000    0.356
 252300.000    0.280
 252350.000    0.340
 252400.000    0.316
 252450.000    0.312
 252500.000    0.334
 252550.000    0.337
 252600.000    0.345
 252650.000    0.360
 252700.000    0.325
 252750.000    0.355
 252800.000    0.319
 252850.000    0.312
 252900.000    0.405
 252950.000    0.349
 253000.000    0.313
 253050.000    0.337
 253100.000    0.279
 253150.000    0.312
 253200.000    0.370
 253250.000    0.419
 253300.000    0.353
 253350.000    0.275
 253400.000    0.323
 253450.000    0.375
 253500.000    0.405
 253550.000    0.354
 253600.000    0.354
 253650.000    0.280
 253700.000    0.354
 253750.000    0.272
 253800.000    0.325
 253850.000    0.363
 253900.000    0.287
 253950.000    0.334
 254000.000    0.342
 254050.000    0.341
 254100.000    0.280
 254150.000    0.308
 254200.000    0.357
 254250.000    0.353
 254300.000    0.343
 254350.000    0.338
 254400.000    0.295
 254450.000    0.333
 254500.000    0.393
 254550.000    0.379
 254600.000    0.359
 254650.000    0.385
 254700.000    0.396
 254750.000    0.451
 254800.000    0.324
 254850.000    0.299
 254900.000    0.381
 254950.000    0.304
 255000.000    0.432
 255050.000    0.336
 255100.000    0.337
 255150.000    0.355
 255200.000    0.381
 255250.000    0.349
 255300.000    0.315
 255350.000    0.409
 255400.000    0.375
 255450.000    0.462
 255500.000    0.429
 255550.000    0.387
 255600.000    0.415
 255650.000    0.391
 255700.000    0.450
 255750.000    0.432
 255800.000    0.468
 255850.000    0.465
 255900.000    0.488
 255950.000    0.453
 256000.000    0.458
 256050.000    0.452
 256100.000    0.463
 256150.000    0.386
 256200.000    0.465
 256250.000    0.419
 256300.000    0.329
 256350.000    0.373
 256400.000    0.360
 256450.000    0.344
 256500.000    0.342
 256550.000    0.368
 256600.000    0.348
 256650.000    0.361
 256700.000    0.447
 256750.000    0.298
 256800.000    0.313
 256850.000    0.308
 256900.000    0.340
 256950.000    0.360
 257000.000    0.362
 257050.000    0.377
 257100.000    0.405
 257150.000    0.352
 257200.000    0.359
 257250.000    0.315
 257300.000    0.283
 257350.000    0.403
 257400.000    0.364
 257450.000    0.318
 257500.000    0.375
 257550.000    0.398
 257600.000    0.410
 257650.000    0.330
 257700.000    0.396
 257750.000    0.367
 257800.000    0.376
 257850.000    0.461
 257900.000    0.471
 257950.000    0.364
 258000.000    0.354
 258050.000    0.365
 258100.000    0.370
 258150.000    0.369
 258200.000    0.311
 258250.000    0.374
 258300.000    0.328
 258350.000    0.290
 258400.000    0.332
 258450.000    0.370
 258500.000    0.337
 258550.000    0.371
 258600.000    0.378
 258650.000    0.270
 258700.000    0.331
 258750.000    0.338
 258800.000    0.372
 258850.000    0.293
 258900.000    0.315
 258950.000    0.314
 259000.000    0.275
 259050.000    0.311
 259100.000    0.418
 259150.000    0.331
 259200.000    0.326
 259250.000    0.436
 259300.000    0.285
 259350.000    0.338
 259400.000    0.262
 259450.000    0.320
 259500.000    0.343
 259550.000    0.270
 259600.000    0.308
 259650.000    0.369
 259700.000    0.410
 259750.000    0.417
 259800.000    0.441
 259850.000    0.430
 259900.000    0.448
 259950.000    0.466
 260000.000    0.426
 260050.000    0.312
 260100.000    0.440
 260150.000    0.444
 260200.000    0.412
 260250.000    0.439
 260300.000    0.453
 260350.000    0.398
 260400.000    0.463
 260450.000    0.463
 260500.000    0.459
 260550.000    0.471
 260600.000    0.468
 260650.000    0.455
 260700.000    0.446
 260750.000    0.422
 260800.000    0.455
 260850.000    0.451
 260900.000    0.372
 260950.000    0.387
 261000.000    0.372
 261050.000    0.368
 261100.000    0.341
 261150.000    0.328
 261200.000    0.234
 261250.000    0.340
 261300.000    0.253
 261350.000    0.339
 261400.000    0.320
 261450.000    0.345
 261500.000    0.335
 261550.000    0.350
 261600.000    0.345
 261650.000    0.345
 261700.000    0.341
 261750.000    0.347
 261800.000    0.288
 261850.000    0.316
 261900.000    0.332
 261950.000    0.316
 262000.000    0.326
 262050.000    0.310
 262100.000    0.346
 262150.000    0.275
 262200.000    0.306
 262250.000    0.321
 262300.000    0.319
 262350.000    0.371
 262400.000    0.296
 262450.000    0.363
 262500.000    0.323
 262550.000    0.333
 262600.000    0.375
 262650.000    0.340
 262700.000    0.347
 262750.000    0.336
 262800.000    0.351
 262850.000    0.372
 262900.000    0.402
 262950.000    0.377
 263000.000    0.361
 263050.000    0.292
 263100.000    0.341
 263150.000    0.353
 263200.000    0.387
 263250.000    0.309
 263300.000    0.335
 263350.000    0.321
 263400.000    0.350
 263450.000    0.346
 263500.000    0.376
 263550.000    0.328
 263600.000    0.290
 263650.000    0.275
 263700.000    0.344
 263750.000    0.365
 263800.000    0.282
 263850.000    0.303
 263900.000    0.324
 263950.000    0.387
 264000.000    0.416
 264050.000    0.249
 264100.000    0.311
 264150.000    0.334
 264200.000    0.252
 264250.000    0.309
 264300.000    0.230
 264350.000    0.327
 264400.000    0.297
 264450.000    0.268
 264500.000    0.286
 264550.000    0.299
 264600.000    0.332
 264650.000    0.396
 264700.000    0.401
 264750.000    0.469
 264800.000    0.435
 264850.000    0.381
 264900.000    0.283
 264950.000    0.318
 265000.000    0.382
 265050.000    0.296
 265100.000    0.274
 265150.000    0.337
 265200.000    0.260
 265250.000    0.284
 265300.000    0.338
 265350.000    0.295
 265400.000    0.282
 265450.000    0.372
 265500.000    0.299
 265550.000    0.297
 265600.000    0.351
 265650.000    0.369
 265700.000    0.322
 265750.000    0.313
 265800.000    0.388
 265850.000    0.380
 265900.000    0.314
 265950.000    0.315
 266000.000    0.283
 266050.000    0.324
 266100.000    0.311
 266150.000    0.325
 266200.000    0.279
 266250.000    0.242
 266300.000    0.316
 266350.000    0.295
 266400.000    0.298
 266450.000    0.431
 266500.000    0.324
 266550.000    0.322
 266600.000    0.290
 266650.000    0.322
 266700.000    0.265
 266750.000    0.257
 266800.000    0.323
 266850.000    0.290
 266900.000    0.258
 266950.000    0.326
 267000.000    0.396
 267050.000    0.195
 267100.000    0.319
 267150.000    0.304
 267200.000    0.300
 267250.000    0.326
 267300.000    0.296
 267350.000    0.412
 267400.000    0.348
 267450.000    0.322
 267500.000    0.382
 267550.000    0.428
 267600.000    0.415
 267650.000    0.454
 267700.000    0.358
 267750.000    0.302
 267800.000    0.339
 267850.000    0.336
 267900.000    0.375
 267950.000    0.338
 268000.000    0.342
 268050.000    0.333
 268100.000    0.324
 268150.000    0.375
 268200.000    0.357
 268250.000    0.402
 268300.000    0.449
 268350.000    0.304
 268400.000    0.460
 268450.000    0.451
 268500.000    0.388
 268550.000    0.329
 268600.000    0.186
 268650.000    0.175
 268700.000    0.188
 268750.000    0.418
 268800.000    0.359
 268850.000    0.409
 268900.000    0.414
 268950.000    0.417
 269000.000    0.408
 269050.000    0.332
 269100.000    0.314
 269150.000    0.180
 269200.000    0.168
 269250.000    0.260
 269300.000    0.178
 269350.000    0.185
 269400.000    0.179
 269450.000    0.182
 269500.000    0.169
 269550.000    0.206
 269600.000    0.208
 269650.000    0.179
 269700.000    0.237
 269750.000    0.189
 269800.000    0.212
 269850.000    0.232
 269900.000    0.182
 269950.000    0.208
 270000.000    0.187
 270050.000    0.292
 270100.000    0.188
 270150.000    0.209
 270200.000    0.193
 270250.000    0.443
 270300.000    0.167
 270350.000    0.177
 270400.000    0.330
 270450.000    0.288
 270500.000    0.306
 270550.000    0.335
 270600.000    0.429
 270650.000    0.412
 270700.000    0.463
 270750.000    0.472
 270800.000    0.425
 270850.000    0.362
 270900.000    0.299
 270950.000    0.459
 271000.000    0.292
 271050.000    0.304
 271100.000    0.289
 271150.000    0.340
 271200.000    0.265
 271250.000    0.309
 271300.000    0.298
 271350.000    0.392
 271400.000    0.299
 271450.000    0.332
 271500.000    0.280
 271550.000    0.455
 271600.000    0.466
 271650.000    0.460
 271700.000    0.451
 271750.000    0.472
 271800.000    0.467
 271850.000    0.460
 271900.000    0.465
 271950.000    0.475
 272000.000    0.372
 272050.000    0.390
 272100.000    0.394
 272150.000    0.439
 272200.000    0.325
 272250.000    0.370
 272300.000    0.456
 272350.000    0.463
 272400.000    0.389
 272450.000    0.464
 272500.000    0.475
 272550.000    0.454
 272600.000    0.395
 272650.000    0.421
 272700.000    0.354
 272750.000    0.377
 272800.000    0.398
 272850.000    0.335
 272900.000    0.460
 272950.000    0.452
 273000.000    0.365
 273050.000    0.380
 273100.000    0.451
 273150.000    0.454
 273200.000    0.419
 273250.000    0.341
 273300.000    0.438
 273350.000    0.417
 273400.000    0.464
 273450.000    0.429
 273500.000    0.370
 273550.000    0.352
 273600.000    0.343
 273650.000    0.458
 273700.000    0.381
 273750.000    0.354
 273800.000    0.368
 273850.000    0.319
 273900.000    0.342
 273950.000    0.369
 274000.000    0.407
 274050.000    0.477
 274100.000    0.369
 274150.000    0.449
 274200.000    0.337
 274250.000    0.267
 274300.000    0.337
 274350.000    0.345
 274400.000    0.333
 274450.000    0.375
 274500.000    0.361
 274550.000    0.358
 274600.000    0.362
 274650.000    0.387
 274700.000    0.336
 274750.000    0.374
 274800.000    0.366
 274850.000    0.330
 274900.000    0.367
 274950.000    0.333
 275000.000    0.348
 275050.000    0.376
 275100.000    0.371
 275150.000    0.363
 275200.000    0.334
 275250.000    0.382
 275300.000    0.371
 275350.000    0.405
 275400.000    0.412
 275450.000    0.364
 275500.000    0.477
 275550.000    0.436
 275600.000    0.363
 275650.000    0.373
 275700.000    0.321
 275750.000    0.327
 275800.000    0.389
 275850.000    0.336
 275900.000    0.366
 275950.000    0.399
 276000.000    0.364
 276050.000    0.301
 276100.000    0.340
 276150.000    0.309
 276200.000    0.360
 276250.000    0.357
 276300.000    0.372
 276350.000    0.369
 276400.000    0.351
 276450.000    0.350
 276500.000    0.350
 276550.000    0.312
 276600.000    0.380
 276650.000    0.352
 276700.000    0.328
 276750.000    0.362
 276800.000    0.324
 276850.000    0.324
 276900.000    0.315
 276950.000    0.347
 277000.000    0.314
 277050.000    0.309
 277100.000    0.382
 277150.000    0.390
 277200.000    0.302
 277250.000    0.322
 277300.000    0.324
 277350.000    0.375
 277400.000    0.289
 277450.000    0.347
 277500.000    0.337
 277550.000    0.323
 277600.000    0.373
 277650.000    0.331
 277700.000    0.337
 277750.000    0.341
 277800.000    0.340
 277850.000    0.359
 277900.000    0.360
 277950.000    0.324
 278000.000    0.320
 278050.000    0.292
 278100.000    0.346
 278150.000    0.341
 278200.000    0.331
 278250.000    0.328
 278300.000    0.376
 278350.000    0.331
 278400.000    0.321
 278450.000    0.340
 278500.000    0.351
 278550.000    0.363
 278600.000    0.401
 278650.000    0.383
 278700.000    0.419
 278750.000    0.356
 278800.000    0.371
 278850.000    0.341
 278900.000    0.339
 278950.000    0.365
 279000.000    0.318
 279050.000    0.369
 279100.000    0.371
 279150.000    0.357
 279200.000    0.397
 279250.000    0.331
 279300.000    0.371
 279350.000    0.402
 279400.000    0.358
 279450.000    0.383
 279500.000    0.354
 279550.000    0.296
 279600.000    0.309
 279650.000    0.349
 279700.000    0.417
 279750.000    0.324
 279800.000    0.342
 279850.000    0.324
 279900.000    0.357
 279950.000    0.329
 280000.000    0.327
 280050.000    0.395
 280100.000    0.364
 280150.000    0.370
 280200.000    0.352
 280250.000    0.373
 280300.000    0.347
 280350.000    0.435
 280400.000    0.357
 280450.000    0.321
 280500.000    0.355
 280550.000    0.425
 280600.000    0.373
 280650.000    0.414
 280700.000    0.314
 280750.000    0.422
 280800.000    0.460
 280850.000    0.383
 280900.000    0.420
 280950.000    0.347
 281000.000    0.367
 281050.000    0.376
 281100.000    0.320
 281150.000    0.370
 281200.000    0.457
 281250.000    0.320
 281300.000    0.398
 281350.000    0.388
 281400.000    0.445
 281450.000    0.312
 281500.000    0.358
 281550.000    0.335
 281600.000    0.381
 281650.000    0.346
 281700.000    0.335
 281750.000    0.354
 281800.000    0.364
 281850.000    0.301
 281900.000    0.397
 281950.000    0.401
 282000.000    0.355
 282050.000    0.319
 282100.000    0.422
 282150.000    0.350
 282200.000    0.338
 282250.000    0.332
 282300.000    0.351
 282350.000    0.365
 282400.000    0.427
 282450.000    0.363
 282500.000    0.407
 282550.000    0.436
 282600.000    0.459
 282650.000    0.327
 282700.000    0.381
 282750.000    0.451
 282800.000    0.386
 282850.000    0.353
 282900.000    0.375
 282950.000    0.366
 283000.000    0.418
 283050.000    0.333
 283100.000    0.378
 283150.000    0.349
 283200.000    0.351
 283250.000    0.377
 283300.000    0.360
 283350.000    0.351
 283400.000    0.337
 283450.000    0.319
 283500.000    0.403
 283550.000    0.298
 283600.000    0.337
 283650.000    0.357
 283700.000    0.350
 283750.000    0.319
 283800.000    0.338
 283850.000    0.331
 283900.000    0.306
 283950.000    0.384
 284000.000    0.350
 284050.000    0.322
 284100.000    0.340
 284150.000    0.379
 284200.000    0.335
 284250.000    0.352
 284300.000    0.362
 284350.000    0.330
 284400.000    0.361
 284450.000    0.274
 284500.000    0.302
 284550.000    0.347
 284600.000    0.234
 284650.000    0.363
 284700.000    0.318
 284750.000    0.241
 284800.000    0.446
 284850.000    0.387
 284900.000    0.334
 284950.000    0.360
 285000.000    0.363
 285050.000    0.432
 285100.000    0.347
 285150.000    0.393
 285200.000    0.376
 285250.000    0.372
 285300.000    0.347
 285350.000    0.356
 285400.000    0.323
 285450.000    0.347
 285500.000    0.380
 285550.000    0.434
 285600.000    0.328
 285650.000    0.356
 285700.000    0.412
 285750.000    0.376
 285800.000    0.351
 285850.000    0.422
 285900.000    0.384
 285950.000    0.389
 286000.000    0.383
 286050.000    0.303
 286100.000    0.375
 286150.000    0.310
 286200.000    0.322
 286250.000    0.454
 286300.000    0.334
 286350.000    0.346
 286400.000    0.343
 286450.000    0.344
 286500.000    0.333
 286550.000    0.351
 286600.000    0.321
 286650.000    0.372
 286700.000    0.337
 286750.000    0.368
 286800.000    0.333
 286850.000    0.376
 286900.000    0.198
 286950.000    0.323
 287000.000    0.343
 287050.000    0.319
 287100.000    0.400
 287150.000    0.352
 287200.000    0.366
 287250.000    0.366
 287300.000    0.376
 287350.000    0.351
 287400.000    0.393
 287450.000    0.406
 287500.000    0.322
 287550.000    0.347
 287600.000    0.355
 287650.000    0.424
 287700.000    0.338
 287750.000    0.255
 287800.000    0.343
 287850.000    0.334
 287900.000    0.338
 287950.000    0.362
 288000.000    0.371
 288050.000    0.348
 288100.000    0.341
 288150.000    0.354
 288200.000    0.377
 288250.000    0.376
 288300.000    0.433
 288350.000    0.371
 288400.000    0.383
 288450.000    0.389
 288500.000    0.346
 288550.000    0.376
 288600.000    0.282
 288650.000    0.325
 288700.000    0.337
 288750.000    0.459
 288800.000    0.325
 288850.000    0.346
 288900.000    0.370
 288950.000    0.410
 289000.000    0.339
 289050.000    0.339
 289100.000    0.321
 289150.000    0.320
 289200.000    0.318
 289250.000    0.293
 289300.000    0.343
 289350.000    0.287
 289400.000    0.350
 289450.000    0.380
 289500.000    0.329
 289550.000    0.468
 289600.000    0.420
 289650.000    0.385
 289700.000    0.361
 289750.000    0.452
 289800.000    0.468
 289850.000    0.397
 289900.000    0.392
 289950.000    0.390
 290000.000    0.354
 290050.000    0.411
 290100.000    0.362
 290150.000    0.470
 290200.000    0.463
 290250.000    0.466
 290300.000    0.450
 290350.000    0.463
 290400.000    0.311
 290450.000    0.465
 290500.000    0.348
 290550.000    0.309
 290600.000    0.339
 290650.000    0.381
 290700.000    0.375
 290750.000    0.348
 290800.000    0.352
 290850.000    0.349
 290900.000    0.341
 290950.000    0.432
 291000.000    0.376
 291050.000    0.326
 291100.000    0.414
 291150.000    0.302
 291200.000    0.292
 291250.000    0.366
 291300.000    0.385
 291350.000    0.339
 291400.000    0.334
 291450.000    0.344
 291500.000    0.325
 291550.000    0.386
 291600.000    0.347
 291650.000    0.334
 291700.000    0.337
 291750.000    0.342
 291800.000    0.392
 291850.000    0.325
 291900.000    0.333
 291950.000    0.373
 292000.000    0.375
 292050.000    0.305
 292100.000    0.284
 292150.000    0.339
 292200.000    0.306
 292250.000    0.318
 292300.000    0.342
 292350.000    0.289
 292400.000    0.378
 292450.000    0.350
 292500.000    0.341
 292550.000    0.418
 292600.000    0.389
 292650.000    0.437
 292700.000    0.350
 292750.000    0.328
 292800.000    0.339
 292850.000    0.350
 292900.000    0.362
 292950.000    0.359
 293000.000    0.385
 293050.000    0.390
 293100.000    0.378
 293150.000    0.381
 293200.000    0.372
 293250.000    0.343
 293300.000    0.351
 293350.000    0.315
 293400.000    0.384
 293450.000    0.369
 293500.000    0.463
 293550.000    0.409
 293600.000    0.362
 293650.000    0.448
 293700.000    0.340
 293750.000    0.312
 293800.000    0.321
 293850.000    0.343
 293900.000    0.274
 293950.000    0.344
 294000.000    0.308
 294050.000    0.305
 294100.000    0.374
 294150.000    0.380
 294200.000    0.316
 294250.000    0.182
 294300.000    0.292
 294350.000    0.349
 294400.000    0.384
 294450.000    0.350
 294500.000    0.318
 294550.000    0.358
 294600.000    0.277
 294650.000    0.314
 294700.000    0.299
 294750.000    0.357
 294800.000    0.292
 294850.000    0.292
 294900.000    0.345
 294950.000    0.298
 295000.000    0.283
 295050.000    0.339
 295100.000    0.309
 295150.000    0.327
 295200.000    0.296
 295250.000    0.340
 295300.000    0.353
 295350.000    0.359
 295400.000    0.374
 295450.000    0.367
 295500.000    0.392
 295550.000    0.320
 295600.000    0.361
 295650.000    0.381
 295700.000    0.279
 295750.000    0.320
 295800.000    0.435
 295850.000    0.450
 295900.000    0.366
 295950.000    0.376
 296000.000    0.365
 296050.000    0.378
 296100.000    0.369
 296150.000    0.387
 296200.000    0.355
 296250.000    0.392
 296300.000    0.386
 296350.000    0.394
 296400.000    0.336
 296450.000    0.325
 296500.000    0.378
 296550.000    0.338
 296600.000    0.373
 296650.000    0.370
 296700.000    0.427
 296750.000    0.378
 296800.000    0.314
 296850.000    0.310
 296900.000    0.343
 296950.000    0.332
 297000.000    0.343
 297050.000    0.371
 297100.000    0.335
 297150.000    0.303
 297200.000    0.348
 297250.000    0.390
 297300.000    0.371
 297350.000    0.374
 297400.000    0.351
 297450.000    0.191
 297500.000    0.174
 297550.000    0.325
 297600.000    0.317
 297650.000    0.327
 297700.000    0.372
 297750.000    0.357
 297800.000    0.380
 297850.000    0.367
 297900.000    0.405
 297950.000    0.342
 298000.000    0.370
 298050.000    0.336
 298100.000    0.336
 298150.000    0.333
 298200.000    0.327
 298250.000    0.339
 298300.000    0.390
 298350.000    0.346
 298400.000    0.352
 298450.000    0.349
 298500.000    0.307
 298550.000    0.355
 298600.000    0.351
 298650.000    0.402
 298700.000    0.377
 298750.000    0.380
 298800.000    0.417
 298850.000    0.368
 298900.000    0.382
 298950.000    0.331
 299000.000    0.394
 299050.000    0.388
 299100.000    0.352
 299150.000    0.417
 299200.000    0.361
 299250.000    0.370
 299300.000    0.391
 299350.000    0.395
 299400.000    0.370
 299450.000    0.429
 299500.000    0.380
 299550.000    0.373
 299600.000    0.367
 299650.000    0.357
 299700.000    0.405
 299750.000    0.372
 299800.000    0.396
 299850.000    0.387
 299900.000    0.371
 299950.000    0.399
 300000.000    0.406
 300050.000    0.313
 300100.000    0.353
 300150.000    0.343
 300200.000    0.360
 300250.000    0.357
 300300.000    0.367
 300350.000    0.373
 300400.000    0.354
 300450.000    0.360
 300500.000    0.336
 300550.000    0.367
 300600.000    0.377
 300650.000    0.410
 300700.000    0.387
 300750.000    0.423
 300800.000    0.365
 300850.000    0.369
 300900.000    0.306
 300950.000    0.369
 301000.000    0.305
 301050.000    0.326
 301100.000    0.319
 301150.000    0.339
 301200.000    0.398
 301250.000    0.368
 301300.000    0.333
 301350.000    0.383
 301400.000    0.389
 301450.000    0.335
 301500.000    0.345
 301550.000    0.353
 301600.000    0.373
 301650.000    0.344
 301700.000    0.325
 301750.000    0.379
 301800.000    0.364
 301850.000    0.372
 301900.000    0.311
 301950.000    0.368
 302000.000    0.349
 302050.000    0.349
 302100.000    0.367
 302150.000    0.334
 302200.000    0.414
 302250.000    0.329
 302300.000    0.353
 302350.000    0.376
 302400.000    0.320
 302450.000    0.372
 302500.000    0.312
 302550.000    0.361
 302600.000    0.331
 302650.000    0.386
 302700.000    0.292
 302750.000    0.379
 302800.000    0.403
 302850.000    0.361
 302900.000    0.363
 302950.000    0.346
 303000.000    0.413
 303050.000    0.415
 303100.000    0.371
 303150.000    0.384
 303200.000    0.358
 303250.000    0.363
 303300.000    0.362
 303350.000    0.367
 303400.000    0.324
 303450.000    0.359
 303500.000    0.312
 303550.000    0.268
 303600.000    0.390
 303650.000    0.352
 303700.000    0.367
 303750.000    0.357
 303800.000    0.374
 303850.000    0.405
 303900.000    0.327
 303950.000    0.344
 304000.000    0.356
 304050.000    0.336
 304100.000    0.372
 304150.000    0.303
 304200.000    0.339
 304250.000    0.371
 304300.000    0.367
 304350.000    0.325
 304400.000    0.382
 304450.000    0.318
 304500.000    0.327
 304550.000    0.331
 304600.000    0.379
 304650.000    0.342
 304700.000    0.417
 304750.000    0.299
 304800.000    0.328
 304850.000    0.286
 304900.000    0.347
 304950.000    0.329
 305000.000    0.355
 305050.000    0.385
 305100.000    0.361
 305150.000    0.334
 305200.000    0.296
 305250.000    0.388
 305300.000    0.348
 305350.000    0.357
 305400.000    0.359
 305450.000    0.340
 305500.000    0.367
 305550.000    0.338
 305600.000    0.321
 305650.000    0.448
 305700.000    0.369
 305750.000    0.352
 305800.000    0.298
 305850.000    0.321
 305900.000    0.339
 305950.000    0.323
 306000.000    0.282
 306050.000    0.394
 306100.000    0.348
 306150.000    0.288
 306200.000    0.375
 306250.000    0.331
 306300.000    0.315
 306350.000    0.306
 306400.000    0.379
 306450.000    0.329
 306500.000    0.378
 306550.000    0.329
 306600.000    0.291
 306650.000    0.313
 306700.000    0.356
 306750.000    0.318
 306800.000    0.285
 306850.000    0.297
 306900.000    0.322
 306950.000    0.307
 307000.000    0.339
 307050.000    0.357
 307100.000    0.326
 307150.000    0.305
 307200.000    0.409
 307250.000    0.342
 307300.000    0.301
 307350.000    0.253
 307400.000    0.345
 307450.000    0.347
 307500.000    0.343
 307550.000    0.260
 307600.000    0.314
 307650.000    0.290
 307700.000    0.358
 307750.000    0.333
 307800.000    0.360
 307850.000    0.382
 307900.000    0.235
 307950.000    0.313
 308000.000    0.331
 308050.000    0.382
 308100.000    0.370
 308150.000    0.349
 308200.000    0.341
 308250.000    0.377
 308300.000    0.293
 308350.000    0.363
 308400.000    0.340
 308450.000    0.315
 308500.000    0.342
 308550.000    0.350
 308600.000    0.319
 308650.000    0.386
 308700.000    0.381
 308750.000    0.300
 308800.000    0.429
 308850.000    0.367
 308900.000    0.341
 308950.000    0.379
 309000.000    0.392
 309050.000    0.298
 309100.000    0.363
 309150.000    0.384
 309200.000    0.406
 309250.000    0.363
 309300.000    0.377
 309350.000    0.358
 309400.000    0.304
 309450.000    0.388
 309500.000    0.313
 309550.000    0.323
 309600.000    0.361
 309650.000    0.391
 309700.000    0.376
 309750.000    0.337
 309800.000    0.326
 309850.000    0.321
 309900.000    0.344
 309950.000    0.336
 310000.000    0.348
 310050.000    0.375
 310100.000    0.284
 310150.000    0.184
 310200.000    0.225
 310250.000    0.198
 310300.000    0.328
 310350.000    0.351
 310400.000    0.317
 310450.000    0.270
 310500.000    0.298
 310550.000    0.312
 310600.000    0.367
 310650.000    0.319
 310700.000    0.316
 310750.000    0.341
 310800.000    0.340
 310850.000    0.319
 310900.000    0.334
 310950.000    0.341
 311000.000    0.351
 311050.000    0.372
 311100.000    0.367
 311150.000    0.368
 311200.000    0.336
 311250.000    0.400
 311300.000    0.307
 311350.000    0.465
 311400.000    0.342
 311450.000    0.338
 311500.000    0.332
 311550.000    0.333
 311600.000    0.353
 311650.000    0.320
 311700.000    0.376
 311750.000    0.409
 311800.000    0.309
 311850.000    0.363
 311900.000    0.340
 311950.000    0.372
 312000.000    0.409
 312050.000    0.366
 312100.000    0.319
 312150.000    0.395
 312200.000    0.372
 312250.000    0.355
 312300.000    0.388
 312350.000    0.330
 312400.000    0.323
 312450.000    0.360
 312500.000    0.360
 312550.000    0.298
 312600.000    0.421
 312650.000    0.418
 312700.000    0.386
 312750.000    0.353
 312800.000    0.350
 312850.000    0.362
 312900.000    0.361
 312950.000    0.314
 313000.000    0.354
 313050.000    0.475
 313100.000    0.434
 313150.000    0.437
 313200.000    0.364
 313250.000    0.297
 313300.000    0.362
 313350.000    0.276
 313400.000    0.321
 313450.000    0.390
 313500.000    0.373
 313550.000    0.448
 313600.000    0.326
 313650.000    0.374
 313700.000    0.346
 313750.000    0.384
 313800.000    0.328
 313850.000    0.324
 313900.000    0.358
 313950.000    0.376
 314000.000    0.338
 314050.000    0.357
 314100.000    0.311
 314150.000    0.322
 314200.000    0.319
 314250.000    0.339
 314300.000    0.431
 314350.000    0.450
 314400.000    0.352
 314450.000    0.286
 314500.000    0.349
 314550.000    0.313
 314600.000    0.413
 314650.000    0.204
 314700.000    0.343
 314750.000    0.451
 314800.000    0.386
 314850.000    0.358
 314900.000    0.332
 314950.000    0.358
 315000.000    0.390
 315050.000    0.361
 315100.000    0.379
 315150.000    0.465
 315200.000    0.321
 315250.000    0.305
 315300.000    0.318
 315350.000    0.360
 315400.000    0.406
 315450.000    0.352
 315500.000    0.381
 315550.000    0.357
 315600.000    0.358
 315650.000    0.329
 315700.000    0.352
 315750.000    0.381
 315800.000    0.322
 315850.000    0.363
 315900.000    0.329
 315950.000    0.298
 316000.000    0.363
 316050.000    0.353
 316100.000    0.377
 316150.000    0.317
 316200.000    0.348
 316250.000    0.367
 316300.000    0.393
 316350.000    0.322
 316400.000    0.313
 316450.000    0.400
 316500.000    0.338
 316550.000    0.352
 316600.000    0.371
 316650.000    0.345
 316700.000    0.366
 316750.000    0.321
 316800.000    0.333
 316850.000    0.379
 316900.000    0.372
 316950.000    0.396
 317000.000    0.357
 317050.000    0.358
 317100.000    0.412
 317150.000    0.394
 317200.000    0.347
 317250.000    0.349
 317300.000    0.399
 317350.000    0.350
 317400.000    0.325
 317450.000    0.443
 317500.000    0.344
 317550.000    0.350
 317600.000    0.370
 317650.000    0.378
 317700.000    0.376
 317750.000    0.341
 317800.000    0.391
 317850.000    0.359
 317900.000    0.349
 317950.000    0.346
 318000.000    0.318
 318050.000    0.354
 318100.000    0.309
 318150.000    0.343
 318200.000    0.340
 318250.000    0.358
 318300.000    0.326
 318350.000    0.370
 318400.000    0.412
 318450.000    0.348
 318500.000    0.347
 318550.000    0.363
 318600.000    0.357
 318650.000    0.376
 318700.000    0.382
 318750.000    0.395
 318800.000    0.455
 318850.000    0.426
 318900.000    0.367
 318950.000    0.383
 319000.000    0.383
 319050.000    0.341
 319100.000    0.361
 319150.000    0.443
 319200.000    0.372
 319250.000    0.391
 319300.000    0.450
 319350.000    0.376
 319400.000    0.344
 319450.000    0.392
 319500.000    0.375
 319550.000    0.391
 319600.000    0.475
 319650.000    0.474
 319700.000    0.333
 319750.000    0.331
 319800.000    0.339
 319850.000    0.358
 319900.000    0.371
 319950.000    0.364
 320000.000    0.316
 320050.000    0.371
 320100.000    0.379
 320150.000    0.310
 320200.000    0.339
 320250.000    0.301
 320300.000    0.315
 320350.000    0.346
 320400.000    0.356
 320450.000    0.416
 320500.000    0.429
 320550.000    0.331
 320600.000    0.318
 320650.000    0.344
 320700.000    0.447
 320750.000    0.355
 320800.000    0.366
 320850.000    0.309
 320900.000    0.444
 320950.000    0.485
 321000.000    0.328
 321050.000    0.335
 321100.000    0.352
 321150.000    0.356
 321200.000    0.383
 321250.000    0.389
 321300.000    0.387
 321350.000    0.451
 321400.000    0.460
 321450.000    0.349
 321500.000    0.346
 321550.000    0.300
 321600.000    0.371
 321650.000    0.372
 321700.000    0.408
 321750.000    0.411
 321800.000    0.362
 321850.000    0.256
 321900.000    0.310
 321950.000    0.420
 322000.000    0.377
 322050.000    0.382
 322100.000    0.361
 322150.000    0.385
 322200.000    0.368
 322250.000    0.377
 322300.000    0.316
 322350.000    0.373
 322400.000    0.368
 322450.000    0.350
 322500.000    0.376
 322550.000    0.414
 322600.000    0.440
 322650.000    0.454
 322700.000    0.367
 322750.000    0.351
 322800.000    0.398
 322850.000    0.347
 322900.000    0.296
 322950.000    0.410
 323000.000    0.380
 323050.000    0.444
 323100.000    0.461
 323150.000    0.405
 323200.000    0.342
 323250.000    0.320
 323300.000    0.389
 323350.000    0.313
 323400.000    0.460
 323450.000    0.424
 323500.000    0.347
 323550.000    0.439
 323600.000    0.465
 323650.000    0.412
 323700.000    0.337
 323750.000    0.367
 323800.000    0.335
 323850.000    0.366
 323900.000    0.352
 323950.000    0.369
 324000.000    0.347
 324050.000    0.299
 324100.000    0.338
 324150.000    0.356
 324200.000    0.298
 324250.000    0.307
 324300.000    0.319
 324350.000    0.350
 324400.000    0.354
 324450.000    0.341
 324500.000    0.346
 324550.000    0.175
 324600.000    0.313
 324650.000    0.303
 324700.000    0.359
 324750.000    0.374
 324800.000    0.336
 324850.000    0.289
 324900.000    0.245
 324950.000    0.296
 325000.000    0.327
 325050.000    0.444
 325100.000    0.379
 325150.000    0.338
 325200.000    0.302
 325250.000    0.346
 325300.000    0.318
 325350.000    0.350
 325400.000    0.285
 325450.000    0.337
 325500.000    0.341
 325550.000    0.271
 325600.000    0.417
 325650.000    0.326
 325700.000    0.331
 325750.000    0.314
 325800.000    0.315
 325850.000    0.307
 325900.000    0.408
 325950.000    0.366
 326000.000    0.353
 326050.000    0.352
 326100.000    0.341
 326150.000    0.348
 326200.000    0.357
 326250.000    0.378
 326300.000    0.375
 326350.000    0.378
 326400.000    0.337
 326450.000    0.358
 326500.000    0.344
 326550.000    0.383
 326600.000    0.353
 326650.000    0.339
 326700.000    0.373
 326750.000    0.369
 326800.000    0.414
 326850.000    0.367
 326900.000    0.309
 326950.000    0.369
 327000.000    0.375
 327050.000    0.368
 327100.000    0.373
 327150.000    0.360
 327200.000    0.442
 327250.000    0.383
 327300.000    0.397
 327350.000    0.348
 327400.000    0.367
 327450.000    0.354
 327500.000    0.338
 327550.000    0.377
 327600.000    0.398
 327650.000    0.458
 327700.000    0.341
 327750.000    0.353
 327800.000    0.357
 327850.000    0.376
 327900.000    0.304
 327950.000    0.361
 328000.000    0.362
 328050.000    0.362
 328100.000    0.347
 328150.000    0.360
 328200.000    0.388
 328250.000    0.330
 328300.000    0.381
 328350.000    0.363
 328400.000    0.368
 328450.000    0.320
 328500.000    0.347
 328550.000    0.376
 328600.000    0.364
 328650.000    0.309
 328700.000    0.309
 328750.000    0.324
 328800.000    0.190
 328850.000    0.251
 328900.000    0.312
 328950.000    0.326
 329000.000    0.347
 329050.000    0.318
 329100.000    0.343
 329150.000    0.351
 329200.000    0.305
 329250.000    0.352
 329300.000    0.308
 329350.000    0.330
 329400.000    0.351
 329450.000    0.351
 329500.000    0.342
 329550.000    0.362
 329600.000    0.403
 329650.000    0.398
 329700.000    0.337
 329750.000    0.348
 329800.000    0.397
 329850.000    0.386
 329900.000    0.365
 329950.000    0.387
 330000.000    0.353
 330050.000    0.342
 330100.000    0.347
 330150.000    0.376
 330200.000    0.354
 330250.000    0.388
 330300.000    0.311
 330350.000    0.363
 330400.000    0.389
 330450.000    0.351
 330500.000    0.353
 330550.000    0.384
 330600.000    0.339
 330650.000    0.371
 330700.000    0.292
 330750.000    0.413
 330800.000    0.374
 330850.000    0.383
 330900.000    0.330
 330950.000    0.370
 331000.000    0.330
 331050.000    0.301
 331100.000    0.327
 331150.000    0.334
 331200.000    0.408
 331250.000    0.385
 331300.000    0.302
 331350.000    0.388
 331400.000    0.346
 331450.000    0.322
 331500.000    0.335
 331550.000    0.358
 331600.000    0.380
 331650.000    0.359
 331700.000    0.374
 331750.000    0.289
 331800.000    0.362
 331850.000    0.310
 331900.000    0.344
 331950.000    0.428
 332000.000    0.381
 332050.000    0.384
 332100.000    0.341
 332150.000    0.377
 332200.000    0.398
 332250.000    0.366
 332300.000    0.348
 332350.000    0.325
 332400.000    0.325
 332450.000    0.351
 332500.000    0.334
 332550.000    0.346
 332600.000    0.318
 332650.000    0.318
 332700.000    0.359
 332750.000    0.349
 332800.000    0.324
 332850.000    0.436
 332900.000    0.372
 332950.000    0.370
 333000.000    0.394
 333050.000    0.377
 333100.000    0.343
 333150.000    0.314
 333200.000    0.382
 333250.000    0.350
 333300.000    0.354
 333350.000    0.368
 333400.000    0.374
 333450.000    0.311
 333500.000    0.352
 333550.000    0.344
 333600.000    0.353
 333650.000    0.311
 333700.000    0.340
 333750.000    0.346
 333800.000    0.398
 333850.000    0.234
 333900.000    0.336
 333950.000    0.390
 334000.000    0.282
 334050.000    0.252
 334100.000    0.357
 334150.000    0.321
 334200.000    0.341
 334250.000    0.330
 334300.000    0.416
 334350.000    0.376
 334400.000    0.379
 334450.000    0.386
 334500.000    0.354
 334550.000    0.366
 334600.000    0.318
 334650.000    0.315
 334700.000    0.379
 334750.000    0.331
 334800.000    0.368
 334850.000    0.319
 334900.000    0.265
 334950.000    0.342
 335000.000    0.339
 335050.000    0.338
 335100.000    0.362
 335150.000    0.438
 335200.000    0.386
 335250.000    0.474
 335300.000    0.426
 335350.000    0.356
 335400.000    0.395
 335450.000    0.347
 335500.000    0.373
 335550.000    0.306
 335600.000    0.344
 335650.000    0.335
 335700.000    0.370
 335750.000    0.327
 335800.000    0.299
 335850.000    0.324
 335900.000    0.366
 335950.000    0.361
 336000.000    0.346
 336050.000    0.336
 336100.000    0.324
 336150.000    0.373
 336200.000    0.307
 336250.000    0.333
 336300.000    0.373
 336350.000    0.348
 336400.000    0.400
 336450.000    0.356
 336500.000    0.424
 336550.000    0.419
 336600.000    0.345
 336650.000    0.465
 336700.000    0.428
 336750.000    0.392
 336800.000    0.370
 336850.000    0.369
 336900.000    0.369
 336950.000    0.352
 337000.000    0.343
 337050.000    0.357
 337100.000    0.328
 337150.000    0.326
 337200.000    0.449
 337250.000    0.389
 337300.000    0.392
 337350.000    0.353
 337400.000    0.318
 337450.000    0.329
 337500.000    0.416
 337550.000    0.388
 337600.000    0.448
 337650.000    0.352
 337700.000    0.296
 337750.000    0.354
 337800.000    0.363
 337850.000    0.335
 337900.000    0.358
 337950.000    0.383
 338000.000    0.349
 338050.000    0.436
 338100.000    0.375
 338150.000    0.440
 338200.000    0.377
 338250.000    0.348
 338300.000    0.339
 338350.000    0.363
 338400.000    0.371
 338450.000    0.346
 338500.000    0.396
 338550.000    0.347
 338600.000    0.290
 338650.000    0.323
 338700.000    0.315
 338750.000    0.287
 338800.000    0.362
 338850.000    0.389
 338900.000    0.456
 338950.000    0.377
 339000.000    0.443
 339050.000    0.306
 339100.000    0.283
 339150.000    0.416
 339200.000    0.393
 339250.000    0.392
 339300.000    0.357
 339350.000    0.340
 339400.000    0.404
 339450.000    0.422
 339500.000    0.417
 339550.000    0.381
 339600.000    0.348
 339650.000    0.349
 339700.000    0.340
 339750.000    0.340
 339800.000    0.336
 339850.000    0.388
 339900.000    0.343
 339950.000    0.349
 340000.000    0.310
 340050.000    0.369
 340100.000    0.338
 340150.000    0.315
 340200.000    0.349
 340250.000    0.357
 340300.000    0.284
 340350.000    0.320
 340400.000    0.359
 340450.000    0.345
 340500.000    0.391
 340550.000    0.339
 340600.000    0.315
 340650.000    0.335
 340700.000    0.450
 340750.000    0.402
 340800.000    0.338
 340850.000    0.367
 340900.000    0.341
 340950.000    0.464
 341000.000    0.391
 341050.000    0.309
 341100.000    0.377
 341150.000    0.353
 341200.000    0.343
 341250.000    0.350
 341300.000    0.402
 341350.000    0.406
 341400.000    0.411
 341450.000    0.344
 341500.000    0.357
 341550.000    0.356
 341600.000    0.327
 341650.000    0.360
 341700.000    0.345
 341750.000    0.328
 341800.000    0.368
 341850.000    0.344
 341900.000    0.332
 341950.000    0.375
 342000.000    0.389
 342050.000    0.340
 342100.000    0.465
 342150.000    0.338
 342200.000    0.385
 342250.000    0.299
 342300.000    0.326
 342350.000    0.344
 342400.000    0.377
 342450.000    0.349
 342500.000    0.346
 342550.000    0.303
 342600.000    0.320
 342650.000    0.365
 342700.000    0.306
 342750.000    0.347
 342800.000    0.277
 342850.000    0.371
 342900.000    0.349
 342950.000    0.379
 343000.000    0.338
 343050.000    0.369
 343100.000    0.364
 343150.000    0.361
 343200.000    0.365
 343250.000    0.353
 343300.000    0.320
 343350.000    0.312
 343400.000    0.358
 343450.000    0.335
 343500.000    0.401
 343550.000    0.392
 343600.000    0.406
 343650.000    0.329
 343700.000    0.301
 343750.000    0.350
 343800.000    0.326
 343850.000    0.326
 343900.000    0.349
 343950.000    0.347
 344000.000    0.374
 344050.000    0.330
 344100.000    0.298
 344150.000    0.372
 344200.000    0.307
 344250.000    0.352
 344300.000    0.324
 344350.000    0.358
 344400.000    0.242
 344450.000    0.287
 344500.000    0.319
 344550.000    0.367
 344600.000    0.345
 344650.000    0.333
 344700.000    0.355
 344750.000    0.395
 344800.000    0.198
 344850.000    0.195
 344900.000    0.223
 344950.000    0.185
 345000.000    0.187
 345050.000    0.282
 345100.000    0.217
 345150.000    0.279
 345200.000    0.326
 345250.000    0.280
 345300.000    0.279
 345350.000    0.317
 345400.000    0.297
 345450.000    0.292
 345500.000    0.332
 345550.000    0.236
 345600.000    0.196
 345650.000    0.289
 345700.000    0.274
 345750.000    0.238
 345800.000    0.239
 345850.000    0.313
 345900.000    0.314
 345950.000    0.304
 346000.000    0.343
 346050.000    0.367
 346100.000    0.351
 346150.000    0.378
 346200.000    0.364
 346250.000    0.358
 346300.000    0.299
 346350.000    0.378
 346400.000    0.354
 346450.000    0.344
 346500.000    0.393
 346550.000    0.365
 346600.000    0.372
 346650.000    0.389
 346700.000    0.376
 346750.000    0.397
 346800.000    0.333
 346850.000    0.400
 346900.000    0.402
 346950.000    0.326
 347000.000    0.393
 347050.000    0.382
 347100.000    0.323
 347150.000    0.368
 347200.000    0.348
 347250.000    0.352
 347300.000    0.306
 347350.000    0.366
 347400.000    0.322
 347450.000    0.363
 347500.000    0.344
 347550.000    0.326
 347600.000    0.353
 347650.000    0.341
 347700.000    0.331
 347750.000    0.466
 347800.000    0.363
 347850.000    0.336
 347900.000    0.367
 347950.000    0.386
 348000.000    0.365
 348050.000    0.344
 348100.000    0.375
 348150.000    0.390
 348200.000    0.341
 348250.000    0.344
 348300.000    0.337
 348350.000    0.349
 348400.000    0.301
 348450.000    0.342
 348500.000    0.345
 348550.000    0.393
 348600.000    0.324
 348650.000    0.296
 348700.000    0.416
 348750.000    0.391
 348800.000    0.391
 348850.000    0.366
 348900.000    0.325
 348950.000    0.351
 349000.000    0.326
 349050.000    0.239
 349100.000    0.305
 349150.000    0.217
 349200.000    0.350
 349250.000    0.238
 349300.000    0.181
 349350.000    0.329
 349400.000    0.345
 349450.000    0.381
 349500.000    0.413
 349550.000    0.355
 349600.000    0.365
 349650.000    0.330
 349700.000    0.368
 349750.000    0.410
 349800.000    0.356
 349850.000    0.377
 349900.000    0.369
 349950.000    0.401
 350000.000    0.377
 350050.000    0.346
 350100.000    0.389
 350150.000    0.374
 350200.000    0.361
 350250.000    0.415
 350300.000    0.327
 350350.000    0.368
 350400.000    0.441
 350450.000    0.461
 350500.000    0.361
 350550.000    0.472
 350600.000    0.457
 350650.000    0.425
 350700.000    0.340
 350750.000    0.386
 350800.000    0.372
 350850.000    0.333
 350900.000    0.409
 350950.000    0.356
 351000.000    0.373
 351050.000    0.385
 351100.000    0.360
 351150.000    0.406
 351200.000    0.318
 351250.000    0.371
 351300.000    0.313
 351350.000    0.386
 351400.000    0.456
 351450.000    0.348
 351500.000    0.339
 351550.000    0.372
 351600.000    0.398
 351650.000    0.371
 351700.000    0.331
 351750.000    0.349
 351800.000    0.364
 351850.000    0.341
 351900.000    0.316
 351950.000    0.391
 352000.000    0.359
 352050.000    0.354
 352100.000    0.365
 352150.000    0.360
 352200.000    0.351
 352250.000    0.346
 352300.000    0.328
 352350.000    0.353
 352400.000    0.371
 352450.000    0.342
 352500.000    0.330
 352550.000    0.461
 352600.000    0.405
 352650.000    0.381
 352700.000    0.331
 352750.000    0.319
 352800.000    0.279
 352850.000    0.294
 352900.000    0.353
 352950.000    0.340
 353000.000    0.284
 353050.000    0.366
 353100.000    0.355
 353150.000    0.386
 353200.000    0.300
 353250.000    0.378
 353300.000    0.373
 353350.000    0.367
 353400.000    0.291
 353450.000    0.185
 353500.000    0.196
 353550.000    0.192
 353600.000    0.196
 353650.000    0.394
 353700.000    0.360
 353750.000    0.370
 353800.000    0.321
 353850.000    0.410
 353900.000    0.405
 353950.000    0.390
 354000.000    0.287
 354050.000    0.356
 354100.000    0.387
 354150.000    0.307
 354200.000    0.400
 354250.000    0.360
 354300.000    0.352
 354350.000    0.291
 354400.000    0.345
 354450.000    0.356
 354500.000    0.357
 354550.000    0.351
 354600.000    0.335
 354650.000    0.377
 354700.000    0.375
 354750.000    0.380
 354800.000    0.372
 354850.000    0.302
 354900.000    0.340
 354950.000    0.364
 355000.000    0.354
 355050.000    0.364
 355100.000    0.339
 355150.000    0.428
 355200.000    0.473
 355250.000    0.383
 355300.000    0.322
 355350.000    0.283
 355400.000    0.307
 355450.000    0.218
 355500.000    0.362
 355550.000    0.354
 355600.000    0.354
 355650.000    0.348
 355700.000    0.368
 355750.000    0.350
 355800.000    0.399
 355850.000    0.371
 355900.000    0.352
 355950.000    0.360
 356000.000    0.355
 356050.000    0.352
 356100.000    0.352
 356150.000    0.376
 356200.000    0.332
 356250.000    0.318
 356300.000    0.388
 356350.000    0.341
 356400.000    0.330
 356450.000    0.362
 356500.000    0.368
 356550.000    0.327
 356600.000    0.309
 356650.000    0.314
 356700.000    0.361
 356750.000    0.354
 356800.000    0.376
 356850.000    0.361
 356900.000    0.308
 356950.000    0.351
 357000.000    0.387
 357050.000    0.323
 357100.000    0.350
 357150.000    0.357
 357200.000    0.365
 357250.000    0.320
 357300.000    0.356
 357350.000    0.372
 357400.000    0.335
 357450.000    0.384
 357500.000    0.369
 357550.000    0.348
 357600.000    0.340
 357650.000    0.371
 357700.000    0.335
 357750.000    0.339
 357800.000    0.346
 357850.000    0.313
 357900.000    0.331
 357950.000    0.343
 358000.000    0.258
 358050.000    0.274
 358100.000    0.308
 358150.000    0.287
 358200.000    0.414
 358250.000    0.361
 358300.000    0.404
 358350.000    0.381
 358400.000    0.404
 358450.000    0.371
 358500.000    0.315
 358550.000    0.381
 358600.000    0.355
 358650.000    0.306
 358700.000    0.338
 358750.000    0.336
 358800.000    0.369
 358850.000    0.354
 358900.000    0.367
 358950.000    0.367
 359000.000    0.328
 359050.000    0.395
 359100.000    0.392
 359150.000    0.314
 359200.000    0.408
 359250.000    0.397
 359300.000    0.361
 359350.000    0.391
 359400.000    0.327
 359450.000    0.373
 359500.000    0.460
 359550.000    0.459
 359600.000    0.456
 359650.000    0.492
 359700.000    0.467
 359750.000    0.452
 359800.000    0.448
 359850.000    0.352
 359900.000    0.472
 359950.000    0.333
 360000.000    0.370
 360050.000    0.394
 360100.000    0.325
 360150.000    0.376
 360200.000    0.350
 360250.000    0.402
 360300.000    0.372
 360350.000    0.379
 360400.000    0.361
 360450.000    0.462
 360500.000    0.385
 360550.000    0.352
 360600.000    0.373
 360650.000    0.387
 360700.000    0.415
 360750.000    0.420
 360800.000    0.375
 360850.000    0.422
 360900.000    0.393
 360950.000    0.457
 361000.000    0.469
 361050.000    0.460
 361100.000    0.435
 361150.000    0.454
 361200.000    0.458
 361250.000    0.393
 361300.000    0.477
 361350.000    0.464
 361400.000    0.459
 361450.000    0.465
 361500.000    0.455
 361550.000    0.469
 361600.000    0.471
 361650.000    0.374
 361700.000    0.458
 361750.000    0.449
 361800.000    0.465
 361850.000    0.463
 361900.000    0.449
 361950.000    0.480
 362000.000    0.480
 362050.000    0.475
 362100.000    0.448
 362150.000    0.475
 362200.000    0.485
 362250.000    0.446
 362300.000    0.447
 362350.000    0.442
 362400.000    0.467
 362450.000    0.473
 362500.000    0.478
 362550.000    0.462
 362600.000    0.476
 362650.000    0.479
 362700.000    0.479
 362750.000    0.463
 362800.000    0.455
 362850.000    0.471
 362900.000    0.463
 362950.000    0.471
 363000.000    0.482
 363050.000    0.465
 363100.000    0.416
 363150.000    0.455
 363200.000    0.454
 363250.000    0.458
 363300.000    0.472
 363350.000    0.473
 363400.000    0.475
 363450.000    0.482
 363500.000    0.474
 363550.000    0.470
 363600.000    0.479
 363650.000    0.488
 363700.000    0.470
 363750.000    0.436
 363800.000    0.377
 363850.000    0.464
 363900.000    0.476
 363950.000    0.458
 364000.000    0.475
 364050.000    0.469
 364100.000    0.478
 364150.000    0.433
 364200.000    0.482
 364250.000    0.471
 364300.000    0.475
 364350.000    0.437
 364400.000    0.475
 364450.000    0.460
 364500.000    0.438
 364550.000    0.479
 364600.000    0.471
 364650.000    0.471
 364700.000    0.467
 364750.000    0.466
 364800.000    0.475
 364850.000    0.457
 364900.000    0.475
 364950.000    0.471
 365000.000    0.461
 365050.000    0.470
 365100.000    0.464
 365150.000    0.432
 365200.000    0.473
 365250.000    0.450
 365300.000    0.478
 365350.000    0.427
 365400.000    0.444
 365450.000    0.463
 365500.000    0.462
 365550.000    0.350
 365600.000    0.479
 365650.000    0.457
 365700.000    0.478
 365750.000    0.452
 365800.000    0.446
 365850.000    0.479
 365900.000    0.489
 365950.000    0.451
 366000.000    0.401
 366050.000    0.473
 366100.000    0.471
 366150.000    0.452
 366200.000    0.472
 366250.000    0.472
 366300.000    0.433
 366350.000    0.470
 366400.000    0.477
 366450.000    0.458
 366500.000    0.473
 366550.000    0.435
 366600.000    0.472
 366650.000    0.461
 366700.000    0.439
 366750.000    0.422
 366800.000    0.478
 366850.000    0.418
 366900.000    0.468
 366950.000    0.460
 367000.000    0.451
 367050.000    0.470
 367100.000    0.448
 367150.000    0.468
 367200.000    0.462
 367250.000    0.462
 367300.000    0.477
 367350.000    0.401
 367400.000    0.452
 367450.000    0.428
 367500.000    0.432
 367550.000    0.478
 367600.000    0.458
 367650.000    0.477
 367700.000    0.474
 367750.000    0.471
 367800.000    0.472
 367850.000    0.478
 367900.000    0.445
 367950.000    0.441
 368000.000    0.401
 368050.000    0.336
 368100.000    0.394
 368150.000    0.471
 368200.000    0.472
 368250.000    0.481
 368300.000    0.372
 368350.000    0.462
 368400.000    0.455
 368450.000    0.447
 368500.000    0.403
 368550.000    0.352
 368600.000    0.371
 368650.000    0.391
 368700.000    0.373
 368750.000    0.376
 368800.000    0.192
 368850.000    0.219
 368900.000    0.285
 368950.000    0.389
 369000.000    0.445
 369050.000    0.359
 369100.000    0.429
 369150.000    0.448
 369200.000    0.368
 369250.000    0.448
 369300.000    0.299
 369350.000    0.337
 369400.000    0.301
 369450.000    0.310
 369500.000    0.449
 369550.000    0.447
 369600.000    0.281
 369650.000    0.319
 369700.000    0.330
 369750.000    0.304
 369800.000    0.326
 369850.000    0.311
 369900.000    0.273
 369950.000    0.355
 370000.000    0.354
 370050.000    0.317
 370100.000    0.354
 370150.000    0.352
 370200.000    0.354
 370250.000    0.285
 370300.000    0.371
 370350.000    0.319
 370400.000    0.324
 370450.000    0.351
 370500.000    0.318
 370550.000    0.374
 370600.000    0.343
 370650.000    0.343
 370700.000    0.287
 370750.000    0.347
 370800.000    0.297
 370850.000    0.351
 370900.000    0.354
 370950.000    0.368
 371000.000    0.365
 371050.000    0.297
 371100.000    0.334
 371150.000    0.297
 371200.000    0.307
 371250.000    0.350
 371300.000    0.333
 371350.000    0.306
 371400.000    0.324
 371450.000    0.335
 371500.000    0.362
 371550.000    0.382
 371600.000    0.381
 371650.000    0.382
 371700.000    0.369
 371750.000    0.427
 371800.000    0.349
 371850.000    0.345
 371900.000    0.359
 371950.000    0.285
 372000.000    0.354
 372050.000    0.389
 372100.000    0.367
 372150.000    0.345
 372200.000    0.346
 372250.000    0.362
 372300.000    0.358
 372350.000    0.386
 372400.000    0.399
 372450.000    0.389
 372500.000    0.378
 372550.000    0.368
 372600.000    0.336
 372650.000    0.322
 372700.000    0.361
 372750.000    0.283
 372800.000    0.304
 372850.000    0.303
 372900.000    0.412
 372950.000    0.386
 373000.000    0.376
 373050.000    0.365
 373100.000    0.278
 373150.000    0.312
 373200.000    0.317
 373250.000    0.323
 373300.000    0.359
 373350.000    0.337
 373400.000    0.372
 373450.000    0.354
 373500.000    0.372
 373550.000    0.467
 373600.000    0.464
 373650.000    0.479
 373700.000    0.350
 373750.000    0.371
 373800.000    0.370
 373850.000    0.366
 373900.000    0.355
 373950.000    0.338
 374000.000    0.460
 374050.000    0.351
 374100.000    0.426
 374150.000    0.348
 374200.000    0.325
 374250.000    0.360
 374300.000    0.356
 374350.000    0.367
 374400.000    0.356
 374450.000    0.385
 374500.000    0.402
 374550.000    0.367
 374600.000    0.373
 374650.000    0.334
 374700.000    0.380
 374750.000    0.442
 374800.000    0.476
 374850.000    0.437
 374900.000    0.474
 374950.000    0.384
 375000.000    0.463
 375050.000    0.404
 375100.000    0.351
 375150.000    0.462
 375200.000    0.433
 375250.000    0.354
 375300.000    0.392
 375350.000    0.415
 375400.000    0.398
 375450.000    0.480
 375500.000    0.469
 375550.000    0.479
 375600.000    0.471
 375650.000    0.424
 375700.000    0.461
 375750.000    0.475
 375800.000    0.474
 375850.000    0.426
 375900.000    0.370
 375950.000    0.489
 376000.000    0.417
 376050.000    0.481
 376100.000    0.473
 376150.000    0.471
 376200.000    0.447
 376250.000    0.394
 376300.000    0.462
 376350.000    0.442
 376400.000    0.486
 376450.000    0.468
 376500.000    0.424
 376550.000    0.370
 376600.000    0.469
 376650.000    0.439
 376700.000    0.467
 376750.000    0.469
 376800.000    0.443
 376850.000    0.412
 376900.000    0.385
 376950.000    0.464
 377000.000    0.391
 377050.000    0.323
 377100.000    0.409
 377150.000    0.296
 377200.000    0.330
 377250.000    0.399
 377300.000    0.439
 377350.000    0.335
 377400.000    0.293
 377450.000    0.372
 377500.000    0.294
 377550.000    0.366
 377600.000    0.442
 377650.000    0.404
 377700.000    0.386
 377750.000    0.351
 377800.000    0.404
 377850.000    0.317
 377900.000    0.401
 377950.000    0.415
 378000.000    0.456
 378050.000    0.327
 378100.000    0.353
 378150.000    0.458
 378200.000    0.455
 378250.000    0.367
 378300.000    0.339
 378350.000    0.344
 378400.000    0.479
 378450.000    0.470
 378500.000    0.371
 378550.000    0.379
 378600.000    0.384
 378650.000    0.403
 378700.000    0.336
 378750.000    0.343
 378800.000    0.308
 378850.000    0.410
 378900.000    0.419
 378950.000    0.398
 379000.000    0.371
 379050.000    0.417
 379100.000    0.383
 379150.000    0.453
 379200.000    0.420
 379250.000    0.449
 379300.000    0.381
 379350.000    0.402
 379400.000    0.434
 379450.000    0.477
 379500.000    0.434
 379550.000    0.381
 379600.000    0.331
 379650.000    0.364
 379700.000    0.460
 379750.000    0.460
 379800.000    0.464
 379850.000    0.468
 379900.000    0.463
 379950.000    0.454
 380000.000    0.427
 380050.000    0.426
 380100.000    0.444
 380150.000    0.468
 380200.000    0.468
 380250.000    0.474
 380300.000    0.479
 380350.000    0.468
 380400.000    0.452
 380450.000    0.467
 380500.000    0.417
 380550.000    0.384
 380600.000    0.471
 380650.000    0.377
 380700.000    0.425
 380750.000    0.399
 380800.000    0.458
 380850.000    0.444
 380900.000    0.429
 380950.000    0.404
 381000.000    0.435
 381050.000    0.393
 381100.000    0.398
 381150.000    0.370
 381200.000    0.446
 381250.000    0.474
 381300.000    0.468
 381350.000    0.410
 381400.000    0.478
 381450.000    0.460
 381500.000    0.455
 381550.000    0.432
 381600.000    0.446
 381650.000    0.480
 381700.000    0.391
 381750.000    0.428
 381800.000    0.449
 381850.000    0.405
 381900.000    0.464
 381950.000    0.358
 382000.000    0.347
 382050.000    0.338
 382100.000    0.374
 382150.000    0.456
 382200.000    0.277
 382250.000    0.252
 382300.000    0.276
 382350.000    0.440
 382400.000    0.419
 382450.000    0.315
 382500.000    0.310
 382550.000    0.445
 382600.000    0.481
 382650.000    0.449
 382700.000    0.468
 382750.000    0.459
 382800.000    0.448
 382850.000    0.440
 382900.000    0.465
 382950.000    0.400
 383000.000    0.457
 383050.000    0.393
 383100.000    0.283
 383150.000    0.271
 383200.000    0.292
 383250.000    0.311
 383300.000    0.353
 383350.000    0.323
 383400.000    0.324
 383450.000    0.272
 383500.000    0.308
 383550.000    0.363
 383600.000    0.439
 383650.000    0.368
 383700.000    0.370
 383750.000    0.354
 383800.000    0.309
 383850.000    0.300
 383900.000    0.248
 383950.000    0.416
 384000.000    0.290
 384050.000    0.341
 384100.000    0.363
 384150.000    0.259
 384200.000    0.316
 384250.000    0.346
 384300.000    0.320
 384350.000    0.331
 384400.000    0.286
 384450.000    0.323
 384500.000    0.216
 384550.000    0.376
 384600.000    0.286
 384650.000    0.299
 384700.000    0.294
 384750.000    0.291
 384800.000    0.281
 384850.000    0.338
 384900.000    0.200
 384950.000    0.230
 385000.000    0.236
 385050.000    0.308
 385100.000    0.334
 385150.000    0.322
 385200.000    0.242
 385250.000    0.295
 385300.000    0.317
 385350.000    0.319
 385400.000    0.278
 385450.000    0.301
 385500.000    0.309
 385550.000    0.379
 385600.000    0.261
 385650.000    0.197
 385700.000    0.220
 385750.000    0.289
 385800.000    0.318
 385850.000    0.255
 385900.000    0.252
 385950.000    0.310
 386000.000    0.224
 386050.000    0.260
 386100.000    0.231
 386150.000    0.198
 386200.000    0.223
 386250.000    0.223
 386300.000    0.283
 386350.000    0.247
 386400.000    0.306
 386450.000    0.229
 386500.000    0.256
 386550.000    0.250
 386600.000    0.345
 386650.000    0.363
 386700.000    0.288
 386750.000    0.295
 386800.000    0.329
 386850.000    0.362
 386900.000    0.315
 386950.000    0.334
 387000.000    0.296
 387050.000    0.294
 387100.000    0.340
 387150.000    0.333
 387200.000    0.367
 387250.000    0.346
 387300.000    0.305
 387350.000    0.332
 387400.000    0.316
 387450.000    0.339
 387500.000    0.339
 387550.000    0.439
 387600.000    0.359
 387650.000    0.312
 387700.000    0.253
 387750.000    0.306
 387800.000    0.329
 387850.000    0.318
 387900.000    0.364
 387950.000    0.333
 388000.000    0.325
 388050.000    0.367
 388100.000    0.321
 388150.000    0.381
 388200.000    0.320
 388250.000    0.316
 388300.000    0.315
 388350.000    0.304
 388400.000    0.297
 388450.000    0.301
 388500.000    0.296
 388550.000    0.300
 388600.000    0.262
 388650.000    0.314
 388700.000    0.324
 388750.000    0.277
 388800.000    0.293
 388850.000    0.287
 388900.000    0.273
 388950.000    0.260
 389000.000    0.312
 389050.000    0.373
 389100.000    0.451
 389150.000    0.415
 389200.000    0.428
 389250.000    0.398
 389300.000    0.361
 389350.000    0.373
 389400.000    0.392
 389450.000    0.462
 389500.000    0.444
 389550.000    0.352
 389600.000    0.314
 389650.000    0.423
 389700.000    0.370
 389750.000    0.419
 389800.000    0.449
 389850.000    0.328
 389900.000    0.344
 389950.000    0.338
 390000.000    0.359
 390050.000    0.443
 390100.000    0.356
 390150.000    0.447
 390200.000    0.334
 390250.000    0.388
 390300.000    0.346
 390350.000    0.335
 390400.000    0.431
 390450.000    0.367
 390500.000    0.390
 390550.000    0.323
 390600.000    0.404
 390650.000    0.418
 390700.000    0.370
 390750.000    0.447
 390800.000    0.342
 390850.000    0.379
 390900.000    0.347
 390950.000    0.370
 391000.000    0.316
 391050.000    0.467
 391100.000    0.436
 391150.000    0.455
 391200.000    0.452
 391250.000    0.410
 391300.000    0.382
 391350.000    0.419
 391400.000    0.436
 391450.000    0.392
 391500.000    0.444
 391550.000    0.374
 391600.000    0.459
 391650.000    0.459
 391700.000    0.427
 391750.000    0.467
 391800.000    0.438
 391850.000    0.454
 391900.000    0.423
 391950.000    0.420
 392000.000    0.341
 392050.000    0.400
 392100.000    0.361
 392150.000    0.304
 392200.000    0.296
 392250.000    0.298
 392300.000    0.387
 392350.000    0.332
 392400.000    0.359
 392450.000    0.371
 392500.000    0.348
 392550.000    0.371
 392600.000    0.390
 392650.000    0.347
 392700.000    0.365
 392750.000    0.370
 392800.000    0.340
 392850.000    0.372
 392900.000    0.314
 392950.000    0.376
 393000.000    0.347
 393050.000    0.421
 393100.000    0.363
 393150.000    0.355
 393200.000    0.325
 393250.000    0.342
 393300.000    0.338
 393350.000    0.324
 393400.000    0.340
 393450.000    0.410
 393500.000    0.457
 393550.000    0.453
 393600.000    0.427
 393650.000    0.354
 393700.000    0.362
 393750.000    0.354
 393800.000    0.367
 393850.000    0.360
 393900.000    0.300
 393950.000    0.356
 394000.000    0.362
 394050.000    0.372
 394100.000    0.366
 394150.000    0.375
 394200.000    0.286
 394250.000    0.289
 394300.000    0.317
 394350.000    0.331
 394400.000    0.296
 394450.000    0.362
 394500.000    0.417
 394550.000    0.317
 394600.000    0.397
 394650.000    0.352
 394700.000    0.363
 394750.000    0.339
 394800.000    0.351
 394850.000    0.381
 394900.000    0.390
 394950.000    0.359
 395000.000    0.377
 395050.000    0.360
 395100.000    0.356
 395150.000    0.340
 395200.000    0.390
 395250.000    0.432
 395300.000    0.336
 395350.000    0.366
 395400.000    0.377
 395450.000    0.361
 395500.000    0.378
 395550.000    0.352
 395600.000    0.330
 395650.000    0.401
 395700.000    0.365
 395750.000    0.359
 395800.000    0.330
 395850.000    0.338
 395900.000    0.279
 395950.000    0.409
 396000.000    0.345
 396050.000    0.397
 396100.000    0.373
 396150.000    0.340
 396200.000    0.337
 396250.000    0.354
 396300.000    0.466
 396350.000    0.336
 396400.000    0.362
 396450.000    0.370
 396500.000    0.352
 396550.000    0.367
 396600.000    0.331
 396650.000    0.398
 396700.000    0.364
 396750.000    0.383
 396800.000    0.359
 396850.000    0.401
 396900.000    0.353
 396950.000    0.367
 397000.000    0.372
 397050.000    0.361
 397100.000    0.371
 397150.000    0.320
 397200.000    0.375
 397250.000    0.331
 397300.000    0.300
 397350.000    0.359
 397400.000    0.416
 397450.000    0.289
 397500.000    0.376
 397550.000    0.404
 397600.000    0.357
 397650.000    0.304
 397700.000    0.404
 397750.000    0.342
 397800.000    0.302
 397850.000    0.335
 397900.000    0.391
 397950.000    0.457
 398000.000    0.393
 398050.000    0.343
 398100.000    0.311
 398150.000    0.315
 398200.000    0.361
 398250.000    0.378
 398300.000    0.279
 398350.000    0.337
 398400.000    0.280
 398450.000    0.191
 398500.000    0.352
 398550.000    0.309
 398600.000    0.327
 398650.000    0.176
 398700.000    0.188
 398750.000    0.276
 398800.000    0.226
 398850.000    0.215
 398900.000    0.269
 398950.000    0.210
 399000.000    0.172
 399050.000    0.175
 399100.000    0.190
 399150.000    0.199
 399200.000    0.288
 399250.000    0.188
 399300.000    0.360
 399350.000    0.180
 399400.000    0.304
 399450.000    0.229
 399500.000    0.176
 399550.000    0.196
 399600.000    0.265
 399650.000    0.188
 399700.000    0.358
 399750.000    0.449
 399800.000    0.410
 399850.000    0.445
 399900.000    0.358
 399950.000    0.437
 400000.000    0.375
 400050.000    0.435
 400100.000    0.364
 400150.000    0.380
 400200.000    0.397
 400250.000    0.462
 400300.000    0.437
 400350.000    0.423
 400400.000    0.445
 400450.000    0.459
 400500.000    0.445
 400550.000    0.464
 400600.000    0.445
 400650.000    0.424
 400700.000    0.468
 400750.000    0.470
 400800.000    0.343
 400850.000    0.358
 400900.000    0.368
 400950.000    0.423
 401000.000    0.436
 401050.000    0.340
 401100.000    0.428
 401150.000    0.439
 401200.000    0.346
 401250.000    0.344
 401300.000    0.304
 401350.000    0.347
 401400.000    0.314
 401450.000    0.303
 401500.000    0.361
 401550.000    0.463
 401600.000    0.449
 401650.000    0.442
 401700.000    0.386
 401750.000    0.373
 401800.000    0.184
 401850.000    0.328
 401900.000    0.327
 401950.000    0.388
 402000.000    0.371
 402050.000    0.412
 402100.000    0.300
 402150.000    0.333
 402200.000    0.330
 402250.000    0.394
 402300.000    0.384
 402350.000    0.334
 402400.000    0.341
 402450.000    0.332
 402500.000    0.422
 402550.000    0.373
 402600.000    0.405
 402650.000    0.346
 402700.000    0.476
 402750.000    0.477
 402800.000    0.345
 402850.000    0.457
 402900.000    0.402
 402950.000    0.425
 403000.000    0.270
 403050.000    0.349
 403100.000    0.443
 403150.000    0.301
 403200.000    0.214
 403250.000    0.420
 403300.000    0.326
 403350.000    0.445
 403400.000    0.379
 403450.000    0.348
 403500.000    0.365
 403550.000    0.370
 403600.000    0.356
 403650.000    0.280
 403700.000    0.345
 403750.000    0.308
 403800.000    0.355
 403850.000    0.340
 403900.000    0.348
 403950.000    0.419
 404000.000    0.382
 404050.000    0.408
 404100.000    0.434
 404150.000    0.351
 404200.000    0.382
 404250.000    0.338
 404300.000    0.383
 404350.000    0.369
 404400.000    0.360
 404450.000    0.443
 404500.000    0.319
 404550.000    0.352
 404600.000    0.290
 404650.000    0.361
 404700.000    0.337
 404750.000    0.468
 404800.000    0.399
 404850.000    0.356
 404900.000    0.362
 404950.000    0.374
 405000.000    0.373
 405050.000    0.383
 405100.000    0.384
 405150.000    0.339
 405200.000    0.351
 405250.000    0.304
 405300.000    0.341
 405350.000    0.320
 405400.000    0.362
 405450.000    0.394
 405500.000    0.370
 405550.000    0.337
 405600.000    0.336
 405650.000    0.315
 405700.000    0.329
 405750.000    0.363
 405800.000    0.293
 405850.000    0.365
 405900.000    0.345
 405950.000    0.304
 406000.000    0.309
 406050.000    0.178
 406100.000    0.344
 406150.000    0.348
 406200.000    0.325
 406250.000    0.430
 406300.000    0.352
 406350.000    0.401
 406400.000    0.385
 406450.000    0.359
 406500.000    0.307
 406550.000    0.310
 406600.000    0.320
 406650.000    0.323
 406700.000    0.361
 406750.000    0.181
 406800.000    0.369
 406850.000    0.303
 406900.000    0.197
 406950.000    0.344
 407000.000    0.314
 407050.000    0.324
 407100.000    0.356
 407150.000    0.329
 407200.000    0.340
 407250.000    0.309
 407300.000    0.357
 407350.000    0.364
 407400.000    0.306
 407450.000    0.351
 407500.000    0.386
 407550.000    0.403
 407600.000    0.345
 407650.000    0.367
 407700.000    0.370
 407750.000    0.364
 407800.000    0.319
 407850.000    0.374
 407900.000    0.477
 407950.000    0.378
 408000.000    0.370
 408050.000    0.401
 408100.000    0.350
 408150.000    0.344
 408200.000    0.331
 408250.000    0.360
 408300.000    0.368
 408350.000    0.312
 408400.000    0.342
 408450.000    0.366
 408500.000    0.365
 408550.000    0.366
 408600.000    0.329
 408650.000    0.303
 408700.000    0.309
 408750.000    0.359
 408800.000    0.341
 408850.000    0.355
 408900.000    0.383
 408950.000    0.362
 409000.000    0.372
 409050.000    0.360
 409100.000    0.363
 409150.000    0.355
 409200.000    0.342
 409250.000    0.310
 409300.000    0.319
 409350.000    0.344
 409400.000    0.380
 409450.000    0.353
 409500.000    0.341
 409550.000    0.382
 409600.000    0.360
 409650.000    0.335
 409700.000    0.308
 409750.000    0.349
 409800.000    0.364
 409850.000    0.382
 409900.000    0.314
 409950.000    0.365
 410000.000    0.353
 410050.000    0.351
 410100.000    0.370
 410150.000    0.423
 410200.000    0.317
 410250.000    0.316
 410300.000    0.344
 410350.000    0.355
 410400.000    0.326
 410450.000    0.316
 410500.000    0.378
 410550.000    0.344
 410600.000    0.400
 410650.000    0.314
 410700.000    0.319
 410750.000    0.343
 410800.000    0.378
 410850.000    0.358
 410900.000    0.379
 410950.000    0.384
 411000.000    0.353
 411050.000    0.300
 411100.000    0.345
 411150.000    0.391
 411200.000    0.422
 411250.000    0.349
 411300.000    0.368
 411350.000    0.338
 411400.000    0.339
 411450.000    0.319
 411500.000    0.336
 411550.000    0.357
 411600.000    0.328
 411650.000    0.377
 411700.000    0.347
 411750.000    0.453
 411800.000    0.345
 411850.000    0.327
 411900.000    0.307
 411950.000    0.341
 412000.000    0.350
 412050.000    0.277
 412100.000    0.336
 412150.000    0.335
 412200.000    0.314
 412250.000    0.365
 412300.000    0.325
 412350.000    0.340
 412400.000    0.306
 412450.000    0.345
 412500.000    0.315
 412550.000    0.329
 412600.000    0.347
 412650.000    0.339
 412700.000    0.354
 412750.000    0.346
 412800.000    0.361
 412850.000    0.306
 412900.000    0.356
 412950.000    0.377
 413000.000    0.318
 413050.000    0.423
 413100.000    0.375
 413150.000    0.386
 413200.000    0.366
 413250.000    0.357
 413300.000    0.329
 413350.000    0.335
 413400.000    0.310
 413450.000    0.325
 413500.000    0.350
 413550.000    0.354
 413600.000    0.346
 413650.000    0.339
 413700.000    0.330
 413750.000    0.363
 413800.000    0.332
 413850.000    0.387
 413900.000    0.305
 413950.000    0.367
 414000.000    0.339
 414050.000    0.423
 414100.000    0.363
 414150.000    0.372
 414200.000    0.382
 414250.000    0.362
 414300.000    0.355
 414350.000    0.372
 414400.000    0.367
 414450.000    0.348
 414500.000    0.323
 414550.000    0.368
 414600.000    0.338
 414650.000    0.333
 414700.000    0.326
 414750.000    0.329
 414800.000    0.413
 414850.000    0.441
 414900.000    0.390
 414950.000    0.444
 415000.000    0.468
 415050.000    0.455
 415100.000    0.397
 415150.000    0.376
 415200.000    0.317
 415250.000    0.370
 415300.000    0.401
 415350.000    0.359
 415400.000    0.394
 415450.000    0.327
 415500.000    0.349
 415550.000    0.351
 415600.000    0.349
 415650.000    0.369
 415700.000    0.358
 415750.000    0.342
 415800.000    0.316
 415850.000    0.454
 415900.000    0.348
 415950.000    0.338
 416000.000    0.326
 416050.000    0.333
 416100.000    0.331
 416150.000    0.371
 416200.000    0.393
 416250.000    0.364
 416300.000    0.398
 416350.000    0.299
 416400.000    0.295
 416450.000    0.309
 416500.000    0.349
 416550.000    0.300
 416600.000    0.416
 416650.000    0.331
 416700.000    0.352
 416750.000    0.387
 416800.000    0.328
 416850.000    0.351
 416900.000    0.379
 416950.000    0.354
 417000.000    0.378
 417050.000    0.377
 417100.000    0.376
 417150.000    0.343
 417200.000    0.360
 417250.000    0.436
 417300.000    0.402
 417350.000    0.398
 417400.000    0.372
 417450.000    0.362
 417500.000    0.339
 417550.000    0.372
 417600.000    0.328
 417650.000    0.360
 417700.000    0.348
 417750.000    0.384
 417800.000    0.390
 417850.000    0.359
 417900.000    0.379
 417950.000    0.400
 418000.000    0.403
 418050.000    0.386
 418100.000    0.391
 418150.000    0.284
 418200.000    0.426
 418250.000    0.372
 418300.000    0.438
 418350.000    0.362
 418400.000    0.329
 418450.000    0.428
 418500.000    0.373
 418550.000    0.447
 418600.000    0.358
 418650.000    0.313
 418700.000    0.341
 418750.000    0.389
 418800.000    0.368
 418850.000    0.344
 418900.000    0.337
 418950.000    0.348
 419000.000    0.391
 419050.000    0.284
 419100.000    0.390
 419150.000    0.341
 419200.000    0.355
 419250.000    0.422
 419300.000    0.325
 419350.000    0.351
 419400.000    0.373
 419450.000    0.343
 419500.000    0.318
 419550.000    0.327
 419600.000    0.327
 419650.000    0.332
 419700.000    0.407
 419750.000    0.278
 419800.000    0.364
 419850.000    0.396
 419900.000    0.355
 419950.000    0.447
 420000.000    0.379
 420050.000    0.394
 420100.000    0.375
 420150.000    0.362
 420200.000    0.318
 420250.000    0.372
 420300.000    0.354
 420350.000    0.333
 420400.000    0.372
 420450.000    0.388
 420500.000    0.402
 420550.000    0.326
 420600.000    0.345
 420650.000    0.309
 420700.000    0.372
 420750.000    0.365
 420800.000    0.356
 420850.000    0.413
 420900.000    0.351
 420950.000    0.368
 421000.000    0.343
 421050.000    0.333
 421100.000    0.368
 421150.000    0.332
 421200.000    0.360
 421250.000    0.362
 421300.000    0.301
 421350.000    0.365
 421400.000    0.341
 421450.000    0.377
 421500.000    0.405
 421550.000    0.336
 421600.000    0.303
 421650.000    0.360
 421700.000    0.356
 421750.000    0.397
 421800.000    0.371
 421850.000    0.340
 421900.000    0.395
 421950.000    0.372
 422000.000    0.337
 422050.000    0.329
 422100.000    0.355
 422150.000    0.319
 422200.000    0.350
 422250.000    0.362
 422300.000    0.342
 422350.000    0.346
 422400.000    0.332
 422450.000    0.301
 422500.000    0.357
 422550.000    0.315
 422600.000    0.364
 422650.000    0.301
 422700.000    0.351
 422750.000    0.310
 422800.000    0.352
 422850.000    0.345
 422900.000    0.358
 422950.000    0.374
 423000.000    0.336
 423050.000    0.321
 423100.000    0.347
 423150.000    0.394
 423200.000    0.329
 423250.000    0.310
 423300.000    0.408
 423350.000    0.384
 423400.000    0.413
 423450.000    0.352
 423500.000    0.372
 423550.000    0.362
 423600.000    0.346
 423650.000    0.326
 423700.000    0.339
 423750.000    0.384
 423800.000    0.285
 423850.000    0.323
 423900.000    0.332
 423950.000    0.359
 424000.000    0.400
 424050.000    0.303
 424100.000    0.338
 424150.000    0.362
 424200.000    0.341
 424250.000    0.308
 424300.000    0.352
 424350.000    0.342
 424400.000    0.388
 424450.000    0.312
 424500.000    0.375
 424550.000    0.328
 424600.000    0.381
 424650.000    0.355
 424700.000    0.199
 424750.000    0.185
 424800.000    0.175
 424850.000    0.192
 424900.000    0.183
 424950.000    0.254
 425000.000    0.360
 425050.000    0.180
 425100.000    0.170
 425150.000    0.214
 425200.000    0.186
 425250.000    0.206
 425300.000    0.174
 425350.000    0.309
 425400.000    0.366
 425450.000    0.314
 425500.000    0.379
 425550.000    0.355
 425600.000    0.269
 425650.000    0.332
 425700.000    0.334
 425750.000    0.368
 425800.000    0.366
 425850.000    0.405
 425900.000    0.387
 425950.000    0.367
 426000.000    0.365
 426050.000    0.348
 426100.000    0.354
 426150.000    0.359
 426200.000    0.355
 426250.000    0.345
 426300.000    0.343
 426350.000    0.404
 426400.000    0.335
 426450.000    0.330
 426500.000    0.305
 426550.000    0.345
 426600.000    0.402
 426650.000    0.388
 426700.000    0.410
 426750.000    0.456
 426800.000    0.414
 426850.000    0.357
 426900.000    0.306
 426950.000    0.383
 427000.000    0.371
 427050.000    0.378
 427100.000    0.359
 427150.000    0.352
 427200.000    0.370
 427250.000    0.455
 427300.000    0.380
 427350.000    0.383
 427400.000    0.346
 427450.000    0.335
 427500.000    0.304
 427550.000    0.363
 427600.000    0.327
 427650.000    0.385
 427700.000    0.301
 427750.000    0.313
 427800.000    0.353
 427850.000    0.320
 427900.000    0.357
 427950.000    0.357
 428000.000    0.345
 428050.000    0.386
 428100.000    0.416
 428150.000    0.386
 428200.000    0.365
 428250.000    0.393
 428300.000    0.304
 428350.000    0.348
 428400.000    0.347
 428450.000    0.335
 428500.000    0.302
 428550.000    0.344
 428600.000    0.274
 428650.000    0.375
 428700.000    0.348
 428750.000    0.348
 428800.000    0.450
 428850.000    0.447
 428900.000    0.368
 428950.000    0.341
 429000.000    0.380
 429050.000    0.367
 429100.000    0.360
 429150.000    0.313
 429200.000    0.364
 429250.000    0.337
 429300.000    0.385
 429350.000    0.349
 429400.000    0.352
 429450.000    0.373
 429500.000    0.407
 429550.000    0.368
 429600.000    0.356
 429650.000    0.366
 429700.000    0.348
 429750.000    0.320
 429800.000    0.359
 429850.000    0.333
 429900.000    0.339
 429950.000    0.457
 430000.000    0.381
 430050.000    0.374
 430100.000    0.383
 430150.000    0.471
 430200.000    0.453
 430250.000    0.436
 430300.000    0.448
 430350.000    0.316
 430400.000    0.426
 430450.000    0.294
 430500.000    0.448
 430550.000    0.369
 430600.000    0.386
 430650.000    0.381
 430700.000    0.480
 430750.000    0.468
 430800.000    0.474
 430850.000    0.392
 430900.000    0.465
 430950.000    0.314
 431000.000    0.292
 431050.000    0.392
 431100.000    0.383
 431150.000    0.322
 431200.000    0.326
 431250.000    0.337
 431300.000    0.356
 431350.000    0.454
 431400.000    0.469
 431450.000    0.468
 431500.000    0.450
 431550.000    0.470
 431600.000    0.451
 431650.000    0.452
 431700.000    0.320
 431750.000    0.328
 431800.000    0.360
 431850.000    0.316
 431900.000    0.390
 431950.000    0.343
 432000.000    0.295
 432050.000    0.333
 432100.000    0.292
 432150.000    0.331
 432200.000    0.341
 432250.000    0.294
 432300.000    0.364
 432350.000    0.419
 432400.000    0.396
 432450.000    0.340
 432500.000    0.305
 432550.000    0.348
 432600.000    0.325
 432650.000    0.203
 432700.000    0.183
 432750.000    0.211
 432800.000    0.166
 432850.000    0.182
 432900.000    0.186
 432950.000    0.291
 433000.000    0.333
 433050.000    0.188
 433100.000    0.183
 433150.000    0.175
 433200.000    0.194
 433250.000    0.212
 433300.000    0.317
 433350.000    0.334
 433400.000    0.340
 433450.000    0.335
 433500.000    0.323
 433550.000    0.353
 433600.000    0.285
 433650.000    0.300
 433700.000    0.350
 433750.000    0.305
 433800.000    0.331
 433850.000    0.286
 433900.000    0.323
 433950.000    0.435
 434000.000    0.460
 434050.000    0.453
 434100.000    0.457
 434150.000    0.464
 434200.000    0.445
 434250.000    0.466
 434300.000    0.469
 434350.000    0.447
 434400.000    0.465
 434450.000    0.457
 434500.000    0.467
 434550.000    0.376
 434600.000    0.362
 434650.000    0.342
 434700.000    0.366
 434750.000    0.451
 434800.000    0.460
 434850.000    0.445
 434900.000    0.460
 434950.000    0.460
 435000.000    0.472
 435050.000    0.468
 435100.000    0.470
 435150.000    0.469
 435200.000    0.462
 435250.000    0.420
 435300.000    0.465
 435350.000    0.488
 435400.000    0.437
 435450.000    0.466
 435500.000    0.447
 435550.000    0.474
 435600.000    0.468
 435650.000    0.468
 435700.000    0.466
 435750.000    0.465
 435800.000    0.455
 435850.000    0.456
 435900.000    0.431
 435950.000    0.350
 436000.000    0.405
 436050.000    0.316
 436100.000    0.369
 436150.000    0.441
 436200.000    0.430
 436250.000    0.474
 436300.000    0.461
 436350.000    0.328
 436400.000    0.367
 436450.000    0.345
 436500.000    0.350
 436550.000    0.324
 436600.000    0.350
 436650.000    0.307
 436700.000    0.347
 436750.000    0.273
 436800.000    0.349
 436850.000    0.302
 436900.000    0.355
 436950.000    0.453
 437000.000    0.466
 437050.000    0.401
 437100.000    0.368
 437150.000    0.364
 437200.000    0.342
 437250.000    0.352
 437300.000    0.333
 437350.000    0.336
 437400.000    0.336
 437450.000    0.360
 437500.000    0.332
 437550.000    0.458
 437600.000    0.413
 437650.000    0.359
 437700.000    0.305
 437750.000    0.457
 437800.000    0.340
 437850.000    0.330
 437900.000    0.303
 437950.000    0.284
 438000.000    0.334
 438050.000    0.419
 438100.000    0.306
 438150.000    0.347
 438200.000    0.361
 438250.000    0.347
 438300.000    0.280
 438350.000    0.265
 438400.000    0.286
 438450.000    0.339
 438500.000    0.357
 438550.000    0.337
 438600.000    0.294
 438650.000    0.347
 438700.000    0.281
 438750.000    0.304
 438800.000    0.168
 438850.000    0.177
 438900.000    0.196
 438950.000    0.231
 439000.000    0.208
 439050.000    0.195
 439100.000    0.189
 439150.000    0.210
 439200.000    0.166
 439250.000    0.189
 439300.000    0.167
 439350.000    0.238
 439400.000    0.193
 439450.000    0.176
 439500.000    0.181
 439550.000    0.182
 439600.000    0.188
 439650.000    0.201
 439700.000    0.185
 439750.000    0.174
 439800.000    0.181
 439850.000    0.186
 439900.000    0.177
 439950.000    0.206
 440000.000    0.211
 440050.000    0.189
 440100.000    0.207
 440150.000    0.205
 440200.000    0.219
 440250.000    0.207
 440300.000    0.187
 440350.000    0.172
 440400.000    0.216
 440450.000    0.202
 440500.000    0.218
 440550.000    0.172
 440600.000    0.175
 440650.000    0.196
 440700.000    0.202
 440750.000    0.179
 440800.000    0.182
 440850.000    0.195
 440900.000    0.192
 440950.000    0.191
 441000.000    0.195
 441050.000    0.246
 441100.000    0.254
 441150.000    0.181
 441200.000    0.183
 441250.000    0.180
 441300.000    0.176
 441350.000    0.232
 441400.000    0.192
 441450.000    0.170
 441500.000    0.193
 441550.000    0.200
 441600.000    0.194
 441650.000    0.200
 441700.000    0.200
 441750.000    0.184
 441800.000    0.174
 441850.000    0.229
 441900.000    0.187
 441950.000    0.177
 442000.000    0.184
 442050.000    0.172
 442100.000    0.185
 442150.000    0.218
 442200.000    0.186
 442250.000    0.184
 442300.000    0.187
 442350.000    0.199
 442400.000    0.177
 442450.000    0.220
 442500.000    0.185
 442550.000    0.191
 442600.000    0.205
 442650.000    0.168
 442700.000    0.192
 442750.000    0.193
 442800.000    0.192
 442850.000    0.171
 442900.000    0.192
 442950.000    0.203
 443000.000    0.226
 443050.000    0.180
 443100.000    0.194
 443150.000    0.171
 443200.000    0.185
 443250.000    0.174
 443300.000    0.223
 443350.000    0.197
 443400.000    0.184
 443450.000    0.204
 443500.000    0.177
 443550.000    0.181
 443600.000    0.210
 443650.000    0.199
 443700.000    0.193
 443750.000    0.192
 443800.000    0.174
 443850.000    0.199
 443900.000    0.203
 443950.000    0.252
 444000.000    0.183
 444050.000    0.182
 444100.000    0.187
 444150.000    0.202
 444200.000    0.189
 444250.000    0.185
 444300.000    0.227
 444350.000    0.208
 444400.000    0.175
 444450.000    0.193
 444500.000    0.184
 444550.000    0.195
 444600.000    0.189
 444650.000    0.196
 444700.000    0.232
 444750.000    0.173
 444800.000    0.182
 444850.000    0.181
 444900.000    0.202
 444950.000    0.192
 445000.000    0.176
 445050.000    0.191
 445100.000    0.238
 445150.000    0.196
 445200.000    0.183
 445250.000    0.180
 445300.000    0.210
 445350.000    0.190
 445400.000    0.188
 445450.000    0.187
 445500.000    0.170
 445550.000    0.192
 445600.000    0.180
 445650.000    0.183
 445700.000    0.173
 445750.000    0.198
 445800.000    0.193
 445850.000    0.185
 445900.000    0.190
 445950.000    0.177
 446000.000    0.175
 446050.000    0.212
 446100.000    0.199
 446150.000    0.215
 446200.000    0.183
 446250.000    0.231
 446300.000    0.347
 446350.000    0.323
 446400.000    0.372
 446450.000    0.335
 446500.000    0.401
 446550.000    0.268
 446600.000    0.329
 446650.000    0.360
 446700.000    0.327
 446750.000    0.274
 446800.000    0.223
 446850.000    0.192
 446900.000    0.182
 446950.000    0.257
 447000.000    0.226
 447050.000    0.196
 447100.000    0.188
 447150.000    0.205
 447200.000    0.180
 447250.000    0.364
 447300.000    0.299
 447350.000    0.339
 447400.000    0.338
 447450.000    0.414
 447500.000    0.362
 447550.000    0.310
 447600.000    0.340
 447650.000    0.290
 447700.000    0.178
 447750.000    0.175
 447800.000    0.174
 447850.000    0.165
 447900.000    0.174
 447950.000    0.259
 448000.000    0.166
 448050.000    0.203
 448100.000    0.203
 448150.000    0.182
 448200.000    0.177
 448250.000    0.206
 448300.000    0.180
 448350.000    0.200
 448400.000    0.203
 448450.000    0.199
 448500.000    0.340
 448550.000    0.333
 448600.000    0.338
 448650.000    0.364
 448700.000    0.350
 448750.000    0.311
 448800.000    0.328
 448850.000    0.347
 448900.000    0.355
 448950.000    0.334
 449000.000    0.357
 449050.000    0.312
 449100.000    0.313
 449150.000    0.302
 449200.000    0.346
 449250.000    0.365
 449300.000    0.358
 449350.000    0.304
 449400.000    0.328
 449450.000    0.395
 449500.000    0.345
 449550.000    0.363
 449600.000    0.347
 449650.000    0.382
 449700.000    0.373
 449750.000    0.400
 449800.000    0.309
 449850.000    0.398
 449900.000    0.370
 449950.000    0.303
 450000.000    0.348
 450050.000    0.390
 450100.000    0.343
 450150.000    0.330
 450200.000    0.234
 450250.000    0.301
 450300.000    0.210
 450350.000    0.178
 450400.000    0.170
 450450.000    0.181
 450500.000    0.200
 450550.000    0.199
 450600.000    0.191
 450650.000    0.210
 450700.000    0.294
 450750.000    0.479
 450800.000    0.316
 450850.000    0.337
 450900.000    0.299
 450950.000    0.326
 451000.000    0.309
 451050.000    0.288
 451100.000    0.349
 451150.000    0.306
 451200.000    0.371
 451250.000    0.357
 451300.000    0.369
 451350.000    0.308
 451400.000    0.360
 451450.000    0.343
 451500.000    0.335
 451550.000    0.409
 451600.000    0.346
 451650.000    0.287
 451700.000    0.287
 451750.000    0.462
 451800.000    0.371
 451850.000    0.348
 451900.000    0.294
 451950.000    0.346
 452000.000    0.420
 452050.000    0.371
 452100.000    0.387
 452150.000    0.394
 452200.000    0.366
 452250.000    0.391
 452300.000    0.460
 452350.000    0.388
 452400.000    0.330
 452450.000    0.360
 452500.000    0.250
 452550.000    0.375
 452600.000    0.313
 452650.000    0.331
 452700.000    0.342
 452750.000    0.339
 452800.000    0.332
 452850.000    0.351
 452900.000    0.393
 452950.000    0.373
 453000.000    0.383
 453050.000    0.317
 453100.000    0.323
 453150.000    0.365
 453200.000    0.354
 453250.000    0.325
 453300.000    0.361
 453350.000    0.316
 453400.000    0.348
 453450.000    0.346
 453500.000    0.297
 453550.000    0.330
 453600.000    0.321
 453650.000    0.381
 453700.000    0.310
 453750.000    0.331
 453800.000    0.388
 453850.000    0.372
 453900.000    0.358
 453950.000    0.307
 454000.000    0.383
 454050.000    0.369
 454100.000    0.306
 454150.000    0.368
 454200.000    0.330
 454250.000    0.350
 454300.000    0.314
 454350.000    0.311
 454400.000    0.281
 454450.000    0.406
 454500.000    0.403
 454550.000    0.356
 454600.000    0.364
 454650.000    0.325
 454700.000    0.385
 454750.000    0.340
 454800.000    0.269
 454850.000    0.353
 454900.000    0.339
 454950.000    0.364
 455000.000    0.365
 455050.000    0.368
 455100.000    0.357
 455150.000    0.349
 455200.000    0.357
 455250.000    0.366
 455300.000    0.311
 455350.000    0.310
 455400.000    0.351
 455450.000    0.370
 455500.000    0.378
 455550.000    0.335
 455600.000    0.362
 455650.000    0.318
 455700.000    0.367
 455750.000    0.339
 455800.000    0.292
 455850.000    0.325
 455900.000    0.356
 455950.000    0.361
 456000.000    0.377
 456050.000    0.327
 456100.000    0.341
 456150.000    0.324
 456200.000    0.382
 456250.000    0.311
 456300.000    0.351
 456350.000    0.316
 456400.000    0.341
 456450.000    0.370
 456500.000    0.392
 456550.000    0.320
 456600.000    0.354
 456650.000    0.366
 456700.000    0.325
 456750.000    0.349
 456800.000    0.336
 456850.000    0.365
 456900.000    0.366
 456950.000    0.345
 457000.000    0.405
 457050.000    0.375
 457100.000    0.371
 457150.000    0.348
 457200.000    0.365
 457250.000    0.353
 457300.000    0.375
 457350.000    0.346
 457400.000    0.367
 457450.000    0.334
 457500.000    0.367
 457550.000    0.342
 457600.000    0.337
 457650.000    0.390
 457700.000    0.366
 457750.000    0.327
 457800.000    0.348
 457850.000    0.345
 457900.000    0.414
 457950.000    0.359
 458000.000    0.326
 458050.000    0.380
 458100.000    0.414
 458150.000    0.322
 458200.000    0.310
 458250.000    0.364
 458300.000    0.414
 458350.000    0.367
 458400.000    0.466
 458450.000    0.463
 458500.000    0.453
 458550.000    0.474
 458600.000    0.361
 458650.000    0.379
 458700.000    0.383
 458750.000    0.421
 458800.000    0.350
 458850.000    0.315
 458900.000    0.449
 458950.000    0.378
 459000.000    0.471
 459050.000    0.420
 459100.000    0.374
 459150.000    0.393
 459200.000    0.443
 459250.000    0.430
 459300.000    0.426
 459350.000    0.461
 459400.000    0.466
 459450.000    0.486
 459500.000    0.345
 459550.000    0.299
 459600.000    0.348
 459650.000    0.381
 459700.000    0.337
 459750.000    0.433
 459800.000    0.400
 459850.000    0.366
 459900.000    0.344
 459950.000    0.343
 460000.000    0.312
 460050.000    0.291
 460100.000    0.327
 460150.000    0.331
 460200.000    0.337
 460250.000    0.333
 460300.000    0.276
 460350.000    0.367
 460400.000    0.376
 460450.000    0.319
 460500.000    0.353
 460550.000    0.365
 460600.000    0.307
 460650.000    0.364
 460700.000    0.368
 460750.000    0.393
 460800.000    0.334
 460850.000    0.412
 460900.000    0.468
 460950.000    0.472
 461000.000    0.334
 461050.000    0.470
 461100.000    0.367
 461150.000    0.322
 461200.000    0.347
 461250.000    0.346
 461300.000    0.352
 461350.000    0.344
 461400.000    0.341
 461450.000    0.415
 461500.000    0.388
 461550.000    0.398
 461600.000    0.366
 461650.000    0.314
 461700.000    0.317
 461750.000    0.332
 461800.000    0.374
 461850.000    0.428
 461900.000    0.415
 461950.000    0.384
 462000.000    0.475
 462050.000    0.315
 462100.000    0.318
 462150.000    0.348
 462200.000    0.305
 462250.000    0.359
 462300.000    0.343
 462350.000    0.323
 462400.000    0.345
 462450.000    0.330
 462500.000    0.324
 462550.000    0.387
 462600.000    0.335
 462650.000    0.361
 462700.000    0.289
 462750.000    0.348
 462800.000    0.338
 462850.000    0.283
 462900.000    0.325
 462950.000    0.373
 463000.000    0.371
 463050.000    0.340
 463100.000    0.319
 463150.000    0.351
 463200.000    0.322
 463250.000    0.356
 463300.000    0.334
 463350.000    0.357
 463400.000    0.340
 463450.000    0.343
 463500.000    0.329
 463550.000    0.359
 463600.000    0.370
 463650.000    0.360
 463700.000    0.394
 463750.000    0.337
 463800.000    0.329
 463850.000    0.340
 463900.000    0.362
 463950.000    0.333
 464000.000    0.361
 464050.000    0.374
 464100.000    0.361
 464150.000    0.364
 464200.000    0.401
 464250.000    0.321
 464300.000    0.372
 464350.000    0.300
 464400.000    0.368
 464450.000    0.346
 464500.000    0.397
 464550.000    0.448
 464600.000    0.363
 464650.000    0.324
 464700.000    0.361
 464750.000    0.360
 464800.000    0.359
 464850.000    0.336
 464900.000    0.338
 464950.000    0.337
 465000.000    0.334
 465050.000    0.372
 465100.000    0.379
 465150.000    0.405
 465200.000    0.367
 465250.000    0.341
 465300.000    0.339
 465350.000    0.360
 465400.000    0.445
 465450.000    0.374
 465500.000    0.381
 465550.000    0.340
 465600.000    0.367
 465650.000    0.358
 465700.000    0.404
 465750.000    0.407
 465800.000    0.349
 465850.000    0.327
 465900.000    0.459
 465950.000    0.440
 466000.000    0.421
 466050.000    0.461
 466100.000    0.403
 466150.000    0.384
 466200.000    0.350
 466250.000    0.444
 466300.000    0.433
 466350.000    0.354
 466400.000    0.332
 466450.000    0.351
 466500.000    0.403
 466550.000    0.359
 466600.000    0.306
 466650.000    0.356
 466700.000    0.430
 466750.000    0.319
 466800.000    0.338
 466850.000    0.364
 466900.000    0.367
 466950.000    0.322
 467000.000    0.405
 467050.000    0.369
 467100.000    0.399
 467150.000    0.321
 467200.000    0.345
 467250.000    0.350
 467300.000    0.387
 467350.000    0.364
 467400.000    0.354
 467450.000    0.388
 467500.000    0.365
 467550.000    0.323
 467600.000    0.364
 467650.000    0.331
 467700.000    0.354
 467750.000    0.310
 467800.000    0.290
 467850.000    0.333
 467900.000    0.319
 467950.000    0.341
 468000.000    0.414
 468050.000    0.404
 468100.000    0.334
 468150.000    0.359
 468200.000    0.371
 468250.000    0.371
 468300.000    0.384
 468350.000    0.303
 468400.000    0.295
 468450.000    0.295
 468500.000    0.290
 468550.000    0.347
 468600.000    0.382
 468650.000    0.315
 468700.000    0.390
 468750.000    0.447
 468800.000    0.383
 468850.000    0.318
 468900.000    0.346
 468950.000    0.333
 469000.000    0.306
 469050.000    0.383
 469100.000    0.394
 469150.000    0.354
 469200.000    0.479
 469250.000    0.321
 469300.000    0.344
 469350.000    0.365
 469400.000    0.469
 469450.000    0.346
 469500.000    0.387
 469550.000    0.399
 469600.000    0.355
 469650.000    0.363
 469700.000    0.432
 469750.000    0.417
 469800.000    0.345
 469850.000    0.177
 469900.000    0.348
 469950.000    0.177
 470000.000    0.182
 470050.000    0.391
 470100.000    0.390
 470150.000    0.198
 470200.000    0.174
 470250.000    0.181
 470300.000    0.355
 470350.000    0.183
 470400.000    0.412
 470450.000    0.358
 470500.000    0.341
 470550.000    0.350
 470600.000    0.333
 470650.000    0.349
 470700.000    0.379
 470750.000    0.289
 470800.000    0.314
 470850.000    0.329
 470900.000    0.305
 470950.000    0.337
 471000.000    0.441
 471050.000    0.435
 471100.000    0.324
 471150.000    0.363
 471200.000    0.422
 471250.000    0.464
 471300.000    0.351
 471350.000    0.327
 471400.000    0.334
 471450.000    0.368
 471500.000    0.357
 471550.000    0.361
 471600.000    0.391
 471650.000    0.451
 471700.000    0.289
 471750.000    0.419
 471800.000    0.375
 471850.000    0.371
 471900.000    0.447
 471950.000    0.408
 472000.000    0.328
 472050.000    0.339
 472100.000    0.399
 472150.000    0.388
 472200.000    0.347
 472250.000    0.356
 472300.000    0.464
 472350.000    0.280
 472400.000    0.389
 472450.000    0.347
 472500.000    0.431
 472550.000    0.338
 472600.000    0.391
 472650.000    0.367
 472700.000    0.386
 472750.000    0.405
 472800.000    0.484
 472850.000    0.424
 472900.000    0.341
 472950.000    0.438
 473000.000    0.408
 473050.000    0.452
 473100.000    0.356
 473150.000    0.380
 473200.000    0.373
 473250.000    0.423
 473300.000    0.333
 473350.000    0.375
 473400.000    0.400
 473450.000    0.407
 473500.000    0.402
 473550.000    0.366
 473600.000    0.344
 473650.000    0.336
 473700.000    0.375
 473750.000    0.338
 473800.000    0.333
 473850.000    0.227
 473900.000    0.190
 473950.000    0.209
 474000.000    0.178
 474050.000    0.179
 474100.000    0.213
 474150.000    0.180
 474200.000    0.198
 474250.000    0.226
 474300.000    0.238
 474350.000    0.191
 474400.000    0.222
 474450.000    0.306
 474500.000    0.270
 474550.000    0.302
 474600.000    0.382
 474650.000    0.361
 474700.000    0.356
 474750.000    0.327
 474800.000    0.349
 474850.000    0.322
 474900.000    0.380
 474950.000    0.360
 475000.000    0.460
 475050.000    0.362
 475100.000    0.329
 475150.000    0.338
 475200.000    0.327
 475250.000    0.437
 475300.000    0.336
 475350.000    0.365
 475400.000    0.460
 475450.000    0.356
 475500.000    0.317
 475550.000    0.341
 475600.000    0.360
 475650.000    0.402
 475700.000    0.475
 475750.000    0.469
 475800.000    0.440
 475850.000    0.390
 475900.000    0.295
 475950.000    0.388
 476000.000    0.338
 476050.000    0.362
 476100.000    0.415
 476150.000    0.369
 476200.000    0.376
 476250.000    0.325
 476300.000    0.346
 476350.000    0.344
 476400.000    0.300
 476450.000    0.378
 476500.000    0.356
 476550.000    0.366
 476600.000    0.446
 476650.000    0.453
 476700.000    0.406
 476750.000    0.404
 476800.000    0.442
 476850.000    0.437
 476900.000    0.412
 476950.000    0.354
 477000.000    0.453
 477050.000    0.421
 477100.000    0.449
 477150.000    0.445
 477200.000    0.434
 477250.000    0.464
 477300.000    0.442
 477350.000    0.442
 477400.000    0.448
 477450.000    0.460
 477500.000    0.470
 477550.000    0.464
 477600.000    0.465
 477650.000    0.466
 477700.000    0.465
 477750.000    0.470
 477800.000    0.469
 477850.000    0.463
 477900.000    0.466
 477950.000    0.477
 478000.000    0.440
 478050.000    0.453
 478100.000    0.447
 478150.000    0.485
 478200.000    0.473
 478250.000    0.463
 478300.000    0.449
 478350.000    0.443
 478400.000    0.468
 478450.000    0.472
 478500.000    0.474
 478550.000    0.475
 478600.000    0.480
 478650.000    0.453
 478700.000    0.477
 478750.000    0.462
 478800.000    0.475
 478850.000    0.451
 478900.000    0.457
 478950.000    0.444
 479000.000    0.473
 479050.000    0.444
 479100.000    0.475
 479150.000    0.471
 479200.000    0.484
 479250.000    0.452
 479300.000    0.460
 479350.000    0.462
 479400.000    0.480
 479450.000    0.485
 479500.000    0.473
 479550.000    0.478
 479600.000    0.473
 479650.000    0.486
 479700.000    0.467
 479750.000    0.464
 479800.000    0.479
 479850.000    0.473
 479900.000    0.466
 479950.000    0.479
 480000.000    0.460
 480050.000    0.472
 480100.000    0.470
 480150.000    0.476
 480200.000    0.481
 480250.000    0.455
 480300.000    0.466
 480350.000    0.474
 480400.000    0.476
 480450.000    0.483
 480500.000    0.468
 480550.000    0.466
 480600.000    0.481
 480650.000    0.476
 480700.000    0.466
 480750.000    0.464
 480800.000    0.478
 480850.000    0.467
 480900.000    0.488
 480950.000    0.484
 481000.000    0.473
 481050.000    0.479
 481100.000    0.473
 481150.000    0.470
 481200.000    0.478
 481250.000    0.476
 481300.000    0.476
 481350.000    0.479
 481400.000    0.468
 481450.000    0.476
 481500.000    0.479
 481550.000    0.472
 481600.000    0.481
 481650.000    0.453
 481700.000    0.473
 481750.000    0.482
 481800.000    0.476
 481850.000    0.476
 481900.000    0.475
 481950.000    0.474
 482000.000    0.476
 482050.000    0.471
 482100.000    0.462
 482150.000    0.454
 482200.000    0.471
 482250.000    0.480
 482300.000    0.473
 482350.000    0.468
 482400.000    0.470
 482450.000    0.476
 482500.000    0.482
 482550.000    0.475
 482600.000    0.483
 482650.000    0.459
 482700.000    0.479
 482750.000    0.466
 482800.000    0.476
 482850.000    0.470
 482900.000    0.476
 482950.000    0.469
 483000.000    0.487
 483050.000    0.439
 483100.000    0.438
 483150.000    0.466
 483200.000    0.474
 483250.000    0.470
 483300.000    0.485
 483350.000    0.453
 483400.000    0.468
 483450.000    0.471
 483500.000    0.451
 483550.000    0.471
 483600.000    0.466
 483650.000    0.465
 483700.000    0.442
 483750.000    0.473
 483800.000    0.466
 483850.000    0.469
 483900.000    0.467
 483950.000    0.462
 484000.000    0.441
 484050.000    0.483
 484100.000    0.479
 484150.000    0.488
 484200.000    0.477
 484250.000    0.448
 484300.000    0.475
 484350.000    0.458
 484400.000    0.464
 484450.000    0.467
 484500.000    0.478
 484550.000    0.467
 484600.000    0.449
 484650.000    0.478
 484700.000    0.466
 484750.000    0.448
 484800.000    0.472
 484850.000    0.465
 484900.000    0.473
 484950.000    0.474
 485000.000    0.476
 485050.000    0.470
 485100.000    0.452
 485150.000    0.173
 485200.000    0.184
 485250.000    0.245
 485300.000    0.183
 485350.000    0.217
 485400.000    0.182
 485450.000    0.172
 485500.000    0.204
 485550.000    0.181
 485600.000    0.178
 485650.000    0.230
 485700.000    0.331
 485750.000    0.202
 485800.000    0.263
 485850.000    0.199
 485900.000    0.445
 485950.000    0.439
 486000.000    0.444
 486050.000    0.461
 486100.000    0.449
 486150.000    0.464
 486200.000    0.460
 486250.000    0.451
 486300.000    0.472
 486350.000    0.462
 486400.000    0.458
 486450.000    0.468
 486500.000    0.468
 486550.000    0.466
 486600.000    0.464
 486650.000    0.482
 486700.000    0.486
 486750.000    0.480
 486800.000    0.483
 486850.000    0.472
 486900.000    0.472
 486950.000    0.464
 487000.000    0.470
 487050.000    0.484
 487100.000    0.436
 487150.000    0.454
 487200.000    0.465
 487250.000    0.432
 487300.000    0.462
 487350.000    0.477
 487400.000    0.455
 487450.000    0.453
 487500.000    0.455
 487550.000    0.435
 487600.000    0.477
 487650.000    0.456
 487700.000    0.468
 487750.000    0.466
 487800.000    0.454
 487850.000    0.480
 487900.000    0.472
 487950.000    0.482
 488000.000    0.425
 488050.000    0.462
 488100.000    0.469
 488150.000    0.476
 488200.000    0.487
 488250.000    0.460
 488300.000    0.479
 488350.000    0.434
 488400.000    0.465
 488450.000    0.471
 488500.000    0.460
 488550.000    0.468
 488600.000    0.474
 488650.000    0.472
 488700.000    0.478
 488750.000    0.476
 488800.000    0.479
 488850.000    0.433
 488900.000    0.471
 488950.000    0.348
 489000.000    0.362
 489050.000    0.470
 489100.000    0.481
 489150.000    0.455
 489200.000    0.454
 489250.000    0.469
 489300.000    0.417
 489350.000    0.474
 489400.000    0.460
 489450.000    0.453
 489500.000    0.466
 489550.000    0.461
 489600.000    0.465
 489650.000    0.468
 489700.000    0.461
 489750.000    0.440
 489800.000    0.461
 489850.000    0.455
 489900.000    0.402
 489950.000    0.457
 490000.000    0.478
 490050.000    0.460
 490100.000    0.471
 490150.000    0.468
 490200.000    0.433
 490250.000    0.444
 490300.000    0.432
 490350.000    0.481
 490400.000    0.485
 490450.000    0.468
 490500.000    0.464
 490550.000    0.472
 490600.000    0.459
 490650.000    0.478
 490700.000    0.478
 490750.000    0.482
 490800.000    0.485
 490850.000    0.480
 490900.000    0.462
 490950.000    0.465
 491000.000    0.439
 491050.000    0.474
 491100.000    0.468
 491150.000    0.466
 491200.000    0.478
 491250.000    0.483
 491300.000    0.472
 491350.000    0.475
 491400.000    0.482
 491450.000    0.477
 491500.000    0.466
 491550.000    0.461
 491600.000    0.474
 491650.000    0.459
 491700.000    0.482
 491750.000    0.479
 491800.000    0.440
 491850.000    0.480
 491900.000    0.484
 491950.000    0.479
 492000.000    0.476
 492050.000    0.483
 492100.000    0.482
 492150.000    0.467
 492200.000    0.481
 492250.000    0.475
 492300.000    0.478
 492350.000    0.457
 492400.000    0.482
 492450.000    0.470
 492500.000    0.478
 492550.000    0.490
 492600.000    0.486
 492650.000    0.481
 492700.000    0.467
 492750.000    0.478
 492800.000    0.474
 492850.000    0.476
 492900.000    0.486
 492950.000    0.487
 493000.000    0.472
 493050.000    0.484
 493100.000    0.481
 493150.000    0.468
 493200.000    0.474
 493250.000    0.463
 493300.000    0.480
 493350.000    0.479
 493400.000    0.469
 493450.000    0.473
 493500.000    0.489
 493550.000    0.478
 493600.000    0.481
 493650.000    0.463
 493700.000    0.464
 493750.000    0.472
 493800.000    0.462
 493850.000    0.474
 493900.000    0.478
 493950.000    0.481
 494000.000    0.453
 494050.000    0.462
 494100.000    0.475
 494150.000    0.418
 494200.000    0.479
 494250.000    0.461
 494300.000    0.457
 494350.000    0.478
 494400.000    0.479
 494450.000    0.482
 494500.000    0.478
 494550.000    0.465
 494600.000    0.475
 494650.000    0.477
 494700.000    0.473
 494750.000    0.472
 494800.000    0.464
 494850.000    0.466
 494900.000    0.452
 494950.000    0.412
 495000.000    0.462
 495050.000    0.477
 495100.000    0.474
 495150.000    0.455
 495200.000    0.479
 495250.000    0.472
 495300.000    0.483
 495350.000    0.478
 495400.000    0.477
 495450.000    0.464
 495500.000    0.457
 495550.000    0.475
 495600.000    0.465
 495650.000    0.479
 495700.000    0.475
 495750.000    0.460
 495800.000    0.426
 495850.000    0.453
 495900.000    0.489
 495950.000    0.461
 496000.000    0.476
 496050.000    0.469
 496100.000    0.490
 496150.000    0.476
 496200.000    0.471
 496250.000    0.471
 496300.000    0.463
 496350.000    0.463
 496400.000    0.478
 496450.000    0.480
 496500.000    0.481
 496550.000    0.445
 496600.000    0.467
 496650.000    0.457
 496700.000    0.452
 496750.000    0.394
 496800.000    0.450
 496850.000    0.469
 496900.000    0.472
 496950.000    0.450
 497000.000    0.479
 497050.000    0.472
 497100.000    0.466
 497150.000    0.483
 497200.000    0.466
 497250.000    0.474
 497300.000    0.474
 497350.000    0.456
 497400.000    0.480
 497450.000    0.420
 497500.000    0.479
 497550.000    0.465
 497600.000    0.454
 497650.000    0.474
 497700.000    0.383
 497750.000    0.438
 497800.000    0.461
 497850.000    0.466
 497900.000    0.460
 497950.000    0.458
 498000.000    0.433
 498050.000    0.452
 498100.000    0.473
 498150.000    0.453
 498200.000    0.494
 498250.000    0.420
 498300.000    0.474
 498350.000    0.443
 498400.000    0.440
 498450.000    0.408
 498500.000    0.394
 498550.000    0.411
 498600.000    0.483
 498650.000    0.433
 498700.000    0.411
 498750.000    0.375
 498800.000    0.438
 498850.000    0.467
 498900.000    0.441
 498950.000    0.484
 499000.000    0.479
 499050.000    0.462
 499100.000    0.481
 499150.000    0.474
 499200.000    0.474
 499250.000    0.476
 499300.000    0.467
 499350.000    0.464
 499400.000    0.473
 499450.000    0.453
 499500.000    0.466
 499550.000    0.476
 499600.000    0.440
 499650.000    0.473
 499700.000    0.466
 499750.000    0.480
 499800.000    0.436
 499850.000    0.449
 499900.000    0.430
 499950.000    0.472
 500000.000    0.481
