# Supplementary material for: Single-chain dimers from de novo immunoglobulins as robust scaffolds for multiple binding loops
Source: Nat Commun. 2023 Sep 23;14:5939. doi: 10.1038/s41467-023-41717-5 (PMC10517939; doi:10.1038/s41467-023-41717-5)
Supplement: Supplementary file 6 — Source data [file 41467_2023_41717_MOESM6_ESM.zip › Fig4d_03.txt]

# This file was created Tue Jul 12 12:20:53 2022
# Created by:
#                      :-) GROMACS - gmx pairdist, 2018 (-:
# 
# Executable:   /data/Software/gromacs-2018/bin/gmx
# Data prefix:  /data/Software/gromacs-2018
# Working dir:  /data/jrtcri/PROJECTS/design/grafting/sandwich_12/MD/molecular_dynamics/MD_models.list/0002
# Command line:
#   gmx pairdist -f md.imaged.rot.xtc -s solvated_ions.gro -b 100000 -o distave.xvg
# gmx pairdist is part of G R O M A C S:
#
# Gromacs Runs On Most of All Computer Systems
#
@    title "Minimum distance"
@    xaxis  label "Time (ps)"
@    yaxis  label "Distance (nm)"
@TYPE xy
@ view 0.15, 0.15, 0.75, 0.85
@ legend on
@ legend box on
@ legend loctype view
@ legend 0.78, 0.8
@ legend length 2
@ s0 legend "resnr 70"
 100000.000    0.461
 100050.000    0.432
 100100.000    0.433
 100150.000    0.447
 100200.000    0.421
 100250.000    0.448
 100300.000    0.437
 100350.000    0.442
 100400.000    0.431
 100450.000    0.438
 100500.000    0.441
 100550.000    0.438
 100600.000    0.448
 100650.000    0.418
 100700.000    0.405
 100750.000    0.413
 100800.000    0.424
 100850.000    0.437
 100900.000    0.452
 100950.000    0.456
 101000.000    0.419
 101050.000    0.454
 101100.000    0.461
 101150.000    0.433
 101200.000    0.462
 101250.000    0.457
 101300.000    0.438
 101350.000    0.474
 101400.000    0.466
 101450.000    0.436
 101500.000    0.442
 101550.000    0.463
 101600.000    0.454
 101650.000    0.416
 101700.000    0.467
 101750.000    0.436
 101800.000    0.461
 101850.000    0.418
 101900.000    0.434
 101950.000    0.443
 102000.000    0.439
 102050.000    0.458
 102100.000    0.441
 102150.000    0.454
 102200.000    0.396
 102250.000    0.452
 102300.000    0.421
 102350.000    0.456
 102400.000    0.462
 102450.000    0.444
 102500.000    0.441
 102550.000    0.444
 102600.000    0.433
 102650.000    0.436
 102700.000    0.453
 102750.000    0.464
 102800.000    0.461
 102850.000    0.426
 102900.000    0.409
 102950.000    0.437
 103000.000    0.421
 103050.000    0.434
 103100.000    0.446
 103150.000    0.457
 103200.000    0.446
 103250.000    0.424
 103300.000    0.438
 103350.000    0.429
 103400.000    0.433
 103450.000    0.448
 103500.000    0.442
 103550.000    0.451
 103600.000    0.419
 103650.000    0.427
 103700.000    0.436
 103750.000    0.438
 103800.000    0.454
 103850.000    0.414
 103900.000    0.436
 103950.000    0.444
 104000.000    0.464
 104050.000    0.462
 104100.000    0.443
 104150.000    0.405
 104200.000    0.444
 104250.000    0.449
 104300.000    0.461
 104350.000    0.451
 104400.000    0.459
 104450.000    0.454
 104500.000    0.432
 104550.000    0.455
 104600.000    0.438
 104650.000    0.452
 104700.000    0.412
 104750.000    0.448
 104800.000    0.457
 104850.000    0.454
 104900.000    0.442
 104950.000    0.437
 105000.000    0.435
 105050.000    0.436
 105100.000    0.449
 105150.000    0.444
 105200.000    0.452
 105250.000    0.434
 105300.000    0.444
 105350.000    0.467
 105400.000    0.429
 105450.000    0.418
 105500.000    0.413
 105550.000    0.447
 105600.000    0.443
 105650.000    0.446
 105700.000    0.444
 105750.000    0.380
 105800.000    0.460
 105850.000    0.417
 105900.000    0.415
 105950.000    0.428
 106000.000    0.453
 106050.000    0.444
 106100.000    0.428
 106150.000    0.437
 106200.000    0.468
 106250.000    0.465
 106300.000    0.452
 106350.000    0.460
 106400.000    0.423
 106450.000    0.446
 106500.000    0.431
 106550.000    0.436
 106600.000    0.446
 106650.000    0.455
 106700.000    0.439
 106750.000    0.417
 106800.000    0.414
 106850.000    0.422
 106900.000    0.440
 106950.000    0.449
 107000.000    0.451
 107050.000    0.456
 107100.000    0.426
 107150.000    0.456
 107200.000    0.446
 107250.000    0.448
 107300.000    0.464
 107350.000    0.437
 107400.000    0.443
 107450.000    0.459
 107500.000    0.435
 107550.000    0.465
 107600.000    0.454
 107650.000    0.437
 107700.000    0.450
 107750.000    0.437
 107800.000    0.441
 107850.000    0.448
 107900.000    0.455
 107950.000    0.435
 108000.000    0.425
 108050.000    0.445
 108100.000    0.441
 108150.000    0.404
 108200.000    0.453
 108250.000    0.422
 108300.000    0.426
 108350.000    0.428
 108400.000    0.409
 108450.000    0.454
 108500.000    0.449
 108550.000    0.458
 108600.000    0.443
 108650.000    0.414
 108700.000    0.445
 108750.000    0.465
 108800.000    0.444
 108850.000    0.453
 108900.000    0.442
 108950.000    0.437
 109000.000    0.454
 109050.000    0.441
 109100.000    0.449
 109150.000    0.426
 109200.000    0.452
 109250.000    0.440
 109300.000    0.457
 109350.000    0.449
 109400.000    0.431
 109450.000    0.444
 109500.000    0.417
 109550.000    0.445
 109600.000    0.457
 109650.000    0.434
 109700.000    0.420
 109750.000    0.447
 109800.000    0.452
 109850.000    0.437
 109900.000    0.435
 109950.000    0.455
 110000.000    0.450
 110050.000    0.444
 110100.000    0.466
 110150.000    0.454
 110200.000    0.429
 110250.000    0.429
 110300.000    0.466
 110350.000    0.461
 110400.000    0.448
 110450.000    0.465
 110500.000    0.446
 110550.000    0.421
 110600.000    0.458
 110650.000    0.456
 110700.000    0.454
 110750.000    0.422
 110800.000    0.457
 110850.000    0.450
 110900.000    0.443
 110950.000    0.453
 111000.000    0.455
 111050.000    0.457
 111100.000    0.452
 111150.000    0.447
 111200.000    0.444
 111250.000    0.427
 111300.000    0.454
 111350.000    0.422
 111400.000    0.417
 111450.000    0.397
 111500.000    0.396
 111550.000    0.443
 111600.000    0.440
 111650.000    0.432
 111700.000    0.418
 111750.000    0.416
 111800.000    0.418
 111850.000    0.421
 111900.000    0.432
 111950.000    0.460
 112000.000    0.446
 112050.000    0.413
 112100.000    0.456
 112150.000    0.435
 112200.000    0.436
 112250.000    0.464
 112300.000    0.443
 112350.000    0.459
 112400.000    0.446
 112450.000    0.431
 112500.000    0.455
 112550.000    0.435
 112600.000    0.432
 112650.000    0.439
 112700.000    0.446
 112750.000    0.460
 112800.000    0.454
 112850.000    0.451
 112900.000    0.437
 112950.000    0.438
 113000.000    0.437
 113050.000    0.469
 113100.000    0.440
 113150.000    0.440
 113200.000    0.445
 113250.000    0.404
 113300.000    0.453
 113350.000    0.459
 113400.000    0.450
 113450.000    0.459
 113500.000    0.445
 113550.000    0.399
 113600.000    0.450
 113650.000    0.425
 113700.000    0.446
 113750.000    0.420
 113800.000    0.416
 113850.000    0.437
 113900.000    0.439
 113950.000    0.424
 114000.000    0.436
 114050.000    0.419
 114100.000    0.442
 114150.000    0.430
 114200.000    0.440
 114250.000    0.445
 114300.000    0.456
 114350.000    0.456
 114400.000    0.452
 114450.000    0.430
 114500.000    0.462
 114550.000    0.435
 114600.000    0.471
 114650.000    0.418
 114700.000    0.465
 114750.000    0.441
 114800.000    0.436
 114850.000    0.442
 114900.000    0.430
 114950.000    0.414
 115000.000    0.450
 115050.000    0.451
 115100.000    0.429
 115150.000    0.440
 115200.000    0.465
 115250.000    0.449
 115300.000    0.460
 115350.000    0.462
 115400.000    0.438
 115450.000    0.441
 115500.000    0.412
 115550.000    0.448
 115600.000    0.463
 115650.000    0.442
 115700.000    0.460
 115750.000    0.444
 115800.000    0.433
 115850.000    0.438
 115900.000    0.446
 115950.000    0.406
 116000.000    0.448
 116050.000    0.435
 116100.000    0.419
 116150.000    0.419
 116200.000    0.410
 116250.000    0.441
 116300.000    0.443
 116350.000    0.444
 116400.000    0.455
 116450.000    0.432
 116500.000    0.453
 116550.000    0.411
 116600.000    0.437
 116650.000    0.431
 116700.000    0.450
 116750.000    0.431
 116800.000    0.436
 116850.000    0.427
 116900.000    0.440
 116950.000    0.432
 117000.000    0.434
 117050.000    0.434
 117100.000    0.440
 117150.000    0.441
 117200.000    0.448
 117250.000    0.444
 117300.000    0.446
 117350.000    0.434
 117400.000    0.443
 117450.000    0.457
 117500.000    0.433
 117550.000    0.445
 117600.000    0.452
 117650.000    0.437
 117700.000    0.439
 117750.000    0.410
 117800.000    0.440
 117850.000    0.455
 117900.000    0.444
 117950.000    0.448
 118000.000    0.441
 118050.000    0.460
 118100.000    0.424
 118150.000    0.470
 118200.000    0.450
 118250.000    0.449
 118300.000    0.443
 118350.000    0.443
 118400.000    0.420
 118450.000    0.461
 118500.000    0.457
 118550.000    0.451
 118600.000    0.458
 118650.000    0.462
 118700.000    0.473
 118750.000    0.447
 118800.000    0.439
 118850.000    0.451
 118900.000    0.424
 118950.000    0.457
 119000.000    0.454
 119050.000    0.469
 119100.000    0.458
 119150.000    0.430
 119200.000    0.441
 119250.000    0.406
 119300.000    0.459
 119350.000    0.439
 119400.000    0.462
 119450.000    0.455
 119500.000    0.443
 119550.000    0.445
 119600.000    0.446
 119650.000    0.439
 119700.000    0.441
 119750.000    0.448
 119800.000    0.455
 119850.000    0.452
 119900.000    0.462
 119950.000    0.448
 120000.000    0.454
 120050.000    0.446
 120100.000    0.443
 120150.000    0.435
 120200.000    0.457
 120250.000    0.466
 120300.000    0.456
 120350.000    0.447
 120400.000    0.466
 120450.000    0.459
 120500.000    0.450
 120550.000    0.414
 120600.000    0.467
 120650.000    0.453
 120700.000    0.431
 120750.000    0.419
 120800.000    0.442
 120850.000    0.403
 120900.000    0.466
 120950.000    0.428
 121000.000    0.394
 121050.000    0.431
 121100.000    0.461
 121150.000    0.465
 121200.000    0.428
 121250.000    0.444
 121300.000    0.453
 121350.000    0.436
 121400.000    0.409
 121450.000    0.415
 121500.000    0.398
 121550.000    0.459
 121600.000    0.457
 121650.000    0.426
 121700.000    0.426
 121750.000    0.446
 121800.000    0.391
 121850.000    0.439
 121900.000    0.431
 121950.000    0.439
 122000.000    0.373
 122050.000    0.442
 122100.000    0.430
 122150.000    0.456
 122200.000    0.458
 122250.000    0.446
 122300.000    0.429
 122350.000    0.432
 122400.000    0.448
 122450.000    0.442
 122500.000    0.448
 122550.000    0.432
 122600.000    0.437
 122650.000    0.437
 122700.000    0.430
 122750.000    0.438
 122800.000    0.426
 122850.000    0.439
 122900.000    0.464
 122950.000    0.445
 123000.000    0.422
 123050.000    0.462
 123100.000    0.465
 123150.000    0.441
 123200.000    0.431
 123250.000    0.416
 123300.000    0.422
 123350.000    0.430
 123400.000    0.441
 123450.000    0.445
 123500.000    0.419
 123550.000    0.451
 123600.000    0.418
 123650.000    0.432
 123700.000    0.441
 123750.000    0.444
 123800.000    0.425
 123850.000    0.418
 123900.000    0.429
 123950.000    0.430
 124000.000    0.434
 124050.000    0.440
 124100.000    0.433
 124150.000    0.448
 124200.000    0.474
 124250.000    0.434
 124300.000    0.450
 124350.000    0.416
 124400.000    0.433
 124450.000    0.420
 124500.000    0.417
 124550.000    0.426
 124600.000    0.442
 124650.000    0.449
 124700.000    0.435
 124750.000    0.456
 124800.000    0.468
 124850.000    0.437
 124900.000    0.411
 124950.000    0.450
 125000.000    0.415
 125050.000    0.435
 125100.000    0.455
 125150.000    0.448
 125200.000    0.463
 125250.000    0.438
 125300.000    0.418
 125350.000    0.416
 125400.000    0.438
 125450.000    0.441
 125500.000    0.459
 125550.000    0.453
 125600.000    0.392
 125650.000    0.444
 125700.000    0.455
 125750.000    0.433
 125800.000    0.400
 125850.000    0.434
 125900.000    0.437
 125950.000    0.461
 126000.000    0.466
 126050.000    0.447
 126100.000    0.440
 126150.000    0.441
 126200.000    0.438
 126250.000    0.428
 126300.000    0.454
 126350.000    0.429
 126400.000    0.439
 126450.000    0.403
 126500.000    0.449
 126550.000    0.430
 126600.000    0.457
 126650.000    0.416
 126700.000    0.449
 126750.000    0.426
 126800.000    0.411
 126850.000    0.439
 126900.000    0.451
 126950.000    0.428
 127000.000    0.425
 127050.000    0.430
 127100.000    0.442
 127150.000    0.455
 127200.000    0.444
 127250.000    0.432
 127300.000    0.419
 127350.000    0.396
 127400.000    0.411
 127450.000    0.446
 127500.000    0.448
 127550.000    0.447
 127600.000    0.459
 127650.000    0.435
 127700.000    0.442
 127750.000    0.417
 127800.000    0.431
 127850.000    0.454
 127900.000    0.430
 127950.000    0.426
 128000.000    0.458
 128050.000    0.440
 128100.000    0.422
 128150.000    0.429
 128200.000    0.436
 128250.000    0.398
 128300.000    0.450
 128350.000    0.450
 128400.000    0.449
 128450.000    0.440
 128500.000    0.440
 128550.000    0.446
 128600.000    0.421
 128650.000    0.457
 128700.000    0.455
 128750.000    0.426
 128800.000    0.416
 128850.000    0.449
 128900.000    0.422
 128950.000    0.410
 129000.000    0.427
 129050.000    0.427
 129100.000    0.426
 129150.000    0.430
 129200.000    0.399
 129250.000    0.442
 129300.000    0.423
 129350.000    0.452
 129400.000    0.439
 129450.000    0.437
 129500.000    0.387
 129550.000    0.467
 129600.000    0.412
 129650.000    0.443
 129700.000    0.463
 129750.000    0.424
 129800.000    0.429
 129850.000    0.455
 129900.000    0.421
 129950.000    0.419
 130000.000    0.440
 130050.000    0.446
 130100.000    0.437
 130150.000    0.447
 130200.000    0.438
 130250.000    0.476
 130300.000    0.468
 130350.000    0.444
 130400.000    0.455
 130450.000    0.442
 130500.000    0.433
 130550.000    0.439
 130600.000    0.445
 130650.000    0.430
 130700.000    0.344
 130750.000    0.448
 130800.000    0.421
 130850.000    0.446
 130900.000    0.444
 130950.000    0.435
 131000.000    0.454
 131050.000    0.412
 131100.000    0.447
 131150.000    0.404
 131200.000    0.458
 131250.000    0.446
 131300.000    0.429
 131350.000    0.444
 131400.000    0.449
 131450.000    0.433
 131500.000    0.433
 131550.000    0.425
 131600.000    0.431
 131650.000    0.443
 131700.000    0.415
 131750.000    0.440
 131800.000    0.411
 131850.000    0.457
 131900.000    0.429
 131950.000    0.443
 132000.000    0.397
 132050.000    0.413
 132100.000    0.448
 132150.000    0.451
 132200.000    0.466
 132250.000    0.441
 132300.000    0.436
 132350.000    0.437
 132400.000    0.445
 132450.000    0.439
 132500.000    0.428
 132550.000    0.459
 132600.000    0.463
 132650.000    0.455
 132700.000    0.443
 132750.000    0.443
 132800.000    0.442
 132850.000    0.419
 132900.000    0.433
 132950.000    0.456
 133000.000    0.404
 133050.000    0.435
 133100.000    0.413
 133150.000    0.433
 133200.000    0.446
 133250.000    0.436
 133300.000    0.455
 133350.000    0.412
 133400.000    0.446
 133450.000    0.422
 133500.000    0.414
 133550.000    0.432
 133600.000    0.437
 133650.000    0.423
 133700.000    0.434
 133750.000    0.465
 133800.000    0.423
 133850.000    0.405
 133900.000    0.457
 133950.000    0.399
 134000.000    0.428
 134050.000    0.425
 134100.000    0.448
 134150.000    0.457
 134200.000    0.456
 134250.000    0.413
 134300.000    0.449
 134350.000    0.455
 134400.000    0.425
 134450.000    0.446
 134500.000    0.438
 134550.000    0.396
 134600.000    0.421
 134650.000    0.435
 134700.000    0.454
 134750.000    0.453
 134800.000    0.454
 134850.000    0.423
 134900.000    0.387
 134950.000    0.447
 135000.000    0.443
 135050.000    0.438
 135100.000    0.433
 135150.000    0.424
 135200.000    0.443
 135250.000    0.422
 135300.000    0.454
 135350.000    0.402
 135400.000    0.463
 135450.000    0.434
 135500.000    0.436
 135550.000    0.385
 135600.000    0.453
 135650.000    0.442
 135700.000    0.424
 135750.000    0.445
 135800.000    0.448
 135850.000    0.429
 135900.000    0.423
 135950.000    0.435
 136000.000    0.446
 136050.000    0.410
 136100.000    0.440
 136150.000    0.446
 136200.000    0.458
 136250.000    0.424
 136300.000    0.433
 136350.000    0.411
 136400.000    0.453
 136450.000    0.417
 136500.000    0.447
 136550.000    0.435
 136600.000    0.426
 136650.000    0.452
 136700.000    0.458
 136750.000    0.463
 136800.000    0.441
 136850.000    0.443
 136900.000    0.432
 136950.000    0.432
 137000.000    0.403
 137050.000    0.441
 137100.000    0.433
 137150.000    0.447
 137200.000    0.416
 137250.000    0.440
 137300.000    0.425
 137350.000    0.439
 137400.000    0.434
 137450.000    0.433
 137500.000    0.444
 137550.000    0.440
 137600.000    0.438
 137650.000    0.418
 137700.000    0.440
 137750.000    0.411
 137800.000    0.436
 137850.000    0.419
 137900.000    0.402
 137950.000    0.423
 138000.000    0.425
 138050.000    0.450
 138100.000    0.456
 138150.000    0.442
 138200.000    0.448
 138250.000    0.454
 138300.000    0.440
 138350.000    0.439
 138400.000    0.418
 138450.000    0.445
 138500.000    0.438
 138550.000    0.439
 138600.000    0.451
 138650.000    0.446
 138700.000    0.424
 138750.000    0.437
 138800.000    0.429
 138850.000    0.410
 138900.000    0.442
 138950.000    0.424
 139000.000    0.412
 139050.000    0.390
 139100.000    0.429
 139150.000    0.390
 139200.000    0.414
 139250.000    0.452
 139300.000    0.429
 139350.000    0.438
 139400.000    0.418
 139450.000    0.420
 139500.000    0.445
 139550.000    0.433
 139600.000    0.443
 139650.000    0.441
 139700.000    0.394
 139750.000    0.433
 139800.000    0.453
 139850.000    0.423
 139900.000    0.433
 139950.000    0.436
 140000.000    0.419
 140050.000    0.438
 140100.000    0.413
 140150.000    0.431
 140200.000    0.444
 140250.000    0.439
 140300.000    0.394
 140350.000    0.454
 140400.000    0.422
 140450.000    0.440
 140500.000    0.450
 140550.000    0.447
 140600.000    0.445
 140650.000    0.411
 140700.000    0.439
 140750.000    0.435
 140800.000    0.442
 140850.000    0.414
 140900.000    0.388
 140950.000    0.432
 141000.000    0.409
 141050.000    0.430
 141100.000    0.438
 141150.000    0.444
 141200.000    0.384
 141250.000    0.436
 141300.000    0.452
 141350.000    0.444
 141400.000    0.462
 141450.000    0.403
 141500.000    0.429
 141550.000    0.395
 141600.000    0.445
 141650.000    0.435
 141700.000    0.416
 141750.000    0.429
 141800.000    0.408
 141850.000    0.423
 141900.000    0.396
 141950.000    0.420
 142000.000    0.443
 142050.000    0.438
 142100.000    0.416
 142150.000    0.443
 142200.000    0.434
 142250.000    0.436
 142300.000    0.432
 142350.000    0.435
 142400.000    0.442
 142450.000    0.436
 142500.000    0.449
 142550.000    0.442
 142600.000    0.447
 142650.000    0.441
 142700.000    0.431
 142750.000    0.443
 142800.000    0.459
 142850.000    0.429
 142900.000    0.459
 142950.000    0.455
 143000.000    0.441
 143050.000    0.406
 143100.000    0.440
 143150.000    0.448
 143200.000    0.416
 143250.000    0.426
 143300.000    0.459
 143350.000    0.432
 143400.000    0.415
 143450.000    0.450
 143500.000    0.439
 143550.000    0.452
 143600.000    0.455
 143650.000    0.452
 143700.000    0.446
 143750.000    0.427
 143800.000    0.443
 143850.000    0.447
 143900.000    0.421
 143950.000    0.438
 144000.000    0.438
 144050.000    0.435
 144100.000    0.419
 144150.000    0.428
 144200.000    0.439
 144250.000    0.452
 144300.000    0.429
 144350.000    0.446
 144400.000    0.420
 144450.000    0.444
 144500.000    0.446
 144550.000    0.444
 144600.000    0.423
 144650.000    0.442
 144700.000    0.431
 144750.000    0.440
 144800.000    0.439
 144850.000    0.449
 144900.000    0.417
 144950.000    0.471
 145000.000    0.439
 145050.000    0.430
 145100.000    0.460
 145150.000    0.434
 145200.000    0.424
 145250.000    0.444
 145300.000    0.423
 145350.000    0.423
 145400.000    0.420
 145450.000    0.422
 145500.000    0.444
 145550.000    0.448
 145600.000    0.455
 145650.000    0.451
 145700.000    0.442
 145750.000    0.418
 145800.000    0.416
 145850.000    0.428
 145900.000    0.462
 145950.000    0.463
 146000.000    0.445
 146050.000    0.441
 146100.000    0.451
 146150.000    0.458
 146200.000    0.439
 146250.000    0.454
 146300.000    0.428
 146350.000    0.434
 146400.000    0.443
 146450.000    0.441
 146500.000    0.458
 146550.000    0.451
 146600.000    0.424
 146650.000    0.453
 146700.000    0.440
 146750.000    0.438
 146800.000    0.397
 146850.000    0.451
 146900.000    0.436
 146950.000    0.433
 147000.000    0.445
 147050.000    0.448
 147100.000    0.437
 147150.000    0.405
 147200.000    0.459
 147250.000    0.418
 147300.000    0.413
 147350.000    0.441
 147400.000    0.463
 147450.000    0.432
 147500.000    0.440
 147550.000    0.445
 147600.000    0.440
 147650.000    0.445
 147700.000    0.429
 147750.000    0.449
 147800.000    0.439
 147850.000    0.454
 147900.000    0.425
 147950.000    0.446
 148000.000    0.440
 148050.000    0.414
 148100.000    0.432
 148150.000    0.432
 148200.000    0.419
 148250.000    0.467
 148300.000    0.438
 148350.000    0.440
 148400.000    0.463
 148450.000    0.459
 148500.000    0.416
 148550.000    0.452
 148600.000    0.422
 148650.000    0.443
 148700.000    0.406
 148750.000    0.445
 148800.000    0.449
 148850.000    0.411
 148900.000    0.440
 148950.000    0.454
 149000.000    0.452
 149050.000    0.438
 149100.000    0.458
 149150.000    0.426
 149200.000    0.443
 149250.000    0.428
 149300.000    0.452
 149350.000    0.452
 149400.000    0.448
 149450.000    0.443
 149500.000    0.445
 149550.000    0.436
 149600.000    0.430
 149650.000    0.435
 149700.000    0.426
 149750.000    0.439
 149800.000    0.458
 149850.000    0.444
 149900.000    0.452
 149950.000    0.424
 150000.000    0.458
 150050.000    0.453
 150100.000    0.449
 150150.000    0.434
 150200.000    0.416
 150250.000    0.445
 150300.000    0.457
 150350.000    0.430
 150400.000    0.432
 150450.000    0.473
 150500.000    0.445
 150550.000    0.420
 150600.000    0.452
 150650.000    0.450
 150700.000    0.440
 150750.000    0.458
 150800.000    0.436
 150850.000    0.427
 150900.000    0.427
 150950.000    0.442
 151000.000    0.433
 151050.000    0.436
 151100.000    0.427
 151150.000    0.455
 151200.000    0.444
 151250.000    0.405
 151300.000    0.451
 151350.000    0.453
 151400.000    0.414
 151450.000    0.423
 151500.000    0.458
 151550.000    0.424
 151600.000    0.433
 151650.000    0.418
 151700.000    0.449
 151750.000    0.437
 151800.000    0.453
 151850.000    0.441
 151900.000    0.448
 151950.000    0.432
 152000.000    0.432
 152050.000    0.445
 152100.000    0.427
 152150.000    0.430
 152200.000    0.420
 152250.000    0.435
 152300.000    0.412
 152350.000    0.424
 152400.000    0.429
 152450.000    0.416
 152500.000    0.430
 152550.000    0.452
 152600.000    0.440
 152650.000    0.420
 152700.000    0.431
 152750.000    0.451
 152800.000    0.427
 152850.000    0.425
 152900.000    0.429
 152950.000    0.412
 153000.000    0.439
 153050.000    0.452
 153100.000    0.456
 153150.000    0.442
 153200.000    0.451
 153250.000    0.449
 153300.000    0.459
 153350.000    0.412
 153400.000    0.413
 153450.000    0.425
 153500.000    0.429
 153550.000    0.423
 153600.000    0.463
 153650.000    0.452
 153700.000    0.427
 153750.000    0.450
 153800.000    0.458
 153850.000    0.450
 153900.000    0.443
 153950.000    0.456
 154000.000    0.445
 154050.000    0.460
 154100.000    0.468
 154150.000    0.461
 154200.000    0.456
 154250.000    0.456
 154300.000    0.442
 154350.000    0.456
 154400.000    0.422
 154450.000    0.430
 154500.000    0.450
 154550.000    0.426
 154600.000    0.456
 154650.000    0.433
 154700.000    0.394
 154750.000    0.451
 154800.000    0.463
 154850.000    0.446
 154900.000    0.446
 154950.000    0.445
 155000.000    0.454
 155050.000    0.448
 155100.000    0.403
 155150.000    0.439
 155200.000    0.447
 155250.000    0.444
 155300.000    0.459
 155350.000    0.440
 155400.000    0.438
 155450.000    0.448
 155500.000    0.431
 155550.000    0.436
 155600.000    0.440
 155650.000    0.462
 155700.000    0.472
 155750.000    0.441
 155800.000    0.423
 155850.000    0.416
 155900.000    0.441
 155950.000    0.441
 156000.000    0.438
 156050.000    0.444
 156100.000    0.442
 156150.000    0.442
 156200.000    0.454
 156250.000    0.452
 156300.000    0.458
 156350.000    0.423
 156400.000    0.445
 156450.000    0.430
 156500.000    0.439
 156550.000    0.443
 156600.000    0.428
 156650.000    0.447
 156700.000    0.456
 156750.000    0.443
 156800.000    0.441
 156850.000    0.455
 156900.000    0.440
 156950.000    0.449
 157000.000    0.437
 157050.000    0.425
 157100.000    0.451
 157150.000    0.415
 157200.000    0.440
 157250.000    0.428
 157300.000    0.437
 157350.000    0.455
 157400.000    0.446
 157450.000    0.455
 157500.000    0.412
 157550.000    0.454
 157600.000    0.449
 157650.000    0.434
 157700.000    0.443
 157750.000    0.414
 157800.000    0.455
 157850.000    0.428
 157900.000    0.387
 157950.000    0.431
 158000.000    0.454
 158050.000    0.467
 158100.000    0.463
 158150.000    0.428
 158200.000    0.432
 158250.000    0.468
 158300.000    0.447
 158350.000    0.443
 158400.000    0.451
 158450.000    0.427
 158500.000    0.432
 158550.000    0.428
 158600.000    0.453
 158650.000    0.429
 158700.000    0.442
 158750.000    0.458
 158800.000    0.425
 158850.000    0.424
 158900.000    0.432
 158950.000    0.463
 159000.000    0.442
 159050.000    0.431
 159100.000    0.440
 159150.000    0.428
 159200.000    0.465
 159250.000    0.430
 159300.000    0.429
 159350.000    0.438
 159400.000    0.455
 159450.000    0.435
 159500.000    0.451
 159550.000    0.443
 159600.000    0.433
 159650.000    0.438
 159700.000    0.396
 159750.000    0.441
 159800.000    0.444
 159850.000    0.455
 159900.000    0.461
 159950.000    0.425
 160000.000    0.435
 160050.000    0.444
 160100.000    0.449
 160150.000    0.453
 160200.000    0.425
 160250.000    0.450
 160300.000    0.429
 160350.000    0.452
 160400.000    0.440
 160450.000    0.450
 160500.000    0.405
 160550.000    0.459
 160600.000    0.448
 160650.000    0.395
 160700.000    0.453
 160750.000    0.429
 160800.000    0.446
 160850.000    0.448
 160900.000    0.444
 160950.000    0.456
 161000.000    0.435
 161050.000    0.438
 161100.000    0.426
 161150.000    0.452
 161200.000    0.453
 161250.000    0.420
 161300.000    0.436
 161350.000    0.432
 161400.000    0.451
 161450.000    0.439
 161500.000    0.440
 161550.000    0.440
 161600.000    0.441
 161650.000    0.436
 161700.000    0.441
 161750.000    0.449
 161800.000    0.450
 161850.000    0.431
 161900.000    0.418
 161950.000    0.417
 162000.000    0.455
 162050.000    0.450
 162100.000    0.454
 162150.000    0.440
 162200.000    0.464
 162250.000    0.408
 162300.000    0.446
 162350.000    0.409
 162400.000    0.440
 162450.000    0.454
 162500.000    0.443
 162550.000    0.450
 162600.000    0.443
 162650.000    0.412
 162700.000    0.440
 162750.000    0.411
 162800.000    0.433
 162850.000    0.423
 162900.000    0.426
 162950.000    0.429
 163000.000    0.450
 163050.000    0.451
 163100.000    0.433
 163150.000    0.425
 163200.000    0.424
 163250.000    0.408
 163300.000    0.438
 163350.000    0.449
 163400.000    0.424
 163450.000    0.454
 163500.000    0.442
 163550.000    0.452
 163600.000    0.397
 163650.000    0.422
 163700.000    0.428
 163750.000    0.427
 163800.000    0.434
 163850.000    0.447
 163900.000    0.449
 163950.000    0.437
 164000.000    0.450
 164050.000    0.437
 164100.000    0.430
 164150.000    0.423
 164200.000    0.459
 164250.000    0.454
 164300.000    0.432
 164350.000    0.442
 164400.000    0.450
 164450.000    0.426
 164500.000    0.432
 164550.000    0.399
 164600.000    0.447
 164650.000    0.415
 164700.000    0.437
 164750.000    0.421
 164800.000    0.455
 164850.000    0.417
 164900.000    0.444
 164950.000    0.449
 165000.000    0.409
 165050.000    0.413
 165100.000    0.424
 165150.000    0.415
 165200.000    0.457
 165250.000    0.436
 165300.000    0.425
 165350.000    0.433
 165400.000    0.466
 165450.000    0.406
 165500.000    0.452
 165550.000    0.452
 165600.000    0.431
 165650.000    0.447
 165700.000    0.422
 165750.000    0.415
 165800.000    0.422
 165850.000    0.393
 165900.000    0.404
 165950.000    0.435
 166000.000    0.454
 166050.000    0.442
 166100.000    0.424
 166150.000    0.407
 166200.000    0.423
 166250.000    0.433
 166300.000    0.395
 166350.000    0.407
 166400.000    0.438
 166450.000    0.407
 166500.000    0.428
 166550.000    0.414
 166600.000    0.424
 166650.000    0.427
 166700.000    0.435
 166750.000    0.421
 166800.000    0.405
 166850.000    0.425
 166900.000    0.425
 166950.000    0.398
 167000.000    0.408
 167050.000    0.422
 167100.000    0.410
 167150.000    0.453
 167200.000    0.435
 167250.000    0.427
 167300.000    0.427
 167350.000    0.415
 167400.000    0.415
 167450.000    0.431
 167500.000    0.469
 167550.000    0.462
 167600.000    0.450
 167650.000    0.441
 167700.000    0.438
 167750.000    0.464
 167800.000    0.448
 167850.000    0.453
 167900.000    0.427
 167950.000    0.445
 168000.000    0.451
 168050.000    0.433
 168100.000    0.462
 168150.000    0.420
 168200.000    0.457
 168250.000    0.432
 168300.000    0.444
 168350.000    0.435
 168400.000    0.445
 168450.000    0.448
 168500.000    0.462
 168550.000    0.449
 168600.000    0.455
 168650.000    0.445
 168700.000    0.438
 168750.000    0.439
 168800.000    0.461
 168850.000    0.436
 168900.000    0.438
 168950.000    0.439
 169000.000    0.441
 169050.000    0.425
 169100.000    0.449
 169150.000    0.453
 169200.000    0.449
 169250.000    0.417
 169300.000    0.438
 169350.000    0.436
 169400.000    0.460
 169450.000    0.451
 169500.000    0.453
 169550.000    0.423
 169600.000    0.422
 169650.000    0.432
 169700.000    0.403
 169750.000    0.431
 169800.000    0.440
 169850.000    0.443
 169900.000    0.435
 169950.000    0.430
 170000.000    0.453
 170050.000    0.442
 170100.000    0.387
 170150.000    0.442
 170200.000    0.419
 170250.000    0.425
 170300.000    0.430
 170350.000    0.471
 170400.000    0.421
 170450.000    0.428
 170500.000    0.430
 170550.000    0.448
 170600.000    0.448
 170650.000    0.396
 170700.000    0.413
 170750.000    0.462
 170800.000    0.446
 170850.000    0.424
 170900.000    0.426
 170950.000    0.450
 171000.000    0.417
 171050.000    0.433
 171100.000    0.432
 171150.000    0.439
 171200.000    0.439
 171250.000    0.442
 171300.000    0.422
 171350.000    0.426
 171400.000    0.451
 171450.000    0.461
 171500.000    0.477
 171550.000    0.474
 171600.000    0.483
 171650.000    0.456
 171700.000    0.427
 171750.000    0.429
 171800.000    0.449
 171850.000    0.458
 171900.000    0.424
 171950.000    0.434
 172000.000    0.430
 172050.000    0.431
 172100.000    0.426
 172150.000    0.435
 172200.000    0.464
 172250.000    0.429
 172300.000    0.433
 172350.000    0.427
 172400.000    0.462
 172450.000    0.447
 172500.000    0.450
 172550.000    0.444
 172600.000    0.462
 172650.000    0.445
 172700.000    0.444
 172750.000    0.407
 172800.000    0.428
 172850.000    0.433
 172900.000    0.422
 172950.000    0.405
 173000.000    0.424
 173050.000    0.449
 173100.000    0.433
 173150.000    0.450
 173200.000    0.450
 173250.000    0.436
 173300.000    0.444
 173350.000    0.394
 173400.000    0.449
 173450.000    0.393
 173500.000    0.448
 173550.000    0.449
 173600.000    0.419
 173650.000    0.435
 173700.000    0.435
 173750.000    0.448
 173800.000    0.429
 173850.000    0.424
 173900.000    0.444
 173950.000    0.437
 174000.000    0.454
 174050.000    0.447
 174100.000    0.436
 174150.000    0.436
 174200.000    0.439
 174250.000    0.423
 174300.000    0.430
 174350.000    0.368
 174400.000    0.435
 174450.000    0.444
 174500.000    0.452
 174550.000    0.435
 174600.000    0.420
 174650.000    0.425
 174700.000    0.446
 174750.000    0.422
 174800.000    0.411
 174850.000    0.409
 174900.000    0.433
 174950.000    0.418
 175000.000    0.440
 175050.000    0.457
 175100.000    0.455
 175150.000    0.408
 175200.000    0.430
 175250.000    0.409
 175300.000    0.441
 175350.000    0.462
 175400.000    0.417
 175450.000    0.438
 175500.000    0.431
 175550.000    0.445
 175600.000    0.418
 175650.000    0.436
 175700.000    0.423
 175750.000    0.427
 175800.000    0.437
 175850.000    0.415
 175900.000    0.447
 175950.000    0.428
 176000.000    0.411
 176050.000    0.427
 176100.000    0.434
 176150.000    0.455
 176200.000    0.454
 176250.000    0.442
 176300.000    0.434
 176350.000    0.461
 176400.000    0.460
 176450.000    0.450
 176500.000    0.433
 176550.000    0.439
 176600.000    0.448
 176650.000    0.455
 176700.000    0.426
 176750.000    0.462
 176800.000    0.444
 176850.000    0.457
 176900.000    0.459
 176950.000    0.448
 177000.000    0.437
 177050.000    0.458
 177100.000    0.419
 177150.000    0.461
 177200.000    0.419
 177250.000    0.469
 177300.000    0.444
 177350.000    0.444
 177400.000    0.448
 177450.000    0.453
 177500.000    0.415
 177550.000    0.451
 177600.000    0.451
 177650.000    0.456
 177700.000    0.464
 177750.000    0.444
 177800.000    0.457
 177850.000    0.439
 177900.000    0.454
 177950.000    0.458
 178000.000    0.459
 178050.000    0.445
 178100.000    0.439
 178150.000    0.463
 178200.000    0.458
 178250.000    0.431
 178300.000    0.421
 178350.000    0.444
 178400.000    0.415
 178450.000    0.444
 178500.000    0.467
 178550.000    0.442
 178600.000    0.452
 178650.000    0.468
 178700.000    0.440
 178750.000    0.451
 178800.000    0.453
 178850.000    0.428
 178900.000    0.461
 178950.000    0.425
 179000.000    0.427
 179050.000    0.463
 179100.000    0.439
 179150.000    0.433
 179200.000    0.448
 179250.000    0.457
 179300.000    0.414
 179350.000    0.436
 179400.000    0.396
 179450.000    0.431
 179500.000    0.426
 179550.000    0.467
 179600.000    0.444
 179650.000    0.389
 179700.000    0.416
 179750.000    0.458
 179800.000    0.437
 179850.000    0.448
 179900.000    0.437
 179950.000    0.451
 180000.000    0.436
 180050.000    0.435
 180100.000    0.425
 180150.000    0.428
 180200.000    0.416
 180250.000    0.428
 180300.000    0.465
 180350.000    0.421
 180400.000    0.439
 180450.000    0.419
 180500.000    0.434
 180550.000    0.460
 180600.000    0.415
 180650.000    0.422
 180700.000    0.439
 180750.000    0.445
 180800.000    0.441
 180850.000    0.412
 180900.000    0.436
 180950.000    0.453
 181000.000    0.439
 181050.000    0.436
 181100.000    0.475
 181150.000    0.445
 181200.000    0.431
 181250.000    0.440
 181300.000    0.435
 181350.000    0.421
 181400.000    0.409
 181450.000    0.420
 181500.000    0.400
 181550.000    0.420
 181600.000    0.423
 181650.000    0.437
 181700.000    0.442
 181750.000    0.467
 181800.000    0.442
 181850.000    0.450
 181900.000    0.384
 181950.000    0.436
 182000.000    0.445
 182050.000    0.456
 182100.000    0.461
 182150.000    0.454
 182200.000    0.447
 182250.000    0.439
 182300.000    0.455
 182350.000    0.435
 182400.000    0.435
 182450.000    0.425
 182500.000    0.433
 182550.000    0.451
 182600.000    0.435
 182650.000    0.439
 182700.000    0.443
 182750.000    0.433
 182800.000    0.449
 182850.000    0.433
 182900.000    0.444
 182950.000    0.428
 183000.000    0.388
 183050.000    0.406
 183100.000    0.454
 183150.000    0.435
 183200.000    0.466
 183250.000    0.445
 183300.000    0.433
 183350.000    0.442
 183400.000    0.447
 183450.000    0.434
 183500.000    0.432
 183550.000    0.432
 183600.000    0.449
 183650.000    0.451
 183700.000    0.401
 183750.000    0.423
 183800.000    0.387
 183850.000    0.423
 183900.000    0.432
 183950.000    0.431
 184000.000    0.437
 184050.000    0.451
 184100.000    0.447
 184150.000    0.462
 184200.000    0.429
 184250.000    0.448
 184300.000    0.431
 184350.000    0.434
 184400.000    0.451
 184450.000    0.436
 184500.000    0.436
 184550.000    0.438
 184600.000    0.415
 184650.000    0.450
 184700.000    0.437
 184750.000    0.432
 184800.000    0.447
 184850.000    0.438
 184900.000    0.452
 184950.000    0.437
 185000.000    0.407
 185050.000    0.439
 185100.000    0.435
 185150.000    0.404
 185200.000    0.451
 185250.000    0.409
 185300.000    0.444
 185350.000    0.453
 185400.000    0.420
 185450.000    0.452
 185500.000    0.458
 185550.000    0.446
 185600.000    0.412
 185650.000    0.449
 185700.000    0.460
 185750.000    0.433
 185800.000    0.443
 185850.000    0.445
 185900.000    0.462
 185950.000    0.438
 186000.000    0.431
 186050.000    0.438
 186100.000    0.451
 186150.000    0.443
 186200.000    0.408
 186250.000    0.449
 186300.000    0.441
 186350.000    0.428
 186400.000    0.463
 186450.000    0.472
 186500.000    0.477
 186550.000    0.436
 186600.000    0.419
 186650.000    0.435
 186700.000    0.443
 186750.000    0.426
 186800.000    0.444
 186850.000    0.440
 186900.000    0.440
 186950.000    0.418
 187000.000    0.469
 187050.000    0.443
 187100.000    0.444
 187150.000    0.434
 187200.000    0.417
 187250.000    0.442
 187300.000    0.430
 187350.000    0.433
 187400.000    0.452
 187450.000    0.471
 187500.000    0.440
 187550.000    0.413
 187600.000    0.425
 187650.000    0.453
 187700.000    0.456
 187750.000    0.438
 187800.000    0.419
 187850.000    0.421
 187900.000    0.443
 187950.000    0.445
 188000.000    0.400
 188050.000    0.452
 188100.000    0.442
 188150.000    0.445
 188200.000    0.417
 188250.000    0.440
 188300.000    0.470
 188350.000    0.459
 188400.000    0.444
 188450.000    0.441
 188500.000    0.446
 188550.000    0.442
 188600.000    0.437
 188650.000    0.434
 188700.000    0.458
 188750.000    0.451
 188800.000    0.445
 188850.000    0.448
 188900.000    0.425
 188950.000    0.407
 189000.000    0.442
 189050.000    0.413
 189100.000    0.425
 189150.000    0.445
 189200.000    0.444
 189250.000    0.455
 189300.000    0.456
 189350.000    0.433
 189400.000    0.455
 189450.000    0.440
 189500.000    0.434
 189550.000    0.411
 189600.000    0.432
 189650.000    0.399
 189700.000    0.429
 189750.000    0.445
 189800.000    0.446
 189850.000    0.424
 189900.000    0.422
 189950.000    0.387
 190000.000    0.456
 190050.000    0.426
 190100.000    0.465
 190150.000    0.442
 190200.000    0.448
 190250.000    0.381
 190300.000    0.452
 190350.000    0.410
 190400.000    0.431
 190450.000    0.451
 190500.000    0.460
 190550.000    0.457
 190600.000    0.443
 190650.000    0.434
 190700.000    0.445
 190750.000    0.427
 190800.000    0.462
 190850.000    0.450
 190900.000    0.443
 190950.000    0.448
 191000.000    0.441
 191050.000    0.434
 191100.000    0.448
 191150.000    0.460
 191200.000    0.455
 191250.000    0.430
 191300.000    0.436
 191350.000    0.463
 191400.000    0.448
 191450.000    0.445
 191500.000    0.447
 191550.000    0.460
 191600.000    0.456
 191650.000    0.466
 191700.000    0.459
 191750.000    0.445
 191800.000    0.455
 191850.000    0.426
 191900.000    0.415
 191950.000    0.436
 192000.000    0.446
 192050.000    0.414
 192100.000    0.446
 192150.000    0.430
 192200.000    0.434
 192250.000    0.446
 192300.000    0.436
 192350.000    0.453
 192400.000    0.439
 192450.000    0.424
 192500.000    0.422
 192550.000    0.414
 192600.000    0.423
 192650.000    0.436
 192700.000    0.435
 192750.000    0.437
 192800.000    0.413
 192850.000    0.457
 192900.000    0.414
 192950.000    0.423
 193000.000    0.400
 193050.000    0.426
 193100.000    0.438
 193150.000    0.435
 193200.000    0.437
 193250.000    0.431
 193300.000    0.423
 193350.000    0.446
 193400.000    0.451
 193450.000    0.456
 193500.000    0.448
 193550.000    0.445
 193600.000    0.424
 193650.000    0.402
 193700.000    0.418
 193750.000    0.456
 193800.000    0.410
 193850.000    0.437
 193900.000    0.449
 193950.000    0.429
 194000.000    0.450
 194050.000    0.443
 194100.000    0.454
 194150.000    0.427
 194200.000    0.440
 194250.000    0.450
 194300.000    0.445
 194350.000    0.453
 194400.000    0.440
 194450.000    0.439
 194500.000    0.460
 194550.000    0.420
 194600.000    0.429
 194650.000    0.469
 194700.000    0.434
 194750.000    0.446
 194800.000    0.443
 194850.000    0.442
 194900.000    0.436
 194950.000    0.424
 195000.000    0.444
 195050.000    0.422
 195100.000    0.451
 195150.000    0.405
 195200.000    0.441
 195250.000    0.452
 195300.000    0.453
 195350.000    0.452
 195400.000    0.444
 195450.000    0.435
 195500.000    0.454
 195550.000    0.429
 195600.000    0.438
 195650.000    0.402
 195700.000    0.417
 195750.000    0.436
 195800.000    0.405
 195850.000    0.429
 195900.000    0.382
 195950.000    0.442
 196000.000    0.451
 196050.000    0.449
 196100.000    0.458
 196150.000    0.436
 196200.000    0.434
 196250.000    0.442
 196300.000    0.467
 196350.000    0.451
 196400.000    0.423
 196450.000    0.457
 196500.000    0.449
 196550.000    0.412
 196600.000    0.427
 196650.000    0.471
 196700.000    0.423
 196750.000    0.435
 196800.000    0.427
 196850.000    0.454
 196900.000    0.445
 196950.000    0.448
 197000.000    0.427
 197050.000    0.439
 197100.000    0.443
 197150.000    0.422
 197200.000    0.430
 197250.000    0.456
 197300.000    0.453
 197350.000    0.460
 197400.000    0.455
 197450.000    0.459
 197500.000    0.436
 197550.000    0.463
 197600.000    0.468
 197650.000    0.461
 197700.000    0.458
 197750.000    0.476
 197800.000    0.458
 197850.000    0.412
 197900.000    0.450
 197950.000    0.441
 198000.000    0.419
 198050.000    0.427
 198100.000    0.450
 198150.000    0.456
 198200.000    0.442
 198250.000    0.459
 198300.000    0.455
 198350.000    0.443
 198400.000    0.439
 198450.000    0.443
 198500.000    0.457
 198550.000    0.454
 198600.000    0.447
 198650.000    0.453
 198700.000    0.466
 198750.000    0.444
 198800.000    0.436
 198850.000    0.445
 198900.000    0.445
 198950.000    0.446
 199000.000    0.456
 199050.000    0.450
 199100.000    0.439
 199150.000    0.461
 199200.000    0.458
 199250.000    0.457
 199300.000    0.447
 199350.000    0.439
 199400.000    0.459
 199450.000    0.456
 199500.000    0.437
 199550.000    0.441
 199600.000    0.471
 199650.000    0.465
 199700.000    0.455
 199750.000    0.455
 199800.000    0.422
 199850.000    0.447
 199900.000    0.452
 199950.000    0.453
 200000.000    0.450
 200050.000    0.450
 200100.000    0.463
 200150.000    0.457
 200200.000    0.448
 200250.000    0.439
 200300.000    0.458
 200350.000    0.438
 200400.000    0.459
 200450.000    0.451
 200500.000    0.469
 200550.000    0.454
 200600.000    0.476
 200650.000    0.452
 200700.000    0.436
 200750.000    0.470
 200800.000    0.441
 200850.000    0.464
 200900.000    0.458
 200950.000    0.446
 201000.000    0.452
 201050.000    0.452
 201100.000    0.461
 201150.000    0.446
 201200.000    0.471
 201250.000    0.433
 201300.000    0.459
 201350.000    0.458
 201400.000    0.446
 201450.000    0.456
 201500.000    0.428
 201550.000    0.455
 201600.000    0.451
 201650.000    0.455
 201700.000    0.439
 201750.000    0.450
 201800.000    0.458
 201850.000    0.398
 201900.000    0.449
 201950.000    0.417
 202000.000    0.454
 202050.000    0.450
 202100.000    0.447
 202150.000    0.451
 202200.000    0.469
 202250.000    0.446
 202300.000    0.440
 202350.000    0.447
 202400.000    0.469
 202450.000    0.464
 202500.000    0.437
 202550.000    0.446
 202600.000    0.451
 202650.000    0.445
 202700.000    0.447
 202750.000    0.454
 202800.000    0.430
 202850.000    0.453
 202900.000    0.447
 202950.000    0.437
 203000.000    0.455
 203050.000    0.457
 203100.000    0.455
 203150.000    0.431
 203200.000    0.454
 203250.000    0.417
 203300.000    0.465
 203350.000    0.407
 203400.000    0.461
 203450.000    0.448
 203500.000    0.438
 203550.000    0.460
 203600.000    0.424
 203650.000    0.451
 203700.000    0.454
 203750.000    0.434
 203800.000    0.457
 203850.000    0.463
 203900.000    0.471
 203950.000    0.411
 204000.000    0.438
 204050.000    0.400
 204100.000    0.446
 204150.000    0.460
 204200.000    0.420
 204250.000    0.464
 204300.000    0.472
 204350.000    0.446
 204400.000    0.436
 204450.000    0.457
 204500.000    0.455
 204550.000    0.431
 204600.000    0.448
 204650.000    0.447
 204700.000    0.427
 204750.000    0.435
 204800.000    0.435
 204850.000    0.457
 204900.000    0.446
 204950.000    0.453
 205000.000    0.466
 205050.000    0.467
 205100.000    0.470
 205150.000    0.446
 205200.000    0.459
 205250.000    0.469
 205300.000    0.461
 205350.000    0.450
 205400.000    0.459
 205450.000    0.406
 205500.000    0.449
 205550.000    0.446
 205600.000    0.442
 205650.000    0.435
 205700.000    0.441
 205750.000    0.433
 205800.000    0.434
 205850.000    0.442
 205900.000    0.442
 205950.000    0.429
 206000.000    0.450
 206050.000    0.439
 206100.000    0.446
 206150.000    0.446
 206200.000    0.423
 206250.000    0.461
 206300.000    0.421
 206350.000    0.436
 206400.000    0.448
 206450.000    0.425
 206500.000    0.442
 206550.000    0.428
 206600.000    0.427
 206650.000    0.433
 206700.000    0.421
 206750.000    0.399
 206800.000    0.426
 206850.000    0.447
 206900.000    0.459
 206950.000    0.457
 207000.000    0.446
 207050.000    0.464
 207100.000    0.431
 207150.000    0.475
 207200.000    0.453
 207250.000    0.469
 207300.000    0.441
 207350.000    0.446
 207400.000    0.443
 207450.000    0.447
 207500.000    0.440
 207550.000    0.450
 207600.000    0.438
 207650.000    0.445
 207700.000    0.439
 207750.000    0.452
 207800.000    0.460
 207850.000    0.432
 207900.000    0.456
 207950.000    0.447
 208000.000    0.451
 208050.000    0.454
 208100.000    0.433
 208150.000    0.450
 208200.000    0.421
 208250.000    0.405
 208300.000    0.427
 208350.000    0.422
 208400.000    0.438
 208450.000    0.459
 208500.000    0.431
 208550.000    0.446
 208600.000    0.424
 208650.000    0.437
 208700.000    0.427
 208750.000    0.424
 208800.000    0.446
 208850.000    0.458
 208900.000    0.413
 208950.000    0.450
 209000.000    0.439
 209050.000    0.446
 209100.000    0.446
 209150.000    0.445
 209200.000    0.430
 209250.000    0.448
 209300.000    0.464
 209350.000    0.437
 209400.000    0.442
 209450.000    0.406
 209500.000    0.440
 209550.000    0.407
 209600.000    0.422
 209650.000    0.429
 209700.000    0.433
 209750.000    0.402
 209800.000    0.438
 209850.000    0.452
 209900.000    0.442
 209950.000    0.435
 210000.000    0.418
 210050.000    0.445
 210100.000    0.430
 210150.000    0.434
 210200.000    0.421
 210250.000    0.429
 210300.000    0.453
 210350.000    0.454
 210400.000    0.432
 210450.000    0.454
 210500.000    0.425
 210550.000    0.454
 210600.000    0.435
 210650.000    0.395
 210700.000    0.419
 210750.000    0.454
 210800.000    0.444
 210850.000    0.390
 210900.000    0.454
 210950.000    0.417
 211000.000    0.426
 211050.000    0.456
 211100.000    0.429
 211150.000    0.453
 211200.000    0.438
 211250.000    0.437
 211300.000    0.442
 211350.000    0.446
 211400.000    0.426
 211450.000    0.412
 211500.000    0.448
 211550.000    0.464
 211600.000    0.439
 211650.000    0.454
 211700.000    0.451
 211750.000    0.432
 211800.000    0.460
 211850.000    0.438
 211900.000    0.441
 211950.000    0.440
 212000.000    0.453
 212050.000    0.432
 212100.000    0.448
 212150.000    0.450
 212200.000    0.467
 212250.000    0.451
 212300.000    0.461
 212350.000    0.452
 212400.000    0.441
 212450.000    0.422
 212500.000    0.437
 212550.000    0.442
 212600.000    0.439
 212650.000    0.434
 212700.000    0.436
 212750.000    0.450
 212800.000    0.442
 212850.000    0.467
 212900.000    0.454
 212950.000    0.431
 213000.000    0.414
 213050.000    0.449
 213100.000    0.400
 213150.000    0.430
 213200.000    0.465
 213250.000    0.434
 213300.000    0.447
 213350.000    0.430
 213400.000    0.443
 213450.000    0.470
 213500.000    0.460
 213550.000    0.457
 213600.000    0.465
 213650.000    0.472
 213700.000    0.378
 213750.000    0.459
 213800.000    0.457
 213850.000    0.446
 213900.000    0.457
 213950.000    0.460
 214000.000    0.459
 214050.000    0.437
 214100.000    0.450
 214150.000    0.451
 214200.000    0.461
 214250.000    0.441
 214300.000    0.451
 214350.000    0.448
 214400.000    0.416
 214450.000    0.454
 214500.000    0.456
 214550.000    0.469
 214600.000    0.455
 214650.000    0.437
 214700.000    0.443
 214750.000    0.450
 214800.000    0.462
 214850.000    0.428
 214900.000    0.413
 214950.000    0.416
 215000.000    0.437
 215050.000    0.430
 215100.000    0.430
 215150.000    0.450
 215200.000    0.454
 215250.000    0.430
 215300.000    0.466
 215350.000    0.418
 215400.000    0.454
 215450.000    0.451
 215500.000    0.422
 215550.000    0.425
 215600.000    0.455
 215650.000    0.440
 215700.000    0.462
 215750.000    0.435
 215800.000    0.417
 215850.000    0.458
 215900.000    0.459
 215950.000    0.461
 216000.000    0.452
 216050.000    0.417
 216100.000    0.440
 216150.000    0.420
 216200.000    0.452
 216250.000    0.465
 216300.000    0.420
 216350.000    0.471
 216400.000    0.433
 216450.000    0.461
 216500.000    0.442
 216550.000    0.459
 216600.000    0.444
 216650.000    0.458
 216700.000    0.415
 216750.000    0.427
 216800.000    0.460
 216850.000    0.444
 216900.000    0.455
 216950.000    0.403
 217000.000    0.441
 217050.000    0.474
 217100.000    0.444
 217150.000    0.446
 217200.000    0.435
 217250.000    0.460
 217300.000    0.448
 217350.000    0.452
 217400.000    0.434
 217450.000    0.449
 217500.000    0.418
 217550.000    0.436
 217600.000    0.472
 217650.000    0.447
 217700.000    0.445
 217750.000    0.455
 217800.000    0.438
 217850.000    0.434
 217900.000    0.428
 217950.000    0.448
 218000.000    0.425
 218050.000    0.455
 218100.000    0.451
 218150.000    0.421
 218200.000    0.452
 218250.000    0.414
 218300.000    0.457
 218350.000    0.455
 218400.000    0.443
 218450.000    0.459
 218500.000    0.424
 218550.000    0.447
 218600.000    0.470
 218650.000    0.436
 218700.000    0.454
 218750.000    0.448
 218800.000    0.458
 218850.000    0.444
 218900.000    0.442
 218950.000    0.435
 219000.000    0.456
 219050.000    0.448
 219100.000    0.429
 219150.000    0.453
 219200.000    0.442
 219250.000    0.444
 219300.000    0.455
 219350.000    0.447
 219400.000    0.424
 219450.000    0.441
 219500.000    0.459
 219550.000    0.443
 219600.000    0.422
 219650.000    0.442
 219700.000    0.418
 219750.000    0.461
 219800.000    0.444
 219850.000    0.460
 219900.000    0.465
 219950.000    0.399
 220000.000    0.451
 220050.000    0.442
 220100.000    0.420
 220150.000    0.427
 220200.000    0.442
 220250.000    0.446
 220300.000    0.455
 220350.000    0.447
 220400.000    0.427
 220450.000    0.446
 220500.000    0.408
 220550.000    0.413
 220600.000    0.458
 220650.000    0.436
 220700.000    0.442
 220750.000    0.454
 220800.000    0.461
 220850.000    0.447
 220900.000    0.438
 220950.000    0.453
 221000.000    0.448
 221050.000    0.413
 221100.000    0.444
 221150.000    0.417
 221200.000    0.405
 221250.000    0.438
 221300.000    0.450
 221350.000    0.437
 221400.000    0.445
 221450.000    0.453
 221500.000    0.437
 221550.000    0.436
 221600.000    0.412
 221650.000    0.456
 221700.000    0.433
 221750.000    0.441
 221800.000    0.454
 221850.000    0.428
 221900.000    0.449
 221950.000    0.442
 222000.000    0.449
 222050.000    0.447
 222100.000    0.443
 222150.000    0.442
 222200.000    0.449
 222250.000    0.407
 222300.000    0.423
 222350.000    0.420
 222400.000    0.438
 222450.000    0.410
 222500.000    0.422
 222550.000    0.434
 222600.000    0.425
 222650.000    0.437
 222700.000    0.437
 222750.000    0.463
 222800.000    0.410
 222850.000    0.454
 222900.000    0.415
 222950.000    0.454
 223000.000    0.440
 223050.000    0.456
 223100.000    0.432
 223150.000    0.433
 223200.000    0.427
 223250.000    0.432
 223300.000    0.418
 223350.000    0.438
 223400.000    0.439
 223450.000    0.404
 223500.000    0.448
 223550.000    0.428
 223600.000    0.436
 223650.000    0.441
 223700.000    0.443
 223750.000    0.439
 223800.000    0.430
 223850.000    0.451
 223900.000    0.379
 223950.000    0.446
 224000.000    0.445
 224050.000    0.437
 224100.000    0.457
 224150.000    0.398
 224200.000    0.442
 224250.000    0.401
 224300.000    0.456
 224350.000    0.447
 224400.000    0.459
 224450.000    0.465
 224500.000    0.430
 224550.000    0.442
 224600.000    0.429
 224650.000    0.458
 224700.000    0.429
 224750.000    0.407
 224800.000    0.439
 224850.000    0.426
 224900.000    0.446
 224950.000    0.450
 225000.000    0.440
 225050.000    0.427
 225100.000    0.407
 225150.000    0.445
 225200.000    0.443
 225250.000    0.449
 225300.000    0.454
 225350.000    0.439
 225400.000    0.419
 225450.000    0.470
 225500.000    0.426
 225550.000    0.422
 225600.000    0.469
 225650.000    0.410
 225700.000    0.446
 225750.000    0.438
 225800.000    0.428
 225850.000    0.407
 225900.000    0.451
 225950.000    0.450
 226000.000    0.435
 226050.000    0.418
 226100.000    0.437
 226150.000    0.428
 226200.000    0.440
 226250.000    0.430
 226300.000    0.437
 226350.000    0.409
 226400.000    0.457
 226450.000    0.429
 226500.000    0.449
 226550.000    0.452
 226600.000    0.438
 226650.000    0.451
 226700.000    0.438
 226750.000    0.417
 226800.000    0.453
 226850.000    0.415
 226900.000    0.461
 226950.000    0.446
 227000.000    0.429
 227050.000    0.427
 227100.000    0.425
 227150.000    0.424
 227200.000    0.448
 227250.000    0.450
 227300.000    0.450
 227350.000    0.423
 227400.000    0.425
 227450.000    0.430
 227500.000    0.444
 227550.000    0.394
 227600.000    0.424
 227650.000    0.427
 227700.000    0.425
 227750.000    0.447
 227800.000    0.464
 227850.000    0.435
 227900.000    0.445
 227950.000    0.454
 228000.000    0.454
 228050.000    0.419
 228100.000    0.424
 228150.000    0.431
 228200.000    0.459
 228250.000    0.459
 228300.000    0.457
 228350.000    0.451
 228400.000    0.428
 228450.000    0.442
 228500.000    0.425
 228550.000    0.424
 228600.000    0.396
 228650.000    0.450
 228700.000    0.444
 228750.000    0.415
 228800.000    0.444
 228850.000    0.469
 228900.000    0.441
 228950.000    0.417
 229000.000    0.445
 229050.000    0.461
 229100.000    0.434
 229150.000    0.462
 229200.000    0.428
 229250.000    0.457
 229300.000    0.457
 229350.000    0.448
 229400.000    0.456
 229450.000    0.452
 229500.000    0.448
 229550.000    0.446
 229600.000    0.448
 229650.000    0.458
 229700.000    0.463
 229750.000    0.436
 229800.000    0.448
 229850.000    0.446
 229900.000    0.457
 229950.000    0.404
 230000.000    0.440
 230050.000    0.454
 230100.000    0.450
 230150.000    0.452
 230200.000    0.440
 230250.000    0.428
 230300.000    0.438
 230350.000    0.457
 230400.000    0.457
 230450.000    0.435
 230500.000    0.457
 230550.000    0.449
 230600.000    0.452
 230650.000    0.470
 230700.000    0.453
 230750.000    0.470
 230800.000    0.469
 230850.000    0.465
 230900.000    0.441
 230950.000    0.423
 231000.000    0.443
 231050.000    0.445
 231100.000    0.445
 231150.000    0.435
 231200.000    0.465
 231250.000    0.438
 231300.000    0.433
 231350.000    0.454
 231400.000    0.444
 231450.000    0.405
 231500.000    0.412
 231550.000    0.447
 231600.000    0.457
 231650.000    0.472
 231700.000    0.445
 231750.000    0.445
 231800.000    0.429
 231850.000    0.462
 231900.000    0.455
 231950.000    0.447
 232000.000    0.450
 232050.000    0.434
 232100.000    0.439
 232150.000    0.439
 232200.000    0.443
 232250.000    0.451
 232300.000    0.458
 232350.000    0.453
 232400.000    0.435
 232450.000    0.419
 232500.000    0.462
 232550.000    0.456
 232600.000    0.465
 232650.000    0.465
 232700.000    0.452
 232750.000    0.444
 232800.000    0.426
 232850.000    0.437
 232900.000    0.414
 232950.000    0.418
 233000.000    0.444
 233050.000    0.457
 233100.000    0.456
 233150.000    0.443
 233200.000    0.462
 233250.000    0.415
 233300.000    0.437
 233350.000    0.436
 233400.000    0.452
 233450.000    0.441
 233500.000    0.413
 233550.000    0.461
 233600.000    0.441
 233650.000    0.450
 233700.000    0.447
 233750.000    0.472
 233800.000    0.422
 233850.000    0.460
 233900.000    0.415
 233950.000    0.395
 234000.000    0.413
 234050.000    0.441
 234100.000    0.435
 234150.000    0.437
 234200.000    0.468
 234250.000    0.441
 234300.000    0.448
 234350.000    0.386
 234400.000    0.417
 234450.000    0.449
 234500.000    0.446
 234550.000    0.429
 234600.000    0.454
 234650.000    0.423
 234700.000    0.442
 234750.000    0.429
 234800.000    0.439
 234850.000    0.458
 234900.000    0.411
 234950.000    0.453
 235000.000    0.438
 235050.000    0.447
 235100.000    0.454
 235150.000    0.449
 235200.000    0.439
 235250.000    0.437
 235300.000    0.460
 235350.000    0.445
 235400.000    0.439
 235450.000    0.446
 235500.000    0.402
 235550.000    0.450
 235600.000    0.436
 235650.000    0.455
 235700.000    0.429
 235750.000    0.440
 235800.000    0.442
 235850.000    0.446
 235900.000    0.455
 235950.000    0.443
 236000.000    0.414
 236050.000    0.455
 236100.000    0.445
 236150.000    0.439
 236200.000    0.433
 236250.000    0.461
 236300.000    0.460
 236350.000    0.441
 236400.000    0.441
 236450.000    0.445
 236500.000    0.444
 236550.000    0.440
 236600.000    0.404
 236650.000    0.443
 236700.000    0.451
 236750.000    0.436
 236800.000    0.456
 236850.000    0.462
 236900.000    0.432
 236950.000    0.434
 237000.000    0.448
 237050.000    0.401
 237100.000    0.441
 237150.000    0.388
 237200.000    0.438
 237250.000    0.445
 237300.000    0.451
 237350.000    0.426
 237400.000    0.413
 237450.000    0.447
 237500.000    0.406
 237550.000    0.442
 237600.000    0.453
 237650.000    0.431
 237700.000    0.455
 237750.000    0.455
 237800.000    0.450
 237850.000    0.456
 237900.000    0.412
 237950.000    0.445
 238000.000    0.449
 238050.000    0.430
 238100.000    0.443
 238150.000    0.440
 238200.000    0.433
 238250.000    0.414
 238300.000    0.428
 238350.000    0.447
 238400.000    0.457
 238450.000    0.451
 238500.000    0.448
 238550.000    0.446
 238600.000    0.430
 238650.000    0.439
 238700.000    0.468
 238750.000    0.425
 238800.000    0.398
 238850.000    0.439
 238900.000    0.451
 238950.000    0.441
 239000.000    0.452
 239050.000    0.427
 239100.000    0.463
 239150.000    0.457
 239200.000    0.419
 239250.000    0.408
 239300.000    0.435
 239350.000    0.448
 239400.000    0.410
 239450.000    0.417
 239500.000    0.410
 239550.000    0.429
 239600.000    0.380
 239650.000    0.423
 239700.000    0.420
 239750.000    0.434
 239800.000    0.440
 239850.000    0.456
 239900.000    0.385
 239950.000    0.420
 240000.000    0.441
 240050.000    0.434
 240100.000    0.447
 240150.000    0.455
 240200.000    0.424
 240250.000    0.433
 240300.000    0.439
 240350.000    0.431
 240400.000    0.442
 240450.000    0.444
 240500.000    0.409
 240550.000    0.416
 240600.000    0.417
 240650.000    0.461
 240700.000    0.441
 240750.000    0.445
 240800.000    0.463
 240850.000    0.433
 240900.000    0.456
 240950.000    0.459
 241000.000    0.456
 241050.000    0.420
 241100.000    0.419
 241150.000    0.430
 241200.000    0.446
 241250.000    0.439
 241300.000    0.432
 241350.000    0.411
 241400.000    0.413
 241450.000    0.447
 241500.000    0.449
 241550.000    0.471
 241600.000    0.449
 241650.000    0.398
 241700.000    0.438
 241750.000    0.432
 241800.000    0.445
 241850.000    0.454
 241900.000    0.444
 241950.000    0.447
 242000.000    0.452
 242050.000    0.420
 242100.000    0.455
 242150.000    0.453
 242200.000    0.447
 242250.000    0.451
 242300.000    0.422
 242350.000    0.436
 242400.000    0.440
 242450.000    0.451
 242500.000    0.446
 242550.000    0.464
 242600.000    0.433
 242650.000    0.424
 242700.000    0.432
 242750.000    0.454
 242800.000    0.396
 242850.000    0.383
 242900.000    0.408
 242950.000    0.443
 243000.000    0.449
 243050.000    0.426
 243100.000    0.460
 243150.000    0.441
 243200.000    0.405
 243250.000    0.437
 243300.000    0.435
 243350.000    0.457
 243400.000    0.421
 243450.000    0.449
 243500.000    0.439
 243550.000    0.442
 243600.000    0.455
 243650.000    0.459
 243700.000    0.423
 243750.000    0.440
 243800.000    0.438
 243850.000    0.406
 243900.000    0.440
 243950.000    0.415
 244000.000    0.448
 244050.000    0.437
 244100.000    0.431
 244150.000    0.434
 244200.000    0.427
 244250.000    0.456
 244300.000    0.429
 244350.000    0.427
 244400.000    0.417
 244450.000    0.417
 244500.000    0.449
 244550.000    0.419
 244600.000    0.435
 244650.000    0.435
 244700.000    0.425
 244750.000    0.469
 244800.000    0.415
 244850.000    0.426
 244900.000    0.415
 244950.000    0.400
 245000.000    0.407
 245050.000    0.463
 245100.000    0.444
 245150.000    0.413
 245200.000    0.419
 245250.000    0.409
 245300.000    0.416
 245350.000    0.444
 245400.000    0.417
 245450.000    0.416
 245500.000    0.406
 245550.000    0.461
 245600.000    0.435
 245650.000    0.442
 245700.000    0.425
 245750.000    0.423
 245800.000    0.427
 245850.000    0.383
 245900.000    0.426
 245950.000    0.430
 246000.000    0.431
 246050.000    0.449
 246100.000    0.427
 246150.000    0.469
 246200.000    0.431
 246250.000    0.432
 246300.000    0.401
 246350.000    0.450
 246400.000    0.447
 246450.000    0.434
 246500.000    0.441
 246550.000    0.440
 246600.000    0.447
 246650.000    0.444
 246700.000    0.422
 246750.000    0.422
 246800.000    0.414
 246850.000    0.436
 246900.000    0.419
 246950.000    0.436
 247000.000    0.421
 247050.000    0.387
 247100.000    0.434
 247150.000    0.431
 247200.000    0.452
 247250.000    0.451
 247300.000    0.418
 247350.000    0.432
 247400.000    0.420
 247450.000    0.453
 247500.000    0.435
 247550.000    0.456
 247600.000    0.420
 247650.000    0.422
 247700.000    0.444
 247750.000    0.454
 247800.000    0.423
 247850.000    0.433
 247900.000    0.456
 247950.000    0.416
 248000.000    0.387
 248050.000    0.447
 248100.000    0.438
 248150.000    0.428
 248200.000    0.433
 248250.000    0.418
 248300.000    0.457
 248350.000    0.418
 248400.000    0.431
 248450.000    0.447
 248500.000    0.442
 248550.000    0.441
 248600.000    0.440
 248650.000    0.466
 248700.000    0.456
 248750.000    0.400
 248800.000    0.442
 248850.000    0.439
 248900.000    0.467
 248950.000    0.409
 249000.000    0.430
 249050.000    0.448
 249100.000    0.451
 249150.000    0.466
 249200.000    0.442
 249250.000    0.442
 249300.000    0.402
 249350.000    0.405
 249400.000    0.437
 249450.000    0.435
 249500.000    0.424
 249550.000    0.453
 249600.000    0.414
 249650.000    0.423
 249700.000    0.410
 249750.000    0.436
 249800.000    0.455
 249850.000    0.421
 249900.000    0.440
 249950.000    0.425
 250000.000    0.439
 250050.000    0.449
 250100.000    0.416
 250150.000    0.428
 250200.000    0.413
 250250.000    0.457
 250300.000    0.408
 250350.000    0.457
 250400.000    0.393
 250450.000    0.455
 250500.000    0.451
 250550.000    0.427
 250600.000    0.411
 250650.000    0.423
 250700.000    0.407
 250750.000    0.466
 250800.000    0.428
 250850.000    0.425
 250900.000    0.437
 250950.000    0.438
 251000.000    0.457
 251050.000    0.428
 251100.000    0.432
 251150.000    0.443
 251200.000    0.356
 251250.000    0.453
 251300.000    0.450
 251350.000    0.433
 251400.000    0.429
 251450.000    0.469
 251500.000    0.463
 251550.000    0.438
 251600.000    0.441
 251650.000    0.402
 251700.000    0.448
 251750.000    0.443
 251800.000    0.457
 251850.000    0.444
 251900.000    0.451
 251950.000    0.416
 252000.000    0.427
 252050.000    0.422
 252100.000    0.426
 252150.000    0.371
 252200.000    0.460
 252250.000    0.439
 252300.000    0.420
 252350.000    0.445
 252400.000    0.434
 252450.000    0.445
 252500.000    0.449
 252550.000    0.444
 252600.000    0.451
 252650.000    0.428
 252700.000    0.448
 252750.000    0.445
 252800.000    0.449
 252850.000    0.421
 252900.000    0.368
 252950.000    0.448
 253000.000    0.430
 253050.000    0.419
 253100.000    0.442
 253150.000    0.457
 253200.000    0.393
 253250.000    0.442
 253300.000    0.425
 253350.000    0.433
 253400.000    0.461
 253450.000    0.438
 253500.000    0.452
 253550.000    0.453
 253600.000    0.450
 253650.000    0.446
 253700.000    0.448
 253750.000    0.449
 253800.000    0.440
 253850.000    0.423
 253900.000    0.420
 253950.000    0.465
 254000.000    0.421
 254050.000    0.419
 254100.000    0.435
 254150.000    0.428
 254200.000    0.463
 254250.000    0.429
 254300.000    0.451
 254350.000    0.443
 254400.000    0.443
 254450.000    0.445
 254500.000    0.435
 254550.000    0.469
 254600.000    0.453
 254650.000    0.451
 254700.000    0.429
 254750.000    0.401
 254800.000    0.442
 254850.000    0.389
 254900.000    0.426
 254950.000    0.463
 255000.000    0.432
 255050.000    0.434
 255100.000    0.414
 255150.000    0.425
 255200.000    0.451
 255250.000    0.416
 255300.000    0.425
 255350.000    0.449
 255400.000    0.470
 255450.000    0.457
 255500.000    0.452
 255550.000    0.467
 255600.000    0.457
 255650.000    0.445
 255700.000    0.467
 255750.000    0.443
 255800.000    0.460
 255850.000    0.452
 255900.000    0.459
 255950.000    0.449
 256000.000    0.451
 256050.000    0.451
 256100.000    0.459
 256150.000    0.469
 256200.000    0.440
 256250.000    0.437
 256300.000    0.432
 256350.000    0.431
 256400.000    0.442
 256450.000    0.453
 256500.000    0.438
 256550.000    0.465
 256600.000    0.439
 256650.000    0.437
 256700.000    0.460
 256750.000    0.449
 256800.000    0.411
 256850.000    0.444
 256900.000    0.457
 256950.000    0.451
 257000.000    0.429
 257050.000    0.429
 257100.000    0.432
 257150.000    0.459
 257200.000    0.444
 257250.000    0.438
 257300.000    0.462
 257350.000    0.458
 257400.000    0.463
 257450.000    0.410
 257500.000    0.431
 257550.000    0.459
 257600.000    0.464
 257650.000    0.429
 257700.000    0.441
 257750.000    0.459
 257800.000    0.452
 257850.000    0.440
 257900.000    0.418
 257950.000    0.422
 258000.000    0.442
 258050.000    0.452
 258100.000    0.435
 258150.000    0.435
 258200.000    0.464
 258250.000    0.427
 258300.000    0.435
 258350.000    0.419
 258400.000    0.438
 258450.000    0.445
 258500.000    0.431
 258550.000    0.454
 258600.000    0.425
 258650.000    0.404
 258700.000    0.472
 258750.000    0.470
 258800.000    0.426
 258850.000    0.437
 258900.000    0.427
 258950.000    0.419
 259000.000    0.419
 259050.000    0.424
 259100.000    0.434
 259150.000    0.407
 259200.000    0.447
 259250.000    0.431
 259300.000    0.440
 259350.000    0.441
 259400.000    0.453
 259450.000    0.450
 259500.000    0.408
 259550.000    0.409
 259600.000    0.458
 259650.000    0.438
 259700.000    0.468
 259750.000    0.433
 259800.000    0.437
 259850.000    0.422
 259900.000    0.431
 259950.000    0.446
 260000.000    0.434
 260050.000    0.431
 260100.000    0.451
 260150.000    0.421
 260200.000    0.416
 260250.000    0.464
 260300.000    0.436
 260350.000    0.463
 260400.000    0.430
 260450.000    0.442
 260500.000    0.416
 260550.000    0.406
 260600.000    0.470
 260650.000    0.433
 260700.000    0.453
 260750.000    0.415
 260800.000    0.454
 260850.000    0.450
 260900.000    0.428
 260950.000    0.444
 261000.000    0.468
 261050.000    0.424
 261100.000    0.413
 261150.000    0.439
 261200.000    0.452
 261250.000    0.432
 261300.000    0.452
 261350.000    0.446
 261400.000    0.434
 261450.000    0.462
 261500.000    0.451
 261550.000    0.454
 261600.000    0.423
 261650.000    0.443
 261700.000    0.458
 261750.000    0.440
 261800.000    0.442
 261850.000    0.452
 261900.000    0.436
 261950.000    0.439
 262000.000    0.448
 262050.000    0.459
 262100.000    0.450
 262150.000    0.419
 262200.000    0.427
 262250.000    0.436
 262300.000    0.427
 262350.000    0.409
 262400.000    0.410
 262450.000    0.437
 262500.000    0.435
 262550.000    0.438
 262600.000    0.443
 262650.000    0.421
 262700.000    0.386
 262750.000    0.432
 262800.000    0.443
 262850.000    0.432
 262900.000    0.422
 262950.000    0.433
 263000.000    0.433
 263050.000    0.428
 263100.000    0.455
 263150.000    0.439
 263200.000    0.457
 263250.000    0.434
 263300.000    0.463
 263350.000    0.451
 263400.000    0.431
 263450.000    0.468
 263500.000    0.445
 263550.000    0.433
 263600.000    0.449
 263650.000    0.437
 263700.000    0.448
 263750.000    0.434
 263800.000    0.422
 263850.000    0.424
 263900.000    0.422
 263950.000    0.449
 264000.000    0.434
 264050.000    0.413
 264100.000    0.415
 264150.000    0.448
 264200.000    0.445
 264250.000    0.452
 264300.000    0.448
 264350.000    0.443
 264400.000    0.447
 264450.000    0.442
 264500.000    0.455
 264550.000    0.448
 264600.000    0.463
 264650.000    0.415
 264700.000    0.467
 264750.000    0.430
 264800.000    0.441
 264850.000    0.451
 264900.000    0.436
 264950.000    0.434
 265000.000    0.433
 265050.000    0.432
 265100.000    0.448
 265150.000    0.462
 265200.000    0.473
 265250.000    0.442
 265300.000    0.396
 265350.000    0.421
 265400.000    0.461
 265450.000    0.443
 265500.000    0.406
 265550.000    0.434
 265600.000    0.443
 265650.000    0.437
 265700.000    0.436
 265750.000    0.443
 265800.000    0.420
 265850.000    0.450
 265900.000    0.456
 265950.000    0.433
 266000.000    0.453
 266050.000    0.435
 266100.000    0.439
 266150.000    0.446
 266200.000    0.469
 266250.000    0.456
 266300.000    0.444
 266350.000    0.443
 266400.000    0.471
 266450.000    0.446
 266500.000    0.421
 266550.000    0.441
 266600.000    0.436
 266650.000    0.341
 266700.000    0.429
 266750.000    0.389
 266800.000    0.405
 266850.000    0.427
 266900.000    0.425
 266950.000    0.449
 267000.000    0.412
 267050.000    0.428
 267100.000    0.400
 267150.000    0.433
 267200.000    0.406
 267250.000    0.437
 267300.000    0.452
 267350.000    0.450
 267400.000    0.405
 267450.000    0.448
 267500.000    0.445
 267550.000    0.446
 267600.000    0.415
 267650.000    0.426
 267700.000    0.391
 267750.000    0.456
 267800.000    0.429
 267850.000    0.410
 267900.000    0.459
 267950.000    0.439
 268000.000    0.450
 268050.000    0.436
 268100.000    0.412
 268150.000    0.439
 268200.000    0.421
 268250.000    0.455
 268300.000    0.447
 268350.000    0.430
 268400.000    0.455
 268450.000    0.438
 268500.000    0.454
 268550.000    0.443
 268600.000    0.437
 268650.000    0.438
 268700.000    0.430
 268750.000    0.447
 268800.000    0.450
 268850.000    0.452
 268900.000    0.441
 268950.000    0.428
 269000.000    0.432
 269050.000    0.445
 269100.000    0.428
 269150.000    0.412
 269200.000    0.438
 269250.000    0.444
 269300.000    0.414
 269350.000    0.426
 269400.000    0.418
 269450.000    0.431
 269500.000    0.431
 269550.000    0.458
 269600.000    0.442
 269650.000    0.435
 269700.000    0.410
 269750.000    0.452
 269800.000    0.425
 269850.000    0.455
 269900.000    0.452
 269950.000    0.470
 270000.000    0.438
 270050.000    0.440
 270100.000    0.448
 270150.000    0.446
 270200.000    0.429
 270250.000    0.375
 270300.000    0.410
 270350.000    0.425
 270400.000    0.455
 270450.000    0.459
 270500.000    0.451
 270550.000    0.445
 270600.000    0.462
 270650.000    0.434
 270700.000    0.463
 270750.000    0.455
 270800.000    0.424
 270850.000    0.450
 270900.000    0.466
 270950.000    0.457
 271000.000    0.453
 271050.000    0.404
 271100.000    0.434
 271150.000    0.445
 271200.000    0.433
 271250.000    0.456
 271300.000    0.444
 271350.000    0.416
 271400.000    0.446
 271450.000    0.450
 271500.000    0.467
 271550.000    0.465
 271600.000    0.427
 271650.000    0.476
 271700.000    0.437
 271750.000    0.434
 271800.000    0.425
 271850.000    0.428
 271900.000    0.428
 271950.000    0.436
 272000.000    0.443
 272050.000    0.460
 272100.000    0.446
 272150.000    0.432
 272200.000    0.435
 272250.000    0.426
 272300.000    0.431
 272350.000    0.436
 272400.000    0.441
 272450.000    0.439
 272500.000    0.430
 272550.000    0.423
 272600.000    0.447
 272650.000    0.464
 272700.000    0.426
 272750.000    0.452
 272800.000    0.457
 272850.000    0.434
 272900.000    0.445
 272950.000    0.457
 273000.000    0.438
 273050.000    0.459
 273100.000    0.403
 273150.000    0.444
 273200.000    0.435
 273250.000    0.436
 273300.000    0.413
 273350.000    0.433
 273400.000    0.429
 273450.000    0.441
 273500.000    0.423
 273550.000    0.444
 273600.000    0.435
 273650.000    0.436
 273700.000    0.433
 273750.000    0.449
 273800.000    0.440
 273850.000    0.444
 273900.000    0.426
 273950.000    0.442
 274000.000    0.441
 274050.000    0.463
 274100.000    0.452
 274150.000    0.454
 274200.000    0.453
 274250.000    0.446
 274300.000    0.454
 274350.000    0.437
 274400.000    0.436
 274450.000    0.412
 274500.000    0.425
 274550.000    0.449
 274600.000    0.415
 274650.000    0.445
 274700.000    0.436
 274750.000    0.438
 274800.000    0.421
 274850.000    0.429
 274900.000    0.401
 274950.000    0.451
 275000.000    0.441
 275050.000    0.450
 275100.000    0.457
 275150.000    0.419
 275200.000    0.429
 275250.000    0.453
 275300.000    0.458
 275350.000    0.465
 275400.000    0.461
 275450.000    0.447
 275500.000    0.453
 275550.000    0.447
 275600.000    0.464
 275650.000    0.469
 275700.000    0.462
 275750.000    0.436
 275800.000    0.473
 275850.000    0.449
 275900.000    0.443
 275950.000    0.466
 276000.000    0.412
 276050.000    0.441
 276100.000    0.446
 276150.000    0.439
 276200.000    0.440
 276250.000    0.443
 276300.000    0.427
 276350.000    0.438
 276400.000    0.410
 276450.000    0.427
 276500.000    0.437
 276550.000    0.434
 276600.000    0.453
 276650.000    0.464
 276700.000    0.460
 276750.000    0.451
 276800.000    0.449
 276850.000    0.442
 276900.000    0.407
 276950.000    0.412
 277000.000    0.432
 277050.000    0.441
 277100.000    0.443
 277150.000    0.430
 277200.000    0.459
 277250.000    0.435
 277300.000    0.435
 277350.000    0.431
 277400.000    0.452
 277450.000    0.429
 277500.000    0.447
 277550.000    0.433
 277600.000    0.408
 277650.000    0.426
 277700.000    0.446
 277750.000    0.419
 277800.000    0.461
 277850.000    0.389
 277900.000    0.425
 277950.000    0.388
 278000.000    0.442
 278050.000    0.398
 278100.000    0.430
 278150.000    0.459
 278200.000    0.415
 278250.000    0.393
 278300.000    0.453
 278350.000    0.437
 278400.000    0.396
 278450.000    0.445
 278500.000    0.426
 278550.000    0.418
 278600.000    0.431
 278650.000    0.426
 278700.000    0.446
 278750.000    0.395
 278800.000    0.410
 278850.000    0.433
 278900.000    0.430
 278950.000    0.403
 279000.000    0.451
 279050.000    0.455
 279100.000    0.457
 279150.000    0.433
 279200.000    0.408
 279250.000    0.416
 279300.000    0.465
 279350.000    0.451
 279400.000    0.467
 279450.000    0.445
 279500.000    0.445
 279550.000    0.407
 279600.000    0.428
 279650.000    0.438
 279700.000    0.460
 279750.000    0.412
 279800.000    0.425
 279850.000    0.469
 279900.000    0.430
 279950.000    0.395
 280000.000    0.420
 280050.000    0.428
 280100.000    0.421
 280150.000    0.414
 280200.000    0.436
 280250.000    0.442
 280300.000    0.431
 280350.000    0.460
 280400.000    0.425
 280450.000    0.444
 280500.000    0.397
 280550.000    0.454
 280600.000    0.438
 280650.000    0.462
 280700.000    0.465
 280750.000    0.430
 280800.000    0.450
 280850.000    0.470
 280900.000    0.452
 280950.000    0.414
 281000.000    0.411
 281050.000    0.454
 281100.000    0.411
 281150.000    0.422
 281200.000    0.458
 281250.000    0.449
 281300.000    0.450
 281350.000    0.383
 281400.000    0.411
 281450.000    0.428
 281500.000    0.427
 281550.000    0.434
 281600.000    0.431
 281650.000    0.432
 281700.000    0.465
 281750.000    0.420
 281800.000    0.443
 281850.000    0.414
 281900.000    0.408
 281950.000    0.450
 282000.000    0.446
 282050.000    0.457
 282100.000    0.430
 282150.000    0.437
 282200.000    0.445
 282250.000    0.413
 282300.000    0.455
 282350.000    0.455
 282400.000    0.425
 282450.000    0.443
 282500.000    0.450
 282550.000    0.439
 282600.000    0.457
 282650.000    0.423
 282700.000    0.460
 282750.000    0.448
 282800.000    0.427
 282850.000    0.433
 282900.000    0.467
 282950.000    0.439
 283000.000    0.453
 283050.000    0.434
 283100.000    0.442
 283150.000    0.413
 283200.000    0.453
 283250.000    0.435
 283300.000    0.441
 283350.000    0.422
 283400.000    0.449
 283450.000    0.444
 283500.000    0.427
 283550.000    0.414
 283600.000    0.458
 283650.000    0.449
 283700.000    0.433
 283750.000    0.456
 283800.000    0.423
 283850.000    0.411
 283900.000    0.431
 283950.000    0.457
 284000.000    0.431
 284050.000    0.458
 284100.000    0.454
 284150.000    0.460
 284200.000    0.436
 284250.000    0.429
 284300.000    0.417
 284350.000    0.413
 284400.000    0.431
 284450.000    0.458
 284500.000    0.424
 284550.000    0.414
 284600.000    0.455
 284650.000    0.426
 284700.000    0.455
 284750.000    0.428
 284800.000    0.432
 284850.000    0.460
 284900.000    0.438
 284950.000    0.459
 285000.000    0.447
 285050.000    0.438
 285100.000    0.427
 285150.000    0.445
 285200.000    0.435
 285250.000    0.444
 285300.000    0.451
 285350.000    0.447
 285400.000    0.448
 285450.000    0.423
 285500.000    0.459
 285550.000    0.399
 285600.000    0.447
 285650.000    0.374
 285700.000    0.425
 285750.000    0.425
 285800.000    0.409
 285850.000    0.444
 285900.000    0.403
 285950.000    0.450
 286000.000    0.466
 286050.000    0.426
 286100.000    0.407
 286150.000    0.435
 286200.000    0.414
 286250.000    0.400
 286300.000    0.405
 286350.000    0.427
 286400.000    0.424
 286450.000    0.423
 286500.000    0.422
 286550.000    0.439
 286600.000    0.443
 286650.000    0.426
 286700.000    0.446
 286750.000    0.419
 286800.000    0.455
 286850.000    0.441
 286900.000    0.443
 286950.000    0.427
 287000.000    0.432
 287050.000    0.449
 287100.000    0.410
 287150.000    0.455
 287200.000    0.443
 287250.000    0.385
 287300.000    0.419
 287350.000    0.439
 287400.000    0.413
 287450.000    0.404
 287500.000    0.414
 287550.000    0.439
 287600.000    0.462
 287650.000    0.408
 287700.000    0.467
 287750.000    0.437
 287800.000    0.459
 287850.000    0.426
 287900.000    0.445
 287950.000    0.438
 288000.000    0.400
 288050.000    0.457
 288100.000    0.451
 288150.000    0.441
 288200.000    0.440
 288250.000    0.459
 288300.000    0.426
 288350.000    0.437
 288400.000    0.436
 288450.000    0.449
 288500.000    0.461
 288550.000    0.451
 288600.000    0.433
 288650.000    0.467
 288700.000    0.453
 288750.000    0.410
 288800.000    0.450
 288850.000    0.439
 288900.000    0.463
 288950.000    0.439
 289000.000    0.427
 289050.000    0.436
 289100.000    0.443
 289150.000    0.444
 289200.000    0.460
 289250.000    0.458
 289300.000    0.451
 289350.000    0.426
 289400.000    0.446
 289450.000    0.420
 289500.000    0.460
 289550.000    0.453
 289600.000    0.458
 289650.000    0.449
 289700.000    0.452
 289750.000    0.455
 289800.000    0.471
 289850.000    0.458
 289900.000    0.455
 289950.000    0.440
 290000.000    0.464
 290050.000    0.458
 290100.000    0.397
 290150.000    0.464
 290200.000    0.456
 290250.000    0.451
 290300.000    0.453
 290350.000    0.421
 290400.000    0.428
 290450.000    0.451
 290500.000    0.446
 290550.000    0.437
 290600.000    0.457
 290650.000    0.408
 290700.000    0.442
 290750.000    0.428
 290800.000    0.455
 290850.000    0.443
 290900.000    0.447
 290950.000    0.443
 291000.000    0.412
 291050.000    0.459
 291100.000    0.460
 291150.000    0.454
 291200.000    0.442
 291250.000    0.444
 291300.000    0.457
 291350.000    0.459
 291400.000    0.427
 291450.000    0.448
 291500.000    0.443
 291550.000    0.415
 291600.000    0.442
 291650.000    0.441
 291700.000    0.441
 291750.000    0.452
 291800.000    0.434
 291850.000    0.440
 291900.000    0.418
 291950.000    0.445
 292000.000    0.463
 292050.000    0.421
 292100.000    0.447
 292150.000    0.446
 292200.000    0.390
 292250.000    0.458
 292300.000    0.437
 292350.000    0.449
 292400.000    0.445
 292450.000    0.449
 292500.000    0.436
 292550.000    0.443
 292600.000    0.468
 292650.000    0.425
 292700.000    0.447
 292750.000    0.435
 292800.000    0.453
 292850.000    0.459
 292900.000    0.436
 292950.000    0.450
 293000.000    0.454
 293050.000    0.443
 293100.000    0.429
 293150.000    0.434
 293200.000    0.436
 293250.000    0.453
 293300.000    0.443
 293350.000    0.453
 293400.000    0.463
 293450.000    0.449
 293500.000    0.441
 293550.000    0.423
 293600.000    0.461
 293650.000    0.445
 293700.000    0.457
 293750.000    0.423
 293800.000    0.438
 293850.000    0.430
 293900.000    0.434
 293950.000    0.448
 294000.000    0.447
 294050.000    0.427
 294100.000    0.444
 294150.000    0.464
 294200.000    0.446
 294250.000    0.423
 294300.000    0.408
 294350.000    0.435
 294400.000    0.421
 294450.000    0.451
 294500.000    0.430
 294550.000    0.411
 294600.000    0.436
 294650.000    0.441
 294700.000    0.446
 294750.000    0.454
 294800.000    0.434
 294850.000    0.429
 294900.000    0.411
 294950.000    0.422
 295000.000    0.433
 295050.000    0.458
 295100.000    0.434
 295150.000    0.458
 295200.000    0.432
 295250.000    0.410
 295300.000    0.443
 295350.000    0.439
 295400.000    0.445
 295450.000    0.446
 295500.000    0.440
 295550.000    0.407
 295600.000    0.440
 295650.000    0.419
 295700.000    0.448
 295750.000    0.426
 295800.000    0.447
 295850.000    0.441
 295900.000    0.444
 295950.000    0.454
 296000.000    0.441
 296050.000    0.419
 296100.000    0.421
 296150.000    0.437
 296200.000    0.429
 296250.000    0.430
 296300.000    0.416
 296350.000    0.448
 296400.000    0.416
 296450.000    0.443
 296500.000    0.414
 296550.000    0.436
 296600.000    0.449
 296650.000    0.421
 296700.000    0.438
 296750.000    0.408
 296800.000    0.450
 296850.000    0.435
 296900.000    0.456
 296950.000    0.446
 297000.000    0.446
 297050.000    0.403
 297100.000    0.443
 297150.000    0.439
 297200.000    0.428
 297250.000    0.421
 297300.000    0.443
 297350.000    0.421
 297400.000    0.441
 297450.000    0.408
 297500.000    0.418
 297550.000    0.428
 297600.000    0.398
 297650.000    0.468
 297700.000    0.428
 297750.000    0.443
 297800.000    0.439
 297850.000    0.429
 297900.000    0.458
 297950.000    0.430
 298000.000    0.431
 298050.000    0.426
 298100.000    0.444
 298150.000    0.439
 298200.000    0.441
 298250.000    0.438
 298300.000    0.412
 298350.000    0.408
 298400.000    0.435
 298450.000    0.404
 298500.000    0.429
 298550.000    0.466
 298600.000    0.450
 298650.000    0.452
 298700.000    0.467
 298750.000    0.435
 298800.000    0.435
 298850.000    0.474
 298900.000    0.434
 298950.000    0.430
 299000.000    0.460
 299050.000    0.453
 299100.000    0.437
 299150.000    0.420
 299200.000    0.440
 299250.000    0.455
 299300.000    0.439
 299350.000    0.432
 299400.000    0.440
 299450.000    0.442
 299500.000    0.436
 299550.000    0.412
 299600.000    0.444
 299650.000    0.438
 299700.000    0.416
 299750.000    0.447
 299800.000    0.464
 299850.000    0.435
 299900.000    0.448
 299950.000    0.447
 300000.000    0.448
 300050.000    0.459
 300100.000    0.432
 300150.000    0.435
 300200.000    0.438
 300250.000    0.449
 300300.000    0.457
 300350.000    0.436
 300400.000    0.428
 300450.000    0.427
 300500.000    0.412
 300550.000    0.428
 300600.000    0.423
 300650.000    0.432
 300700.000    0.435
 300750.000    0.445
 300800.000    0.456
 300850.000    0.475
 300900.000    0.446
 300950.000    0.436
 301000.000    0.441
 301050.000    0.404
 301100.000    0.425
 301150.000    0.438
 301200.000    0.435
 301250.000    0.429
 301300.000    0.454
 301350.000    0.381
 301400.000    0.402
 301450.000    0.436
 301500.000    0.442
 301550.000    0.407
 301600.000    0.419
 301650.000    0.412
 301700.000    0.419
 301750.000    0.449
 301800.000    0.462
 301850.000    0.400
 301900.000    0.454
 301950.000    0.455
 302000.000    0.438
 302050.000    0.433
 302100.000    0.434
 302150.000    0.420
 302200.000    0.430
 302250.000    0.453
 302300.000    0.436
 302350.000    0.447
 302400.000    0.410
 302450.000    0.400
 302500.000    0.424
 302550.000    0.408
 302600.000    0.423
 302650.000    0.452
 302700.000    0.417
 302750.000    0.458
 302800.000    0.431
 302850.000    0.407
 302900.000    0.421
 302950.000    0.431
 303000.000    0.433
 303050.000    0.445
 303100.000    0.431
 303150.000    0.435
 303200.000    0.382
 303250.000    0.414
 303300.000    0.420
 303350.000    0.446
 303400.000    0.436
 303450.000    0.434
 303500.000    0.446
 303550.000    0.430
 303600.000    0.423
 303650.000    0.411
 303700.000    0.429
 303750.000    0.451
 303800.000    0.439
 303850.000    0.429
 303900.000    0.430
 303950.000    0.454
 304000.000    0.447
 304050.000    0.445
 304100.000    0.418
 304150.000    0.431
 304200.000    0.442
 304250.000    0.444
 304300.000    0.437
 304350.000    0.439
 304400.000    0.456
 304450.000    0.449
 304500.000    0.456
 304550.000    0.446
 304600.000    0.443
 304650.000    0.453
 304700.000    0.403
 304750.000    0.438
 304800.000    0.412
 304850.000    0.437
 304900.000    0.442
 304950.000    0.455
 305000.000    0.458
 305050.000    0.452
 305100.000    0.448
 305150.000    0.445
 305200.000    0.414
 305250.000    0.450
 305300.000    0.431
 305350.000    0.380
 305400.000    0.436
 305450.000    0.455
 305500.000    0.434
 305550.000    0.424
 305600.000    0.449
 305650.000    0.418
 305700.000    0.432
 305750.000    0.429
 305800.000    0.434
 305850.000    0.432
 305900.000    0.457
 305950.000    0.433
 306000.000    0.459
 306050.000    0.426
 306100.000    0.434
 306150.000    0.438
 306200.000    0.435
 306250.000    0.433
 306300.000    0.438
 306350.000    0.434
 306400.000    0.441
 306450.000    0.419
 306500.000    0.459
 306550.000    0.426
 306600.000    0.421
 306650.000    0.424
 306700.000    0.455
 306750.000    0.445
 306800.000    0.449
 306850.000    0.444
 306900.000    0.443
 306950.000    0.439
 307000.000    0.422
 307050.000    0.461
 307100.000    0.410
 307150.000    0.432
 307200.000    0.435
 307250.000    0.447
 307300.000    0.465
 307350.000    0.455
 307400.000    0.425
 307450.000    0.401
 307500.000    0.436
 307550.000    0.471
 307600.000    0.434
 307650.000    0.421
 307700.000    0.439
 307750.000    0.458
 307800.000    0.459
 307850.000    0.451
 307900.000    0.452
 307950.000    0.447
 308000.000    0.421
 308050.000    0.447
 308100.000    0.446
 308150.000    0.468
 308200.000    0.433
 308250.000    0.428
 308300.000    0.459
 308350.000    0.452
 308400.000    0.450
 308450.000    0.419
 308500.000    0.441
 308550.000    0.428
 308600.000    0.445
 308650.000    0.455
 308700.000    0.452
 308750.000    0.444
 308800.000    0.441
 308850.000    0.450
 308900.000    0.457
 308950.000    0.440
 309000.000    0.454
 309050.000    0.431
 309100.000    0.452
 309150.000    0.435
 309200.000    0.452
 309250.000    0.434
 309300.000    0.444
 309350.000    0.442
 309400.000    0.441
 309450.000    0.395
 309500.000    0.408
 309550.000    0.420
 309600.000    0.441
 309650.000    0.469
 309700.000    0.401
 309750.000    0.444
 309800.000    0.445
 309850.000    0.426
 309900.000    0.449
 309950.000    0.451
 310000.000    0.458
 310050.000    0.440
 310100.000    0.441
 310150.000    0.457
 310200.000    0.445
 310250.000    0.415
 310300.000    0.460
 310350.000    0.454
 310400.000    0.450
 310450.000    0.420
 310500.000    0.461
 310550.000    0.445
 310600.000    0.432
 310650.000    0.470
 310700.000    0.430
 310750.000    0.419
 310800.000    0.428
 310850.000    0.435
 310900.000    0.437
 310950.000    0.430
 311000.000    0.405
 311050.000    0.432
 311100.000    0.457
 311150.000    0.431
 311200.000    0.447
 311250.000    0.442
 311300.000    0.442
 311350.000    0.427
 311400.000    0.452
 311450.000    0.451
 311500.000    0.437
 311550.000    0.430
 311600.000    0.436
 311650.000    0.460
 311700.000    0.429
 311750.000    0.438
 311800.000    0.433
 311850.000    0.435
 311900.000    0.441
 311950.000    0.437
 312000.000    0.457
 312050.000    0.428
 312100.000    0.443
 312150.000    0.427
 312200.000    0.407
 312250.000    0.438
 312300.000    0.427
 312350.000    0.436
 312400.000    0.436
 312450.000    0.405
 312500.000    0.445
 312550.000    0.444
 312600.000    0.450
 312650.000    0.427
 312700.000    0.449
 312750.000    0.431
 312800.000    0.415
 312850.000    0.452
 312900.000    0.439
 312950.000    0.441
 313000.000    0.441
 313050.000    0.450
 313100.000    0.442
 313150.000    0.439
 313200.000    0.420
 313250.000    0.430
 313300.000    0.442
 313350.000    0.427
 313400.000    0.437
 313450.000    0.458
 313500.000    0.443
 313550.000    0.396
 313600.000    0.435
 313650.000    0.468
 313700.000    0.442
 313750.000    0.417
 313800.000    0.416
 313850.000    0.431
 313900.000    0.448
 313950.000    0.441
 314000.000    0.452
 314050.000    0.417
 314100.000    0.441
 314150.000    0.446
 314200.000    0.425
 314250.000    0.431
 314300.000    0.456
 314350.000    0.441
 314400.000    0.442
 314450.000    0.454
 314500.000    0.434
 314550.000    0.457
 314600.000    0.445
 314650.000    0.428
 314700.000    0.429
 314750.000    0.440
 314800.000    0.456
 314850.000    0.441
 314900.000    0.461
 314950.000    0.437
 315000.000    0.417
 315050.000    0.431
 315100.000    0.450
 315150.000    0.409
 315200.000    0.427
 315250.000    0.461
 315300.000    0.424
 315350.000    0.432
 315400.000    0.453
 315450.000    0.422
 315500.000    0.446
 315550.000    0.447
 315600.000    0.408
 315650.000    0.443
 315700.000    0.439
 315750.000    0.443
 315800.000    0.438
 315850.000    0.452
 315900.000    0.435
 315950.000    0.460
 316000.000    0.445
 316050.000    0.455
 316100.000    0.455
 316150.000    0.439
 316200.000    0.393
 316250.000    0.446
 316300.000    0.428
 316350.000    0.445
 316400.000    0.424
 316450.000    0.449
 316500.000    0.452
 316550.000    0.408
 316600.000    0.427
 316650.000    0.452
 316700.000    0.428
 316750.000    0.440
 316800.000    0.435
 316850.000    0.445
 316900.000    0.428
 316950.000    0.452
 317000.000    0.441
 317050.000    0.458
 317100.000    0.437
 317150.000    0.453
 317200.000    0.460
 317250.000    0.449
 317300.000    0.455
 317350.000    0.443
 317400.000    0.437
 317450.000    0.404
 317500.000    0.418
 317550.000    0.463
 317600.000    0.428
 317650.000    0.423
 317700.000    0.400
 317750.000    0.424
 317800.000    0.458
 317850.000    0.431
 317900.000    0.412
 317950.000    0.430
 318000.000    0.460
 318050.000    0.424
 318100.000    0.442
 318150.000    0.426
 318200.000    0.433
 318250.000    0.441
 318300.000    0.440
 318350.000    0.438
 318400.000    0.410
 318450.000    0.434
 318500.000    0.401
 318550.000    0.423
 318600.000    0.471
 318650.000    0.450
 318700.000    0.431
 318750.000    0.464
 318800.000    0.446
 318850.000    0.456
 318900.000    0.435
 318950.000    0.420
 319000.000    0.422
 319050.000    0.441
 319100.000    0.411
 319150.000    0.437
 319200.000    0.447
 319250.000    0.422
 319300.000    0.456
 319350.000    0.423
 319400.000    0.417
 319450.000    0.430
 319500.000    0.436
 319550.000    0.443
 319600.000    0.455
 319650.000    0.411
 319700.000    0.438
 319750.000    0.425
 319800.000    0.449
 319850.000    0.465
 319900.000    0.451
 319950.000    0.438
 320000.000    0.453
 320050.000    0.441
 320100.000    0.447
 320150.000    0.436
 320200.000    0.421
 320250.000    0.419
 320300.000    0.441
 320350.000    0.431
 320400.000    0.435
 320450.000    0.457
 320500.000    0.469
 320550.000    0.434
 320600.000    0.461
 320650.000    0.437
 320700.000    0.451
 320750.000    0.449
 320800.000    0.449
 320850.000    0.446
 320900.000    0.427
 320950.000    0.436
 321000.000    0.427
 321050.000    0.438
 321100.000    0.455
 321150.000    0.438
 321200.000    0.413
 321250.000    0.431
 321300.000    0.455
 321350.000    0.443
 321400.000    0.454
 321450.000    0.449
 321500.000    0.445
 321550.000    0.437
 321600.000    0.448
 321650.000    0.429
 321700.000    0.450
 321750.000    0.433
 321800.000    0.439
 321850.000    0.445
 321900.000    0.432
 321950.000    0.452
 322000.000    0.445
 322050.000    0.433
 322100.000    0.441
 322150.000    0.418
 322200.000    0.450
 322250.000    0.442
 322300.000    0.443
 322350.000    0.465
 322400.000    0.454
 322450.000    0.453
 322500.000    0.454
 322550.000    0.448
 322600.000    0.452
 322650.000    0.454
 322700.000    0.422
 322750.000    0.429
 322800.000    0.450
 322850.000    0.456
 322900.000    0.436
 322950.000    0.427
 323000.000    0.438
 323050.000    0.428
 323100.000    0.447
 323150.000    0.440
 323200.000    0.441
 323250.000    0.442
 323300.000    0.443
 323350.000    0.453
 323400.000    0.417
 323450.000    0.434
 323500.000    0.458
 323550.000    0.437
 323600.000    0.438
 323650.000    0.445
 323700.000    0.438
 323750.000    0.448
 323800.000    0.450
 323850.000    0.428
 323900.000    0.431
 323950.000    0.445
 324000.000    0.434
 324050.000    0.427
 324100.000    0.446
 324150.000    0.421
 324200.000    0.447
 324250.000    0.452
 324300.000    0.429
 324350.000    0.445
 324400.000    0.443
 324450.000    0.433
 324500.000    0.422
 324550.000    0.378
 324600.000    0.439
 324650.000    0.432
 324700.000    0.429
 324750.000    0.405
 324800.000    0.436
 324850.000    0.433
 324900.000    0.441
 324950.000    0.439
 325000.000    0.434
 325050.000    0.443
 325100.000    0.413
 325150.000    0.405
 325200.000    0.403
 325250.000    0.415
 325300.000    0.401
 325350.000    0.436
 325400.000    0.427
 325450.000    0.419
 325500.000    0.421
 325550.000    0.432
 325600.000    0.454
 325650.000    0.425
 325700.000    0.452
 325750.000    0.441
 325800.000    0.432
 325850.000    0.447
 325900.000    0.440
 325950.000    0.447
 326000.000    0.420
 326050.000    0.457
 326100.000    0.467
 326150.000    0.417
 326200.000    0.451
 326250.000    0.422
 326300.000    0.429
 326350.000    0.447
 326400.000    0.442
 326450.000    0.439
 326500.000    0.458
 326550.000    0.439
 326600.000    0.434
 326650.000    0.416
 326700.000    0.429
 326750.000    0.442
 326800.000    0.428
 326850.000    0.450
 326900.000    0.461
 326950.000    0.453
 327000.000    0.456
 327050.000    0.440
 327100.000    0.441
 327150.000    0.461
 327200.000    0.440
 327250.000    0.440
 327300.000    0.440
 327350.000    0.446
 327400.000    0.440
 327450.000    0.441
 327500.000    0.420
 327550.000    0.436
 327600.000    0.447
 327650.000    0.439
 327700.000    0.428
 327750.000    0.458
 327800.000    0.454
 327850.000    0.445
 327900.000    0.428
 327950.000    0.448
 328000.000    0.417
 328050.000    0.423
 328100.000    0.409
 328150.000    0.452
 328200.000    0.415
 328250.000    0.410
 328300.000    0.407
 328350.000    0.422
 328400.000    0.468
 328450.000    0.429
 328500.000    0.462
 328550.000    0.438
 328600.000    0.458
 328650.000    0.447
 328700.000    0.436
 328750.000    0.432
 328800.000    0.430
 328850.000    0.433
 328900.000    0.404
 328950.000    0.445
 329000.000    0.400
 329050.000    0.447
 329100.000    0.451
 329150.000    0.426
 329200.000    0.433
 329250.000    0.441
 329300.000    0.432
 329350.000    0.444
 329400.000    0.462
 329450.000    0.441
 329500.000    0.455
 329550.000    0.396
 329600.000    0.446
 329650.000    0.438
 329700.000    0.444
 329750.000    0.465
 329800.000    0.430
 329850.000    0.426
 329900.000    0.419
 329950.000    0.451
 330000.000    0.432
 330050.000    0.454
 330100.000    0.456
 330150.000    0.445
 330200.000    0.444
 330250.000    0.419
 330300.000    0.440
 330350.000    0.451
 330400.000    0.444
 330450.000    0.417
 330500.000    0.432
 330550.000    0.436
 330600.000    0.414
 330650.000    0.443
 330700.000    0.436
 330750.000    0.410
 330800.000    0.401
 330850.000    0.446
 330900.000    0.421
 330950.000    0.416
 331000.000    0.439
 331050.000    0.442
 331100.000    0.445
 331150.000    0.421
 331200.000    0.434
 331250.000    0.459
 331300.000    0.431
 331350.000    0.448
 331400.000    0.437
 331450.000    0.441
 331500.000    0.448
 331550.000    0.429
 331600.000    0.437
 331650.000    0.437
 331700.000    0.419
 331750.000    0.416
 331800.000    0.437
 331850.000    0.450
 331900.000    0.446
 331950.000    0.409
 332000.000    0.433
 332050.000    0.431
 332100.000    0.435
 332150.000    0.396
 332200.000    0.434
 332250.000    0.427
 332300.000    0.443
 332350.000    0.427
 332400.000    0.430
 332450.000    0.421
 332500.000    0.391
 332550.000    0.413
 332600.000    0.428
 332650.000    0.438
 332700.000    0.447
 332750.000    0.431
 332800.000    0.413
 332850.000    0.445
 332900.000    0.444
 332950.000    0.403
 333000.000    0.408
 333050.000    0.454
 333100.000    0.432
 333150.000    0.440
 333200.000    0.427
 333250.000    0.438
 333300.000    0.429
 333350.000    0.451
 333400.000    0.427
 333450.000    0.451
 333500.000    0.428
 333550.000    0.422
 333600.000    0.428
 333650.000    0.430
 333700.000    0.432
 333750.000    0.424
 333800.000    0.440
 333850.000    0.418
 333900.000    0.404
 333950.000    0.433
 334000.000    0.411
 334050.000    0.420
 334100.000    0.432
 334150.000    0.441
 334200.000    0.423
 334250.000    0.438
 334300.000    0.466
 334350.000    0.454
 334400.000    0.440
 334450.000    0.427
 334500.000    0.441
 334550.000    0.426
 334600.000    0.435
 334650.000    0.446
 334700.000    0.434
 334750.000    0.452
 334800.000    0.447
 334850.000    0.439
 334900.000    0.437
 334950.000    0.419
 335000.000    0.461
 335050.000    0.426
 335100.000    0.417
 335150.000    0.447
 335200.000    0.455
 335250.000    0.441
 335300.000    0.439
 335350.000    0.427
 335400.000    0.447
 335450.000    0.434
 335500.000    0.431
 335550.000    0.440
 335600.000    0.449
 335650.000    0.429
 335700.000    0.430
 335750.000    0.465
 335800.000    0.456
 335850.000    0.441
 335900.000    0.412
 335950.000    0.412
 336000.000    0.431
 336050.000    0.418
 336100.000    0.435
 336150.000    0.418
 336200.000    0.446
 336250.000    0.440
 336300.000    0.415
 336350.000    0.424
 336400.000    0.438
 336450.000    0.458
 336500.000    0.447
 336550.000    0.424
 336600.000    0.446
 336650.000    0.428
 336700.000    0.426
 336750.000    0.439
 336800.000    0.422
 336850.000    0.432
 336900.000    0.447
 336950.000    0.428
 337000.000    0.413
 337050.000    0.420
 337100.000    0.442
 337150.000    0.421
 337200.000    0.454
 337250.000    0.423
 337300.000    0.432
 337350.000    0.426
 337400.000    0.454
 337450.000    0.411
 337500.000    0.436
 337550.000    0.433
 337600.000    0.447
 337650.000    0.425
 337700.000    0.417
 337750.000    0.462
 337800.000    0.428
 337850.000    0.455
 337900.000    0.415
 337950.000    0.451
 338000.000    0.446
 338050.000    0.451
 338100.000    0.414
 338150.000    0.448
 338200.000    0.455
 338250.000    0.440
 338300.000    0.450
 338350.000    0.423
 338400.000    0.454
 338450.000    0.446
 338500.000    0.461
 338550.000    0.407
 338600.000    0.448
 338650.000    0.421
 338700.000    0.456
 338750.000    0.429
 338800.000    0.461
 338850.000    0.433
 338900.000    0.415
 338950.000    0.429
 339000.000    0.418
 339050.000    0.401
 339100.000    0.452
 339150.000    0.435
 339200.000    0.436
 339250.000    0.438
 339300.000    0.438
 339350.000    0.437
 339400.000    0.439
 339450.000    0.423
 339500.000    0.415
 339550.000    0.439
 339600.000    0.375
 339650.000    0.440
 339700.000    0.431
 339750.000    0.426
 339800.000    0.432
 339850.000    0.452
 339900.000    0.418
 339950.000    0.422
 340000.000    0.425
 340050.000    0.430
 340100.000    0.409
 340150.000    0.426
 340200.000    0.444
 340250.000    0.460
 340300.000    0.441
 340350.000    0.414
 340400.000    0.440
 340450.000    0.434
 340500.000    0.425
 340550.000    0.435
 340600.000    0.418
 340650.000    0.429
 340700.000    0.450
 340750.000    0.448
 340800.000    0.448
 340850.000    0.412
 340900.000    0.415
 340950.000    0.434
 341000.000    0.444
 341050.000    0.411
 341100.000    0.455
 341150.000    0.455
 341200.000    0.403
 341250.000    0.445
 341300.000    0.423
 341350.000    0.451
 341400.000    0.391
 341450.000    0.401
 341500.000    0.452
 341550.000    0.436
 341600.000    0.425
 341650.000    0.452
 341700.000    0.434
 341750.000    0.432
 341800.000    0.457
 341850.000    0.418
 341900.000    0.416
 341950.000    0.434
 342000.000    0.437
 342050.000    0.454
 342100.000    0.425
 342150.000    0.414
 342200.000    0.423
 342250.000    0.448
 342300.000    0.416
 342350.000    0.456
 342400.000    0.436
 342450.000    0.402
 342500.000    0.430
 342550.000    0.382
 342600.000    0.437
 342650.000    0.411
 342700.000    0.447
 342750.000    0.451
 342800.000    0.436
 342850.000    0.433
 342900.000    0.436
 342950.000    0.455
 343000.000    0.418
 343050.000    0.439
 343100.000    0.434
 343150.000    0.452
 343200.000    0.455
 343250.000    0.419
 343300.000    0.455
 343350.000    0.446
 343400.000    0.432
 343450.000    0.440
 343500.000    0.447
 343550.000    0.436
 343600.000    0.434
 343650.000    0.439
 343700.000    0.451
 343750.000    0.423
 343800.000    0.427
 343850.000    0.411
 343900.000    0.454
 343950.000    0.434
 344000.000    0.454
 344050.000    0.410
 344100.000    0.420
 344150.000    0.397
 344200.000    0.433
 344250.000    0.406
 344300.000    0.444
 344350.000    0.444
 344400.000    0.442
 344450.000    0.423
 344500.000    0.426
 344550.000    0.435
 344600.000    0.430
 344650.000    0.432
 344700.000    0.438
 344750.000    0.469
 344800.000    0.453
 344850.000    0.445
 344900.000    0.441
 344950.000    0.437
 345000.000    0.439
 345050.000    0.435
 345100.000    0.436
 345150.000    0.410
 345200.000    0.452
 345250.000    0.415
 345300.000    0.416
 345350.000    0.462
 345400.000    0.412
 345450.000    0.431
 345500.000    0.422
 345550.000    0.435
 345600.000    0.429
 345650.000    0.405
 345700.000    0.445
 345750.000    0.419
 345800.000    0.429
 345850.000    0.398
 345900.000    0.426
 345950.000    0.435
 346000.000    0.427
 346050.000    0.441
 346100.000    0.420
 346150.000    0.428
 346200.000    0.444
 346250.000    0.452
 346300.000    0.445
 346350.000    0.412
 346400.000    0.407
 346450.000    0.456
 346500.000    0.439
 346550.000    0.438
 346600.000    0.426
 346650.000    0.415
 346700.000    0.431
 346750.000    0.436
 346800.000    0.444
 346850.000    0.443
 346900.000    0.428
 346950.000    0.434
 347000.000    0.446
 347050.000    0.456
 347100.000    0.427
 347150.000    0.443
 347200.000    0.435
 347250.000    0.404
 347300.000    0.443
 347350.000    0.446
 347400.000    0.393
 347450.000    0.432
 347500.000    0.449
 347550.000    0.428
 347600.000    0.450
 347650.000    0.439
 347700.000    0.456
 347750.000    0.445
 347800.000    0.400
 347850.000    0.440
 347900.000    0.420
 347950.000    0.394
 348000.000    0.473
 348050.000    0.456
 348100.000    0.441
 348150.000    0.413
 348200.000    0.433
 348250.000    0.433
 348300.000    0.430
 348350.000    0.445
 348400.000    0.450
 348450.000    0.417
 348500.000    0.414
 348550.000    0.456
 348600.000    0.445
 348650.000    0.437
 348700.000    0.423
 348750.000    0.380
 348800.000    0.400
 348850.000    0.445
 348900.000    0.459
 348950.000    0.439
 349000.000    0.432
 349050.000    0.420
 349100.000    0.451
 349150.000    0.412
 349200.000    0.443
 349250.000    0.444
 349300.000    0.441
 349350.000    0.450
 349400.000    0.411
 349450.000    0.453
 349500.000    0.456
 349550.000    0.417
 349600.000    0.459
 349650.000    0.434
 349700.000    0.433
 349750.000    0.438
 349800.000    0.424
 349850.000    0.438
 349900.000    0.449
 349950.000    0.454
 350000.000    0.418
 350050.000    0.458
 350100.000    0.432
 350150.000    0.425
 350200.000    0.429
 350250.000    0.438
 350300.000    0.433
 350350.000    0.441
 350400.000    0.428
 350450.000    0.419
 350500.000    0.437
 350550.000    0.436
 350600.000    0.431
 350650.000    0.434
 350700.000    0.444
 350750.000    0.440
 350800.000    0.421
 350850.000    0.437
 350900.000    0.442
 350950.000    0.423
 351000.000    0.444
 351050.000    0.420
 351100.000    0.424
 351150.000    0.452
 351200.000    0.440
 351250.000    0.467
 351300.000    0.455
 351350.000    0.445
 351400.000    0.433
 351450.000    0.421
 351500.000    0.429
 351550.000    0.437
 351600.000    0.438
 351650.000    0.431
 351700.000    0.450
 351750.000    0.420
 351800.000    0.433
 351850.000    0.455
 351900.000    0.411
 351950.000    0.442
 352000.000    0.396
 352050.000    0.443
 352100.000    0.473
 352150.000    0.440
 352200.000    0.457
 352250.000    0.395
 352300.000    0.427
 352350.000    0.424
 352400.000    0.437
 352450.000    0.430
 352500.000    0.436
 352550.000    0.415
 352600.000    0.449
 352650.000    0.443
 352700.000    0.453
 352750.000    0.452
 352800.000    0.441
 352850.000    0.452
 352900.000    0.421
 352950.000    0.455
 353000.000    0.399
 353050.000    0.438
 353100.000    0.457
 353150.000    0.433
 353200.000    0.441
 353250.000    0.447
 353300.000    0.446
 353350.000    0.436
 353400.000    0.459
 353450.000    0.425
 353500.000    0.434
 353550.000    0.444
 353600.000    0.468
 353650.000    0.432
 353700.000    0.440
 353750.000    0.454
 353800.000    0.443
 353850.000    0.444
 353900.000    0.445
 353950.000    0.434
 354000.000    0.420
 354050.000    0.442
 354100.000    0.439
 354150.000    0.437
 354200.000    0.446
 354250.000    0.457
 354300.000    0.416
 354350.000    0.438
 354400.000    0.449
 354450.000    0.452
 354500.000    0.427
 354550.000    0.439
 354600.000    0.429
 354650.000    0.396
 354700.000    0.440
 354750.000    0.438
 354800.000    0.445
 354850.000    0.436
 354900.000    0.443
 354950.000    0.388
 355000.000    0.400
 355050.000    0.460
 355100.000    0.461
 355150.000    0.435
 355200.000    0.439
 355250.000    0.444
 355300.000    0.456
 355350.000    0.431
 355400.000    0.447
 355450.000    0.468
 355500.000    0.427
 355550.000    0.391
 355600.000    0.433
 355650.000    0.411
 355700.000    0.431
 355750.000    0.435
 355800.000    0.447
 355850.000    0.418
 355900.000    0.446
 355950.000    0.414
 356000.000    0.445
 356050.000    0.456
 356100.000    0.439
 356150.000    0.455
 356200.000    0.448
 356250.000    0.462
 356300.000    0.433
 356350.000    0.428
 356400.000    0.446
 356450.000    0.447
 356500.000    0.424
 356550.000    0.453
 356600.000    0.463
 356650.000    0.451
 356700.000    0.450
 356750.000    0.454
 356800.000    0.440
 356850.000    0.427
 356900.000    0.406
 356950.000    0.413
 357000.000    0.470
 357050.000    0.446
 357100.000    0.429
 357150.000    0.448
 357200.000    0.416
 357250.000    0.438
 357300.000    0.442
 357350.000    0.434
 357400.000    0.442
 357450.000    0.436
 357500.000    0.434
 357550.000    0.459
 357600.000    0.441
 357650.000    0.418
 357700.000    0.446
 357750.000    0.470
 357800.000    0.457
 357850.000    0.455
 357900.000    0.432
 357950.000    0.401
 358000.000    0.386
 358050.000    0.427
 358100.000    0.459
 358150.000    0.426
 358200.000    0.434
 358250.000    0.415
 358300.000    0.439
 358350.000    0.440
 358400.000    0.476
 358450.000    0.465
 358500.000    0.449
 358550.000    0.442
 358600.000    0.456
 358650.000    0.408
 358700.000    0.409
 358750.000    0.442
 358800.000    0.434
 358850.000    0.460
 358900.000    0.438
 358950.000    0.434
 359000.000    0.410
 359050.000    0.442
 359100.000    0.428
 359150.000    0.366
 359200.000    0.461
 359250.000    0.425
 359300.000    0.463
 359350.000    0.429
 359400.000    0.448
 359450.000    0.438
 359500.000    0.421
 359550.000    0.434
 359600.000    0.436
 359650.000    0.435
 359700.000    0.455
 359750.000    0.404
 359800.000    0.419
 359850.000    0.396
 359900.000    0.431
 359950.000    0.420
 360000.000    0.443
 360050.000    0.464
 360100.000    0.420
 360150.000    0.375
 360200.000    0.449
 360250.000    0.402
 360300.000    0.460
 360350.000    0.456
 360400.000    0.448
 360450.000    0.386
 360500.000    0.446
 360550.000    0.438
 360600.000    0.446
 360650.000    0.432
 360700.000    0.465
 360750.000    0.445
 360800.000    0.420
 360850.000    0.464
 360900.000    0.411
 360950.000    0.433
 361000.000    0.375
 361050.000    0.448
 361100.000    0.361
 361150.000    0.457
 361200.000    0.446
 361250.000    0.446
 361300.000    0.454
 361350.000    0.420
 361400.000    0.458
 361450.000    0.467
 361500.000    0.445
 361550.000    0.459
 361600.000    0.447
 361650.000    0.464
 361700.000    0.440
 361750.000    0.472
 361800.000    0.411
 361850.000    0.435
 361900.000    0.463
 361950.000    0.438
 362000.000    0.447
 362050.000    0.442
 362100.000    0.433
 362150.000    0.424
 362200.000    0.452
 362250.000    0.445
 362300.000    0.435
 362350.000    0.440
 362400.000    0.444
 362450.000    0.427
 362500.000    0.435
 362550.000    0.451
 362600.000    0.433
 362650.000    0.432
 362700.000    0.438
 362750.000    0.443
 362800.000    0.454
 362850.000    0.447
 362900.000    0.359
 362950.000    0.426
 363000.000    0.403
 363050.000    0.422
 363100.000    0.434
 363150.000    0.437
 363200.000    0.449
 363250.000    0.391
 363300.000    0.356
 363350.000    0.456
 363400.000    0.389
 363450.000    0.441
 363500.000    0.464
 363550.000    0.426
 363600.000    0.423
 363650.000    0.441
 363700.000    0.450
 363750.000    0.462
 363800.000    0.422
 363850.000    0.458
 363900.000    0.440
 363950.000    0.421
 364000.000    0.458
 364050.000    0.453
 364100.000    0.438
 364150.000    0.427
 364200.000    0.469
 364250.000    0.446
 364300.000    0.413
 364350.000    0.395
 364400.000    0.421
 364450.000    0.419
 364500.000    0.414
 364550.000    0.443
 364600.000    0.469
 364650.000    0.393
 364700.000    0.458
 364750.000    0.461
 364800.000    0.414
 364850.000    0.470
 364900.000    0.462
 364950.000    0.423
 365000.000    0.450
 365050.000    0.445
 365100.000    0.428
 365150.000    0.451
 365200.000    0.467
 365250.000    0.422
 365300.000    0.444
 365350.000    0.402
 365400.000    0.447
 365450.000    0.416
 365500.000    0.422
 365550.000    0.428
 365600.000    0.421
 365650.000    0.416
 365700.000    0.436
 365750.000    0.465
 365800.000    0.456
 365850.000    0.464
 365900.000    0.439
 365950.000    0.469
 366000.000    0.464
 366050.000    0.407
 366100.000    0.399
 366150.000    0.448
 366200.000    0.375
 366250.000    0.423
 366300.000    0.435
 366350.000    0.441
 366400.000    0.422
 366450.000    0.451
 366500.000    0.404
 366550.000    0.445
 366600.000    0.446
 366650.000    0.451
 366700.000    0.391
 366750.000    0.431
 366800.000    0.415
 366850.000    0.454
 366900.000    0.389
 366950.000    0.457
 367000.000    0.482
 367050.000    0.408
 367100.000    0.454
 367150.000    0.463
 367200.000    0.423
 367250.000    0.423
 367300.000    0.431
 367350.000    0.403
 367400.000    0.421
 367450.000    0.401
 367500.000    0.449
 367550.000    0.456
 367600.000    0.452
 367650.000    0.397
 367700.000    0.449
 367750.000    0.453
 367800.000    0.471
 367850.000    0.450
 367900.000    0.411
 367950.000    0.455
 368000.000    0.445
 368050.000    0.444
 368100.000    0.445
 368150.000    0.466
 368200.000    0.437
 368250.000    0.371
 368300.000    0.426
 368350.000    0.458
 368400.000    0.475
 368450.000    0.423
 368500.000    0.446
 368550.000    0.466
 368600.000    0.458
 368650.000    0.469
 368700.000    0.431
 368750.000    0.465
 368800.000    0.483
 368850.000    0.468
 368900.000    0.454
 368950.000    0.462
 369000.000    0.463
 369050.000    0.453
 369100.000    0.471
 369150.000    0.448
 369200.000    0.469
 369250.000    0.447
 369300.000    0.449
 369350.000    0.448
 369400.000    0.457
 369450.000    0.482
 369500.000    0.463
 369550.000    0.462
 369600.000    0.457
 369650.000    0.456
 369700.000    0.464
 369750.000    0.470
 369800.000    0.399
 369850.000    0.459
 369900.000    0.470
 369950.000    0.425
 370000.000    0.453
 370050.000    0.460
 370100.000    0.462
 370150.000    0.432
 370200.000    0.416
 370250.000    0.434
 370300.000    0.442
 370350.000    0.413
 370400.000    0.454
 370450.000    0.469
 370500.000    0.428
 370550.000    0.452
 370600.000    0.432
 370650.000    0.424
 370700.000    0.460
 370750.000    0.457
 370800.000    0.424
 370850.000    0.438
 370900.000    0.413
 370950.000    0.458
 371000.000    0.435
 371050.000    0.442
 371100.000    0.451
 371150.000    0.462
 371200.000    0.446
 371250.000    0.394
 371300.000    0.442
 371350.000    0.461
 371400.000    0.458
 371450.000    0.397
 371500.000    0.460
 371550.000    0.456
 371600.000    0.447
 371650.000    0.451
 371700.000    0.455
 371750.000    0.430
 371800.000    0.445
 371850.000    0.459
 371900.000    0.441
 371950.000    0.402
 372000.000    0.440
 372050.000    0.453
 372100.000    0.482
 372150.000    0.417
 372200.000    0.431
 372250.000    0.460
 372300.000    0.464
 372350.000    0.419
 372400.000    0.449
 372450.000    0.453
 372500.000    0.452
 372550.000    0.445
 372600.000    0.454
 372650.000    0.459
 372700.000    0.449
 372750.000    0.437
 372800.000    0.470
 372850.000    0.446
 372900.000    0.459
 372950.000    0.462
 373000.000    0.457
 373050.000    0.461
 373100.000    0.469
 373150.000    0.457
 373200.000    0.375
 373250.000    0.445
 373300.000    0.462
 373350.000    0.441
 373400.000    0.438
 373450.000    0.477
 373500.000    0.466
 373550.000    0.448
 373600.000    0.454
 373650.000    0.443
 373700.000    0.466
 373750.000    0.450
 373800.000    0.436
 373850.000    0.478
 373900.000    0.461
 373950.000    0.461
 374000.000    0.456
 374050.000    0.469
 374100.000    0.489
 374150.000    0.461
 374200.000    0.448
 374250.000    0.445
 374300.000    0.462
 374350.000    0.465
 374400.000    0.446
 374450.000    0.428
 374500.000    0.414
 374550.000    0.450
 374600.000    0.444
 374650.000    0.448
 374700.000    0.466
 374750.000    0.439
 374800.000    0.433
 374850.000    0.444
 374900.000    0.433
 374950.000    0.439
 375000.000    0.426
 375050.000    0.450
 375100.000    0.450
 375150.000    0.464
 375200.000    0.451
 375250.000    0.436
 375300.000    0.457
 375350.000    0.421
 375400.000    0.468
 375450.000    0.435
 375500.000    0.410
 375550.000    0.429
 375600.000    0.443
 375650.000    0.456
 375700.000    0.448
 375750.000    0.456
 375800.000    0.456
 375850.000    0.474
 375900.000    0.460
 375950.000    0.470
 376000.000    0.464
 376050.000    0.435
 376100.000    0.477
 376150.000    0.465
 376200.000    0.474
 376250.000    0.424
 376300.000    0.447
 376350.000    0.453
 376400.000    0.420
 376450.000    0.458
 376500.000    0.446
 376550.000    0.471
 376600.000    0.453
 376650.000    0.441
 376700.000    0.426
 376750.000    0.483
 376800.000    0.444
 376850.000    0.451
 376900.000    0.466
 376950.000    0.440
 377000.000    0.442
 377050.000    0.471
 377100.000    0.456
 377150.000    0.477
 377200.000    0.458
 377250.000    0.444
 377300.000    0.457
 377350.000    0.459
 377400.000    0.434
 377450.000    0.435
 377500.000    0.466
 377550.000    0.444
 377600.000    0.474
 377650.000    0.443
 377700.000    0.451
 377750.000    0.465
 377800.000    0.448
 377850.000    0.449
 377900.000    0.445
 377950.000    0.448
 378000.000    0.472
 378050.000    0.452
 378100.000    0.445
 378150.000    0.455
 378200.000    0.436
 378250.000    0.447
 378300.000    0.464
 378350.000    0.452
 378400.000    0.469
 378450.000    0.457
 378500.000    0.444
 378550.000    0.439
 378600.000    0.456
 378650.000    0.460
 378700.000    0.456
 378750.000    0.449
 378800.000    0.437
 378850.000    0.452
 378900.000    0.457
 378950.000    0.435
 379000.000    0.439
 379050.000    0.461
 379100.000    0.463
 379150.000    0.441
 379200.000    0.440
 379250.000    0.447
 379300.000    0.458
 379350.000    0.442
 379400.000    0.450
 379450.000    0.415
 379500.000    0.443
 379550.000    0.452
 379600.000    0.456
 379650.000    0.445
 379700.000    0.440
 379750.000    0.445
 379800.000    0.398
 379850.000    0.462
 379900.000    0.430
 379950.000    0.452
 380000.000    0.431
 380050.000    0.422
 380100.000    0.443
 380150.000    0.453
 380200.000    0.433
 380250.000    0.448
 380300.000    0.456
 380350.000    0.439
 380400.000    0.446
 380450.000    0.453
 380500.000    0.426
 380550.000    0.460
 380600.000    0.439
 380650.000    0.418
 380700.000    0.431
 380750.000    0.445
 380800.000    0.440
 380850.000    0.421
 380900.000    0.421
 380950.000    0.419
 381000.000    0.460
 381050.000    0.444
 381100.000    0.469
 381150.000    0.432
 381200.000    0.440
 381250.000    0.449
 381300.000    0.439
 381350.000    0.456
 381400.000    0.451
 381450.000    0.422
 381500.000    0.458
 381550.000    0.456
 381600.000    0.460
 381650.000    0.450
 381700.000    0.450
 381750.000    0.434
 381800.000    0.467
 381850.000    0.427
 381900.000    0.433
 381950.000    0.416
 382000.000    0.438
 382050.000    0.448
 382100.000    0.433
 382150.000    0.434
 382200.000    0.452
 382250.000    0.468
 382300.000    0.443
 382350.000    0.451
 382400.000    0.465
 382450.000    0.454
 382500.000    0.455
 382550.000    0.447
 382600.000    0.438
 382650.000    0.462
 382700.000    0.446
 382750.000    0.454
 382800.000    0.455
 382850.000    0.451
 382900.000    0.431
 382950.000    0.456
 383000.000    0.445
 383050.000    0.441
 383100.000    0.446
 383150.000    0.400
 383200.000    0.441
 383250.000    0.420
 383300.000    0.400
 383350.000    0.422
 383400.000    0.451
 383450.000    0.449
 383500.000    0.433
 383550.000    0.436
 383600.000    0.427
 383650.000    0.455
 383700.000    0.426
 383750.000    0.413
 383800.000    0.421
 383850.000    0.462
 383900.000    0.446
 383950.000    0.436
 384000.000    0.404
 384050.000    0.429
 384100.000    0.453
 384150.000    0.422
 384200.000    0.414
 384250.000    0.447
 384300.000    0.438
 384350.000    0.456
 384400.000    0.467
 384450.000    0.472
 384500.000    0.449
 384550.000    0.446
 384600.000    0.446
 384650.000    0.417
 384700.000    0.428
 384750.000    0.428
 384800.000    0.447
 384850.000    0.428
 384900.000    0.451
 384950.000    0.454
 385000.000    0.426
 385050.000    0.445
 385100.000    0.459
 385150.000    0.436
 385200.000    0.449
 385250.000    0.450
 385300.000    0.453
 385350.000    0.441
 385400.000    0.426
 385450.000    0.440
 385500.000    0.433
 385550.000    0.456
 385600.000    0.452
 385650.000    0.461
 385700.000    0.463
 385750.000    0.448
 385800.000    0.457
 385850.000    0.454
 385900.000    0.420
 385950.000    0.454
 386000.000    0.453
 386050.000    0.449
 386100.000    0.454
 386150.000    0.462
 386200.000    0.446
 386250.000    0.451
 386300.000    0.464
 386350.000    0.421
 386400.000    0.379
 386450.000    0.434
 386500.000    0.418
 386550.000    0.403
 386600.000    0.459
 386650.000    0.456
 386700.000    0.433
 386750.000    0.421
 386800.000    0.458
 386850.000    0.451
 386900.000    0.423
 386950.000    0.413
 387000.000    0.418
 387050.000    0.437
 387100.000    0.418
 387150.000    0.406
 387200.000    0.443
 387250.000    0.428
 387300.000    0.432
 387350.000    0.439
 387400.000    0.412
 387450.000    0.423
 387500.000    0.421
 387550.000    0.459
 387600.000    0.376
 387650.000    0.428
 387700.000    0.378
 387750.000    0.422
 387800.000    0.450
 387850.000    0.457
 387900.000    0.418
 387950.000    0.448
 388000.000    0.419
 388050.000    0.414
 388100.000    0.388
 388150.000    0.375
 388200.000    0.401
 388250.000    0.375
 388300.000    0.397
 388350.000    0.385
 388400.000    0.379
 388450.000    0.371
 388500.000    0.401
 388550.000    0.393
 388600.000    0.363
 388650.000    0.436
 388700.000    0.370
 388750.000    0.452
 388800.000    0.360
 388850.000    0.336
 388900.000    0.382
 388950.000    0.364
 389000.000    0.374
 389050.000    0.385
 389100.000    0.372
 389150.000    0.336
 389200.000    0.375
 389250.000    0.390
 389300.000    0.396
 389350.000    0.360
 389400.000    0.392
 389450.000    0.398
 389500.000    0.429
 389550.000    0.390
 389600.000    0.378
 389650.000    0.402
 389700.000    0.416
 389750.000    0.387
 389800.000    0.400
 389850.000    0.379
 389900.000    0.381
 389950.000    0.331
 390000.000    0.349
 390050.000    0.378
 390100.000    0.394
 390150.000    0.401
 390200.000    0.401
 390250.000    0.402
 390300.000    0.385
 390350.000    0.385
 390400.000    0.392
 390450.000    0.403
 390500.000    0.406
 390550.000    0.372
 390600.000    0.382
 390650.000    0.418
 390700.000    0.402
 390750.000    0.351
 390800.000    0.385
 390850.000    0.377
 390900.000    0.347
 390950.000    0.295
 391000.000    0.358
 391050.000    0.377
 391100.000    0.385
 391150.000    0.389
 391200.000    0.375
 391250.000    0.371
 391300.000    0.352
 391350.000    0.355
 391400.000    0.349
 391450.000    0.386
 391500.000    0.359
 391550.000    0.335
 391600.000    0.362
 391650.000    0.397
 391700.000    0.372
 391750.000    0.355
 391800.000    0.328
 391850.000    0.367
 391900.000    0.361
 391950.000    0.329
 392000.000    0.330
 392050.000    0.377
 392100.000    0.383
 392150.000    0.346
 392200.000    0.334
 392250.000    0.358
 392300.000    0.367
 392350.000    0.403
 392400.000    0.364
 392450.000    0.320
 392500.000    0.347
 392550.000    0.386
 392600.000    0.345
 392650.000    0.369
 392700.000    0.357
 392750.000    0.361
 392800.000    0.322
 392850.000    0.327
 392900.000    0.343
 392950.000    0.321
 393000.000    0.383
 393050.000    0.357
 393100.000    0.359
 393150.000    0.320
 393200.000    0.386
 393250.000    0.362
 393300.000    0.361
 393350.000    0.349
 393400.000    0.390
 393450.000    0.352
 393500.000    0.375
 393550.000    0.337
 393600.000    0.354
 393650.000    0.367
 393700.000    0.390
 393750.000    0.366
 393800.000    0.347
 393850.000    0.367
 393900.000    0.351
 393950.000    0.344
 394000.000    0.351
 394050.000    0.348
 394100.000    0.386
 394150.000    0.387
 394200.000    0.378
 394250.000    0.367
 394300.000    0.361
 394350.000    0.374
 394400.000    0.348
 394450.000    0.309
 394500.000    0.349
 394550.000    0.356
 394600.000    0.381
 394650.000    0.341
 394700.000    0.400
 394750.000    0.362
 394800.000    0.344
 394850.000    0.398
 394900.000    0.368
 394950.000    0.358
 395000.000    0.349
 395050.000    0.390
 395100.000    0.405
 395150.000    0.333
 395200.000    0.415
 395250.000    0.363
 395300.000    0.397
 395350.000    0.371
 395400.000    0.386
 395450.000    0.347
 395500.000    0.364
 395550.000    0.411
 395600.000    0.390
 395650.000    0.385
 395700.000    0.338
 395750.000    0.385
 395800.000    0.403
 395850.000    0.351
 395900.000    0.353
 395950.000    0.392
 396000.000    0.378
 396050.000    0.360
 396100.000    0.415
 396150.000    0.385
 396200.000    0.394
 396250.000    0.397
 396300.000    0.364
 396350.000    0.369
 396400.000    0.362
 396450.000    0.361
 396500.000    0.394
 396550.000    0.381
 396600.000    0.381
 396650.000    0.347
 396700.000    0.373
 396750.000    0.378
 396800.000    0.370
 396850.000    0.408
 396900.000    0.400
 396950.000    0.396
 397000.000    0.410
 397050.000    0.378
 397100.000    0.394
 397150.000    0.365
 397200.000    0.360
 397250.000    0.368
 397300.000    0.350
 397350.000    0.349
 397400.000    0.368
 397450.000    0.385
 397500.000    0.304
 397550.000    0.386
 397600.000    0.366
 397650.000    0.397
 397700.000    0.354
 397750.000    0.398
 397800.000    0.382
 397850.000    0.348
 397900.000    0.355
 397950.000    0.442
 398000.000    0.397
 398050.000    0.404
 398100.000    0.339
 398150.000    0.397
 398200.000    0.354
 398250.000    0.371
 398300.000    0.373
 398350.000    0.346
 398400.000    0.371
 398450.000    0.401
 398500.000    0.386
 398550.000    0.401
 398600.000    0.395
 398650.000    0.414
 398700.000    0.366
 398750.000    0.406
 398800.000    0.363
 398850.000    0.393
 398900.000    0.392
 398950.000    0.375
 399000.000    0.364
 399050.000    0.372
 399100.000    0.364
 399150.000    0.380
 399200.000    0.395
 399250.000    0.364
 399300.000    0.413
 399350.000    0.361
 399400.000    0.345
 399450.000    0.345
 399500.000    0.381
 399550.000    0.377
 399600.000    0.363
 399650.000    0.308
 399700.000    0.347
 399750.000    0.398
 399800.000    0.372
 399850.000    0.369
 399900.000    0.395
 399950.000    0.414
 400000.000    0.366
 400050.000    0.381
 400100.000    0.366
 400150.000    0.321
 400200.000    0.345
 400250.000    0.352
 400300.000    0.411
 400350.000    0.378
 400400.000    0.382
 400450.000    0.359
 400500.000    0.345
 400550.000    0.368
 400600.000    0.378
 400650.000    0.424
 400700.000    0.410
 400750.000    0.383
 400800.000    0.369
 400850.000    0.402
 400900.000    0.359
 400950.000    0.405
 401000.000    0.388
 401050.000    0.377
 401100.000    0.376
 401150.000    0.381
 401200.000    0.372
 401250.000    0.395
 401300.000    0.380
 401350.000    0.366
 401400.000    0.362
 401450.000    0.372
 401500.000    0.354
 401550.000    0.357
 401600.000    0.359
 401650.000    0.369
 401700.000    0.387
 401750.000    0.371
 401800.000    0.378
 401850.000    0.365
 401900.000    0.378
 401950.000    0.413
 402000.000    0.375
 402050.000    0.350
 402100.000    0.358
 402150.000    0.370
 402200.000    0.327
 402250.000    0.332
 402300.000    0.402
 402350.000    0.431
 402400.000    0.356
 402450.000    0.346
 402500.000    0.382
 402550.000    0.374
 402600.000    0.380
 402650.000    0.345
 402700.000    0.377
 402750.000    0.395
 402800.000    0.383
 402850.000    0.359
 402900.000    0.404
 402950.000    0.370
 403000.000    0.359
 403050.000    0.374
 403100.000    0.395
 403150.000    0.390
 403200.000    0.374
 403250.000    0.374
 403300.000    0.383
 403350.000    0.358
 403400.000    0.399
 403450.000    0.402
 403500.000    0.397
 403550.000    0.387
 403600.000    0.373
 403650.000    0.363
 403700.000    0.356
 403750.000    0.388
 403800.000    0.355
 403850.000    0.358
 403900.000    0.378
 403950.000    0.406
 404000.000    0.391
 404050.000    0.394
 404100.000    0.378
 404150.000    0.414
 404200.000    0.328
 404250.000    0.384
 404300.000    0.383
 404350.000    0.365
 404400.000    0.370
 404450.000    0.389
 404500.000    0.378
 404550.000    0.357
 404600.000    0.393
 404650.000    0.354
 404700.000    0.355
 404750.000    0.365
 404800.000    0.355
 404850.000    0.335
 404900.000    0.371
 404950.000    0.397
 405000.000    0.367
 405050.000    0.340
 405100.000    0.371
 405150.000    0.383
 405200.000    0.358
 405250.000    0.396
 405300.000    0.380
 405350.000    0.347
 405400.000    0.369
 405450.000    0.332
 405500.000    0.396
 405550.000    0.371
 405600.000    0.376
 405650.000    0.410
 405700.000    0.371
 405750.000    0.395
 405800.000    0.382
 405850.000    0.419
 405900.000    0.385
 405950.000    0.388
 406000.000    0.356
 406050.000    0.354
 406100.000    0.394
 406150.000    0.358
 406200.000    0.373
 406250.000    0.369
 406300.000    0.379
 406350.000    0.367
 406400.000    0.394
 406450.000    0.333
 406500.000    0.390
 406550.000    0.379
 406600.000    0.370
 406650.000    0.392
 406700.000    0.308
 406750.000    0.343
 406800.000    0.330
 406850.000    0.355
 406900.000    0.371
 406950.000    0.332
 407000.000    0.326
 407050.000    0.292
 407100.000    0.336
 407150.000    0.355
 407200.000    0.400
 407250.000    0.323
 407300.000    0.334
 407350.000    0.310
 407400.000    0.316
 407450.000    0.346
 407500.000    0.342
 407550.000    0.375
 407600.000    0.337
 407650.000    0.398
 407700.000    0.309
 407750.000    0.347
 407800.000    0.383
 407850.000    0.309
 407900.000    0.382
 407950.000    0.387
 408000.000    0.359
 408050.000    0.375
 408100.000    0.374
 408150.000    0.402
 408200.000    0.317
 408250.000    0.369
 408300.000    0.372
 408350.000    0.322
 408400.000    0.374
 408450.000    0.376
 408500.000    0.309
 408550.000    0.353
 408600.000    0.368
 408650.000    0.337
 408700.000    0.331
 408750.000    0.335
 408800.000    0.344
 408850.000    0.349
 408900.000    0.360
 408950.000    0.359
 409000.000    0.360
 409050.000    0.380
 409100.000    0.354
 409150.000    0.293
 409200.000    0.377
 409250.000    0.359
 409300.000    0.378
 409350.000    0.335
 409400.000    0.348
 409450.000    0.374
 409500.000    0.353
 409550.000    0.361
 409600.000    0.334
 409650.000    0.384
 409700.000    0.402
 409750.000    0.345
 409800.000    0.342
 409850.000    0.391
 409900.000    0.400
 409950.000    0.394
 410000.000    0.388
 410050.000    0.403
 410100.000    0.398
 410150.000    0.414
 410200.000    0.428
 410250.000    0.380
 410300.000    0.402
 410350.000    0.378
 410400.000    0.416
 410450.000    0.402
 410500.000    0.340
 410550.000    0.314
 410600.000    0.330
 410650.000    0.414
 410700.000    0.354
 410750.000    0.386
 410800.000    0.385
 410850.000    0.343
 410900.000    0.388
 410950.000    0.360
 411000.000    0.425
 411050.000    0.386
 411100.000    0.366
 411150.000    0.392
 411200.000    0.365
 411250.000    0.388
 411300.000    0.398
 411350.000    0.366
 411400.000    0.388
 411450.000    0.340
 411500.000    0.369
 411550.000    0.442
 411600.000    0.336
 411650.000    0.317
 411700.000    0.398
 411750.000    0.417
 411800.000    0.356
 411850.000    0.389
 411900.000    0.358
 411950.000    0.402
 412000.000    0.361
 412050.000    0.394
 412100.000    0.398
 412150.000    0.350
 412200.000    0.416
 412250.000    0.399
 412300.000    0.370
 412350.000    0.391
 412400.000    0.361
 412450.000    0.381
 412500.000    0.372
 412550.000    0.419
 412600.000    0.349
 412650.000    0.382
 412700.000    0.345
 412750.000    0.358
 412800.000    0.310
 412850.000    0.418
 412900.000    0.371
 412950.000    0.412
 413000.000    0.320
 413050.000    0.393
 413100.000    0.374
 413150.000    0.384
 413200.000    0.453
 413250.000    0.400
 413300.000    0.402
 413350.000    0.360
 413400.000    0.406
 413450.000    0.414
 413500.000    0.387
 413550.000    0.406
 413600.000    0.409
 413650.000    0.377
 413700.000    0.393
 413750.000    0.367
 413800.000    0.394
 413850.000    0.326
 413900.000    0.375
 413950.000    0.370
 414000.000    0.391
 414050.000    0.379
 414100.000    0.377
 414150.000    0.388
 414200.000    0.427
 414250.000    0.376
 414300.000    0.418
 414350.000    0.399
 414400.000    0.336
 414450.000    0.451
 414500.000    0.452
 414550.000    0.355
 414600.000    0.396
 414650.000    0.383
 414700.000    0.360
 414750.000    0.404
 414800.000    0.341
 414850.000    0.402
 414900.000    0.346
 414950.000    0.370
 415000.000    0.415
 415050.000    0.322
 415100.000    0.374
 415150.000    0.372
 415200.000    0.409
 415250.000    0.385
 415300.000    0.379
 415350.000    0.353
 415400.000    0.395
 415450.000    0.338
 415500.000    0.387
 415550.000    0.351
 415600.000    0.352
 415650.000    0.346
 415700.000    0.374
 415750.000    0.367
 415800.000    0.375
 415850.000    0.394
 415900.000    0.402
 415950.000    0.368
 416000.000    0.373
 416050.000    0.357
 416100.000    0.376
 416150.000    0.385
 416200.000    0.415
 416250.000    0.364
 416300.000    0.333
 416350.000    0.396
 416400.000    0.348
 416450.000    0.410
 416500.000    0.346
 416550.000    0.351
 416600.000    0.316
 416650.000    0.413
 416700.000    0.391
 416750.000    0.340
 416800.000    0.332
 416850.000    0.333
 416900.000    0.323
 416950.000    0.314
 417000.000    0.399
 417050.000    0.366
 417100.000    0.359
 417150.000    0.337
 417200.000    0.354
 417250.000    0.385
 417300.000    0.361
 417350.000    0.423
 417400.000    0.384
 417450.000    0.395
 417500.000    0.353
 417550.000    0.333
 417600.000    0.341
 417650.000    0.329
 417700.000    0.370
 417750.000    0.361
 417800.000    0.311
 417850.000    0.291
 417900.000    0.320
 417950.000    0.300
 418000.000    0.385
 418050.000    0.335
 418100.000    0.398
 418150.000    0.383
 418200.000    0.379
 418250.000    0.394
 418300.000    0.373
 418350.000    0.369
 418400.000    0.355
 418450.000    0.377
 418500.000    0.360
 418550.000    0.340
 418600.000    0.358
 418650.000    0.366
 418700.000    0.355
 418750.000    0.311
 418800.000    0.359
 418850.000    0.393
 418900.000    0.332
 418950.000    0.411
 419000.000    0.364
 419050.000    0.391
 419100.000    0.425
 419150.000    0.382
 419200.000    0.390
 419250.000    0.323
 419300.000    0.422
 419350.000    0.354
 419400.000    0.391
 419450.000    0.378
 419500.000    0.382
 419550.000    0.402
 419600.000    0.368
 419650.000    0.350
 419700.000    0.376
 419750.000    0.353
 419800.000    0.411
 419850.000    0.363
 419900.000    0.396
 419950.000    0.430
 420000.000    0.380
 420050.000    0.403
 420100.000    0.372
 420150.000    0.377
 420200.000    0.402
 420250.000    0.429
 420300.000    0.359
 420350.000    0.356
 420400.000    0.394
 420450.000    0.399
 420500.000    0.426
 420550.000    0.423
 420600.000    0.412
 420650.000    0.374
 420700.000    0.447
 420750.000    0.428
 420800.000    0.342
 420850.000    0.420
 420900.000    0.450
 420950.000    0.383
 421000.000    0.361
 421050.000    0.454
 421100.000    0.372
 421150.000    0.410
 421200.000    0.438
 421250.000    0.401
 421300.000    0.360
 421350.000    0.382
 421400.000    0.387
 421450.000    0.381
 421500.000    0.439
 421550.000    0.419
 421600.000    0.390
 421650.000    0.423
 421700.000    0.385
 421750.000    0.399
 421800.000    0.418
 421850.000    0.388
 421900.000    0.373
 421950.000    0.388
 422000.000    0.366
 422050.000    0.385
 422100.000    0.404
 422150.000    0.414
 422200.000    0.417
 422250.000    0.400
 422300.000    0.422
 422350.000    0.361
 422400.000    0.336
 422450.000    0.357
 422500.000    0.352
 422550.000    0.372
 422600.000    0.362
 422650.000    0.356
 422700.000    0.415
 422750.000    0.427
 422800.000    0.410
 422850.000    0.384
 422900.000    0.350
 422950.000    0.423
 423000.000    0.427
 423050.000    0.396
 423100.000    0.402
 423150.000    0.338
 423200.000    0.345
 423250.000    0.326
 423300.000    0.426
 423350.000    0.439
 423400.000    0.382
 423450.000    0.394
 423500.000    0.390
 423550.000    0.333
 423600.000    0.381
 423650.000    0.432
 423700.000    0.371
 423750.000    0.391
 423800.000    0.399
 423850.000    0.426
 423900.000    0.367
 423950.000    0.419
 424000.000    0.370
 424050.000    0.390
 424100.000    0.431
 424150.000    0.388
 424200.000    0.395
 424250.000    0.403
 424300.000    0.364
 424350.000    0.410
 424400.000    0.440
 424450.000    0.376
 424500.000    0.393
 424550.000    0.430
 424600.000    0.424
 424650.000    0.388
 424700.000    0.427
 424750.000    0.379
 424800.000    0.457
 424850.000    0.397
 424900.000    0.419
 424950.000    0.397
 425000.000    0.407
 425050.000    0.350
 425100.000    0.380
 425150.000    0.427
 425200.000    0.398
 425250.000    0.391
 425300.000    0.407
 425350.000    0.421
 425400.000    0.424
 425450.000    0.288
 425500.000    0.402
 425550.000    0.359
 425600.000    0.429
 425650.000    0.341
 425700.000    0.335
 425750.000    0.452
 425800.000    0.433
 425850.000    0.377
 425900.000    0.364
 425950.000    0.372
 426000.000    0.361
 426050.000    0.390
 426100.000    0.360
 426150.000    0.328
 426200.000    0.426
 426250.000    0.375
 426300.000    0.342
 426350.000    0.351
 426400.000    0.376
 426450.000    0.337
 426500.000    0.332
 426550.000    0.369
 426600.000    0.378
 426650.000    0.387
 426700.000    0.335
 426750.000    0.334
 426800.000    0.395
 426850.000    0.378
 426900.000    0.333
 426950.000    0.385
 427000.000    0.281
 427050.000    0.333
 427100.000    0.328
 427150.000    0.298
 427200.000    0.352
 427250.000    0.289
 427300.000    0.293
 427350.000    0.323
 427400.000    0.350
 427450.000    0.316
 427500.000    0.340
 427550.000    0.358
 427600.000    0.370
 427650.000    0.346
 427700.000    0.344
 427750.000    0.406
 427800.000    0.387
 427850.000    0.319
 427900.000    0.416
 427950.000    0.350
 428000.000    0.291
 428050.000    0.411
 428100.000    0.349
 428150.000    0.304
 428200.000    0.346
 428250.000    0.333
 428300.000    0.371
 428350.000    0.338
 428400.000    0.234
 428450.000    0.254
 428500.000    0.266
 428550.000    0.457
 428600.000    0.400
 428650.000    0.276
 428700.000    0.330
 428750.000    0.281
 428800.000    0.303
 428850.000    0.275
 428900.000    0.330
 428950.000    0.331
 429000.000    0.351
 429050.000    0.293
 429100.000    0.273
 429150.000    0.301
 429200.000    0.245
 429250.000    0.252
 429300.000    0.264
 429350.000    0.295
 429400.000    0.232
 429450.000    0.284
 429500.000    0.294
 429550.000    0.294
 429600.000    0.305
 429650.000    0.295
 429700.000    0.365
 429750.000    0.394
 429800.000    0.381
 429850.000    0.365
 429900.000    0.448
 429950.000    0.461
 430000.000    0.378
 430050.000    0.447
 430100.000    0.429
 430150.000    0.348
 430200.000    0.393
 430250.000    0.431
 430300.000    0.403
 430350.000    0.398
 430400.000    0.402
 430450.000    0.424
 430500.000    0.262
 430550.000    0.296
 430600.000    0.289
 430650.000    0.346
 430700.000    0.344
 430750.000    0.410
 430800.000    0.466
 430850.000    0.411
 430900.000    0.437
 430950.000    0.417
 431000.000    0.383
 431050.000    0.455
 431100.000    0.456
 431150.000    0.371
 431200.000    0.350
 431250.000    0.410
 431300.000    0.306
 431350.000    0.308
 431400.000    0.316
 431450.000    0.362
 431500.000    0.361
 431550.000    0.351
 431600.000    0.372
 431650.000    0.449
 431700.000    0.342
 431750.000    0.368
 431800.000    0.303
 431850.000    0.326
 431900.000    0.381
 431950.000    0.368
 432000.000    0.351
 432050.000    0.331
 432100.000    0.327
 432150.000    0.329
 432200.000    0.339
 432250.000    0.413
 432300.000    0.359
 432350.000    0.418
 432400.000    0.289
 432450.000    0.329
 432500.000    0.416
 432550.000    0.304
 432600.000    0.410
 432650.000    0.288
 432700.000    0.324
 432750.000    0.300
 432800.000    0.282
 432850.000    0.374
 432900.000    0.430
 432950.000    0.453
 433000.000    0.407
 433050.000    0.428
 433100.000    0.313
 433150.000    0.298
 433200.000    0.318
 433250.000    0.310
 433300.000    0.353
 433350.000    0.450
 433400.000    0.436
 433450.000    0.410
 433500.000    0.425
 433550.000    0.418
 433600.000    0.379
 433650.000    0.353
 433700.000    0.370
 433750.000    0.335
 433800.000    0.334
 433850.000    0.432
 433900.000    0.343
 433950.000    0.374
 434000.000    0.335
 434050.000    0.404
 434100.000    0.414
 434150.000    0.335
 434200.000    0.449
 434250.000    0.370
 434300.000    0.316
 434350.000    0.379
 434400.000    0.381
 434450.000    0.339
 434500.000    0.457
 434550.000    0.334
 434600.000    0.337
 434650.000    0.325
 434700.000    0.324
 434750.000    0.422
 434800.000    0.319
 434850.000    0.269
 434900.000    0.361
 434950.000    0.275
 435000.000    0.387
 435050.000    0.334
 435100.000    0.301
 435150.000    0.379
 435200.000    0.337
 435250.000    0.195
 435300.000    0.184
 435350.000    0.201
 435400.000    0.190
 435450.000    0.362
 435500.000    0.235
 435550.000    0.246
 435600.000    0.338
 435650.000    0.352
 435700.000    0.185
 435750.000    0.192
 435800.000    0.234
 435850.000    0.182
 435900.000    0.168
 435950.000    0.179
 436000.000    0.189
 436050.000    0.181
 436100.000    0.163
 436150.000    0.190
 436200.000    0.198
 436250.000    0.207
 436300.000    0.183
 436350.000    0.170
 436400.000    0.171
 436450.000    0.213
 436500.000    0.183
 436550.000    0.195
 436600.000    0.219
 436650.000    0.178
 436700.000    0.168
 436750.000    0.183
 436800.000    0.169
 436850.000    0.181
 436900.000    0.187
 436950.000    0.196
 437000.000    0.188
 437050.000    0.220
 437100.000    0.208
 437150.000    0.203
 437200.000    0.180
 437250.000    0.181
 437300.000    0.185
 437350.000    0.182
 437400.000    0.180
 437450.000    0.193
 437500.000    0.200
 437550.000    0.189
 437600.000    0.170
 437650.000    0.175
 437700.000    0.180
 437750.000    0.237
 437800.000    0.180
 437850.000    0.184
 437900.000    0.201
 437950.000    0.212
 438000.000    0.187
 438050.000    0.243
 438100.000    0.181
 438150.000    0.167
 438200.000    0.179
 438250.000    0.184
 438300.000    0.333
 438350.000    0.210
 438400.000    0.190
 438450.000    0.200
 438500.000    0.193
 438550.000    0.435
 438600.000    0.336
 438650.000    0.228
 438700.000    0.367
 438750.000    0.330
 438800.000    0.320
 438850.000    0.313
 438900.000    0.343
 438950.000    0.293
 439000.000    0.334
 439050.000    0.326
 439100.000    0.265
 439150.000    0.316
 439200.000    0.250
 439250.000    0.428
 439300.000    0.316
 439350.000    0.314
 439400.000    0.319
 439450.000    0.401
 439500.000    0.368
 439550.000    0.309
 439600.000    0.452
 439650.000    0.417
 439700.000    0.392
 439750.000    0.372
 439800.000    0.386
 439850.000    0.349
 439900.000    0.413
 439950.000    0.373
 440000.000    0.311
 440050.000    0.366
 440100.000    0.421
 440150.000    0.336
 440200.000    0.460
 440250.000    0.363
 440300.000    0.361
 440350.000    0.355
 440400.000    0.349
 440450.000    0.348
 440500.000    0.311
 440550.000    0.318
 440600.000    0.355
 440650.000    0.350
 440700.000    0.310
 440750.000    0.343
 440800.000    0.348
 440850.000    0.341
 440900.000    0.320
 440950.000    0.405
 441000.000    0.285
 441050.000    0.340
 441100.000    0.338
 441150.000    0.294
 441200.000    0.355
 441250.000    0.354
 441300.000    0.353
 441350.000    0.372
 441400.000    0.366
 441450.000    0.321
 441500.000    0.382
 441550.000    0.443
 441600.000    0.320
 441650.000    0.322
 441700.000    0.313
 441750.000    0.339
 441800.000    0.420
 441850.000    0.370
 441900.000    0.404
 441950.000    0.364
 442000.000    0.391
 442050.000    0.366
 442100.000    0.328
 442150.000    0.389
 442200.000    0.373
 442250.000    0.325
 442300.000    0.383
 442350.000    0.336
 442400.000    0.379
 442450.000    0.292
 442500.000    0.334
 442550.000    0.336
 442600.000    0.355
 442650.000    0.355
 442700.000    0.320
 442750.000    0.324
 442800.000    0.397
 442850.000    0.301
 442900.000    0.379
 442950.000    0.371
 443000.000    0.369
 443050.000    0.355
 443100.000    0.373
 443150.000    0.316
 443200.000    0.264
 443250.000    0.355
 443300.000    0.349
 443350.000    0.383
 443400.000    0.410
 443450.000    0.394
 443500.000    0.384
 443550.000    0.428
 443600.000    0.423
 443650.000    0.391
 443700.000    0.377
 443750.000    0.362
 443800.000    0.381
 443850.000    0.413
 443900.000    0.339
 443950.000    0.317
 444000.000    0.374
 444050.000    0.297
 444100.000    0.398
 444150.000    0.393
 444200.000    0.409
 444250.000    0.380
 444300.000    0.404
 444350.000    0.385
 444400.000    0.364
 444450.000    0.393
 444500.000    0.396
 444550.000    0.381
 444600.000    0.334
 444650.000    0.361
 444700.000    0.441
 444750.000    0.379
 444800.000    0.435
 444850.000    0.370
 444900.000    0.330
 444950.000    0.277
 445000.000    0.317
 445050.000    0.288
 445100.000    0.379
 445150.000    0.380
 445200.000    0.286
 445250.000    0.380
 445300.000    0.383
 445350.000    0.366
 445400.000    0.375
 445450.000    0.381
 445500.000    0.359
 445550.000    0.341
 445600.000    0.373
 445650.000    0.415
 445700.000    0.299
 445750.000    0.346
 445800.000    0.307
 445850.000    0.371
 445900.000    0.209
 445950.000    0.309
 446000.000    0.388
 446050.000    0.403
 446100.000    0.355
 446150.000    0.285
 446200.000    0.288
 446250.000    0.356
 446300.000    0.273
 446350.000    0.328
 446400.000    0.311
 446450.000    0.320
 446500.000    0.301
 446550.000    0.396
 446600.000    0.345
 446650.000    0.277
 446700.000    0.329
 446750.000    0.371
 446800.000    0.317
 446850.000    0.346
 446900.000    0.384
 446950.000    0.418
 447000.000    0.355
 447050.000    0.318
 447100.000    0.395
 447150.000    0.330
 447200.000    0.367
 447250.000    0.381
 447300.000    0.327
 447350.000    0.337
 447400.000    0.358
 447450.000    0.372
 447500.000    0.375
 447550.000    0.361
 447600.000    0.441
 447650.000    0.389
 447700.000    0.378
 447750.000    0.341
 447800.000    0.420
 447850.000    0.371
 447900.000    0.352
 447950.000    0.407
 448000.000    0.307
 448050.000    0.394
 448100.000    0.401
 448150.000    0.375
 448200.000    0.407
 448250.000    0.413
 448300.000    0.415
 448350.000    0.340
 448400.000    0.300
 448450.000    0.270
 448500.000    0.356
 448550.000    0.423
 448600.000    0.384
 448650.000    0.349
 448700.000    0.376
 448750.000    0.329
 448800.000    0.351
 448850.000    0.395
 448900.000    0.406
 448950.000    0.435
 449000.000    0.426
 449050.000    0.362
 449100.000    0.392
 449150.000    0.330
 449200.000    0.340
 449250.000    0.373
 449300.000    0.357
 449350.000    0.386
 449400.000    0.331
 449450.000    0.343
 449500.000    0.348
 449550.000    0.385
 449600.000    0.378
 449650.000    0.384
 449700.000    0.364
 449750.000    0.330
 449800.000    0.415
 449850.000    0.346
 449900.000    0.372
 449950.000    0.375
 450000.000    0.365
 450050.000    0.360
 450100.000    0.432
 450150.000    0.250
 450200.000    0.348
 450250.000    0.352
 450300.000    0.361
 450350.000    0.356
 450400.000    0.364
 450450.000    0.354
 450500.000    0.352
 450550.000    0.394
 450600.000    0.377
 450650.000    0.414
 450700.000    0.410
 450750.000    0.353
 450800.000    0.370
 450850.000    0.373
 450900.000    0.272
 450950.000    0.310
 451000.000    0.358
 451050.000    0.343
 451100.000    0.370
 451150.000    0.376
 451200.000    0.328
 451250.000    0.352
 451300.000    0.370
 451350.000    0.329
 451400.000    0.409
 451450.000    0.338
 451500.000    0.348
 451550.000    0.374
 451600.000    0.424
 451650.000    0.321
 451700.000    0.383
 451750.000    0.351
 451800.000    0.414
 451850.000    0.356
 451900.000    0.376
 451950.000    0.389
 452000.000    0.394
 452050.000    0.405
 452100.000    0.432
 452150.000    0.371
 452200.000    0.398
 452250.000    0.338
 452300.000    0.340
 452350.000    0.354
 452400.000    0.392
 452450.000    0.329
 452500.000    0.329
 452550.000    0.368
 452600.000    0.334
 452650.000    0.376
 452700.000    0.361
 452750.000    0.263
 452800.000    0.318
 452850.000    0.384
 452900.000    0.270
 452950.000    0.286
 453000.000    0.357
 453050.000    0.336
 453100.000    0.344
 453150.000    0.445
 453200.000    0.292
 453250.000    0.346
 453300.000    0.303
 453350.000    0.328
 453400.000    0.355
 453450.000    0.345
 453500.000    0.326
 453550.000    0.381
 453600.000    0.447
 453650.000    0.396
 453700.000    0.380
 453750.000    0.334
 453800.000    0.381
 453850.000    0.401
 453900.000    0.443
 453950.000    0.359
 454000.000    0.395
 454050.000    0.399
 454100.000    0.301
 454150.000    0.358
 454200.000    0.292
 454250.000    0.298
 454300.000    0.376
 454350.000    0.392
 454400.000    0.394
 454450.000    0.307
 454500.000    0.403
 454550.000    0.390
 454600.000    0.358
 454650.000    0.355
 454700.000    0.409
 454750.000    0.357
 454800.000    0.449
 454850.000    0.344
 454900.000    0.313
 454950.000    0.376
 455000.000    0.302
 455050.000    0.345
 455100.000    0.326
 455150.000    0.322
 455200.000    0.322
 455250.000    0.294
 455300.000    0.352
 455350.000    0.352
 455400.000    0.383
 455450.000    0.322
 455500.000    0.391
 455550.000    0.369
 455600.000    0.368
 455650.000    0.317
 455700.000    0.327
 455750.000    0.394
 455800.000    0.380
 455850.000    0.338
 455900.000    0.274
 455950.000    0.373
 456000.000    0.380
 456050.000    0.399
 456100.000    0.379
 456150.000    0.306
 456200.000    0.370
 456250.000    0.378
 456300.000    0.354
 456350.000    0.385
 456400.000    0.328
 456450.000    0.313
 456500.000    0.346
 456550.000    0.358
 456600.000    0.356
 456650.000    0.329
 456700.000    0.333
 456750.000    0.247
 456800.000    0.227
 456850.000    0.307
 456900.000    0.325
 456950.000    0.340
 457000.000    0.360
 457050.000    0.288
 457100.000    0.343
 457150.000    0.323
 457200.000    0.379
 457250.000    0.298
 457300.000    0.348
 457350.000    0.331
 457400.000    0.377
 457450.000    0.382
 457500.000    0.418
 457550.000    0.454
 457600.000    0.444
 457650.000    0.413
 457700.000    0.448
 457750.000    0.441
 457800.000    0.402
 457850.000    0.310
 457900.000    0.442
 457950.000    0.402
 458000.000    0.406
 458050.000    0.441
 458100.000    0.423
 458150.000    0.361
 458200.000    0.350
 458250.000    0.383
 458300.000    0.355
 458350.000    0.425
 458400.000    0.344
 458450.000    0.364
 458500.000    0.357
 458550.000    0.356
 458600.000    0.357
 458650.000    0.384
 458700.000    0.414
 458750.000    0.418
 458800.000    0.336
 458850.000    0.421
 458900.000    0.377
 458950.000    0.364
 459000.000    0.372
 459050.000    0.370
 459100.000    0.382
 459150.000    0.363
 459200.000    0.429
 459250.000    0.366
 459300.000    0.411
 459350.000    0.248
 459400.000    0.381
 459450.000    0.339
 459500.000    0.363
 459550.000    0.297
 459600.000    0.387
 459650.000    0.270
 459700.000    0.419
 459750.000    0.351
 459800.000    0.455
 459850.000    0.410
 459900.000    0.435
 459950.000    0.421
 460000.000    0.419
 460050.000    0.381
 460100.000    0.425
 460150.000    0.426
 460200.000    0.324
 460250.000    0.387
 460300.000    0.318
 460350.000    0.382
 460400.000    0.374
 460450.000    0.301
 460500.000    0.335
 460550.000    0.381
 460600.000    0.308
 460650.000    0.351
 460700.000    0.373
 460750.000    0.417
 460800.000    0.474
 460850.000    0.367
 460900.000    0.385
 460950.000    0.377
 461000.000    0.435
 461050.000    0.405
 461100.000    0.369
 461150.000    0.395
 461200.000    0.371
 461250.000    0.389
 461300.000    0.402
 461350.000    0.417
 461400.000    0.336
 461450.000    0.298
 461500.000    0.344
 461550.000    0.339
 461600.000    0.401
 461650.000    0.352
 461700.000    0.420
 461750.000    0.358
 461800.000    0.367
 461850.000    0.360
 461900.000    0.374
 461950.000    0.383
 462000.000    0.355
 462050.000    0.339
 462100.000    0.311
 462150.000    0.324
 462200.000    0.377
 462250.000    0.342
 462300.000    0.393
 462350.000    0.338
 462400.000    0.384
 462450.000    0.297
 462500.000    0.351
 462550.000    0.427
 462600.000    0.307
 462650.000    0.335
 462700.000    0.439
 462750.000    0.346
 462800.000    0.315
 462850.000    0.312
 462900.000    0.284
 462950.000    0.289
 463000.000    0.305
 463050.000    0.326
 463100.000    0.245
 463150.000    0.308
 463200.000    0.309
 463250.000    0.410
 463300.000    0.284
 463350.000    0.298
 463400.000    0.339
 463450.000    0.320
 463500.000    0.445
 463550.000    0.331
 463600.000    0.320
 463650.000    0.323
 463700.000    0.323
 463750.000    0.285
 463800.000    0.353
 463850.000    0.329
 463900.000    0.382
 463950.000    0.320
 464000.000    0.333
 464050.000    0.349
 464100.000    0.385
 464150.000    0.376
 464200.000    0.350
 464250.000    0.390
 464300.000    0.365
 464350.000    0.337
 464400.000    0.348
 464450.000    0.363
 464500.000    0.346
 464550.000    0.339
 464600.000    0.346
 464650.000    0.363
 464700.000    0.346
 464750.000    0.373
 464800.000    0.378
 464850.000    0.318
 464900.000    0.378
 464950.000    0.351
 465000.000    0.344
 465050.000    0.337
 465100.000    0.344
 465150.000    0.321
 465200.000    0.357
 465250.000    0.358
 465300.000    0.416
 465350.000    0.350
 465400.000    0.349
 465450.000    0.353
 465500.000    0.390
 465550.000    0.338
 465600.000    0.304
 465650.000    0.310
 465700.000    0.354
 465750.000    0.394
 465800.000    0.310
 465850.000    0.335
 465900.000    0.372
 465950.000    0.335
 466000.000    0.382
 466050.000    0.395
 466100.000    0.357
 466150.000    0.377
 466200.000    0.330
 466250.000    0.367
 466300.000    0.367
 466350.000    0.383
 466400.000    0.326
 466450.000    0.405
 466500.000    0.365
 466550.000    0.396
 466600.000    0.414
 466650.000    0.329
 466700.000    0.375
 466750.000    0.363
 466800.000    0.335
 466850.000    0.418
 466900.000    0.325
 466950.000    0.338
 467000.000    0.313
 467050.000    0.367
 467100.000    0.344
 467150.000    0.431
 467200.000    0.389
 467250.000    0.395
 467300.000    0.360
 467350.000    0.354
 467400.000    0.341
 467450.000    0.320
 467500.000    0.323
 467550.000    0.370
 467600.000    0.308
 467650.000    0.359
 467700.000    0.381
 467750.000    0.354
 467800.000    0.397
 467850.000    0.346
 467900.000    0.378
 467950.000    0.396
 468000.000    0.398
 468050.000    0.324
 468100.000    0.314
 468150.000    0.383
 468200.000    0.379
 468250.000    0.423
 468300.000    0.446
 468350.000    0.358
 468400.000    0.328
 468450.000    0.359
 468500.000    0.371
 468550.000    0.401
 468600.000    0.370
 468650.000    0.411
 468700.000    0.404
 468750.000    0.390
 468800.000    0.317
 468850.000    0.323
 468900.000    0.353
 468950.000    0.392
 469000.000    0.344
 469050.000    0.408
 469100.000    0.408
 469150.000    0.385
 469200.000    0.433
 469250.000    0.434
 469300.000    0.376
 469350.000    0.397
 469400.000    0.381
 469450.000    0.404
 469500.000    0.341
 469550.000    0.306
 469600.000    0.378
 469650.000    0.362
 469700.000    0.360
 469750.000    0.382
 469800.000    0.376
 469850.000    0.335
 469900.000    0.385
 469950.000    0.374
 470000.000    0.359
 470050.000    0.348
 470100.000    0.353
 470150.000    0.423
 470200.000    0.385
 470250.000    0.353
 470300.000    0.349
 470350.000    0.389
 470400.000    0.385
 470450.000    0.331
 470500.000    0.418
 470550.000    0.347
 470600.000    0.330
 470650.000    0.355
 470700.000    0.350
 470750.000    0.414
 470800.000    0.324
 470850.000    0.299
 470900.000    0.276
 470950.000    0.351
 471000.000    0.307
 471050.000    0.331
 471100.000    0.404
 471150.000    0.315
 471200.000    0.387
 471250.000    0.320
 471300.000    0.379
 471350.000    0.355
 471400.000    0.357
 471450.000    0.378
 471500.000    0.328
 471550.000    0.357
 471600.000    0.375
 471650.000    0.335
 471700.000    0.291
 471750.000    0.346
 471800.000    0.322
 471850.000    0.328
 471900.000    0.299
 471950.000    0.393
 472000.000    0.340
 472050.000    0.330
 472100.000    0.292
 472150.000    0.374
 472200.000    0.316
 472250.000    0.362
 472300.000    0.362
 472350.000    0.344
 472400.000    0.319
 472450.000    0.378
 472500.000    0.400
 472550.000    0.331
 472600.000    0.260
 472650.000    0.330
 472700.000    0.383
 472750.000    0.355
 472800.000    0.321
 472850.000    0.326
 472900.000    0.334
 472950.000    0.368
 473000.000    0.287
 473050.000    0.400
 473100.000    0.312
 473150.000    0.303
 473200.000    0.324
 473250.000    0.343
 473300.000    0.308
 473350.000    0.329
 473400.000    0.342
 473450.000    0.326
 473500.000    0.364
 473550.000    0.428
 473600.000    0.441
 473650.000    0.402
 473700.000    0.388
 473750.000    0.422
 473800.000    0.367
 473850.000    0.314
 473900.000    0.431
 473950.000    0.373
 474000.000    0.301
 474050.000    0.428
 474100.000    0.409
 474150.000    0.371
 474200.000    0.399
 474250.000    0.391
 474300.000    0.448
 474350.000    0.337
 474400.000    0.380
 474450.000    0.366
 474500.000    0.381
 474550.000    0.381
 474600.000    0.386
 474650.000    0.372
 474700.000    0.375
 474750.000    0.411
 474800.000    0.410
 474850.000    0.435
 474900.000    0.383
 474950.000    0.351
 475000.000    0.408
 475050.000    0.399
 475100.000    0.382
 475150.000    0.431
 475200.000    0.383
 475250.000    0.399
 475300.000    0.389
 475350.000    0.354
 475400.000    0.401
 475450.000    0.403
 475500.000    0.383
 475550.000    0.410
 475600.000    0.429
 475650.000    0.411
 475700.000    0.434
 475750.000    0.392
 475800.000    0.390
 475850.000    0.374
 475900.000    0.398
 475950.000    0.405
 476000.000    0.408
 476050.000    0.419
 476100.000    0.387
 476150.000    0.435
 476200.000    0.394
 476250.000    0.406
 476300.000    0.388
 476350.000    0.409
 476400.000    0.425
 476450.000    0.457
 476500.000    0.423
 476550.000    0.368
 476600.000    0.409
 476650.000    0.375
 476700.000    0.450
 476750.000    0.413
 476800.000    0.420
 476850.000    0.394
 476900.000    0.426
 476950.000    0.392
 477000.000    0.414
 477050.000    0.397
 477100.000    0.439
 477150.000    0.444
 477200.000    0.450
 477250.000    0.374
 477300.000    0.365
 477350.000    0.372
 477400.000    0.419
 477450.000    0.460
 477500.000    0.416
 477550.000    0.378
 477600.000    0.452
 477650.000    0.414
 477700.000    0.408
 477750.000    0.442
 477800.000    0.446
 477850.000    0.458
 477900.000    0.383
 477950.000    0.410
 478000.000    0.396
 478050.000    0.430
 478100.000    0.404
 478150.000    0.380
 478200.000    0.356
 478250.000    0.443
 478300.000    0.424
 478350.000    0.403
 478400.000    0.387
 478450.000    0.393
 478500.000    0.382
 478550.000    0.389
 478600.000    0.413
 478650.000    0.432
 478700.000    0.466
 478750.000    0.430
 478800.000    0.431
 478850.000    0.416
 478900.000    0.439
 478950.000    0.374
 479000.000    0.426
 479050.000    0.337
 479100.000    0.397
 479150.000    0.357
 479200.000    0.394
 479250.000    0.391
 479300.000    0.347
 479350.000    0.403
 479400.000    0.425
 479450.000    0.412
 479500.000    0.424
 479550.000    0.434
 479600.000    0.422
 479650.000    0.427
 479700.000    0.393
 479750.000    0.404
 479800.000    0.428
 479850.000    0.389
 479900.000    0.329
 479950.000    0.356
 480000.000    0.431
 480050.000    0.336
 480100.000    0.354
 480150.000    0.373
 480200.000    0.402
 480250.000    0.361
 480300.000    0.366
 480350.000    0.377
 480400.000    0.371
 480450.000    0.385
 480500.000    0.318
 480550.000    0.367
 480600.000    0.399
 480650.000    0.319
 480700.000    0.391
 480750.000    0.395
 480800.000    0.423
 480850.000    0.383
 480900.000    0.420
 480950.000    0.380
 481000.000    0.416
 481050.000    0.446
 481100.000    0.431
 481150.000    0.385
 481200.000    0.388
 481250.000    0.422
 481300.000    0.385
 481350.000    0.396
 481400.000    0.414
 481450.000    0.426
 481500.000    0.447
 481550.000    0.405
 481600.000    0.468
 481650.000    0.390
 481700.000    0.425
 481750.000    0.407
 481800.000    0.420
 481850.000    0.414
 481900.000    0.417
 481950.000    0.448
 482000.000    0.411
 482050.000    0.441
 482100.000    0.461
 482150.000    0.389
 482200.000    0.433
 482250.000    0.406
 482300.000    0.373
 482350.000    0.373
 482400.000    0.401
 482450.000    0.359
 482500.000    0.428
 482550.000    0.439
 482600.000    0.407
 482650.000    0.384
 482700.000    0.363
 482750.000    0.418
 482800.000    0.400
 482850.000    0.350
 482900.000    0.392
 482950.000    0.340
 483000.000    0.372
 483050.000    0.343
 483100.000    0.369
 483150.000    0.384
 483200.000    0.358
 483250.000    0.381
 483300.000    0.356
 483350.000    0.321
 483400.000    0.376
 483450.000    0.366
 483500.000    0.336
 483550.000    0.347
 483600.000    0.361
 483650.000    0.366
 483700.000    0.351
 483750.000    0.367
 483800.000    0.345
 483850.000    0.324
 483900.000    0.357
 483950.000    0.396
 484000.000    0.337
 484050.000    0.356
 484100.000    0.353
 484150.000    0.345
 484200.000    0.348
 484250.000    0.399
 484300.000    0.334
 484350.000    0.366
 484400.000    0.365
 484450.000    0.394
 484500.000    0.328
 484550.000    0.370
 484600.000    0.350
 484650.000    0.377
 484700.000    0.346
 484750.000    0.376
 484800.000    0.369
 484850.000    0.395
 484900.000    0.383
 484950.000    0.349
 485000.000    0.420
 485050.000    0.403
 485100.000    0.389
 485150.000    0.328
 485200.000    0.368
 485250.000    0.269
 485300.000    0.375
 485350.000    0.307
 485400.000    0.401
 485450.000    0.404
 485500.000    0.387
 485550.000    0.377
 485600.000    0.340
 485650.000    0.351
 485700.000    0.349
 485750.000    0.402
 485800.000    0.364
 485850.000    0.296
 485900.000    0.373
 485950.000    0.393
 486000.000    0.339
 486050.000    0.367
 486100.000    0.366
 486150.000    0.383
 486200.000    0.342
 486250.000    0.375
 486300.000    0.377
 486350.000    0.349
 486400.000    0.410
 486450.000    0.376
 486500.000    0.356
 486550.000    0.355
 486600.000    0.368
 486650.000    0.359
 486700.000    0.374
 486750.000    0.352
 486800.000    0.367
 486850.000    0.356
 486900.000    0.374
 486950.000    0.407
 487000.000    0.372
 487050.000    0.361
 487100.000    0.380
 487150.000    0.374
 487200.000    0.379
 487250.000    0.395
 487300.000    0.351
 487350.000    0.348
 487400.000    0.367
 487450.000    0.382
 487500.000    0.336
 487550.000    0.364
 487600.000    0.403
 487650.000    0.393
 487700.000    0.390
 487750.000    0.411
 487800.000    0.375
 487850.000    0.364
 487900.000    0.390
 487950.000    0.355
 488000.000    0.418
 488050.000    0.309
 488100.000    0.365
 488150.000    0.351
 488200.000    0.362
 488250.000    0.345
 488300.000    0.357
 488350.000    0.340
 488400.000    0.354
 488450.000    0.339
 488500.000    0.353
 488550.000    0.373
 488600.000    0.350
 488650.000    0.328
 488700.000    0.358
 488750.000    0.338
 488800.000    0.333
 488850.000    0.345
 488900.000    0.344
 488950.000    0.324
 489000.000    0.331
 489050.000    0.337
 489100.000    0.319
 489150.000    0.306
 489200.000    0.345
 489250.000    0.318
 489300.000    0.309
 489350.000    0.362
 489400.000    0.382
 489450.000    0.347
 489500.000    0.273
 489550.000    0.382
 489600.000    0.368
 489650.000    0.364
 489700.000    0.462
 489750.000    0.362
 489800.000    0.403
 489850.000    0.321
 489900.000    0.350
 489950.000    0.372
 490000.000    0.354
 490050.000    0.345
 490100.000    0.354
 490150.000    0.309
 490200.000    0.376
 490250.000    0.336
 490300.000    0.345
 490350.000    0.358
 490400.000    0.302
 490450.000    0.388
 490500.000    0.378
 490550.000    0.380
 490600.000    0.316
 490650.000    0.380
 490700.000    0.346
 490750.000    0.393
 490800.000    0.343
 490850.000    0.388
 490900.000    0.349
 490950.000    0.373
 491000.000    0.394
 491050.000    0.385
 491100.000    0.377
 491150.000    0.332
 491200.000    0.377
 491250.000    0.369
 491300.000    0.416
 491350.000    0.425
 491400.000    0.459
 491450.000    0.355
 491500.000    0.364
 491550.000    0.394
 491600.000    0.321
 491650.000    0.298
 491700.000    0.342
 491750.000    0.353
 491800.000    0.308
 491850.000    0.401
 491900.000    0.390
 491950.000    0.320
 492000.000    0.317
 492050.000    0.299
 492100.000    0.370
 492150.000    0.310
 492200.000    0.340
 492250.000    0.321
 492300.000    0.358
 492350.000    0.400
 492400.000    0.424
 492450.000    0.353
 492500.000    0.386
 492550.000    0.379
 492600.000    0.367
 492650.000    0.407
 492700.000    0.378
 492750.000    0.360
 492800.000    0.307
 492850.000    0.373
 492900.000    0.314
 492950.000    0.394
 493000.000    0.301
 493050.000    0.292
 493100.000    0.271
 493150.000    0.320
 493200.000    0.304
 493250.000    0.354
 493300.000    0.339
 493350.000    0.318
 493400.000    0.359
 493450.000    0.394
 493500.000    0.377
 493550.000    0.285
 493600.000    0.370
 493650.000    0.305
 493700.000    0.360
 493750.000    0.364
 493800.000    0.384
 493850.000    0.352
 493900.000    0.409
 493950.000    0.401
 494000.000    0.380
 494050.000    0.373
 494100.000    0.340
 494150.000    0.350
 494200.000    0.348
 494250.000    0.334
 494300.000    0.343
 494350.000    0.327
 494400.000    0.360
 494450.000    0.348
 494500.000    0.340
 494550.000    0.352
 494600.000    0.413
 494650.000    0.349
 494700.000    0.312
 494750.000    0.345
 494800.000    0.364
 494850.000    0.357
 494900.000    0.367
 494950.000    0.319
 495000.000    0.358
 495050.000    0.360
 495100.000    0.400
 495150.000    0.362
 495200.000    0.359
 495250.000    0.416
 495300.000    0.348
 495350.000    0.300
 495400.000    0.350
 495450.000    0.343
 495500.000    0.289
 495550.000    0.333
 495600.000    0.383
 495650.000    0.394
 495700.000    0.385
 495750.000    0.350
 495800.000    0.354
 495850.000    0.336
 495900.000    0.352
 495950.000    0.336
 496000.000    0.295
 496050.000    0.365
 496100.000    0.331
 496150.000    0.340
 496200.000    0.385
 496250.000    0.367
 496300.000    0.366
 496350.000    0.381
 496400.000    0.437
 496450.000    0.348
 496500.000    0.419
 496550.000    0.369
 496600.000    0.347
 496650.000    0.354
 496700.000    0.363
 496750.000    0.359
 496800.000    0.371
 496850.000    0.354
 496900.000    0.332
 496950.000    0.350
 497000.000    0.289
 497050.000    0.340
 497100.000    0.337
 497150.000    0.422
 497200.000    0.360
 497250.000    0.428
 497300.000    0.436
 497350.000    0.455
 497400.000    0.412
 497450.000    0.332
 497500.000    0.463
 497550.000    0.455
 497600.000    0.476
 497650.000    0.466
 497700.000    0.410
 497750.000    0.409
 497800.000    0.448
 497850.000    0.433
 497900.000    0.426
 497950.000    0.418
 498000.000    0.443
 498050.000    0.386
 498100.000    0.434
 498150.000    0.441
 498200.000    0.404
 498250.000    0.433
 498300.000    0.438
 498350.000    0.447
 498400.000    0.461
 498450.000    0.427
 498500.000    0.463
 498550.000    0.444
 498600.000    0.458
 498650.000    0.454
 498700.000    0.431
 498750.000    0.384
 498800.000    0.395
 498850.000    0.384
 498900.000    0.430
 498950.000    0.422
 499000.000    0.443
 499050.000    0.461
 499100.000    0.457
 499150.000    0.447
 499200.000    0.444
 499250.000    0.366
 499300.000    0.405
 499350.000    0.422
 499400.000    0.400
 499450.000    0.413
 499500.000    0.420
 499550.000    0.407
 499600.000    0.442
 499650.000    0.447
 499700.000    0.447
 499750.000    0.389
 499800.000    0.314
 499850.000    0.376
 499900.000    0.418
 499950.000    0.376
 500000.000    0.385
