# Supplementary material for: Single-chain dimers from de novo immunoglobulins as robust scaffolds for multiple binding loops
Source: Nat Commun. 2023 Sep 23;14:5939. doi: 10.1038/s41467-023-41717-5 (PMC10517939; doi:10.1038/s41467-023-41717-5)
Supplement: Supplementary file 6 — Source data [file 41467_2023_41717_MOESM6_ESM.zip › Fig4e.txt]

# This file was created Tue Aug  2 15:49:21 2022
# Created by:
#                      :-) GROMACS - gmx pairdist, 2018 (-:
# 
# Executable:   /data/Software/gromacs-2018/bin/gmx
# Data prefix:  /data/Software/gromacs-2018
# Working dir:  /data/jrtcri/PROJECTS/design/grafting/sandwich_12/MD/MD_pdb.txt/0000
# Command line:
#   gmx pairdist -f md.imaged.rot.xtc -s solvated_ions.gro -o distave_ca_4.xvg
# gmx pairdist is part of G R O M A C S:
#
# Gnomes, ROck Monsters And Chili Sauce
#
@    title "Minimum distance"
@    xaxis  label "Time (ps)"
@    yaxis  label "Distance (nm)"
@TYPE xy
@ view 0.15, 0.15, 0.75, 0.85
@ legend on
@ legend box on
@ legend loctype view
@ legend 0.78, 0.8
@ legend length 2
@ s0 legend "resnr 71 and atomnr 1139"
@ s1 legend "resnr 73 and atomnr 1173"
@ s2 legend "resnr 75 and atomnr 1192"
@ s3 legend "resnr 77 and atomnr 1209"
@ s4 legend "resnr 82 and atomnr 1283"
      0.000    0.488    0.309    0.418    0.489    0.471
     50.000    0.486    0.359    0.465    0.490    0.486
    100.000    0.494    0.505    0.466    0.499    0.482
    150.000    0.487    0.534    0.478    0.503    0.452
    200.000    0.473    0.533    0.477    0.520    0.479
    250.000    0.494    0.551    0.482    0.484    0.439
    300.000    0.485    0.570    0.474    0.481    0.466
    350.000    0.497    0.559    0.472    0.495    0.458
    400.000    0.495    0.527    0.461    0.501    0.452
    450.000    0.490    0.518    0.453    0.500    0.461
    500.000    0.483    0.499    0.495    0.502    0.441
    550.000    0.483    0.513    0.471    0.491    0.461
    600.000    0.480    0.524    0.463    0.521    0.450
    650.000    0.496    0.536    0.476    0.477    0.460
    700.000    0.488    0.512    0.454    0.493    0.447
    750.000    0.493    0.502    0.495    0.503    0.458
    800.000    0.487    0.538    0.465    0.493    0.462
    850.000    0.484    0.501    0.483    0.512    0.449
    900.000    0.499    0.519    0.476    0.507    0.472
    950.000    0.479    0.515    0.448    0.516    0.452
   1000.000    0.482    0.526    0.452    0.489    0.459
   1050.000    0.495    0.472    0.440    0.488    0.453
   1100.000    0.495    0.509    0.452    0.507    0.457
   1150.000    0.495    0.542    0.455    0.500    0.461
   1200.000    0.493    0.530    0.450    0.507    0.460
   1250.000    0.483    0.497    0.467    0.480    0.446
   1300.000    0.491    0.509    0.453    0.490    0.482
   1350.000    0.493    0.559    0.445    0.487    0.438
   1400.000    0.493    0.509    0.466    0.490    0.439
   1450.000    0.487    0.534    0.453    0.488    0.449
   1500.000    0.495    0.486    0.446    0.491    0.452
   1550.000    0.488    0.574    0.452    0.489    0.454
   1600.000    0.472    0.511    0.463    0.503    0.452
   1650.000    0.487    0.568    0.458    0.508    0.445
   1700.000    0.487    0.500    0.460    0.492    0.430
   1750.000    0.427    0.532    0.490    0.524    0.446
   1800.000    0.482    0.560    0.450    0.509    0.468
   1850.000    0.482    0.553    0.455    0.488    0.437
   1900.000    0.495    0.503    0.458    0.508    0.454
   1950.000    0.484    0.529    0.447    0.492    0.444
   2000.000    0.486    0.544    0.434    0.498    0.429
   2050.000    0.478    0.530    0.425    0.506    0.445
   2100.000    0.484    0.577    0.463    0.490    0.478
   2150.000    0.467    0.531    0.460    0.483    0.479
   2200.000    0.488    0.529    0.443    0.496    0.438
   2250.000    0.486    0.516    0.459    0.495    0.469
   2300.000    0.496    0.499    0.480    0.508    0.466
   2350.000    0.486    0.523    0.483    0.502    0.455
   2400.000    0.496    0.446    0.459    0.496    0.467
   2450.000    0.487    0.526    0.442    0.512    0.439
   2500.000    0.494    0.494    0.432    0.515    0.449
   2550.000    0.491    0.505    0.450    0.521    0.453
   2600.000    0.491    0.570    0.480    0.496    0.422
   2650.000    0.492    0.580    0.451    0.480    0.438
   2700.000    0.463    0.526    0.461    0.494    0.452
   2750.000    0.484    0.544    0.440    0.493    0.458
   2800.000    0.475    0.407    0.462    0.482    0.438
   2850.000    0.483    0.358    0.462    0.486    0.440
   2900.000    0.474    0.394    0.442    0.501    0.465
   2950.000    0.481    0.525    0.455    0.502    0.427
   3000.000    0.486    0.570    0.467    0.473    0.450
   3050.000    0.482    0.536    0.456    0.492    0.440
   3100.000    0.489    0.493    0.446    0.512    0.443
   3150.000    0.490    0.490    0.479    0.499    0.428
   3200.000    0.498    0.530    0.445    0.480    0.434
   3250.000    0.466    0.524    0.453    0.495    0.436
   3300.000    0.487    0.548    0.467    0.478    0.421
   3350.000    0.484    0.572    0.450    0.485    0.430
   3400.000    0.491    0.517    0.450    0.514    0.453
   3450.000    0.484    0.536    0.447    0.512    0.423
   3500.000    0.486    0.500    0.451    0.515    0.435
   3550.000    0.469    0.537    0.453    0.489    0.429
   3600.000    0.486    0.568    0.469    0.503    0.426
   3650.000    0.497    0.549    0.469    0.480    0.428
   3700.000    0.493    0.532    0.452    0.502    0.406
   3750.000    0.476    0.505    0.459    0.482    0.450
   3800.000    0.486    0.551    0.469    0.478    0.439
   3850.000    0.476    0.550    0.468    0.480    0.416
   3900.000    0.490    0.587    0.467    0.489    0.424
   3950.000    0.477    0.552    0.459    0.475    0.441
   4000.000    0.490    0.533    0.469    0.495    0.442
   4050.000    0.487    0.540    0.469    0.475    0.417
   4100.000    0.498    0.514    0.468    0.510    0.416
   4150.000    0.487    0.517    0.462    0.489    0.436
   4200.000    0.472    0.505    0.485    0.489    0.410
   4250.000    0.489    0.544    0.479    0.491    0.419
   4300.000    0.498    0.537    0.448    0.506    0.442
   4350.000    0.483    0.523    0.449    0.492    0.441
   4400.000    0.478    0.522    0.449    0.494    0.444
   4450.000    0.488    0.529    0.446    0.510    0.443
   4500.000    0.492    0.502    0.474    0.520    0.428
   4550.000    0.469    0.507    0.456    0.509    0.438
   4600.000    0.485    0.525    0.482    0.500    0.425
   4650.000    0.480    0.538    0.466    0.516    0.426
   4700.000    0.481    0.540    0.481    0.501    0.434
   4750.000    0.493    0.527    0.452    0.519    0.434
   4800.000    0.486    0.533    0.448    0.478    0.443
   4850.000    0.481    0.547    0.445    0.483    0.413
   4900.000    0.493    0.498    0.432    0.486    0.421
   4950.000    0.498    0.533    0.462    0.492    0.425
   5000.000    0.491    0.529    0.477    0.502    0.429
   5050.000    0.472    0.521    0.475    0.485    0.414
   5100.000    0.490    0.527    0.445    0.497    0.419
   5150.000    0.502    0.505    0.450    0.496    0.427
   5200.000    0.488    0.526    0.459    0.502    0.413
   5250.000    0.491    0.524    0.448    0.470    0.462
   5300.000    0.487    0.505    0.472    0.498    0.432
   5350.000    0.484    0.523    0.444    0.511    0.437
   5400.000    0.492    0.533    0.460    0.501    0.423
   5450.000    0.484    0.471    0.443    0.505    0.449
   5500.000    0.490    0.513    0.458    0.498    0.452
   5550.000    0.480    0.533    0.456    0.498    0.440
   5600.000    0.492    0.529    0.454    0.486    0.431
   5650.000    0.497    0.517    0.449    0.506    0.430
   5700.000    0.486    0.534    0.448    0.488    0.433
   5750.000    0.494    0.537    0.457    0.511    0.427
   5800.000    0.493    0.555    0.460    0.506    0.419
   5850.000    0.496    0.518    0.454    0.490    0.416
   5900.000    0.476    0.517    0.448    0.505    0.427
   5950.000    0.492    0.536    0.426    0.514    0.429
   6000.000    0.490    0.528    0.450    0.490    0.428
   6050.000    0.482    0.565    0.443    0.492    0.427
   6100.000    0.495    0.532    0.443    0.498    0.419
   6150.000    0.493    0.520    0.464    0.492    0.444
   6200.000    0.496    0.518    0.456    0.492    0.421
   6250.000    0.494    0.519    0.466    0.515    0.420
   6300.000    0.499    0.566    0.460    0.502    0.442
   6350.000    0.488    0.348    0.462    0.505    0.426
   6400.000    0.471    0.346    0.456    0.494    0.433
   6450.000    0.492    0.370    0.459    0.506    0.416
   6500.000    0.487    0.387    0.489    0.478    0.434
   6550.000    0.490    0.381    0.478    0.482    0.416
   6600.000    0.498    0.511    0.478    0.491    0.431
   6650.000    0.503    0.552    0.451    0.501    0.436
   6700.000    0.483    0.542    0.465    0.470    0.431
   6750.000    0.496    0.549    0.489    0.501    0.408
   6800.000    0.492    0.522    0.453    0.473    0.422
   6850.000    0.467    0.580    0.486    0.491    0.440
   6900.000    0.491    0.541    0.472    0.477    0.419
   6950.000    0.484    0.563    0.465    0.497    0.424
   7000.000    0.483    0.573    0.443    0.472    0.423
   7050.000    0.479    0.518    0.459    0.468    0.428
   7100.000    0.491    0.554    0.475    0.488    0.428
   7150.000    0.479    0.508    0.450    0.494    0.412
   7200.000    0.484    0.530    0.474    0.505    0.430
   7250.000    0.488    0.559    0.470    0.487    0.436
   7300.000    0.476    0.549    0.451    0.471    0.426
   7350.000    0.473    0.518    0.452    0.486    0.423
   7400.000    0.493    0.545    0.441    0.504    0.421
   7450.000    0.447    0.496    0.429    0.509    0.412
   7500.000    0.497    0.532    0.469    0.505    0.433
   7550.000    0.485    0.569    0.470    0.474    0.457
   7600.000    0.484    0.503    0.457    0.489    0.459
   7650.000    0.478    0.549    0.449    0.484    0.429
   7700.000    0.482    0.539    0.412    0.505    0.424
   7750.000    0.482    0.545    0.473    0.489    0.439
   7800.000    0.488    0.537    0.474    0.506    0.440
   7850.000    0.478    0.542    0.459    0.498    0.435
   7900.000    0.491    0.533    0.445    0.487    0.421
   7950.000    0.475    0.570    0.424    0.476    0.415
   8000.000    0.455    0.535    0.424    0.495    0.429
   8050.000    0.489    0.588    0.465    0.479    0.423
   8100.000    0.487    0.539    0.402    0.503    0.419
   8150.000    0.481    0.532    0.417    0.458    0.445
   8200.000    0.478    0.539    0.420    0.489    0.421
   8250.000    0.483    0.589    0.469    0.462    0.435
   8300.000    0.495    0.550    0.414    0.484    0.429
   8350.000    0.484    0.537    0.428    0.481    0.451
   8400.000    0.475    0.518    0.409    0.473    0.456
   8450.000    0.492    0.540    0.455    0.514    0.442
   8500.000    0.492    0.541    0.473    0.499    0.422
   8550.000    0.492    0.525    0.439    0.491    0.418
   8600.000    0.465    0.511    0.481    0.498    0.455
   8650.000    0.484    0.523    0.459    0.493    0.413
   8700.000    0.492    0.539    0.467    0.512    0.432
   8750.000    0.487    0.544    0.413    0.488    0.436
   8800.000    0.503    0.560    0.425    0.500    0.413
   8850.000    0.487    0.535    0.429    0.493    0.420
   8900.000    0.484    0.522    0.430    0.505    0.433
   8950.000    0.486    0.522    0.451    0.516    0.418
   9000.000    0.482    0.513    0.444    0.493    0.408
   9050.000    0.485    0.538    0.469    0.503    0.412
   9100.000    0.492    0.495    0.465    0.510    0.413
   9150.000    0.462    0.508    0.447    0.508    0.433
   9200.000    0.482    0.531    0.452    0.455    0.437
   9250.000    0.472    0.532    0.465    0.482    0.441
   9300.000    0.468    0.558    0.457    0.495    0.449
   9350.000    0.489    0.573    0.414    0.488    0.417
   9400.000    0.494    0.534    0.442    0.487    0.427
   9450.000    0.481    0.514    0.452    0.501    0.451
   9500.000    0.487    0.577    0.426    0.499    0.427
   9550.000    0.498    0.537    0.400    0.521    0.427
   9600.000    0.473    0.547    0.446    0.467    0.444
   9650.000    0.485    0.524    0.458    0.483    0.440
   9700.000    0.477    0.558    0.453    0.490    0.428
   9750.000    0.477    0.523    0.409    0.504    0.418
   9800.000    0.498    0.518    0.416    0.503    0.412
   9850.000    0.487    0.552    0.425    0.498    0.430
   9900.000    0.490    0.518    0.405    0.470    0.414
   9950.000    0.479    0.531    0.472    0.515    0.447
  10000.000    0.484    0.569    0.455    0.500    0.425
  10050.000    0.482    0.518    0.473    0.512    0.438
  10100.000    0.489    0.518    0.441    0.513    0.421
  10150.000    0.464    0.544    0.462    0.509    0.433
  10200.000    0.479    0.555    0.467    0.509    0.434
  10250.000    0.481    0.542    0.461    0.515    0.424
  10300.000    0.497    0.498    0.415    0.515    0.437
  10350.000    0.480    0.543    0.483    0.525    0.438
  10400.000    0.488    0.490    0.472    0.486    0.416
  10450.000    0.485    0.495    0.458    0.482    0.424
  10500.000    0.484    0.571    0.479    0.485    0.420
  10550.000    0.483    0.479    0.455    0.516    0.431
  10600.000    0.478    0.531    0.433    0.493    0.441
  10650.000    0.504    0.508    0.458    0.505    0.411
  10700.000    0.488    0.553    0.468    0.492    0.433
  10750.000    0.483    0.507    0.468    0.510    0.428
  10800.000    0.481    0.529    0.475    0.492    0.427
  10850.000    0.498    0.551    0.413    0.481    0.427
  10900.000    0.489    0.537    0.433    0.476    0.430
  10950.000    0.499    0.521    0.468    0.485    0.451
  11000.000    0.498    0.539    0.471    0.485    0.431
  11050.000    0.499    0.539    0.402    0.484    0.410
  11100.000    0.490    0.511    0.435    0.497    0.439
  11150.000    0.490    0.532    0.413    0.493    0.422
  11200.000    0.464    0.493    0.462    0.483    0.434
  11250.000    0.465    0.531    0.433    0.488    0.434
  11300.000    0.473    0.562    0.468    0.463    0.433
  11350.000    0.448    0.557    0.423    0.503    0.422
  11400.000    0.492    0.486    0.405    0.487    0.436
  11450.000    0.488    0.524    0.432    0.477    0.427
  11500.000    0.482    0.502    0.474    0.483    0.430
  11550.000    0.497    0.532    0.428    0.480    0.437
  11600.000    0.482    0.496    0.432    0.507    0.419
  11650.000    0.499    0.495    0.407    0.478    0.432
  11700.000    0.484    0.546    0.394    0.481    0.413
  11750.000    0.470    0.511    0.394    0.486    0.428
  11800.000    0.497    0.582    0.406    0.488    0.436
  11850.000    0.472    0.507    0.434    0.485    0.413
  11900.000    0.502    0.520    0.441    0.500    0.422
  11950.000    0.490    0.528    0.425    0.475    0.421
  12000.000    0.490    0.545    0.435    0.472    0.433
  12050.000    0.494    0.545    0.406    0.491    0.429
  12100.000    0.492    0.507    0.431    0.484    0.439
  12150.000    0.474    0.556    0.408    0.492    0.424
  12200.000    0.467    0.530    0.453    0.493    0.434
  12250.000    0.457    0.569    0.423    0.494    0.442
  12300.000    0.493    0.550    0.410    0.475    0.432
  12350.000    0.463    0.551    0.431    0.476    0.450
  12400.000    0.492    0.517    0.395    0.483    0.456
  12450.000    0.441    0.570    0.406    0.518    0.420
  12500.000    0.492    0.547    0.438    0.463    0.444
  12550.000    0.470    0.550    0.424    0.485    0.433
  12600.000    0.495    0.581    0.417    0.476    0.425
  12650.000    0.479    0.548    0.418    0.499    0.424
  12700.000    0.473    0.532    0.456    0.506    0.443
  12750.000    0.473    0.485    0.418    0.497    0.432
  12800.000    0.489    0.540    0.431    0.486    0.430
  12850.000    0.500    0.547    0.417    0.494    0.429
  12900.000    0.492    0.568    0.408    0.483    0.436
  12950.000    0.485    0.552    0.448    0.492    0.426
  13000.000    0.480    0.563    0.408    0.467    0.435
  13050.000    0.479    0.528    0.471    0.489    0.430
  13100.000    0.492    0.531    0.419    0.491    0.423
  13150.000    0.462    0.528    0.428    0.506    0.456
  13200.000    0.499    0.513    0.415    0.513    0.448
  13250.000    0.465    0.500    0.415    0.507    0.423
  13300.000    0.492    0.514    0.420    0.488    0.414
  13350.000    0.485    0.526    0.442    0.497    0.431
  13400.000    0.482    0.524    0.474    0.498    0.434
  13450.000    0.480    0.508    0.465    0.479    0.429
  13500.000    0.501    0.522    0.459    0.496    0.423
  13550.000    0.494    0.553    0.443    0.497    0.417
  13600.000    0.500    0.512    0.437    0.520    0.454
  13650.000    0.491    0.554    0.410    0.475    0.404
  13700.000    0.498    0.526    0.415    0.487    0.444
  13750.000    0.490    0.519    0.421    0.493    0.443
  13800.000    0.505    0.533    0.434    0.492    0.420
  13850.000    0.485    0.517    0.421    0.509    0.423
  13900.000    0.486    0.495    0.416    0.504    0.426
  13950.000    0.493    0.564    0.413    0.472    0.443
  14000.000    0.481    0.506    0.418    0.522    0.426
  14050.000    0.496    0.542    0.409    0.496    0.433
  14100.000    0.480    0.558    0.436    0.480    0.430
  14150.000    0.494    0.518    0.430    0.502    0.439
  14200.000    0.488    0.507    0.423    0.489    0.436
  14250.000    0.493    0.483    0.430    0.501    0.441
  14300.000    0.475    0.520    0.400    0.495    0.428
  14350.000    0.506    0.553    0.405    0.490    0.420
  14400.000    0.499    0.539    0.438    0.504    0.443
  14450.000    0.479    0.503    0.439    0.499    0.434
  14500.000    0.489    0.496    0.429    0.477    0.423
  14550.000    0.504    0.551    0.440    0.494    0.419
  14600.000    0.479    0.521    0.402    0.522    0.410
  14650.000    0.487    0.525    0.427    0.502    0.432
  14700.000    0.475    0.540    0.417    0.493    0.428
  14750.000    0.493    0.559    0.429    0.494    0.421
  14800.000    0.487    0.488    0.429    0.502    0.443
  14850.000    0.481    0.564    0.459    0.505    0.405
  14900.000    0.484    0.481    0.430    0.508    0.446
  14950.000    0.482    0.539    0.426    0.480    0.419
  15000.000    0.486    0.539    0.419    0.489    0.418
  15050.000    0.473    0.495    0.423    0.498    0.416
  15100.000    0.478    0.540    0.418    0.491    0.411
  15150.000    0.486    0.509    0.429    0.506    0.421
  15200.000    0.495    0.559    0.430    0.484    0.424
  15250.000    0.495    0.510    0.423    0.490    0.439
  15300.000    0.479    0.502    0.429    0.512    0.433
  15350.000    0.488    0.551    0.417    0.467    0.423
  15400.000    0.486    0.516    0.430    0.509    0.421
  15450.000    0.489    0.529    0.441    0.505    0.441
  15500.000    0.489    0.500    0.422    0.495    0.430
  15550.000    0.499    0.555    0.438    0.505    0.453
  15600.000    0.486    0.514    0.437    0.519    0.423
  15650.000    0.496    0.538    0.424    0.510    0.450
  15700.000    0.486    0.504    0.439    0.497    0.428
  15750.000    0.486    0.517    0.431    0.510    0.442
  15800.000    0.463    0.516    0.403    0.524    0.419
  15850.000    0.482    0.559    0.430    0.490    0.423
  15900.000    0.478    0.503    0.462    0.522    0.428
  15950.000    0.460    0.532    0.401    0.525    0.422
  16000.000    0.485    0.531    0.425    0.488    0.408
  16050.000    0.479    0.553    0.420    0.502    0.432
  16100.000    0.489    0.515    0.423    0.471    0.424
  16150.000    0.485    0.542    0.421    0.494    0.412
  16200.000    0.476    0.529    0.416    0.503    0.418
  16250.000    0.495    0.527    0.420    0.486    0.442
  16300.000    0.505    0.498    0.412    0.480    0.440
  16350.000    0.502    0.506    0.427    0.478    0.436
  16400.000    0.489    0.535    0.441    0.485    0.413
  16450.000    0.482    0.522    0.430    0.495    0.441
  16500.000    0.483    0.543    0.431    0.488    0.420
  16550.000    0.482    0.542    0.424    0.501    0.438
  16600.000    0.498    0.530    0.417    0.482    0.446
  16650.000    0.490    0.533    0.404    0.494    0.425
  16700.000    0.499    0.499    0.440    0.482    0.426
  16750.000    0.486    0.525    0.431    0.486    0.431
  16800.000    0.472    0.540    0.415    0.486    0.461
  16850.000    0.481    0.514    0.425    0.486    0.414
  16900.000    0.488    0.508    0.431    0.501    0.433
  16950.000    0.473    0.521    0.442    0.478    0.435
  17000.000    0.484    0.606    0.407    0.484    0.436
  17050.000    0.488    0.531    0.425    0.488    0.400
  17100.000    0.491    0.535    0.422    0.475    0.437
  17150.000    0.483    0.549    0.431    0.470    0.416
  17200.000    0.503    0.553    0.422    0.480    0.436
  17250.000    0.477    0.483    0.418    0.504    0.446
  17300.000    0.496    0.549    0.429    0.492    0.430
  17350.000    0.481    0.532    0.423    0.501    0.435
  17400.000    0.489    0.522    0.409    0.487    0.411
  17450.000    0.491    0.570    0.435    0.490    0.417
  17500.000    0.484    0.482    0.427    0.497    0.436
  17550.000    0.474    0.485    0.424    0.496    0.418
  17600.000    0.488    0.535    0.419    0.496    0.435
  17650.000    0.485    0.491    0.423    0.481    0.431
  17700.000    0.493    0.503    0.414    0.483    0.424
  17750.000    0.484    0.529    0.417    0.490    0.424
  17800.000    0.491    0.551    0.412    0.497    0.434
  17850.000    0.496    0.523    0.417    0.480    0.413
  17900.000    0.481    0.526    0.422    0.494    0.417
  17950.000    0.480    0.521    0.424    0.470    0.447
  18000.000    0.483    0.549    0.416    0.494    0.440
  18050.000    0.484    0.534    0.434    0.492    0.437
  18100.000    0.500    0.492    0.415    0.504    0.459
  18150.000    0.497    0.539    0.427    0.499    0.450
  18200.000    0.477    0.484    0.410    0.482    0.436
  18250.000    0.496    0.498    0.427    0.497    0.451
  18300.000    0.496    0.530    0.423    0.472    0.443
  18350.000    0.474    0.510    0.424    0.477    0.434
  18400.000    0.487    0.525    0.418    0.499    0.441
  18450.000    0.494    0.520    0.424    0.492    0.445
  18500.000    0.493    0.522    0.428    0.469    0.437
  18550.000    0.500    0.523    0.426    0.479    0.423
  18600.000    0.472    0.544    0.433    0.483    0.417
  18650.000    0.488    0.497    0.427    0.484    0.420
  18700.000    0.472    0.531    0.421    0.502    0.445
  18750.000    0.489    0.495    0.422    0.484    0.454
  18800.000    0.475    0.543    0.444    0.499    0.439
  18850.000    0.472    0.521    0.407    0.489    0.433
  18900.000    0.484    0.615    0.421    0.475    0.419
  18950.000    0.480    0.562    0.426    0.478    0.453
  19000.000    0.492    0.491    0.428    0.492    0.441
  19050.000    0.491    0.553    0.421    0.478    0.425
  19100.000    0.480    0.565    0.395    0.504    0.426
  19150.000    0.485    0.569    0.432    0.475    0.425
  19200.000    0.479    0.529    0.424    0.486    0.438
  19250.000    0.493    0.519    0.426    0.484    0.424
  19300.000    0.494    0.559    0.413    0.485    0.434
  19350.000    0.491    0.564    0.436    0.490    0.432
  19400.000    0.499    0.551    0.435    0.463    0.428
  19450.000    0.492    0.508    0.424    0.504    0.437
  19500.000    0.486    0.504    0.415    0.497    0.425
  19550.000    0.491    0.496    0.428    0.492    0.410
  19600.000    0.493    0.491    0.423    0.503    0.442
  19650.000    0.499    0.533    0.413    0.488    0.431
  19700.000    0.501    0.544    0.399    0.483    0.419
  19750.000    0.488    0.586    0.435    0.486    0.433
  19800.000    0.488    0.545    0.416    0.473    0.432
  19850.000    0.490    0.532    0.412    0.488    0.433
  19900.000    0.487    0.529    0.420    0.493    0.413
  19950.000    0.477    0.497    0.426    0.490    0.438
  20000.000    0.469    0.500    0.425    0.517    0.422
  20050.000    0.493    0.477    0.431    0.480    0.410
  20100.000    0.491    0.569    0.431    0.486    0.420
  20150.000    0.473    0.507    0.413    0.477    0.438
  20200.000    0.472    0.567    0.451    0.487    0.452
  20250.000    0.487    0.541    0.420    0.487    0.437
  20300.000    0.468    0.509    0.406    0.486    0.436
  20350.000    0.489    0.506    0.431    0.482    0.423
  20400.000    0.473    0.556    0.438    0.465    0.419
  20450.000    0.490    0.510    0.425    0.487    0.422
  20500.000    0.482    0.545    0.418    0.493    0.423
  20550.000    0.470    0.509    0.440    0.492    0.438
  20600.000    0.476    0.534    0.427    0.480    0.443
  20650.000    0.487    0.549    0.427    0.499    0.453
  20700.000    0.474    0.529    0.426    0.497    0.441
  20750.000    0.489    0.519    0.408    0.466    0.459
  20800.000    0.485    0.495    0.412    0.501    0.452
  20850.000    0.481    0.512    0.420    0.474    0.453
  20900.000    0.486    0.498    0.418    0.490    0.447
  20950.000    0.480    0.530    0.412    0.498    0.454
  21000.000    0.488    0.507    0.434    0.484    0.457
  21050.000    0.477    0.563    0.421    0.464    0.441
  21100.000    0.499    0.543    0.413    0.463    0.427
  21150.000    0.494    0.575    0.441    0.478    0.434
  21200.000    0.484    0.550    0.423    0.498    0.457
  21250.000    0.501    0.562    0.424    0.486    0.455
  21300.000    0.478    0.546    0.432    0.480    0.434
  21350.000    0.497    0.516    0.426    0.479    0.449
  21400.000    0.493    0.590    0.423    0.504    0.453
  21450.000    0.488    0.570    0.428    0.464    0.444
  21500.000    0.480    0.517    0.428    0.487    0.456
  21550.000    0.486    0.537    0.419    0.487    0.453
  21600.000    0.486    0.528    0.417    0.496    0.439
  21650.000    0.495    0.518    0.405    0.536    0.461
  21700.000    0.461    0.533    0.420    0.487    0.460
  21750.000    0.484    0.496    0.422    0.472    0.463
  21800.000    0.498    0.528    0.424    0.487    0.426
  21850.000    0.471    0.369    0.421    0.485    0.437
  21900.000    0.465    0.364    0.426    0.494    0.417
  21950.000    0.495    0.336    0.408    0.505    0.440
  22000.000    0.480    0.377    0.452    0.493    0.421
  22050.000    0.478    0.361    0.424    0.488    0.430
  22100.000    0.470    0.358    0.418    0.497    0.431
  22150.000    0.502    0.382    0.434    0.485    0.454
  22200.000    0.476    0.373    0.436    0.477    0.439
  22250.000    0.495    0.360    0.416    0.457    0.435
  22300.000    0.473    0.362    0.434    0.467    0.432
  22350.000    0.481    0.338    0.424    0.483    0.432
  22400.000    0.487    0.342    0.417    0.504    0.439
  22450.000    0.489    0.365    0.403    0.496    0.410
  22500.000    0.489    0.376    0.453    0.487    0.430
  22550.000    0.486    0.345    0.414    0.476    0.442
  22600.000    0.479    0.356    0.424    0.458    0.433
  22650.000    0.472    0.365    0.448    0.469    0.430
  22700.000    0.500    0.346    0.420    0.487    0.430
  22750.000    0.474    0.360    0.401    0.477    0.418
  22800.000    0.489    0.362    0.405    0.459    0.437
  22850.000    0.483    0.344    0.429    0.483    0.446
  22900.000    0.471    0.364    0.430    0.471    0.425
  22950.000    0.501    0.386    0.428    0.474    0.423
  23000.000    0.479    0.360    0.424    0.464    0.443
  23050.000    0.490    0.412    0.424    0.475    0.444
  23100.000    0.489    0.367    0.442    0.500    0.436
  23150.000    0.479    0.373    0.443    0.466    0.413
  23200.000    0.472    0.381    0.405    0.495    0.462
  23250.000    0.482    0.411    0.416    0.463    0.441
  23300.000    0.484    0.383    0.430    0.496    0.431
  23350.000    0.486    0.390    0.430    0.486    0.438
  23400.000    0.498    0.346    0.429    0.482    0.437
  23450.000    0.493    0.349    0.414    0.475    0.434
  23500.000    0.477    0.390    0.413    0.509    0.452
  23550.000    0.493    0.380    0.440    0.478    0.435
  23600.000    0.479    0.339    0.424    0.497    0.435
  23650.000    0.496    0.401    0.422    0.499    0.436
  23700.000    0.485    0.346    0.422    0.473    0.457
  23750.000    0.494    0.373    0.421    0.475    0.433
  23800.000    0.483    0.348    0.422    0.494    0.457
  23850.000    0.482    0.393    0.431    0.469    0.428
  23900.000    0.494    0.340    0.438    0.479    0.424
  23950.000    0.475    0.365    0.434    0.487    0.438
  24000.000    0.492    0.361    0.417    0.505    0.433
  24050.000    0.483    0.393    0.428    0.472    0.453
  24100.000    0.489    0.379    0.415    0.471    0.430
  24150.000    0.479    0.356    0.440    0.471    0.436
  24200.000    0.482    0.348    0.414    0.486    0.428
  24250.000    0.470    0.360    0.436    0.481    0.437
  24300.000    0.484    0.383    0.430    0.471    0.452
  24350.000    0.489    0.393    0.427    0.467    0.442
  24400.000    0.478    0.366    0.430    0.483    0.417
  24450.000    0.481    0.338    0.428    0.478    0.424
  24500.000    0.480    0.449    0.429    0.469    0.436
  24550.000    0.487    0.393    0.404    0.505    0.436
  24600.000    0.488    0.391    0.425    0.496    0.437
  24650.000    0.474    0.374    0.416    0.469    0.418
  24700.000    0.491    0.338    0.435    0.520    0.451
  24750.000    0.484    0.396    0.413    0.472    0.436
  24800.000    0.486    0.387    0.424    0.464    0.425
  24850.000    0.495    0.416    0.412    0.464    0.434
  24900.000    0.483    0.354    0.422    0.473    0.450
  24950.000    0.484    0.390    0.401    0.488    0.449
  25000.000    0.485    0.371    0.405    0.481    0.416
  25050.000    0.481    0.372    0.425    0.472    0.440
  25100.000    0.497    0.378    0.409    0.488    0.418
  25150.000    0.483    0.380    0.442    0.481    0.422
  25200.000    0.492    0.388    0.430    0.473    0.447
  25250.000    0.473    0.330    0.411    0.482    0.438
  25300.000    0.476    0.365    0.423    0.481    0.457
  25350.000    0.469    0.333    0.431    0.493    0.437
  25400.000    0.471    0.364    0.418    0.472    0.448
  25450.000    0.475    0.360    0.457    0.492    0.477
  25500.000    0.496    0.368    0.428    0.488    0.446
  25550.000    0.482    0.403    0.414    0.486    0.443
  25600.000    0.495    0.376    0.408    0.456    0.438
  25650.000    0.471    0.378    0.425    0.483    0.417
  25700.000    0.490    0.365    0.433    0.492    0.430
  25750.000    0.480    0.369    0.429    0.484    0.432
  25800.000    0.487    0.347    0.417    0.484    0.457
  25850.000    0.484    0.372    0.429    0.459    0.413
  25900.000    0.482    0.353    0.417    0.477    0.430
  25950.000    0.468    0.334    0.423    0.494    0.430
  26000.000    0.491    0.327    0.429    0.462    0.438
  26050.000    0.493    0.366    0.413    0.494    0.434
  26100.000    0.485    0.382    0.389    0.484    0.434
  26150.000    0.500    0.352    0.431    0.491    0.442
  26200.000    0.494    0.421    0.404    0.472    0.439
  26250.000    0.482    0.356    0.435    0.469    0.437
  26300.000    0.482    0.390    0.408    0.479    0.448
  26350.000    0.485    0.372    0.430    0.479    0.421
  26400.000    0.482    0.373    0.421    0.464    0.443
  26450.000    0.488    0.357    0.419    0.468    0.443
  26500.000    0.465    0.364    0.440    0.483    0.440
  26550.000    0.487    0.348    0.435    0.485    0.451
  26600.000    0.456    0.362    0.456    0.480    0.443
  26650.000    0.487    0.385    0.418    0.486    0.440
  26700.000    0.498    0.398    0.417    0.475    0.470
  26750.000    0.486    0.398    0.417    0.483    0.429
  26800.000    0.479    0.391    0.409    0.502    0.428
  26850.000    0.497    0.384    0.409    0.491    0.435
  26900.000    0.482    0.402    0.408    0.471    0.426
  26950.000    0.484    0.353    0.431    0.474    0.448
  27000.000    0.492    0.352    0.430    0.492    0.442
  27050.000    0.497    0.342    0.434    0.473    0.438
  27100.000    0.497    0.372    0.420    0.470    0.422
  27150.000    0.486    0.356    0.430    0.466    0.456
  27200.000    0.485    0.375    0.420    0.488    0.433
  27250.000    0.501    0.411    0.426    0.467    0.422
  27300.000    0.492    0.364    0.417    0.482    0.429
  27350.000    0.487    0.369    0.429    0.468    0.445
  27400.000    0.496    0.364    0.416    0.482    0.441
  27450.000    0.481    0.361    0.448    0.471    0.426
  27500.000    0.478    0.348    0.440    0.488    0.428
  27550.000    0.486    0.397    0.417    0.484    0.435
  27600.000    0.483    0.340    0.431    0.468    0.407
  27650.000    0.491    0.355    0.423    0.488    0.473
  27700.000    0.478    0.356    0.424    0.481    0.431
  27750.000    0.476    0.330    0.421    0.484    0.440
  27800.000    0.468    0.400    0.475    0.459    0.429
  27850.000    0.479    0.375    0.444    0.455    0.440
  27900.000    0.475    0.341    0.430    0.471    0.459
  27950.000    0.486    0.362    0.444    0.475    0.412
  28000.000    0.475    0.360    0.440    0.466    0.415
  28050.000    0.489    0.364    0.428    0.483    0.423
  28100.000    0.487    0.408    0.423    0.476    0.442
  28150.000    0.475    0.330    0.422    0.492    0.457
  28200.000    0.478    0.381    0.425    0.477    0.437
  28250.000    0.487    0.395    0.433    0.486    0.454
  28300.000    0.500    0.376    0.430    0.478    0.456
  28350.000    0.487    0.366    0.415    0.476    0.467
  28400.000    0.488    0.379    0.420    0.508    0.423
  28450.000    0.490    0.361    0.438    0.477    0.440
  28500.000    0.480    0.378    0.437    0.477    0.438
  28550.000    0.493    0.346    0.400    0.496    0.433
  28600.000    0.486    0.363    0.416    0.471    0.442
  28650.000    0.477    0.415    0.424    0.445    0.423
  28700.000    0.479    0.375    0.427    0.480    0.432
  28750.000    0.478    0.412    0.412    0.502    0.428
  28800.000    0.480    0.411    0.430    0.494    0.429
  28850.000    0.489    0.363    0.438    0.475    0.423
  28900.000    0.471    0.391    0.428    0.481    0.429
  28950.000    0.482    0.348    0.441    0.504    0.411
  29000.000    0.481    0.373    0.444    0.459    0.424
  29050.000    0.488    0.362    0.418    0.486    0.437
  29100.000    0.500    0.372    0.432    0.468    0.431
  29150.000    0.483    0.372    0.482    0.466    0.428
  29200.000    0.492    0.384    0.417    0.482    0.429
  29250.000    0.484    0.357    0.429    0.483    0.452
  29300.000    0.487    0.386    0.421    0.470    0.431
  29350.000    0.507    0.423    0.442    0.473    0.435
  29400.000    0.491    0.373    0.421    0.486    0.415
  29450.000    0.475    0.356    0.419    0.485    0.398
  29500.000    0.463    0.365    0.438    0.471    0.426
  29550.000    0.482    0.521    0.422    0.469    0.433
  29600.000    0.482    0.530    0.410    0.476    0.424
  29650.000    0.493    0.485    0.429    0.487    0.410
  29700.000    0.499    0.486    0.448    0.476    0.434
  29750.000    0.487    0.504    0.421    0.498    0.424
  29800.000    0.491    0.508    0.423    0.485    0.434
  29850.000    0.470    0.509    0.432    0.504    0.430
  29900.000    0.492    0.555    0.437    0.474    0.445
  29950.000    0.489    0.510    0.426    0.489    0.430
  30000.000    0.489    0.512    0.409    0.485    0.430
  30050.000    0.489    0.593    0.409    0.483    0.434
  30100.000    0.492    0.545    0.417    0.485    0.445
  30150.000    0.469    0.507    0.449    0.494    0.442
  30200.000    0.483    0.528    0.414    0.490    0.425
  30250.000    0.489    0.533    0.427    0.491    0.424
  30300.000    0.490    0.512    0.426    0.485    0.429
  30350.000    0.490    0.542    0.403    0.496    0.437
  30400.000    0.486    0.521    0.417    0.480    0.443
  30450.000    0.491    0.547    0.425    0.497    0.460
  30500.000    0.497    0.508    0.423    0.492    0.423
  30550.000    0.480    0.485    0.421    0.491    0.435
  30600.000    0.493    0.527    0.436    0.481    0.428
  30650.000    0.490    0.526    0.441    0.463    0.435
  30700.000    0.502    0.537    0.433    0.488    0.425
  30750.000    0.492    0.510    0.422    0.484    0.432
  30800.000    0.491    0.512    0.418    0.501    0.425
  30850.000    0.477    0.533    0.407    0.470    0.429
  30900.000    0.486    0.503    0.419    0.500    0.427
  30950.000    0.493    0.508    0.417    0.501    0.411
  31000.000    0.484    0.532    0.416    0.503    0.436
  31050.000    0.478    0.498    0.430    0.490    0.425
  31100.000    0.503    0.515    0.424    0.484    0.434
  31150.000    0.493    0.509    0.430    0.495    0.439
  31200.000    0.489    0.534    0.426    0.481    0.440
  31250.000    0.480    0.549    0.418    0.486    0.425
  31300.000    0.486    0.540    0.405    0.493    0.407
  31350.000    0.479    0.557    0.435    0.482    0.420
  31400.000    0.488    0.545    0.398    0.485    0.427
  31450.000    0.473    0.526    0.425    0.479    0.431
  31500.000    0.487    0.559    0.404    0.499    0.435
  31550.000    0.493    0.522    0.423    0.482    0.465
  31600.000    0.498    0.521    0.430    0.488    0.423
  31650.000    0.484    0.569    0.427    0.491    0.429
  31700.000    0.498    0.567    0.414    0.471    0.429
  31750.000    0.483    0.522    0.414    0.483    0.422
  31800.000    0.469    0.522    0.446    0.463    0.445
  31850.000    0.489    0.532    0.433    0.487    0.433
  31900.000    0.493    0.518    0.435    0.474    0.424
  31950.000    0.490    0.532    0.427    0.479    0.438
  32000.000    0.486    0.557    0.420    0.475    0.435
  32050.000    0.478    0.514    0.414    0.476    0.426
  32100.000    0.476    0.525    0.477    0.504    0.440
  32150.000    0.472    0.561    0.440    0.503    0.425
  32200.000    0.488    0.547    0.471    0.521    0.427
  32250.000    0.483    0.551    0.416    0.495    0.432
  32300.000    0.476    0.515    0.439    0.504    0.423
  32350.000    0.489    0.511    0.472    0.502    0.432
  32400.000    0.489    0.543    0.471    0.487    0.427
  32450.000    0.492    0.519    0.474    0.497    0.421
  32500.000    0.483    0.535    0.465    0.509    0.433
  32550.000    0.494    0.531    0.483    0.507    0.420
  32600.000    0.490    0.517    0.465    0.508    0.413
  32650.000    0.486    0.549    0.456    0.469    0.426
  32700.000    0.483    0.511    0.449    0.500    0.434
  32750.000    0.489    0.492    0.457    0.505    0.442
  32800.000    0.495    0.520    0.472    0.490    0.436
  32850.000    0.476    0.519    0.478    0.509    0.449
  32900.000    0.499    0.486    0.446    0.501    0.448
  32950.000    0.487    0.516    0.464    0.490    0.456
  33000.000    0.498    0.495    0.459    0.519    0.429
  33050.000    0.482    0.479    0.462    0.505    0.408
  33100.000    0.467    0.463    0.480    0.513    0.456
  33150.000    0.482    0.493    0.423    0.485    0.450
  33200.000    0.469    0.519    0.419    0.500    0.438
  33250.000    0.480    0.496    0.488    0.506    0.416
  33300.000    0.473    0.535    0.489    0.499    0.457
  33350.000    0.478    0.547    0.461    0.480    0.409
  33400.000    0.479    0.522    0.475    0.476    0.419
  33450.000    0.496    0.517    0.469    0.487    0.450
  33500.000    0.476    0.613    0.460    0.490    0.407
  33550.000    0.492    0.496    0.427    0.481    0.434
  33600.000    0.492    0.517    0.431    0.513    0.431
  33650.000    0.490    0.533    0.400    0.485    0.422
  33700.000    0.485    0.500    0.418    0.491    0.426
  33750.000    0.471    0.561    0.480    0.487    0.451
  33800.000    0.506    0.547    0.480    0.491    0.447
  33850.000    0.469    0.600    0.431    0.449    0.400
  33900.000    0.482    0.522    0.412    0.494    0.417
  33950.000    0.485    0.515    0.421    0.484    0.439
  34000.000    0.506    0.506    0.413    0.518    0.425
  34050.000    0.488    0.501    0.438    0.478    0.414
  34100.000    0.497    0.493    0.443    0.494    0.419
  34150.000    0.486    0.533    0.406    0.491    0.408
  34200.000    0.489    0.518    0.427    0.468    0.441
  34250.000    0.501    0.517    0.425    0.480    0.444
  34300.000    0.477    0.499    0.428    0.483    0.429
  34350.000    0.492    0.554    0.424    0.494    0.413
  34400.000    0.492    0.539    0.410    0.489    0.432
  34450.000    0.503    0.503    0.437    0.467    0.451
  34500.000    0.480    0.561    0.412    0.480    0.415
  34550.000    0.486    0.543    0.423    0.476    0.405
  34600.000    0.495    0.550    0.418    0.485    0.454
  34650.000    0.481    0.536    0.409    0.486    0.427
  34700.000    0.487    0.482    0.428    0.492    0.417
  34750.000    0.487    0.534    0.441    0.500    0.436
  34800.000    0.460    0.487    0.421    0.481    0.431
  34850.000    0.479    0.530    0.429    0.470    0.429
  34900.000    0.483    0.508    0.423    0.480    0.432
  34950.000    0.490    0.543    0.429    0.484    0.429
  35000.000    0.489    0.544    0.428    0.467    0.415
  35050.000    0.472    0.541    0.418    0.492    0.444
  35100.000    0.469    0.495    0.427    0.492    0.435
  35150.000    0.483    0.542    0.409    0.495    0.421
  35200.000    0.491    0.518    0.422    0.499    0.433
  35250.000    0.492    0.551    0.404    0.469    0.419
  35300.000    0.472    0.534    0.413    0.510    0.422
  35350.000    0.485    0.505    0.410    0.493    0.437
  35400.000    0.488    0.507    0.428    0.483    0.439
  35450.000    0.480    0.493    0.437    0.495    0.444
  35500.000    0.493    0.523    0.415    0.484    0.459
  35550.000    0.470    0.517    0.435    0.474    0.426
  35600.000    0.490    0.529    0.403    0.501    0.424
  35650.000    0.482    0.532    0.418    0.491    0.425
  35700.000    0.499    0.513    0.423    0.490    0.434
  35750.000    0.469    0.532    0.424    0.490    0.425
  35800.000    0.487    0.559    0.441    0.492    0.435
  35850.000    0.504    0.509    0.417    0.484    0.422
  35900.000    0.485    0.530    0.437    0.479    0.452
  35950.000    0.478    0.532    0.425    0.486    0.418
  36000.000    0.489    0.522    0.414    0.500    0.433
  36050.000    0.487    0.508    0.431    0.484    0.423
  36100.000    0.466    0.566    0.413    0.496    0.408
  36150.000    0.484    0.505    0.416    0.534    0.433
  36200.000    0.488    0.500    0.436    0.475    0.431
  36250.000    0.489    0.519    0.431    0.484    0.440
  36300.000    0.474    0.541    0.440    0.505    0.450
  36350.000    0.483    0.477    0.425    0.478    0.444
  36400.000    0.489    0.522    0.436    0.476    0.427
  36450.000    0.499    0.513    0.411    0.489    0.421
  36500.000    0.485    0.526    0.415    0.486    0.440
  36550.000    0.474    0.510    0.402    0.491    0.439
  36600.000    0.506    0.571    0.423    0.480    0.420
  36650.000    0.488    0.497    0.420    0.489    0.435
  36700.000    0.478    0.510    0.412    0.493    0.435
  36750.000    0.468    0.492    0.416    0.467    0.413
  36800.000    0.504    0.523    0.417    0.482    0.439
  36850.000    0.492    0.516    0.425    0.501    0.451
  36900.000    0.471    0.502    0.414    0.489    0.449
  36950.000    0.479    0.497    0.437    0.486    0.454
  37000.000    0.488    0.558    0.436    0.472    0.432
  37050.000    0.478    0.515    0.426    0.474    0.431
  37100.000    0.495    0.513    0.410    0.508    0.424
  37150.000    0.486    0.517    0.432    0.480    0.442
  37200.000    0.493    0.505    0.394    0.470    0.429
  37250.000    0.477    0.526    0.405    0.474    0.437
  37300.000    0.503    0.519    0.423    0.479    0.435
  37350.000    0.473    0.538    0.419    0.489    0.454
  37400.000    0.494    0.525    0.416    0.493    0.450
  37450.000    0.480    0.524    0.422    0.487    0.462
  37500.000    0.484    0.502    0.436    0.495    0.454
  37550.000    0.482    0.532    0.402    0.479    0.449
  37600.000    0.481    0.521    0.417    0.474    0.435
  37650.000    0.488    0.513    0.437    0.472    0.424
  37700.000    0.486    0.548    0.415    0.484    0.425
  37750.000    0.463    0.513    0.417    0.501    0.446
  37800.000    0.483    0.509    0.432    0.485    0.447
  37850.000    0.495    0.555    0.417    0.487    0.430
  37900.000    0.498    0.538    0.412    0.492    0.433
  37950.000    0.497    0.511    0.413    0.491    0.425
  38000.000    0.486    0.530    0.410    0.484    0.427
  38050.000    0.481    0.504    0.426    0.545    0.427
  38100.000    0.494    0.575    0.407    0.499    0.425
  38150.000    0.493    0.510    0.413    0.486    0.454
  38200.000    0.491    0.520    0.402    0.492    0.432
  38250.000    0.478    0.547    0.429    0.490    0.418
  38300.000    0.503    0.535    0.427    0.490    0.441
  38350.000    0.486    0.532    0.428    0.478    0.443
  38400.000    0.471    0.363    0.413    0.511    0.440
  38450.000    0.496    0.377    0.424    0.476    0.423
  38500.000    0.494    0.377    0.433    0.506    0.439
  38550.000    0.498    0.379    0.436    0.497    0.465
  38600.000    0.491    0.385    0.424    0.500    0.469
  38650.000    0.486    0.350    0.416    0.504    0.453
  38700.000    0.481    0.343    0.420    0.476    0.424
  38750.000    0.491    0.366    0.424    0.511    0.453
  38800.000    0.490    0.358    0.476    0.502    0.435
  38850.000    0.478    0.410    0.464    0.479    0.437
  38900.000    0.484    0.389    0.445    0.477    0.449
  38950.000    0.475    0.390    0.418    0.486    0.410
  39000.000    0.470    0.357    0.433    0.500    0.432
  39050.000    0.480    0.351    0.427    0.478    0.419
  39100.000    0.482    0.369    0.436    0.469    0.414
  39150.000    0.479    0.359    0.436    0.498    0.441
  39200.000    0.482    0.360    0.407    0.518    0.434
  39250.000    0.475    0.378    0.419    0.464    0.429
  39300.000    0.488    0.348    0.426    0.486    0.423
  39350.000    0.475    0.362    0.417    0.484    0.426
  39400.000    0.489    0.383    0.438    0.475    0.446
  39450.000    0.501    0.377    0.414    0.479    0.435
  39500.000    0.499    0.389    0.414    0.489    0.427
  39550.000    0.494    0.395    0.417    0.473    0.434
  39600.000    0.475    0.348    0.419    0.497    0.434
  39650.000    0.498    0.397    0.424    0.478    0.437
  39700.000    0.493    0.364    0.391    0.478    0.447
  39750.000    0.470    0.369    0.436    0.473    0.437
  39800.000    0.492    0.374    0.412    0.468    0.434
  39850.000    0.477    0.393    0.427    0.482    0.428
  39900.000    0.485    0.361    0.422    0.484    0.442
  39950.000    0.484    0.368    0.427    0.488    0.444
  40000.000    0.489    0.359    0.431    0.476    0.451
  40050.000    0.483    0.359    0.424    0.482    0.438
  40100.000    0.492    0.383    0.435    0.470    0.434
  40150.000    0.497    0.362    0.426    0.485    0.422
  40200.000    0.480    0.390    0.421    0.488    0.427
  40250.000    0.503    0.344    0.434    0.495    0.444
  40300.000    0.489    0.408    0.429    0.429    0.414
  40350.000    0.493    0.357    0.420    0.479    0.404
  40400.000    0.489    0.344    0.424    0.486    0.423
  40450.000    0.504    0.362    0.408    0.492    0.437
  40500.000    0.493    0.330    0.419    0.504    0.447
  40550.000    0.486    0.471    0.437    0.468    0.415
  40600.000    0.494    0.367    0.415    0.478    0.429
  40650.000    0.468    0.355    0.430    0.473    0.441
  40700.000    0.491    0.367    0.427    0.496    0.441
  40750.000    0.481    0.501    0.425    0.478    0.437
  40800.000    0.483    0.552    0.409    0.509    0.434
  40850.000    0.490    0.495    0.464    0.501    0.435
  40900.000    0.482    0.487    0.469    0.507    0.429
  40950.000    0.486    0.526    0.455    0.512    0.449
  41000.000    0.479    0.543    0.484    0.535    0.440
  41050.000    0.465    0.498    0.428    0.542    0.453
  41100.000    0.472    0.523    0.443    0.505    0.442
  41150.000    0.474    0.514    0.457    0.509    0.435
  41200.000    0.479    0.501    0.429    0.499    0.441
  41250.000    0.481    0.515    0.423    0.499    0.451
  41300.000    0.473    0.566    0.397    0.482    0.429
  41350.000    0.482    0.512    0.406    0.503    0.420
  41400.000    0.489    0.534    0.477    0.488    0.431
  41450.000    0.486    0.573    0.424    0.484    0.430
  41500.000    0.470    0.497    0.415    0.494    0.434
  41550.000    0.493    0.547    0.428    0.484    0.425
  41600.000    0.480    0.527    0.433    0.495    0.444
  41650.000    0.479    0.509    0.423    0.496    0.436
  41700.000    0.480    0.509    0.416    0.486    0.427
  41750.000    0.490    0.559    0.434    0.506    0.445
  41800.000    0.480    0.514    0.416    0.486    0.434
  41850.000    0.479    0.520    0.431    0.481    0.439
  41900.000    0.488    0.530    0.430    0.502    0.422
  41950.000    0.486    0.548    0.419    0.512    0.439
  42000.000    0.476    0.500    0.425    0.481    0.439
  42050.000    0.481    0.488    0.409    0.476    0.437
  42100.000    0.431    0.541    0.443    0.481    0.428
  42150.000    0.484    0.528    0.429    0.482    0.411
  42200.000    0.476    0.507    0.425    0.502    0.443
  42250.000    0.475    0.496    0.430    0.485    0.427
  42300.000    0.478    0.520    0.422    0.481    0.438
  42350.000    0.491    0.546    0.407    0.483    0.427
  42400.000    0.485    0.525    0.424    0.511    0.422
  42450.000    0.483    0.520    0.440    0.512    0.458
  42500.000    0.489    0.513    0.428    0.476    0.457
  42550.000    0.490    0.549    0.440    0.464    0.460
  42600.000    0.480    0.485    0.432    0.515    0.433
  42650.000    0.486    0.524    0.420    0.466    0.473
  42700.000    0.499    0.550    0.413    0.490    0.419
  42750.000    0.489    0.534    0.422    0.496    0.416
  42800.000    0.471    0.540    0.436    0.486    0.444
  42850.000    0.489    0.565    0.439    0.480    0.423
  42900.000    0.469    0.559    0.428    0.467    0.439
  42950.000    0.494    0.521    0.417    0.461    0.421
  43000.000    0.485    0.461    0.418    0.484    0.415
  43050.000    0.482    0.571    0.434    0.512    0.430
  43100.000    0.497    0.517    0.429    0.474    0.431
  43150.000    0.491    0.533    0.432    0.498    0.437
  43200.000    0.480    0.590    0.427    0.479    0.409
  43250.000    0.483    0.535    0.424    0.493    0.423
  43300.000    0.483    0.559    0.423    0.499    0.428
  43350.000    0.481    0.522    0.423    0.495    0.441
  43400.000    0.472    0.507    0.417    0.479    0.452
  43450.000    0.495    0.518    0.412    0.485    0.429
  43500.000    0.486    0.548    0.436    0.491    0.414
  43550.000    0.481    0.511    0.422    0.471    0.435
  43600.000    0.490    0.522    0.433    0.465    0.418
  43650.000    0.490    0.520    0.414    0.488    0.433
  43700.000    0.477    0.523    0.420    0.494    0.447
  43750.000    0.493    0.503    0.437    0.486    0.427
  43800.000    0.487    0.564    0.405    0.485    0.467
  43850.000    0.489    0.498    0.416    0.507    0.424
  43900.000    0.494    0.541    0.431    0.467    0.430
  43950.000    0.489    0.532    0.419    0.505    0.440
  44000.000    0.471    0.556    0.431    0.470    0.416
  44050.000    0.462    0.538    0.425    0.520    0.441
  44100.000    0.477    0.518    0.433    0.498    0.423
  44150.000    0.494    0.547    0.422    0.487    0.430
  44200.000    0.496    0.505    0.438    0.499    0.422
  44250.000    0.477    0.562    0.420    0.486    0.426
  44300.000    0.468    0.555    0.421    0.513    0.444
  44350.000    0.489    0.502    0.440    0.455    0.417
  44400.000    0.494    0.522    0.433    0.487    0.421
  44450.000    0.474    0.521    0.425    0.497    0.439
  44500.000    0.485    0.526    0.450    0.490    0.446
  44550.000    0.476    0.527    0.423    0.513    0.455
  44600.000    0.476    0.517    0.424    0.486    0.454
  44650.000    0.476    0.523    0.449    0.510    0.439
  44700.000    0.495    0.501    0.438    0.507    0.433
  44750.000    0.480    0.486    0.431    0.514    0.439
  44800.000    0.478    0.525    0.469    0.509    0.445
  44850.000    0.485    0.472    0.451    0.492    0.452
  44900.000    0.490    0.503    0.448    0.530    0.433
  44950.000    0.485    0.531    0.472    0.506    0.440
  45000.000    0.484    0.511    0.434    0.485    0.434
  45050.000    0.470    0.520    0.420    0.490    0.427
  45100.000    0.478    0.498    0.408    0.504    0.457
  45150.000    0.477    0.528    0.428    0.496    0.432
  45200.000    0.498    0.545    0.417    0.478    0.431
  45250.000    0.491    0.582    0.417    0.485    0.455
  45300.000    0.475    0.542    0.430    0.492    0.426
  45350.000    0.473    0.593    0.416    0.493    0.431
  45400.000    0.475    0.571    0.404    0.488    0.443
  45450.000    0.482    0.546    0.420    0.505    0.433
  45500.000    0.484    0.575    0.419    0.481    0.416
  45550.000    0.484    0.503    0.434    0.504    0.440
  45600.000    0.487    0.498    0.444    0.504    0.437
  45650.000    0.495    0.520    0.427    0.502    0.451
  45700.000    0.479    0.543    0.453    0.468    0.410
  45750.000    0.475    0.529    0.432    0.495    0.425
  45800.000    0.485    0.455    0.434    0.500    0.412
  45850.000    0.500    0.528    0.417    0.505    0.421
  45900.000    0.471    0.550    0.421    0.465    0.421
  45950.000    0.498    0.508    0.435    0.508    0.437
  46000.000    0.480    0.546    0.426    0.491    0.434
  46050.000    0.490    0.521    0.428    0.457    0.443
  46100.000    0.480    0.510    0.424    0.491    0.416
  46150.000    0.477    0.499    0.429    0.480    0.449
  46200.000    0.500    0.550    0.424    0.476    0.434
  46250.000    0.481    0.524    0.432    0.484    0.423
  46300.000    0.487    0.522    0.438    0.501    0.435
  46350.000    0.479    0.511    0.415    0.492    0.420
  46400.000    0.488    0.496    0.437    0.499    0.420
  46450.000    0.494    0.511    0.436    0.477    0.428
  46500.000    0.470    0.519    0.433    0.482    0.420
  46550.000    0.488    0.540    0.418    0.474    0.444
  46600.000    0.490    0.527    0.419    0.503    0.443
  46650.000    0.477    0.514    0.410    0.478    0.424
  46700.000    0.464    0.524    0.423    0.467    0.446
  46750.000    0.469    0.504    0.417    0.476    0.443
  46800.000    0.482    0.549    0.404    0.470    0.434
  46850.000    0.480    0.500    0.432    0.503    0.422
  46900.000    0.448    0.544    0.421    0.514    0.438
  46950.000    0.484    0.529    0.408    0.489    0.426
  47000.000    0.485    0.525    0.423    0.509    0.437
  47050.000    0.488    0.514    0.417    0.495    0.443
  47100.000    0.482    0.487    0.438    0.505    0.446
  47150.000    0.484    0.514    0.428    0.458    0.409
  47200.000    0.494    0.538    0.433    0.484    0.415
  47250.000    0.498    0.542    0.424    0.486    0.396
  47300.000    0.491    0.528    0.423    0.486    0.444
  47350.000    0.477    0.522    0.432    0.485    0.423
  47400.000    0.472    0.522    0.416    0.459    0.438
  47450.000    0.483    0.532    0.405    0.472    0.422
  47500.000    0.473    0.535    0.430    0.472    0.411
  47550.000    0.487    0.520    0.426    0.481    0.436
  47600.000    0.486    0.541    0.435    0.473    0.414
  47650.000    0.495    0.518    0.416    0.477    0.436
  47700.000    0.484    0.482    0.427    0.492    0.414
  47750.000    0.483    0.494    0.429    0.491    0.428
  47800.000    0.497    0.566    0.421    0.512    0.433
  47850.000    0.481    0.553    0.412    0.466    0.440
  47900.000    0.467    0.508    0.432    0.481    0.448
  47950.000    0.493    0.522    0.423    0.472    0.457
  48000.000    0.476    0.520    0.426    0.495    0.474
  48050.000    0.490    0.522    0.429    0.501    0.430
  48100.000    0.495    0.507    0.428    0.493    0.432
  48150.000    0.504    0.522    0.424    0.478    0.437
  48200.000    0.484    0.600    0.414    0.486    0.450
  48250.000    0.488    0.552    0.422    0.478    0.431
  48300.000    0.473    0.513    0.432    0.479    0.446
  48350.000    0.457    0.520    0.429    0.484    0.433
  48400.000    0.483    0.592    0.436    0.471    0.440
  48450.000    0.467    0.551    0.427    0.486    0.435
  48500.000    0.482    0.562    0.423    0.486    0.399
  48550.000    0.480    0.526    0.438    0.458    0.420
  48600.000    0.487    0.554    0.417    0.485    0.416
  48650.000    0.494    0.555    0.420    0.492    0.430
  48700.000    0.477    0.534    0.429    0.478    0.434
  48750.000    0.491    0.531    0.485    0.485    0.452
  48800.000    0.486    0.526    0.410    0.470    0.426
  48850.000    0.482    0.565    0.400    0.469    0.435
  48900.000    0.482    0.509    0.436    0.491    0.430
  48950.000    0.483    0.598    0.432    0.492    0.450
  49000.000    0.478    0.488    0.435    0.498    0.449
  49050.000    0.483    0.509    0.423    0.469    0.463
  49100.000    0.486    0.540    0.415    0.483    0.433
  49150.000    0.477    0.533    0.423    0.478    0.409
  49200.000    0.478    0.537    0.431    0.471    0.425
  49250.000    0.485    0.514    0.439    0.502    0.454
  49300.000    0.473    0.515    0.422    0.496    0.415
  49350.000    0.463    0.529    0.422    0.491    0.428
  49400.000    0.486    0.569    0.406    0.508    0.443
  49450.000    0.489    0.567    0.420    0.500    0.432
  49500.000    0.489    0.525    0.434    0.493    0.452
  49550.000    0.471    0.510    0.423    0.484    0.434
  49600.000    0.490    0.512    0.460    0.486    0.442
  49650.000    0.482    0.569    0.428    0.491    0.419
  49700.000    0.484    0.555    0.423    0.513    0.446
  49750.000    0.485    0.549    0.425    0.482    0.441
  49800.000    0.482    0.553    0.453    0.501    0.421
  49850.000    0.491    0.529    0.430    0.482    0.421
  49900.000    0.455    0.572    0.432    0.460    0.448
  49950.000    0.471    0.525    0.419    0.497    0.446
  50000.000    0.481    0.512    0.415    0.480    0.430
  50050.000    0.488    0.554    0.420    0.469    0.457
  50100.000    0.490    0.547    0.408    0.483    0.426
  50150.000    0.487    0.500    0.416    0.491    0.436
  50200.000    0.485    0.490    0.413    0.484    0.436
  50250.000    0.458    0.508    0.430    0.480    0.427
  50300.000    0.480    0.527    0.445    0.485    0.455
  50350.000    0.477    0.540    0.418    0.491    0.415
  50400.000    0.472    0.528    0.447    0.473    0.469
  50450.000    0.481    0.531    0.438    0.490    0.425
  50500.000    0.469    0.581    0.430    0.475    0.423
  50550.000    0.487    0.525    0.427    0.498    0.438
  50600.000    0.482    0.519    0.430    0.467    0.434
  50650.000    0.492    0.499    0.402    0.498    0.440
  50700.000    0.482    0.541    0.429    0.489    0.439
  50750.000    0.473    0.519    0.427    0.474    0.451
  50800.000    0.496    0.485    0.426    0.483    0.440
  50850.000    0.489    0.543    0.447    0.475    0.440
  50900.000    0.463    0.548    0.419    0.478    0.452
  50950.000    0.475    0.521    0.413    0.477    0.407
  51000.000    0.476    0.565    0.425    0.465    0.448
  51050.000    0.473    0.532    0.433    0.472    0.449
  51100.000    0.485    0.551    0.474    0.479    0.436
  51150.000    0.477    0.521    0.431    0.488    0.452
  51200.000    0.481    0.539    0.418    0.488    0.406
  51250.000    0.479    0.487    0.424    0.485    0.428
  51300.000    0.481    0.508    0.431    0.490    0.432
  51350.000    0.475    0.502    0.422    0.510    0.472
  51400.000    0.479    0.506    0.470    0.455    0.413
  51450.000    0.466    0.533    0.422    0.474    0.417
  51500.000    0.478    0.556    0.419    0.483    0.437
  51550.000    0.484    0.528    0.410    0.484    0.427
  51600.000    0.470    0.510    0.430    0.463    0.434
  51650.000    0.474    0.492    0.436    0.467    0.436
  51700.000    0.486    0.511    0.432    0.486    0.437
  51750.000    0.476    0.526    0.426    0.476    0.449
  51800.000    0.478    0.538    0.408    0.484    0.446
  51850.000    0.491    0.498    0.424    0.484    0.422
  51900.000    0.481    0.551    0.430    0.462    0.437
  51950.000    0.489    0.528    0.431    0.485    0.429
  52000.000    0.485    0.524    0.418    0.485    0.443
  52050.000    0.489    0.505    0.408    0.474    0.422
  52100.000    0.478    0.533    0.429    0.479    0.431
  52150.000    0.497    0.497    0.425    0.480    0.426
  52200.000    0.491    0.557    0.419    0.476    0.445
  52250.000    0.496    0.515    0.422    0.490    0.411
  52300.000    0.472    0.550    0.482    0.505    0.433
  52350.000    0.488    0.514    0.419    0.480    0.423
  52400.000    0.494    0.537    0.422    0.472    0.434
  52450.000    0.460    0.548    0.422    0.486    0.433
  52500.000    0.477    0.517    0.430    0.485    0.438
  52550.000    0.486    0.539    0.425    0.465    0.442
  52600.000    0.472    0.534    0.418    0.476    0.422
  52650.000    0.492    0.571    0.427    0.484    0.434
  52700.000    0.481    0.548    0.423    0.470    0.420
  52750.000    0.471    0.514    0.420    0.456    0.420
  52800.000    0.474    0.614    0.403    0.488    0.443
  52850.000    0.488    0.514    0.430    0.490    0.431
  52900.000    0.489    0.546    0.422    0.472    0.427
  52950.000    0.484    0.541    0.439    0.455    0.432
  53000.000    0.489    0.505    0.422    0.488    0.424
  53050.000    0.483    0.522    0.456    0.477    0.427
  53100.000    0.500    0.524    0.405    0.487    0.445
  53150.000    0.480    0.481    0.412    0.480    0.470
  53200.000    0.486    0.486    0.411    0.501    0.442
  53250.000    0.487    0.520    0.424    0.472    0.459
  53300.000    0.478    0.494    0.421    0.479    0.438
  53350.000    0.477    0.511    0.424    0.487    0.434
  53400.000    0.502    0.352    0.415    0.485    0.443
  53450.000    0.473    0.351    0.425    0.472    0.440
  53500.000    0.484    0.354    0.416    0.473    0.439
  53550.000    0.485    0.435    0.419    0.473    0.424
  53600.000    0.483    0.326    0.407    0.519    0.449
  53650.000    0.495    0.374    0.432    0.472    0.431
  53700.000    0.481    0.342    0.450    0.500    0.433
  53750.000    0.472    0.360    0.398    0.493    0.428
  53800.000    0.487    0.361    0.406    0.478    0.437
  53850.000    0.484    0.501    0.412    0.484    0.433
  53900.000    0.476    0.537    0.438    0.495    0.433
  53950.000    0.486    0.530    0.422    0.489    0.420
  54000.000    0.493    0.555    0.431    0.469    0.457
  54050.000    0.473    0.543    0.439    0.467    0.433
  54100.000    0.467    0.540    0.410    0.466    0.420
  54150.000    0.479    0.515    0.411    0.478    0.426
  54200.000    0.470    0.509    0.426    0.495    0.440
  54250.000    0.483    0.527    0.416    0.474    0.430
  54300.000    0.476    0.540    0.427    0.456    0.433
  54350.000    0.491    0.576    0.442    0.469    0.418
  54400.000    0.486    0.523    0.417    0.472    0.409
  54450.000    0.475    0.486    0.422    0.492    0.428
  54500.000    0.489    0.518    0.415    0.463    0.470
  54550.000    0.498    0.515    0.425    0.477    0.410
  54600.000    0.492    0.519    0.435    0.495    0.418
  54650.000    0.490    0.512    0.421    0.481    0.452
  54700.000    0.479    0.537    0.421    0.516    0.444
  54750.000    0.484    0.607    0.401    0.484    0.434
  54800.000    0.467    0.513    0.412    0.497    0.430
  54850.000    0.491    0.511    0.422    0.470    0.417
  54900.000    0.492    0.559    0.427    0.481    0.430
  54950.000    0.502    0.518    0.435    0.486    0.443
  55000.000    0.496    0.529    0.423    0.471    0.425
  55050.000    0.487    0.521    0.444    0.505    0.438
  55100.000    0.480    0.560    0.414    0.491    0.434
  55150.000    0.475    0.513    0.433    0.488    0.434
  55200.000    0.467    0.549    0.422    0.534    0.424
  55250.000    0.448    0.539    0.443    0.465    0.413
  55300.000    0.480    0.523    0.426    0.493    0.443
  55350.000    0.503    0.517    0.424    0.498    0.441
  55400.000    0.480    0.528    0.426    0.499    0.437
  55450.000    0.485    0.538    0.418    0.509    0.431
  55500.000    0.473    0.531    0.407    0.482    0.420
  55550.000    0.462    0.536    0.413    0.482    0.448
  55600.000    0.502    0.487    0.421    0.483    0.448
  55650.000    0.475    0.534    0.431    0.489    0.436
  55700.000    0.487    0.544    0.404    0.476    0.430
  55750.000    0.488    0.500    0.406    0.505    0.440
  55800.000    0.478    0.539    0.430    0.488    0.451
  55850.000    0.493    0.538    0.431    0.485    0.427
  55900.000    0.490    0.524    0.424    0.488    0.430
  55950.000    0.494    0.377    0.416    0.468    0.419
  56000.000    0.477    0.367    0.419    0.470    0.448
  56050.000    0.495    0.380    0.416    0.461    0.443
  56100.000    0.484    0.362    0.422    0.478    0.430
  56150.000    0.492    0.367    0.429    0.474    0.435
  56200.000    0.479    0.376    0.421    0.468    0.455
  56250.000    0.490    0.378    0.419    0.493    0.411
  56300.000    0.467    0.399    0.440    0.448    0.424
  56350.000    0.483    0.374    0.412    0.487    0.445
  56400.000    0.492    0.378    0.406    0.476    0.433
  56450.000    0.489    0.404    0.427    0.496    0.455
  56500.000    0.493    0.370    0.436    0.479    0.422
  56550.000    0.491    0.520    0.432    0.511    0.432
  56600.000    0.493    0.527    0.469    0.517    0.432
  56650.000    0.486    0.569    0.475    0.496    0.400
  56700.000    0.495    0.560    0.466    0.498    0.417
  56750.000    0.491    0.573    0.473    0.475    0.411
  56800.000    0.487    0.542    0.453    0.517    0.429
  56850.000    0.474    0.500    0.468    0.485    0.429
  56900.000    0.484    0.515    0.480    0.514    0.458
  56950.000    0.484    0.545    0.465    0.496    0.418
  57000.000    0.483    0.514    0.418    0.488    0.437
  57050.000    0.488    0.570    0.469    0.503    0.428
  57100.000    0.491    0.543    0.462    0.504    0.420
  57150.000    0.482    0.588    0.469    0.509    0.417
  57200.000    0.473    0.527    0.439    0.503    0.433
  57250.000    0.477    0.535    0.467    0.506    0.442
  57300.000    0.493    0.510    0.457    0.507    0.440
  57350.000    0.483    0.520    0.455    0.486    0.423
  57400.000    0.496    0.527    0.443    0.515    0.425
  57450.000    0.491    0.531    0.428    0.515    0.446
  57500.000    0.495    0.504    0.465    0.496    0.429
  57550.000    0.475    0.591    0.466    0.475    0.439
  57600.000    0.486    0.541    0.445    0.479    0.429
  57650.000    0.483    0.523    0.426    0.499    0.419
  57700.000    0.502    0.541    0.453    0.502    0.435
  57750.000    0.482    0.484    0.468    0.511    0.425
  57800.000    0.482    0.550    0.476    0.491    0.416
  57850.000    0.483    0.533    0.431    0.510    0.406
  57900.000    0.474    0.493    0.451    0.503    0.434
  57950.000    0.498    0.522    0.473    0.504    0.440
  58000.000    0.486    0.532    0.468    0.488    0.447
  58050.000    0.474    0.511    0.419    0.497    0.427
  58100.000    0.473    0.517    0.481    0.496    0.412
  58150.000    0.483    0.337    0.452    0.511    0.417
  58200.000    0.480    0.534    0.466    0.501    0.426
  58250.000    0.482    0.508    0.468    0.501    0.426
  58300.000    0.466    0.519    0.465    0.508    0.421
  58350.000    0.475    0.529    0.433    0.488    0.442
  58400.000    0.480    0.540    0.460    0.492    0.453
  58450.000    0.490    0.578    0.471    0.485    0.457
  58500.000    0.484    0.497    0.478    0.502    0.431
  58550.000    0.486    0.535    0.466    0.499    0.426
  58600.000    0.487    0.558    0.433    0.489    0.455
  58650.000    0.475    0.547    0.451    0.481    0.448
  58700.000    0.485    0.584    0.476    0.481    0.411
  58750.000    0.465    0.519    0.414    0.510    0.430
  58800.000    0.480    0.553    0.466    0.512    0.422
  58850.000    0.484    0.547    0.467    0.503    0.442
  58900.000    0.483    0.523    0.460    0.513    0.432
  58950.000    0.485    0.535    0.457    0.487    0.459
  59000.000    0.494    0.508    0.457    0.509    0.440
  59050.000    0.496    0.533    0.426    0.476    0.439
  59100.000    0.492    0.526    0.437    0.490    0.418
  59150.000    0.478    0.540    0.471    0.506    0.438
  59200.000    0.491    0.534    0.481    0.473    0.427
  59250.000    0.489    0.549    0.466    0.481    0.438
  59300.000    0.473    0.554    0.451    0.484    0.438
  59350.000    0.480    0.550    0.466    0.509    0.436
  59400.000    0.475    0.541    0.478    0.508    0.431
  59450.000    0.472    0.534    0.497    0.504    0.448
  59500.000    0.490    0.523    0.459    0.514    0.455
  59550.000    0.479    0.497    0.491    0.506    0.452
  59600.000    0.491    0.566    0.454    0.501    0.435
  59650.000    0.481    0.545    0.432    0.491    0.431
  59700.000    0.484    0.511    0.451    0.508    0.441
  59750.000    0.492    0.548    0.465    0.502    0.451
  59800.000    0.490    0.513    0.474    0.501    0.420
  59850.000    0.494    0.522    0.450    0.491    0.438
  59900.000    0.486    0.549    0.459    0.494    0.431
  59950.000    0.487    0.480    0.414    0.508    0.416
  60000.000    0.491    0.506    0.456    0.497    0.423
  60050.000    0.494    0.531    0.472    0.487    0.439
  60100.000    0.473    0.572    0.477    0.510    0.437
  60150.000    0.485    0.534    0.469    0.513    0.437
  60200.000    0.476    0.568    0.463    0.513    0.431
  60250.000    0.499    0.525    0.468    0.508    0.426
  60300.000    0.493    0.555    0.463    0.487    0.432
  60350.000    0.492    0.558    0.455    0.487    0.445
  60400.000    0.493    0.495    0.451    0.503    0.437
  60450.000    0.497    0.512    0.451    0.502    0.441
  60500.000    0.495    0.469    0.432    0.504    0.457
  60550.000    0.474    0.483    0.469    0.486    0.433
  60600.000    0.492    0.546    0.480    0.495    0.424
  60650.000    0.483    0.479    0.463    0.488    0.410
  60700.000    0.487    0.514    0.469    0.501    0.439
  60750.000    0.490    0.522    0.464    0.490    0.431
  60800.000    0.494    0.481    0.493    0.506    0.433
  60850.000    0.478    0.530    0.450    0.496    0.468
  60900.000    0.480    0.535    0.439    0.503    0.450
  60950.000    0.482    0.540    0.459    0.511    0.430
  61000.000    0.478    0.556    0.449    0.496    0.445
  61050.000    0.491    0.577    0.479    0.483    0.443
  61100.000    0.484    0.537    0.453    0.492    0.433
  61150.000    0.468    0.531    0.467    0.502    0.414
  61200.000    0.482    0.536    0.480    0.448    0.428
  61250.000    0.477    0.504    0.452    0.504    0.422
  61300.000    0.491    0.540    0.463    0.517    0.434
  61350.000    0.485    0.545    0.480    0.509    0.408
  61400.000    0.487    0.493    0.460    0.451    0.419
  61450.000    0.482    0.534    0.468    0.466    0.426
  61500.000    0.479    0.602    0.454    0.471    0.424
  61550.000    0.486    0.501    0.471    0.506    0.427
  61600.000    0.482    0.583    0.485    0.482    0.415
  61650.000    0.479    0.533    0.486    0.489    0.416
  61700.000    0.483    0.560    0.463    0.508    0.417
  61750.000    0.486    0.560    0.481    0.484    0.425
  61800.000    0.475    0.546    0.447    0.490    0.408
  61850.000    0.480    0.512    0.443    0.501    0.427
  61900.000    0.485    0.533    0.479    0.499    0.419
  61950.000    0.479    0.533    0.461    0.512    0.434
  62000.000    0.485    0.531    0.454    0.505    0.429
  62050.000    0.490    0.574    0.474    0.498    0.423
  62100.000    0.492    0.549    0.473    0.499    0.426
  62150.000    0.488    0.513    0.474    0.513    0.446
  62200.000    0.483    0.523    0.443    0.507    0.432
  62250.000    0.489    0.491    0.482    0.493    0.425
  62300.000    0.475    0.456    0.448    0.497    0.458
  62350.000    0.496    0.558    0.477    0.518    0.426
  62400.000    0.485    0.516    0.480    0.515    0.424
  62450.000    0.501    0.552    0.475    0.489    0.412
  62500.000    0.496    0.509    0.451    0.461    0.447
  62550.000    0.460    0.501    0.429    0.476    0.421
  62600.000    0.484    0.532    0.436    0.509    0.422
  62650.000    0.477    0.517    0.440    0.488    0.418
  62700.000    0.488    0.537    0.425    0.502    0.436
  62750.000    0.491    0.529    0.426    0.482    0.420
  62800.000    0.472    0.541    0.426    0.493    0.424
  62850.000    0.490    0.566    0.458    0.505    0.434
  62900.000    0.484    0.533    0.469    0.480    0.425
  62950.000    0.483    0.558    0.468    0.478    0.411
  63000.000    0.485    0.515    0.439    0.501    0.429
  63050.000    0.481    0.473    0.470    0.504    0.424
  63100.000    0.484    0.528    0.460    0.489    0.417
  63150.000    0.486    0.564    0.473    0.504    0.427
  63200.000    0.481    0.506    0.459    0.506    0.428
  63250.000    0.483    0.498    0.466    0.518    0.430
  63300.000    0.491    0.527    0.488    0.470    0.430
  63350.000    0.492    0.496    0.458    0.517    0.452
  63400.000    0.479    0.552    0.481    0.497    0.427
  63450.000    0.495    0.542    0.472    0.491    0.452
  63500.000    0.474    0.574    0.461    0.503    0.436
  63550.000    0.491    0.549    0.477    0.495    0.420
  63600.000    0.496    0.513    0.478    0.493    0.430
  63650.000    0.484    0.563    0.477    0.507    0.440
  63700.000    0.459    0.536    0.454    0.486    0.417
  63750.000    0.483    0.523    0.453    0.507    0.431
  63800.000    0.466    0.543    0.470    0.504    0.429
  63850.000    0.481    0.525    0.452    0.482    0.423
  63900.000    0.481    0.555    0.453    0.495    0.421
  63950.000    0.486    0.470    0.452    0.507    0.426
  64000.000    0.495    0.549    0.445    0.500    0.431
  64050.000    0.486    0.541    0.478    0.508    0.448
  64100.000    0.485    0.544    0.460    0.493    0.431
  64150.000    0.481    0.532    0.455    0.501    0.441
  64200.000    0.490    0.556    0.434    0.505    0.430
  64250.000    0.493    0.583    0.454    0.500    0.434
  64300.000    0.491    0.562    0.476    0.491    0.442
  64350.000    0.488    0.537    0.453    0.491    0.447
  64400.000    0.488    0.555    0.475    0.513    0.437
  64450.000    0.478    0.537    0.454    0.493    0.419
  64500.000    0.494    0.524    0.473    0.498    0.447
  64550.000    0.481    0.562    0.456    0.483    0.447
  64600.000    0.493    0.532    0.465    0.503    0.442
  64650.000    0.485    0.518    0.442    0.487    0.433
  64700.000    0.479    0.516    0.480    0.517    0.436
  64750.000    0.482    0.549    0.466    0.488    0.453
  64800.000    0.476    0.527    0.465    0.504    0.424
  64850.000    0.487    0.533    0.447    0.499    0.424
  64900.000    0.496    0.518    0.464    0.493    0.437
  64950.000    0.486    0.534    0.478    0.507    0.438
  65000.000    0.490    0.503    0.484    0.486    0.448
  65050.000    0.487    0.526    0.457    0.513    0.435
  65100.000    0.484    0.519    0.454    0.501    0.441
  65150.000    0.492    0.497    0.485    0.507    0.456
  65200.000    0.494    0.520    0.448    0.499    0.424
  65250.000    0.493    0.515    0.442    0.481    0.464
  65300.000    0.484    0.528    0.456    0.495    0.442
  65350.000    0.494    0.561    0.421    0.482    0.420
  65400.000    0.483    0.533    0.414    0.491    0.415
  65450.000    0.496    0.532    0.429    0.505    0.400
  65500.000    0.472    0.524    0.411    0.475    0.416
  65550.000    0.471    0.504    0.429    0.511    0.429
  65600.000    0.479    0.522    0.423    0.509    0.450
  65650.000    0.494    0.538    0.455    0.480    0.419
  65700.000    0.503    0.535    0.426    0.483    0.419
  65750.000    0.490    0.573    0.465    0.501    0.436
  65800.000    0.495    0.522    0.455    0.494    0.451
  65850.000    0.477    0.535    0.436    0.496    0.444
  65900.000    0.485    0.544    0.412    0.500    0.435
  65950.000    0.500    0.532    0.438    0.482    0.427
  66000.000    0.489    0.550    0.423    0.489    0.429
  66050.000    0.495    0.514    0.440    0.490    0.449
  66100.000    0.486    0.550    0.407    0.481    0.425
  66150.000    0.486    0.561    0.400    0.497    0.438
  66200.000    0.474    0.544    0.428    0.482    0.423
  66250.000    0.451    0.530    0.418    0.482    0.443
  66300.000    0.475    0.549    0.430    0.476    0.466
  66350.000    0.470    0.488    0.421    0.479    0.451
  66400.000    0.479    0.574    0.409    0.479    0.427
  66450.000    0.492    0.559    0.413    0.466    0.426
  66500.000    0.480    0.566    0.427    0.500    0.420
  66550.000    0.484    0.519    0.423    0.481    0.447
  66600.000    0.480    0.483    0.485    0.484    0.438
  66650.000    0.480    0.556    0.451    0.481    0.434
  66700.000    0.482    0.570    0.414    0.467    0.425
  66750.000    0.471    0.506    0.425    0.464    0.421
  66800.000    0.487    0.554    0.457    0.491    0.437
  66850.000    0.479    0.514    0.474    0.492    0.438
  66900.000    0.487    0.517    0.443    0.500    0.418
  66950.000    0.475    0.518    0.482    0.503    0.420
  67000.000    0.473    0.547    0.455    0.519    0.424
  67050.000    0.486    0.537    0.462    0.496    0.428
  67100.000    0.485    0.520    0.469    0.488    0.421
  67150.000    0.482    0.501    0.417    0.497    0.414
  67200.000    0.483    0.563    0.421    0.493    0.412
  67250.000    0.481    0.522    0.452    0.469    0.427
  67300.000    0.479    0.575    0.468    0.482    0.440
  67350.000    0.472    0.530    0.463    0.514    0.416
  67400.000    0.481    0.523    0.450    0.469    0.420
  67450.000    0.493    0.486    0.432    0.483    0.431
  67500.000    0.474    0.503    0.434    0.507    0.417
  67550.000    0.481    0.519    0.441    0.481    0.421
  67600.000    0.465    0.469    0.494    0.478    0.448
  67650.000    0.488    0.552    0.468    0.504    0.441
  67700.000    0.479    0.585    0.446    0.493    0.421
  67750.000    0.482    0.521    0.447    0.493    0.416
  67800.000    0.474    0.530    0.458    0.495    0.418
  67850.000    0.489    0.563    0.415    0.484    0.454
  67900.000    0.468    0.524    0.419    0.493    0.438
  67950.000    0.484    0.508    0.456    0.491    0.441
  68000.000    0.487    0.537    0.463    0.492    0.426
  68050.000    0.480    0.508    0.433    0.493    0.456
  68100.000    0.494    0.498    0.455    0.498    0.420
  68150.000    0.487    0.534    0.470    0.504    0.437
  68200.000    0.498    0.521    0.462    0.499    0.433
  68250.000    0.474    0.547    0.454    0.496    0.442
  68300.000    0.483    0.555    0.448    0.490    0.419
  68350.000    0.476    0.563    0.460    0.505    0.453
  68400.000    0.474    0.501    0.459    0.487    0.460
  68450.000    0.460    0.536    0.454    0.479    0.429
  68500.000    0.484    0.529    0.463    0.508    0.412
  68550.000    0.475    0.545    0.463    0.516    0.418
  68600.000    0.484    0.530    0.448    0.499    0.444
  68650.000    0.485    0.523    0.466    0.514    0.438
  68700.000    0.473    0.601    0.450    0.484    0.425
  68750.000    0.480    0.508    0.466    0.473    0.441
  68800.000    0.478    0.550    0.458    0.487    0.429
  68850.000    0.469    0.555    0.466    0.489    0.441
  68900.000    0.477    0.543    0.471    0.495    0.427
  68950.000    0.473    0.536    0.463    0.498    0.426
  69000.000    0.505    0.509    0.410    0.482    0.433
  69050.000    0.481    0.538    0.429    0.478    0.424
  69100.000    0.462    0.361    0.435    0.475    0.427
  69150.000    0.489    0.361    0.443    0.498    0.442
  69200.000    0.475    0.549    0.428    0.472    0.416
  69250.000    0.476    0.532    0.475    0.488    0.420
  69300.000    0.493    0.529    0.471    0.519    0.424
  69350.000    0.483    0.528    0.448    0.494    0.426
  69400.000    0.484    0.569    0.484    0.511    0.432
  69450.000    0.486    0.535    0.467    0.496    0.424
  69500.000    0.478    0.519    0.460    0.503    0.432
  69550.000    0.472    0.498    0.476    0.495    0.422
  69600.000    0.469    0.511    0.420    0.505    0.453
  69650.000    0.487    0.508    0.453    0.514    0.422
  69700.000    0.471    0.521    0.457    0.507    0.397
  69750.000    0.479    0.546    0.432    0.491    0.439
  69800.000    0.488    0.548    0.435    0.495    0.415
  69850.000    0.479    0.532    0.426    0.485    0.437
  69900.000    0.478    0.528    0.400    0.494    0.415
  69950.000    0.495    0.505    0.429    0.491    0.409
  70000.000    0.482    0.565    0.454    0.502    0.461
  70050.000    0.490    0.480    0.449    0.501    0.448
  70100.000    0.469    0.549    0.431    0.492    0.421
  70150.000    0.485    0.517    0.406    0.495    0.450
  70200.000    0.474    0.512    0.440    0.513    0.442
  70250.000    0.459    0.557    0.432    0.480    0.423
  70300.000    0.482    0.540    0.481    0.486    0.463
  70350.000    0.485    0.541    0.441    0.511    0.444
  70400.000    0.492    0.587    0.434    0.505    0.415
  70450.000    0.483    0.546    0.472    0.527    0.428
  70500.000    0.480    0.561    0.469    0.498    0.417
  70550.000    0.486    0.531    0.455    0.478    0.429
  70600.000    0.474    0.584    0.472    0.489    0.449
  70650.000    0.487    0.535    0.483    0.500    0.445
  70700.000    0.462    0.501    0.473    0.479    0.424
  70750.000    0.473    0.514    0.466    0.517    0.417
  70800.000    0.485    0.561    0.481    0.481    0.445
  70850.000    0.498    0.503    0.477    0.484    0.438
  70900.000    0.481    0.488    0.432    0.514    0.430
  70950.000    0.500    0.531    0.435    0.506    0.424
  71000.000    0.480    0.490    0.446    0.506    0.449
  71050.000    0.477    0.517    0.435    0.484    0.462
  71100.000    0.472    0.542    0.442    0.513    0.430
  71150.000    0.485    0.503    0.436    0.510    0.433
  71200.000    0.500    0.491    0.449    0.497    0.440
  71250.000    0.494    0.536    0.413    0.494    0.438
  71300.000    0.491    0.530    0.411    0.516    0.454
  71350.000    0.487    0.580    0.464    0.498    0.438
  71400.000    0.502    0.541    0.465    0.494    0.434
  71450.000    0.494    0.524    0.477    0.513    0.447
  71500.000    0.490    0.576    0.434    0.495    0.460
  71550.000    0.481    0.539    0.454    0.507    0.432
  71600.000    0.487    0.580    0.455    0.514    0.435
  71650.000    0.473    0.514    0.439    0.486    0.431
  71700.000    0.487    0.540    0.474    0.516    0.430
  71750.000    0.494    0.547    0.443    0.497    0.430
  71800.000    0.477    0.508    0.432    0.495    0.447
  71850.000    0.489    0.560    0.445    0.488    0.431
  71900.000    0.490    0.523    0.467    0.497    0.456
  71950.000    0.488    0.506    0.466    0.502    0.425
  72000.000    0.475    0.500    0.474    0.526    0.435
  72050.000    0.490    0.491    0.451    0.489    0.423
  72100.000    0.484    0.528    0.466    0.501    0.417
  72150.000    0.490    0.561    0.446    0.485    0.417
  72200.000    0.491    0.485    0.469    0.508    0.453
  72250.000    0.481    0.531    0.431    0.486    0.433
  72300.000    0.475    0.496    0.459    0.480    0.447
  72350.000    0.484    0.489    0.444    0.513    0.443
  72400.000    0.485    0.531    0.466    0.498    0.435
  72450.000    0.489    0.558    0.482    0.513    0.431
  72500.000    0.502    0.529    0.455    0.501    0.431
  72550.000    0.469    0.538    0.457    0.505    0.439
  72600.000    0.478    0.581    0.480    0.501    0.438
  72650.000    0.471    0.509    0.470    0.482    0.443
  72700.000    0.484    0.544    0.460    0.487    0.443
  72750.000    0.480    0.584    0.481    0.481    0.440
  72800.000    0.483    0.542    0.476    0.500    0.432
  72850.000    0.470    0.557    0.461    0.487    0.425
  72900.000    0.488    0.539    0.467    0.496    0.420
  72950.000    0.488    0.523    0.457    0.508    0.428
  73000.000    0.483    0.509    0.466    0.527    0.431
  73050.000    0.484    0.492    0.461    0.491    0.450
  73100.000    0.485    0.529    0.447    0.487    0.415
  73150.000    0.485    0.554    0.462    0.485    0.456
  73200.000    0.482    0.530    0.461    0.508    0.439
  73250.000    0.482    0.525    0.475    0.509    0.435
  73300.000    0.487    0.537    0.484    0.507    0.438
  73350.000    0.485    0.545    0.476    0.472    0.460
  73400.000    0.479    0.557    0.457    0.491    0.427
  73450.000    0.494    0.538    0.462    0.501    0.447
  73500.000    0.507    0.500    0.427    0.494    0.449
  73550.000    0.486    0.486    0.436    0.507    0.449
  73600.000    0.491    0.523    0.445    0.496    0.434
  73650.000    0.482    0.502    0.474    0.525    0.431
  73700.000    0.502    0.528    0.443    0.508    0.462
  73750.000    0.483    0.546    0.453    0.503    0.421
  73800.000    0.496    0.539    0.469    0.496    0.453
  73850.000    0.487    0.509    0.463    0.505    0.446
  73900.000    0.474    0.534    0.465    0.528    0.459
  73950.000    0.487    0.529    0.448    0.487    0.440
  74000.000    0.493    0.514    0.451    0.485    0.429
  74050.000    0.481    0.522    0.438    0.483    0.413
  74100.000    0.483    0.512    0.469    0.514    0.436
  74150.000    0.485    0.518    0.471    0.496    0.428
  74200.000    0.487    0.560    0.456    0.502    0.435
  74250.000    0.488    0.527    0.460    0.500    0.435
  74300.000    0.483    0.503    0.461    0.504    0.415
  74350.000    0.500    0.542    0.461    0.496    0.425
  74400.000    0.490    0.520    0.469    0.492    0.456
  74450.000    0.477    0.553    0.469    0.494    0.425
  74500.000    0.494    0.558    0.450    0.493    0.406
  74550.000    0.483    0.547    0.449    0.512    0.425
  74600.000    0.477    0.564    0.447    0.484    0.422
  74650.000    0.486    0.551    0.461    0.472    0.435
  74700.000    0.501    0.578    0.465    0.498    0.430
  74750.000    0.490    0.552    0.468    0.492    0.422
  74800.000    0.482    0.511    0.477    0.497    0.443
  74850.000    0.472    0.554    0.441    0.516    0.427
  74900.000    0.491    0.497    0.445    0.513    0.432
  74950.000    0.491    0.528    0.431    0.497    0.426
  75000.000    0.482    0.510    0.475    0.494    0.449
  75050.000    0.483    0.495    0.457    0.486    0.414
  75100.000    0.484    0.545    0.458    0.512    0.428
  75150.000    0.474    0.515    0.437    0.484    0.420
  75200.000    0.485    0.570    0.465    0.498    0.451
  75250.000    0.492    0.561    0.470    0.504    0.433
  75300.000    0.491    0.548    0.462    0.500    0.432
  75350.000    0.485    0.499    0.443    0.512    0.430
  75400.000    0.493    0.512    0.479    0.496    0.447
  75450.000    0.483    0.542    0.464    0.484    0.448
  75500.000    0.481    0.520    0.439    0.493    0.430
  75550.000    0.484    0.575    0.465    0.487    0.435
  75600.000    0.484    0.534    0.474    0.498    0.424
  75650.000    0.489    0.554    0.456    0.496    0.438
  75700.000    0.490    0.531    0.458    0.492    0.434
  75750.000    0.489    0.533    0.475    0.500    0.444
  75800.000    0.488    0.534    0.482    0.536    0.423
  75850.000    0.481    0.492    0.437    0.516    0.437
  75900.000    0.485    0.558    0.450    0.488    0.441
  75950.000    0.476    0.528    0.469    0.494    0.429
  76000.000    0.484    0.553    0.483    0.510    0.421
  76050.000    0.495    0.527    0.461    0.514    0.457
  76100.000    0.484    0.510    0.468    0.512    0.449
  76150.000    0.487    0.491    0.465    0.499    0.430
  76200.000    0.477    0.520    0.448    0.526    0.442
  76250.000    0.481    0.545    0.457    0.521    0.431
  76300.000    0.478    0.511    0.426    0.515    0.404
  76350.000    0.482    0.514    0.463    0.481    0.417
  76400.000    0.485    0.557    0.428    0.491    0.430
  76450.000    0.481    0.572    0.416    0.477    0.448
  76500.000    0.483    0.537    0.434    0.469    0.444
  76550.000    0.491    0.528    0.464    0.481    0.437
  76600.000    0.492    0.527    0.417    0.491    0.414
  76650.000    0.469    0.560    0.475    0.480    0.445
  76700.000    0.489    0.491    0.398    0.494    0.416
  76750.000    0.461    0.574    0.423    0.499    0.426
  76800.000    0.486    0.519    0.421    0.496    0.437
  76850.000    0.466    0.558    0.413    0.484    0.420
  76900.000    0.495    0.526    0.430    0.485    0.412
  76950.000    0.492    0.519    0.420    0.498    0.441
  77000.000    0.474    0.550    0.444    0.481    0.425
  77050.000    0.493    0.520    0.410    0.482    0.445
  77100.000    0.483    0.502    0.420    0.491    0.441
  77150.000    0.477    0.553    0.428    0.491    0.431
  77200.000    0.490    0.523    0.423    0.467    0.427
  77250.000    0.470    0.501    0.419    0.501    0.449
  77300.000    0.477    0.521    0.416    0.501    0.429
  77350.000    0.475    0.509    0.426    0.496    0.441
  77400.000    0.491    0.566    0.444    0.489    0.437
  77450.000    0.488    0.509    0.424    0.500    0.425
  77500.000    0.485    0.536    0.412    0.482    0.446
  77550.000    0.480    0.537    0.422    0.489    0.417
  77600.000    0.483    0.522    0.419    0.507    0.418
  77650.000    0.479    0.529    0.448    0.509    0.436
  77700.000    0.491    0.536    0.476    0.508    0.428
  77750.000    0.490    0.521    0.443    0.536    0.430
  77800.000    0.474    0.494    0.444    0.517    0.413
  77850.000    0.481    0.530    0.427    0.493    0.427
  77900.000    0.496    0.542    0.444    0.475    0.425
  77950.000    0.491    0.525    0.420    0.500    0.428
  78000.000    0.473    0.517    0.419    0.485    0.441
  78050.000    0.475    0.502    0.417    0.471    0.464
  78100.000    0.489    0.515    0.453    0.511    0.435
  78150.000    0.487    0.592    0.468    0.484    0.423
  78200.000    0.481    0.511    0.426    0.489    0.438
  78250.000    0.468    0.514    0.422    0.491    0.441
  78300.000    0.479    0.464    0.420    0.524    0.455
  78350.000    0.489    0.545    0.478    0.490    0.441
  78400.000    0.486    0.508    0.429    0.479    0.428
  78450.000    0.476    0.524    0.475    0.463    0.430
  78500.000    0.481    0.558    0.459    0.472    0.442
  78550.000    0.482    0.528    0.449    0.478    0.424
  78600.000    0.470    0.504    0.421    0.468    0.408
  78650.000    0.484    0.513    0.415    0.499    0.450
  78700.000    0.481    0.525    0.417    0.489    0.428
  78750.000    0.497    0.498    0.483    0.492    0.456
  78800.000    0.499    0.530    0.413    0.461    0.424
  78850.000    0.487    0.352    0.433    0.471    0.422
  78900.000    0.486    0.354    0.430    0.454    0.423
  78950.000    0.473    0.388    0.435    0.497    0.434
  79000.000    0.495    0.374    0.441    0.474    0.446
  79050.000    0.453    0.531    0.429    0.475    0.434
  79100.000    0.490    0.513    0.485    0.508    0.410
  79150.000    0.477    0.503    0.428    0.498    0.422
  79200.000    0.482    0.507    0.455    0.496    0.422
  79250.000    0.482    0.496    0.431    0.494    0.442
  79300.000    0.479    0.537    0.431    0.510    0.447
  79350.000    0.473    0.576    0.434    0.481    0.416
  79400.000    0.472    0.523    0.419    0.480    0.409
  79450.000    0.479    0.513    0.405    0.521    0.430
  79500.000    0.489    0.536    0.425    0.484    0.422
  79550.000    0.489    0.609    0.474    0.501    0.439
  79600.000    0.489    0.472    0.467    0.497    0.435
  79650.000    0.474    0.531    0.467    0.487    0.427
  79700.000    0.476    0.538    0.455    0.497    0.451
  79750.000    0.470    0.482    0.435    0.489    0.438
  79800.000    0.491    0.473    0.468    0.514    0.447
  79850.000    0.483    0.523    0.449    0.527    0.425
  79900.000    0.475    0.532    0.444    0.491    0.435
  79950.000    0.485    0.372    0.466    0.503    0.413
  80000.000    0.481    0.421    0.475    0.489    0.443
  80050.000    0.479    0.376    0.469    0.500    0.446
  80100.000    0.476    0.547    0.469    0.496    0.421
  80150.000    0.483    0.513    0.482    0.495    0.445
  80200.000    0.485    0.407    0.472    0.500    0.438
  80250.000    0.485    0.402    0.485    0.495    0.426
  80300.000    0.479    0.368    0.466    0.495    0.439
  80350.000    0.479    0.508    0.472    0.495    0.426
  80400.000    0.487    0.393    0.480    0.492    0.415
  80450.000    0.488    0.359    0.471    0.500    0.434
  80500.000    0.480    0.348    0.450    0.489    0.417
  80550.000    0.487    0.363    0.451    0.488    0.449
  80600.000    0.470    0.351    0.437    0.484    0.438
  80650.000    0.477    0.351    0.417    0.469    0.430
  80700.000    0.478    0.396    0.425    0.485    0.415
  80750.000    0.478    0.331    0.420    0.485    0.427
  80800.000    0.481    0.353    0.425    0.473    0.453
  80850.000    0.485    0.356    0.435    0.492    0.425
  80900.000    0.488    0.385    0.434    0.458    0.435
  80950.000    0.494    0.398    0.431    0.464    0.421
  81000.000    0.470    0.386    0.419    0.498    0.433
  81050.000    0.470    0.374    0.444    0.470    0.415
  81100.000    0.489    0.347    0.442    0.467    0.422
  81150.000    0.503    0.368    0.428    0.476    0.420
  81200.000    0.481    0.381    0.422    0.458    0.429
  81250.000    0.470    0.388    0.421    0.485    0.417
  81300.000    0.468    0.380    0.423    0.478    0.433
  81350.000    0.475    0.374    0.429    0.469    0.434
  81400.000    0.486    0.385    0.418    0.476    0.438
  81450.000    0.478    0.376    0.418    0.510    0.437
  81500.000    0.469    0.363    0.444    0.467    0.451
  81550.000    0.484    0.358    0.414    0.472    0.422
  81600.000    0.500    0.365    0.425    0.464    0.419
  81650.000    0.486    0.360    0.423    0.473    0.460
  81700.000    0.477    0.361    0.417    0.454    0.435
  81750.000    0.475    0.351    0.432    0.495    0.420
  81800.000    0.487    0.350    0.418    0.506    0.429
  81850.000    0.476    0.358    0.435    0.466    0.451
  81900.000    0.485    0.374    0.417    0.488    0.429
  81950.000    0.496    0.404    0.400    0.477    0.438
  82000.000    0.487    0.340    0.422    0.482    0.445
  82050.000    0.470    0.394    0.433    0.472    0.422
  82100.000    0.486    0.343    0.425    0.496    0.453
  82150.000    0.472    0.376    0.441    0.499    0.422
  82200.000    0.488    0.358    0.418    0.479    0.426
  82250.000    0.487    0.394    0.418    0.464    0.442
  82300.000    0.494    0.358    0.435    0.490    0.437
  82350.000    0.486    0.392    0.463    0.459    0.431
  82400.000    0.479    0.411    0.432    0.472    0.430
  82450.000    0.486    0.350    0.426    0.484    0.420
  82500.000    0.479    0.365    0.424    0.499    0.426
  82550.000    0.490    0.383    0.445    0.509    0.430
  82600.000    0.468    0.390    0.415    0.516    0.417
  82650.000    0.473    0.341    0.456    0.489    0.415
  82700.000    0.489    0.376    0.491    0.475    0.433
  82750.000    0.490    0.321    0.474    0.496    0.463
  82800.000    0.475    0.530    0.460    0.511    0.421
  82850.000    0.483    0.550    0.449    0.490    0.421
  82900.000    0.491    0.563    0.464    0.499    0.421
  82950.000    0.492    0.471    0.443    0.513    0.426
  83000.000    0.477    0.496    0.468    0.504    0.433
  83050.000    0.478    0.545    0.468    0.509    0.421
  83100.000    0.481    0.547    0.432    0.477    0.415
  83150.000    0.462    0.482    0.411    0.481    0.422
  83200.000    0.479    0.511    0.431    0.484    0.430
  83250.000    0.477    0.525    0.443    0.487    0.430
  83300.000    0.472    0.503    0.425    0.483    0.439
  83350.000    0.483    0.376    0.419    0.477    0.424
  83400.000    0.499    0.381    0.431    0.470    0.442
  83450.000    0.465    0.391    0.429    0.471    0.426
  83500.000    0.478    0.356    0.440    0.476    0.423
  83550.000    0.488    0.359    0.420    0.471    0.425
  83600.000    0.467    0.356    0.423    0.461    0.407
  83650.000    0.476    0.351    0.432    0.449    0.427
  83700.000    0.483    0.325    0.434    0.462    0.440
  83750.000    0.470    0.364    0.432    0.483    0.437
  83800.000    0.474    0.340    0.411    0.500    0.425
  83850.000    0.504    0.401    0.414    0.486    0.437
  83900.000    0.499    0.345    0.435    0.465    0.425
  83950.000    0.496    0.396    0.454    0.473    0.420
  84000.000    0.457    0.339    0.418    0.496    0.431
  84050.000    0.478    0.351    0.442    0.474    0.438
  84100.000    0.477    0.367    0.430    0.481    0.435
  84150.000    0.472    0.366    0.427    0.481    0.426
  84200.000    0.479    0.372    0.445    0.471    0.435
  84250.000    0.477    0.537    0.440    0.475    0.427
  84300.000    0.455    0.579    0.434    0.485    0.432
  84350.000    0.494    0.506    0.409    0.485    0.419
  84400.000    0.501    0.532    0.430    0.467    0.421
  84450.000    0.483    0.495    0.430    0.510    0.442
  84500.000    0.496    0.523    0.411    0.467    0.434
  84550.000    0.497    0.538    0.413    0.496    0.429
  84600.000    0.483    0.567    0.419    0.467    0.441
  84650.000    0.469    0.549    0.411    0.453    0.427
  84700.000    0.498    0.509    0.413    0.473    0.434
  84750.000    0.489    0.348    0.433    0.482    0.426
  84800.000    0.473    0.383    0.427    0.504    0.435
  84850.000    0.478    0.369    0.429    0.460    0.419
  84900.000    0.498    0.357    0.425    0.473    0.426
  84950.000    0.467    0.359    0.418    0.482    0.442
  85000.000    0.480    0.362    0.441    0.479    0.412
  85050.000    0.478    0.379    0.451    0.482    0.413
  85100.000    0.487    0.348    0.419    0.458    0.417
  85150.000    0.477    0.507    0.431    0.468    0.419
  85200.000    0.494    0.502    0.436    0.487    0.421
  85250.000    0.486    0.493    0.423    0.501    0.428
  85300.000    0.480    0.533    0.432    0.493    0.426
  85350.000    0.483    0.515    0.416    0.491    0.431
  85400.000    0.478    0.494    0.421    0.488    0.439
  85450.000    0.485    0.519    0.430    0.513    0.427
  85500.000    0.475    0.516    0.427    0.484    0.428
  85550.000    0.493    0.540    0.424    0.502    0.426
  85600.000    0.489    0.490    0.407    0.509    0.421
  85650.000    0.472    0.522    0.421    0.478    0.421
  85700.000    0.480    0.520    0.430    0.489    0.420
  85750.000    0.516    0.506    0.417    0.466    0.422
  85800.000    0.492    0.501    0.425    0.464    0.420
  85850.000    0.478    0.525    0.419    0.482    0.414
  85900.000    0.487    0.531    0.431    0.486    0.426
  85950.000    0.493    0.494    0.422    0.458    0.440
  86000.000    0.490    0.509    0.416    0.497    0.428
  86050.000    0.487    0.530    0.432    0.496    0.418
  86100.000    0.486    0.532    0.423    0.489    0.440
  86150.000    0.485    0.495    0.424    0.501    0.416
  86200.000    0.483    0.485    0.434    0.466    0.419
  86250.000    0.463    0.534    0.432    0.503    0.427
  86300.000    0.487    0.505    0.434    0.509    0.421
  86350.000    0.489    0.473    0.459    0.496    0.429
  86400.000    0.468    0.487    0.431    0.508    0.436
  86450.000    0.480    0.523    0.449    0.492    0.415
  86500.000    0.494    0.509    0.424    0.466    0.434
  86550.000    0.482    0.524    0.426    0.517    0.424
  86600.000    0.494    0.543    0.455    0.484    0.440
  86650.000    0.495    0.531    0.465    0.485    0.420
  86700.000    0.495    0.523    0.441    0.484    0.444
  86750.000    0.477    0.502    0.408    0.513    0.419
  86800.000    0.462    0.517    0.428    0.488    0.437
  86850.000    0.464    0.531    0.432    0.488    0.440
  86900.000    0.484    0.517    0.432    0.484    0.424
  86950.000    0.477    0.532    0.414    0.481    0.425
  87000.000    0.483    0.495    0.466    0.495    0.428
  87050.000    0.485    0.561    0.453    0.494    0.432
  87100.000    0.477    0.516    0.460    0.496    0.424
  87150.000    0.490    0.531    0.446    0.473    0.436
  87200.000    0.477    0.534    0.423    0.499    0.433
  87250.000    0.487    0.531    0.459    0.484    0.415
  87300.000    0.479    0.500    0.437    0.487    0.423
  87350.000    0.479    0.490    0.462    0.497    0.426
  87400.000    0.476    0.546    0.452    0.495    0.440
  87450.000    0.474    0.538    0.420    0.473    0.442
  87500.000    0.475    0.513    0.484    0.512    0.444
  87550.000    0.466    0.527    0.428    0.504    0.431
  87600.000    0.479    0.512    0.422    0.478    0.419
  87650.000    0.488    0.526    0.439    0.489    0.444
  87700.000    0.483    0.491    0.471    0.503    0.447
  87750.000    0.487    0.568    0.430    0.475    0.440
  87800.000    0.480    0.483    0.469    0.478    0.430
  87850.000    0.482    0.537    0.428    0.489    0.436
  87900.000    0.474    0.558    0.440    0.500    0.439
  87950.000    0.483    0.497    0.470    0.490    0.440
  88000.000    0.484    0.537    0.464    0.500    0.412
  88050.000    0.490    0.507    0.429    0.502    0.431
  88100.000    0.504    0.527    0.415    0.480    0.426
  88150.000    0.485    0.525    0.422    0.455    0.436
  88200.000    0.477    0.526    0.451    0.475    0.428
  88250.000    0.500    0.580    0.419    0.489    0.430
  88300.000    0.462    0.529    0.437    0.463    0.431
  88350.000    0.468    0.525    0.411    0.472    0.444
  88400.000    0.464    0.508    0.444    0.483    0.445
  88450.000    0.465    0.512    0.428    0.495    0.401
  88500.000    0.480    0.514    0.427    0.486    0.425
  88550.000    0.472    0.554    0.446    0.498    0.421
  88600.000    0.492    0.543    0.473    0.487    0.447
  88650.000    0.485    0.531    0.491    0.491    0.428
  88700.000    0.489    0.532    0.449    0.519    0.452
  88750.000    0.492    0.523    0.449    0.495    0.429
  88800.000    0.487    0.541    0.430    0.496    0.441
  88850.000    0.475    0.504    0.445    0.477    0.441
  88900.000    0.475    0.543    0.415    0.488    0.430
  88950.000    0.468    0.517    0.441    0.481    0.441
  89000.000    0.482    0.526    0.420    0.507    0.427
  89050.000    0.489    0.553    0.414    0.505    0.444
  89100.000    0.478    0.503    0.419    0.490    0.416
  89150.000    0.480    0.492    0.412    0.500    0.433
  89200.000    0.484    0.531    0.428    0.504    0.439
  89250.000    0.496    0.517    0.436    0.497    0.433
  89300.000    0.481    0.518    0.430    0.481    0.442
  89350.000    0.479    0.531    0.436    0.490    0.431
  89400.000    0.485    0.524    0.438    0.486    0.445
  89450.000    0.461    0.576    0.425    0.494    0.440
  89500.000    0.466    0.551    0.432    0.503    0.418
  89550.000    0.464    0.534    0.433    0.518    0.441
  89600.000    0.480    0.547    0.476    0.485    0.421
  89650.000    0.491    0.546    0.471    0.505    0.434
  89700.000    0.490    0.533    0.454    0.519    0.416
  89750.000    0.480    0.575    0.469    0.503    0.426
  89800.000    0.486    0.505    0.463    0.502    0.414
  89850.000    0.478    0.579    0.457    0.496    0.429
  89900.000    0.484    0.494    0.456    0.509    0.442
  89950.000    0.470    0.506    0.440    0.484    0.426
  90000.000    0.469    0.538    0.470    0.510    0.434
  90050.000    0.481    0.543    0.462    0.506    0.431
  90100.000    0.469    0.549    0.427    0.482    0.441
  90150.000    0.485    0.553    0.463    0.486    0.441
  90200.000    0.486    0.521    0.451    0.495    0.447
  90250.000    0.468    0.573    0.427    0.484    0.409
  90300.000    0.497    0.496    0.439    0.498    0.431
  90350.000    0.466    0.534    0.412    0.489    0.422
  90400.000    0.471    0.529    0.470    0.482    0.416
  90450.000    0.499    0.530    0.481    0.492    0.435
  90500.000    0.485    0.564    0.437    0.494    0.432
  90550.000    0.490    0.563    0.458    0.503    0.424
  90600.000    0.479    0.521    0.416    0.488    0.421
  90650.000    0.499    0.596    0.415    0.472    0.428
  90700.000    0.488    0.516    0.411    0.472    0.419
  90750.000    0.473    0.406    0.418    0.474    0.426
  90800.000    0.496    0.342    0.429    0.471    0.454
  90850.000    0.475    0.439    0.410    0.479    0.438
  90900.000    0.469    0.383    0.462    0.481    0.435
  90950.000    0.495    0.383    0.443    0.507    0.424
  91000.000    0.482    0.401    0.462    0.499    0.421
  91050.000    0.480    0.359    0.460    0.507    0.422
  91100.000    0.483    0.386    0.453    0.515    0.459
  91150.000    0.492    0.383    0.461    0.503    0.426
  91200.000    0.500    0.517    0.437    0.500    0.419
  91250.000    0.469    0.556    0.419    0.490    0.424
  91300.000    0.477    0.522    0.454    0.502    0.418
  91350.000    0.469    0.545    0.436    0.480    0.442
  91400.000    0.488    0.528    0.443    0.479    0.444
  91450.000    0.484    0.502    0.432    0.503    0.426
  91500.000    0.494    0.548    0.426    0.473    0.447
  91550.000    0.460    0.515    0.410    0.507    0.408
  91600.000    0.488    0.486    0.417    0.481    0.419
  91650.000    0.480    0.499    0.423    0.495    0.421
  91700.000    0.483    0.508    0.417    0.503    0.437
  91750.000    0.471    0.483    0.421    0.481    0.433
  91800.000    0.499    0.536    0.437    0.472    0.429
  91850.000    0.471    0.526    0.421    0.488    0.418
  91900.000    0.485    0.519    0.413    0.472    0.427
  91950.000    0.463    0.513    0.416    0.490    0.433
  92000.000    0.487    0.514    0.444    0.489    0.422
  92050.000    0.483    0.525    0.435    0.504    0.432
  92100.000    0.486    0.546    0.431    0.485    0.421
  92150.000    0.476    0.499    0.412    0.494    0.417
  92200.000    0.491    0.524    0.427    0.480    0.440
  92250.000    0.493    0.531    0.414    0.481    0.411
  92300.000    0.485    0.563    0.410    0.480    0.433
  92350.000    0.518    0.351    0.430    0.462    0.429
  92400.000    0.476    0.346    0.429    0.480    0.425
  92450.000    0.484    0.389    0.427    0.456    0.431
  92500.000    0.501    0.345    0.414    0.498    0.452
  92550.000    0.501    0.352    0.433    0.488    0.436
  92600.000    0.477    0.354    0.429    0.471    0.458
  92650.000    0.489    0.359    0.449    0.459    0.417
  92700.000    0.483    0.372    0.399    0.476    0.442
  92750.000    0.485    0.358    0.453    0.479    0.429
  92800.000    0.482    0.383    0.425    0.471    0.423
  92850.000    0.474    0.334    0.429    0.482    0.421
  92900.000    0.490    0.345    0.426    0.468    0.425
  92950.000    0.494    0.349    0.427    0.474    0.431
  93000.000    0.499    0.342    0.408    0.484    0.434
  93050.000    0.484    0.360    0.432    0.509    0.433
  93100.000    0.482    0.371    0.429    0.486    0.431
  93150.000    0.503    0.371    0.411    0.468    0.454
  93200.000    0.478    0.359    0.426    0.471    0.452
  93250.000    0.493    0.393    0.417    0.481    0.414
  93300.000    0.484    0.398    0.456    0.484    0.414
  93350.000    0.466    0.379    0.430    0.487    0.415
  93400.000    0.471    0.348    0.437    0.459    0.431
  93450.000    0.488    0.377    0.427    0.468    0.444
  93500.000    0.486    0.363    0.416    0.476    0.424
  93550.000    0.478    0.406    0.429    0.494    0.449
  93600.000    0.480    0.371    0.431    0.462    0.413
  93650.000    0.477    0.356    0.468    0.454    0.435
  93700.000    0.481    0.347    0.424    0.507    0.436
  93750.000    0.483    0.380    0.444    0.468    0.434
  93800.000    0.480    0.379    0.429    0.471    0.432
  93850.000    0.487    0.384    0.434    0.460    0.435
  93900.000    0.485    0.400    0.470    0.489    0.425
  93950.000    0.492    0.389    0.474    0.481    0.434
  94000.000    0.484    0.555    0.449    0.459    0.435
  94050.000    0.458    0.536    0.462    0.470    0.449
  94100.000    0.496    0.522    0.409    0.476    0.438
  94150.000    0.486    0.525    0.421    0.454    0.416
  94200.000    0.499    0.512    0.410    0.480    0.420
  94250.000    0.498    0.485    0.437    0.476    0.450
  94300.000    0.478    0.539    0.452    0.485    0.454
  94350.000    0.478    0.518    0.412    0.510    0.428
  94400.000    0.477    0.507    0.438    0.489    0.426
  94450.000    0.484    0.562    0.410    0.484    0.416
  94500.000    0.496    0.510    0.420    0.500    0.415
  94550.000    0.491    0.556    0.475    0.476    0.417
  94600.000    0.494    0.526    0.433    0.468    0.431
  94650.000    0.459    0.539    0.419    0.490    0.425
  94700.000    0.479    0.564    0.418    0.488    0.421
  94750.000    0.482    0.523    0.417    0.483    0.424
  94800.000    0.476    0.489    0.431    0.491    0.435
  94850.000    0.478    0.509    0.420    0.490    0.444
  94900.000    0.476    0.542    0.466    0.478    0.418
  94950.000    0.483    0.545    0.437    0.497    0.436
  95000.000    0.498    0.469    0.474    0.484    0.425
  95050.000    0.484    0.545    0.451    0.512    0.435
  95100.000    0.485    0.543    0.428    0.482    0.419
  95150.000    0.484    0.513    0.464    0.496    0.430
  95200.000    0.477    0.550    0.476    0.515    0.446
  95250.000    0.481    0.543    0.466    0.501    0.417
  95300.000    0.472    0.511    0.467    0.522    0.446
  95350.000    0.475    0.515    0.434    0.503    0.411
  95400.000    0.490    0.531    0.431    0.500    0.428
  95450.000    0.478    0.481    0.421    0.484    0.443
  95500.000    0.476    0.537    0.439    0.483    0.416
  95550.000    0.476    0.486    0.462    0.504    0.435
  95600.000    0.475    0.496    0.430    0.494    0.422
  95650.000    0.478    0.535    0.430    0.466    0.430
  95700.000    0.480    0.513    0.441    0.478    0.445
  95750.000    0.482    0.498    0.419    0.482    0.440
  95800.000    0.493    0.510    0.412    0.487    0.404
  95850.000    0.476    0.533    0.401    0.480    0.420
  95900.000    0.483    0.535    0.421    0.489    0.413
  95950.000    0.478    0.545    0.412    0.464    0.401
  96000.000    0.487    0.497    0.412    0.495    0.422
  96050.000    0.487    0.531    0.437    0.492    0.435
  96100.000    0.472    0.525    0.432    0.485    0.423
  96150.000    0.478    0.538    0.416    0.472    0.426
  96200.000    0.482    0.558    0.439    0.491    0.446
  96250.000    0.495    0.360    0.416    0.472    0.439
  96300.000    0.486    0.352    0.420    0.485    0.412
  96350.000    0.485    0.373    0.429    0.488    0.419
  96400.000    0.493    0.337    0.422    0.496    0.425
  96450.000    0.493    0.360    0.428    0.452    0.427
  96500.000    0.488    0.366    0.431    0.496    0.416
  96550.000    0.488    0.388    0.406    0.496    0.433
  96600.000    0.478    0.364    0.420    0.482    0.430
  96650.000    0.478    0.403    0.427    0.479    0.421
  96700.000    0.480    0.339    0.433    0.483    0.413
  96750.000    0.491    0.348    0.410    0.495    0.420
  96800.000    0.493    0.345    0.439    0.484    0.448
  96850.000    0.482    0.351    0.417    0.490    0.434
  96900.000    0.485    0.373    0.433    0.466    0.436
  96950.000    0.495    0.342    0.444    0.461    0.432
  97000.000    0.471    0.527    0.412    0.480    0.414
  97050.000    0.473    0.531    0.426    0.495    0.427
  97100.000    0.455    0.495    0.422    0.482    0.464
  97150.000    0.477    0.488    0.426    0.488    0.432
  97200.000    0.497    0.515    0.426    0.502    0.434
  97250.000    0.477    0.509    0.414    0.473    0.437
  97300.000    0.493    0.543    0.441    0.494    0.420
  97350.000    0.491    0.548    0.460    0.483    0.404
  97400.000    0.494    0.482    0.434    0.496    0.444
  97450.000    0.485    0.537    0.450    0.502    0.444
  97500.000    0.484    0.379    0.468    0.500    0.437
  97550.000    0.486    0.346    0.445    0.500    0.444
  97600.000    0.485    0.399    0.411    0.489    0.444
  97650.000    0.488    0.382    0.483    0.492    0.427
  97700.000    0.485    0.395    0.451    0.518    0.443
  97750.000    0.475    0.369    0.471    0.499    0.446
  97800.000    0.487    0.362    0.475    0.505    0.425
  97850.000    0.477    0.344    0.437    0.507    0.454
  97900.000    0.487    0.393    0.478    0.507    0.433
  97950.000    0.489    0.367    0.473    0.500    0.459
  98000.000    0.480    0.337    0.452    0.513    0.460
  98050.000    0.489    0.354    0.480    0.507    0.440
  98100.000    0.492    0.345    0.470    0.488    0.455
  98150.000    0.485    0.365    0.470    0.527    0.441
  98200.000    0.494    0.339    0.448    0.494    0.438
  98250.000    0.477    0.363    0.473    0.509    0.426
  98300.000    0.488    0.336    0.428    0.513    0.451
  98350.000    0.477    0.388    0.458    0.499    0.424
  98400.000    0.487    0.357    0.463    0.490    0.429
  98450.000    0.472    0.369    0.475    0.499    0.435
  98500.000    0.487    0.530    0.464    0.492    0.417
  98550.000    0.463    0.499    0.436    0.485    0.435
  98600.000    0.493    0.517    0.436    0.481    0.407
  98650.000    0.471    0.528    0.436    0.473    0.425
  98700.000    0.492    0.518    0.469    0.528    0.443
  98750.000    0.483    0.568    0.483    0.517    0.416
  98800.000    0.489    0.519    0.481    0.481    0.428
  98850.000    0.482    0.490    0.463    0.503    0.441
  98900.000    0.496    0.515    0.461    0.503    0.436
  98950.000    0.476    0.486    0.462    0.498    0.439
  99000.000    0.488    0.503    0.456    0.488    0.451
  99050.000    0.486    0.524    0.463    0.487    0.424
  99100.000    0.498    0.527    0.466    0.487    0.432
  99150.000    0.484    0.552    0.465    0.492    0.433
  99200.000    0.493    0.545    0.465    0.503    0.434
  99250.000    0.483    0.545    0.441    0.510    0.443
  99300.000    0.482    0.510    0.466    0.510    0.437
  99350.000    0.491    0.521    0.467    0.506    0.418
  99400.000    0.454    0.563    0.448    0.485    0.425
  99450.000    0.472    0.549    0.471    0.515    0.418
  99500.000    0.479    0.535    0.467    0.512    0.417
  99550.000    0.493    0.523    0.444    0.495    0.422
  99600.000    0.485    0.311    0.461    0.503    0.445
  99650.000    0.484    0.524    0.466    0.506    0.429
  99700.000    0.502    0.514    0.414    0.498    0.423
  99750.000    0.486    0.561    0.433    0.483    0.428
  99800.000    0.484    0.541    0.438    0.507    0.415
  99850.000    0.483    0.522    0.463    0.486    0.413
  99900.000    0.482    0.516    0.470    0.502    0.429
  99950.000    0.480    0.539    0.471    0.507    0.424
 100000.000    0.481    0.569    0.468    0.499    0.436
 100050.000    0.484    0.500    0.477    0.499    0.440
 100100.000    0.491    0.497    0.485    0.495    0.427
 100150.000    0.470    0.531    0.466    0.516    0.426
 100200.000    0.481    0.517    0.478    0.518    0.447
 100250.000    0.486    0.548    0.475    0.516    0.435
 100300.000    0.480    0.569    0.418    0.500    0.427
 100350.000    0.479    0.537    0.440    0.511    0.429
 100400.000    0.477    0.505    0.463    0.507    0.441
 100450.000    0.488    0.509    0.469    0.527    0.444
 100500.000    0.492    0.484    0.454    0.500    0.449
 100550.000    0.479    0.562    0.461    0.493    0.409
 100600.000    0.493    0.559    0.443    0.482    0.421
 100650.000    0.485    0.530    0.463    0.505    0.422
 100700.000    0.486    0.540    0.445    0.507    0.433
 100750.000    0.492    0.507    0.467    0.500    0.436
 100800.000    0.480    0.534    0.466    0.493    0.420
 100850.000    0.481    0.521    0.471    0.515    0.450
 100900.000    0.481    0.507    0.425    0.504    0.431
 100950.000    0.482    0.534    0.478    0.498    0.429
 101000.000    0.485    0.553    0.472    0.492    0.428
 101050.000    0.484    0.559    0.461    0.505    0.427
 101100.000    0.484    0.528    0.453    0.495    0.407
 101150.000    0.484    0.489    0.451    0.494    0.427
 101200.000    0.488    0.505    0.460    0.495    0.433
 101250.000    0.499    0.518    0.446    0.501    0.451
 101300.000    0.465    0.542    0.474    0.498    0.413
 101350.000    0.488    0.515    0.459    0.503    0.406
 101400.000    0.480    0.538    0.451    0.483    0.432
 101450.000    0.480    0.524    0.479    0.511    0.441
 101500.000    0.480    0.508    0.472    0.486    0.402
 101550.000    0.482    0.529    0.465    0.490    0.443
 101600.000    0.464    0.489    0.465    0.507    0.432
 101650.000    0.474    0.504    0.479    0.501    0.438
 101700.000    0.479    0.523    0.443    0.496    0.440
 101750.000    0.476    0.419    0.427    0.482    0.416
 101800.000    0.476    0.372    0.420    0.469    0.437
 101850.000    0.478    0.539    0.452    0.497    0.433
 101900.000    0.484    0.544    0.433    0.494    0.433
 101950.000    0.485    0.540    0.466    0.500    0.442
 102000.000    0.477    0.533    0.458    0.494    0.427
 102050.000    0.506    0.550    0.474    0.503    0.422
 102100.000    0.480    0.496    0.477    0.490    0.416
 102150.000    0.481    0.510    0.471    0.493    0.441
 102200.000    0.482    0.527    0.470    0.493    0.430
 102250.000    0.473    0.542    0.454    0.480    0.417
 102300.000    0.482    0.585    0.472    0.506    0.440
 102350.000    0.493    0.525    0.450    0.487    0.445
 102400.000    0.484    0.547    0.472    0.504    0.427
 102450.000    0.495    0.545    0.474    0.504    0.429
 102500.000    0.486    0.548    0.468    0.506    0.452
 102550.000    0.476    0.521    0.459    0.501    0.435
 102600.000    0.481    0.536    0.485    0.508    0.427
 102650.000    0.479    0.546    0.472    0.491    0.434
 102700.000    0.491    0.521    0.466    0.492    0.420
 102750.000    0.477    0.519    0.470    0.485    0.413
 102800.000    0.480    0.522    0.473    0.492    0.418
 102850.000    0.465    0.501    0.474    0.492    0.429
 102900.000    0.484    0.550    0.465    0.465    0.432
 102950.000    0.494    0.531    0.480    0.498    0.441
 103000.000    0.492    0.523    0.465    0.500    0.411
 103050.000    0.485    0.502    0.450    0.493    0.448
 103100.000    0.486    0.526    0.466    0.514    0.412
 103150.000    0.475    0.511    0.450    0.500    0.438
 103200.000    0.487    0.524    0.453    0.507    0.434
 103250.000    0.484    0.548    0.447    0.505    0.432
 103300.000    0.491    0.503    0.462    0.523    0.425
 103350.000    0.490    0.508    0.436    0.511    0.432
 103400.000    0.488    0.538    0.440    0.506    0.440
 103450.000    0.483    0.505    0.459    0.504    0.426
 103500.000    0.495    0.537    0.463    0.516    0.426
 103550.000    0.472    0.534    0.459    0.489    0.412
 103600.000    0.481    0.545    0.460    0.505    0.425
 103650.000    0.488    0.529    0.454    0.505    0.432
 103700.000    0.484    0.527    0.470    0.504    0.426
 103750.000    0.490    0.536    0.445    0.517    0.417
 103800.000    0.490    0.549    0.469    0.483    0.410
 103850.000    0.486    0.503    0.432    0.491    0.433
 103900.000    0.480    0.519    0.482    0.489    0.406
 103950.000    0.492    0.540    0.464    0.499    0.424
 104000.000    0.498    0.524    0.460    0.489    0.424
 104050.000    0.494    0.556    0.454    0.502    0.462
 104100.000    0.490    0.547    0.469    0.493    0.419
 104150.000    0.487    0.480    0.455    0.509    0.437
 104200.000    0.495    0.493    0.433    0.502    0.425
 104250.000    0.498    0.538    0.475    0.517    0.433
 104300.000    0.472    0.541    0.482    0.505    0.413
 104350.000    0.488    0.500    0.451    0.530    0.433
 104400.000    0.484    0.536    0.467    0.500    0.449
 104450.000    0.484    0.524    0.471    0.506    0.440
 104500.000    0.482    0.484    0.462    0.513    0.418
 104550.000    0.472    0.541    0.439    0.512    0.429
 104600.000    0.481    0.570    0.436    0.466    0.427
 104650.000    0.492    0.491    0.455    0.496    0.427
 104700.000    0.481    0.510    0.468    0.513    0.434
 104750.000    0.471    0.536    0.469    0.481    0.454
 104800.000    0.476    0.514    0.423    0.523    0.424
 104850.000    0.483    0.509    0.465    0.500    0.426
 104900.000    0.476    0.577    0.478    0.510    0.441
 104950.000    0.480    0.543    0.464    0.525    0.405
 105000.000    0.473    0.555    0.446    0.479    0.427
 105050.000    0.454    0.530    0.429    0.494    0.420
 105100.000    0.484    0.529    0.473    0.490    0.431
 105150.000    0.480    0.508    0.454    0.492    0.442
 105200.000    0.475    0.521    0.460    0.500    0.420
 105250.000    0.488    0.499    0.445    0.515    0.430
 105300.000    0.489    0.546    0.448    0.493    0.422
 105350.000    0.476    0.542    0.489    0.521    0.428
 105400.000    0.483    0.515    0.448    0.500    0.443
 105450.000    0.496    0.518    0.466    0.501    0.423
 105500.000    0.494    0.511    0.461    0.495    0.430
 105550.000    0.489    0.535    0.458    0.515    0.444
 105600.000    0.497    0.452    0.461    0.503    0.432
 105650.000    0.488    0.534    0.483    0.484    0.420
 105700.000    0.455    0.514    0.428    0.499    0.419
 105750.000    0.495    0.542    0.456    0.512    0.414
 105800.000    0.489    0.515    0.449    0.497    0.422
 105850.000    0.483    0.482    0.465    0.508    0.422
 105900.000    0.503    0.535    0.457    0.507    0.425
 105950.000    0.490    0.505    0.475    0.511    0.438
 106000.000    0.499    0.513    0.470    0.479    0.449
 106050.000    0.489    0.487    0.456    0.508    0.432
 106100.000    0.493    0.530    0.451    0.517    0.428
 106150.000    0.486    0.555    0.476    0.498    0.409
 106200.000    0.484    0.494    0.459    0.505    0.437
 106250.000    0.471    0.520    0.476    0.509    0.429
 106300.000    0.496    0.553    0.471    0.523    0.407
 106350.000    0.480    0.548    0.446    0.483    0.432
 106400.000    0.497    0.474    0.457    0.510    0.439
 106450.000    0.495    0.520    0.448    0.509    0.418
 106500.000    0.488    0.573    0.480    0.505    0.413
 106550.000    0.494    0.531    0.440    0.497    0.448
 106600.000    0.496    0.512    0.447    0.508    0.428
 106650.000    0.482    0.541    0.449    0.488    0.419
 106700.000    0.482    0.568    0.425    0.493    0.415
 106750.000    0.499    0.537    0.418    0.495    0.420
 106800.000    0.471    0.554    0.421    0.492    0.439
 106850.000    0.483    0.507    0.431    0.474    0.429
 106900.000    0.480    0.503    0.424    0.497    0.427
 106950.000    0.502    0.553    0.431    0.491    0.438
 107000.000    0.492    0.563    0.423    0.488    0.419
 107050.000    0.503    0.536    0.424    0.495    0.427
 107100.000    0.487    0.534    0.426    0.472    0.433
 107150.000    0.487    0.499    0.417    0.498    0.423
 107200.000    0.498    0.531    0.424    0.478    0.443
 107250.000    0.483    0.531    0.430    0.488    0.409
 107300.000    0.487    0.550    0.395    0.483    0.441
 107350.000    0.477    0.573    0.417    0.491    0.421
 107400.000    0.479    0.530    0.428    0.479    0.441
 107450.000    0.465    0.540    0.466    0.478    0.437
 107500.000    0.487    0.536    0.478    0.472    0.431
 107550.000    0.475    0.574    0.464    0.530    0.428
 107600.000    0.484    0.514    0.466    0.485    0.445
 107650.000    0.485    0.527    0.456    0.461    0.418
 107700.000    0.483    0.521    0.457    0.487    0.434
 107750.000    0.490    0.538    0.482    0.511    0.441
 107800.000    0.485    0.554    0.447    0.500    0.429
 107850.000    0.482    0.548    0.466    0.506    0.433
 107900.000    0.487    0.550    0.460    0.498    0.428
 107950.000    0.480    0.524    0.446    0.507    0.417
 108000.000    0.480    0.515    0.451    0.502    0.439
 108050.000    0.478    0.540    0.456    0.483    0.404
 108100.000    0.472    0.537    0.455    0.509    0.444
 108150.000    0.459    0.541    0.437    0.496    0.426
 108200.000    0.487    0.527    0.451    0.477    0.412
 108250.000    0.479    0.513    0.450    0.492    0.428
 108300.000    0.494    0.556    0.482    0.509    0.430
 108350.000    0.500    0.533    0.463    0.512    0.432
 108400.000    0.491    0.549    0.464    0.490    0.437
 108450.000    0.479    0.520    0.419    0.496    0.429
 108500.000    0.488    0.549    0.472    0.506    0.421
 108550.000    0.489    0.526    0.454    0.500    0.435
 108600.000    0.487    0.537    0.462    0.472    0.440
 108650.000    0.486    0.532    0.469    0.484    0.411
 108700.000    0.493    0.528    0.444    0.501    0.434
 108750.000    0.484    0.495    0.470    0.510    0.433
 108800.000    0.490    0.514    0.433    0.498    0.421
 108850.000    0.479    0.548    0.432    0.497    0.418
 108900.000    0.483    0.556    0.484    0.523    0.435
 108950.000    0.484    0.534    0.455    0.503    0.458
 109000.000    0.485    0.532    0.474    0.506    0.447
 109050.000    0.489    0.518    0.448    0.519    0.419
 109100.000    0.484    0.524    0.449    0.516    0.406
 109150.000    0.486    0.516    0.438    0.515    0.414
 109200.000    0.487    0.553    0.461    0.495    0.428
 109250.000    0.486    0.519    0.451    0.503    0.443
 109300.000    0.478    0.476    0.437    0.482    0.451
 109350.000    0.491    0.517    0.419    0.495    0.396
 109400.000    0.489    0.519    0.475    0.513    0.449
 109450.000    0.501    0.515    0.469    0.522    0.429
 109500.000    0.483    0.542    0.467    0.508    0.448
 109550.000    0.485    0.546    0.458    0.500    0.432
 109600.000    0.478    0.526    0.424    0.515    0.436
 109650.000    0.491    0.513    0.480    0.467    0.427
 109700.000    0.493    0.517    0.469    0.507    0.412
 109750.000    0.482    0.490    0.462    0.510    0.433
 109800.000    0.487    0.541    0.448    0.505    0.431
 109850.000    0.486    0.529    0.475    0.515    0.408
 109900.000    0.495    0.558    0.469    0.488    0.424
 109950.000    0.478    0.496    0.476    0.505    0.453
 110000.000    0.492    0.487    0.453    0.508    0.433
 110050.000    0.500    0.539    0.451    0.498    0.421
 110100.000    0.485    0.526    0.420    0.496    0.447
 110150.000    0.476    0.525    0.465    0.498    0.448
 110200.000    0.483    0.577    0.467    0.497    0.438
 110250.000    0.480    0.537    0.463    0.509    0.429
 110300.000    0.485    0.532    0.455    0.507    0.435
 110350.000    0.486    0.531    0.452    0.504    0.408
 110400.000    0.492    0.535    0.485    0.508    0.434
 110450.000    0.489    0.552    0.477    0.507    0.424
 110500.000    0.484    0.519    0.480    0.510    0.431
 110550.000    0.486    0.540    0.454    0.495    0.432
 110600.000    0.496    0.553    0.456    0.484    0.430
 110650.000    0.484    0.492    0.451    0.508    0.421
 110700.000    0.494    0.496    0.457    0.510    0.431
 110750.000    0.477    0.543    0.437    0.511    0.426
 110800.000    0.490    0.503    0.428    0.502    0.437
 110850.000    0.491    0.554    0.471    0.507    0.441
 110900.000    0.476    0.500    0.471    0.514    0.400
 110950.000    0.505    0.566    0.436    0.496    0.435
 111000.000    0.485    0.512    0.440    0.497    0.426
 111050.000    0.495    0.491    0.452    0.514    0.436
 111100.000    0.481    0.548    0.441    0.501    0.427
 111150.000    0.491    0.534    0.425    0.492    0.435
 111200.000    0.494    0.553    0.445    0.507    0.449
 111250.000    0.482    0.523    0.430    0.508    0.433
 111300.000    0.460    0.562    0.453    0.498    0.430
 111350.000    0.490    0.503    0.469    0.508    0.415
 111400.000    0.480    0.538    0.437    0.511    0.447
 111450.000    0.483    0.528    0.447    0.521    0.424
 111500.000    0.487    0.537    0.488    0.515    0.448
 111550.000    0.476    0.541    0.416    0.480    0.434
 111600.000    0.469    0.543    0.435    0.468    0.446
 111650.000    0.469    0.483    0.433    0.488    0.416
 111700.000    0.480    0.533    0.425    0.485    0.430
 111750.000    0.481    0.530    0.476    0.484    0.441
 111800.000    0.488    0.497    0.462    0.509    0.431
 111850.000    0.484    0.528    0.469    0.493    0.432
 111900.000    0.473    0.526    0.451    0.523    0.429
 111950.000    0.486    0.501    0.420    0.495    0.424
 112000.000    0.488    0.491    0.413    0.493    0.452
 112050.000    0.472    0.541    0.447    0.493    0.416
 112100.000    0.483    0.542    0.429    0.506    0.429
 112150.000    0.484    0.537    0.417    0.471    0.426
 112200.000    0.470    0.504    0.452    0.489    0.409
 112250.000    0.480    0.554    0.417    0.487    0.424
 112300.000    0.494    0.527    0.443    0.480    0.434
 112350.000    0.481    0.506    0.465    0.494    0.429
 112400.000    0.484    0.523    0.454    0.502    0.456
 112450.000    0.493    0.542    0.453    0.494    0.429
 112500.000    0.481    0.557    0.473    0.486    0.438
 112550.000    0.478    0.563    0.478    0.518    0.423
 112600.000    0.472    0.545    0.473    0.510    0.417
 112650.000    0.482    0.522    0.454    0.500    0.456
 112700.000    0.480    0.547    0.460    0.521    0.427
 112750.000    0.489    0.516    0.450    0.493    0.424
 112800.000    0.496    0.520    0.437    0.517    0.425
 112850.000    0.495    0.551    0.479    0.504    0.438
 112900.000    0.490    0.493    0.483    0.498    0.429
 112950.000    0.476    0.536    0.461    0.504    0.437
 113000.000    0.475    0.501    0.456    0.478    0.435
 113050.000    0.489    0.500    0.463    0.533    0.443
 113100.000    0.481    0.532    0.429    0.498    0.421
 113150.000    0.488    0.503    0.467    0.502    0.438
 113200.000    0.484    0.515    0.457    0.505    0.433
 113250.000    0.481    0.549    0.476    0.502    0.419
 113300.000    0.494    0.553    0.476    0.491    0.415
 113350.000    0.490    0.545    0.481    0.503    0.415
 113400.000    0.485    0.516    0.487    0.486    0.429
 113450.000    0.480    0.616    0.457    0.508    0.415
 113500.000    0.482    0.545    0.449    0.511    0.448
 113550.000    0.484    0.515    0.451    0.500    0.444
 113600.000    0.486    0.524    0.472    0.510    0.439
 113650.000    0.482    0.497    0.459    0.511    0.424
 113700.000    0.479    0.507    0.440    0.494    0.448
 113750.000    0.485    0.518    0.442    0.507    0.442
 113800.000    0.497    0.502    0.443    0.491    0.434
 113850.000    0.476    0.514    0.462    0.495    0.446
 113900.000    0.473    0.537    0.474    0.488    0.409
 113950.000    0.486    0.517    0.469    0.502    0.426
 114000.000    0.464    0.553    0.422    0.499    0.440
 114050.000    0.489    0.554    0.421    0.492    0.416
 114100.000    0.480    0.560    0.442    0.471    0.437
 114150.000    0.489    0.534    0.463    0.499    0.435
 114200.000    0.489    0.506    0.452    0.506    0.433
 114250.000    0.482    0.533    0.415    0.487    0.433
 114300.000    0.492    0.586    0.465    0.500    0.429
 114350.000    0.481    0.516    0.467    0.504    0.421
 114400.000    0.473    0.514    0.451    0.500    0.465
 114450.000    0.477    0.514    0.467    0.503    0.434
 114500.000    0.494    0.558    0.459    0.503    0.426
 114550.000    0.487    0.519    0.417    0.494    0.423
 114600.000    0.483    0.566    0.474    0.501    0.416
 114650.000    0.494    0.522    0.473    0.506    0.435
 114700.000    0.487    0.520    0.476    0.498    0.447
 114750.000    0.479    0.539    0.459    0.508    0.431
 114800.000    0.478    0.522    0.473    0.516    0.435
 114850.000    0.487    0.530    0.491    0.495    0.446
 114900.000    0.487    0.547    0.443    0.493    0.447
 114950.000    0.464    0.524    0.475    0.497    0.445
 115000.000    0.485    0.499    0.473    0.501    0.431
 115050.000    0.480    0.512    0.455    0.496    0.443
 115100.000    0.478    0.514    0.457    0.506    0.423
 115150.000    0.499    0.518    0.464    0.489    0.421
 115200.000    0.472    0.530    0.442    0.502    0.420
 115250.000    0.473    0.580    0.466    0.496    0.453
 115300.000    0.489    0.538    0.446    0.492    0.439
 115350.000    0.489    0.568    0.465    0.496    0.446
 115400.000    0.473    0.481    0.447    0.502    0.415
 115450.000    0.482    0.514    0.455    0.506    0.444
 115500.000    0.486    0.554    0.463    0.506    0.426
 115550.000    0.497    0.529    0.436    0.500    0.443
 115600.000    0.494    0.539    0.451    0.478    0.403
 115650.000    0.472    0.539    0.468    0.498    0.466
 115700.000    0.475    0.522    0.466    0.508    0.413
 115750.000    0.471    0.513    0.444    0.490    0.460
 115800.000    0.488    0.538    0.458    0.506    0.433
 115850.000    0.500    0.561    0.460    0.517    0.421
 115900.000    0.485    0.503    0.466    0.502    0.435
 115950.000    0.482    0.486    0.440    0.494    0.429
 116000.000    0.475    0.540    0.473    0.496    0.431
 116050.000    0.486    0.511    0.483    0.504    0.433
 116100.000    0.490    0.529    0.450    0.498    0.421
 116150.000    0.485    0.518    0.442    0.495    0.434
 116200.000    0.485    0.523    0.470    0.507    0.429
 116250.000    0.479    0.561    0.459    0.494    0.430
 116300.000    0.494    0.515    0.484    0.490    0.444
 116350.000    0.487    0.585    0.435    0.496    0.437
 116400.000    0.483    0.495    0.468    0.504    0.420
 116450.000    0.489    0.497    0.456    0.481    0.431
 116500.000    0.478    0.475    0.484    0.531    0.430
 116550.000    0.478    0.525    0.462    0.502    0.428
 116600.000    0.476    0.550    0.476    0.496    0.428
 116650.000    0.481    0.516    0.489    0.516    0.421
 116700.000    0.482    0.523    0.444    0.497    0.414
 116750.000    0.484    0.539    0.416    0.520    0.446
 116800.000    0.501    0.563    0.416    0.506    0.438
 116850.000    0.483    0.519    0.443    0.473    0.454
 116900.000    0.483    0.514    0.458    0.520    0.417
 116950.000    0.487    0.496    0.455    0.507    0.427
 117000.000    0.504    0.515    0.415    0.494    0.429
 117050.000    0.486    0.510    0.426    0.497    0.422
 117100.000    0.493    0.478    0.483    0.502    0.432
 117150.000    0.486    0.604    0.459    0.514    0.416
 117200.000    0.498    0.526    0.455    0.497    0.441
 117250.000    0.492    0.507    0.438    0.498    0.425
 117300.000    0.480    0.569    0.478    0.487    0.440
 117350.000    0.470    0.530    0.459    0.483    0.428
 117400.000    0.480    0.506    0.423    0.503    0.436
 117450.000    0.484    0.525    0.419    0.501    0.421
 117500.000    0.476    0.518    0.418    0.488    0.425
 117550.000    0.483    0.498    0.428    0.492    0.445
 117600.000    0.482    0.511    0.439    0.483    0.433
 117650.000    0.486    0.555    0.428    0.507    0.438
 117700.000    0.483    0.558    0.425    0.489    0.418
 117750.000    0.471    0.513    0.424    0.471    0.435
 117800.000    0.498    0.555    0.418    0.477    0.448
 117850.000    0.471    0.517    0.423    0.483    0.452
 117900.000    0.490    0.512    0.416    0.496    0.425
 117950.000    0.470    0.501    0.411    0.487    0.433
 118000.000    0.478    0.488    0.411    0.511    0.434
 118050.000    0.474    0.561    0.428    0.480    0.411
 118100.000    0.497    0.530    0.420    0.491    0.430
 118150.000    0.484    0.520    0.426    0.479    0.436
 118200.000    0.480    0.541    0.470    0.492    0.441
 118250.000    0.479    0.550    0.475    0.490    0.415
 118300.000    0.483    0.536    0.422    0.472    0.432
 118350.000    0.505    0.511    0.471    0.505    0.420
 118400.000    0.488    0.547    0.461    0.518    0.440
 118450.000    0.461    0.539    0.426    0.494    0.417
 118500.000    0.486    0.508    0.467    0.513    0.430
 118550.000    0.490    0.535    0.459    0.513    0.438
 118600.000    0.494    0.502    0.463    0.482    0.436
 118650.000    0.485    0.586    0.454    0.501    0.437
 118700.000    0.481    0.576    0.478    0.497    0.416
 118750.000    0.486    0.516    0.455    0.505    0.429
 118800.000    0.470    0.506    0.470    0.498    0.467
 118850.000    0.486    0.525    0.473    0.499    0.429
 118900.000    0.476    0.550    0.461    0.511    0.444
 118950.000    0.481    0.527    0.467    0.502    0.420
 119000.000    0.483    0.541    0.477    0.491    0.436
 119050.000    0.472    0.497    0.465    0.506    0.431
 119100.000    0.489    0.541    0.460    0.519    0.424
 119150.000    0.485    0.518    0.464    0.494    0.439
 119200.000    0.471    0.585    0.440    0.508    0.419
 119250.000    0.484    0.527    0.471    0.510    0.413
 119300.000    0.485    0.506    0.475    0.500    0.428
 119350.000    0.487    0.554    0.468    0.496    0.424
 119400.000    0.491    0.560    0.447    0.511    0.415
 119450.000    0.484    0.526    0.448    0.485    0.435
 119500.000    0.485    0.545    0.486    0.502    0.435
 119550.000    0.497    0.518    0.484    0.496    0.434
 119600.000    0.492    0.534    0.457    0.504    0.436
 119650.000    0.487    0.517    0.448    0.534    0.430
 119700.000    0.480    0.521    0.408    0.481    0.458
 119750.000    0.478    0.543    0.434    0.479    0.422
 119800.000    0.486    0.506    0.472    0.503    0.465
 119850.000    0.494    0.499    0.422    0.493    0.434
 119900.000    0.489    0.532    0.422    0.498    0.421
 119950.000    0.501    0.554    0.431    0.486    0.456
 120000.000    0.506    0.529    0.427    0.478    0.427
 120050.000    0.470    0.522    0.421    0.510    0.440
 120100.000    0.492    0.492    0.418    0.500    0.419
 120150.000    0.472    0.519    0.419    0.468    0.439
 120200.000    0.482    0.530    0.468    0.472    0.415
 120250.000    0.489    0.571    0.486    0.492    0.437
 120300.000    0.482    0.526    0.460    0.482    0.414
 120350.000    0.490    0.535    0.419    0.472    0.425
 120400.000    0.486    0.486    0.404    0.510    0.424
 120450.000    0.486    0.521    0.416    0.482    0.416
 120500.000    0.475    0.510    0.440    0.478    0.434
 120550.000    0.480    0.524    0.436    0.496    0.420
 120600.000    0.490    0.540    0.431    0.485    0.409
 120650.000    0.487    0.578    0.478    0.472    0.448
 120700.000    0.477    0.563    0.465    0.485    0.412
 120750.000    0.485    0.510    0.473    0.509    0.416
 120800.000    0.472    0.532    0.420    0.486    0.429
 120850.000    0.479    0.508    0.444    0.494    0.402
 120900.000    0.498    0.541    0.436    0.482    0.440
 120950.000    0.485    0.536    0.439    0.502    0.417
 121000.000    0.483    0.583    0.457    0.492    0.434
 121050.000    0.494    0.546    0.451    0.483    0.430
 121100.000    0.481    0.515    0.453    0.489    0.412
 121150.000    0.483    0.542    0.456    0.494    0.433
 121200.000    0.503    0.535    0.465    0.495    0.454
 121250.000    0.495    0.552    0.463    0.481    0.418
 121300.000    0.471    0.548    0.459    0.484    0.416
 121350.000    0.480    0.540    0.440    0.487    0.428
 121400.000    0.488    0.512    0.477    0.497    0.436
 121450.000    0.483    0.565    0.470    0.517    0.417
 121500.000    0.487    0.569    0.470    0.481    0.406
 121550.000    0.492    0.547    0.463    0.482    0.444
 121600.000    0.476    0.520    0.425    0.470    0.419
 121650.000    0.489    0.510    0.443    0.485    0.410
 121700.000    0.493    0.495    0.423    0.490    0.437
 121750.000    0.487    0.484    0.439    0.511    0.414
 121800.000    0.498    0.513    0.414    0.483    0.420
 121850.000    0.497    0.515    0.434    0.452    0.418
 121900.000    0.491    0.484    0.418    0.493    0.453
 121950.000    0.484    0.528    0.419    0.491    0.414
 122000.000    0.503    0.525    0.424    0.467    0.435
 122050.000    0.486    0.579    0.422    0.467    0.432
 122100.000    0.475    0.528    0.435    0.496    0.410
 122150.000    0.490    0.522    0.484    0.520    0.455
 122200.000    0.484    0.534    0.403    0.492    0.430
 122250.000    0.502    0.533    0.419    0.482    0.456
 122300.000    0.486    0.541    0.467    0.485    0.438
 122350.000    0.477    0.507    0.412    0.502    0.422
 122400.000    0.484    0.514    0.422    0.472    0.415
 122450.000    0.471    0.526    0.434    0.496    0.432
 122500.000    0.483    0.545    0.447    0.508    0.443
 122550.000    0.493    0.539    0.425    0.482    0.456
 122600.000    0.491    0.529    0.428    0.478    0.441
 122650.000    0.496    0.511    0.415    0.482    0.446
 122700.000    0.474    0.534    0.433    0.502    0.431
 122750.000    0.487    0.522    0.403    0.479    0.449
 122800.000    0.473    0.558    0.430    0.480    0.427
 122850.000    0.479    0.552    0.421    0.502    0.432
 122900.000    0.479    0.528    0.441    0.483    0.452
 122950.000    0.493    0.582    0.405    0.479    0.427
 123000.000    0.489    0.517    0.425    0.471    0.431
 123050.000    0.488    0.487    0.417    0.481    0.425
 123100.000    0.477    0.570    0.415    0.505    0.454
 123150.000    0.468    0.543    0.437    0.482    0.450
 123200.000    0.482    0.497    0.425    0.481    0.433
 123250.000    0.484    0.532    0.415    0.501    0.409
 123300.000    0.477    0.532    0.438    0.494    0.410
 123350.000    0.490    0.508    0.427    0.489    0.429
 123400.000    0.489    0.360    0.443    0.499    0.420
 123450.000    0.479    0.328    0.425    0.499    0.393
 123500.000    0.483    0.371    0.429    0.473    0.420
 123550.000    0.487    0.357    0.426    0.471    0.409
 123600.000    0.495    0.376    0.416    0.475    0.427
 123650.000    0.477    0.355    0.420    0.497    0.417
 123700.000    0.478    0.350    0.440    0.445    0.413
 123750.000    0.490    0.383    0.425    0.461    0.447
 123800.000    0.470    0.324    0.436    0.481    0.422
 123850.000    0.493    0.397    0.462    0.476    0.430
 123900.000    0.498    0.336    0.432    0.478    0.441
 123950.000    0.491    0.342    0.416    0.482    0.411
 124000.000    0.490    0.389    0.437    0.487    0.450
 124050.000    0.491    0.378    0.424    0.484    0.414
 124100.000    0.490    0.405    0.418    0.468    0.422
 124150.000    0.485    0.342    0.426    0.457    0.438
 124200.000    0.497    0.364    0.424    0.472    0.424
 124250.000    0.478    0.355    0.418    0.474    0.408
 124300.000    0.475    0.345    0.422    0.479    0.444
 124350.000    0.476    0.356    0.431    0.467    0.422
 124400.000    0.496    0.351    0.432    0.461    0.440
 124450.000    0.497    0.371    0.430    0.484    0.424
 124500.000    0.481    0.363    0.434    0.474    0.432
 124550.000    0.480    0.396    0.417    0.460    0.428
 124600.000    0.499    0.347    0.425    0.467    0.437
 124650.000    0.461    0.382    0.408    0.480    0.432
 124700.000    0.484    0.375    0.421    0.463    0.426
 124750.000    0.494    0.366    0.436    0.473    0.435
 124800.000    0.495    0.356    0.429    0.491    0.436
 124850.000    0.480    0.368    0.431    0.492    0.436
 124900.000    0.481    0.384    0.425    0.506    0.449
 124950.000    0.471    0.405    0.417    0.480    0.431
 125000.000    0.479    0.413    0.458    0.502    0.428
 125050.000    0.462    0.559    0.416    0.493    0.420
 125100.000    0.495    0.567    0.459    0.472    0.426
 125150.000    0.487    0.546    0.456    0.510    0.433
 125200.000    0.495    0.523    0.457    0.520    0.421
 125250.000    0.494    0.499    0.483    0.494    0.448
 125300.000    0.484    0.536    0.455    0.519    0.439
 125350.000    0.489    0.527    0.457    0.498    0.425
 125400.000    0.483    0.559    0.467    0.494    0.430
 125450.000    0.476    0.496    0.450    0.504    0.435
 125500.000    0.458    0.482    0.464    0.496    0.414
 125550.000    0.489    0.572    0.456    0.504    0.413
 125600.000    0.490    0.549    0.452    0.492    0.428
 125650.000    0.484    0.535    0.441    0.488    0.420
 125700.000    0.471    0.564    0.456    0.498    0.441
 125750.000    0.490    0.523    0.451    0.505    0.437
 125800.000    0.487    0.536    0.472    0.500    0.458
 125850.000    0.495    0.561    0.474    0.498    0.416
 125900.000    0.482    0.532    0.463    0.503    0.434
 125950.000    0.480    0.531    0.460    0.501    0.429
 126000.000    0.486    0.555    0.454    0.507    0.418
 126050.000    0.485    0.525    0.467    0.510    0.425
 126100.000    0.479    0.541    0.464    0.500    0.431
 126150.000    0.483    0.561    0.457    0.499    0.418
 126200.000    0.494    0.496    0.469    0.507    0.421
 126250.000    0.484    0.478    0.461    0.510    0.449
 126300.000    0.483    0.546    0.466    0.488    0.426
 126350.000    0.493    0.504    0.449    0.501    0.432
 126400.000    0.489    0.524    0.448    0.486    0.402
 126450.000    0.484    0.529    0.458    0.497    0.404
 126500.000    0.486    0.507    0.480    0.520    0.404
 126550.000    0.492    0.552    0.469    0.490    0.415
 126600.000    0.485    0.504    0.463    0.493    0.440
 126650.000    0.485    0.528    0.470    0.491    0.416
 126700.000    0.481    0.504    0.456    0.507    0.439
 126750.000    0.487    0.581    0.458    0.486    0.426
 126800.000    0.488    0.505    0.472    0.492    0.444
 126850.000    0.484    0.509    0.481    0.516    0.435
 126900.000    0.487    0.502    0.445    0.510    0.422
 126950.000    0.477    0.541    0.463    0.503    0.408
 127000.000    0.494    0.530    0.427    0.487    0.437
 127050.000    0.486    0.518    0.423    0.495    0.424
 127100.000    0.477    0.524    0.451    0.487    0.433
 127150.000    0.483    0.513    0.419    0.489    0.422
 127200.000    0.475    0.507    0.436    0.499    0.431
 127250.000    0.473    0.498    0.416    0.520    0.417
 127300.000    0.485    0.526    0.435    0.499    0.419
 127350.000    0.488    0.533    0.433    0.479    0.428
 127400.000    0.497    0.519    0.424    0.497    0.432
 127450.000    0.483    0.496    0.453    0.513    0.420
 127500.000    0.473    0.531    0.420    0.478    0.424
 127550.000    0.494    0.513    0.469    0.507    0.423
 127600.000    0.483    0.580    0.487    0.517    0.453
 127650.000    0.488    0.537    0.450    0.489    0.447
 127700.000    0.474    0.511    0.458    0.499    0.418
 127750.000    0.489    0.520    0.459    0.493    0.431
 127800.000    0.485    0.537    0.459    0.515    0.438
 127850.000    0.487    0.521    0.457    0.482    0.437
 127900.000    0.490    0.551    0.465    0.496    0.436
 127950.000    0.485    0.535    0.428    0.512    0.426
 128000.000    0.470    0.539    0.457    0.492    0.450
 128050.000    0.490    0.519    0.476    0.490    0.433
 128100.000    0.490    0.569    0.467    0.498    0.425
 128150.000    0.491    0.555    0.447    0.500    0.424
 128200.000    0.486    0.503    0.474    0.495    0.429
 128250.000    0.488    0.544    0.445    0.503    0.438
 128300.000    0.484    0.572    0.467    0.501    0.440
 128350.000    0.483    0.539    0.463    0.505    0.436
 128400.000    0.482    0.531    0.449    0.514    0.426
 128450.000    0.494    0.540    0.478    0.492    0.431
 128500.000    0.482    0.525    0.445    0.480    0.456
 128550.000    0.470    0.519    0.443    0.489    0.434
 128600.000    0.475    0.480    0.458    0.505    0.422
 128650.000    0.495    0.491    0.468    0.502    0.432
 128700.000    0.492    0.522    0.472    0.495    0.440
 128750.000    0.474    0.521    0.408    0.507    0.425
 128800.000    0.486    0.498    0.439    0.522    0.426
 128850.000    0.475    0.522    0.466    0.499    0.429
 128900.000    0.485    0.490    0.434    0.510    0.443
 128950.000    0.500    0.548    0.453    0.482    0.433
 129000.000    0.480    0.532    0.425    0.501    0.433
 129050.000    0.480    0.526    0.426    0.510    0.400
 129100.000    0.487    0.570    0.451    0.506    0.416
 129150.000    0.486    0.544    0.466    0.505    0.425
 129200.000    0.480    0.548    0.483    0.516    0.438
 129250.000    0.479    0.527    0.466    0.494    0.404
 129300.000    0.485    0.519    0.462    0.499    0.419
 129350.000    0.477    0.530    0.460    0.519    0.463
 129400.000    0.484    0.521    0.463    0.496    0.437
 129450.000    0.482    0.528    0.468    0.501    0.442
 129500.000    0.468    0.532    0.458    0.501    0.448
 129550.000    0.492    0.492    0.463    0.511    0.441
 129600.000    0.486    0.521    0.462    0.504    0.412
 129650.000    0.502    0.546    0.435    0.491    0.414
 129700.000    0.472    0.507    0.437    0.505    0.410
 129750.000    0.500    0.522    0.425    0.489    0.442
 129800.000    0.480    0.529    0.434    0.517    0.457
 129850.000    0.498    0.555    0.470    0.498    0.426
 129900.000    0.477    0.515    0.454    0.524    0.440
 129950.000    0.484    0.531    0.464    0.493    0.441
 130000.000    0.484    0.524    0.475    0.511    0.422
 130050.000    0.480    0.577    0.482    0.524    0.450
 130100.000    0.484    0.548    0.463    0.513    0.425
 130150.000    0.487    0.560    0.426    0.498    0.429
 130200.000    0.497    0.530    0.445    0.490    0.447
 130250.000    0.489    0.605    0.405    0.508    0.432
 130300.000    0.482    0.575    0.411    0.484    0.434
 130350.000    0.468    0.568    0.475    0.496    0.438
 130400.000    0.487    0.535    0.432    0.462    0.421
 130450.000    0.494    0.515    0.428    0.501    0.441
 130500.000    0.495    0.555    0.423    0.503    0.449
 130550.000    0.477    0.561    0.431    0.492    0.450
 130600.000    0.486    0.526    0.430    0.490    0.439
 130650.000    0.485    0.537    0.464    0.489    0.434
 130700.000    0.496    0.539    0.458    0.493    0.443
 130750.000    0.480    0.559    0.460    0.490    0.404
 130800.000    0.471    0.565    0.488    0.498    0.439
 130850.000    0.482    0.564    0.465    0.495    0.449
 130900.000    0.488    0.547    0.433    0.476    0.420
 130950.000    0.482    0.498    0.468    0.509    0.437
 131000.000    0.492    0.538    0.455    0.506    0.421
 131050.000    0.481    0.511    0.457    0.476    0.445
 131100.000    0.490    0.503    0.458    0.503    0.443
 131150.000    0.484    0.550    0.458    0.505    0.442
 131200.000    0.486    0.540    0.465    0.508    0.440
 131250.000    0.489    0.481    0.452    0.500    0.418
 131300.000    0.480    0.502    0.447    0.495    0.451
 131350.000    0.494    0.513    0.444    0.511    0.441
 131400.000    0.488    0.522    0.456    0.515    0.451
 131450.000    0.483    0.569    0.466    0.497    0.432
 131500.000    0.471    0.542    0.459    0.504    0.449
 131550.000    0.486    0.563    0.467    0.501    0.425
 131600.000    0.498    0.519    0.439    0.506    0.432
 131650.000    0.485    0.507    0.444    0.512    0.439
 131700.000    0.488    0.503    0.478    0.498    0.429
 131750.000    0.488    0.523    0.468    0.499    0.452
 131800.000    0.477    0.503    0.438    0.499    0.433
 131850.000    0.483    0.533    0.458    0.509    0.423
 131900.000    0.474    0.549    0.467    0.479    0.426
 131950.000    0.496    0.549    0.451    0.495    0.439
 132000.000    0.483    0.547    0.407    0.488    0.445
 132050.000    0.485    0.557    0.479    0.497    0.451
 132100.000    0.479    0.558    0.484    0.493    0.433
 132150.000    0.491    0.484    0.427    0.514    0.428
 132200.000    0.486    0.517    0.459    0.506    0.429
 132250.000    0.486    0.518    0.476    0.482    0.440
 132300.000    0.486    0.537    0.470    0.495    0.428
 132350.000    0.492    0.476    0.476    0.492    0.468
 132400.000    0.487    0.540    0.470    0.514    0.436
 132450.000    0.480    0.463    0.483    0.495    0.450
 132500.000    0.485    0.502    0.464    0.497    0.431
 132550.000    0.486    0.562    0.459    0.510    0.432
 132600.000    0.486    0.519    0.445    0.503    0.426
 132650.000    0.492    0.518    0.465    0.508    0.420
 132700.000    0.477    0.473    0.464    0.490    0.425
 132750.000    0.490    0.510    0.450    0.506    0.456
 132800.000    0.485    0.524    0.452    0.524    0.426
 132850.000    0.487    0.518    0.462    0.487    0.435
 132900.000    0.506    0.537    0.461    0.494    0.408
 132950.000    0.486    0.496    0.489    0.484    0.426
 133000.000    0.483    0.533    0.455    0.485    0.422
 133050.000    0.479    0.553    0.488    0.494    0.413
 133100.000    0.491    0.528    0.436    0.504    0.423
 133150.000    0.495    0.527    0.452    0.510    0.429
 133200.000    0.482    0.544    0.458    0.497    0.421
 133250.000    0.476    0.556    0.471    0.487    0.400
 133300.000    0.485    0.499    0.457    0.521    0.434
 133350.000    0.484    0.525    0.461    0.510    0.431
 133400.000    0.479    0.542    0.457    0.502    0.434
 133450.000    0.483    0.539    0.455    0.508    0.441
 133500.000    0.482    0.513    0.448    0.512    0.436
 133550.000    0.486    0.547    0.466    0.491    0.455
 133600.000    0.494    0.538    0.482    0.507    0.433
 133650.000    0.495    0.509    0.427    0.492    0.414
 133700.000    0.482    0.551    0.480    0.490    0.429
 133750.000    0.481    0.495    0.450    0.508    0.431
 133800.000    0.483    0.550    0.466    0.495    0.433
 133850.000    0.486    0.531    0.455    0.494    0.425
 133900.000    0.488    0.532    0.453    0.531    0.431
 133950.000    0.490    0.516    0.469    0.522    0.443
 134000.000    0.492    0.566    0.449    0.500    0.439
 134050.000    0.489    0.526    0.457    0.495    0.418
 134100.000    0.479    0.537    0.430    0.488    0.436
 134150.000    0.495    0.515    0.444    0.504    0.429
 134200.000    0.490    0.530    0.443    0.501    0.426
 134250.000    0.488    0.545    0.447    0.513    0.406
 134300.000    0.492    0.523    0.435    0.505    0.448
 134350.000    0.492    0.498    0.426    0.484    0.408
 134400.000    0.480    0.503    0.462    0.523    0.444
 134450.000    0.491    0.501    0.472    0.507    0.418
 134500.000    0.493    0.512    0.461    0.504    0.428
 134550.000    0.477    0.506    0.474    0.506    0.439
 134600.000    0.492    0.512    0.461    0.506    0.449
 134650.000    0.482    0.523    0.457    0.499    0.429
 134700.000    0.490    0.490    0.428    0.508    0.434
 134750.000    0.488    0.520    0.475    0.472    0.434
 134800.000    0.499    0.556    0.484    0.485    0.429
 134850.000    0.486    0.518    0.427    0.467    0.455
 134900.000    0.486    0.543    0.471    0.499    0.425
 134950.000    0.491    0.563    0.456    0.503    0.423
 135000.000    0.470    0.517    0.454    0.476    0.433
 135050.000    0.485    0.590    0.469    0.486    0.427
 135100.000    0.500    0.578    0.457    0.508    0.425
 135150.000    0.486    0.521    0.470    0.469    0.449
 135200.000    0.491    0.533    0.435    0.507    0.433
 135250.000    0.488    0.552    0.476    0.492    0.429
 135300.000    0.474    0.512    0.439    0.491    0.415
 135350.000    0.485    0.536    0.456    0.477    0.423
 135400.000    0.488    0.508    0.431    0.484    0.438
 135450.000    0.490    0.507    0.465    0.500    0.429
 135500.000    0.491    0.511    0.465    0.516    0.435
 135550.000    0.495    0.503    0.471    0.506    0.401
 135600.000    0.480    0.538    0.460    0.500    0.421
 135650.000    0.493    0.485    0.452    0.496    0.453
 135700.000    0.487    0.509    0.422    0.485    0.438
 135750.000    0.479    0.540    0.421    0.466    0.421
 135800.000    0.497    0.561    0.485    0.472    0.419
 135850.000    0.474    0.507    0.418    0.498    0.446
 135900.000    0.479    0.532    0.461    0.495    0.436
 135950.000    0.480    0.559    0.470    0.495    0.419
 136000.000    0.491    0.529    0.422    0.484    0.432
 136050.000    0.490    0.512    0.470    0.490    0.439
 136100.000    0.484    0.562    0.475    0.486    0.423
 136150.000    0.485    0.512    0.435    0.465    0.421
 136200.000    0.488    0.569    0.422    0.474    0.433
 136250.000    0.494    0.549    0.425    0.467    0.445
 136300.000    0.472    0.536    0.432    0.498    0.434
 136350.000    0.486    0.544    0.431    0.499    0.452
 136400.000    0.485    0.506    0.427    0.488    0.438
 136450.000    0.492    0.533    0.398    0.495    0.424
 136500.000    0.475    0.450    0.449    0.471    0.440
 136550.000    0.482    0.379    0.455    0.489    0.423
 136600.000    0.476    0.364    0.454    0.487    0.453
 136650.000    0.467    0.377    0.427    0.489    0.434
 136700.000    0.483    0.352    0.448    0.490    0.453
 136750.000    0.481    0.354    0.461    0.505    0.437
 136800.000    0.481    0.369    0.418    0.493    0.439
 136850.000    0.461    0.348    0.422    0.483    0.455
 136900.000    0.479    0.335    0.418    0.492    0.432
 136950.000    0.488    0.345    0.426    0.500    0.437
 137000.000    0.467    0.363    0.420    0.501    0.431
 137050.000    0.500    0.347    0.411    0.473    0.433
 137100.000    0.492    0.364    0.429    0.488    0.455
 137150.000    0.468    0.402    0.434    0.469    0.453
 137200.000    0.477    0.356    0.401    0.515    0.415
 137250.000    0.474    0.378    0.426    0.479    0.436
 137300.000    0.482    0.323    0.429    0.521    0.430
 137350.000    0.488    0.379    0.410    0.482    0.440
 137400.000    0.497    0.360    0.438    0.476    0.436
 137450.000    0.489    0.365    0.433    0.488    0.441
 137500.000    0.476    0.377    0.438    0.476    0.441
 137550.000    0.493    0.392    0.409    0.478    0.447
 137600.000    0.481    0.402    0.431    0.470    0.437
 137650.000    0.485    0.368    0.420    0.497    0.433
 137700.000    0.471    0.364    0.430    0.504    0.435
 137750.000    0.476    0.376    0.417    0.475    0.429
 137800.000    0.480    0.363    0.417    0.478    0.422
 137850.000    0.471    0.386    0.457    0.468    0.430
 137900.000    0.475    0.325    0.416    0.508    0.437
 137950.000    0.473    0.358    0.415    0.486    0.425
 138000.000    0.480    0.365    0.429    0.495    0.439
 138050.000    0.467    0.349    0.434    0.469    0.430
 138100.000    0.466    0.343    0.447    0.468    0.426
 138150.000    0.484    0.337    0.450    0.457    0.420
 138200.000    0.485    0.375    0.428    0.495    0.442
 138250.000    0.484    0.340    0.430    0.480    0.426
 138300.000    0.465    0.334    0.427    0.514    0.435
 138350.000    0.481    0.403    0.432    0.471    0.426
 138400.000    0.468    0.360    0.414    0.506    0.423
 138450.000    0.503    0.367    0.414    0.480    0.430
 138500.000    0.495    0.358    0.440    0.484    0.448
 138550.000    0.475    0.359    0.474    0.500    0.424
 138600.000    0.469    0.330    0.437    0.511    0.422
 138650.000    0.485    0.335    0.463    0.497    0.428
 138700.000    0.477    0.354    0.425    0.490    0.433
 138750.000    0.493    0.367    0.424    0.494    0.429
 138800.000    0.484    0.366    0.416    0.482    0.412
 138850.000    0.489    0.345    0.433    0.496    0.432
 138900.000    0.487    0.386    0.423    0.477    0.438
 138950.000    0.491    0.414    0.426    0.486    0.423
 139000.000    0.481    0.318    0.422    0.477    0.419
 139050.000    0.485    0.396    0.451    0.458    0.417
 139100.000    0.474    0.366    0.447    0.459    0.419
 139150.000    0.494    0.470    0.419    0.496    0.418
 139200.000    0.466    0.367    0.438    0.495    0.425
 139250.000    0.484    0.344    0.417    0.498    0.423
 139300.000    0.495    0.363    0.423    0.483    0.427
 139350.000    0.472    0.354    0.422    0.480    0.421
 139400.000    0.479    0.333    0.419    0.491    0.433
 139450.000    0.491    0.386    0.453    0.481    0.416
 139500.000    0.481    0.431    0.433    0.486    0.420
 139550.000    0.476    0.363    0.414    0.488    0.424
 139600.000    0.463    0.358    0.421    0.481    0.424
 139650.000    0.472    0.354    0.470    0.507    0.428
 139700.000    0.480    0.347    0.467    0.504    0.458
 139750.000    0.484    0.345    0.445    0.479    0.447
 139800.000    0.498    0.334    0.427    0.500    0.435
 139850.000    0.469    0.368    0.445    0.452    0.423
 139900.000    0.472    0.366    0.413    0.499    0.468
 139950.000    0.466    0.371    0.421    0.519    0.429
 140000.000    0.463    0.336    0.428    0.500    0.428
 140050.000    0.484    0.352    0.458    0.496    0.444
 140100.000    0.483    0.360    0.421    0.469    0.437
 140150.000    0.492    0.367    0.428    0.462    0.437
 140200.000    0.493    0.342    0.425    0.481    0.425
 140250.000    0.465    0.371    0.436    0.487    0.442
 140300.000    0.496    0.350    0.425    0.471    0.426
 140350.000    0.489    0.366    0.415    0.491    0.407
 140400.000    0.487    0.357    0.415    0.460    0.414
 140450.000    0.478    0.399    0.405    0.484    0.434
 140500.000    0.485    0.357    0.412    0.486    0.448
 140550.000    0.449    0.481    0.418    0.483    0.451
 140600.000    0.486    0.573    0.427    0.496    0.418
 140650.000    0.486    0.507    0.430    0.480    0.452
 140700.000    0.475    0.561    0.412    0.475    0.445
 140750.000    0.483    0.526    0.443    0.467    0.428
 140800.000    0.485    0.528    0.429    0.502    0.462
 140850.000    0.485    0.498    0.456    0.495    0.430
 140900.000    0.479    0.529    0.485    0.497    0.425
 140950.000    0.489    0.515    0.416    0.515    0.441
 141000.000    0.497    0.500    0.455    0.496    0.443
 141050.000    0.485    0.568    0.456    0.506    0.433
 141100.000    0.479    0.386    0.465    0.507    0.437
 141150.000    0.478    0.344    0.463    0.504    0.457
 141200.000    0.470    0.371    0.426    0.496    0.434
 141250.000    0.465    0.348    0.426    0.490    0.441
 141300.000    0.461    0.326    0.409    0.482    0.427
 141350.000    0.482    0.345    0.436    0.486    0.423
 141400.000    0.480    0.362    0.440    0.506    0.433
 141450.000    0.479    0.357    0.428    0.495    0.408
 141500.000    0.478    0.398    0.447    0.498    0.431
 141550.000    0.467    0.399    0.451    0.511    0.432
 141600.000    0.491    0.351    0.476    0.498    0.433
 141650.000    0.486    0.392    0.453    0.471    0.425
 141700.000    0.464    0.365    0.423    0.496    0.438
 141750.000    0.466    0.364    0.434    0.491    0.417
 141800.000    0.484    0.373    0.466    0.485    0.420
 141850.000    0.484    0.341    0.429    0.486    0.443
 141900.000    0.489    0.339    0.418    0.498    0.425
 141950.000    0.493    0.365    0.419    0.472    0.426
 142000.000    0.477    0.345    0.452    0.476    0.422
 142050.000    0.467    0.375    0.449    0.467    0.445
 142100.000    0.487    0.382    0.472    0.495    0.411
 142150.000    0.468    0.547    0.467    0.487    0.440
 142200.000    0.498    0.387    0.433    0.501    0.430
 142250.000    0.476    0.422    0.416    0.492    0.420
 142300.000    0.482    0.354    0.436    0.489    0.438
 142350.000    0.482    0.384    0.443    0.476    0.444
 142400.000    0.458    0.328    0.414    0.488    0.430
 142450.000    0.495    0.371    0.435    0.479    0.436
 142500.000    0.484    0.378    0.426    0.480    0.451
 142550.000    0.484    0.391    0.472    0.484    0.439
 142600.000    0.486    0.406    0.450    0.497    0.439
 142650.000    0.480    0.366    0.461    0.471    0.405
 142700.000    0.485    0.515    0.425    0.492    0.421
 142750.000    0.479    0.546    0.454    0.467    0.428
 142800.000    0.479    0.540    0.461    0.475    0.438
 142850.000    0.489    0.575    0.453    0.483    0.427
 142900.000    0.474    0.539    0.438    0.472    0.429
 142950.000    0.484    0.526    0.428    0.480    0.440
 143000.000    0.481    0.506    0.456    0.476    0.456
 143050.000    0.488    0.520    0.480    0.489    0.422
 143100.000    0.498    0.525    0.408    0.506    0.418
 143150.000    0.487    0.524    0.423    0.481    0.412
 143200.000    0.482    0.498    0.412    0.486    0.428
 143250.000    0.463    0.504    0.414    0.463    0.433
 143300.000    0.487    0.530    0.435    0.464    0.412
 143350.000    0.483    0.509    0.435    0.495    0.428
 143400.000    0.480    0.533    0.415    0.505    0.425
 143450.000    0.496    0.543    0.424    0.508    0.421
 143500.000    0.496    0.527    0.429    0.494    0.435
 143550.000    0.489    0.513    0.418    0.489    0.446
 143600.000    0.479    0.535    0.428    0.512    0.426
 143650.000    0.470    0.536    0.431    0.529    0.437
 143700.000    0.493    0.499    0.420    0.507    0.411
 143750.000    0.504    0.530    0.415    0.536    0.418
 143800.000    0.483    0.505    0.436    0.498    0.437
 143850.000    0.461    0.523    0.439    0.512    0.410
 143900.000    0.482    0.507    0.437    0.500    0.407
 143950.000    0.483    0.498    0.413    0.518    0.409
 144000.000    0.497    0.552    0.438    0.485    0.429
 144050.000    0.490    0.514    0.419    0.485    0.413
 144100.000    0.466    0.508    0.413    0.508    0.430
 144150.000    0.489    0.517    0.426    0.483    0.450
 144200.000    0.495    0.437    0.425    0.538    0.423
 144250.000    0.498    0.553    0.440    0.470    0.428
 144300.000    0.498    0.552    0.419    0.485    0.417
 144350.000    0.467    0.563    0.433    0.487    0.398
 144400.000    0.468    0.490    0.444    0.493    0.419
 144450.000    0.496    0.553    0.417    0.479    0.436
 144500.000    0.391    0.542    0.421    0.502    0.427
 144550.000    0.488    0.502    0.418    0.502    0.439
 144600.000    0.483    0.531    0.427    0.465    0.417
 144650.000    0.468    0.535    0.455    0.515    0.432
 144700.000    0.488    0.548    0.432    0.495    0.402
 144750.000    0.474    0.513    0.430    0.516    0.425
 144800.000    0.476    0.516    0.427    0.485    0.415
 144850.000    0.483    0.558    0.419    0.493    0.420
 144900.000    0.472    0.526    0.425    0.470    0.394
 144950.000    0.482    0.504    0.412    0.475    0.417
 145000.000    0.485    0.502    0.426    0.487    0.425
 145050.000    0.491    0.564    0.395    0.493    0.425
 145100.000    0.490    0.536    0.439    0.483    0.451
 145150.000    0.489    0.516    0.423    0.500    0.417
 145200.000    0.486    0.524    0.471    0.501    0.455
 145250.000    0.493    0.504    0.461    0.485    0.443
 145300.000    0.484    0.487    0.435    0.482    0.445
 145350.000    0.461    0.527    0.429    0.502    0.430
 145400.000    0.464    0.547    0.447    0.464    0.409
 145450.000    0.488    0.514    0.432    0.501    0.428
 145500.000    0.487    0.514    0.424    0.494    0.469
 145550.000    0.469    0.550    0.429    0.477    0.432
 145600.000    0.482    0.368    0.474    0.471    0.410
 145650.000    0.486    0.555    0.461    0.492    0.427
 145700.000    0.472    0.502    0.433    0.518    0.417
 145750.000    0.494    0.563    0.408    0.493    0.427
 145800.000    0.505    0.550    0.423    0.489    0.448
 145850.000    0.490    0.519    0.430    0.497    0.450
 145900.000    0.478    0.557    0.430    0.490    0.423
 145950.000    0.475    0.547    0.471    0.472    0.421
 146000.000    0.478    0.551    0.477    0.483    0.434
 146050.000    0.474    0.513    0.410    0.493    0.424
 146100.000    0.491    0.523    0.417    0.486    0.434
 146150.000    0.479    0.520    0.407    0.470    0.443
 146200.000    0.478    0.540    0.470    0.482    0.429
 146250.000    0.475    0.525    0.427    0.491    0.436
 146300.000    0.484    0.601    0.479    0.515    0.437
 146350.000    0.491    0.524    0.433    0.489    0.425
 146400.000    0.493    0.555    0.419    0.468    0.418
 146450.000    0.475    0.540    0.435    0.481    0.437
 146500.000    0.490    0.553    0.431    0.484    0.415
 146550.000    0.471    0.498    0.424    0.476    0.428
 146600.000    0.479    0.519    0.427    0.490    0.433
 146650.000    0.479    0.537    0.415    0.469    0.443
 146700.000    0.486    0.574    0.438    0.470    0.427
 146750.000    0.476    0.518    0.416    0.465    0.427
 146800.000    0.487    0.545    0.407    0.468    0.418
 146850.000    0.484    0.550    0.424    0.478    0.425
 146900.000    0.480    0.504    0.421    0.487    0.445
 146950.000    0.467    0.499    0.411    0.481    0.433
 147000.000    0.477    0.523    0.425    0.490    0.423
 147050.000    0.483    0.516    0.423    0.485    0.424
 147100.000    0.477    0.511    0.406    0.515    0.435
 147150.000    0.464    0.533    0.422    0.476    0.461
 147200.000    0.469    0.554    0.417    0.502    0.436
 147250.000    0.479    0.548    0.431    0.490    0.421
 147300.000    0.489    0.493    0.416    0.489    0.430
 147350.000    0.488    0.504    0.411    0.488    0.412
 147400.000    0.469    0.520    0.415    0.491    0.423
 147450.000    0.495    0.547    0.430    0.496    0.443
 147500.000    0.490    0.490    0.433    0.492    0.431
 147550.000    0.491    0.549    0.429    0.481    0.434
 147600.000    0.491    0.533    0.414    0.477    0.450
 147650.000    0.481    0.516    0.425    0.477    0.418
 147700.000    0.463    0.478    0.420    0.484    0.430
 147750.000    0.486    0.502    0.422    0.485    0.407
 147800.000    0.476    0.490    0.421    0.527    0.409
 147850.000    0.485    0.501    0.429    0.485    0.426
 147900.000    0.481    0.542    0.438    0.492    0.438
 147950.000    0.488    0.486    0.423    0.466    0.450
 148000.000    0.488    0.508    0.413    0.478    0.435
 148050.000    0.482    0.480    0.428    0.487    0.420
 148100.000    0.495    0.542    0.464    0.483    0.416
 148150.000    0.481    0.518    0.413    0.504    0.443
 148200.000    0.489    0.536    0.422    0.476    0.424
 148250.000    0.494    0.500    0.428    0.489    0.431
 148300.000    0.488    0.541    0.418    0.454    0.421
 148350.000    0.474    0.524    0.419    0.461    0.423
 148400.000    0.486    0.539    0.427    0.473    0.429
 148450.000    0.493    0.575    0.410    0.483    0.428
 148500.000    0.502    0.631    0.407    0.482    0.453
 148550.000    0.489    0.541    0.414    0.478    0.425
 148600.000    0.494    0.506    0.409    0.492    0.435
 148650.000    0.477    0.501    0.417    0.482    0.422
 148700.000    0.493    0.568    0.426    0.479    0.420
 148750.000    0.496    0.505    0.414    0.485    0.408
 148800.000    0.480    0.530    0.434    0.488    0.411
 148850.000    0.495    0.507    0.432    0.493    0.450
 148900.000    0.465    0.547    0.423    0.498    0.425
 148950.000    0.476    0.337    0.424    0.495    0.437
 149000.000    0.491    0.344    0.427    0.479    0.432
 149050.000    0.488    0.361    0.440    0.490    0.439
 149100.000    0.473    0.347    0.421    0.447    0.434
 149150.000    0.470    0.348    0.417    0.488    0.428
 149200.000    0.474    0.363    0.432    0.486    0.428
 149250.000    0.470    0.349    0.420    0.487    0.417
 149300.000    0.486    0.342    0.431    0.487    0.434
 149350.000    0.468    0.365    0.421    0.487    0.449
 149400.000    0.470    0.359    0.441    0.474    0.405
 149450.000    0.510    0.344    0.412    0.489    0.431
 149500.000    0.504    0.371    0.413    0.465    0.410
 149550.000    0.484    0.383    0.440    0.476    0.438
 149600.000    0.490    0.377    0.418    0.485    0.415
 149650.000    0.483    0.354    0.431    0.476    0.429
 149700.000    0.460    0.353    0.452    0.463    0.428
 149750.000    0.476    0.335    0.423    0.483    0.434
 149800.000    0.485    0.367    0.436    0.461    0.440
 149850.000    0.477    0.374    0.452    0.494    0.424
 149900.000    0.469    0.390    0.425    0.473    0.404
 149950.000    0.472    0.389    0.443    0.479    0.423
 150000.000    0.498    0.356    0.409    0.488    0.427
 150050.000    0.491    0.325    0.421    0.494    0.429
 150100.000    0.491    0.364    0.430    0.498    0.422
 150150.000    0.470    0.387    0.467    0.473    0.442
 150200.000    0.488    0.357    0.427    0.477    0.448
 150250.000    0.480    0.350    0.408    0.490    0.420
 150300.000    0.486    0.336    0.430    0.505    0.452
 150350.000    0.470    0.360    0.436    0.479    0.445
 150400.000    0.483    0.362    0.426    0.480    0.427
 150450.000    0.483    0.350    0.440    0.482    0.455
 150500.000    0.480    0.389    0.423    0.485    0.426
 150550.000    0.478    0.373    0.394    0.489    0.441
 150600.000    0.477    0.382    0.422    0.480    0.414
 150650.000    0.482    0.370    0.463    0.506    0.425
 150700.000    0.485    0.360    0.430    0.471    0.436
 150750.000    0.488    0.344    0.446    0.478    0.422
 150800.000    0.488    0.378    0.417    0.487    0.415
 150850.000    0.491    0.387    0.412    0.468    0.412
 150900.000    0.477    0.390    0.429    0.510    0.417
 150950.000    0.481    0.330    0.437    0.498    0.438
 151000.000    0.482    0.336    0.433    0.492    0.417
 151050.000    0.485    0.368    0.417    0.497    0.426
 151100.000    0.490    0.344    0.420    0.479    0.422
 151150.000    0.474    0.380    0.439    0.462    0.431
 151200.000    0.496    0.342    0.427    0.488    0.435
 151250.000    0.495    0.335    0.417    0.454    0.405
 151300.000    0.497    0.341    0.415    0.460    0.425
 151350.000    0.493    0.370    0.424    0.465    0.430
 151400.000    0.475    0.365    0.432    0.494    0.427
 151450.000    0.481    0.332    0.426    0.465    0.437
 151500.000    0.502    0.340    0.447    0.480    0.444
 151550.000    0.487    0.367    0.429    0.495    0.428
 151600.000    0.493    0.358    0.425    0.480    0.439
 151650.000    0.488    0.385    0.437    0.461    0.443
 151700.000    0.483    0.352    0.433    0.491    0.437
 151750.000    0.497    0.368    0.443    0.480    0.440
 151800.000    0.494    0.333    0.413    0.489    0.435
 151850.000    0.487    0.394    0.410    0.476    0.429
 151900.000    0.494    0.352    0.422    0.478    0.455
 151950.000    0.484    0.354    0.420    0.511    0.439
 152000.000    0.484    0.365    0.438    0.489    0.442
 152050.000    0.482    0.354    0.420    0.479    0.437
 152100.000    0.484    0.341    0.446    0.487    0.462
 152150.000    0.486    0.337    0.419    0.481    0.439
 152200.000    0.491    0.340    0.413    0.476    0.432
 152250.000    0.501    0.338    0.429    0.478    0.433
 152300.000    0.495    0.449    0.398    0.470    0.423
 152350.000    0.485    0.389    0.428    0.478    0.434
 152400.000    0.490    0.344    0.436    0.469    0.420
 152450.000    0.491    0.379    0.445    0.473    0.414
 152500.000    0.491    0.366    0.411    0.470    0.427
 152550.000    0.480    0.346    0.418    0.478    0.440
 152600.000    0.490    0.434    0.418    0.487    0.424
 152650.000    0.474    0.380    0.425    0.496    0.433
 152700.000    0.495    0.377    0.417    0.487    0.436
 152750.000    0.466    0.353    0.431    0.510    0.430
 152800.000    0.487    0.372    0.418    0.473    0.433
 152850.000    0.481    0.359    0.424    0.464    0.430
 152900.000    0.476    0.386    0.439    0.453    0.432
 152950.000    0.480    0.361    0.424    0.479    0.431
 153000.000    0.498    0.420    0.431    0.464    0.427
 153050.000    0.486    0.340    0.422    0.477    0.432
 153100.000    0.475    0.372    0.406    0.511    0.443
 153150.000    0.484    0.415    0.430    0.470    0.425
 153200.000    0.491    0.377    0.421    0.453    0.430
 153250.000    0.475    0.402    0.428    0.479    0.443
 153300.000    0.491    0.375    0.426    0.486    0.426
 153350.000    0.483    0.356    0.419    0.467    0.436
 153400.000    0.498    0.363    0.420    0.475    0.422
 153450.000    0.490    0.368    0.427    0.469    0.427
 153500.000    0.477    0.357    0.431    0.473    0.436
 153550.000    0.494    0.397    0.434    0.457    0.419
 153600.000    0.486    0.354    0.417    0.468    0.437
 153650.000    0.466    0.369    0.425    0.489    0.441
 153700.000    0.486    0.348    0.430    0.490    0.427
 153750.000    0.486    0.350    0.393    0.484    0.446
 153800.000    0.491    0.371    0.428    0.460    0.431
 153850.000    0.474    0.363    0.418    0.491    0.417
 153900.000    0.491    0.354    0.423    0.506    0.427
 153950.000    0.480    0.341    0.409    0.493    0.423
 154000.000    0.486    0.409    0.428    0.461    0.454
 154050.000    0.488    0.359    0.439    0.473    0.439
 154100.000    0.488    0.351    0.439    0.481    0.426
 154150.000    0.482    0.372    0.416    0.478    0.412
 154200.000    0.490    0.339    0.424    0.478    0.423
 154250.000    0.485    0.351    0.421    0.478    0.438
 154300.000    0.492    0.391    0.416    0.479    0.430
 154350.000    0.479    0.370    0.410    0.497    0.428
 154400.000    0.493    0.384    0.421    0.463    0.423
 154450.000    0.486    0.384    0.435    0.468    0.424
 154500.000    0.500    0.400    0.437    0.482    0.428
 154550.000    0.494    0.364    0.420    0.483    0.431
 154600.000    0.488    0.345    0.430    0.491    0.411
 154650.000    0.482    0.400    0.428    0.499    0.415
 154700.000    0.476    0.373    0.434    0.469    0.439
 154750.000    0.478    0.350    0.417    0.475    0.426
 154800.000    0.468    0.369    0.407    0.488    0.436
 154850.000    0.484    0.361    0.431    0.467    0.420
 154900.000    0.491    0.360    0.439    0.486    0.429
 154950.000    0.491    0.361    0.431    0.491    0.444
 155000.000    0.499    0.359    0.416    0.476    0.418
 155050.000    0.491    0.353    0.422    0.483    0.442
 155100.000    0.482    0.379    0.424    0.466    0.436
 155150.000    0.481    0.414    0.431    0.496    0.449
 155200.000    0.488    0.364    0.427    0.484    0.426
 155250.000    0.504    0.324    0.427    0.491    0.432
 155300.000    0.485    0.357    0.413    0.470    0.429
 155350.000    0.479    0.427    0.422    0.476    0.428
 155400.000    0.476    0.363    0.418    0.493    0.441
 155450.000    0.481    0.351    0.421    0.479    0.451
 155500.000    0.477    0.362    0.433    0.504    0.455
 155550.000    0.470    0.418    0.417    0.495    0.435
 155600.000    0.476    0.484    0.437    0.502    0.462
 155650.000    0.492    0.538    0.441    0.509    0.438
 155700.000    0.471    0.494    0.431    0.507    0.447
 155750.000    0.484    0.505    0.408    0.477    0.444
 155800.000    0.475    0.522    0.439    0.509    0.434
 155850.000    0.470    0.535    0.430    0.494    0.420
 155900.000    0.468    0.549    0.434    0.472    0.425
 155950.000    0.475    0.491    0.418    0.467    0.439
 156000.000    0.473    0.558    0.417    0.500    0.435
 156050.000    0.474    0.537    0.417    0.490    0.443
 156100.000    0.487    0.531    0.416    0.483    0.430
 156150.000    0.467    0.551    0.425    0.471    0.439
 156200.000    0.505    0.506    0.409    0.503    0.438
 156250.000    0.482    0.525    0.420    0.488    0.451
 156300.000    0.471    0.544    0.456    0.483    0.431
 156350.000    0.485    0.422    0.469    0.492    0.442
 156400.000    0.476    0.393    0.433    0.490    0.455
 156450.000    0.481    0.354    0.431    0.485    0.436
 156500.000    0.477    0.373    0.439    0.488    0.409
 156550.000    0.491    0.361    0.435    0.460    0.437
 156600.000    0.478    0.366    0.426    0.465    0.452
 156650.000    0.500    0.351    0.425    0.482    0.434
 156700.000    0.484    0.505    0.425    0.485    0.423
 156750.000    0.497    0.523    0.420    0.470    0.457
 156800.000    0.488    0.543    0.463    0.482    0.428
 156850.000    0.486    0.514    0.461    0.496    0.424
 156900.000    0.473    0.531    0.454    0.475    0.408
 156950.000    0.483    0.493    0.424    0.506    0.431
 157000.000    0.477    0.519    0.416    0.501    0.420
 157050.000    0.481    0.532    0.416    0.463    0.421
 157100.000    0.480    0.350    0.422    0.481    0.432
 157150.000    0.496    0.345    0.411    0.483    0.422
 157200.000    0.496    0.353    0.434    0.465    0.427
 157250.000    0.495    0.392    0.418    0.476    0.422
 157300.000    0.495    0.367    0.424    0.503    0.428
 157350.000    0.487    0.368    0.417    0.475    0.454
 157400.000    0.493    0.352    0.432    0.452    0.420
 157450.000    0.480    0.382    0.412    0.500    0.433
 157500.000    0.487    0.372    0.435    0.479    0.424
 157550.000    0.467    0.351    0.428    0.466    0.445
 157600.000    0.473    0.388    0.416    0.487    0.439
 157650.000    0.491    0.355    0.457    0.487    0.448
 157700.000    0.480    0.365    0.443    0.471    0.424
 157750.000    0.492    0.358    0.410    0.475    0.440
 157800.000    0.491    0.340    0.410    0.490    0.437
 157850.000    0.471    0.356    0.429    0.470    0.423
 157900.000    0.482    0.389    0.411    0.464    0.422
 157950.000    0.475    0.379    0.416    0.477    0.430
 158000.000    0.470    0.351    0.439    0.477    0.427
 158050.000    0.485    0.426    0.418    0.468    0.441
 158100.000    0.486    0.378    0.467    0.473    0.429
 158150.000    0.472    0.360    0.441    0.479    0.442
 158200.000    0.463    0.387    0.421    0.482    0.444
 158250.000    0.476    0.358    0.421    0.492    0.426
 158300.000    0.489    0.340    0.426    0.465    0.455
 158350.000    0.475    0.390    0.419    0.477    0.420
 158400.000    0.479    0.363    0.408    0.494    0.430
 158450.000    0.499    0.346    0.414    0.477    0.414
 158500.000    0.468    0.356    0.407    0.450    0.422
 158550.000    0.479    0.372    0.434    0.498    0.437
 158600.000    0.490    0.411    0.443    0.491    0.420
 158650.000    0.488    0.370    0.424    0.464    0.416
 158700.000    0.491    0.343    0.418    0.474    0.413
 158750.000    0.485    0.338    0.432    0.463    0.425
 158800.000    0.460    0.363    0.452    0.441    0.429
 158850.000    0.473    0.392    0.442    0.468    0.411
 158900.000    0.491    0.380    0.411    0.491    0.437
 158950.000    0.481    0.348    0.431    0.483    0.440
 159000.000    0.469    0.384    0.481    0.494    0.435
 159050.000    0.474    0.370    0.465    0.486    0.442
 159100.000    0.487    0.386    0.434    0.466    0.425
 159150.000    0.484    0.364    0.468    0.489    0.443
 159200.000    0.482    0.383    0.483    0.499    0.407
 159250.000    0.479    0.420    0.467    0.464    0.448
 159300.000    0.475    0.362    0.478    0.487    0.443
 159350.000    0.492    0.510    0.423    0.477    0.427
 159400.000    0.470    0.350    0.429    0.476    0.437
 159450.000    0.490    0.359    0.432    0.477    0.427
 159500.000    0.481    0.360    0.427    0.481    0.429
 159550.000    0.460    0.340    0.423    0.485    0.452
 159600.000    0.469    0.354    0.412    0.474    0.437
 159650.000    0.493    0.362    0.426    0.493    0.454
 159700.000    0.494    0.372    0.427    0.484    0.433
 159750.000    0.480    0.360    0.419    0.495    0.424
 159800.000    0.475    0.357    0.420    0.465    0.422
 159850.000    0.489    0.355    0.435    0.490    0.428
 159900.000    0.481    0.400    0.480    0.484    0.422
 159950.000    0.485    0.330    0.422    0.513    0.434
 160000.000    0.480    0.353    0.460    0.468    0.419
 160050.000    0.485    0.360    0.430    0.461    0.424
 160100.000    0.484    0.348    0.447    0.475    0.435
 160150.000    0.479    0.359    0.423    0.484    0.438
 160200.000    0.471    0.358    0.450    0.472    0.420
 160250.000    0.470    0.387    0.448    0.460    0.427
 160300.000    0.469    0.392    0.431    0.474    0.451
 160350.000    0.495    0.340    0.428    0.492    0.442
 160400.000    0.489    0.374    0.402    0.475    0.448
 160450.000    0.498    0.401    0.420    0.493    0.452
 160500.000    0.500    0.367    0.432    0.493    0.437
 160550.000    0.491    0.357    0.414    0.473    0.428
 160600.000    0.493    0.352    0.412    0.481    0.409
 160650.000    0.476    0.350    0.442    0.487    0.433
 160700.000    0.459    0.357    0.425    0.461    0.417
 160750.000    0.476    0.371    0.431    0.470    0.439
 160800.000    0.486    0.436    0.418    0.482    0.421
 160850.000    0.488    0.389    0.413    0.487    0.448
 160900.000    0.478    0.551    0.422    0.473    0.418
 160950.000    0.492    0.578    0.428    0.475    0.427
 161000.000    0.476    0.561    0.461    0.472    0.413
 161050.000    0.487    0.499    0.475    0.483    0.444
 161100.000    0.480    0.498    0.469    0.476    0.429
 161150.000    0.498    0.530    0.409    0.510    0.409
 161200.000    0.479    0.580    0.437    0.491    0.424
 161250.000    0.496    0.513    0.429    0.469    0.450
 161300.000    0.448    0.475    0.414    0.500    0.443
 161350.000    0.460    0.510    0.439    0.474    0.426
 161400.000    0.477    0.578    0.465    0.503    0.449
 161450.000    0.479    0.529    0.450    0.511    0.435
 161500.000    0.491    0.574    0.473    0.507    0.447
 161550.000    0.494    0.567    0.470    0.499    0.437
 161600.000    0.480    0.512    0.463    0.501    0.414
 161650.000    0.481    0.541    0.437    0.500    0.419
 161700.000    0.488    0.509    0.452    0.510    0.439
 161750.000    0.485    0.571    0.442    0.499    0.426
 161800.000    0.477    0.513    0.483    0.488    0.445
 161850.000    0.494    0.519    0.462    0.508    0.443
 161900.000    0.472    0.581    0.465    0.504    0.443
 161950.000    0.486    0.548    0.454    0.500    0.437
 162000.000    0.483    0.516    0.488    0.506    0.419
 162050.000    0.487    0.517    0.476    0.488    0.435
 162100.000    0.490    0.523    0.461    0.514    0.435
 162150.000    0.489    0.538    0.470    0.495    0.430
 162200.000    0.484    0.524    0.474    0.494    0.449
 162250.000    0.494    0.519    0.455    0.491    0.431
 162300.000    0.481    0.522    0.465    0.514    0.428
 162350.000    0.479    0.622    0.496    0.499    0.413
 162400.000    0.487    0.568    0.460    0.494    0.449
 162450.000    0.492    0.521    0.481    0.510    0.431
 162500.000    0.478    0.516    0.459    0.509    0.431
 162550.000    0.489    0.553    0.469    0.494    0.429
 162600.000    0.477    0.530    0.482    0.492    0.423
 162650.000    0.502    0.531    0.438    0.502    0.430
 162700.000    0.495    0.494    0.455    0.497    0.430
 162750.000    0.480    0.557    0.475    0.486    0.429
 162800.000    0.489    0.518    0.482    0.485    0.422
 162850.000    0.485    0.357    0.464    0.509    0.444
 162900.000    0.483    0.465    0.478    0.508    0.433
 162950.000    0.487    0.517    0.438    0.504    0.455
 163000.000    0.478    0.498    0.464    0.500    0.428
 163050.000    0.485    0.531    0.459    0.507    0.447
 163100.000    0.485    0.524    0.461    0.496    0.438
 163150.000    0.490    0.510    0.456    0.498    0.420
 163200.000    0.478    0.535    0.471    0.504    0.436
 163250.000    0.491    0.539    0.440    0.518    0.437
 163300.000    0.487    0.533    0.458    0.488    0.421
 163350.000    0.495    0.549    0.467    0.495    0.435
 163400.000    0.480    0.536    0.440    0.510    0.449
 163450.000    0.483    0.563    0.476    0.494    0.429
 163500.000    0.483    0.540    0.455    0.496    0.449
 163550.000    0.484    0.567    0.460    0.497    0.459
 163600.000    0.492    0.544    0.454    0.489    0.429
 163650.000    0.486    0.523    0.474    0.515    0.432
 163700.000    0.479    0.504    0.468    0.521    0.430
 163750.000    0.481    0.524    0.465    0.492    0.446
 163800.000    0.478    0.540    0.466    0.501    0.443
 163850.000    0.491    0.544    0.460    0.489    0.440
 163900.000    0.490    0.517    0.466    0.514    0.441
 163950.000    0.479    0.559    0.470    0.484    0.447
 164000.000    0.481    0.523    0.486    0.493    0.427
 164050.000    0.482    0.514    0.472    0.499    0.444
 164100.000    0.469    0.560    0.466    0.501    0.435
 164150.000    0.484    0.498    0.458    0.508    0.431
 164200.000    0.473    0.505    0.466    0.507    0.427
 164250.000    0.482    0.531    0.458    0.499    0.439
 164300.000    0.491    0.542    0.486    0.510    0.452
 164350.000    0.487    0.529    0.457    0.495    0.430
 164400.000    0.478    0.562    0.468    0.494    0.422
 164450.000    0.484    0.529    0.466    0.508    0.417
 164500.000    0.495    0.526    0.448    0.492    0.435
 164550.000    0.485    0.520    0.474    0.484    0.448
 164600.000    0.479    0.494    0.480    0.511    0.429
 164650.000    0.478    0.546    0.475    0.506    0.435
 164700.000    0.480    0.560    0.452    0.502    0.434
 164750.000    0.492    0.520    0.438    0.491    0.438
 164800.000    0.459    0.524    0.422    0.496    0.438
 164850.000    0.493    0.505    0.459    0.497    0.423
 164900.000    0.496    0.527    0.472    0.509    0.435
 164950.000    0.478    0.520    0.472    0.503    0.440
 165000.000    0.467    0.548    0.433    0.468    0.407
 165050.000    0.502    0.498    0.476    0.505    0.436
 165100.000    0.493    0.528    0.452    0.498    0.426
 165150.000    0.484    0.549    0.470    0.517    0.449
 165200.000    0.479    0.571    0.463    0.499    0.449
 165250.000    0.473    0.509    0.471    0.490    0.431
 165300.000    0.486    0.507    0.456    0.503    0.437
 165350.000    0.491    0.569    0.464    0.501    0.437
 165400.000    0.488    0.541    0.445    0.503    0.428
 165450.000    0.480    0.571    0.449    0.507    0.433
 165500.000    0.483    0.507    0.460    0.482    0.450
 165550.000    0.486    0.604    0.449    0.481    0.440
 165600.000    0.472    0.533    0.428    0.483    0.428
 165650.000    0.474    0.539    0.410    0.477    0.427
 165700.000    0.468    0.552    0.416    0.480    0.439
 165750.000    0.490    0.538    0.418    0.487    0.425
 165800.000    0.473    0.529    0.416    0.473    0.425
 165850.000    0.482    0.529    0.425    0.485    0.433
 165900.000    0.491    0.517    0.426    0.488    0.431
 165950.000    0.491    0.526    0.425    0.498    0.431
 166000.000    0.490    0.540    0.455    0.481    0.423
 166050.000    0.486    0.527    0.426    0.480    0.408
 166100.000    0.485    0.536    0.461    0.470    0.440
 166150.000    0.474    0.553    0.429    0.492    0.435
 166200.000    0.484    0.561    0.424    0.492    0.434
 166250.000    0.464    0.521    0.414    0.496    0.431
 166300.000    0.487    0.543    0.469    0.499    0.450
 166350.000    0.490    0.572    0.452    0.508    0.460
 166400.000    0.498    0.528    0.479    0.517    0.451
 166450.000    0.486    0.489    0.463    0.487    0.412
 166500.000    0.486    0.520    0.421    0.484    0.429
 166550.000    0.492    0.570    0.422    0.492    0.437
 166600.000    0.476    0.534    0.425    0.465    0.434
 166650.000    0.460    0.514    0.420    0.486    0.438
 166700.000    0.483    0.520    0.404    0.483    0.439
 166750.000    0.481    0.567    0.447    0.493    0.438
 166800.000    0.468    0.496    0.452    0.481    0.434
 166850.000    0.499    0.606    0.415    0.482    0.419
 166900.000    0.482    0.532    0.455    0.473    0.445
 166950.000    0.487    0.519    0.471    0.495    0.434
 167000.000    0.473    0.554    0.413    0.466    0.419
 167050.000    0.486    0.491    0.428    0.489    0.436
 167100.000    0.490    0.549    0.428    0.491    0.440
 167150.000    0.491    0.481    0.413    0.479    0.429
 167200.000    0.489    0.559    0.437    0.475    0.423
 167250.000    0.488    0.517    0.465    0.490    0.446
 167300.000    0.480    0.534    0.476    0.486    0.421
 167350.000    0.492    0.557    0.476    0.495    0.436
 167400.000    0.480    0.511    0.471    0.481    0.427
 167450.000    0.470    0.531    0.454    0.484    0.441
 167500.000    0.484    0.523    0.428    0.485    0.444
 167550.000    0.471    0.547    0.490    0.473    0.456
 167600.000    0.477    0.556    0.466    0.476    0.454
 167650.000    0.494    0.490    0.442    0.491    0.406
 167700.000    0.478    0.505    0.470    0.496    0.431
 167750.000    0.496    0.508    0.433    0.501    0.438
 167800.000    0.483    0.548    0.457    0.487    0.411
 167850.000    0.496    0.542    0.484    0.502    0.435
 167900.000    0.483    0.510    0.462    0.482    0.418
 167950.000    0.483    0.517    0.465    0.514    0.463
 168000.000    0.482    0.513    0.454    0.499    0.424
 168050.000    0.458    0.531    0.441    0.528    0.418
 168100.000    0.484    0.501    0.478    0.510    0.434
 168150.000    0.481    0.536    0.442    0.517    0.468
 168200.000    0.484    0.515    0.453    0.491    0.423
 168250.000    0.480    0.537    0.473    0.502    0.430
 168300.000    0.477    0.563    0.459    0.496    0.436
 168350.000    0.484    0.521    0.443    0.495    0.435
 168400.000    0.491    0.560    0.476    0.491    0.443
 168450.000    0.466    0.515    0.417    0.493    0.430
 168500.000    0.484    0.531    0.458    0.505    0.449
 168550.000    0.496    0.549    0.443    0.509    0.420
 168600.000    0.482    0.552    0.472    0.518    0.421
 168650.000    0.491    0.546    0.457    0.505    0.434
 168700.000    0.490    0.510    0.476    0.509    0.438
 168750.000    0.487    0.534    0.466    0.506    0.428
 168800.000    0.484    0.535    0.466    0.495    0.430
 168850.000    0.493    0.509    0.456    0.524    0.428
 168900.000    0.507    0.529    0.433    0.484    0.441
 168950.000    0.499    0.511    0.469    0.500    0.436
 169000.000    0.473    0.503    0.455    0.492    0.431
 169050.000    0.489    0.497    0.460    0.511    0.438
 169100.000    0.497    0.572    0.463    0.509    0.422
 169150.000    0.501    0.532    0.423    0.474    0.435
 169200.000    0.476    0.598    0.464    0.497    0.457
 169250.000    0.481    0.528    0.467    0.483    0.422
 169300.000    0.497    0.515    0.440    0.488    0.424
 169350.000    0.472    0.521    0.472    0.499    0.428
 169400.000    0.494    0.544    0.478    0.499    0.417
 169450.000    0.480    0.524    0.469    0.496    0.419
 169500.000    0.489    0.493    0.442    0.513    0.459
 169550.000    0.487    0.546    0.454    0.499    0.443
 169600.000    0.481    0.518    0.433    0.486    0.427
 169650.000    0.481    0.562    0.461    0.487    0.461
 169700.000    0.490    0.530    0.445    0.500    0.436
 169750.000    0.485    0.525    0.470    0.490    0.450
 169800.000    0.473    0.558    0.464    0.508    0.437
 169850.000    0.485    0.524    0.451    0.504    0.408
 169900.000    0.485    0.519    0.458    0.509    0.433
 169950.000    0.479    0.536    0.468    0.510    0.429
 170000.000    0.484    0.534    0.462    0.511    0.418
 170050.000    0.482    0.591    0.483    0.497    0.434
 170100.000    0.481    0.540    0.446    0.485    0.419
 170150.000    0.494    0.396    0.481    0.510    0.419
 170200.000    0.488    0.385    0.464    0.489    0.435
 170250.000    0.469    0.349    0.464    0.495    0.422
 170300.000    0.494    0.327    0.426    0.480    0.422
 170350.000    0.490    0.559    0.466    0.489    0.428
 170400.000    0.491    0.550    0.424    0.491    0.435
 170450.000    0.461    0.524    0.477    0.496    0.468
 170500.000    0.486    0.536    0.433    0.504    0.435
 170550.000    0.498    0.497    0.440    0.495    0.427
 170600.000    0.489    0.546    0.470    0.498    0.427
 170650.000    0.485    0.543    0.449    0.500    0.425
 170700.000    0.474    0.518    0.471    0.494    0.425
 170750.000    0.486    0.550    0.474    0.504    0.460
 170800.000    0.483    0.604    0.468    0.493    0.427
 170850.000    0.498    0.531    0.484    0.517    0.435
 170900.000    0.479    0.523    0.479    0.448    0.437
 170950.000    0.486    0.487    0.449    0.506    0.427
 171000.000    0.486    0.544    0.475    0.505    0.459
 171050.000    0.493    0.550    0.464    0.489    0.449
 171100.000    0.497    0.519    0.463    0.473    0.427
 171150.000    0.477    0.543    0.457    0.475    0.418
 171200.000    0.476    0.551    0.470    0.500    0.432
 171250.000    0.481    0.562    0.439    0.495    0.434
 171300.000    0.487    0.546    0.487    0.502    0.419
 171350.000    0.487    0.531    0.473    0.496    0.418
 171400.000    0.490    0.513    0.482    0.486    0.433
 171450.000    0.482    0.569    0.474    0.494    0.426
 171500.000    0.486    0.432    0.452    0.499    0.416
 171550.000    0.479    0.394    0.461    0.487    0.441
 171600.000    0.494    0.364    0.429    0.476    0.425
 171650.000    0.474    0.518    0.428    0.486    0.437
 171700.000    0.472    0.480    0.411    0.497    0.439
 171750.000    0.497    0.521    0.457    0.505    0.428
 171800.000    0.482    0.587    0.473    0.487    0.405
 171850.000    0.485    0.564    0.453    0.492    0.427
 171900.000    0.463    0.519    0.471    0.486    0.423
 171950.000    0.482    0.510    0.466    0.483    0.421
 172000.000    0.489    0.567    0.466    0.476    0.422
 172050.000    0.489    0.619    0.464    0.495    0.433
 172100.000    0.482    0.525    0.465    0.517    0.447
 172150.000    0.483    0.532    0.479    0.473    0.428
 172200.000    0.472    0.516    0.420    0.472    0.449
 172250.000    0.480    0.570    0.423    0.483    0.434
 172300.000    0.460    0.531    0.419    0.500    0.414
 172350.000    0.491    0.547    0.484    0.484    0.422
 172400.000    0.487    0.530    0.458    0.471    0.449
 172450.000    0.476    0.526    0.460    0.500    0.421
 172500.000    0.469    0.561    0.452    0.469    0.422
 172550.000    0.488    0.516    0.466    0.490    0.429
 172600.000    0.490    0.527    0.475    0.480    0.419
 172650.000    0.482    0.533    0.459    0.507    0.409
 172700.000    0.497    0.480    0.482    0.495    0.411
 172750.000    0.494    0.543    0.473    0.485    0.435
 172800.000    0.491    0.567    0.479    0.509    0.428
 172850.000    0.484    0.512    0.473    0.508    0.433
 172900.000    0.498    0.505    0.473    0.486    0.414
 172950.000    0.478    0.524    0.466    0.487    0.442
 173000.000    0.481    0.563    0.470    0.494    0.423
 173050.000    0.478    0.567    0.456    0.507    0.446
 173100.000    0.477    0.550    0.470    0.500    0.434
 173150.000    0.487    0.543    0.448    0.491    0.432
 173200.000    0.481    0.544    0.461    0.495    0.423
 173250.000    0.479    0.539    0.465    0.502    0.411
 173300.000    0.492    0.557    0.439    0.493    0.443
 173350.000    0.478    0.487    0.478    0.505    0.451
 173400.000    0.490    0.518    0.484    0.502    0.438
 173450.000    0.488    0.579    0.451    0.485    0.447
 173500.000    0.475    0.504    0.460    0.494    0.441
 173550.000    0.495    0.553    0.470    0.509    0.428
 173600.000    0.483    0.558    0.450    0.493    0.437
 173650.000    0.486    0.528    0.457    0.491    0.423
 173700.000    0.497    0.525    0.438    0.515    0.434
 173750.000    0.486    0.543    0.440    0.502    0.457
 173800.000    0.492    0.504    0.438    0.505    0.421
 173850.000    0.493    0.535    0.477    0.502    0.428
 173900.000    0.483    0.559    0.457    0.505    0.435
 173950.000    0.483    0.516    0.486    0.506    0.446
 174000.000    0.479    0.523    0.468    0.498    0.398
 174050.000    0.498    0.503    0.466    0.508    0.446
 174100.000    0.480    0.525    0.453    0.500    0.438
 174150.000    0.489    0.592    0.473    0.475    0.407
 174200.000    0.497    0.567    0.458    0.489    0.425
 174250.000    0.473    0.512    0.453    0.506    0.439
 174300.000    0.492    0.524    0.454    0.506    0.427
 174350.000    0.490    0.525    0.472    0.509    0.421
 174400.000    0.490    0.540    0.453    0.505    0.424
 174450.000    0.496    0.520    0.479    0.500    0.445
 174500.000    0.487    0.526    0.467    0.491    0.441
 174550.000    0.481    0.526    0.452    0.494    0.438
 174600.000    0.483    0.532    0.473    0.488    0.418
 174650.000    0.481    0.557    0.462    0.502    0.422
 174700.000    0.488    0.575    0.476    0.485    0.436
 174750.000    0.477    0.559    0.462    0.490    0.440
 174800.000    0.488    0.515    0.477    0.501    0.439
 174850.000    0.497    0.554    0.449    0.520    0.420
 174900.000    0.488    0.523    0.457    0.498    0.410
 174950.000    0.484    0.549    0.456    0.494    0.414
 175000.000    0.485    0.523    0.476    0.478    0.418
 175050.000    0.491    0.554    0.494    0.477    0.431
 175100.000    0.478    0.522    0.475    0.499    0.437
 175150.000    0.496    0.590    0.457    0.481    0.421
 175200.000    0.481    0.616    0.482    0.482    0.410
 175250.000    0.475    0.517    0.462    0.500    0.417
 175300.000    0.481    0.542    0.445    0.499    0.426
 175350.000    0.489    0.527    0.484    0.477    0.437
 175400.000    0.481    0.532    0.478    0.500    0.432
 175450.000    0.486    0.517    0.432    0.475    0.405
 175500.000    0.489    0.540    0.467    0.479    0.437
 175550.000    0.479    0.540    0.416    0.480    0.408
 175600.000    0.481    0.528    0.416    0.505    0.428
 175650.000    0.483    0.506    0.438    0.467    0.455
 175700.000    0.474    0.359    0.460    0.458    0.422
 175750.000    0.484    0.538    0.479    0.491    0.413
 175800.000    0.481    0.479    0.489    0.494    0.425
 175850.000    0.474    0.514    0.418    0.477    0.442
 175900.000    0.488    0.550    0.493    0.473    0.456
 175950.000    0.490    0.531    0.410    0.482    0.464
 176000.000    0.491    0.535    0.473    0.481    0.411
 176050.000    0.484    0.533    0.472    0.485    0.425
 176100.000    0.487    0.531    0.475    0.485    0.442
 176150.000    0.481    0.513    0.456    0.479    0.437
 176200.000    0.478    0.554    0.440    0.490    0.433
 176250.000    0.482    0.534    0.483    0.498    0.413
 176300.000    0.492    0.499    0.448    0.492    0.443
 176350.000    0.493    0.536    0.475    0.506    0.435
 176400.000    0.473    0.541    0.455    0.511    0.444
 176450.000    0.491    0.579    0.461    0.481    0.432
 176500.000    0.487    0.530    0.453    0.497    0.436
 176550.000    0.487    0.581    0.494    0.500    0.431
 176600.000    0.487    0.531    0.457    0.493    0.434
 176650.000    0.481    0.499    0.438    0.508    0.430
 176700.000    0.500    0.522    0.483    0.512    0.415
 176750.000    0.485    0.480    0.459    0.501    0.426
 176800.000    0.486    0.527    0.464    0.486    0.442
 176850.000    0.487    0.573    0.461    0.505    0.444
 176900.000    0.480    0.545    0.485    0.492    0.418
 176950.000    0.490    0.529    0.464    0.504    0.435
 177000.000    0.480    0.548    0.471    0.490    0.422
 177050.000    0.482    0.501    0.468    0.479    0.427
 177100.000    0.491    0.507    0.489    0.499    0.444
 177150.000    0.483    0.515    0.485    0.499    0.408
 177200.000    0.488    0.387    0.468    0.474    0.430
 177250.000    0.475    0.407    0.475    0.478    0.436
 177300.000    0.480    0.522    0.456    0.502    0.431
 177350.000    0.498    0.527    0.464    0.501    0.420
 177400.000    0.490    0.527    0.482    0.483    0.415
 177450.000    0.481    0.558    0.469    0.513    0.440
 177500.000    0.490    0.534    0.460    0.480    0.429
 177550.000    0.487    0.539    0.471    0.500    0.414
 177600.000    0.477    0.478    0.472    0.482    0.441
 177650.000    0.495    0.551    0.476    0.499    0.426
 177700.000    0.488    0.537    0.470    0.481    0.441
 177750.000    0.489    0.559    0.477    0.494    0.429
 177800.000    0.482    0.527    0.477    0.488    0.431
 177850.000    0.483    0.545    0.458    0.485    0.442
 177900.000    0.483    0.554    0.463    0.485    0.438
 177950.000    0.476    0.567    0.485    0.492    0.445
 178000.000    0.495    0.534    0.471    0.494    0.435
 178050.000    0.497    0.571    0.457    0.488    0.418
 178100.000    0.474    0.549    0.426    0.485    0.436
 178150.000    0.483    0.536    0.430    0.480    0.428
 178200.000    0.497    0.508    0.474    0.497    0.446
 178250.000    0.489    0.555    0.451    0.478    0.426
 178300.000    0.494    0.511    0.476    0.494    0.443
 178350.000    0.467    0.537    0.476    0.511    0.428
 178400.000    0.481    0.545    0.470    0.502    0.434
 178450.000    0.484    0.539    0.456    0.501    0.426
 178500.000    0.487    0.433    0.465    0.474    0.438
 178550.000    0.489    0.565    0.483    0.488    0.404
 178600.000    0.490    0.519    0.444    0.491    0.422
 178650.000    0.493    0.533    0.462    0.498    0.414
 178700.000    0.471    0.571    0.482    0.475    0.419
 178750.000    0.487    0.485    0.468    0.486    0.428
 178800.000    0.491    0.574    0.474    0.498    0.432
 178850.000    0.492    0.521    0.481    0.477    0.431
 178900.000    0.477    0.519    0.420    0.494    0.430
 178950.000    0.475    0.537    0.425    0.473    0.424
 179000.000    0.490    0.510    0.464    0.492    0.437
 179050.000    0.495    0.556    0.436    0.482    0.430
 179100.000    0.481    0.554    0.473    0.518    0.430
 179150.000    0.480    0.500    0.414    0.501    0.442
 179200.000    0.471    0.519    0.470    0.485    0.417
 179250.000    0.475    0.540    0.475    0.486    0.430
 179300.000    0.468    0.543    0.425    0.473    0.411
 179350.000    0.496    0.540    0.461    0.477    0.437
 179400.000    0.482    0.549    0.482    0.502    0.441
 179450.000    0.473    0.549    0.484    0.491    0.439
 179500.000    0.487    0.402    0.471    0.489    0.401
 179550.000    0.487    0.365    0.439    0.461    0.408
 179600.000    0.490    0.391    0.475    0.483    0.428
 179650.000    0.485    0.538    0.468    0.492    0.425
 179700.000    0.487    0.553    0.458    0.488    0.434
 179750.000    0.491    0.529    0.455    0.493    0.432
 179800.000    0.479    0.517    0.464    0.481    0.440
 179850.000    0.490    0.522    0.443    0.491    0.437
 179900.000    0.489    0.486    0.477    0.487    0.428
 179950.000    0.490    0.583    0.468    0.482    0.432
 180000.000    0.480    0.553    0.491    0.473    0.431
 180050.000    0.500    0.499    0.479    0.495    0.421
 180100.000    0.479    0.524    0.453    0.492    0.430
 180150.000    0.491    0.526    0.459    0.497    0.411
 180200.000    0.473    0.549    0.481    0.506    0.453
 180250.000    0.494    0.556    0.460    0.482    0.418
 180300.000    0.485    0.559    0.468    0.517    0.406
 180350.000    0.499    0.566    0.458    0.512    0.440
 180400.000    0.491    0.536    0.469    0.503    0.418
 180450.000    0.489    0.485    0.465    0.518    0.432
 180500.000    0.491    0.508    0.484    0.485    0.423
 180550.000    0.489    0.540    0.448    0.498    0.430
 180600.000    0.476    0.516    0.450    0.517    0.435
 180650.000    0.481    0.536    0.444    0.508    0.414
 180700.000    0.472    0.577    0.458    0.510    0.438
 180750.000    0.490    0.530    0.453    0.501    0.428
 180800.000    0.494    0.551    0.459    0.494    0.421
 180850.000    0.492    0.550    0.453    0.504    0.401
 180900.000    0.492    0.479    0.439    0.499    0.411
 180950.000    0.476    0.471    0.466    0.502    0.413
 181000.000    0.476    0.515    0.468    0.512    0.417
 181050.000    0.480    0.491    0.444    0.507    0.435
 181100.000    0.480    0.524    0.423    0.481    0.423
 181150.000    0.485    0.522    0.466    0.481    0.444
 181200.000    0.490    0.534    0.458    0.519    0.466
 181250.000    0.485    0.526    0.464    0.491    0.443
 181300.000    0.486    0.499    0.474    0.515    0.435
 181350.000    0.482    0.529    0.449    0.511    0.437
 181400.000    0.491    0.509    0.445    0.518    0.440
 181450.000    0.476    0.516    0.457    0.508    0.426
 181500.000    0.478    0.529    0.468    0.492    0.450
 181550.000    0.493    0.509    0.462    0.509    0.425
 181600.000    0.502    0.543    0.457    0.507    0.445
 181650.000    0.492    0.514    0.461    0.520    0.420
 181700.000    0.485    0.572    0.465    0.484    0.424
 181750.000    0.486    0.503    0.455    0.495    0.420
 181800.000    0.501    0.573    0.484    0.494    0.432
 181850.000    0.492    0.522    0.444    0.502    0.439
 181900.000    0.483    0.547    0.461    0.488    0.423
 181950.000    0.481    0.516    0.442    0.501    0.433
 182000.000    0.477    0.510    0.478    0.508    0.426
 182050.000    0.481    0.360    0.455    0.498    0.459
 182100.000    0.481    0.470    0.459    0.516    0.441
 182150.000    0.490    0.507    0.462    0.510    0.435
 182200.000    0.488    0.545    0.474    0.508    0.436
 182250.000    0.489    0.534    0.467    0.499    0.440
 182300.000    0.474    0.538    0.462    0.496    0.434
 182350.000    0.492    0.595    0.453    0.499    0.443
 182400.000    0.455    0.561    0.438    0.492    0.446
 182450.000    0.483    0.538    0.449    0.506    0.421
 182500.000    0.484    0.507    0.451    0.507    0.443
 182550.000    0.492    0.499    0.457    0.499    0.451
 182600.000    0.489    0.515    0.447    0.489    0.426
 182650.000    0.479    0.515    0.425    0.466    0.428
 182700.000    0.490    0.525    0.475    0.501    0.426
 182750.000    0.487    0.512    0.420    0.495    0.434
 182800.000    0.484    0.541    0.468    0.509    0.456
 182850.000    0.500    0.491    0.463    0.514    0.423
 182900.000    0.485    0.504    0.437    0.492    0.434
 182950.000    0.479    0.540    0.458    0.506    0.453
 183000.000    0.488    0.517    0.456    0.501    0.439
 183050.000    0.477    0.568    0.466    0.503    0.452
 183100.000    0.491    0.544    0.445    0.493    0.419
 183150.000    0.471    0.533    0.462    0.500    0.434
 183200.000    0.497    0.532    0.466    0.502    0.438
 183250.000    0.470    0.499    0.449    0.500    0.409
 183300.000    0.485    0.499    0.458    0.510    0.432
 183350.000    0.492    0.542    0.445    0.507    0.426
 183400.000    0.482    0.536    0.421    0.504    0.447
 183450.000    0.484    0.528    0.477    0.512    0.423
 183500.000    0.485    0.564    0.447    0.510    0.434
 183550.000    0.482    0.546    0.440    0.494    0.440
 183600.000    0.493    0.539    0.469    0.497    0.436
 183650.000    0.473    0.385    0.473    0.514    0.431
 183700.000    0.501    0.323    0.458    0.499    0.430
 183750.000    0.482    0.392    0.458    0.491    0.420
 183800.000    0.486    0.542    0.456    0.506    0.413
 183850.000    0.474    0.506    0.467    0.498    0.424
 183900.000    0.497    0.495    0.458    0.498    0.408
 183950.000    0.493    0.565    0.499    0.480    0.409
 184000.000    0.487    0.573    0.467    0.504    0.418
 184050.000    0.485    0.513    0.450    0.487    0.432
 184100.000    0.494    0.483    0.454    0.488    0.424
 184150.000    0.489    0.531    0.473    0.495    0.439
 184200.000    0.487    0.533    0.465    0.507    0.452
 184250.000    0.478    0.534    0.484    0.496    0.446
 184300.000    0.479    0.538    0.478    0.512    0.432
 184350.000    0.494    0.562    0.464    0.507    0.407
 184400.000    0.482    0.548    0.437    0.481    0.436
 184450.000    0.491    0.523    0.466    0.502    0.413
 184500.000    0.484    0.513    0.449    0.508    0.438
 184550.000    0.471    0.516    0.466    0.486    0.430
 184600.000    0.480    0.546    0.458    0.503    0.455
 184650.000    0.481    0.506    0.454    0.507    0.438
 184700.000    0.492    0.509    0.463    0.489    0.416
 184750.000    0.484    0.513    0.458    0.501    0.439
 184800.000    0.482    0.514    0.458    0.502    0.440
 184850.000    0.493    0.491    0.472    0.491    0.451
 184900.000    0.499    0.545    0.466    0.499    0.448
 184950.000    0.489    0.499    0.471    0.486    0.449
 185000.000    0.496    0.506    0.458    0.496    0.432
 185050.000    0.485    0.482    0.462    0.517    0.463
 185100.000    0.489    0.499    0.458    0.514    0.438
 185150.000    0.483    0.519    0.453    0.507    0.412
 185200.000    0.475    0.496    0.458    0.523    0.424
 185250.000    0.488    0.553    0.455    0.505    0.442
 185300.000    0.488    0.489    0.462    0.517    0.435
 185350.000    0.491    0.524    0.478    0.520    0.432
 185400.000    0.494    0.544    0.474    0.496    0.417
 185450.000    0.482    0.524    0.470    0.481    0.430
 185500.000    0.481    0.529    0.468    0.511    0.425
 185550.000    0.489    0.516    0.466    0.494    0.435
 185600.000    0.495    0.505    0.462    0.510    0.449
 185650.000    0.488    0.499    0.464    0.521    0.423
 185700.000    0.498    0.525    0.471    0.499    0.440
 185750.000    0.489    0.540    0.461    0.505    0.440
 185800.000    0.474    0.541    0.465    0.520    0.443
 185850.000    0.482    0.549    0.470    0.505    0.445
 185900.000    0.492    0.513    0.457    0.494    0.450
 185950.000    0.484    0.539    0.453    0.507    0.434
 186000.000    0.498    0.556    0.470    0.513    0.455
 186050.000    0.484    0.467    0.481    0.514    0.456
 186100.000    0.504    0.560    0.461    0.489    0.426
 186150.000    0.485    0.531    0.462    0.481    0.447
 186200.000    0.481    0.507    0.446    0.509    0.436
 186250.000    0.491    0.535    0.452    0.515    0.433
 186300.000    0.491    0.546    0.445    0.499    0.456
 186350.000    0.477    0.532    0.440    0.498    0.423
 186400.000    0.494    0.557    0.470    0.499    0.430
 186450.000    0.480    0.545    0.453    0.510    0.433
 186500.000    0.481    0.534    0.488    0.500    0.418
 186550.000    0.482    0.516    0.477    0.501    0.430
 186600.000    0.491    0.548    0.462    0.511    0.440
 186650.000    0.500    0.511    0.467    0.494    0.432
 186700.000    0.484    0.528    0.467    0.498    0.436
 186750.000    0.485    0.563    0.477    0.489    0.438
 186800.000    0.469    0.478    0.448    0.498    0.439
 186850.000    0.475    0.517    0.475    0.503    0.428
 186900.000    0.487    0.542    0.473    0.488    0.449
 186950.000    0.472    0.498    0.445    0.496    0.444
 187000.000    0.481    0.570    0.490    0.478    0.436
 187050.000    0.469    0.522    0.471    0.492    0.451
 187100.000    0.477    0.574    0.453    0.497    0.431
 187150.000    0.491    0.544    0.477    0.492    0.425
 187200.000    0.486    0.519    0.436    0.485    0.424
 187250.000    0.485    0.516    0.470    0.492    0.429
 187300.000    0.491    0.529    0.483    0.506    0.404
 187350.000    0.481    0.534    0.432    0.472    0.410
 187400.000    0.491    0.509    0.434    0.478    0.415
 187450.000    0.477    0.547    0.484    0.496    0.410
 187500.000    0.475    0.508    0.419    0.488    0.411
 187550.000    0.482    0.525    0.457    0.502    0.421
 187600.000    0.485    0.408    0.470    0.491    0.439
 187650.000    0.479    0.410    0.481    0.476    0.458
 187700.000    0.470    0.359    0.471    0.497    0.431
 187750.000    0.487    0.373    0.478    0.494    0.420
 187800.000    0.498    0.374    0.478    0.473    0.424
 187850.000    0.490    0.528    0.473    0.490    0.436
 187900.000    0.489    0.532    0.454    0.478    0.423
 187950.000    0.472    0.505    0.443    0.499    0.432
 188000.000    0.485    0.530    0.465    0.476    0.424
 188050.000    0.480    0.517    0.475    0.489    0.450
 188100.000    0.495    0.536    0.458    0.504    0.413
 188150.000    0.488    0.520    0.460    0.517    0.436
 188200.000    0.489    0.547    0.464    0.493    0.420
 188250.000    0.473    0.563    0.437    0.500    0.429
 188300.000    0.485    0.517    0.498    0.491    0.422
 188350.000    0.495    0.536    0.458    0.502    0.429
 188400.000    0.478    0.488    0.472    0.509    0.435
 188450.000    0.480    0.544    0.479    0.499    0.426
 188500.000    0.483    0.562    0.483    0.498    0.432
 188550.000    0.488    0.509    0.467    0.484    0.449
 188600.000    0.468    0.511    0.446    0.484    0.414
 188650.000    0.490    0.531    0.464    0.474    0.424
 188700.000    0.484    0.496    0.442    0.504    0.422
 188750.000    0.504    0.528    0.484    0.531    0.422
 188800.000    0.492    0.540    0.467    0.513    0.426
 188850.000    0.492    0.486    0.462    0.517    0.422
 188900.000    0.480    0.578    0.461    0.496    0.444
 188950.000    0.489    0.499    0.442    0.509    0.442
 189000.000    0.478    0.584    0.455    0.507    0.410
 189050.000    0.476    0.538    0.472    0.497    0.419
 189100.000    0.476    0.544    0.481    0.497    0.427
 189150.000    0.479    0.530    0.490    0.512    0.451
 189200.000    0.494    0.529    0.441    0.500    0.432
 189250.000    0.487    0.527    0.469    0.488    0.433
 189300.000    0.487    0.518    0.461    0.500    0.432
 189350.000    0.485    0.560    0.475    0.500    0.418
 189400.000    0.480    0.526    0.476    0.504    0.419
 189450.000    0.483    0.568    0.478    0.490    0.430
 189500.000    0.479    0.485    0.451    0.511    0.447
 189550.000    0.488    0.483    0.477    0.502    0.439
 189600.000    0.484    0.512    0.471    0.498    0.421
 189650.000    0.489    0.507    0.462    0.507    0.441
 189700.000    0.468    0.549    0.416    0.493    0.416
 189750.000    0.487    0.517    0.466    0.504    0.436
 189800.000    0.484    0.590    0.480    0.471    0.436
 189850.000    0.473    0.514    0.455    0.465    0.410
 189900.000    0.496    0.370    0.466    0.482    0.456
 189950.000    0.485    0.533    0.467    0.501    0.435
 190000.000    0.497    0.542    0.426    0.489    0.427
 190050.000    0.468    0.548    0.433    0.504    0.396
 190100.000    0.497    0.548    0.448    0.500    0.435
 190150.000    0.491    0.551    0.469    0.509    0.453
 190200.000    0.498    0.528    0.480    0.504    0.414
 190250.000    0.475    0.534    0.445    0.486    0.419
 190300.000    0.482    0.499    0.450    0.504    0.418
 190350.000    0.492    0.532    0.489    0.508    0.428
 190400.000    0.480    0.498    0.455    0.502    0.426
 190450.000    0.487    0.511    0.449    0.509    0.427
 190500.000    0.476    0.497    0.476    0.497    0.427
 190550.000    0.486    0.544    0.482    0.509    0.422
 190600.000    0.478    0.356    0.466    0.513    0.415
 190650.000    0.476    0.341    0.468    0.505    0.440
 190700.000    0.490    0.557    0.466    0.502    0.435
 190750.000    0.500    0.545    0.462    0.506    0.405
 190800.000    0.478    0.528    0.472    0.507    0.428
 190850.000    0.478    0.354    0.459    0.488    0.453
 190900.000    0.487    0.346    0.453    0.491    0.421
 190950.000    0.488    0.426    0.476    0.480    0.408
 191000.000    0.487    0.405    0.471    0.471    0.424
 191050.000    0.470    0.444    0.487    0.491    0.433
 191100.000    0.468    0.368    0.422    0.497    0.447
 191150.000    0.475    0.350    0.424    0.490    0.433
 191200.000    0.463    0.352    0.466    0.477    0.419
 191250.000    0.494    0.360    0.412    0.479    0.437
 191300.000    0.463    0.532    0.423    0.462    0.419
 191350.000    0.484    0.563    0.480    0.481    0.426
 191400.000    0.474    0.586    0.471    0.504    0.429
 191450.000    0.483    0.532    0.437    0.476    0.406
 191500.000    0.486    0.377    0.472    0.488    0.413
 191550.000    0.490    0.414    0.477    0.465    0.425
 191600.000    0.477    0.391    0.442    0.487    0.426
 191650.000    0.485    0.368    0.471    0.480    0.433
 191700.000    0.472    0.383    0.427    0.488    0.440
 191750.000    0.477    0.365    0.491    0.468    0.433
 191800.000    0.485    0.510    0.407    0.485    0.434
 191850.000    0.485    0.562    0.423    0.481    0.416
 191900.000    0.471    0.509    0.411    0.491    0.416
 191950.000    0.474    0.524    0.420    0.516    0.421
 192000.000    0.470    0.515    0.438    0.488    0.420
 192050.000    0.468    0.516    0.457    0.486    0.423
 192100.000    0.468    0.513    0.430    0.477    0.427
 192150.000    0.459    0.500    0.419    0.504    0.432
 192200.000    0.489    0.577    0.443    0.476    0.414
 192250.000    0.461    0.510    0.426    0.478    0.430
 192300.000    0.476    0.550    0.460    0.470    0.412
 192350.000    0.475    0.509    0.494    0.450    0.405
 192400.000    0.489    0.528    0.468    0.498    0.414
 192450.000    0.491    0.541    0.470    0.463    0.426
 192500.000    0.491    0.572    0.468    0.455    0.427
 192550.000    0.485    0.516    0.457    0.490    0.423
 192600.000    0.484    0.580    0.479    0.485    0.423
 192650.000    0.472    0.587    0.435    0.466    0.413
 192700.000    0.471    0.551    0.430    0.484    0.420
 192750.000    0.482    0.504    0.417    0.485    0.417
 192800.000    0.476    0.537    0.476    0.481    0.430
 192850.000    0.476    0.557    0.480    0.474    0.426
 192900.000    0.481    0.516    0.434    0.494    0.430
 192950.000    0.473    0.620    0.431    0.452    0.425
 193000.000    0.480    0.506    0.411    0.489    0.431
 193050.000    0.476    0.538    0.477    0.493    0.454
 193100.000    0.499    0.600    0.465    0.492    0.426
 193150.000    0.488    0.503    0.488    0.502    0.438
 193200.000    0.488    0.515    0.486    0.476    0.445
 193250.000    0.482    0.526    0.437    0.478    0.441
 193300.000    0.469    0.509    0.420    0.485    0.420
 193350.000    0.488    0.547    0.443    0.490    0.424
 193400.000    0.488    0.565    0.468    0.492    0.434
 193450.000    0.495    0.554    0.448    0.490    0.420
 193500.000    0.484    0.546    0.472    0.478    0.406
 193550.000    0.478    0.523    0.492    0.468    0.415
 193600.000    0.480    0.501    0.470    0.485    0.424
 193650.000    0.494    0.560    0.449    0.488    0.421
 193700.000    0.485    0.509    0.492    0.502    0.422
 193750.000    0.498    0.533    0.458    0.471    0.418
 193800.000    0.475    0.516    0.471    0.487    0.420
 193850.000    0.490    0.507    0.470    0.509    0.425
 193900.000    0.492    0.503    0.477    0.520    0.436
 193950.000    0.495    0.581    0.462    0.488    0.421
 194000.000    0.495    0.536    0.468    0.494    0.437
 194050.000    0.476    0.523    0.476    0.482    0.430
 194100.000    0.476    0.538    0.462    0.476    0.432
 194150.000    0.468    0.517    0.426    0.497    0.429
 194200.000    0.472    0.585    0.487    0.476    0.437
 194250.000    0.473    0.499    0.455    0.508    0.431
 194300.000    0.500    0.504    0.473    0.514    0.439
 194350.000    0.489    0.544    0.463    0.508    0.432
 194400.000    0.466    0.510    0.443    0.469    0.421
 194450.000    0.482    0.510    0.481    0.509    0.456
 194500.000    0.480    0.515    0.473    0.494    0.439
 194550.000    0.477    0.532    0.470    0.495    0.446
 194600.000    0.483    0.493    0.437    0.494    0.448
 194650.000    0.483    0.536    0.462    0.499    0.449
 194700.000    0.483    0.493    0.477    0.502    0.425
 194750.000    0.496    0.503    0.454    0.499    0.446
 194800.000    0.495    0.563    0.482    0.506    0.431
 194850.000    0.482    0.535    0.452    0.496    0.402
 194900.000    0.466    0.559    0.475    0.493    0.424
 194950.000    0.491    0.500    0.462    0.508    0.438
 195000.000    0.496    0.548    0.463    0.500    0.418
 195050.000    0.482    0.542    0.479    0.469    0.427
 195100.000    0.484    0.555    0.467    0.491    0.436
 195150.000    0.493    0.510    0.416    0.491    0.418
 195200.000    0.499    0.513    0.434    0.491    0.429
 195250.000    0.476    0.510    0.431    0.475    0.437
 195300.000    0.493    0.583    0.479    0.489    0.415
 195350.000    0.480    0.589    0.432    0.488    0.403
 195400.000    0.484    0.502    0.424    0.483    0.434
 195450.000    0.493    0.531    0.433    0.476    0.421
 195500.000    0.478    0.559    0.420    0.511    0.420
 195550.000    0.487    0.539    0.446    0.490    0.433
 195600.000    0.491    0.529    0.468    0.499    0.439
 195650.000    0.490    0.498    0.480    0.491    0.445
 195700.000    0.487    0.551    0.474    0.484    0.444
 195750.000    0.492    0.502    0.470    0.475    0.426
 195800.000    0.491    0.534    0.465    0.496    0.421
 195850.000    0.489    0.521    0.474    0.512    0.428
 195900.000    0.481    0.589    0.470    0.485    0.411
 195950.000    0.490    0.561    0.472    0.480    0.423
 196000.000    0.483    0.561    0.477    0.494    0.425
 196050.000    0.496    0.550    0.429    0.493    0.439
 196100.000    0.469    0.518    0.432    0.502    0.427
 196150.000    0.484    0.519    0.432    0.490    0.445
 196200.000    0.494    0.565    0.407    0.467    0.424
 196250.000    0.487    0.524    0.465    0.494    0.410
 196300.000    0.485    0.502    0.412    0.483    0.429
 196350.000    0.476    0.538    0.418    0.482    0.430
 196400.000    0.464    0.529    0.425    0.486    0.421
 196450.000    0.487    0.491    0.424    0.493    0.427
 196500.000    0.488    0.590    0.475    0.479    0.408
 196550.000    0.480    0.585    0.466    0.477    0.422
 196600.000    0.476    0.549    0.431    0.478    0.433
 196650.000    0.478    0.547    0.475    0.475    0.436
 196700.000    0.476    0.566    0.420    0.479    0.419
 196750.000    0.484    0.549    0.483    0.506    0.442
 196800.000    0.485    0.509    0.427    0.442    0.423
 196850.000    0.483    0.555    0.425    0.473    0.423
 196900.000    0.478    0.520    0.471    0.497    0.426
 196950.000    0.485    0.533    0.471    0.488    0.419
 197000.000    0.485    0.490    0.466    0.491    0.415
 197050.000    0.490    0.576    0.462    0.477    0.449
 197100.000    0.492    0.546    0.467    0.494    0.427
 197150.000    0.482    0.521    0.455    0.503    0.424
 197200.000    0.482    0.552    0.442    0.489    0.420
 197250.000    0.484    0.530    0.461    0.507    0.425
 197300.000    0.477    0.512    0.432    0.512    0.428
 197350.000    0.484    0.550    0.473    0.508    0.418
 197400.000    0.500    0.590    0.474    0.492    0.449
 197450.000    0.491    0.562    0.480    0.498    0.413
 197500.000    0.487    0.504    0.447    0.495    0.429
 197550.000    0.484    0.541    0.460    0.492    0.445
 197600.000    0.477    0.540    0.442    0.502    0.443
 197650.000    0.489    0.488    0.482    0.483    0.422
 197700.000    0.492    0.559    0.459    0.496    0.428
 197750.000    0.484    0.516    0.453    0.499    0.404
 197800.000    0.479    0.524    0.420    0.508    0.429
 197850.000    0.489    0.540    0.458    0.511    0.409
 197900.000    0.499    0.585    0.460    0.498    0.430
 197950.000    0.472    0.519    0.444    0.512    0.438
 198000.000    0.491    0.547    0.479    0.504    0.444
 198050.000    0.495    0.535    0.453    0.501    0.437
 198100.000    0.486    0.547    0.441    0.483    0.437
 198150.000    0.489    0.477    0.453    0.494    0.426
 198200.000    0.474    0.530    0.472    0.484    0.435
 198250.000    0.489    0.519    0.467    0.517    0.418
 198300.000    0.491    0.564    0.477    0.498    0.441
 198350.000    0.481    0.496    0.456    0.510    0.433
 198400.000    0.486    0.481    0.449    0.487    0.449
 198450.000    0.491    0.524    0.468    0.521    0.422
 198500.000    0.477    0.397    0.483    0.520    0.434
 198550.000    0.475    0.344    0.452    0.506    0.450
 198600.000    0.486    0.411    0.467    0.511    0.418
 198650.000    0.483    0.412    0.470    0.505    0.439
 198700.000    0.502    0.484    0.476    0.499    0.439
 198750.000    0.491    0.492    0.448    0.503    0.446
 198800.000    0.487    0.532    0.476    0.494    0.434
 198850.000    0.486    0.540    0.469    0.494    0.412
 198900.000    0.483    0.536    0.442    0.507    0.447
 198950.000    0.487    0.514    0.469    0.505    0.407
 199000.000    0.489    0.576    0.470    0.509    0.428
 199050.000    0.480    0.497    0.473    0.519    0.433
 199100.000    0.486    0.502    0.470    0.505    0.433
 199150.000    0.484    0.545    0.469    0.502    0.410
 199200.000    0.493    0.382    0.459    0.508    0.464
 199250.000    0.486    0.400    0.464    0.504    0.411
 199300.000    0.493    0.384    0.467    0.503    0.460
 199350.000    0.486    0.524    0.438    0.508    0.436
 199400.000    0.481    0.522    0.438    0.497    0.426
 199450.000    0.480    0.539    0.462    0.495    0.430
 199500.000    0.491    0.544    0.464    0.507    0.425
 199550.000    0.491    0.544    0.470    0.507    0.435
 199600.000    0.479    0.495    0.446    0.507    0.432
 199650.000    0.482    0.555    0.451    0.475    0.403
 199700.000    0.499    0.522    0.438    0.511    0.440
 199750.000    0.490    0.522    0.475    0.504    0.423
 199800.000    0.480    0.523    0.457    0.502    0.410
 199850.000    0.485    0.575    0.445    0.473    0.438
 199900.000    0.485    0.551    0.458    0.456    0.421
 199950.000    0.480    0.580    0.479    0.497    0.439
 200000.000    0.490    0.561    0.465    0.490    0.410
 200050.000    0.485    0.591    0.472    0.496    0.415
 200100.000    0.493    0.556    0.475    0.489    0.423
 200150.000    0.481    0.567    0.455    0.489    0.410
 200200.000    0.483    0.505    0.423    0.486    0.426
 200250.000    0.473    0.534    0.432    0.482    0.412
 200300.000    0.493    0.512    0.463    0.503    0.435
 200350.000    0.491    0.544    0.454    0.492    0.414
 200400.000    0.488    0.548    0.448    0.499    0.411
 200450.000    0.495    0.514    0.439    0.498    0.418
 200500.000    0.481    0.543    0.449    0.501    0.428
 200550.000    0.477    0.540    0.426    0.500    0.405
 200600.000    0.488    0.542    0.461    0.499    0.408
 200650.000    0.481    0.526    0.439    0.491    0.424
 200700.000    0.476    0.542    0.442    0.507    0.428
 200750.000    0.484    0.577    0.451    0.497    0.439
 200800.000    0.481    0.487    0.457    0.501    0.440
 200850.000    0.481    0.583    0.424    0.488    0.417
 200900.000    0.484    0.555    0.423    0.491    0.437
 200950.000    0.471    0.511    0.407    0.485    0.419
 201000.000    0.466    0.529    0.428    0.494    0.409
 201050.000    0.478    0.501    0.472    0.481    0.427
 201100.000    0.488    0.516    0.418    0.492    0.424
 201150.000    0.479    0.516    0.458    0.504    0.428
 201200.000    0.476    0.580    0.453    0.517    0.422
 201250.000    0.482    0.509    0.440    0.488    0.435
 201300.000    0.457    0.539    0.433    0.495    0.429
 201350.000    0.468    0.549    0.436    0.500    0.423
 201400.000    0.468    0.527    0.434    0.508    0.425
 201450.000    0.468    0.492    0.419    0.500    0.428
 201500.000    0.484    0.499    0.427    0.488    0.422
 201550.000    0.482    0.536    0.450    0.485    0.417
 201600.000    0.485    0.541    0.429    0.470    0.435
 201650.000    0.486    0.550    0.431    0.478    0.426
 201700.000    0.491    0.539    0.411    0.488    0.431
 201750.000    0.496    0.535    0.444    0.479    0.414
 201800.000    0.481    0.517    0.425    0.486    0.404
 201850.000    0.485    0.535    0.448    0.490    0.408
 201900.000    0.489    0.572    0.437    0.496    0.423
 201950.000    0.487    0.525    0.447    0.503    0.447
 202000.000    0.491    0.529    0.454    0.494    0.453
 202050.000    0.480    0.567    0.412    0.452    0.436
 202100.000    0.487    0.512    0.411    0.484    0.425
 202150.000    0.492    0.347    0.422    0.484    0.431
 202200.000    0.481    0.525    0.450    0.483    0.416
 202250.000    0.485    0.544    0.452    0.517    0.432
 202300.000    0.470    0.511    0.424    0.477    0.437
 202350.000    0.483    0.510    0.427    0.498    0.422
 202400.000    0.485    0.573    0.414    0.494    0.432
 202450.000    0.483    0.534    0.424    0.482    0.425
 202500.000    0.484    0.515    0.436    0.493    0.430
 202550.000    0.478    0.505    0.435    0.498    0.417
 202600.000    0.483    0.536    0.417    0.500    0.428
 202650.000    0.465    0.524    0.403    0.500    0.424
 202700.000    0.477    0.519    0.427    0.506    0.421
 202750.000    0.471    0.537    0.423    0.509    0.424
 202800.000    0.482    0.552    0.443    0.499    0.418
 202850.000    0.489    0.512    0.450    0.521    0.447
 202900.000    0.485    0.531    0.428    0.481    0.428
 202950.000    0.477    0.495    0.429    0.490    0.447
 203000.000    0.490    0.479    0.476    0.509    0.429
 203050.000    0.474    0.579    0.439    0.491    0.440
 203100.000    0.488    0.532    0.443    0.496    0.439
 203150.000    0.492    0.537    0.463    0.499    0.432
 203200.000    0.489    0.505    0.433    0.485    0.419
 203250.000    0.494    0.547    0.429    0.500    0.413
 203300.000    0.478    0.538    0.448    0.482    0.427
 203350.000    0.465    0.535    0.407    0.516    0.414
 203400.000    0.475    0.527    0.428    0.490    0.409
 203450.000    0.462    0.506    0.441    0.492    0.436
 203500.000    0.481    0.522    0.419    0.483    0.453
 203550.000    0.498    0.573    0.413    0.489    0.432
 203600.000    0.484    0.535    0.452    0.482    0.430
 203650.000    0.499    0.554    0.421    0.488    0.436
 203700.000    0.496    0.565    0.431    0.490    0.436
 203750.000    0.477    0.581    0.428    0.487    0.430
 203800.000    0.492    0.497    0.428    0.483    0.433
 203850.000    0.493    0.538    0.411    0.482    0.443
 203900.000    0.484    0.537    0.450    0.478    0.443
 203950.000    0.488    0.549    0.421    0.473    0.418
 204000.000    0.489    0.529    0.425    0.497    0.428
 204050.000    0.497    0.512    0.422    0.492    0.437
 204100.000    0.484    0.543    0.459    0.481    0.428
 204150.000    0.472    0.494    0.492    0.489    0.438
 204200.000    0.496    0.544    0.456    0.490    0.427
 204250.000    0.464    0.548    0.414    0.490    0.407
 204300.000    0.495    0.528    0.415    0.487    0.445
 204350.000    0.479    0.529    0.419    0.502    0.429
 204400.000    0.490    0.509    0.432    0.509    0.432
 204450.000    0.489    0.497    0.432    0.519    0.422
 204500.000    0.487    0.541    0.445    0.505    0.450
 204550.000    0.470    0.534    0.445    0.497    0.423
 204600.000    0.481    0.510    0.420    0.506    0.421
 204650.000    0.485    0.538    0.440    0.496    0.433
 204700.000    0.482    0.546    0.445    0.492    0.419
 204750.000    0.495    0.520    0.426    0.494    0.424
 204800.000    0.487    0.516    0.422    0.507    0.435
 204850.000    0.491    0.523    0.433    0.507    0.406
 204900.000    0.480    0.531    0.448    0.492    0.428
 204950.000    0.488    0.536    0.456    0.519    0.450
 205000.000    0.472    0.515    0.450    0.509    0.414
 205050.000    0.480    0.530    0.457    0.508    0.442
 205100.000    0.484    0.523    0.435    0.521    0.426
 205150.000    0.483    0.530    0.479    0.518    0.415
 205200.000    0.484    0.494    0.462    0.496    0.454
 205250.000    0.491    0.494    0.441    0.506    0.441
 205300.000    0.490    0.500    0.441    0.492    0.442
 205350.000    0.484    0.535    0.463    0.502    0.438
 205400.000    0.473    0.534    0.474    0.511    0.436
 205450.000    0.493    0.518    0.433    0.525    0.456
 205500.000    0.478    0.542    0.461    0.480    0.440
 205550.000    0.484    0.531    0.434    0.501    0.425
 205600.000    0.483    0.531    0.459    0.489    0.432
 205650.000    0.478    0.519    0.456    0.496    0.414
 205700.000    0.489    0.535    0.458    0.498    0.423
 205750.000    0.503    0.504    0.472    0.489    0.433
 205800.000    0.492    0.502    0.416    0.494    0.436
 205850.000    0.481    0.503    0.459    0.491    0.425
 205900.000    0.491    0.552    0.460    0.512    0.453
 205950.000    0.475    0.516    0.461    0.496    0.449
 206000.000    0.482    0.482    0.463    0.474    0.441
 206050.000    0.490    0.540    0.454    0.508    0.419
 206100.000    0.480    0.520    0.461    0.509    0.429
 206150.000    0.486    0.516    0.439    0.504    0.434
 206200.000    0.474    0.526    0.451    0.502    0.435
 206250.000    0.480    0.525    0.419    0.508    0.417
 206300.000    0.489    0.471    0.468    0.502    0.437
 206350.000    0.484    0.523    0.462    0.498    0.424
 206400.000    0.478    0.501    0.454    0.495    0.420
 206450.000    0.494    0.521    0.455    0.486    0.427
 206500.000    0.496    0.513    0.474    0.485    0.432
 206550.000    0.487    0.526    0.462    0.474    0.415
 206600.000    0.481    0.575    0.472    0.487    0.420
 206650.000    0.492    0.491    0.473    0.488    0.436
 206700.000    0.491    0.534    0.456    0.481    0.449
 206750.000    0.488    0.520    0.481    0.525    0.457
 206800.000    0.491    0.583    0.451    0.503    0.447
 206850.000    0.486    0.482    0.455    0.510    0.423
 206900.000    0.490    0.520    0.484    0.507    0.432
 206950.000    0.482    0.504    0.474    0.503    0.437
 207000.000    0.470    0.517    0.451    0.491    0.422
 207050.000    0.489    0.543    0.464    0.513    0.435
 207100.000    0.484    0.580    0.472    0.497    0.426
 207150.000    0.486    0.520    0.476    0.503    0.432
 207200.000    0.476    0.554    0.447    0.487    0.435
 207250.000    0.472    0.517    0.450    0.498    0.441
 207300.000    0.489    0.538    0.470    0.501    0.424
 207350.000    0.487    0.561    0.455    0.491    0.396
 207400.000    0.478    0.520    0.476    0.496    0.429
 207450.000    0.490    0.522    0.465    0.498    0.420
 207500.000    0.494    0.509    0.483    0.507    0.414
 207550.000    0.492    0.559    0.478    0.503    0.418
 207600.000    0.483    0.554    0.474    0.492    0.410
 207650.000    0.492    0.515    0.460    0.480    0.431
 207700.000    0.494    0.553    0.469    0.515    0.430
 207750.000    0.479    0.521    0.460    0.515    0.437
 207800.000    0.483    0.550    0.451    0.455    0.409
 207850.000    0.488    0.487    0.441    0.496    0.418
 207900.000    0.481    0.546    0.472    0.492    0.417
 207950.000    0.493    0.519    0.478    0.498    0.431
 208000.000    0.489    0.528    0.461    0.508    0.430
 208050.000    0.491    0.524    0.465    0.499    0.426
 208100.000    0.470    0.552    0.461    0.515    0.434
 208150.000    0.493    0.491    0.457    0.509    0.440
 208200.000    0.488    0.554    0.468    0.500    0.402
 208250.000    0.494    0.519    0.448    0.501    0.436
 208300.000    0.478    0.546    0.441    0.511    0.417
 208350.000    0.481    0.515    0.432    0.513    0.429
 208400.000    0.489    0.519    0.434    0.498    0.432
 208450.000    0.480    0.505    0.479    0.499    0.422
 208500.000    0.499    0.514    0.467    0.488    0.439
 208550.000    0.490    0.546    0.471    0.503    0.423
 208600.000    0.491    0.524    0.446    0.481    0.425
 208650.000    0.483    0.512    0.433    0.507    0.448
 208700.000    0.478    0.556    0.449    0.496    0.413
 208750.000    0.496    0.592    0.485    0.516    0.443
 208800.000    0.484    0.549    0.458    0.509    0.403
 208850.000    0.493    0.517    0.459    0.487    0.412
 208900.000    0.487    0.507    0.444    0.486    0.405
 208950.000    0.476    0.529    0.425    0.497    0.415
 209000.000    0.482    0.510    0.476    0.483    0.414
 209050.000    0.492    0.535    0.455    0.469    0.420
 209100.000    0.486    0.519    0.463    0.514    0.419
 209150.000    0.491    0.536    0.469    0.490    0.445
 209200.000    0.475    0.513    0.476    0.475    0.429
 209250.000    0.477    0.506    0.434    0.496    0.416
 209300.000    0.485    0.508    0.428    0.498    0.407
 209350.000    0.501    0.535    0.417    0.483    0.413
 209400.000    0.489    0.512    0.470    0.475    0.421
 209450.000    0.482    0.526    0.493    0.465    0.444
 209500.000    0.470    0.539    0.433    0.452    0.437
 209550.000    0.487    0.533    0.451    0.486    0.424
 209600.000    0.489    0.547    0.455    0.495    0.433
 209650.000    0.482    0.567    0.424    0.484    0.422
 209700.000    0.486    0.533    0.480    0.500    0.425
 209750.000    0.472    0.564    0.437    0.490    0.430
 209800.000    0.489    0.522    0.449    0.493    0.416
 209850.000    0.495    0.565    0.473    0.503    0.425
 209900.000    0.478    0.539    0.475    0.508    0.420
 209950.000    0.484    0.485    0.477    0.507    0.433
 210000.000    0.485    0.526    0.482    0.486    0.431
 210050.000    0.487    0.502    0.437    0.504    0.424
 210100.000    0.490    0.557    0.454    0.485    0.428
 210150.000    0.473    0.466    0.477    0.503    0.422
 210200.000    0.480    0.526    0.437    0.501    0.441
 210250.000    0.488    0.521    0.446    0.517    0.440
 210300.000    0.484    0.541    0.483    0.497    0.424
 210350.000    0.491    0.508    0.469    0.498    0.429
 210400.000    0.499    0.519    0.474    0.501    0.440
 210450.000    0.473    0.515    0.444    0.502    0.451
 210500.000    0.483    0.505    0.474    0.508    0.443
 210550.000    0.481    0.497    0.470    0.504    0.441
 210600.000    0.487    0.507    0.466    0.503    0.433
 210650.000    0.490    0.547    0.460    0.499    0.434
 210700.000    0.493    0.556    0.464    0.498    0.419
 210750.000    0.493    0.526    0.471    0.501    0.428
 210800.000    0.495    0.509    0.460    0.502    0.434
 210850.000    0.481    0.561    0.439    0.485    0.426
 210900.000    0.487    0.516    0.480    0.492    0.452
 210950.000    0.487    0.511    0.446    0.497    0.446
 211000.000    0.481    0.505    0.470    0.497    0.460
 211050.000    0.474    0.536    0.472    0.498    0.394
 211100.000    0.485    0.521    0.463    0.503    0.425
 211150.000    0.494    0.515    0.438    0.519    0.433
 211200.000    0.488    0.529    0.493    0.526    0.434
 211250.000    0.479    0.516    0.439    0.490    0.420
 211300.000    0.495    0.515    0.435    0.472    0.426
 211350.000    0.472    0.399    0.456    0.493    0.433
 211400.000    0.484    0.544    0.462    0.480    0.429
 211450.000    0.483    0.504    0.478    0.490    0.429
 211500.000    0.481    0.504    0.457    0.511    0.434
 211550.000    0.472    0.600    0.470    0.500    0.433
 211600.000    0.479    0.547    0.474    0.508    0.423
 211650.000    0.463    0.518    0.431    0.474    0.426
 211700.000    0.472    0.512    0.416    0.498    0.427
 211750.000    0.481    0.522    0.410    0.498    0.423
 211800.000    0.501    0.521    0.431    0.483    0.423
 211850.000    0.489    0.608    0.434    0.502    0.431
 211900.000    0.483    0.567    0.435    0.471    0.444
 211950.000    0.499    0.498    0.430    0.491    0.429
 212000.000    0.469    0.570    0.412    0.487    0.436
 212050.000    0.485    0.487    0.417    0.497    0.418
 212100.000    0.477    0.532    0.471    0.480    0.423
 212150.000    0.489    0.511    0.469    0.469    0.437
 212200.000    0.488    0.548    0.442    0.483    0.435
 212250.000    0.479    0.610    0.418    0.469    0.438
 212300.000    0.465    0.541    0.427    0.470    0.444
 212350.000    0.483    0.528    0.458    0.497    0.427
 212400.000    0.474    0.547    0.463    0.487    0.446
 212450.000    0.494    0.522    0.450    0.488    0.419
 212500.000    0.476    0.507    0.460    0.498    0.450
 212550.000    0.493    0.487    0.476    0.488    0.445
 212600.000    0.480    0.530    0.474    0.506    0.441
 212650.000    0.482    0.502    0.476    0.502    0.429
 212700.000    0.475    0.505    0.465    0.498    0.433
 212750.000    0.495    0.535    0.463    0.501    0.433
 212800.000    0.485    0.509    0.470    0.508    0.429
 212850.000    0.486    0.539    0.421    0.472    0.406
 212900.000    0.479    0.534    0.472    0.493    0.416
 212950.000    0.487    0.496    0.460    0.504    0.447
 213000.000    0.479    0.518    0.449    0.498    0.429
 213050.000    0.493    0.540    0.456    0.501    0.453
 213100.000    0.481    0.555    0.437    0.504    0.420
 213150.000    0.483    0.520    0.467    0.494    0.440
 213200.000    0.493    0.508    0.405    0.509    0.444
 213250.000    0.479    0.571    0.446    0.478    0.433
 213300.000    0.491    0.485    0.459    0.491    0.406
 213350.000    0.485    0.514    0.460    0.512    0.430
 213400.000    0.483    0.524    0.446    0.512    0.437
 213450.000    0.495    0.538    0.456    0.497    0.408
 213500.000    0.482    0.537    0.472    0.501    0.422
 213550.000    0.483    0.500    0.456    0.502    0.409
 213600.000    0.487    0.530    0.479    0.508    0.416
 213650.000    0.484    0.524    0.455    0.489    0.426
 213700.000    0.475    0.519    0.440    0.482    0.415
 213750.000    0.485    0.513    0.449    0.496    0.433
 213800.000    0.484    0.562    0.470    0.491    0.438
 213850.000    0.501    0.536    0.424    0.475    0.424
 213900.000    0.483    0.514    0.442    0.467    0.442
 213950.000    0.492    0.522    0.452    0.496    0.421
 214000.000    0.495    0.499    0.425    0.492    0.437
 214050.000    0.484    0.524    0.454    0.497    0.427
 214100.000    0.490    0.532    0.432    0.501    0.437
 214150.000    0.500    0.502    0.416    0.461    0.438
 214200.000    0.486    0.520    0.424    0.505    0.425
 214250.000    0.481    0.541    0.431    0.472    0.412
 214300.000    0.459    0.524    0.433    0.484    0.403
 214350.000    0.478    0.486    0.418    0.502    0.420
 214400.000    0.485    0.551    0.414    0.477    0.419
 214450.000    0.478    0.589    0.418    0.482    0.443
 214500.000    0.489    0.512    0.438    0.475    0.429
 214550.000    0.482    0.520    0.422    0.495    0.422
 214600.000    0.476    0.563    0.424    0.486    0.420
 214650.000    0.474    0.575    0.418    0.494    0.424
 214700.000    0.485    0.493    0.444    0.463    0.428
 214750.000    0.482    0.553    0.423    0.471    0.414
 214800.000    0.474    0.519    0.429    0.480    0.428
 214850.000    0.476    0.532    0.423    0.484    0.399
 214900.000    0.485    0.541    0.429    0.484    0.427
 214950.000    0.469    0.490    0.430    0.481    0.429
 215000.000    0.489    0.522    0.415    0.510    0.436
 215050.000    0.485    0.507    0.435    0.498    0.427
 215100.000    0.479    0.551    0.417    0.498    0.410
 215150.000    0.495    0.541    0.427    0.482    0.420
 215200.000    0.500    0.512    0.461    0.483    0.443
 215250.000    0.457    0.552    0.485    0.490    0.429
 215300.000    0.481    0.515    0.438    0.473    0.457
 215350.000    0.477    0.559    0.467    0.472    0.432
 215400.000    0.495    0.554    0.467    0.492    0.440
 215450.000    0.480    0.506    0.455    0.505    0.440
 215500.000    0.491    0.536    0.485    0.503    0.416
 215550.000    0.484    0.377    0.430    0.483    0.423
 215600.000    0.468    0.361    0.477    0.491    0.418
 215650.000    0.495    0.374    0.478    0.508    0.425
 215700.000    0.474    0.373    0.472    0.479    0.424
 215750.000    0.463    0.393    0.451    0.480    0.422
 215800.000    0.486    0.380    0.418    0.488    0.426
 215850.000    0.477    0.332    0.432    0.482    0.428
 215900.000    0.472    0.347    0.423    0.483    0.424
 215950.000    0.465    0.359    0.427    0.474    0.443
 216000.000    0.486    0.366    0.445    0.456    0.422
 216050.000    0.486    0.347    0.422    0.481    0.441
 216100.000    0.489    0.349    0.413    0.494    0.405
 216150.000    0.502    0.441    0.427    0.492    0.432
 216200.000    0.492    0.337    0.434    0.477    0.410
 216250.000    0.480    0.330    0.407    0.477    0.426
 216300.000    0.473    0.354    0.435    0.470    0.453
 216350.000    0.482    0.385    0.437    0.473    0.419
 216400.000    0.479    0.512    0.480    0.471    0.411
 216450.000    0.486    0.520    0.481    0.508    0.443
 216500.000    0.489    0.546    0.484    0.482    0.440
 216550.000    0.487    0.552    0.453    0.494    0.424
 216600.000    0.483    0.526    0.465    0.491    0.440
 216650.000    0.484    0.521    0.455    0.513    0.439
 216700.000    0.482    0.524    0.464    0.499    0.427
 216750.000    0.495    0.549    0.477    0.496    0.435
 216800.000    0.487    0.522    0.453    0.511    0.413
 216850.000    0.493    0.491    0.464    0.507    0.422
 216900.000    0.463    0.539    0.472    0.510    0.423
 216950.000    0.484    0.492    0.456    0.508    0.415
 217000.000    0.489    0.510    0.439    0.505    0.422
 217050.000    0.494    0.502    0.456    0.495    0.451
 217100.000    0.496    0.535    0.470    0.490    0.418
 217150.000    0.491    0.515    0.480    0.494    0.437
 217200.000    0.474    0.507    0.468    0.496    0.436
 217250.000    0.487    0.557    0.459    0.503    0.415
 217300.000    0.488    0.522    0.487    0.519    0.419
 217350.000    0.489    0.527    0.464    0.497    0.429
 217400.000    0.468    0.498    0.468    0.525    0.410
 217450.000    0.489    0.519    0.452    0.495    0.439
 217500.000    0.482    0.530    0.455    0.511    0.429
 217550.000    0.486    0.525    0.475    0.494    0.408
 217600.000    0.495    0.542    0.457    0.501    0.426
 217650.000    0.479    0.513    0.455    0.511    0.441
 217700.000    0.482    0.559    0.464    0.495    0.430
 217750.000    0.485    0.520    0.469    0.512    0.437
 217800.000    0.476    0.520    0.451    0.498    0.440
 217850.000    0.489    0.601    0.439    0.510    0.453
 217900.000    0.482    0.560    0.471    0.504    0.417
 217950.000    0.476    0.545    0.463    0.506    0.433
 218000.000    0.485    0.544    0.482    0.498    0.432
 218050.000    0.487    0.501    0.459    0.504    0.428
 218100.000    0.474    0.549    0.473    0.500    0.414
 218150.000    0.483    0.526    0.437    0.497    0.427
 218200.000    0.484    0.535    0.467    0.517    0.439
 218250.000    0.480    0.487    0.462    0.503    0.431
 218300.000    0.480    0.537    0.469    0.488    0.428
 218350.000    0.493    0.530    0.460    0.505    0.418
 218400.000    0.493    0.524    0.463    0.511    0.421
 218450.000    0.483    0.558    0.464    0.503    0.441
 218500.000    0.488    0.535    0.447    0.512    0.428
 218550.000    0.499    0.547    0.462    0.480    0.409
 218600.000    0.487    0.529    0.441    0.502    0.442
 218650.000    0.492    0.510    0.472    0.484    0.421
 218700.000    0.483    0.537    0.458    0.502    0.420
 218750.000    0.488    0.541    0.446    0.494    0.434
 218800.000    0.485    0.527    0.460    0.510    0.438
 218850.000    0.488    0.528    0.434    0.505    0.434
 218900.000    0.481    0.508    0.442    0.506    0.430
 218950.000    0.472    0.571    0.469    0.485    0.441
 219000.000    0.480    0.514    0.475    0.501    0.436
 219050.000    0.488    0.506    0.476    0.503    0.421
 219100.000    0.489    0.492    0.432    0.502    0.440
 219150.000    0.486    0.567    0.451    0.492    0.425
 219200.000    0.478    0.539    0.440    0.491    0.412
 219250.000    0.490    0.564    0.468    0.486    0.432
 219300.000    0.497    0.585    0.484    0.491    0.418
 219350.000    0.489    0.544    0.457    0.487    0.447
 219400.000    0.488    0.524    0.470    0.494    0.429
 219450.000    0.476    0.526    0.439    0.493    0.435
 219500.000    0.482    0.543    0.430    0.509    0.415
 219550.000    0.487    0.539    0.458    0.500    0.428
 219600.000    0.470    0.534    0.460    0.493    0.447
 219650.000    0.503    0.581    0.454    0.495    0.427
 219700.000    0.488    0.540    0.472    0.494    0.420
 219750.000    0.484    0.541    0.446    0.482    0.413
 219800.000    0.486    0.522    0.473    0.511    0.424
 219850.000    0.494    0.571    0.485    0.466    0.414
 219900.000    0.492    0.529    0.478    0.494    0.428
 219950.000    0.482    0.398    0.448    0.501    0.405
 220000.000    0.468    0.333    0.419    0.464    0.442
 220050.000    0.503    0.386    0.429    0.498    0.439
 220100.000    0.491    0.356    0.409    0.504    0.420
 220150.000    0.489    0.365    0.422    0.485    0.456
 220200.000    0.496    0.348    0.424    0.465    0.442
 220250.000    0.489    0.333    0.413    0.505    0.448
 220300.000    0.485    0.352    0.435    0.448    0.422
 220350.000    0.481    0.450    0.422    0.456    0.439
 220400.000    0.476    0.359    0.428    0.468    0.456
 220450.000    0.489    0.336    0.435    0.485    0.416
 220500.000    0.483    0.407    0.420    0.487    0.433
 220550.000    0.480    0.517    0.433    0.484    0.403
 220600.000    0.481    0.558    0.440    0.509    0.431
 220650.000    0.475    0.573    0.449    0.493    0.414
 220700.000    0.477    0.497    0.486    0.513    0.409
 220750.000    0.475    0.508    0.454    0.489    0.426
 220800.000    0.486    0.517    0.416    0.495    0.434
 220850.000    0.479    0.545    0.421    0.503    0.422
 220900.000    0.487    0.512    0.468    0.514    0.431
 220950.000    0.479    0.521    0.443    0.511    0.420
 221000.000    0.489    0.539    0.477    0.497    0.427
 221050.000    0.487    0.508    0.465    0.497    0.420
 221100.000    0.480    0.539    0.460    0.494    0.432
 221150.000    0.485    0.565    0.452    0.480    0.410
 221200.000    0.497    0.504    0.443    0.492    0.427
 221250.000    0.485    0.525    0.476    0.511    0.425
 221300.000    0.490    0.512    0.460    0.535    0.425
 221350.000    0.489    0.545    0.470    0.507    0.415
 221400.000    0.490    0.537    0.452    0.496    0.427
 221450.000    0.497    0.562    0.458    0.485    0.437
 221500.000    0.479    0.534    0.467    0.492    0.423
 221550.000    0.477    0.530    0.450    0.501    0.420
 221600.000    0.496    0.540    0.480    0.507    0.446
 221650.000    0.500    0.498    0.435    0.497    0.430
 221700.000    0.480    0.497    0.478    0.518    0.410
 221750.000    0.483    0.571    0.453    0.494    0.433
 221800.000    0.491    0.583    0.486    0.504    0.418
 221850.000    0.486    0.526    0.455    0.499    0.430
 221900.000    0.488    0.508    0.467    0.501    0.429
 221950.000    0.495    0.520    0.444    0.500    0.428
 222000.000    0.478    0.497    0.474    0.507    0.426
 222050.000    0.480    0.527    0.463    0.507    0.431
 222100.000    0.467    0.499    0.418    0.501    0.434
 222150.000    0.484    0.511    0.421    0.496    0.427
 222200.000    0.480    0.519    0.436    0.517    0.438
 222250.000    0.471    0.539    0.432    0.511    0.408
 222300.000    0.470    0.524    0.471    0.518    0.424
 222350.000    0.490    0.521    0.450    0.492    0.417
 222400.000    0.487    0.522    0.473    0.502    0.413
 222450.000    0.491    0.548    0.478    0.499    0.420
 222500.000    0.493    0.560    0.416    0.474    0.432
 222550.000    0.498    0.552    0.432    0.493    0.414
 222600.000    0.494    0.566    0.468    0.509    0.444
 222650.000    0.497    0.535    0.420    0.511    0.425
 222700.000    0.480    0.437    0.448    0.486    0.426
 222750.000    0.484    0.389    0.484    0.481    0.440
 222800.000    0.502    0.339    0.430    0.501    0.434
 222850.000    0.492    0.333    0.449    0.502    0.413
 222900.000    0.488    0.528    0.456    0.495    0.415
 222950.000    0.472    0.495    0.460    0.511    0.426
 223000.000    0.497    0.515    0.466    0.502    0.432
 223050.000    0.482    0.494    0.456    0.496    0.432
 223100.000    0.493    0.586    0.452    0.504    0.403
 223150.000    0.487    0.529    0.454    0.494    0.427
 223200.000    0.481    0.498    0.451    0.498    0.432
 223250.000    0.484    0.520    0.470    0.494    0.427
 223300.000    0.481    0.546    0.480    0.499    0.423
 223350.000    0.478    0.537    0.458    0.489    0.434
 223400.000    0.481    0.510    0.478    0.496    0.442
 223450.000    0.497    0.501    0.480    0.481    0.430
 223500.000    0.475    0.484    0.480    0.500    0.440
 223550.000    0.499    0.537    0.446    0.501    0.452
 223600.000    0.493    0.513    0.433    0.505    0.430
 223650.000    0.484    0.539    0.469    0.505    0.437
 223700.000    0.494    0.522    0.461    0.467    0.407
 223750.000    0.488    0.493    0.435    0.515    0.452
 223800.000    0.485    0.529    0.455    0.509    0.424
 223850.000    0.488    0.535    0.477    0.511    0.424
 223900.000    0.489    0.516    0.456    0.513    0.414
 223950.000    0.496    0.529    0.467    0.511    0.438
 224000.000    0.501    0.525    0.469    0.522    0.417
 224050.000    0.487    0.519    0.467    0.517    0.452
 224100.000    0.478    0.552    0.467    0.519    0.442
 224150.000    0.481    0.521    0.452    0.486    0.415
 224200.000    0.488    0.536    0.458    0.478    0.416
 224250.000    0.483    0.557    0.461    0.491    0.423
 224300.000    0.501    0.486    0.434    0.511    0.450
 224350.000    0.484    0.526    0.468    0.486    0.423
 224400.000    0.485    0.518    0.461    0.506    0.437
 224450.000    0.488    0.494    0.467    0.503    0.424
 224500.000    0.481    0.524    0.480    0.486    0.424
 224550.000    0.463    0.528    0.452    0.478    0.419
 224600.000    0.484    0.511    0.460    0.506    0.407
 224650.000    0.478    0.485    0.426    0.516    0.450
 224700.000    0.480    0.532    0.467    0.492    0.418
 224750.000    0.483    0.522    0.450    0.500    0.441
 224800.000    0.475    0.523    0.471    0.526    0.435
 224850.000    0.494    0.495    0.453    0.501    0.437
 224900.000    0.494    0.518    0.465    0.492    0.428
 224950.000    0.487    0.509    0.486    0.500    0.424
 225000.000    0.498    0.521    0.452    0.489    0.433
 225050.000    0.500    0.532    0.461    0.478    0.418
 225100.000    0.468    0.507    0.431    0.507    0.436
 225150.000    0.479    0.550    0.448    0.518    0.413
 225200.000    0.492    0.516    0.483    0.487    0.428
 225250.000    0.468    0.527    0.408    0.497    0.425
 225300.000    0.484    0.524    0.443    0.486    0.436
 225350.000    0.488    0.536    0.456    0.493    0.435
 225400.000    0.484    0.543    0.465    0.473    0.410
 225450.000    0.488    0.526    0.473    0.498    0.447
 225500.000    0.488    0.521    0.469    0.519    0.437
 225550.000    0.491    0.524    0.486    0.490    0.449
 225600.000    0.483    0.502    0.445    0.498    0.427
 225650.000    0.488    0.537    0.439    0.509    0.414
 225700.000    0.492    0.547    0.471    0.494    0.434
 225750.000    0.471    0.551    0.432    0.485    0.414
 225800.000    0.498    0.531    0.453    0.499    0.447
 225850.000    0.477    0.485    0.456    0.497    0.436
 225900.000    0.491    0.568    0.449    0.493    0.411
 225950.000    0.489    0.511    0.461    0.493    0.437
 226000.000    0.477    0.501    0.483    0.470    0.447
 226050.000    0.479    0.485    0.460    0.486    0.453
 226100.000    0.462    0.504    0.468    0.501    0.448
 226150.000    0.486    0.504    0.465    0.506    0.449
 226200.000    0.486    0.512    0.450    0.519    0.443
 226250.000    0.477    0.458    0.473    0.508    0.450
 226300.000    0.471    0.511    0.465    0.509    0.431
 226350.000    0.487    0.521    0.462    0.505    0.430
 226400.000    0.487    0.489    0.463    0.499    0.442
 226450.000    0.493    0.528    0.492    0.492    0.437
 226500.000    0.467    0.524    0.475    0.518    0.440
 226550.000    0.483    0.483    0.453    0.530    0.455
 226600.000    0.478    0.513    0.449    0.466    0.443
 226650.000    0.487    0.489    0.441    0.493    0.436
 226700.000    0.480    0.524    0.436    0.516    0.436
 226750.000    0.484    0.474    0.417    0.502    0.439
 226800.000    0.484    0.522    0.469    0.495    0.433
 226850.000    0.478    0.589    0.425    0.480    0.425
 226900.000    0.476    0.559    0.466    0.481    0.427
 226950.000    0.473    0.505    0.469    0.490    0.423
 227000.000    0.479    0.568    0.474    0.495    0.417
 227050.000    0.494    0.538    0.451    0.510    0.416
 227100.000    0.479    0.540    0.453    0.503    0.432
 227150.000    0.489    0.487    0.476    0.500    0.423
 227200.000    0.487    0.498    0.443    0.502    0.421
 227250.000    0.488    0.507    0.407    0.475    0.442
 227300.000    0.485    0.570    0.452    0.508    0.425
 227350.000    0.481    0.534    0.462    0.512    0.442
 227400.000    0.487    0.526    0.446    0.465    0.413
 227450.000    0.480    0.520    0.457    0.496    0.446
 227500.000    0.495    0.552    0.476    0.508    0.426
 227550.000    0.491    0.524    0.475    0.497    0.424
 227600.000    0.466    0.494    0.482    0.500    0.411
 227650.000    0.489    0.510    0.457    0.497    0.438
 227700.000    0.484    0.515    0.470    0.495    0.448
 227750.000    0.492    0.512    0.481    0.483    0.438
 227800.000    0.495    0.523    0.432    0.472    0.427
 227850.000    0.485    0.575    0.457    0.488    0.421
 227900.000    0.486    0.501    0.473    0.483    0.435
 227950.000    0.497    0.571    0.440    0.493    0.434
 228000.000    0.487    0.538    0.484    0.501    0.420
 228050.000    0.493    0.516    0.458    0.515    0.442
 228100.000    0.492    0.544    0.466    0.512    0.432
 228150.000    0.483    0.486    0.456    0.507    0.422
 228200.000    0.490    0.540    0.438    0.489    0.441
 228250.000    0.489    0.554    0.443    0.492    0.421
 228300.000    0.486    0.474    0.477    0.475    0.431
 228350.000    0.485    0.549    0.468    0.497    0.444
 228400.000    0.486    0.538    0.466    0.496    0.419
 228450.000    0.486    0.496    0.478    0.496    0.457
 228500.000    0.494    0.524    0.476    0.482    0.435
 228550.000    0.495    0.491    0.467    0.496    0.439
 228600.000    0.476    0.546    0.454    0.486    0.419
 228650.000    0.484    0.572    0.465    0.476    0.426
 228700.000    0.488    0.516    0.462    0.488    0.415
 228750.000    0.483    0.515    0.426    0.497    0.429
 228800.000    0.477    0.464    0.482    0.488    0.418
 228850.000    0.483    0.505    0.467    0.481    0.433
 228900.000    0.491    0.486    0.431    0.475    0.403
 228950.000    0.477    0.538    0.416    0.479    0.423
 229000.000    0.480    0.512    0.463    0.467    0.415
 229050.000    0.483    0.552    0.484    0.479    0.432
 229100.000    0.489    0.548    0.458    0.463    0.429
 229150.000    0.472    0.483    0.431    0.497    0.433
 229200.000    0.486    0.511    0.439    0.462    0.432
 229250.000    0.482    0.541    0.457    0.517    0.435
 229300.000    0.471    0.501    0.441    0.475    0.435
 229350.000    0.486    0.461    0.459    0.523    0.420
 229400.000    0.487    0.457    0.468    0.504    0.423
 229450.000    0.483    0.540    0.465    0.498    0.440
 229500.000    0.487    0.506    0.479    0.499    0.441
 229550.000    0.484    0.524    0.470    0.484    0.399
 229600.000    0.496    0.532    0.489    0.504    0.447
 229650.000    0.481    0.525    0.453    0.507    0.431
 229700.000    0.494    0.558    0.472    0.502    0.424
 229750.000    0.487    0.532    0.461    0.509    0.449
 229800.000    0.484    0.541    0.462    0.503    0.439
 229850.000    0.479    0.542    0.431    0.495    0.443
 229900.000    0.489    0.555    0.470    0.514    0.425
 229950.000    0.483    0.582    0.470    0.498    0.449
 230000.000    0.477    0.540    0.458    0.506    0.453
 230050.000    0.485    0.543    0.465    0.513    0.441
 230100.000    0.474    0.531    0.448    0.501    0.391
 230150.000    0.479    0.562    0.452    0.501    0.432
 230200.000    0.487    0.529    0.480    0.493    0.435
 230250.000    0.492    0.501    0.454    0.488    0.415
 230300.000    0.472    0.531    0.457    0.500    0.412
 230350.000    0.497    0.509    0.475    0.501    0.454
 230400.000    0.490    0.517    0.462    0.502    0.443
 230450.000    0.479    0.474    0.464    0.499    0.441
 230500.000    0.491    0.517    0.443    0.518    0.441
 230550.000    0.490    0.533    0.454    0.507    0.411
 230600.000    0.480    0.572    0.462    0.501    0.430
 230650.000    0.489    0.546    0.463    0.507    0.394
 230700.000    0.486    0.538    0.453    0.527    0.428
 230750.000    0.484    0.554    0.471    0.516    0.436
 230800.000    0.479    0.514    0.468    0.483    0.434
 230850.000    0.477    0.553    0.458    0.495    0.424
 230900.000    0.483    0.541    0.479    0.486    0.436
 230950.000    0.489    0.520    0.458    0.476    0.424
 231000.000    0.481    0.568    0.462    0.506    0.427
 231050.000    0.481    0.526    0.474    0.505    0.433
 231100.000    0.466    0.502    0.471    0.510    0.427
 231150.000    0.480    0.539    0.463    0.503    0.438
 231200.000    0.491    0.560    0.466    0.483    0.407
 231250.000    0.491    0.519    0.456    0.477    0.396
 231300.000    0.477    0.553    0.470    0.496    0.439
 231350.000    0.483    0.497    0.473    0.492    0.428
 231400.000    0.468    0.514    0.421    0.488    0.418
 231450.000    0.495    0.571    0.473    0.481    0.438
 231500.000    0.485    0.497    0.466    0.475    0.442
 231550.000    0.498    0.505    0.473    0.491    0.446
 231600.000    0.483    0.523    0.468    0.475    0.436
 231650.000    0.485    0.530    0.475    0.480    0.426
 231700.000    0.492    0.558    0.461    0.476    0.440
 231750.000    0.480    0.526    0.426    0.475    0.436
 231800.000    0.491    0.568    0.415    0.461    0.420
 231850.000    0.479    0.525    0.420    0.503    0.418
 231900.000    0.483    0.520    0.433    0.484    0.434
 231950.000    0.477    0.542    0.441    0.458    0.428
 232000.000    0.493    0.535    0.422    0.494    0.414
 232050.000    0.489    0.519    0.402    0.476    0.452
 232100.000    0.477    0.541    0.418    0.492    0.436
 232150.000    0.479    0.490    0.429    0.474    0.412
 232200.000    0.466    0.520    0.436    0.473    0.434
 232250.000    0.491    0.518    0.425    0.479    0.427
 232300.000    0.484    0.529    0.423    0.474    0.426
 232350.000    0.489    0.521    0.485    0.477    0.451
 232400.000    0.487    0.539    0.468    0.476    0.423
 232450.000    0.484    0.560    0.480    0.492    0.445
 232500.000    0.474    0.544    0.469    0.486    0.426
 232550.000    0.477    0.569    0.492    0.481    0.432
 232600.000    0.482    0.539    0.488    0.485    0.426
 232650.000    0.497    0.522    0.414    0.469    0.432
 232700.000    0.484    0.538    0.416    0.485    0.421
 232750.000    0.475    0.537    0.430    0.503    0.436
 232800.000    0.494    0.494    0.437    0.485    0.419
 232850.000    0.493    0.545    0.480    0.501    0.400
 232900.000    0.483    0.529    0.422    0.509    0.414
 232950.000    0.483    0.535    0.408    0.498    0.424
 233000.000    0.477    0.370    0.465    0.485    0.442
 233050.000    0.484    0.347    0.463    0.458    0.413
 233100.000    0.471    0.369    0.435    0.466    0.423
 233150.000    0.489    0.349    0.429    0.483    0.425
 233200.000    0.466    0.364    0.426    0.491    0.413
 233250.000    0.494    0.370    0.454    0.493    0.420
 233300.000    0.491    0.371    0.464    0.489    0.434
 233350.000    0.491    0.374    0.460    0.463    0.419
 233400.000    0.495    0.423    0.441    0.475    0.418
 233450.000    0.481    0.377    0.471    0.453    0.412
 233500.000    0.478    0.351    0.435    0.478    0.443
 233550.000    0.475    0.338    0.424    0.505    0.451
 233600.000    0.487    0.366    0.432    0.468    0.432
 233650.000    0.489    0.326    0.444    0.521    0.485
 233700.000    0.488    0.382    0.415    0.467    0.426
 233750.000    0.489    0.336    0.416    0.472    0.424
 233800.000    0.485    0.361    0.429    0.471    0.429
 233850.000    0.495    0.371    0.414    0.471    0.457
 233900.000    0.473    0.362    0.431    0.475    0.431
 233950.000    0.486    0.351    0.422    0.473    0.460
 234000.000    0.495    0.377    0.420    0.476    0.441
 234050.000    0.487    0.345    0.405    0.483    0.459
 234100.000    0.487    0.350    0.420    0.465    0.447
 234150.000    0.465    0.356    0.428    0.466    0.418
 234200.000    0.490    0.338    0.418    0.492    0.441
 234250.000    0.471    0.368    0.433    0.472    0.394
 234300.000    0.485    0.384    0.449    0.448    0.452
 234350.000    0.469    0.401    0.427    0.476    0.421
 234400.000    0.478    0.462    0.446    0.458    0.452
 234450.000    0.475    0.379    0.441    0.480    0.419
 234500.000    0.501    0.370    0.406    0.471    0.439
 234550.000    0.497    0.408    0.407    0.483    0.414
 234600.000    0.469    0.367    0.421    0.464    0.415
 234650.000    0.483    0.370    0.394    0.475    0.431
 234700.000    0.473    0.386    0.423    0.506    0.423
 234750.000    0.487    0.376    0.464    0.464    0.419
 234800.000    0.486    0.350    0.422    0.478    0.415
 234850.000    0.488    0.362    0.399    0.496    0.421
 234900.000    0.491    0.405    0.467    0.448    0.442
 234950.000    0.465    0.371    0.436    0.479    0.419
 235000.000    0.472    0.371    0.419    0.485    0.423
 235050.000    0.481    0.354    0.426    0.482    0.445
 235100.000    0.468    0.347    0.426    0.464    0.423
 235150.000    0.479    0.376    0.452    0.479    0.453
 235200.000    0.477    0.383    0.454    0.470    0.437
 235250.000    0.474    0.396    0.447    0.480    0.419
 235300.000    0.480    0.355    0.458    0.467    0.440
 235350.000    0.488    0.340    0.433    0.467    0.436
 235400.000    0.477    0.364    0.412    0.463    0.432
 235450.000    0.472    0.413    0.433    0.491    0.430
 235500.000    0.482    0.358    0.420    0.481    0.430
 235550.000    0.502    0.404    0.453    0.489    0.407
 235600.000    0.488    0.371    0.478    0.477    0.409
 235650.000    0.490    0.346    0.424    0.482    0.426
 235700.000    0.478    0.364    0.464    0.485    0.408
 235750.000    0.491    0.534    0.454    0.482    0.416
 235800.000    0.486    0.545    0.421    0.485    0.411
 235850.000    0.474    0.511    0.407    0.482    0.428
 235900.000    0.499    0.495    0.475    0.492    0.429
 235950.000    0.487    0.486    0.477    0.501    0.434
 236000.000    0.485    0.511    0.429    0.491    0.413
 236050.000    0.483    0.516    0.434    0.499    0.393
 236100.000    0.484    0.528    0.439    0.504    0.418
 236150.000    0.483    0.555    0.426    0.510    0.405
 236200.000    0.493    0.579    0.467    0.501    0.411
 236250.000    0.477    0.536    0.417    0.482    0.432
 236300.000    0.497    0.514    0.426    0.478    0.426
 236350.000    0.475    0.539    0.431    0.481    0.415
 236400.000    0.503    0.525    0.414    0.475    0.422
 236450.000    0.494    0.558    0.427    0.452    0.429
 236500.000    0.487    0.508    0.421    0.465    0.439
 236550.000    0.478    0.552    0.469    0.503    0.403
 236600.000    0.491    0.499    0.452    0.466    0.413
 236650.000    0.485    0.522    0.480    0.482    0.415
 236700.000    0.482    0.521    0.452    0.475    0.417
 236750.000    0.487    0.523    0.439    0.490    0.413
 236800.000    0.498    0.476    0.473    0.503    0.421
 236850.000    0.495    0.566    0.475    0.489    0.446
 236900.000    0.472    0.539    0.423    0.499    0.431
 236950.000    0.485    0.567    0.437    0.488    0.414
 237000.000    0.496    0.536    0.462    0.504    0.412
 237050.000    0.479    0.360    0.415    0.487    0.426
 237100.000    0.479    0.408    0.439    0.468    0.423
 237150.000    0.488    0.375    0.413    0.506    0.423
 237200.000    0.492    0.348    0.430    0.490    0.419
 237250.000    0.473    0.359    0.422    0.488    0.432
 237300.000    0.491    0.346    0.425    0.488    0.428
 237350.000    0.498    0.390    0.420    0.480    0.424
 237400.000    0.467    0.367    0.420    0.487    0.441
 237450.000    0.485    0.339    0.421    0.492    0.429
 237500.000    0.482    0.387    0.443    0.477    0.424
 237550.000    0.467    0.342    0.432    0.484    0.431
 237600.000    0.493    0.356    0.437    0.495    0.435
 237650.000    0.481    0.360    0.438    0.508    0.413
 237700.000    0.475    0.328    0.408    0.511    0.411
 237750.000    0.465    0.350    0.442    0.474    0.440
 237800.000    0.483    0.376    0.424    0.502    0.423
 237850.000    0.493    0.367    0.443    0.493    0.426
 237900.000    0.487    0.318    0.437    0.494    0.413
 237950.000    0.479    0.370    0.426    0.471    0.417
 238000.000    0.456    0.370    0.428    0.482    0.432
 238050.000    0.504    0.368    0.416    0.464    0.430
 238100.000    0.500    0.353    0.432    0.478    0.418
 238150.000    0.482    0.345    0.429    0.471    0.407
 238200.000    0.476    0.384    0.484    0.494    0.438
 238250.000    0.470    0.400    0.459    0.475    0.415
 238300.000    0.498    0.339    0.426    0.471    0.428
 238350.000    0.485    0.372    0.441    0.468    0.434
 238400.000    0.487    0.376    0.469    0.476    0.404
 238450.000    0.480    0.336    0.424    0.482    0.426
 238500.000    0.493    0.364    0.420    0.460    0.442
 238550.000    0.459    0.362    0.415    0.487    0.422
 238600.000    0.485    0.363    0.413    0.481    0.432
 238650.000    0.494    0.338    0.454    0.467    0.421
 238700.000    0.475    0.357    0.414    0.493    0.421
 238750.000    0.484    0.329    0.422    0.488    0.440
 238800.000    0.476    0.399    0.435    0.482    0.430
 238850.000    0.489    0.364    0.390    0.459    0.420
 238900.000    0.479    0.385    0.443    0.486    0.431
 238950.000    0.485    0.344    0.478    0.493    0.442
 239000.000    0.501    0.541    0.438    0.481    0.416
 239050.000    0.493    0.560    0.422    0.469    0.410
 239100.000    0.482    0.546    0.466    0.502    0.419
 239150.000    0.481    0.495    0.489    0.495    0.435
 239200.000    0.479    0.535    0.471    0.502    0.444
 239250.000    0.480    0.535    0.451    0.508    0.439
 239300.000    0.475    0.531    0.446    0.487    0.406
 239350.000    0.493    0.558    0.453    0.479    0.435
 239400.000    0.485    0.557    0.421    0.480    0.439
 239450.000    0.486    0.569    0.471    0.472    0.435
 239500.000    0.477    0.534    0.435    0.489    0.416
 239550.000    0.474    0.521    0.423    0.469    0.433
 239600.000    0.471    0.551    0.488    0.476    0.416
 239650.000    0.481    0.570    0.474    0.484    0.430
 239700.000    0.490    0.543    0.456    0.483    0.403
 239750.000    0.476    0.549    0.480    0.484    0.429
 239800.000    0.490    0.588    0.429    0.494    0.413
 239850.000    0.493    0.540    0.408    0.464    0.417
 239900.000    0.484    0.526    0.472    0.482    0.424
 239950.000    0.488    0.486    0.414    0.487    0.426
 240000.000    0.483    0.546    0.486    0.497    0.421
 240050.000    0.474    0.412    0.434    0.480    0.426
 240100.000    0.489    0.360    0.474    0.509    0.418
 240150.000    0.487    0.388    0.462    0.502    0.418
 240200.000    0.471    0.492    0.445    0.499    0.429
 240250.000    0.484    0.535    0.453    0.484    0.406
 240300.000    0.466    0.523    0.413    0.492    0.451
 240350.000    0.480    0.534    0.433    0.501    0.418
 240400.000    0.485    0.561    0.474    0.492    0.416
 240450.000    0.479    0.500    0.466    0.518    0.438
 240500.000    0.480    0.506    0.430    0.479    0.437
 240550.000    0.490    0.500    0.457    0.491    0.431
 240600.000    0.452    0.495    0.428    0.489    0.411
 240650.000    0.467    0.525    0.424    0.495    0.444
 240700.000    0.472    0.527    0.425    0.480    0.417
 240750.000    0.483    0.508    0.413    0.491    0.438
 240800.000    0.466    0.493    0.460    0.486    0.433
 240850.000    0.481    0.499    0.432    0.497    0.421
 240900.000    0.483    0.521    0.451    0.494    0.411
 240950.000    0.464    0.499    0.410    0.479    0.441
 241000.000    0.490    0.554    0.446    0.467    0.411
 241050.000    0.473    0.498    0.443    0.490    0.430
 241100.000    0.463    0.363    0.439    0.489    0.421
 241150.000    0.482    0.384    0.424    0.478    0.436
 241200.000    0.475    0.550    0.434    0.485    0.413
 241250.000    0.487    0.529    0.457    0.499    0.405
 241300.000    0.489    0.533    0.441    0.505    0.437
 241350.000    0.473    0.502    0.450    0.507    0.431
 241400.000    0.482    0.496    0.474    0.488    0.418
 241450.000    0.481    0.525    0.473    0.483    0.426
 241500.000    0.485    0.536    0.449    0.501    0.423
 241550.000    0.489    0.545    0.479    0.498    0.432
 241600.000    0.488    0.550    0.472    0.489    0.437
 241650.000    0.483    0.534    0.423    0.476    0.412
 241700.000    0.481    0.540    0.405    0.487    0.419
 241750.000    0.481    0.528    0.414    0.487    0.450
 241800.000    0.496    0.552    0.413    0.479    0.441
 241850.000    0.488    0.537    0.380    0.499    0.434
 241900.000    0.491    0.529    0.439    0.469    0.437
 241950.000    0.472    0.516    0.446    0.483    0.403
 242000.000    0.486    0.514    0.453    0.486    0.434
 242050.000    0.474    0.539    0.443    0.484    0.434
 242100.000    0.497    0.498    0.422    0.479    0.433
 242150.000    0.477    0.546    0.430    0.496    0.415
 242200.000    0.493    0.522    0.463    0.491    0.413
 242250.000    0.474    0.376    0.432    0.445    0.425
 242300.000    0.480    0.362    0.451    0.456    0.427
 242350.000    0.476    0.376    0.419    0.465    0.422
 242400.000    0.487    0.330    0.410    0.481    0.423
 242450.000    0.466    0.372    0.439    0.479    0.435
 242500.000    0.481    0.371    0.431    0.470    0.440
 242550.000    0.485    0.377    0.407    0.478    0.426
 242600.000    0.477    0.380    0.423    0.483    0.436
 242650.000    0.486    0.358    0.423    0.465    0.451
 242700.000    0.482    0.345    0.428    0.482    0.434
 242750.000    0.483    0.375    0.443    0.468    0.458
 242800.000    0.491    0.333    0.430    0.484    0.430
 242850.000    0.477    0.418    0.458    0.477    0.444
 242900.000    0.481    0.462    0.483    0.467    0.428
 242950.000    0.484    0.394    0.470    0.486    0.418
 243000.000    0.491    0.393    0.460    0.480    0.430
 243050.000    0.480    0.408    0.456    0.493    0.427
 243100.000    0.471    0.396    0.483    0.503    0.434
 243150.000    0.470    0.376    0.441    0.482    0.425
 243200.000    0.483    0.403    0.490    0.486    0.423
 243250.000    0.457    0.389    0.421    0.509    0.449
 243300.000    0.466    0.331    0.442    0.509    0.431
 243350.000    0.478    0.334    0.432    0.478    0.427
 243400.000    0.483    0.381    0.470    0.512    0.418
 243450.000    0.483    0.369    0.422    0.478    0.431
 243500.000    0.472    0.342    0.424    0.514    0.424
 243550.000    0.473    0.397    0.421    0.497    0.432
 243600.000    0.484    0.354    0.414    0.481    0.423
 243650.000    0.488    0.387    0.413    0.482    0.431
 243700.000    0.485    0.346    0.453    0.489    0.422
 243750.000    0.492    0.349    0.413    0.478    0.442
 243800.000    0.492    0.367    0.459    0.484    0.436
 243850.000    0.492    0.360    0.431    0.453    0.434
 243900.000    0.480    0.364    0.403    0.486    0.453
 243950.000    0.473    0.345    0.435    0.472    0.438
 244000.000    0.467    0.356    0.421    0.475    0.425
 244050.000    0.479    0.361    0.455    0.467    0.476
 244100.000    0.496    0.398    0.427    0.486    0.429
 244150.000    0.454    0.380    0.423    0.470    0.428
 244200.000    0.483    0.366    0.404    0.469    0.422
 244250.000    0.496    0.349    0.429    0.491    0.414
 244300.000    0.488    0.347    0.435    0.463    0.447
 244350.000    0.472    0.372    0.440    0.466    0.431
 244400.000    0.475    0.377    0.429    0.465    0.416
 244450.000    0.486    0.338    0.425    0.464    0.466
 244500.000    0.470    0.360    0.421    0.489    0.436
 244550.000    0.482    0.338    0.423    0.469    0.446
 244600.000    0.471    0.400    0.414    0.493    0.422
 244650.000    0.485    0.365    0.425    0.463    0.434
 244700.000    0.504    0.404    0.412    0.463    0.442
 244750.000    0.481    0.352    0.438    0.494    0.438
 244800.000    0.486    0.323    0.422    0.489    0.442
 244850.000    0.483    0.337    0.444    0.485    0.440
 244900.000    0.481    0.370    0.432    0.482    0.444
 244950.000    0.479    0.354    0.434    0.456    0.440
 245000.000    0.477    0.330    0.427    0.491    0.445
 245050.000    0.484    0.355    0.428    0.478    0.431
 245100.000    0.476    0.363    0.423    0.485    0.423
 245150.000    0.476    0.404    0.410    0.476    0.438
 245200.000    0.482    0.364    0.418    0.507    0.435
 245250.000    0.477    0.365    0.429    0.477    0.426
 245300.000    0.496    0.337    0.422    0.482    0.441
 245350.000    0.470    0.382    0.428    0.485    0.426
 245400.000    0.478    0.347    0.427    0.480    0.429
 245450.000    0.482    0.523    0.438    0.495    0.430
 245500.000    0.476    0.511    0.432    0.488    0.436
 245550.000    0.475    0.561    0.414    0.514    0.434
 245600.000    0.482    0.531    0.420    0.474    0.427
 245650.000    0.476    0.521    0.414    0.486    0.436
 245700.000    0.483    0.540    0.446    0.501    0.454
 245750.000    0.481    0.524    0.429    0.479    0.440
 245800.000    0.487    0.530    0.443    0.497    0.423
 245850.000    0.464    0.540    0.463    0.491    0.445
 245900.000    0.485    0.562    0.422    0.487    0.445
 245950.000    0.499    0.574    0.477    0.505    0.439
 246000.000    0.495    0.480    0.481    0.488    0.442
 246050.000    0.476    0.576    0.464    0.499    0.413
 246100.000    0.476    0.517    0.488    0.505    0.438
 246150.000    0.479    0.511    0.434    0.476    0.430
 246200.000    0.474    0.526    0.435    0.481    0.419
 246250.000    0.478    0.542    0.475    0.500    0.439
 246300.000    0.472    0.579    0.464    0.512    0.431
 246350.000    0.469    0.497    0.456    0.499    0.431
 246400.000    0.466    0.529    0.430    0.517    0.424
 246450.000    0.487    0.571    0.457    0.490    0.443
 246500.000    0.484    0.506    0.444    0.493    0.428
 246550.000    0.481    0.528    0.459    0.495    0.434
 246600.000    0.489    0.483    0.412    0.486    0.424
 246650.000    0.486    0.538    0.447    0.473    0.438
 246700.000    0.488    0.515    0.479    0.476    0.440
 246750.000    0.484    0.526    0.468    0.499    0.419
 246800.000    0.489    0.522    0.448    0.504    0.435
 246850.000    0.493    0.548    0.480    0.488    0.442
 246900.000    0.482    0.552    0.459    0.486    0.443
 246950.000    0.455    0.506    0.468    0.498    0.435
 247000.000    0.478    0.539    0.466    0.488    0.426
 247050.000    0.472    0.540    0.478    0.495    0.429
 247100.000    0.481    0.520    0.436    0.488    0.418
 247150.000    0.489    0.520    0.445    0.488    0.431
 247200.000    0.482    0.519    0.436    0.490    0.430
 247250.000    0.485    0.348    0.477    0.456    0.430
 247300.000    0.491    0.364    0.434    0.478    0.448
 247350.000    0.468    0.335    0.422    0.489    0.403
 247400.000    0.475    0.419    0.430    0.477    0.448
 247450.000    0.482    0.353    0.472    0.495    0.438
 247500.000    0.478    0.369    0.450    0.482    0.428
 247550.000    0.468    0.359    0.448    0.504    0.438
 247600.000    0.479    0.356    0.448    0.467    0.426
 247650.000    0.499    0.358    0.402    0.488    0.428
 247700.000    0.485    0.313    0.426    0.526    0.446
 247750.000    0.480    0.405    0.455    0.488    0.420
 247800.000    0.489    0.369    0.439    0.486    0.457
 247850.000    0.485    0.350    0.432    0.502    0.434
 247900.000    0.483    0.382    0.435    0.498    0.435
 247950.000    0.492    0.361    0.479    0.476    0.476
 248000.000    0.484    0.378    0.428    0.502    0.433
 248050.000    0.488    0.373    0.425    0.474    0.452
 248100.000    0.478    0.386    0.439    0.475    0.436
 248150.000    0.479    0.366    0.448    0.492    0.438
 248200.000    0.474    0.368    0.446    0.481    0.414
 248250.000    0.489    0.357    0.429    0.483    0.427
 248300.000    0.483    0.344    0.458    0.469    0.436
 248350.000    0.484    0.475    0.447    0.472    0.432
 248400.000    0.482    0.393    0.454    0.474    0.450
 248450.000    0.490    0.354    0.435    0.493    0.429
 248500.000    0.490    0.379    0.434    0.458    0.440
 248550.000    0.481    0.384    0.462    0.480    0.460
 248600.000    0.493    0.347    0.413    0.482    0.414
 248650.000    0.486    0.390    0.476    0.494    0.436
 248700.000    0.489    0.375    0.474    0.492    0.456
 248750.000    0.485    0.506    0.447    0.479    0.419
 248800.000    0.472    0.494    0.470    0.530    0.453
 248850.000    0.484    0.526    0.475    0.516    0.429
 248900.000    0.493    0.568    0.455    0.481    0.419
 248950.000    0.477    0.547    0.476    0.474    0.413
 249000.000    0.464    0.566    0.419    0.503    0.446
 249050.000    0.474    0.544    0.479    0.500    0.432
 249100.000    0.469    0.515    0.408    0.496    0.427
 249150.000    0.480    0.563    0.433    0.465    0.429
 249200.000    0.491    0.528    0.417    0.468    0.436
 249250.000    0.478    0.539    0.434    0.452    0.429
 249300.000    0.477    0.532    0.417    0.455    0.450
 249350.000    0.494    0.532    0.427    0.498    0.441
 249400.000    0.489    0.542    0.424    0.475    0.432
 249450.000    0.461    0.541    0.410    0.493    0.432
 249500.000    0.477    0.548    0.404    0.507    0.421
 249550.000    0.484    0.515    0.417    0.485    0.428
 249600.000    0.475    0.521    0.417    0.491    0.439
 249650.000    0.486    0.544    0.418    0.473    0.418
 249700.000    0.457    0.503    0.419    0.480    0.464
 249750.000    0.478    0.540    0.420    0.485    0.441
 249800.000    0.488    0.368    0.426    0.482    0.405
 249850.000    0.486    0.475    0.415    0.487    0.415
 249900.000    0.488    0.359    0.427    0.469    0.454
 249950.000    0.485    0.349    0.441    0.497    0.449
 250000.000    0.479    0.345    0.425    0.489    0.450
 250050.000    0.478    0.375    0.458    0.493    0.440
 250100.000    0.483    0.384    0.457    0.501    0.435
 250150.000    0.485    0.375    0.468    0.505    0.411
 250200.000    0.486    0.525    0.477    0.496    0.452
 250250.000    0.473    0.530    0.445    0.502    0.437
 250300.000    0.473    0.550    0.426    0.461    0.439
 250350.000    0.483    0.494    0.421    0.477    0.445
 250400.000    0.478    0.575    0.425    0.489    0.417
 250450.000    0.473    0.513    0.435    0.517    0.449
 250500.000    0.477    0.549    0.408    0.496    0.443
 250550.000    0.487    0.511    0.420    0.500    0.448
 250600.000    0.487    0.515    0.400    0.494    0.431
 250650.000    0.474    0.523    0.414    0.494    0.447
 250700.000    0.478    0.521    0.425    0.497    0.437
 250750.000    0.475    0.525    0.404    0.509    0.412
 250800.000    0.482    0.496    0.421    0.478    0.424
 250850.000    0.490    0.533    0.425    0.481    0.441
 250900.000    0.480    0.518    0.428    0.489    0.423
 250950.000    0.492    0.530    0.429    0.459    0.414
 251000.000    0.493    0.526    0.430    0.470    0.425
 251050.000    0.490    0.532    0.485    0.486    0.418
 251100.000    0.476    0.543    0.478    0.479    0.414
 251150.000    0.482    0.485    0.458    0.489    0.440
 251200.000    0.489    0.549    0.471    0.477    0.435
 251250.000    0.482    0.522    0.462    0.513    0.425
 251300.000    0.490    0.560    0.489    0.487    0.419
 251350.000    0.494    0.530    0.457    0.481    0.427
 251400.000    0.476    0.557    0.486    0.479    0.426
 251450.000    0.488    0.520    0.463    0.489    0.413
 251500.000    0.495    0.535    0.473    0.461    0.431
 251550.000    0.477    0.540    0.467    0.508    0.428
 251600.000    0.488    0.518    0.464    0.492    0.417
 251650.000    0.486    0.519    0.466    0.477    0.425
 251700.000    0.490    0.488    0.472    0.511    0.453
 251750.000    0.501    0.510    0.467    0.492    0.433
 251800.000    0.491    0.578    0.444    0.498    0.411
 251850.000    0.492    0.544    0.479    0.505    0.443
 251900.000    0.491    0.560    0.477    0.515    0.431
 251950.000    0.485    0.554    0.444    0.497    0.428
 252000.000    0.488    0.480    0.454    0.506    0.465
 252050.000    0.480    0.526    0.465    0.518    0.441
 252100.000    0.478    0.522    0.458    0.516    0.426
 252150.000    0.500    0.532    0.461    0.496    0.442
 252200.000    0.486    0.528    0.458    0.510    0.433
 252250.000    0.475    0.551    0.484    0.506    0.398
 252300.000    0.488    0.538    0.465    0.516    0.421
 252350.000    0.481    0.498    0.458    0.510    0.438
 252400.000    0.490    0.527    0.470    0.496    0.439
 252450.000    0.494    0.533    0.474    0.502    0.441
 252500.000    0.487    0.566    0.473    0.489    0.436
 252550.000    0.477    0.558    0.465    0.491    0.433
 252600.000    0.490    0.612    0.470    0.509    0.433
 252650.000    0.491    0.504    0.461    0.501    0.433
 252700.000    0.483    0.530    0.480    0.506    0.441
 252750.000    0.482    0.512    0.441    0.515    0.441
 252800.000    0.496    0.550    0.454    0.507    0.424
 252850.000    0.473    0.539    0.462    0.499    0.438
 252900.000    0.483    0.551    0.451    0.505    0.428
 252950.000    0.488    0.519    0.467    0.512    0.444
 253000.000    0.480    0.512    0.451    0.492    0.424
 253050.000    0.493    0.540    0.451    0.511    0.424
 253100.000    0.491    0.576    0.455    0.497    0.422
 253150.000    0.492    0.510    0.473    0.502    0.426
 253200.000    0.494    0.510    0.453    0.512    0.423
 253250.000    0.475    0.503    0.453    0.506    0.434
 253300.000    0.476    0.501    0.457    0.495    0.448
 253350.000    0.486    0.545    0.463    0.501    0.426
 253400.000    0.498    0.544    0.468    0.509    0.438
 253450.000    0.485    0.551    0.472    0.510    0.434
 253500.000    0.488    0.542    0.462    0.501    0.447
 253550.000    0.470    0.490    0.450    0.509    0.440
 253600.000    0.478    0.524    0.485    0.505    0.434
 253650.000    0.484    0.499    0.442    0.504    0.446
 253700.000    0.488    0.461    0.468    0.499    0.451
 253750.000    0.490    0.506    0.464    0.504    0.435
 253800.000    0.478    0.520    0.474    0.502    0.473
 253850.000    0.492    0.516    0.472    0.495    0.442
 253900.000    0.481    0.581    0.474    0.511    0.442
 253950.000    0.487    0.508    0.468    0.507    0.455
 254000.000    0.490    0.479    0.474    0.498    0.417
 254050.000    0.491    0.519    0.468    0.497    0.434
 254100.000    0.493    0.561    0.428    0.497    0.442
 254150.000    0.487    0.487    0.457    0.512    0.443
 254200.000    0.487    0.539    0.461    0.498    0.464
 254250.000    0.481    0.507    0.449    0.515    0.445
 254300.000    0.471    0.522    0.465    0.508    0.459
 254350.000    0.490    0.502    0.466    0.491    0.420
 254400.000    0.493    0.565    0.458    0.507    0.449
 254450.000    0.472    0.496    0.457    0.508    0.433
