# Supplementary material for: Single-chain dimers from de novo immunoglobulins as robust scaffolds for multiple binding loops
Source: Nat Commun. 2023 Sep 23;14:5939. doi: 10.1038/s41467-023-41717-5 (PMC10517939; doi:10.1038/s41467-023-41717-5)
Supplement: Supplementary file 6 — Source data [file 41467_2023_41717_MOESM6_ESM.zip › Fig4f_CA.txt]

# This file was created Mon May  2 12:39:01 2022
# Created by:
#                       :-) GROMACS - gmx rmsf, 2018.3 (-:
# 
# Executable:   /opt/cesga/easybuild-cesga/software/MPI/gcc/6.4.0/openmpi/2.1.1/gromacs/2018.3/bin/gmx
# Data prefix:  /opt/cesga/easybuild-cesga/software/MPI/gcc/6.4.0/openmpi/2.1.1/gromacs/2018.3
# Working dir:  /mnt/netapp1/Store_CSIC/home/csic/pda/jro/MD_pdb.txt/0000
# Command line:
#   gmx rmsf -f md.imaged.rot.xtc -s solvated_ions.gro -fit yes -o md.imaged.rot.rmsf.xvg
# gmx rmsf is part of G R O M A C S:
#
# Gromacs Runs One Microsecond At Cannonball Speeds
#
@    title "RMS fluctuation"
@    xaxis  label "Atom"
@    yaxis  label "(nm)"
@TYPE xy
    5   0.1092
   12   0.0711
   36   0.0500
   52   0.0482
   67   0.0501
   83   0.0533
  107   0.0562
  123   0.0628
  138   0.0942
  158   0.1276
  173   0.1647
  180   0.1179
  192   0.0686
  214   0.0559
  231   0.0542
  255   0.0532
  271   0.0495
  295   0.0502
  314   0.0518
  338   0.0515
  352   0.0691
  364   0.0771
  375   0.0953
  386   0.0820
  408   0.0628
  414   0.0522
  430   0.0497
  445   0.0467
  461   0.0492
  478   0.0483
  497   0.0554
  519   0.0741
  535   0.1259
  542   0.1361
  554   0.0809
  569   0.0680
  591   0.0617
  615   0.0555
  629   0.0603
  645   0.0589
  659   0.0635
  675   0.0755
  697   0.1014
  703   0.1228
  710   0.1301
  725   0.0736
  740   0.0588
  756   0.0618
  771   0.0689
  787   0.0641
  801   0.0642
  821   0.0936
  832   0.1315
  842   0.1867
  856   0.2244
  876   0.1877
  882   0.1652
  899   0.1577
  921   0.0792
  941   0.0704
  955   0.0588
  987   0.0613
  993   0.0492
 1010   0.0488
 1030   0.0451
 1044   0.0439
 1063   0.0500
 1078   0.0552
 1102   0.0861
 1124   0.1112
 1136   0.1021
 1148   0.1720
 1170   0.1817
 1182   0.1921
 1189   0.1850
 1201   0.1906
 1208   0.1687
 1229   0.1283
 1248   0.1438
 1259   0.1632
 1269   0.1607
 1279   0.0959
 1294   0.0714
 1316   0.0635
 1323   0.0472
 1347   0.0451
 1363   0.0506
 1378   0.0511
 1394   0.0522
 1418   0.0512
 1434   0.0559
 1449   0.0862
 1469   0.1192
 1484   0.1577
 1491   0.1180
 1503   0.0734
 1525   0.0552
 1542   0.0520
 1566   0.0511
 1582   0.0475
 1606   0.0473
 1625   0.0529
 1649   0.0515
 1663   0.0565
 1675   0.0559
 1686   0.0698
 1697   0.0648
 1719   0.0581
 1725   0.0526
 1741   0.0535
 1756   0.0509
 1772   0.0490
 1789   0.0467
 1808   0.0482
 1830   0.0658
 1846   0.1108
 1853   0.1265
 1865   0.0764
 1880   0.0626
 1902   0.0559
 1926   0.0545
 1940   0.0589
 1956   0.0593
 1970   0.0606
 1986   0.0706
 2008   0.1010
 2014   0.1080
 2021   0.1314
 2036   0.0804
 2051   0.0632
 2067   0.0618
 2082   0.0690
 2098   0.0621
 2112   0.0610
 2132   0.0742
 2143   0.1012
 2153   0.1410
 2167   0.1269
 2187   0.1089
 2193   0.1087
 2210   0.0970
 2232   0.0605
 2252   0.0795
 2266   0.0603
 2298   0.0578
 2304   0.0470
 2321   0.0477
 2341   0.0463
 2355   0.0503
 2374   0.0607
 2389   0.0664
 2413   0.1166
