# Supplementary material for: Single-chain dimers from de novo immunoglobulins as robust scaffolds for multiple binding loops
Source: Nat Commun. 2023 Sep 23;14:5939. doi: 10.1038/s41467-023-41717-5 (PMC10517939; doi:10.1038/s41467-023-41717-5)
Supplement: Supplementary file 6 — Source data [file 41467_2023_41717_MOESM6_ESM.zip › Fig4f_noCA.txt]

# This file was created Mon May  2 12:44:18 2022
# Created by:
#                       :-) GROMACS - gmx rmsf, 2018.3 (-:
# 
# Executable:   /opt/cesga/easybuild-cesga/software/MPI/gcc/6.4.0/openmpi/2.1.1/gromacs/2018.3/bin/gmx
# Data prefix:  /opt/cesga/easybuild-cesga/software/MPI/gcc/6.4.0/openmpi/2.1.1/gromacs/2018.3
# Working dir:  /mnt/netapp1/Store_CSIC/home/csic/pda/jro/MD_pdb.txt/0001
# Command line:
#   gmx rmsf -f md.imaged.rot.xtc -s solvated_ions.gro -fit yes -o md.imaged.rot.rmsf.xvg
# gmx rmsf is part of G R O M A C S:
#
# S  C  A  M  O  R  G
#
@    title "RMS fluctuation"
@    xaxis  label "Atom"
@    yaxis  label "(nm)"
@TYPE xy
    5   0.1039
   12   0.0674
   36   0.0583
   52   0.0599
   67   0.0499
   83   0.0549
  107   0.0581
  123   0.0640
  138   0.0923
  158   0.1321
  173   0.1754
  180   0.1343
  192   0.0801
  214   0.0597
  231   0.0579
  255   0.0538
  271   0.0545
  295   0.0587
  314   0.0638
  338   0.0606
  352   0.0746
  364   0.0900
  375   0.1069
  386   0.0880
  408   0.0730
  414   0.0657
  430   0.0644
  445   0.0597
  461   0.0702
  478   0.0641
  497   0.0587
  519   0.0788
  535   0.1079
  542   0.1355
  554   0.0917
  569   0.0736
  591   0.0733
  615   0.0700
  629   0.0714
  645   0.0697
  659   0.0641
  675   0.0713
  697   0.0802
  703   0.0815
  710   0.0726
  725   0.0773
  740   0.0734
  756   0.0690
  771   0.0743
  787   0.0674
  801   0.0701
  821   0.0853
  832   0.1157
  842   0.1516
  856   0.1518
  876   0.1461
  882   0.1128
  899   0.0956
  921   0.0638
  941   0.0847
  955   0.0611
  987   0.0636
  993   0.0518
 1010   0.0550
 1030   0.0637
 1044   0.0620
 1063   0.0659
 1078   0.0722
 1102   0.0930
 1124   0.1835
 1136   0.1628
 1148   0.2774
 1170   0.3446
 1182   0.3360
 1189   0.3219
 1201   0.2688
 1208   0.2547
 1229   0.1534
 1248   0.2053
 1259   0.2080
 1269   0.2129
 1279   0.1517
 1294   0.0832
 1316   0.0938
 1323   0.0710
 1347   0.0589
 1363   0.0570
 1378   0.0531
 1394   0.0610
 1418   0.0622
 1434   0.0634
 1449   0.1035
 1469   0.1601
 1484   0.2008
 1491   0.1300
 1503   0.0837
 1525   0.0610
 1542   0.0604
 1566   0.0578
 1582   0.0533
 1606   0.0508
 1625   0.0552
 1649   0.0588
 1663   0.0799
 1675   0.0844
 1686   0.0998
 1697   0.1039
 1719   0.0810
 1725   0.0658
 1741   0.0644
 1756   0.0549
 1772   0.0523
 1789   0.0523
 1808   0.0625
 1830   0.0663
 1846   0.1056
 1853   0.1097
 1865   0.0797
 1880   0.0739
 1902   0.0708
 1926   0.0594
 1940   0.0667
 1956   0.0709
 1970   0.0691
 1986   0.0820
 2008   0.1057
 2014   0.1121
 2021   0.1265
 2036   0.0754
 2051   0.0615
 2067   0.0647
 2082   0.0679
 2098   0.0687
 2112   0.0701
 2132   0.0996
 2143   0.1223
 2153   0.2433
 2167   0.2283
 2187   0.2350
 2193   0.2216
 2210   0.1790
 2232   0.1097
 2252   0.0876
 2266   0.0721
 2298   0.0732
 2304   0.0563
 2321   0.0501
 2341   0.0508
 2355   0.0554
 2374   0.0848
 2389   0.1096
 2413   0.1339
