# Supplementary material for: Single-chain dimers from de novo immunoglobulins as robust scaffolds for multiple binding loops
Source: Nat Commun. 2023 Sep 23;14:5939. doi: 10.1038/s41467-023-41717-5 (PMC10517939; doi:10.1038/s41467-023-41717-5)
Supplement: Supplementary file 6 — Source data [file 41467_2023_41717_MOESM6_ESM.zip › Fig4g.txt]

volume (mL)	8-Loop1[Sdex75] (Rayleigh ratio)
-0.0676535	0.0068529
-0.0635586	0.0088377
-0.0594637	0.0102970
-0.0553688	0.0111617
-0.0512739	0.0098894
-0.0471790	0.0090997
-0.0430842	0.0083180
-0.0389893	0.0075325
-0.0348944	0.0065641
-0.0307995	0.0054234
-0.0267046	0.0051855
-0.0226097	0.0055649
-0.0185148	0.0067762
-0.0144199	0.0087234
-0.0103250	0.0105538
-0.0062301	0.0113700
-0.0021352	0.0114023
0.0019597	0.0134609
0.0060546	0.0152481
0.0101495	0.0167504
0.0142443	0.0175195
0.0183392	0.0173845
0.0224341	0.0167052
0.0265290	0.0151796
0.0306239	0.0139751
0.0347188	0.0129117
0.0388137	0.0120617
0.0429086	0.0127190
0.0470035	0.0131535
0.0510984	0.0133505
0.0551933	0.0129283
0.0592882	0.0125615
0.0633831	0.0117757
0.0674780	0.0106544
0.0715728	0.0102972
0.0756677	0.0119921
0.0797626	0.0143399
0.0838575	0.0159677
0.0879524	0.0168529
0.0920473	0.0160514
0.0961422	0.0158484
0.1002371	0.0156028
0.1043320	0.0153059
0.1084269	0.0147990
0.1125218	0.0143149
0.1166167	0.0138184
0.1207116	0.0127940
0.1248065	0.0124476
0.1289014	0.0124275
0.1329962	0.0123574
0.1370911	0.0121773
0.1411860	0.0108852
0.1452809	0.0096707
0.1493758	0.0092466
0.1534707	0.0093434
0.1575656	0.0092607
0.1616605	0.0089958
0.1657554	0.0083521
0.1698503	0.0075900
0.1739452	0.0068185
0.1780401	0.0060098
0.1821350	0.0051493
0.1862299	0.0039733
0.1903247	0.0029580
0.1944196	0.0020762
0.1985145	0.0011689
0.2026094	0.0002777
0.2067043	0.0001317
0.2107992	0.0013903
0.2148941	0.0036893
0.2189890	0.0055024
0.2230839	0.0067648
0.2271788	0.0061055
0.2312737	0.0067758
0.2353686	0.0076585
0.2394635	0.0085920
0.2435584	0.0094677
0.2476532	0.0098221
0.2517481	0.0096823
0.2558430	0.0090554
0.2599379	0.0089867
0.2640328	0.0097700
0.2681277	0.0100943
0.2722226	0.0100063
0.2763175	0.0098783
0.2804124	0.0096551
0.2845073	0.0084084
0.2886022	0.0073385
0.2926971	0.0064379
0.2967920	0.0058005
0.3008869	0.0067577
0.3049818	0.0083492
0.3090766	0.0100081
0.3131715	0.0109545
0.3172664	0.0112115
0.3213613	0.0105933
0.3254562	0.0111419
0.3295511	0.0117111
0.3336460	0.0120078
0.3377409	0.0120318
0.3418358	0.0115101
0.3459307	0.0105466
0.3500256	0.0104461
0.3541205	0.0102363
0.3582154	0.0099085
0.3623103	0.0092472
0.3664051	0.0085535
0.3705000	0.0078050
0.3745949	0.0066019
0.3786898	0.0054008
0.3827847	0.0042068
0.3868796	0.0031277
0.3909745	0.0024076
0.3950694	0.0020215
0.3991643	0.0019575
0.4032592	0.0023854
0.4073541	0.0033088
0.4114490	0.0052425
0.4155439	0.0073628
0.4196388	0.0093807
0.4237336	0.0110241
0.4278285	0.0122998
0.4319234	0.0129647
0.4360183	0.0132478
0.4401132	0.0131480
0.4442081	0.0122966
0.4483030	0.0115498
0.4523979	0.0108546
0.4564928	0.0101383
0.4605877	0.0093652
0.4646826	0.0079489
0.4687775	0.0067589
0.4728724	0.0064689
0.4769673	0.0067090
0.4810621	0.0104817
0.4851570	0.0143453
0.4892519	0.0171191
0.4933468	0.0187670
0.4974417	0.0177308
0.5015366	0.0164376
0.5056315	0.0149234
0.5097264	0.0137570
0.5138213	0.0141456
0.5179162	0.0151411
0.5220111	0.0159271
0.5261060	0.0165580
0.5302009	0.0177835
0.5342958	0.0194476
0.5383907	0.0208342
0.5424855	0.0218487
0.5465804	0.0207064
0.5506753	0.0190645
0.5547702	0.0178033
0.5588651	0.0165928
0.5629600	0.0154250
0.5670549	0.0142186
0.5711498	0.0130691
0.5752447	0.0119446
0.5793396	0.0103666
0.5834345	0.0087934
0.5875294	0.0077902
0.5916243	0.0069266
0.5957192	0.0061105
0.5998140	0.0053561
0.6039089	0.0049397
0.6080038	0.0045397
0.6120987	0.0041534
0.6161936	0.0037567
0.6202885	0.0033465
0.6243834	0.0033648
0.6284783	0.0035854
0.6325732	0.0038128
0.6366681	0.0037580
0.6407630	0.0034385
0.6448579	0.0029840
0.6489528	0.0042626
0.6530477	0.0056775
0.6571425	0.0064626
0.6612374	0.0066064
0.6653323	0.0053762
0.6694272	0.0042308
0.6735221	0.0035491
0.6776170	0.0049343
0.6817119	0.0063436
0.6858068	0.0074917
0.6899017	0.0083914
0.6939966	0.0090097
0.6980915	0.0093557
0.7021864	0.0094044
0.7062813	0.0085097
0.7103762	0.0079456
0.7144710	0.0082730
0.7185659	0.0100523
0.7226608	0.0118458
0.7267557	0.0131029
0.7308506	0.0138002
0.7349455	0.0130544
0.7390404	0.0118619
0.7431353	0.0108038
0.7472302	0.0101341
0.7513251	0.0096555
0.7554200	0.0093491
0.7595149	0.0090845
0.7636098	0.0087725
0.7677047	0.0084153
0.7717996	0.0079991
0.7758944	0.0075183
0.7799893	0.0068296
0.7840842	0.0061027
0.7881791	0.0054078
0.7922740	0.0052125
0.7963689	0.0051823
0.8004638	0.0053615
0.8045587	0.0066339
0.8086536	0.0079294
0.8127485	0.0090473
0.8168434	0.0099987
0.8209383	0.0107505
0.8250332	0.0105418
0.8291281	0.0098021
0.8332229	0.0089429
0.8373178	0.0079614
0.8414127	0.0067120
0.8455076	0.0059619
0.8496025	0.0055513
0.8536974	0.0054417
0.8577923	0.0053283
0.8618872	0.0051997
0.8659821	0.0048448
0.8700770	0.0038421
0.8741719	0.0028270
0.8782668	0.0023559
0.8823617	0.0023273
0.8864566	0.0024022
0.8905514	0.0024369
0.8946463	0.0024255
0.8987412	0.0022081
0.9028361	0.0013961
0.9069310	0.0009554
0.9110259	0.0005670
0.9151208	-0.0001057
0.9192157	-0.0009578
0.9233106	-0.0005457
0.9274055	-0.0002117
0.9315004	0.0000238
0.9355953	-0.0002080
0.9396902	-0.0006929
0.9437851	-0.0004098
0.9478800	-0.0001273
0.9519748	0.0001027
0.9560697	0.0003435
0.9601646	0.0016280
0.9642595	0.0038127
0.9683544	0.0061635
0.9724493	0.0080240
0.9765442	0.0094234
0.9806391	0.0103888
0.9847340	0.0108708
0.9888289	0.0096755
0.9929238	0.0082742
0.9970187	0.0081547
1.0011136	0.0078026
1.0052085	0.0072140
1.0093033	0.0061921
1.0133982	0.0058744
1.0174931	0.0061978
1.0215880	0.0067664
1.0256829	0.0067764
1.0297778	0.0062797
1.0338727	0.0056324
1.0379676	0.0053255
1.0420625	0.0054202
1.0461574	0.0072272
1.0502523	0.0095046
1.0543472	0.0116286
1.0584421	0.0132822
1.0625370	0.0144758
1.0666318	0.0149174
1.0707267	0.0147619
1.0748216	0.0146187
1.0789165	0.0145023
1.0830114	0.0146266
1.0871063	0.0145533
1.0912012	0.0142754
1.0952961	0.0135095
1.0993910	0.0127985
1.1034859	0.0124726
1.1075808	0.0122247
1.1116757	0.0119577
1.1157706	0.0116673
1.1198655	0.0112841
1.1239603	0.0112081
1.1280552	0.0121096
1.1321501	0.0138757
1.1362450	0.0155360
1.1403399	0.0166952
1.1444348	0.0174109
1.1485297	0.0181526
1.1526246	0.0185543
1.1567195	0.0185564
1.1608144	0.0168976
1.1649093	0.0152504
1.1690042	0.0136393
1.1730991	0.0124189
1.1771940	0.0112041
1.1812889	0.0099939
1.1853837	0.0087989
1.1894786	0.0078212
1.1935735	0.0069711
1.1976684	0.0061954
1.2017633	0.0055584
1.2058582	0.0061758
1.2099531	0.0067938
1.2140480	0.0073592
1.2181429	0.0078727
1.2222378	0.0082437
1.2263327	0.0077954
1.2304276	0.0073732
1.2345225	0.0069962
1.2386174	0.0069630
1.2427122	0.0068568
1.2468071	0.0066858
1.2509020	0.0065253
1.2549969	0.0063608
1.2590918	0.0062928
1.2631867	0.0079376
1.2672816	0.0093745
1.2713765	0.0106020
1.2754714	0.0114233
1.2795663	0.0115384
1.2836612	0.0111208
1.2877561	0.0105219
1.2918510	0.0097708
1.2959459	0.0091749
1.3000407	0.0089272
1.3041356	0.0084153
1.3082305	0.0076639
1.3123254	0.0068485
1.3164203	0.0060975
1.3205152	0.0053791
1.3246101	0.0046776
1.3287050	0.0037945
1.3327999	0.0035531
1.3368948	0.0073919
1.3409897	0.0103772
1.3450846	0.0124625
1.3491795	0.0122337
1.3532744	0.0114620
1.3573692	0.0107743
1.3614641	0.0101664
1.3655590	0.0096378
1.3696539	0.0092598
1.3737488	0.0090366
1.3778437	0.0091795
1.3819386	0.0094540
1.3860335	0.0093024
1.3901284	0.0087684
1.3942233	0.0081915
1.3983182	0.0075603
1.4024131	0.0066553
1.4065080	0.0060980
1.4106029	0.0063660
1.4146978	0.0071191
1.4187926	0.0079700
1.4228875	0.0081945
1.4269824	0.0078555
1.4310773	0.0074249
1.4351722	0.0068861
1.4392671	0.0062318
1.4433620	0.0053419
1.4474569	0.0061748
1.4515518	0.0088488
1.4556467	0.0116316
1.4597416	0.0129201
1.4638365	0.0128533
1.4679314	0.0123378
1.4720263	0.0114284
1.4761211	0.0106028
1.4802160	0.0105534
1.4843109	0.0117911
1.4884058	0.0127552
1.4925007	0.0134280
1.4965956	0.0132862
1.5006905	0.0125781
1.5047854	0.0120259
1.5088803	0.0115167
1.5129752	0.0109928
1.5170701	0.0105183
1.5211650	0.0111139
1.5252599	0.0115780
1.5293548	0.0119057
1.5334496	0.0119304
1.5375445	0.0116676
1.5416394	0.0111135
1.5457343	0.0099428
1.5498292	0.0087814
1.5539241	0.0076191
1.5580190	0.0062985
1.5621139	0.0053352
1.5662088	0.0051487
1.5703037	0.0050129
1.5743986	0.0049157
1.5784935	0.0047249
1.5825884	0.0044296
1.5866833	0.0038164
1.5907782	0.0038803
1.5948730	0.0039590
1.5989679	0.0040071
1.6030628	0.0040099
1.6071577	0.0037205
1.6112526	0.0037263
1.6153475	0.0038913
1.6194424	0.0039597
1.6235373	0.0039228
1.6276322	0.0035485
1.6317271	0.0029920
1.6358220	0.0025109
1.6399169	0.0021047
1.6440118	0.0018316
1.6481067	0.0016822
1.6522015	0.0016310
1.6562964	0.0015125
1.6603913	0.0013663
1.6644862	0.0018575
1.6685811	0.0037755
1.6726760	0.0057965
1.6767709	0.0066804
1.6808658	0.0065226
1.6849607	0.0058964
1.6890556	0.0059131
1.6931505	0.0074820
1.6972454	0.0083452
1.7013403	0.0085086
1.7054352	0.0074778
1.7095300	0.0062679
1.7136249	0.0056462
1.7177198	0.0051373
1.7218147	0.0047361
1.7259096	0.0044872
1.7300045	0.0044894
1.7340994	0.0064745
1.7381943	0.0084360
1.7422892	0.0103514
1.7463841	0.0118799
1.7504790	0.0129261
1.7545739	0.0115594
1.7586688	0.0096867
1.7627637	0.0079858
1.7668585	0.0068109
1.7709534	0.0079955
1.7750483	0.0088735
1.7791432	0.0094256
1.7832381	0.0091138
1.7873330	0.0083314
1.7914279	0.0091468
1.7955228	0.0099135
1.7996177	0.0099448
1.8037126	0.0093557
1.8078075	0.0094131
1.8119024	0.0104874
1.8159973	0.0117111
1.8200922	0.0125979
1.8241871	0.0131560
1.8282819	0.0131610
1.8323768	0.0127850
1.8364717	0.0131240
1.8405666	0.0135643
1.8446615	0.0139063
1.8487564	0.0141446
1.8528513	0.0140738
1.8569462	0.0134164
1.8610411	0.0128377
1.8651360	0.0121707
1.8692309	0.0114114
1.8733258	0.0103880
1.8774207	0.0090617
1.8815156	0.0105645
1.8856104	0.0129697
1.8897053	0.0153302
1.8938002	0.0167633
1.8978951	0.0173666
1.9019900	0.0178913
1.9060849	0.0183243
1.9101798	0.0183301
1.9142747	0.0179063
1.9183696	0.0166308
1.9224645	0.0152584
1.9265594	0.0144381
1.9306543	0.0134354
1.9347492	0.0122869
1.9388441	0.0115047
1.9429389	0.0118291
1.9470338	0.0131358
1.9511287	0.0143575
1.9552236	0.0147605
1.9593185	0.0144160
1.9634134	0.0137476
1.9675083	0.0129991
1.9716032	0.0121690
1.9756981	0.0111955
1.9797930	0.0111288
1.9838879	0.0109748
1.9879828	0.0106853
1.9920777	0.0094402
1.9961726	0.0082941
2.0002674	0.0082710
2.0043623	0.0082975
2.0084572	0.0083630
2.0125521	0.0083628
2.0166470	0.0082776
2.0207419	0.0077209
2.0248368	0.0068882
2.0289317	0.0064344
2.0330266	0.0067663
2.0371215	0.0072601
2.0412164	0.0070124
2.0453113	0.0061352
2.0494062	0.0058095
2.0535011	0.0058064
2.0575960	0.0059555
2.0616908	0.0062521
2.0657857	0.0067403
2.0698806	0.0067542
2.0739755	0.0063545
2.0780704	0.0061073
2.0821653	0.0056363
2.0862602	0.0049654
2.0903551	0.0042868
2.0944500	0.0035740
2.0985449	0.0023978
2.1026398	0.0014034
2.1067347	0.0012216
2.1108296	0.0018066
2.1149245	0.0025343
2.1190193	0.0031746
2.1231142	0.0037519
2.1272091	0.0046028
2.1313040	0.0057121
2.1353989	0.0070701
2.1394938	0.0083360
2.1435887	0.0094563
2.1476836	0.0095354
2.1517785	0.0103280
2.1558734	0.0108417
2.1599683	0.0110504
2.1640632	0.0102368
2.1681581	0.0084016
2.1722530	0.0069758
2.1763478	0.0057566
2.1804427	0.0046276
2.1845376	0.0035322
2.1886325	0.0024624
2.1927274	0.0013944
2.1968223	0.0017797
2.2009172	0.0034211
2.2050121	0.0067413
2.2091070	0.0115177
2.2132019	0.0156404
2.2172968	0.0191120
2.2213917	0.0213829
2.2254866	0.0221779
2.2295815	0.0203016
2.2336764	0.0185080
2.2377712	0.0184395
2.2418661	0.0193412
2.2459610	0.0197097
2.2500559	0.0195486
2.2541508	0.0184590
2.2582457	0.0170638
2.2623406	0.0153786
2.2664355	0.0133749
2.2705304	0.0116752
2.2746253	0.0104336
2.2787202	0.0093336
2.2828151	0.0082846
2.2869100	0.0073955
2.2910049	0.0084702
2.2950997	0.0093905
2.2991946	0.0101553
2.3032895	0.0107576
2.3073844	0.0129737
2.3114793	0.0154849
2.3155742	0.0182370
2.3196691	0.0206428
2.3237640	0.0226993
2.3278589	0.0239878
2.3319538	0.0240673
2.3360487	0.0238358
2.3401436	0.0232889
2.3442385	0.0220487
2.3483334	0.0209740
2.3524282	0.0199176
2.3565231	0.0191644
2.3606180	0.0233635
2.3647129	0.0278973
2.3688078	0.0320616
2.3729027	0.0340640
2.3769976	0.0340807
2.3810925	0.0330076
2.3851874	0.0314053
2.3892823	0.0305158
2.3933772	0.0295645
2.3974721	0.0285108
2.4015670	0.0266618
2.4056619	0.0247538
2.4097567	0.0234992
2.4138516	0.0224978
2.4179465	0.0216060
2.4220414	0.0207549
2.4261363	0.0199412
2.4302312	0.0191149
2.4343261	0.0175141
2.4384210	0.0159322
2.4425159	0.0155005
2.4466108	0.0165357
2.4507057	0.0173649
2.4548006	0.0179261
2.4588955	0.0170578
2.4629904	0.0159491
2.4670853	0.0164666
2.4711801	0.0223489
2.4752750	0.0272771
2.4793699	0.0311681
2.4834648	0.0318329
2.4875597	0.0295694
2.4916546	0.0288350
2.4957495	0.0279308
2.4998444	0.0268343
2.5039393	0.0250846
2.5080342	0.0233857
2.5121291	0.0217279
2.5162240	0.0199967
2.5203189	0.0185491
2.5244138	0.0172565
2.5285086	0.0161877
2.5326035	0.0161166
2.5366984	0.0165527
2.5407933	0.0167568
2.5448882	0.0167002
2.5489831	0.0157225
2.5530780	0.0145885
2.5571729	0.0131663
2.5612678	0.0114227
2.5653627	0.0098984
2.5694576	0.0094341
2.5735525	0.0090840
2.5776474	0.0087099
2.5817423	0.0082911
2.5858371	0.0074669
2.5899320	0.0065819
2.5940269	0.0059463
2.5981218	0.0053999
2.6022167	0.0049607
2.6063116	0.0050031
2.6104065	0.0050068
2.6145014	0.0049458
2.6185963	0.0043922
2.6226912	0.0040237
2.6267861	0.0036660
2.6308810	0.0032897
2.6349759	0.0024565
2.6390708	0.0022052
2.6431656	0.0033215
2.6472605	0.0043399
2.6513554	0.0052441
2.6554503	0.0056822
2.6595452	0.0053759
2.6636401	0.0047003
2.6677350	0.0041454
2.6718299	0.0034968
2.6759248	0.0027817
2.6800197	0.0023840
2.6841146	0.0023819
2.6882095	0.0025066
2.6923044	0.0027455
2.6963993	0.0030506
2.7004942	0.0040203
2.7045890	0.0071585
2.7086839	0.0082801
2.7127788	0.0076206
2.7168737	0.0072810
2.7209686	0.0071790
2.7250635	0.0070121
2.7291584	0.0067943
2.7332533	0.0066859
2.7373482	0.0064677
2.7414431	0.0061232
2.7455380	0.0052687
2.7496329	0.0040021
2.7537278	0.0034263
2.7578227	0.0032554
2.7619175	0.0032418
2.7660124	0.0031301
2.7701073	0.0029261
2.7742022	0.0026202
2.7782971	0.0020430
2.7823920	0.0031098
2.7864869	0.0042915
2.7905818	0.0055767
2.7946767	0.0069364
2.7987716	0.0080345
2.8028665	0.0088580
2.8069614	0.0089737
2.8110563	0.0092178
2.8151512	0.0093957
2.8192460	0.0094755
2.8233409	0.0088893
2.8274358	0.0082553
2.8315307	0.0078703
2.8356256	0.0086322
2.8397205	0.0102533
2.8438154	0.0119768
2.8479103	0.0129890
2.8520052	0.0133584
2.8561001	0.0135919
2.8601950	0.0143457
2.8642899	0.0152599
2.8683848	0.0159776
2.8724797	0.0165061
2.8765746	0.0167945
2.8806694	0.0168050
2.8847643	0.0157252
2.8888592	0.0149452
2.8929541	0.0144785
2.8970490	0.0137788
2.9011439	0.0128911
2.9052388	0.0123548
2.9093337	0.0119120
2.9134286	0.0109302
2.9175235	0.0094781
2.9216184	0.0082305
2.9257133	0.0077340
2.9298082	0.0073698
2.9339031	0.0070655
2.9379979	0.0068643
2.9420928	0.0075948
2.9461877	0.0095595
2.9502826	0.0113554
2.9543775	0.0129540
2.9584724	0.0137546
2.9625673	0.0134263
2.9666622	0.0120970
2.9707571	0.0108706
2.9748520	0.0110090
2.9789469	0.0122103
2.9830418	0.0137573
2.9871367	0.0144228
2.9912316	0.0142570
2.9953264	0.0132965
2.9994213	0.0121044
3.0035162	0.0110774
3.0076111	0.0102187
3.0117060	0.0091934
3.0158009	0.0080395
3.0198958	0.0073407
3.0239907	0.0084056
3.0280856	0.0099021
3.0321805	0.0114789
3.0362754	0.0118304
3.0403703	0.0110891
3.0444652	0.0103309
3.0485601	0.0097505
3.0526549	0.0093632
3.0567498	0.0095881
3.0608447	0.0099071
3.0649396	0.0099406
3.0690345	0.0096760
3.0731294	0.0086944
3.0772243	0.0083586
3.0813192	0.0082623
3.0854141	0.0085261
3.0895090	0.0090490
3.0936039	0.0096270
3.0976988	0.0102829
3.1017937	0.0114009
3.1058886	0.0117189
3.1099835	0.0113049
3.1140783	0.0105790
3.1181732	0.0101016
3.1222681	0.0095488
3.1263630	0.0088946
3.1304579	0.0076688
3.1345528	0.0065823
3.1386477	0.0070578
3.1427426	0.0077094
3.1468375	0.0078225
3.1509324	0.0074504
3.1550273	0.0069852
3.1591222	0.0063980
3.1632171	0.0051336
3.1673120	0.0040474
3.1714068	0.0036002
3.1755017	0.0033986
3.1795966	0.0031761
3.1836915	0.0029062
3.1877864	0.0021658
3.1918813	0.0017525
3.1959762	0.0022937
3.2000711	0.0032821
3.2041660	0.0041827
3.2082609	0.0049785
3.2123558	0.0052917
3.2164507	0.0049608
3.2205456	0.0041085
3.2246405	0.0041566
3.2287353	0.0045532
3.2328302	0.0049287
3.2369251	0.0052890
3.2410200	0.0057415
3.2451149	0.0063711
3.2492098	0.0070359
3.2533047	0.0073892
3.2573996	0.0074505
3.2614945	0.0074798
3.2655894	0.0113245
3.2696843	0.0154566
3.2737792	0.0183897
3.2778741	0.0201004
3.2819690	0.0191501
3.2860638	0.0180255
3.2901587	0.0176647
3.2942536	0.0180462
3.2983485	0.0195536
3.3024434	0.0220103
3.3065383	0.0235255
3.3106332	0.0240966
3.3147281	0.0228787
3.3188230	0.0215997
3.3229179	0.0204999
3.3270128	0.0195567
3.3311077	0.0185544
3.3352026	0.0174865
3.3392975	0.0162045
3.3433924	0.0149913
3.3474872	0.0139282
3.3515821	0.0130076
3.3556770	0.0122705
3.3597719	0.0120741
3.3638668	0.0124655
3.3679617	0.0138922
3.3720566	0.0158126
3.3761515	0.0171555
3.3802464	0.0179969
3.3843413	0.0193080
3.3884362	0.0246307
3.3925311	0.0287573
3.3966260	0.0317049
3.4007209	0.0326328
3.4048157	0.0305153
3.4089106	0.0286392
3.4130055	0.0270996
3.4171004	0.0275795
3.4211953	0.0285113
3.4252902	0.0288176
3.4293851	0.0285367
3.4334800	0.0278042
3.4375749	0.0278958
3.4416698	0.0276655
3.4457647	0.0271078
3.4498596	0.0258569
3.4539545	0.0243035
3.4580494	0.0227778
3.4621442	0.0212741
3.4662391	0.0201430
3.4703340	0.0186617
3.4744289	0.0168480
3.4785238	0.0147710
3.4826187	0.0140212
3.4867136	0.0133116
3.4908085	0.0124768
3.4949034	0.0115259
3.4989983	0.0105491
3.5030932	0.0105270
3.5071881	0.0109662
3.5112830	0.0110331
3.5153779	0.0107281
3.5194728	0.0097863
3.5235676	0.0096184
3.5276625	0.0095537
3.5317574	0.0096562
3.5358523	0.0110885
3.5399472	0.0126318
3.5440421	0.0132296
3.5481370	0.0129865
3.5522319	0.0127460
3.5563268	0.0122373
3.5604217	0.0115423
3.5645166	0.0117628
3.5686115	0.0120752
3.5727064	0.0122518
3.5768013	0.0122882
3.5808961	0.0119002
3.5849910	0.0099861
3.5890859	0.0087065
3.5931808	0.0080411
3.5972757	0.0079313
3.6013706	0.0079955
3.6054655	0.0080805
3.6095604	0.0082683
3.6136553	0.0099369
3.6177502	0.0120323
3.6218451	0.0131812
3.6259400	0.0134121
3.6300349	0.0123623
3.6341298	0.0114686
3.6382246	0.0106068
3.6423195	0.0097999
3.6464144	0.0094532
3.6505093	0.0090877
3.6546042	0.0087297
3.6586991	0.0090103
3.6627940	0.0127974
3.6668889	0.0171914
3.6709838	0.0212610
3.6750787	0.0250168
3.6791736	0.0282638
3.6832685	0.0296343
3.6873634	0.0292049
3.6914583	0.0285370
3.6955531	0.0275777
3.6996480	0.0252062
3.7037429	0.0229769
3.7078378	0.0215630
3.7119327	0.0203351
3.7160276	0.0191887
3.7201225	0.0177566
3.7242174	0.0161022
3.7283123	0.0150015
3.7324072	0.0139324
3.7365021	0.0129292
3.7405970	0.0126022
3.7446919	0.0125005
3.7487868	0.0120559
3.7528817	0.0114102
3.7569765	0.0125650
3.7610714	0.0141080
3.7651663	0.0152579
3.7692612	0.0159936
3.7733561	0.0155844
3.7774510	0.0139546
3.7815459	0.0123994
3.7856408	0.0120740
3.7897357	0.0125855
3.7938306	0.0138411
3.7979255	0.0151145
3.8020204	0.0163268
3.8061153	0.0171535
3.8102102	0.0175268
3.8143050	0.0160425
3.8183999	0.0152317
3.8224948	0.0147200
3.8265897	0.0143492
3.8306846	0.0140453
3.8347795	0.0137397
3.8388744	0.0128714
3.8429693	0.0115196
3.8470642	0.0105283
3.8511591	0.0104749
3.8552540	0.0109216
3.8593489	0.0115086
3.8634438	0.0121372
3.8675387	0.0127494
3.8716335	0.0131507
3.8757284	0.0133127
3.8798233	0.0126185
3.8839182	0.0131670
3.8880131	0.0137839
3.8921080	0.0137090
3.8962029	0.0130207
3.9002978	0.0124184
3.9043927	0.0125698
3.9084876	0.0122231
3.9125825	0.0114345
3.9166774	0.0107027
3.9207723	0.0100126
3.9248672	0.0093478
3.9289620	0.0085152
3.9330569	0.0084182
3.9371518	0.0081735
3.9412467	0.0077715
3.9453416	0.0069422
3.9494365	0.0059704
3.9535314	0.0051862
3.9576263	0.0044854
3.9617212	0.0038812
3.9658161	0.0036607
3.9699110	0.0033164
3.9740059	0.0028629
3.9781008	0.0024641
3.9821957	0.0025154
3.9862906	0.0024786
3.9903854	0.0023136
3.9944803	0.0013523
3.9985752	0.0012412
4.0026701	0.0017417
4.0067650	0.0020936
4.0108599	0.0022463
4.0149548	0.0012679
4.0190497	0.0004067
4.0231446	0.0001858
4.0272395	0.0001924
4.0313344	0.0002636
4.0354293	0.0001291
4.0395242	-0.0002131
4.0436191	-0.0009687
4.0477139	-0.0016462
4.0518088	-0.0022420
4.0559037	-0.0026410
4.0599986	-0.0029594
4.0640935	-0.0031982
4.0681884	-0.0032938
4.0722833	-0.0033242
4.0763782	-0.0035057
4.0804731	-0.0038069
4.0845680	-0.0038444
4.0886629	-0.0037810
4.0927578	-0.0038001
4.0968527	-0.0036207
4.1009476	0.0011530
4.1050424	0.0042787
4.1091373	0.0057736
4.1132322	0.0046242
4.1173271	0.0039221
4.1214220	0.0040354
4.1255169	0.0043679
4.1296118	0.0041964
4.1337067	0.0036140
4.1378016	0.0037040
4.1418965	0.0040158
4.1459914	0.0039866
4.1500863	0.0036592
4.1541812	0.0034147
4.1582761	0.0032261
4.1623710	0.0030962
4.1664658	0.0031491
4.1705607	0.0036621
4.1746556	0.0038692
4.1787505	0.0037722
4.1828454	0.0031337
4.1869403	0.0023129
4.1910352	0.0015732
4.1951301	0.0015916
4.1992250	0.0015719
4.2033199	0.0015074
4.2074148	0.0012536
4.2115097	0.0005933
4.2156046	0.0004585
4.2196995	0.0008912
4.2237943	0.0013144
4.2278892	0.0017530
4.2319841	0.0026049
4.2360790	0.0031976
4.2401739	0.0035329
4.2442688	0.0035149
4.2483637	0.0048199
4.2524586	0.0063801
4.2565535	0.0079257
4.2606484	0.0090389
4.2647433	0.0097211
4.2688382	0.0095914
4.2729331	0.0089280
4.2770280	0.0084058
4.2811228	0.0077370
4.2852177	0.0069358
4.2893126	0.0061126
4.2934075	0.0054043
4.2975024	0.0049542
4.3015973	0.0046290
4.3056922	0.0042575
4.3097871	0.0038312
4.3138820	0.0031786
4.3179769	0.0025988
4.3220718	0.0019774
4.3261667	0.0013112
4.3302616	0.0005236
4.3343565	0.0000226
4.3384513	-0.0002094
4.3425462	-0.0001868
4.3466411	0.0002023
4.3507360	0.0001235
4.3548309	-0.0003555
4.3589258	-0.0005195
4.3630207	-0.0003080
4.3671156	0.0000495
4.3712105	0.0003970
4.3753054	0.0006638
4.3794003	0.0008478
4.3834952	0.0008320
4.3875901	0.0006563
4.3916850	0.0007869
4.3957799	0.0008030
4.3998747	0.0006869
4.4039696	0.0000518
4.4080645	-0.0008167
4.4121594	-0.0018386
4.4162543	-0.0022467
4.4203492	-0.0023509
4.4244441	-0.0023509
4.4285390	-0.0013743
4.4326339	-0.0000512
4.4367288	0.0007366
4.4408237	0.0010041
4.4449186	0.0006041
4.4490135	0.0015348
4.4531084	0.0034870
4.4572032	0.0054793
4.4612981	0.0073823
4.4653930	0.0085370
4.4694879	0.0090240
4.4735828	0.0094709
4.4776777	0.0097272
4.4817726	0.0097896
4.4858675	0.0094956
4.4899624	0.0100790
4.4940573	0.0109040
4.4981522	0.0112869
4.5022471	0.0112824
4.5063420	0.0113988
4.5104369	0.0114684
4.5145317	0.0114843
4.5186266	0.0113000
4.5227215	0.0112142
4.5268164	0.0109618
4.5309113	0.0105544
4.5350062	0.0100350
4.5391011	0.0093990
4.5431960	0.0085908
4.5472909	0.0099351
4.5513858	0.0112882
4.5554807	0.0120481
4.5595756	0.0123228
4.5636705	0.0133419
4.5677654	0.0144168
4.5718602	0.0144341
4.5759551	0.0135519
4.5800500	0.0134332
4.5841449	0.0140025
4.5882398	0.0147317
4.5923347	0.0155826
4.5964296	0.0160952
4.6005245	0.0162620
4.6046194	0.0157298
4.6087143	0.0158614
4.6128092	0.0161992
4.6169041	0.0167179
4.6209990	0.0171974
4.6250939	0.0174675
4.6291888	0.0174752
4.6332836	0.0161690
4.6373785	0.0148880
4.6414734	0.0141890
4.6455683	0.0137179
4.6496632	0.0131880
4.6537581	0.0125955
4.6578530	0.0117682
4.6619479	0.0098655
4.6660428	0.0091610
4.6701377	0.0110840
4.6742326	0.0124063
4.6783275	0.0131114
4.6824224	0.0124605
4.6865173	0.0112908
4.6906121	0.0098947
4.6947070	0.0084709
4.6988019	0.0074798
4.7028968	0.0077407
4.7069917	0.0082200
4.7110866	0.0083558
4.7151815	0.0081209
4.7192764	0.0068934
4.7233713	0.0078524
4.7274662	0.0123635
4.7315611	0.0162902
4.7356560	0.0195872
4.7397509	0.0210119
4.7438458	0.0207552
4.7479406	0.0210872
4.7520355	0.0219719
4.7561304	0.0223977
4.7602253	0.0223557
4.7643202	0.0213266
4.7684151	0.0204481
4.7725100	0.0194936
4.7766049	0.0184578
4.7806998	0.0172185
4.7847947	0.0163829
4.7888896	0.0157306
4.7929845	0.0146352
4.7970794	0.0131724
4.8011743	0.0121878
4.8052692	0.0112908
4.8093640	0.0104309
4.8134589	0.0096188
4.8175538	0.0091115
4.8216487	0.0096283
4.8257436	0.0118770
4.8298385	0.0135913
4.8339334	0.0147770
4.8380283	0.0150565
4.8421232	0.0145068
4.8462181	0.0139847
4.8503130	0.0139640
4.8544079	0.0134525
4.8585028	0.0124779
4.8625977	0.0111156
4.8666925	0.0105373
4.8707874	0.0099960
4.8748823	0.0091340
4.8789772	0.0080025
4.8830721	0.0071660
4.8871670	0.0066865
4.8912619	0.0067783
4.8953568	0.0065222
4.8994517	0.0059164
4.9035466	0.0046461
4.9076415	0.0034007
4.9117364	0.0026650
4.9158313	0.0024241
4.9199262	0.0029028
4.9240210	0.0036731
4.9281159	0.0041137
4.9322108	0.0042231
4.9363057	0.0037532
4.9404006	0.0040863
4.9444955	0.0045519
4.9485904	0.0043120
4.9526853	0.0034267
4.9567802	0.0023102
4.9608751	0.0022499
4.9649700	0.0021421
4.9690649	0.0019722
4.9731598	0.0014893
4.9772547	0.0009666
4.9813495	0.0005215
4.9854444	-0.0000570
4.9895393	-0.0007587
4.9936342	-0.0014358
4.9977291	-0.0004254
5.0018240	0.0018555
5.0059189	0.0047943
5.0100138	0.0070765
5.0141087	0.0087147
5.0182036	0.0093258
5.0222985	0.0094288
5.0263934	0.0090272
5.0304883	0.0077194
5.0345832	0.0069454
5.0386781	0.0079384
5.0427729	0.0104426
5.0468678	0.0118350
5.0509627	0.0121275
5.0550576	0.0105424
5.0591525	0.0084552
5.0632474	0.0069955
5.0673423	0.0075310
5.0714372	0.0089084
5.0755321	0.0114205
5.0796270	0.0133640
5.0837219	0.0147476
5.0878168	0.0151331
5.0919117	0.0135618
5.0960066	0.0117024
5.1001014	0.0101992
5.1041963	0.0104112
5.1082912	0.0106870
5.1123861	0.0110623
5.1164810	0.0122131
5.1205759	0.0131374
5.1246708	0.0138726
5.1287657	0.0148539
5.1328606	0.0158714
5.1369555	0.0170174
5.1410504	0.0182741
5.1451453	0.0195562
5.1492402	0.0223316
5.1533351	0.0241619
5.1574299	0.0250489
5.1615248	0.0242207
5.1656197	0.0235465
5.1697146	0.0228263
5.1738095	0.0220740
5.1779044	0.0214597
5.1819993	0.0205418
5.1860942	0.0193099
5.1901891	0.0173657
5.1942840	0.0158676
5.1983789	0.0145242
5.2024738	0.0133948
5.2065687	0.0136359
5.2106636	0.0148397
5.2147584	0.0162391
5.2188533	0.0166635
5.2229482	0.0162124
5.2270431	0.0156518
5.2311380	0.0155585
5.2352329	0.0174064
5.2393278	0.0196269
5.2434227	0.0215347
5.2475176	0.0231286
5.2516125	0.0240873
5.2557074	0.0244122
5.2598023	0.0234662
5.2638972	0.0209658
5.2679921	0.0184012
5.2720870	0.0177300
5.2761818	0.0176621
5.2802767	0.0181360
5.2843716	0.0187728
5.2884665	0.0197800
5.2925614	0.0205717
5.2966563	0.0210712
5.3007512	0.0198864
5.3048461	0.0191641
5.3089410	0.0184844
5.3130359	0.0178333
5.3171308	0.0170084
5.3212257	0.0159917
5.3253206	0.0143437
5.3294155	0.0128252
5.3335103	0.0114759
5.3376052	0.0102974
5.3417001	0.0094766
5.3457950	0.0090099
5.3498899	0.0091609
5.3539848	0.0093409
5.3580797	0.0095124
5.3621746	0.0096810
5.3662695	0.0099254
5.3703644	0.0100634
5.3744593	0.0101111
5.3785542	0.0102397
5.3826491	0.0103218
5.3867440	0.0103325
5.3908388	0.0098032
5.3949337	0.0088568
5.3990286	0.0075686
5.4031235	0.0061676
5.4072184	0.0051356
5.4113133	0.0042098
5.4154082	0.0034336
5.4195031	0.0037086
5.4235980	0.0055675
5.4276929	0.0079202
5.4317878	0.0150420
5.4358827	0.0200301
5.4399776	0.0229072
5.4440725	0.0222147
5.4481674	0.0200136
5.4522622	0.0183943
5.4563571	0.0182245
5.4604520	0.0184735
5.4645469	0.0184168
5.4686418	0.0180212
5.4727367	0.0164898
5.4768316	0.0151045
5.4809265	0.0155630
5.4850214	0.0167884
5.4891163	0.0178217
5.4932112	0.0186184
5.4973061	0.0182861
5.5014010	0.0177438
5.5054959	0.0176915
5.5095907	0.0177150
5.5136856	0.0178480
5.5177805	0.0187107
5.5218754	0.0195472
5.5259703	0.0195750
5.5300652	0.0188835
5.5341601	0.0181289
5.5382550	0.0164637
5.5423499	0.0145279
5.5464448	0.0131182
5.5505397	0.0118211
5.5546346	0.0105929
5.5587295	0.0094441
5.5628244	0.0086474
5.5669192	0.0084700
5.5710141	0.0084770
5.5751090	0.0102632
5.5792039	0.0133545
5.5832988	0.0175295
5.5873937	0.0203411
5.5914886	0.0217479
5.5955835	0.0199213
5.5996784	0.0185588
5.6037733	0.0174302
5.6078682	0.0165269
5.6119631	0.0159342
5.6160580	0.0154329
5.6201529	0.0151626
5.6242477	0.0175354
5.6283426	0.0208537
5.6324375	0.0220904
5.6365324	0.0214040
5.6406273	0.0196170
5.6447222	0.0193566
5.6488171	0.0197517
5.6529120	0.0199040
5.6570069	0.0197775
5.6611018	0.0186117
5.6651967	0.0178038
5.6692916	0.0172772
5.6733865	0.0168455
5.6774814	0.0159202
5.6815763	0.0145588
5.6856711	0.0132787
5.6897660	0.0123714
5.6938609	0.0116077
5.6979558	0.0104504
5.7020507	0.0089421
5.7061456	0.0074298
5.7102405	0.0061107
5.7143354	0.0054219
5.7184303	0.0047832
5.7225252	0.0042036
5.7266201	0.0039192
5.7307150	0.0043542
5.7348099	0.0055053
5.7389048	0.0063896
5.7429996	0.0070243
5.7470945	0.0074596
5.7511894	0.0076816
5.7552843	0.0072738
5.7593792	0.0065753
5.7634741	0.0058023
5.7675690	0.0049421
5.7716639	0.0037303
5.7757588	0.0028768
5.7798537	0.0021977
5.7839486	0.0016740
5.7880435	0.0011550
5.7921384	0.0006319
5.7962333	-0.0000289
5.8003281	-0.0006855
5.8044230	-0.0011977
5.8085179	-0.0015755
5.8126128	-0.0018166
5.8167077	-0.0013563
5.8208026	-0.0007887
5.8248975	0.0002076
5.8289924	0.0033542
5.8330873	0.0063196
5.8371822	0.0090348
5.8412771	0.0113231
5.8453720	0.0101140
5.8494669	0.0092116
5.8535618	0.0086037
5.8576566	0.0079016
5.8617515	0.0071178
5.8658464	0.0063806
5.8699413	0.0056811
5.8740362	0.0049836
5.8781311	0.0056278
5.8822260	0.0084182
5.8863209	0.0104082
5.8904158	0.0116209
5.8945107	0.0117738
5.8986056	0.0116067
5.9027005	0.0111172
5.9067954	0.0099632
5.9108903	0.0088488
5.9149852	0.0077550
5.9190800	0.0064783
5.9231749	0.0060242
5.9272698	0.0063185
5.9313647	0.0068310
5.9354596	0.0066574
5.9395545	0.0059072
5.9436494	0.0058439
5.9477443	0.0071356
5.9518392	0.0078700
5.9559341	0.0080093
5.9600290	0.0065429
5.9641239	0.0061502
5.9682188	0.0073557
5.9723137	0.0085305
5.9764085	0.0095736
5.9805034	0.0104186
5.9845983	0.0098153
5.9886932	0.0083785
5.9927881	0.0075908
5.9968830	0.0070724
6.0009779	0.0066279
6.0050728	0.0062709
6.0091677	0.0062882
6.0132626	0.0062313
6.0173575	0.0060974
6.0214524	0.0057894
6.0255473	0.0054000
6.0296422	0.0052900
6.0337370	0.0060892
6.0378319	0.0082691
6.0419268	0.0110114
6.0460217	0.0137727
6.0501166	0.0158721
6.0542115	0.0173108
6.0583064	0.0175050
6.0624013	0.0174573
6.0664962	0.0171133
6.0705911	0.0153773
6.0746860	0.0142178
6.0787809	0.0130986
6.0828758	0.0120062
6.0869707	0.0108052
6.0910656	0.0095987
6.0951604	0.0085358
6.0992553	0.0100104
6.1033502	0.0113046
6.1074451	0.0123342
6.1115400	0.0116653
6.1156349	0.0108337
6.1197298	0.0102771
6.1238247	0.0096550
6.1279196	0.0090160
6.1320145	0.0091288
6.1361094	0.0093999
6.1402043	0.0092198
6.1442992	0.0086137
6.1483941	0.0076010
6.1524889	0.0067703
6.1565838	0.0061330
6.1606787	0.0060753
6.1647736	0.0069766
6.1688685	0.0087262
6.1729634	0.0103635
6.1770583	0.0113471
6.1811532	0.0116515
6.1852481	0.0103144
6.1893430	0.0096565
6.1934379	0.0104257
6.1975328	0.0107383
6.2016277	0.0106026
6.2057226	0.0098688
6.2098174	0.0104931
6.2139123	0.0115275
6.2180072	0.0119413
6.2221021	0.0117775
6.2261970	0.0111281
6.2302919	0.0093700
6.2343868	0.0075960
6.2384817	0.0066568
6.2425766	0.0081266
6.2466715	0.0099136
6.2507664	0.0111149
6.2548613	0.0117188
6.2589562	0.0110338
6.2630511	0.0104704
6.2671459	0.0101954
6.2712408	0.0099833
6.2753357	0.0098361
6.2794306	0.0098912
6.2835255	0.0106406
6.2876204	0.0114797
6.2917153	0.0118280
6.2958102	0.0116570
6.2999051	0.0101050
6.3040000	0.0091151
6.3080949	0.0082205
6.3121898	0.0073784
6.3162847	0.0064044
6.3203796	0.0053106
6.3244745	0.0041815
6.3285693	0.0031268
6.3326642	0.0021105
6.3367591	0.0011325
6.3408540	0.0002307
6.3449489	-0.0006448
6.3490438	-0.0014519
6.3531387	-0.0014842
6.3572336	-0.0015078
6.3613285	-0.0019666
6.3654234	-0.0028242
6.3695183	-0.0038323
6.3736132	-0.0042097
6.3777081	-0.0037572
6.3818030	-0.0029310
6.3858978	-0.0020637
6.3899927	-0.0014832
6.3940876	-0.0012082
6.3981825	-0.0017802
6.4022774	-0.0022171
6.4063723	-0.0017349
6.4104672	-0.0012965
6.4145621	-0.0009151
6.4186570	-0.0008388
6.4227519	-0.0011358
6.4268468	-0.0006827
6.4309417	0.0000044
6.4350366	0.0006482
6.4391315	0.0012357
6.4432263	0.0015313
6.4473212	0.0019015
6.4514161	0.0015673
6.4555110	0.0006167
6.4596059	-0.0000800
6.4637008	0.0005927
6.4677957	0.0016045
6.4718906	0.0016946
6.4759855	0.0009654
6.4800804	0.0002726
6.4841753	-0.0005156
6.4882702	-0.0013980
6.4923651	-0.0024130
6.4964600	-0.0029390
6.5005548	-0.0027209
6.5046497	-0.0018356
6.5087446	-0.0008829
6.5128395	-0.0003476
6.5169344	-0.0002320
6.5210293	-0.0007696
6.5251242	0.0015974
6.5292191	0.0046347
6.5333140	0.0082219
6.5374089	0.0110421
6.5415038	0.0130696
6.5455987	0.0131732
6.5496936	0.0124284
6.5537885	0.0114879
6.5578834	0.0103786
6.5619782	0.0093549
6.5660731	0.0084211
6.5701680	0.0077135
6.5742629	0.0069044
6.5783578	0.0060134
6.5824527	0.0052871
6.5865476	0.0048282
6.5906425	0.0045061
6.5947374	0.0042410
6.5988323	0.0039939
6.6029272	0.0038458
6.6070221	0.0051241
6.6111170	0.0063028
6.6152119	0.0073836
6.6193067	0.0082916
6.6234016	0.0081066
6.6274965	0.0081423
6.6315914	0.0084603
6.6356863	0.0102511
6.6397812	0.0125583
6.6438761	0.0140269
6.6479710	0.0146701
6.6520659	0.0139764
6.6561608	0.0132313
6.6602557	0.0120917
6.6643506	0.0108348
6.6684455	0.0109090
6.6725404	0.0103715
6.6766352	0.0092705
6.6807301	0.0079187
6.6848250	0.0070391
6.6889199	0.0063414
6.6930148	0.0057432
6.6971097	0.0052046
6.7012046	0.0047301
6.7052995	0.0044364
6.7093944	0.0041161
6.7134893	0.0037981
6.7175842	0.0039958
6.7216791	0.0054002
6.7257740	0.0064953
6.7298689	0.0072587
6.7339638	0.0070910
6.7380586	0.0070959
6.7421535	0.0069434
6.7462484	0.0066003
6.7503433	0.0054338
6.7544382	0.0047317
6.7585331	0.0044462
6.7626280	0.0042677
6.7667229	0.0042684
6.7708178	0.0058070
6.7749127	0.0088156
6.7790076	0.0135041
6.7831025	0.0172373
6.7871974	0.0200326
6.7912923	0.0213044
6.7953871	0.0209917
6.7994820	0.0194443
6.8035769	0.0188235
6.8076718	0.0180835
6.8117667	0.0172196
6.8158616	0.0161951
6.8199565	0.0172450
6.8240514	0.0188650
6.8281463	0.0198531
6.8322412	0.0201498
6.8363361	0.0182396
6.8404310	0.0161446
6.8445259	0.0140586
6.8486208	0.0128563
6.8527156	0.0115837
6.8568105	0.0102638
6.8609054	0.0092563
6.8650003	0.0085957
6.8690952	0.0081646
6.8731901	0.0072812
6.8772850	0.0060307
6.8813799	0.0054486
6.8854748	0.0056542
6.8895697	0.0060093
6.8936646	0.0062899
6.8977595	0.0064876
6.9018544	0.0063733
6.9059493	0.0056443
6.9100441	0.0048003
6.9141390	0.0039394
6.9182339	0.0046393
6.9223288	0.0073024
6.9264237	0.0100885
6.9305186	0.0123296
6.9346135	0.0140009
6.9387084	0.0141981
6.9428033	0.0141070
6.9468982	0.0147208
6.9509931	0.0153966
6.9550880	0.0154749
6.9591829	0.0149726
6.9632778	0.0136562
6.9673727	0.0126858
6.9714675	0.0118183
6.9755624	0.0109507
6.9796573	0.0101188
6.9837522	0.0100134
6.9878471	0.0115686
6.9919420	0.0122532
6.9960369	0.0121120
7.0001318	0.0111640
7.0042267	0.0105117
7.0083216	0.0102061
7.0124165	0.0112912
7.0165114	0.0114770
7.0206063	0.0108382
7.0247012	0.0099455
7.0287960	0.0110938
7.0328909	0.0126083
7.0369858	0.0142354
7.0410807	0.0158223
7.0451756	0.0173005
7.0492705	0.0185837
7.0533654	0.0181400
7.0574603	0.0170333
7.0615552	0.0161025
7.0656501	0.0149938
7.0697450	0.0137209
7.0738399	0.0123463
7.0779348	0.0108823
7.0820297	0.0094557
7.0861245	0.0084437
7.0902194	0.0076506
7.0943143	0.0069210
7.0984092	0.0061819
7.1025041	0.0054687
7.1065990	0.0053675
7.1106939	0.0056095
7.1147888	0.0059333
7.1188837	0.0058475
7.1229786	0.0053806
7.1270735	0.0046608
7.1311684	0.0045035
7.1352633	0.0041724
7.1393582	0.0037493
7.1434530	0.0044252
7.1475479	0.0049875
7.1516428	0.0054348
7.1557377	0.0056525
7.1598326	0.0052157
7.1639275	0.0047916
7.1680224	0.0063397
7.1721173	0.0074966
7.1762122	0.0082559
7.1803071	0.0082382
7.1844020	0.0084416
7.1884969	0.0094994
7.1925918	0.0113178
7.1966867	0.0133666
7.2007816	0.0147746
7.2048764	0.0155563
7.2089713	0.0153409
7.2130662	0.0142059
7.2171611	0.0137238
7.2212560	0.0134312
7.2253509	0.0130991
7.2294458	0.0127504
7.2335407	0.0127323
7.2376356	0.0128083
7.2417305	0.0130050
7.2458254	0.0138428
7.2499203	0.0146422
7.2540152	0.0154329
7.2581101	0.0166089
7.2622049	0.0162246
7.2662998	0.0144832
7.2703947	0.0134135
7.2744896	0.0145514
7.2785845	0.0160785
7.2826794	0.0174410
7.2867743	0.0186317
7.2908692	0.0193620
7.2949641	0.0191576
7.2990590	0.0180718
7.3031539	0.0162212
7.3072488	0.0159716
7.3113437	0.0155252
7.3154386	0.0148446
7.3195334	0.0132701
7.3236283	0.0128445
7.3277232	0.0129520
7.3318181	0.0126689
7.3359130	0.0120377
7.3400079	0.0113949
7.3441028	0.0104884
7.3481977	0.0097056
7.3522926	0.0093665
7.3563875	0.0090122
7.3604824	0.0086025
7.3645773	0.0077052
7.3686722	0.0104651
7.3727671	0.0129975
7.3768620	0.0152535
7.3809568	0.0162230
7.3850517	0.0149222
7.3891466	0.0128471
7.3932415	0.0108335
7.3973364	0.0093520
7.4014313	0.0089548
7.4055262	0.0084161
7.4096211	0.0077716
7.4137160	0.0076617
7.4178109	0.0103540
7.4219058	0.0121668
7.4260007	0.0131058
7.4300956	0.0125604
7.4341905	0.0115570
7.4382853	0.0104422
7.4423802	0.0088632
7.4464751	0.0073176
7.4505700	0.0057967
7.4546649	0.0040955
7.4587598	0.0038634
7.4628547	0.0040985
7.4669496	0.0044693
7.4710445	0.0048203
7.4751394	0.0051594
7.4792343	0.0056356
7.4833292	0.0070037
7.4874241	0.0086326
7.4915190	0.0098380
7.4956138	0.0106164
7.4997087	0.0104784
7.5038036	0.0090563
7.5078985	0.0077763
7.5119934	0.0074548
7.5160883	0.0072613
7.5201832	0.0071900
7.5242781	0.0072891
7.5283730	0.0074269
7.5324679	0.0075360
7.5365628	0.0076190
7.5406577	0.0076835
7.5447526	0.0078403
7.5488475	0.0079831
7.5529423	0.0080864
7.5570372	0.0077579
7.5611321	0.0079987
7.5652270	0.0087750
7.5693219	0.0102296
7.5734168	0.0149835
7.5775117	0.0183753
7.5816066	0.0203857
7.5857015	0.0195367
7.5897964	0.0177875
7.5938913	0.0184853
7.5979862	0.0190471
7.6020811	0.0193864
7.6061760	0.0180823
7.6102709	0.0172849
7.6143657	0.0168731
7.6184606	0.0167259
7.6225555	0.0160561
7.6266504	0.0149419
7.6307453	0.0141909
7.6348402	0.0131647
7.6389351	0.0119046
7.6430300	0.0108546
7.6471249	0.0099138
7.6512198	0.0090038
7.6553147	0.0081194
7.6594096	0.0072017
7.6635045	0.0065110
7.6675994	0.0066053
7.6716942	0.0070896
7.6757891	0.0075733
7.6798840	0.0079765
7.6839789	0.0082525
7.6880738	0.0075669
7.6921687	0.0068239
7.6962636	0.0062186
7.7003585	0.0057188
7.7044534	0.0056623
7.7085483	0.0060327
7.7126432	0.0070011
7.7167381	0.0086882
7.7208330	0.0104366
7.7249279	0.0119437
7.7290227	0.0132047
7.7331176	0.0139489
7.7372125	0.0148659
7.7413074	0.0155686
7.7454023	0.0160555
7.7494972	0.0160791
7.7535921	0.0156375
7.7576870	0.0142773
7.7617819	0.0125937
7.7658768	0.0109356
7.7699717	0.0093340
7.7740666	0.0083828
7.7781615	0.0088900
7.7822564	0.0101743
7.7863512	0.0112909
7.7904461	0.0122798
7.7945410	0.0136921
7.7986359	0.0151083
7.8027308	0.0150623
7.8068257	0.0137275
7.8109206	0.0127545
7.8150155	0.0138435
7.8191104	0.0151821
7.8232053	0.0164844
7.8273002	0.0169172
7.8313951	0.0166116
7.8354900	0.0169199
7.8395849	0.0172094
7.8436798	0.0174341
7.8477746	0.0175956
7.8518695	0.0175570
7.8559644	0.0158166
7.8600593	0.0139640
7.8641542	0.0132848
7.8682491	0.0125126
7.8723440	0.0116397
7.8764389	0.0105125
7.8805338	0.0095699
7.8846287	0.0091674
7.8887236	0.0086307
7.8928185	0.0079550
7.8969134	0.0070310
7.9010083	0.0073842
7.9051031	0.0094173
7.9091980	0.0108030
7.9132929	0.0115514
7.9173878	0.0112792
7.9214827	0.0106825
7.9255776	0.0097735
7.9296725	0.0084365
7.9337674	0.0071755
7.9378623	0.0059785
7.9419572	0.0047341
7.9460521	0.0042478
7.9501470	0.0062077
7.9542419	0.0081019
7.9583368	0.0098440
7.9624316	0.0114384
7.9665265	0.0127788
7.9706214	0.0133508
7.9747163	0.0128172
7.9788112	0.0120556
7.9829061	0.0115401
7.9870010	0.0109164
7.9910959	0.0101879
7.9951908	0.0093133
7.9992857	0.0082015
8.0033806	0.0076438
8.0074755	0.0072929
8.0115704	0.0069489
8.0156653	0.0063286
8.0197602	0.0055413
8.0238550	0.0060912
8.0279499	0.0063310
8.0320448	0.0063004
8.0361397	0.0064163
8.0402346	0.0066749
8.0443295	0.0071351
8.0484244	0.0075947
8.0525193	0.0078261
8.0566142	0.0078284
8.0607091	0.0074241
8.0648040	0.0071903
8.0688989	0.0067285
8.0729938	0.0060797
8.0770887	0.0057789
8.0811835	0.0064852
8.0852784	0.0074650
8.0893733	0.0079270
8.0934682	0.0078757
8.0975631	0.0070043
8.1016580	0.0070461
8.1057529	0.0071806
8.1098478	0.0071915
8.1139427	0.0070852
[truncated: 4,146 more rows]
