# Supplementary material for: Single-chain dimers from de novo immunoglobulins as robust scaffolds for multiple binding loops
Source: Nat Commun. 2023 Sep 23;14:5939. doi: 10.1038/s41467-023-41717-5 (PMC10517939; doi:10.1038/s41467-023-41717-5)
Supplement: Supplementary file 6 — Source data [file 41467_2023_41717_MOESM6_ESM.zip › Fig4h_25.txt]

TITLE	TC8-loop 25 c
DATA TYPE	
ORIGIN	JASCO
OWNER	
DATE	23/01/26
TIME	12:17:09
SPECTROMETER/DATA SYSTEM	
LOCALE	1034
RESOLUTION	
DELTAX	-0.2
XUNITS	NANOMETERS
YUNITS	CD [mdeg]
Y2UNITS	HT [V]
Y3UNITS	ABSORBANCE
FIRSTX	  260.0000
LASTX	  180.0000
NPOINTS	     401
FIRSTY	     0.43581
MAXY	    48.30862
MINY	   -49.25578
XYDATA
260.0000	0.435806	350.745	0.010347
259.8000	0.398585	350.937	0.0102776
259.6000	0.509265	351.147	0.0102238
259.4000	0.255222	351.358	0.0102364
259.2000	0.125084	351.568	0.0102377
259.0000	0.163197	351.791	0.0102262
258.8000	0.188385	352.006	0.0101854
258.6000	0.415327	352.21	0.0101573
258.4000	0.416821	352.428	0.0101498
258.2000	0.338734	352.639	0.0100956
258.0000	0.233112	352.839	0.0100039
257.8000	0.183073	353.049	0.00983826
257.6000	-0.047998	353.249	0.00967508
257.4000	-0.153085	353.436	0.00953918
257.2000	-0.164391	353.622	0.00936962
257.0000	-0.255484	353.804	0.00917204
256.8000	-0.20647	353.973	0.00889025
256.6000	0.0412735	354.154	0.00856807
256.4000	0.067395	354.346	0.00831343
256.2000	0.177089	354.524	0.00807274
256.0000	0.279204	354.724	0.00792739
255.8000	0.130014	354.921	0.00784784
255.6000	-0.00151062	355.123	0.00779083
255.4000	0.0521011	355.333	0.00773886
255.2000	-0.0486954	355.533	0.0076696
255.0000	-0.117831	355.733	0.00760482
254.8000	-0.0881851	355.926	0.00752054
254.6000	-0.0253815	356.125	0.00745434
254.4000	0.171115	356.322	0.00732985
254.2000	0.383963	356.518	0.00717819
254.0000	0.592792	356.717	0.00703714
253.8000	0.592796	356.907	0.00692356
253.6000	0.511813	357.103	0.0068708
253.4000	0.429436	357.301	0.0068993
253.2000	0.241576	357.507	0.00700017
253.0000	0.185141	357.707	0.00708984
252.8000	0.124974	357.901	0.00712933
252.6000	-0.0556107	358.091	0.00710506
252.4000	0.0372482	358.268	0.00699149
252.2000	-0.0676956	358.449	0.00689664
252.0000	-0.128528	358.638	0.00683372
251.8000	-0.158661	358.823	0.00679769
251.6000	-0.296394	359.016	0.00678911
251.4000	-0.0677353	359.206	0.00673057
251.2000	0.212643	359.379	0.00663068
251.0000	0.286855	359.564	0.00656344
250.8000	0.252258	359.742	0.00643528
250.6000	0.212343	359.921	0.00629011
250.4000	-0.0173538	360.102	0.00624025
250.2000	0.101759	360.288	0.00623049
250.0000	0.248354	360.469	0.00626126
249.8000	0.225108	360.649	0.00636848
249.6000	0.333293	360.841	0.00638743
249.4000	0.244189	361.017	0.00637035
249.2000	0.168762	361.191	0.00637287
249.0000	0.0263077	361.373	0.00637298
248.8000	-0.195868	361.545	0.00642329
248.6000	-0.198599	361.729	0.00652515
248.4000	-0.125108	361.924	0.00660583
248.2000	0.14381	362.113	0.00675273
248.0000	0.290239	362.296	0.00686581
247.8000	0.224899	362.475	0.00693651
247.6000	0.210042	362.638	0.00697885
247.4000	0.0690506	362.8	0.00700479
247.2000	-0.0040329	362.973	0.00703483
247.0000	-0.106972	363.163	0.0071271
246.8000	-0.252309	363.384	0.00725268
246.6000	-0.454562	363.607	0.00735643
246.4000	-0.372722	363.846	0.00738527
246.2000	-0.145914	364.069	0.00737194
246.0000	-0.0369644	364.286	0.00738287
245.8000	0.0884064	364.496	0.00740312
245.6000	0.133377	364.71	0.00751513
245.4000	-0.0801514	364.929	0.00772249
245.2000	-0.16684	365.145	0.00791728
245.0000	-0.0832138	365.37	0.00812435
244.8000	0.0545044	365.585	0.00836981
244.6000	0.179211	365.813	0.00859594
244.4000	0.324707	366.04	0.00881347
244.2000	0.415495	366.263	0.00906143
244.0000	0.13537	366.511	0.00938347
243.8000	-0.00826721	366.745	0.00968161
243.6000	-0.029599	366.981	0.010047
243.4000	-0.09487	367.229	0.0104294
243.2000	-0.00491943	367.482	0.0107797
243.0000	0.152827	367.738	0.0111739
242.8000	0.170825	368.002	0.0115805
242.6000	-0.0135834	368.266	0.0120102
242.4000	-0.202231	368.527	0.0124397
242.2000	-0.0923874	368.809	0.0128919
242.0000	-0.246617	369.099	0.0133607
241.8000	-0.200223	369.394	0.0138124
241.6000	-0.245689	369.689	0.0142849
241.4000	-0.4578	369.975	0.0147823
241.2000	-0.404658	370.273	0.0153653
241.0000	-0.436267	370.587	0.0160673
240.8000	-0.489905	370.912	0.0168171
240.6000	-0.395201	371.24	0.0175168
240.4000	-0.672491	371.575	0.0182164
240.2000	-0.778284	371.917	0.0189308
240.0000	-0.90834	372.27	0.0196566
239.8000	-1.16336	372.637	0.0204955
239.6000	-1.15504	373.017	0.0213967
239.4000	-1.12644	373.404	0.0223259
239.2000	-1.08971	373.8	0.0233392
239.0000	-1.0194	374.204	0.0243812
238.8000	-1.01633	374.615	0.0254669
238.6000	-1.14929	375.025	0.0265946
238.4000	-1.26258	375.447	0.0277936
238.2000	-1.44335	375.884	0.029034
238.0000	-1.35264	376.343	0.0303552
237.8000	-1.14405	376.813	0.0317919
237.6000	-1.10569	377.286	0.0332394
237.4000	-0.785393	377.772	0.0347819
237.2000	-0.587599	378.262	0.0363658
237.0000	-0.60826	378.751	0.0380025
236.8000	-0.734041	379.265	0.0397305
236.6000	-0.791029	379.783	0.0415549
236.4000	-1.24381	380.302	0.0434431
236.2000	-1.68354	380.855	0.0454054
236.0000	-1.70654	381.413	0.0474388
235.8000	-1.74332	381.998	0.0495356
235.6000	-1.87326	382.587	0.0516831
235.4000	-1.90742	383.192	0.0539295
235.2000	-2.0946	383.802	0.0562276
235.0000	-2.35074	384.422	0.0586027
234.8000	-2.42843	385.054	0.0610871
234.6000	-2.57579	385.698	0.0636728
234.4000	-2.67589	386.367	0.0663152
234.2000	-2.96957	387.037	0.0690546
234.0000	-3.06792	387.737	0.071856
233.8000	-3.11271	388.447	0.0746963
233.6000	-3.00931	389.16	0.0776543
233.4000	-3.17333	389.898	0.0806907
233.2000	-3.48816	390.646	0.0838331
233.0000	-3.75987	391.4	0.0870552
232.8000	-4.36273	392.157	0.0902805
232.6000	-4.74966	392.911	0.0935564
232.4000	-5.15399	393.661	0.0968218
232.2000	-5.4133	394.418	0.100165
232.0000	-5.30472	395.185	0.10361
231.8000	-5.45496	395.965	0.10719
231.6000	-5.24291	396.774	0.110888
231.4000	-5.17417	397.604	0.114668
231.2000	-5.45634	398.445	0.118473
231.0000	-5.59277	399.282	0.122292
230.8000	-5.74705	400.107	0.126127
230.6000	-6.18737	400.906	0.130001
230.4000	-6.42931	401.692	0.133952
230.2000	-6.66104	402.47	0.137983
230.0000	-7.18417	403.253	0.142068
229.8000	-7.80575	404.052	0.14615
229.6000	-8.2587	404.887	0.150181
229.4000	-8.7755	405.762	0.154145
229.2000	-9.18763	406.689	0.158111
229.0000	-9.42545	407.65	0.162083
228.8000	-9.98183	408.629	0.166228
228.6000	-10.3907	409.624	0.170482
228.4000	-10.7088	410.611	0.174788
228.2000	-11.0537	411.594	0.179151
228.0000	-11.2998	412.579	0.183541
227.8000	-11.926	413.541	0.187911
227.6000	-12.243	414.511	0.19231
227.4000	-12.9174	415.464	0.196726
227.2000	-13.4713	416.415	0.201109
227.0000	-13.4375	417.371	0.205489
226.8000	-14.0427	418.333	0.209897
226.6000	-14.0939	419.309	0.214289
226.4000	-14.1842	420.296	0.218813
226.2000	-14.4187	421.296	0.223387
226.0000	-14.3235	422.306	0.22799
225.8000	-14.4962	423.315	0.232623
225.6000	-15.1221	424.323	0.237238
225.4000	-16.185	425.344	0.241939
225.2000	-17.0619	426.386	0.246719
225.0000	-17.7538	427.445	0.251627
224.8000	-18.324	428.52	0.256548
224.6000	-18.6161	429.597	0.261453
224.4000	-19.036	430.664	0.266342
224.2000	-19.5396	431.731	0.271261
224.0000	-19.9813	432.804	0.276172
223.8000	-20.2282	433.892	0.281155
223.6000	-20.7868	434.988	0.286187
223.4000	-21.3446	436.096	0.291197
223.2000	-21.889	437.194	0.296245
223.0000	-22.1826	438.298	0.30117
222.8000	-22.3568	439.413	0.305808
222.6000	-22.478	440.535	0.31052
222.4000	-22.7388	441.674	0.315233
222.2000	-23.4564	442.818	0.31998
222.0000	-24.0324	443.965	0.324712
221.8000	-24.6195	445.097	0.329438
221.6000	-24.9016	446.235	0.334155
221.4000	-25.1122	447.372	0.338833
221.2000	-24.9651	448.503	0.343521
221.0000	-25.6134	449.644	0.348212
220.8000	-26.1479	450.779	0.352881
220.6000	-26.5321	451.906	0.357575
220.4000	-27.1131	453.037	0.362226
220.2000	-27.274	454.169	0.366834
220.0000	-27.828	455.3	0.371472
219.8000	-28.5275	456.44	0.376094
219.6000	-28.9617	457.58	0.380701
219.4000	-29.1061	458.728	0.385304
219.2000	-28.9039	459.893	0.389981
219.0000	-28.8787	461.062	0.394699
218.8000	-29.1852	462.244	0.39949
218.6000	-29.4828	463.445	0.40444
218.4000	-29.6244	464.656	0.409494
218.2000	-29.4965	465.876	0.414575
218.0000	-28.7932	467.098	0.41975
217.8000	-28.459	468.312	0.424861
217.6000	-28.7115	469.528	0.429922
217.4000	-28.4893	470.757	0.435058
217.2000	-29.0543	471.997	0.440266
217.0000	-29.7962	473.257	0.445559
216.8000	-30.0763	474.548	0.451047
216.6000	-31.0174	475.86	0.456631
216.4000	-31.5344	477.201	0.462352
216.2000	-31.2459	478.561	0.468206
216.0000	-31.4282	479.919	0.474019
215.8000	-31.5837	481.279	0.479789
215.6000	-31.7556	482.657	0.485623
215.4000	-32.0271	484.059	0.491559
215.2000	-31.8956	485.483	0.497684
215.0000	-31.0484	486.959	0.504064
214.8000	-30.2401	488.454	0.510629
214.6000	-29.9501	489.968	0.517345
214.4000	-29.781	491.524	0.524259
214.2000	-29.5911	493.095	0.53136
214.0000	-30.0325	494.7	0.538641
213.8000	-29.8402	496.353	0.546138
213.6000	-29.5261	498.036	0.553743
213.4000	-29.3083	499.765	0.561563
213.2000	-28.8756	501.548	0.569646
213.0000	-28.2603	503.382	0.577937
212.8000	-27.4517	505.259	0.586517
212.6000	-26.5463	507.171	0.595279
212.4000	-26.2654	509.115	0.604148
212.2000	-26.2195	511.079	0.613153
212.0000	-26.7597	513.082	0.622273
211.8000	-27.3291	515.113	0.631471
211.6000	-26.4632	517.159	0.640707
211.4000	-25.2389	519.235	0.650067
211.2000	-24.4163	521.334	0.659467
211.0000	-23.3575	523.473	0.669087
210.8000	-22.3929	525.651	0.678862
210.6000	-22.446	527.885	0.688883
210.4000	-21.4047	530.182	0.699286
210.2000	-20.5682	532.539	0.709966
210.0000	-20.5477	534.963	0.72099
209.8000	-19.1824	537.466	0.732435
209.6000	-17.8194	540.053	0.744236
209.4000	-17.1761	542.734	0.756386
209.2000	-16.8261	545.534	0.769116
209.0000	-16.5441	548.431	0.782244
208.8000	-17.0894	551.447	0.79592
208.6000	-16.4909	554.571	0.810121
208.4000	-15.3963	557.809	0.824809
208.2000	-14.1832	561.175	0.840112
208.0000	-12.8693	564.659	0.855901
207.8000	-11.8123	568.288	0.872259
207.6000	-10.6356	572.035	0.889097
207.4000	-9.93326	575.884	0.906363
207.2000	-9.44572	579.826	0.923958
207.0000	-8.94668	583.883	0.941928
206.8000	-8.11125	588.067	0.960291
206.6000	-7.25423	592.466	0.979764
206.4000	-4.49824	597.02	0.999843
206.2000	-2.99986	601.768	1.02059
206.0000	-2.69675	606.692	1.04206
205.8000	-1.2028	611.791	1.06092
205.6000	0.049614	617.121	1.07953
205.4000	0.515968	622.612	1.09863
205.2000	2.2314	628.317	1.11826
205.0000	4.34321	634.296	1.13878
204.8000	3.86732	640.486	1.15997
204.6000	4.53129	646.926	1.18174
204.4000	6.16401	653.648	1.20463
204.2000	6.0858	660.438	1.22751
204.0000	7.52379	667.495	1.25095
203.8000	10.6896	674.803	1.27519
203.6000	11.9979	682.262	1.29955
203.4000	14.626	690.049	1.32459
203.2000	18.2616	698.083	1.35021
203.0000	19.7589	706.398	1.37644
202.8000	20.3472	715.041	1.40338
202.6000	21.633	723.965	1.4308
202.4000	20.3977	733.148	1.45822
202.2000	21.5567	742.683	1.48608
202.0000	25.0574	752.524	1.51404
201.8000	28.1654	762.706	1.54222
201.6000	32.6329	773.229	1.57055
201.4000	32.8602	784.062	1.59839
201.2000	32.7597	795.237	1.62604
201.0000	31.0411	806.771	1.65364
200.8000	29.9456	818.612	1.68066
200.6000	29.1479	830.762	1.7073
200.4000	26.7203	843.211	1.73331
200.2000	25.5012	855.874	1.75773
200.0000	22.1724	868.577	1.77979
199.8000	21.6063	881.278	1.7989
199.6000	22.8544	893.799	1.81342
199.4000	24.1009	906.027	1.82231
199.2000	19.1831	918.01	1.82562
199.0000	16.0695	929.541	1.82226
198.8000	8.12906	940.464	1.81161
198.6000	1.8177	950.67	1.79316
198.4000	6.71248	960.066	1.76478
198.2000	-4.38825	968.439	1.72902
198.0000	-3.38537	975.845	1.69136
197.8000	0.516609	982.183	1.64124
197.6000	6.76529	987.493	1.57883
197.4000	18.3248	991.893	1.50381
197.2000	32.53	995.339	1.41479
197.0000	25.9657	998.051	1.31431
196.8000	12.6544	1000.1	1.20259
196.6000	13.4827	1001.65	1.08118
196.4000	-4.17574	1002.78	0.953616
196.2000	-2.57055	1003.61	0.822407
196.0000	10.5204	1004.21	0.692706
195.8000	-9.20533	1004.51	0.570418
195.6000	-17.6446	1004.67	0.462164
195.4000	-12.8987	1004.85	0.371337
195.2000	-17.8846	1004.93	0.30102
195.0000	4.13026	1005.1	0.250903
194.8000	35.5092	1005.26	0.217275
194.6000	43.3647	1005.31	0.196876
194.4000	28.5787	1005.32	0.185521
194.2000	20.0839	1005.35	0.180088
194.0000	17.8802	1005.36	0.178047
193.8000	17.8455	1005.34	0.177627
193.6000	48.3086	1005.38	0.178186
193.4000	45.3227	1005.34	0.178457
193.2000	24.8147	1005.29	0.178454
193.0000	23.2848	1005.31	0.178932
192.8000	5.55761	1005.33	0.179276
192.6000	17.3343	1005.4	0.179694
192.4000	31.4809	1005.46	0.180246
192.2000	12.7064	1005.49	0.179406
192.0000	29.8023	1005.51	0.178917
191.8000	20.8878	1005.47	0.177687
191.6000	15.0366	1005.48	0.176214
191.4000	46.6385	1005.51	0.17565
191.2000	25.983	1005.47	0.174683
191.0000	16.2033	1005.48	0.173768
190.8000	-6.83835	1005.46	0.172667
190.6000	-48.3479	1005.41	0.171488
190.4000	-49.2558	1005.39	0.170402
190.2000	-39.6083	1005.4	0.169781
190.0000	-25.7214	1005.4	0.169512
189.8000	17.9851	1005.45	0.16945
189.6000	12.8521	1005.47	0.168751
189.4000	20.7969	1005.48	0.168642
189.2000	26.6676	1005.52	0.168306
189.0000	14.6763	1005.51	0.167778
188.8000	25.58	1005.5	0.167185
188.6000	38.6259	1005.52	0.166435
188.4000	33.9262	1005.49	0.165381
188.2000	26.1959	1005.46	0.164238
188.0000	33.6574	1005.5	0.163752
187.8000	22.1888	1005.47	0.162697
187.6000	18.7347	1005.44	0.161894
187.4000	20.5533	1005.45	0.161251
187.2000	-2.71589	1005.41	0.159782
187.0000	-24.5137	1005.38	0.158677
186.8000	-39.7048	1005.37	0.157513
186.6000	-46.9892	1005.34	0.156542
186.4000	-45.847	1005.32	0.156014
186.2000	-33.7942	1005.35	0.15564
186.0000	-39.4795	1005.34	0.155162
185.8000	-42.7226	1005.33	0.154374
185.6000	-37.9986	1005.33	0.153842
185.4000	-48.0484	1005.28	0.153057
185.2000	-44.3395	1005.28	0.152486
185.0000	-44.0548	1005.29	0.151854
184.8000	-35.2551	1005.3	0.15178
184.6000	-24.7317	1005.3	0.151516
184.4000	-11.6782	1005.35	0.151583
184.2000	0.0940552	1005.37	0.151491
184.0000	7.98086	1005.43	0.151213
183.8000	13.6239	1005.46	0.151134
183.6000	19.8265	1005.5	0.150973
183.4000	11.5293	1005.45	0.150557
183.2000	-15.5252	1005.37	0.150146
183.0000	-43.3688	1005.3	0.14934
182.8000	-48.4095	1005.23	0.14913
182.6000	-41.8016	1005.15	0.149388
182.4000	-13.4243	1005.11	0.149634
182.2000	15.5965	1005.05	0.149764
182.0000	19.6052	1004.89	0.149497
181.8000	31.4799	1004.89	0.149571
181.6000	27.7946	1004.86	0.149707
181.4000	27.7661	1004.82	0.150071
181.2000	13.2385	1004.79	0.150266
181.0000	-2.27493	1004.74	0.150211
180.8000	-11.7014	1004.7	0.150532
180.6000	-8.54616	1004.72	0.15084
180.4000	11.7977	1004.78	0.151581
180.2000	30.0772	1004.76	0.151981
180.0000	39.2893	1004.7	0.152017

##### Extended Information
[Comments]
Sample name	TC8-loop 20 c
Comment
User
Division
Company	UB

[Detailed Information]
Creation date	26/01/2023 13:17

Data array type	Linear data array * 3
Horizontal axis	Wavelength [nm]
Vertical axis(1)	CD [mdeg]
Vertical axis(2)	HT [V]
Vertical axis(3)	Abs
Start	260 nm
End	180 nm
Data interval	0.2 nm
Data points	401     

[Measurement Information]
Instrument Name	J-815
Model Name	J-815
Serial No.	A009761168

Accessory	CDF-426S
Accessory S/N	A001861183
  Temperature	20.01 C
  Control Sonsor	Holder
  Monitor Sensor	Holder
  Start Mode	Start immediately
  Cell Length	10 mm

Measurement date	26/01/2023 13:17

Photometric Mode	CD, HT, Abs
Measure Range	260 - 180 nm
Data pitch	0.2 nm
Sensitivity	Standard
D.I.T.	1 sec
Bandwidth	1.00 nm
Start Mode	Immediately
Scanning Speed	50 nm/min
Baseline Correction	Baseline
Shutter Control	Auto
CD Detector	PMT
PMT Voltage	Auto
Accumulations	2
Solvent	NaP 20 mM pH 7.4
