# Supplementary material for: Single-chain dimers from de novo immunoglobulins as robust scaffolds for multiple binding loops
Source: Nat Commun. 2023 Sep 23;14:5939. doi: 10.1038/s41467-023-41717-5 (PMC10517939; doi:10.1038/s41467-023-41717-5)
Supplement: Supplementary file 6 — Source data [file 41467_2023_41717_MOESM6_ESM.zip › Fig4h_40.txt]

TITLE	TC8-loop 40 C
DATA TYPE	
ORIGIN	JASCO
OWNER	
DATE	23/01/26
TIME	12:28:56
SPECTROMETER/DATA SYSTEM	
LOCALE	1034
RESOLUTION	
DELTAX	-0.2
XUNITS	NANOMETERS
YUNITS	CD [mdeg]
Y2UNITS	HT [V]
Y3UNITS	ABSORBANCE
FIRSTX	  260.0000
LASTX	  180.0000
NPOINTS	     401
FIRSTY	    -0.07565
MAXY	    57.30256
MINY	   -56.05931
XYDATA
260.0000	-0.07565	351.306	0.0156431
259.8000	0.0238358	351.499	0.0155744
259.6000	0.186024	351.711	0.0155382
259.4000	-0.0218643	351.924	0.0155679
259.2000	-0.142676	352.136	0.0155841
259.0000	-0.156329	352.356	0.0155449
258.8000	-0.0822571	352.568	0.0154724
258.6000	0.0187408	352.77	0.0154205
258.4000	0.142668	352.984	0.0153803
258.2000	0.0893875	353.197	0.0153362
258.0000	-0.133618	353.398	0.015259
257.8000	-0.105232	353.608	0.0150879
257.6000	-0.322586	353.806	0.0149066
257.4000	-0.465311	353.992	0.0147445
257.2000	-0.35381	354.176	0.0145629
257.0000	-0.331493	354.36	0.0143773
256.8000	-0.206671	354.537	0.0141713
256.6000	0.160869	354.726	0.0139168
256.4000	0.374268	354.919	0.013673
256.2000	0.56637	355.102	0.0134706
256.0000	0.752869	355.299	0.0133025
255.8000	0.565314	355.493	0.013193
255.6000	0.439314	355.693	0.0131098
255.4000	0.40574	355.902	0.0130456
255.2000	0.169344	356.103	0.0129887
255.0000	0.195268	356.298	0.0128756
254.8000	0.137743	356.493	0.0127986
254.6000	-0.182761	356.696	0.0127659
254.4000	-0.16393	356.9	0.0127082
254.2000	-0.10369	357.111	0.012694
254.0000	-0.0484467	357.325	0.0126928
253.8000	0.224774	357.523	0.0126472
253.6000	0.471054	357.719	0.0125935
253.4000	0.65005	357.915	0.0126071
253.2000	0.735201	358.112	0.0126156
253.0000	0.704857	358.305	0.0126352
252.8000	0.618526	358.497	0.0126543
252.6000	0.408206	358.685	0.0126131
252.4000	0.060762	358.871	0.0125818
252.2000	-0.410796	359.063	0.0125799
252.0000	-0.672554	359.257	0.0125564
251.8000	-0.841206	359.445	0.0125497
251.6000	-0.704422	359.634	0.0125001
251.4000	-0.265338	359.82	0.0124055
251.2000	0.132695	359.997	0.0123349
251.0000	0.348477	360.181	0.0122554
250.8000	0.531799	360.363	0.0121674
250.6000	0.504947	360.552	0.0121014
250.4000	0.514691	360.733	0.012055
250.2000	0.57708	360.925	0.0121025
250.0000	0.44744	361.111	0.0121738
249.8000	0.31777	361.291	0.012275
249.6000	0.209521	361.487	0.0123253
249.4000	0.0941147	361.668	0.0123586
249.2000	-0.0287949	361.847	0.0124018
249.0000	0.00458374	362.03	0.0124091
248.8000	-0.0203094	362.202	0.0124557
248.6000	0.0545731	362.381	0.0125079
248.4000	0.184593	362.571	0.0125466
248.2000	0.327448	362.76	0.012686
248.0000	0.401018	362.945	0.0128213
247.8000	0.215221	363.129	0.0129256
247.6000	0.00126495	363.3	0.013045
247.4000	-0.232176	363.471	0.0131473
247.2000	-0.573645	363.65	0.0132239
247.0000	-0.702327	363.841	0.0133248
246.8000	-0.694406	364.059	0.0134184
246.6000	-0.672369	364.279	0.0134978
246.4000	-0.439319	364.52	0.0135379
246.2000	-0.198337	364.749	0.0135775
246.0000	-0.145323	364.976	0.0136701
245.8000	-0.186179	365.2	0.0138167
245.6000	-0.132388	365.422	0.0139982
245.4000	-0.186092	365.645	0.0142374
245.2000	-0.0847168	365.863	0.0144516
245.0000	0.0717133	366.091	0.0146753
244.8000	0.0573303	366.309	0.0149458
244.6000	-0.082016	366.545	0.0152439
244.4000	-0.181541	366.783	0.0155552
244.2000	-0.231041	367.016	0.0158863
244.0000	-0.439674	367.268	0.0162424
243.8000	-0.484129	367.508	0.0165961
243.6000	-0.447086	367.75	0.0170125
243.4000	-0.469427	368.005	0.017449
243.2000	-0.285881	368.261	0.0178304
243.0000	-0.210252	368.519	0.0182356
242.8000	-0.334828	368.781	0.0186118
242.6000	-0.460373	369.041	0.0190066
242.4000	-0.714166	369.308	0.0194737
242.2000	-0.826056	369.594	0.0199657
242.0000	-0.988503	369.89	0.0204853
241.8000	-0.92243	370.197	0.0210385
241.6000	-0.700728	370.503	0.0216052
241.4000	-0.505614	370.802	0.0222048
241.2000	-0.21143	371.105	0.0228272
241.0000	-0.0978348	371.412	0.0234677
240.8000	-0.379124	371.728	0.0241327
240.6000	-0.61516	372.057	0.024827
240.4000	-0.834811	372.405	0.0256444
240.2000	-1.08337	372.771	0.0265571
240.0000	-1.05024	373.145	0.0274612
239.8000	-1.0879	373.525	0.0284136
239.6000	-1.01628	373.913	0.029384
239.4000	-0.980333	374.302	0.0303187
239.2000	-0.927591	374.703	0.03137
239.0000	-0.93358	375.11	0.0324306
238.8000	-1.13402	375.527	0.0335535
238.6000	-1.3071	375.951	0.0347952
238.4000	-1.44622	376.386	0.0361042
238.2000	-1.47399	376.835	0.0374384
238.0000	-1.38879	377.302	0.0388236
237.8000	-1.25622	377.772	0.0402509
237.6000	-1.44177	378.248	0.041711
237.4000	-1.70582	378.735	0.0432524
237.2000	-1.82072	379.231	0.0448728
237.0000	-2.09537	379.726	0.0465573
236.8000	-2.16767	380.253	0.0483825
236.6000	-2.03298	380.784	0.0503146
236.4000	-2.04336	381.318	0.0523223
236.2000	-2.05445	381.891	0.0544386
236.0000	-2.16437	382.455	0.056521
235.8000	-2.1374	383.045	0.0586428
235.6000	-2.41103	383.646	0.0608787
235.4000	-2.80816	384.258	0.0631707
235.2000	-3.39608	384.882	0.0655703
235.0000	-3.62029	385.518	0.0680721
234.8000	-3.75602	386.166	0.070672
234.6000	-3.8466	386.819	0.0733251
234.4000	-3.7477	387.496	0.0760179
234.2000	-3.92664	388.173	0.0787958
234.0000	-4.0576	388.875	0.0815876
233.8000	-4.12207	389.591	0.0844749
233.6000	-4.01291	390.316	0.0875055
233.4000	-4.09601	391.058	0.0905581
233.2000	-4.22222	391.813	0.0937402
233.0000	-4.21141	392.572	0.0969843
232.8000	-4.51646	393.333	0.100221
232.6000	-4.63334	394.101	0.103594
232.4000	-4.86199	394.863	0.106942
232.2000	-5.16453	395.634	0.110375
232.0000	-5.084	396.413	0.113903
231.8000	-5.2493	397.199	0.117513
231.6000	-5.26525	398.011	0.121215
231.4000	-5.31041	398.841	0.124969
231.2000	-5.41071	399.684	0.12876
231.0000	-5.75305	400.527	0.132609
230.8000	-6.12127	401.361	0.136495
230.6000	-6.57699	402.175	0.140466
230.4000	-7.16632	402.966	0.144434
230.2000	-7.25818	403.756	0.148539
230.0000	-7.5572	404.547	0.152668
229.8000	-7.93928	405.347	0.156735
229.6000	-8.26133	406.189	0.160793
229.4000	-8.91162	407.074	0.164816
229.2000	-9.2245	408.011	0.168832
229.0000	-9.53391	408.988	0.172904
228.8000	-9.95052	409.984	0.177153
228.6000	-10.2983	410.99	0.181458
228.4000	-10.6543	411.984	0.185789
228.2000	-11.0633	412.976	0.190194
228.0000	-11.5998	413.964	0.194582
227.8000	-12.1805	414.933	0.198973
227.6000	-12.8095	415.904	0.203346
227.4000	-13.4456	416.856	0.207725
227.2000	-13.6306	417.815	0.212131
227.0000	-13.8658	418.77	0.21648
226.8000	-14.1975	419.733	0.220857
226.6000	-14.2561	420.72	0.225309
226.4000	-14.76	421.712	0.229842
226.2000	-14.8366	422.728	0.234503
226.0000	-14.5747	423.755	0.239206
225.8000	-14.7923	424.776	0.243891
225.6000	-15.3673	425.793	0.24854
225.4000	-16.1522	426.821	0.253262
225.2000	-17.1184	427.865	0.258024
225.0000	-17.7393	428.922	0.262877
224.8000	-18.2729	429.996	0.267755
224.6000	-18.7291	431.065	0.272563
224.4000	-19.1859	432.13	0.277397
224.2000	-19.8589	433.19	0.282225
224.0000	-20.3149	434.266	0.287128
223.8000	-20.5019	435.356	0.292087
223.6000	-20.6907	436.453	0.297081
223.4000	-20.8505	437.568	0.302105
223.2000	-21.1337	438.67	0.30686
223.0000	-21.5041	439.772	0.311425
222.8000	-21.7127	440.887	0.316047
222.6000	-22.0534	442	0.320684
222.4000	-22.3255	443.128	0.325316
222.2000	-22.8046	444.267	0.330014
222.0000	-23.4199	445.412	0.334718
221.8000	-23.9074	446.549	0.339459
221.6000	-24.6248	447.685	0.344152
221.4000	-25.0079	448.818	0.348794
221.2000	-25.4547	449.941	0.353417
221.0000	-26.0971	451.074	0.358037
220.8000	-26.3886	452.207	0.362679
220.6000	-26.1961	453.341	0.367411
220.4000	-26.1683	454.482	0.372114
220.2000	-26.4557	455.622	0.376765
220.0000	-26.4429	456.768	0.381494
219.8000	-27.2271	457.92	0.386186
219.6000	-27.6643	459.065	0.390813
219.4000	-27.918	460.219	0.395445
219.2000	-28.6252	461.38	0.400075
219.0000	-28.9483	462.549	0.404787
218.8000	-29.4745	463.738	0.409603
218.6000	-29.7295	464.944	0.414582
218.4000	-29.6448	466.169	0.419715
218.2000	-29.3281	467.393	0.424808
218.0000	-29.0268	468.62	0.429997
217.8000	-28.8036	469.847	0.435183
217.6000	-28.6324	471.074	0.440306
217.4000	-29.1314	472.319	0.445531
217.2000	-29.6628	473.578	0.45085
217.0000	-30.577	474.854	0.456234
216.8000	-30.8769	476.166	0.461851
216.6000	-30.6268	477.501	0.46757
216.4000	-30.3309	478.861	0.473398
216.2000	-29.365	480.24	0.479369
216.0000	-28.8316	481.618	0.485299
215.8000	-29.0084	482.994	0.491152
215.6000	-29.3133	484.394	0.497107
215.4000	-29.5589	485.82	0.503186
215.2000	-29.5559	487.276	0.509505
215.0000	-29.0023	488.789	0.516104
214.8000	-28.074	490.32	0.522889
214.6000	-27.8541	491.878	0.529871
214.4000	-27.8984	493.463	0.536951
214.2000	-27.5317	495.066	0.544241
214.0000	-27.3145	496.709	0.551741
213.8000	-27.0264	498.385	0.559363
213.6000	-26.2125	500.116	0.567253
213.4000	-26.2408	501.9	0.575402
213.2000	-26.3173	503.744	0.583848
213.0000	-26.3935	505.647	0.592555
212.8000	-26.4258	507.581	0.601466
212.6000	-25.9001	509.549	0.610549
212.4000	-26.0868	511.547	0.619732
212.2000	-25.2374	513.58	0.629136
212.0000	-25.3025	515.655	0.638681
211.8000	-25.7371	517.76	0.648311
211.6000	-24.9193	519.9	0.658093
211.4000	-24.1993	522.08	0.668072
211.2000	-23.0583	524.297	0.678171
211.0000	-21.796	526.561	0.688523
210.8000	-21.4061	528.87	0.699071
210.6000	-21.6025	531.255	0.709979
210.4000	-21.6043	533.714	0.721327
210.2000	-21.8189	536.263	0.733138
210.0000	-21.0183	538.905	0.745441
209.8000	-19.4713	541.629	0.758173
209.6000	-17.9589	544.456	0.771367
209.4000	-17.1066	547.386	0.784949
209.2000	-17.4116	550.433	0.799086
209.0000	-17.2921	553.61	0.813803
208.8000	-16.6374	556.925	0.829172
208.6000	-15.2522	560.376	0.845208
208.4000	-13.29	563.98	0.861946
208.2000	-12.1399	567.734	0.879405
208.0000	-11.4705	571.62	0.8974
207.8000	-11.2511	575.652	0.915944
207.6000	-11.741	579.852	0.935231
207.4000	-11.2516	584.2	0.95518
207.2000	-10.5531	588.684	0.97567
207.0000	-9.1267	593.361	0.99694
206.8000	-6.53254	598.196	1.01873
206.6000	-3.84749	603.293	1.04183
206.4000	-2.31128	608.577	1.06517
206.2000	-1.85852	614.103	1.0855
206.0000	-1.18326	619.89	1.10699
205.8000	-2.85125	625.877	1.12911
205.6000	-2.8474	632.169	1.15237
205.4000	-2.45566	638.721	1.17661
205.2000	-0.653302	645.588	1.20186
205.0000	2.19672	652.807	1.22838
204.8000	3.79721	660.326	1.25601
204.6000	4.34853	668.223	1.28483
204.4000	4.74378	676.494	1.31521
204.2000	5.92646	684.984	1.34632
204.0000	7.54866	693.888	1.37871
203.8000	11.7591	703.071	1.41202
203.6000	14.3565	712.611	1.44645
203.4000	15.8979	722.637	1.48233
203.2000	17.3	733.085	1.51963
203.0000	16.633	744.02	1.55856
202.8000	17.4498	755.47	1.59907
202.6000	18.6489	767.284	1.64049
202.4000	20.9993	779.467	1.68243
202.2000	19.6754	792.139	1.72547
202.0000	21.8491	805.136	1.7687
201.8000	23.3194	818.664	1.81308
201.6000	23.9308	832.475	1.85733
201.4000	27.847	846.525	1.90074
201.2000	25.1017	860.649	1.94267
201.0000	23.8516	874.701	1.98246
200.8000	15.1584	888.596	2.01942
200.6000	10.4254	902.15	2.05285
200.4000	8.12544	915.28	2.08217
200.2000	1.86254	927.652	2.10518
200.0000	-2.30358	939.126	2.12129
199.8000	-11.2621	949.504	2.12914
199.6000	-6.33818	958.649	2.12733
199.4000	-4.22772	966.436	2.11473
199.2000	3.26325	973.001	2.09181
199.0000	2.4533	978.133	2.05747
198.8000	-9.81543	981.908	2.01222
198.6000	-7.94028	984.672	1.95775
198.4000	-8.22435	986.393	1.89222
198.2000	6.02524	987.561	1.82158
198.0000	16.7036	988.214	1.75124
197.8000	9.30046	988.426	1.67146
197.6000	-4.4491	988.327	1.58286
197.4000	-16.8728	988.174	1.48581
197.2000	-24.5318	987.951	1.37902
197.0000	-42.719	987.651	1.26397
196.8000	-27.2692	987.481	1.14149
196.6000	4.29618	987.341	1.01192
196.4000	3.2862	987.131	0.877847
196.2000	25.2089	987.08	0.742369
196.0000	18.6551	987.041	0.609586
195.8000	-3.55702	986.992	0.485621
195.6000	-13.6404	986.971	0.376473
195.4000	-18.9564	986.989	0.284903
195.2000	-25.0084	986.966	0.214086
195.0000	-8.61099	987.01	0.163349
194.8000	8.28884	987.076	0.129247
194.6000	25.4933	987.167	0.109055
194.4000	32.3535	987.245	0.0980409
194.2000	22.74	987.275	0.0926071
194.0000	23.2542	987.213	0.0902271
193.8000	28.4912	987.127	0.089477
193.6000	40.0016	987.141	0.0899071
193.4000	24.3776	987.078	0.090077
193.2000	-0.767458	987.042	0.0901406
193.0000	-18.1239	987.092	0.0907683
192.8000	-20.606	987.249	0.0917534
192.6000	-13.6199	987.38	0.0924816
192.4000	-2.31555	987.509	0.0933412
192.2000	-21.6585	987.682	0.0932198
192.0000	-34.8857	987.7	0.0927104
191.8000	-42.3549	987.859	0.0924325
191.6000	-41.4151	988.195	0.0925644
191.4000	-18.0791	988.441	0.0930451
191.2000	-11.3074	988.8	0.0939809
191.0000	-11.0348	989.068	0.0943382
190.8000	-23.1339	989.338	0.0946308
190.6000	-29.536	989.562	0.0947946
190.4000	-19.5091	989.77	0.0947845
190.2000	-19.0701	989.896	0.0947223
190.0000	-17.3381	989.972	0.0948164
189.8000	-13.2724	990.005	0.0946897
189.6000	-27.6748	990.087	0.0943071
189.4000	-16.6347	990.246	0.0948781
189.2000	-15.3591	990.318	0.0947048
189.0000	-1.81848	990.513	0.0951864
188.8000	13.8164	990.604	0.0950651
188.6000	11.4219	990.656	0.0945048
188.4000	25.9975	990.862	0.0945748
188.2000	5.44123	990.847	0.0935043
188.0000	0.562914	990.87	0.0929457
187.8000	2.57636	990.875	0.0920564
187.6000	17.6676	990.874	0.0913837
187.4000	18.3268	990.826	0.0904599
187.2000	7.41649	990.915	0.0896385
187.0000	-10.424	990.931	0.0887144
186.8000	-56.0593	990.808	0.0870291
186.6000	-50.8633	990.783	0.0860814
186.4000	-47.0368	990.738	0.0854144
186.2000	-29.3819	990.744	0.0849287
186.0000	-10.2634	990.677	0.0841637
185.8000	5.13201	990.716	0.0836193
185.6000	12.5636	990.584	0.0824709
185.4000	1.94214	990.388	0.0809487
185.2000	-8.44697	990.329	0.0801334
185.0000	-33.6357	990.173	0.0786684
184.8000	-27.6716	990.081	0.0780993
184.6000	-7.19191	990.092	0.0779116
184.4000	-8.95795	989.931	0.0769667
184.2000	10.7895	989.899	0.0765949
184.0000	10.4013	989.83	0.0757183
183.8000	15.9684	989.734	0.0749996
183.6000	42.2466	989.7	0.0744785
183.4000	57.3026	989.632	0.073977
183.2000	40.5244	989.562	0.0736367
183.0000	16.5003	989.452	0.0726464
182.8000	2.24622	989.297	0.0719884
182.6000	-1.62946	989.184	0.072097
182.4000	1.26213	988.965	0.0714848
182.2000	15.5621	988.777	0.0710098
182.0000	24.1657	988.657	0.0709174
181.8000	18.1492	988.539	0.0704402
181.6000	20.2356	988.471	0.0703961
181.4000	18.1204	988.329	0.0702291
181.2000	-7.55787	988.173	0.069818
181.0000	-27.9208	988.002	0.0692124
180.8000	-33.5494	987.775	0.0686188
180.6000	-34.4732	987.6	0.0679858
180.4000	-25.0671	987.441	0.06764
180.2000	-5.89736	987.277	0.0673543
180.0000	13.5343	987.156	0.0671105

##### Extended Information
[Comments]
Sample name	TC8-loop 40 C
Comment
User
Division
Company	UB

[Detailed Information]
Creation date	26/01/2023 13:28

Data array type	Linear data array * 3
Horizontal axis	Wavelength [nm]
Vertical axis(1)	CD [mdeg]
Vertical axis(2)	HT [V]
Vertical axis(3)	Abs
Start	260 nm
End	180 nm
Data interval	0.2 nm
Data points	401     

[Measurement Information]
Instrument Name	J-815
Model Name	J-815
Serial No.	A009761168

Accessory	CDF-426S
Accessory S/N	A001861183
  Temperature	40.02 C
  Control Sonsor	Holder
  Monitor Sensor	Holder
  Start Mode	Start immediately
  Cell Length	10 mm

Measurement date	26/01/2023 13:28

Photometric Mode	CD, HT, Abs
Measure Range	260 - 180 nm
Data pitch	0.2 nm
Sensitivity	Standard
D.I.T.	1 sec
Bandwidth	1.00 nm
Start Mode	Immediately
Scanning Speed	50 nm/min
Baseline Correction	Baseline
Shutter Control	Auto
CD Detector	PMT
PMT Voltage	Auto
Accumulations	2
Solvent	NaP 20 mM pH 7.4
