# Supplementary material for: Single-chain dimers from de novo immunoglobulins as robust scaffolds for multiple binding loops
Source: Nat Commun. 2023 Sep 23;14:5939. doi: 10.1038/s41467-023-41717-5 (PMC10517939; doi:10.1038/s41467-023-41717-5)
Supplement: Supplementary file 6 — Source data [file 41467_2023_41717_MOESM6_ESM.zip › Fig4h_60.txt]

TITLE	TC8-loop 60 C
DATA TYPE	
ORIGIN	JASCO
OWNER	
DATE	23/01/26
TIME	12:34:09
SPECTROMETER/DATA SYSTEM	
LOCALE	1034
RESOLUTION	
DELTAX	-0.2
XUNITS	NANOMETERS
YUNITS	CD [mdeg]
Y2UNITS	HT [V]
Y3UNITS	ABSORBANCE
FIRSTX	  260.0000
LASTX	  180.0000
NPOINTS	     401
FIRSTY	    -0.10683
MAXY	    67.06441
MINY	   -60.10129
XYDATA
260.0000	-0.106828	352.127	0.0233774
259.8000	-0.0921387	352.323	0.0233364
259.6000	0.186221	352.532	0.0232652
259.4000	0.111263	352.74	0.0232468
259.2000	-0.127721	352.944	0.0231875
259.0000	-0.200879	353.164	0.023143
258.8000	-0.236761	353.378	0.0230879
258.6000	-0.0923126	353.583	0.0230496
258.4000	-0.0337402	353.799	0.0230263
258.2000	-0.0336502	354.007	0.0229362
258.0000	0.0747559	354.201	0.0227824
257.8000	-0.0168579	354.41	0.022598
257.6000	-0.262868	354.612	0.0224528
257.4000	-0.353104	354.804	0.0223475
257.2000	-0.482408	354.999	0.0222642
257.0000	-0.563225	355.188	0.0221216
256.8000	-0.566389	355.365	0.0219074
256.6000	-0.327435	355.554	0.0216557
256.4000	-0.409477	355.748	0.0214181
256.2000	-0.250018	355.932	0.0212228
256.0000	0.0284286	356.134	0.0210929
255.8000	0.000715637	356.332	0.0210183
255.6000	-0.0470612	356.535	0.0209615
255.4000	-0.0903046	356.746	0.0209106
255.2000	-0.279967	356.948	0.0208567
255.0000	-0.332062	357.149	0.0207913
254.8000	-0.38681	357.349	0.0207629
254.6000	-0.266518	357.555	0.0207504
254.4000	-0.196904	357.763	0.020727
254.2000	-0.073938	357.973	0.0207054
254.0000	-0.0280945	358.182	0.0206449
253.8000	-0.175623	358.376	0.0205621
253.6000	-0.249684	358.569	0.0204756
253.4000	-0.461203	358.763	0.020465
253.2000	-0.484341	358.962	0.0204843
253.0000	-0.316402	359.16	0.0205488
252.8000	-0.251979	359.357	0.0206083
252.6000	-0.140086	359.55	0.0206126
252.4000	-0.112415	359.737	0.0205825
252.2000	-0.272069	359.927	0.0205672
252.0000	-0.440791	360.12	0.020532
251.8000	-0.535912	360.305	0.0204961
251.6000	-0.40247	360.495	0.0204489
251.4000	-0.397052	360.685	0.0203759
251.2000	-0.293221	360.866	0.0203476
251.0000	-0.192123	361.06	0.0203543
250.8000	-0.306068	361.25	0.0203343
250.6000	-0.322623	361.443	0.0203073
250.4000	-0.320308	361.625	0.0202629
250.2000	-0.183784	361.816	0.0202882
250.0000	-0.159125	362	0.0203494
249.8000	-0.179109	362.184	0.0204787
249.6000	-0.047467	362.384	0.0205633
249.4000	-0.0412231	362.566	0.0205956
249.2000	-0.228409	362.747	0.0206606
249.0000	-0.283644	362.931	0.0206727
248.8000	-0.222961	363.103	0.0207167
248.6000	-0.262663	363.29	0.0208351
248.4000	-0.0139435	363.484	0.0209047
248.2000	0.349971	363.677	0.0210736
248.0000	0.415483	363.864	0.0212223
247.8000	0.50726	364.048	0.0213333
247.6000	0.459586	364.22	0.0214539
247.4000	0.131029	364.389	0.0215374
247.2000	-0.165576	364.568	0.021605
247.0000	-0.434409	364.758	0.0216975
246.8000	-0.613301	364.98	0.0218178
246.6000	-0.612834	365.206	0.0219511
246.4000	-0.530193	365.455	0.0220568
246.2000	-0.330356	365.69	0.0221438
246.0000	-0.214555	365.922	0.0222818
245.8000	-0.310001	366.151	0.0224637
245.6000	-0.326923	366.378	0.0226879
245.4000	-0.488188	366.609	0.0229941
245.2000	-0.422096	366.833	0.0232504
245.0000	-0.255998	367.064	0.0235006
244.8000	-0.132472	367.285	0.023798
244.6000	-0.047963	367.522	0.0241038
244.4000	-0.154056	367.763	0.0244318
244.2000	-0.046283	367.998	0.0247788
244.0000	-0.264243	368.253	0.025154
243.8000	-0.380621	368.492	0.025488
243.6000	-0.48383	368.736	0.0259145
243.4000	-0.572958	368.995	0.0263842
243.2000	-0.484279	369.259	0.0268321
243.0000	-0.404202	369.529	0.0273372
242.8000	-0.459131	369.802	0.0278125
242.6000	-0.514931	370.072	0.0282845
242.4000	-0.915688	370.341	0.0287693
242.2000	-1.17959	370.628	0.0292592
242.0000	-1.27349	370.927	0.0297967
241.8000	-1.3093	371.233	0.03033
241.6000	-1.18001	371.537	0.0308819
241.4000	-0.678423	371.843	0.0315358
241.2000	-0.365581	372.154	0.032225
241.0000	-0.412212	372.477	0.0329911
240.8000	-0.443689	372.812	0.0338183
240.6000	-0.771471	373.15	0.0345915
240.4000	-1.04627	373.503	0.035437
240.2000	-1.16841	373.869	0.0363457
240.0000	-1.25952	374.243	0.0372451
239.8000	-1.16355	374.63	0.0382376
239.6000	-1.29127	375.016	0.0391806
239.4000	-1.61952	375.405	0.0401086
239.2000	-1.58992	375.813	0.0412107
239.0000	-1.70783	376.232	0.0423614
238.8000	-1.95315	376.664	0.0436197
238.6000	-2.09315	377.106	0.0449988
238.4000	-2.45085	377.553	0.0464045
238.2000	-2.61679	378.013	0.0478289
238.0000	-2.34943	378.494	0.0493157
237.8000	-2.06358	378.976	0.0508406
237.6000	-1.9316	379.465	0.0523996
237.4000	-1.95167	379.964	0.0540289
237.2000	-1.98023	380.472	0.0557444
237.0000	-2.0275	380.981	0.0575341
236.8000	-2.09041	381.515	0.0594069
236.6000	-1.94161	382.06	0.0614419
236.4000	-1.95745	382.605	0.0635317
236.2000	-2.07237	383.183	0.0656762
236.0000	-2.19179	383.762	0.0678624
235.8000	-2.25028	384.359	0.070031
235.6000	-2.38279	384.963	0.0722777
235.4000	-2.71549	385.582	0.0746085
235.2000	-2.92284	386.213	0.0770424
235.0000	-3.24891	386.857	0.0795959
234.8000	-3.73185	387.515	0.0822615
234.6000	-3.84521	388.183	0.0850225
234.4000	-3.93005	388.873	0.0878032
234.2000	-3.92928	389.561	0.0906498
234.0000	-4.11311	390.271	0.0934978
233.8000	-4.21754	390.993	0.0964046
233.6000	-4.39408	391.718	0.0994154
233.4000	-4.86046	392.46	0.102441
233.2000	-4.84768	393.212	0.105576
233.0000	-4.80785	393.97	0.10878
232.8000	-4.87965	394.732	0.112006
232.6000	-4.86646	395.503	0.115379
232.4000	-5.10719	396.275	0.118788
232.2000	-5.47083	397.052	0.12224
232.0000	-5.5969	397.84	0.125818
231.8000	-5.74072	398.637	0.129485
231.6000	-5.75352	399.456	0.133219
231.4000	-5.86209	400.297	0.137043
231.2000	-6.0784	401.148	0.14087
231.0000	-6.40327	401.995	0.144722
230.8000	-6.92536	402.825	0.148549
230.6000	-7.22051	403.64	0.1525
230.4000	-7.40093	404.439	0.1565
230.2000	-7.47852	405.222	0.160528
230.0000	-7.74779	406.013	0.164623
229.8000	-8.08599	406.819	0.168709
229.6000	-8.7406	407.662	0.172755
229.4000	-9.28099	408.559	0.176842
229.2000	-9.69889	409.505	0.180899
229.0000	-9.86691	410.488	0.184982
228.8000	-9.99655	411.485	0.189204
228.6000	-10.1958	412.495	0.193505
228.4000	-10.317	413.501	0.197894
228.2000	-10.9423	414.498	0.202306
228.0000	-11.7014	415.487	0.206668
227.8000	-12.4377	416.459	0.211043
227.6000	-13.2049	417.427	0.215358
227.4000	-13.6739	418.38	0.219709
227.2000	-13.9831	419.335	0.224052
227.0000	-14.0273	420.297	0.228425
226.8000	-14.1055	421.277	0.232898
226.6000	-14.2907	422.275	0.237394
226.4000	-14.6947	423.279	0.241984
226.2000	-15.2096	424.291	0.246574
226.0000	-15.6149	425.308	0.251167
225.8000	-16.2815	426.322	0.255765
225.6000	-16.7487	427.344	0.260413
225.4000	-17.3253	428.38	0.265157
225.2000	-18.1466	429.433	0.269945
225.0000	-18.4516	430.501	0.274843
224.8000	-18.9138	431.574	0.279673
224.6000	-19.1004	432.644	0.28445
224.4000	-19.1726	433.705	0.289216
224.2000	-19.4707	434.763	0.29399
224.0000	-19.6746	435.829	0.298774
223.8000	-19.9612	436.904	0.303583
223.6000	-20.3812	437.992	0.30844
223.4000	-20.6207	439.092	0.31289
223.2000	-21.0352	440.187	0.317406
223.0000	-21.1772	441.289	0.321956
222.8000	-21.0694	442.395	0.326509
222.6000	-21.2451	443.503	0.331097
222.4000	-21.5283	444.629	0.335705
222.2000	-21.9909	445.764	0.340357
222.0000	-22.7951	446.907	0.345037
221.8000	-23.6875	448.042	0.349752
221.6000	-24.122	449.182	0.354464
221.4000	-24.3517	450.322	0.359138
221.2000	-24.5836	451.452	0.363792
221.0000	-24.9177	452.591	0.368439
220.8000	-24.9585	453.73	0.37311
220.6000	-25.3889	454.86	0.377804
220.4000	-25.7772	456.005	0.38252
220.2000	-26.0568	457.149	0.387187
220.0000	-26.7876	458.292	0.391876
219.8000	-27.2692	459.454	0.396629
219.6000	-27.5701	460.611	0.401321
219.4000	-27.8326	461.784	0.40607
219.2000	-28.1144	462.969	0.410851
219.0000	-27.9752	464.155	0.415657
218.8000	-28.3856	465.364	0.420599
218.6000	-28.5114	466.583	0.425649
218.4000	-28.3922	467.81	0.430779
218.2000	-28.5036	469.048	0.435953
218.0000	-28.2014	470.286	0.441198
217.8000	-28.037	471.52	0.44642
217.6000	-28.1204	472.772	0.451687
217.4000	-28.4809	474.035	0.457019
217.2000	-28.9736	475.311	0.462434
217.0000	-29.5204	476.605	0.467921
216.8000	-29.4299	477.937	0.473651
216.6000	-29.4101	479.295	0.479505
216.4000	-29.2199	480.68	0.485484
216.2000	-28.6629	482.093	0.49166
216.0000	-28.4456	483.515	0.497857
215.8000	-28.5364	484.946	0.504054
215.6000	-28.6862	486.4	0.510347
215.4000	-29.4347	487.883	0.516783
215.2000	-29.5276	489.396	0.523452
215.0000	-29.5423	490.958	0.530342
214.8000	-28.9479	492.545	0.537466
214.6000	-27.8834	494.16	0.544797
214.4000	-27.6252	495.805	0.552244
214.2000	-26.982	497.465	0.559869
214.0000	-27.7449	499.161	0.567687
213.8000	-28.1748	500.913	0.575772
213.6000	-27.5316	502.727	0.584166
213.4000	-27.5049	504.609	0.59291
213.2000	-26.8004	506.566	0.602044
213.0000	-26.1395	508.579	0.611414
212.8000	-26.4708	510.628	0.621017
212.6000	-26.8767	512.717	0.63083
212.4000	-26.8206	514.857	0.640867
212.2000	-26.5949	517.036	0.651151
212.0000	-26.063	519.284	0.661738
211.8000	-24.4414	521.592	0.672586
211.6000	-23.074	523.951	0.683686
211.4000	-22.4798	526.37	0.695102
211.2000	-22.0566	528.833	0.706664
211.0000	-22.0643	531.354	0.71855
210.8000	-21.9585	533.943	0.730747
210.6000	-21.6394	536.633	0.743458
210.4000	-20.9992	539.434	0.75682
210.2000	-20.3727	542.344	0.770744
210.0000	-20.5259	545.37	0.785283
209.8000	-19.9027	548.518	0.800472
209.6000	-19.1654	551.805	0.816317
209.4000	-18.7025	555.233	0.832752
209.2000	-17.5724	558.824	0.849986
209.0000	-16.3323	562.573	0.867935
208.8000	-15.2141	566.489	0.886664
208.6000	-14.3242	570.588	0.9063
208.4000	-13.4456	574.887	0.926866
208.2000	-12.8325	579.402	0.948481
208.0000	-11.4117	584.122	0.971004
207.8000	-10.8296	589.055	0.994384
207.6000	-10.8868	594.214	1.01877
207.4000	-9.59465	599.601	1.04418
207.2000	-9.18792	605.191	1.07042
207.0000	-7.76987	611.062	1.09534
206.8000	-5.20135	617.173	1.11891
206.6000	-2.86393	623.644	1.14423
206.4000	-0.347357	630.402	1.17081
206.2000	1.19913	637.534	1.19892
206.0000	1.36994	645.043	1.22874
205.8000	0.314987	652.899	1.25991
205.6000	0.738177	661.214	1.29296
205.4000	3.08546	669.94	1.32773
205.2000	6.73887	679.176	1.36444
205.0000	7.78239	688.908	1.40313
204.8000	9.81719	699.101	1.4437
204.6000	8.49023	709.878	1.48646
204.4000	8.74748	721.24	1.5318
204.2000	9.36154	733.001	1.57875
204.0000	9.80371	745.393	1.62802
203.8000	8.50284	758.207	1.67891
203.6000	8.25352	771.545	1.73172
203.4000	8.47923	785.518	1.78671
203.2000	8.36395	800.01	1.84358
203.0000	10.7471	815.07	1.90247
202.8000	11.7243	830.445	1.96199
202.6000	5.82486	846.161	2.02229
202.4000	4.19771	861.979	2.08183
202.2000	1.20476	877.767	2.13995
202.0000	2.61772	893.291	2.19542
201.8000	12.5896	908.247	2.24671
201.6000	11.8948	922.373	2.29249
201.4000	10.4281	935.442	2.33115
201.2000	2.97914	947.261	2.36192
201.0000	-9.52137	957.758	2.3845
200.8000	-16.2093	966.718	2.39757
200.6000	-13.5992	974.08	2.40103
200.4000	-3.09776	979.917	2.39504
200.2000	13.248	984.242	2.3791
200.0000	13.4297	987.1	2.3535
199.8000	-3.39613	988.825	2.31948
199.6000	-6.38555	989.661	2.27744
199.4000	-20.6926	989.881	2.22821
199.2000	-21.8228	989.684	2.17256
199.0000	-1.16168	989.467	2.11233
198.8000	-5.49349	989.006	2.04658
198.6000	-7.72497	988.467	1.97611
198.4000	-3.76819	988.023	1.90011
198.2000	-4.98184	987.521	1.82138
198.0000	10.4426	986.96	1.74517
197.8000	16.539	986.457	1.66193
197.6000	22.0588	985.999	1.5716
197.4000	11.9051	985.493	1.47284
197.2000	-1.89453	985.236	1.36589
197.0000	-15.5199	985.009	1.25118
196.8000	-19.1143	984.972	1.12935
196.6000	-8.81514	985.02	1.00068
196.4000	-14.4682	985.003	0.867546
196.2000	-14.5275	985.074	0.732661
196.0000	-21.1827	985.049	0.59994
195.8000	-21.1691	985.13	0.476604
195.6000	-22.4202	985.147	0.367642
195.4000	-15.103	985.167	0.276087
195.2000	-17.1758	985.095	0.205029
195.0000	-16.9871	985.035	0.153789
194.8000	1.53635	985.03	0.119344
194.6000	12.5421	985.057	0.0988434
194.4000	10.8586	985.122	0.0877604
194.2000	20.2177	985.281	0.0829524
194.0000	8.62832	985.3	0.0809685
193.8000	-4.62693	985.185	0.0800768
193.6000	16.8923	985.201	0.0805198
193.4000	16.4808	985.199	0.0809777
193.2000	21.4008	985.353	0.0819648
193.0000	30.0262	985.528	0.083201
192.8000	11.0187	985.607	0.0838085
192.6000	14.5922	985.774	0.0847077
192.4000	32.6159	985.937	0.0857329
192.2000	26.9709	986.166	0.0858768
192.0000	39.5472	986.358	0.0862125
191.8000	46.563	986.598	0.0863281
191.6000	27.6615	986.82	0.0859049
191.4000	44.8179	986.966	0.0859036
191.2000	26.7818	987.156	0.0860243
191.0000	13.112	987.367	0.0861086
190.8000	-5.2622	987.609	0.0862605
190.6000	-35.1804	987.779	0.0861643
190.4000	-41.0739	987.874	0.0856075
190.2000	-30.4427	988.048	0.0857772
190.0000	-22.0812	988.219	0.0863318
189.8000	5.40796	988.455	0.0871849
189.6000	21.6957	988.724	0.0877071
189.4000	18.953	988.799	0.0878735
189.2000	25.2903	988.888	0.0877782
189.0000	15.2377	988.897	0.087364
188.8000	-1.11702	988.741	0.0860453
188.6000	-4.54541	988.669	0.0848865
188.4000	-28.8886	988.577	0.0835124
188.2000	-40.5597	988.474	0.0820164
188.0000	-22.1939	988.57	0.0818162
187.8000	-8.90223	988.686	0.0814621
187.6000	0.191203	988.636	0.0805512
187.4000	16.0477	988.66	0.0799755
187.2000	9.73351	988.66	0.078725
187.0000	-4.54112	988.609	0.0774789
186.8000	-2.95662	988.646	0.076565
186.6000	-17.2402	988.599	0.0755082
186.4000	-18.0591	988.54	0.0747769
186.2000	-22.3377	988.375	0.0734585
186.0000	-36.7137	988.16	0.0719784
185.8000	-43.0294	987.982	0.0703873
185.6000	-42.5305	987.832	0.0691503
185.4000	-55.1103	987.694	0.0679107
185.2000	-60.1013	987.589	0.0668675
185.0000	-50.7645	987.562	0.0660309
184.8000	-34.0732	987.444	0.0653343
184.6000	-7.77771	987.443	0.0650876
184.4000	16.0662	987.475	0.0650826
184.2000	21.7919	987.3	0.0640135
184.0000	6.53499	987.113	0.0625686
183.8000	-2.14765	986.948	0.0615157
183.6000	-16.7857	986.743	0.060166
183.4000	-18.0564	986.616	0.0593746
183.2000	-30.2282	986.488	0.0587583
183.0000	-43.5025	986.314	0.0574572
182.8000	-28.1149	986.217	0.0570763
182.6000	-8.67511	986.146	0.0573911
182.4000	11.1183	986.051	0.0573815
182.2000	43.477	986.07	0.0579053
182.0000	65.4644	985.944	0.0577839
181.8000	66.6519	985.824	0.0572995
181.6000	67.0644	985.727	0.057117
181.4000	50.8189	985.441	0.0562502
181.2000	11.6663	985.255	0.0556957
181.0000	-8.46095	985.073	0.0550393
180.8000	-23.0769	984.857	0.0544903
180.6000	-48.3754	984.715	0.0540212
180.4000	-37.4822	984.507	0.0534378
180.2000	-24.513	984.426	0.0535528
180.0000	-6.64391	984.336	0.0534602

##### Extended Information
[Comments]
Sample name	TC8-loop 60 C
Comment
User
Division
Company	UB

[Detailed Information]
Creation date	26/01/2023 13:34

Data array type	Linear data array * 3
Horizontal axis	Wavelength [nm]
Vertical axis(1)	CD [mdeg]
Vertical axis(2)	HT [V]
Vertical axis(3)	Abs
Start	260 nm
End	180 nm
Data interval	0.2 nm
Data points	401     

[Measurement Information]
Instrument Name	J-815
Model Name	J-815
Serial No.	A009761168

Accessory	CDF-426S
Accessory S/N	A001861183
  Temperature	60.18 C
  Control Sonsor	Holder
  Monitor Sensor	Holder
  Start Mode	Start immediately
  Cell Length	10 mm

Measurement date	26/01/2023 13:34

Photometric Mode	CD, HT, Abs
Measure Range	260 - 180 nm
Data pitch	0.2 nm
Sensitivity	Standard
D.I.T.	1 sec
Bandwidth	1.00 nm
Start Mode	Immediately
Scanning Speed	50 nm/min
Baseline Correction	Baseline
Shutter Control	Auto
CD Detector	PMT
PMT Voltage	Auto
Accumulations	2
Solvent	NaP 20 mM pH 7.4
