# Supplementary material for: Single-chain dimers from de novo immunoglobulins as robust scaffolds for multiple binding loops
Source: Nat Commun. 2023 Sep 23;14:5939. doi: 10.1038/s41467-023-41717-5 (PMC10517939; doi:10.1038/s41467-023-41717-5)
Supplement: Supplementary file 6 — Source data [file 41467_2023_41717_MOESM6_ESM.zip › Fig4h_90.txt]

TITLE	TC8-loop 90 C
DATA TYPE	
ORIGIN	JASCO
OWNER	
DATE	23/01/26
TIME	12:47:07
SPECTROMETER/DATA SYSTEM	
LOCALE	1034
RESOLUTION	
DELTAX	-0.2
XUNITS	NANOMETERS
YUNITS	CD [mdeg]
Y2UNITS	HT [V]
Y3UNITS	ABSORBANCE
FIRSTX	  260.0000
LASTX	  180.0000
NPOINTS	     401
FIRSTY	    -0.12400
MAXY	    44.84686
MINY	   -70.31606
XYDATA
260.0000	-0.123999	353.241	0.0338449
259.8000	0.0478104	353.439	0.0338169
259.6000	0.238345	353.652	0.0337811
259.4000	0.0596527	353.863	0.0337827
259.2000	0.0589035	354.072	0.0337603
259.0000	-0.0429169	354.294	0.0337287
258.8000	0.0367111	354.506	0.0336549
258.6000	0.122159	354.711	0.0336123
258.4000	-0.016185	354.927	0.0335836
258.2000	0.0728424	355.135	0.0334912
258.0000	0.0317886	355.335	0.0333807
257.8000	-0.00496979	355.547	0.0332216
257.6000	-0.0569717	355.754	0.0331156
257.4000	-0.142603	355.945	0.0329958
257.2000	-0.329082	356.137	0.0328767
257.0000	-0.492511	356.326	0.032735
256.8000	-0.415787	356.501	0.0324914
256.6000	-0.391455	356.696	0.03229
256.4000	-0.312444	356.899	0.0321335
256.2000	-0.0591522	357.09	0.0319949
256.0000	0.181631	357.295	0.0318924
255.8000	0.268037	357.496	0.0318433
255.6000	0.277914	357.7	0.0317873
255.4000	0.282449	357.899	0.0316174
255.2000	0.191458	358.038	0.0309779
255.0000	0.17234	358.177	0.0303351
254.8000	0.157959	358.315	0.0297246
254.6000	0.0568085	358.463	0.0291721
254.4000	0.0544907	358.673	0.0291583
254.2000	0.0723526	358.886	0.0291601
254.0000	0.157843	359.099	0.0291363
253.8000	0.320695	359.298	0.0290997
253.6000	0.41832	359.498	0.0290658
253.4000	0.352748	359.694	0.0290653
253.2000	0.338281	359.892	0.0290777
253.0000	0.198602	360.09	0.029134
252.8000	-0.00417633	360.287	0.0291966
252.6000	-0.125342	360.483	0.0292171
252.4000	-0.331139	360.673	0.0292145
252.2000	-0.401553	360.865	0.0292132
252.0000	-0.470193	361.057	0.029166
251.8000	-0.603587	361.246	0.0291555
251.6000	-0.48972	361.441	0.0291558
251.4000	-0.556506	361.639	0.0291525
251.2000	-0.239375	361.828	0.0291904
251.0000	0.0982315	362.025	0.0292286
250.8000	0.222456	362.222	0.0292686
250.6000	0.583748	362.422	0.0292975
250.4000	0.444153	362.614	0.0293423
250.2000	0.309264	362.815	0.0294597
250.0000	0.0909683	363.008	0.0295825
249.8000	-0.266537	363.193	0.0297296
249.6000	-0.232558	363.394	0.0298121
249.4000	-0.262311	363.578	0.0298601
249.2000	-0.33828	363.761	0.0299424
249.0000	-0.326874	363.948	0.0299725
248.8000	-0.598555	364.123	0.0300391
248.6000	-0.475459	364.307	0.0301276
248.4000	-0.246849	364.5	0.0301822
248.2000	-0.022261	364.695	0.0303728
248.0000	0.297499	364.888	0.0305649
247.8000	0.144643	365.082	0.0307549
247.6000	-0.0586227	365.261	0.0309375
247.4000	-0.347409	365.431	0.0310334
247.2000	-0.776105	365.613	0.0311223
247.0000	-1.05298	365.81	0.0312725
246.8000	-1.06915	366.034	0.0314111
246.6000	-0.998524	366.265	0.0315779
246.4000	-0.767935	366.517	0.0317023
246.2000	-0.574167	366.752	0.0317804
246.0000	-0.547786	366.987	0.0319463
245.8000	-0.639322	367.219	0.0321546
245.6000	-0.716783	367.453	0.0324357
245.4000	-0.782806	367.687	0.0327554
245.2000	-0.62755	367.913	0.0330272
245.0000	-0.372725	368.151	0.0333356
244.8000	-0.101039	368.374	0.0336427
244.6000	-0.023111	368.619	0.0340107
244.4000	0.0373886	368.868	0.0344091
244.2000	0.0411301	369.111	0.034818
244.0000	-0.179144	369.378	0.0352972
243.8000	-0.333444	369.631	0.0357523
243.6000	-0.59673	369.887	0.0362791
243.4000	-0.742844	370.152	0.0367979
243.2000	-0.960335	370.421	0.0372767
243.0000	-1.03844	370.695	0.0378214
242.8000	-1.18918	370.978	0.0383703
242.6000	-1.33387	371.263	0.0389709
242.4000	-1.40885	371.548	0.039595
242.2000	-1.28129	371.853	0.0402291
242.0000	-1.0948	372.162	0.0408573
241.8000	-1.17361	372.473	0.0414235
241.6000	-0.98584	372.794	0.0421173
241.4000	-1.12543	373.109	0.0428441
241.2000	-1.25362	373.433	0.0436315
241.0000	-1.20796	373.774	0.04456
240.8000	-1.30247	374.122	0.0454877
240.6000	-1.13725	374.477	0.0464004
240.4000	-1.20108	374.841	0.0473316
240.2000	-1.34957	375.208	0.0482392
240.0000	-1.61218	375.584	0.0491405
239.8000	-1.79043	375.978	0.0501938
239.6000	-1.90052	376.388	0.0513267
239.4000	-1.88593	376.811	0.0525459
239.2000	-1.91211	377.245	0.0538676
239.0000	-2.07949	377.68	0.0551466
238.8000	-2.29926	378.127	0.0565107
238.6000	-2.52465	378.581	0.0579911
238.4000	-2.80364	379.048	0.0595553
238.2000	-2.98537	379.527	0.0611197
238.0000	-3.03287	380.024	0.0627346
237.8000	-3.14516	380.524	0.0644012
237.6000	-3.1609	381.03	0.0660888
237.4000	-2.8774	381.552	0.0679007
237.2000	-2.82386	382.078	0.06975
237.0000	-2.64704	382.603	0.0716633
236.8000	-2.6875	383.154	0.0736606
236.6000	-2.97176	383.713	0.0757971
236.4000	-3.25822	384.277	0.0780275
236.2000	-3.5813	384.877	0.0803472
236.0000	-3.67796	385.471	0.0826391
235.8000	-3.80864	386.083	0.0849133
235.6000	-3.75228	386.703	0.0872667
235.4000	-3.87434	387.335	0.0896883
235.2000	-4.00449	387.986	0.0922725
235.0000	-4.1038	388.648	0.0949445
234.8000	-4.3709	389.325	0.0977526
234.6000	-4.65623	390.007	0.100594
234.4000	-4.66362	390.71	0.103462
234.2000	-4.69969	391.415	0.106424
234.0000	-4.9369	392.14	0.109367
233.8000	-5.05138	392.875	0.112351
233.6000	-5.04657	393.613	0.115432
233.4000	-5.03723	394.37	0.118555
233.2000	-4.85115	395.09	0.121389
233.0000	-4.82289	395.748	0.123718
232.8000	-5.41004	396.412	0.126093
232.6000	-5.89927	397.082	0.128589
232.4000	-6.16918	397.779	0.131338
232.2000	-6.28828	398.573	0.134913
232.0000	-5.98881	399.375	0.138576
231.8000	-5.92689	400.18	0.14228
231.6000	-6.24274	401.01	0.14608
231.4000	-6.80069	401.857	0.149911
231.2000	-7.21005	402.717	0.153787
231.0000	-7.63895	403.577	0.15771
230.8000	-7.94516	404.424	0.161641
230.6000	-8.05117	405.25	0.165652
230.4000	-8.27535	406.057	0.169697
230.2000	-8.70631	406.858	0.17383
230.0000	-9.1642	407.658	0.177978
229.8000	-9.72106	408.476	0.182126
229.6000	-10.2199	409.336	0.186273
229.4000	-10.4668	410.242	0.190399
229.2000	-10.6097	411.204	0.19454
229.0000	-10.7896	412.199	0.198681
228.8000	-10.8841	413.212	0.202998
228.6000	-11.1524	414.24	0.207398
228.4000	-11.461	415.258	0.211844
228.2000	-11.8616	416.268	0.216316
228.0000	-12.4417	417.274	0.220762
227.8000	-13.1736	418.248	0.225122
227.6000	-13.7561	419.232	0.229522
227.4000	-13.9759	420.207	0.233996
227.2000	-14.0879	421.181	0.238452
227.0000	-14.1804	422.163	0.242929
226.8000	-14.4478	423.154	0.247449
226.6000	-14.8782	424.16	0.251969
226.4000	-15.4486	425.178	0.256614
226.2000	-15.6766	426.207	0.261297
226.0000	-15.6482	427.249	0.266028
225.8000	-15.7545	428.281	0.270714
225.6000	-16.03	429.313	0.275397
225.4000	-16.6208	430.354	0.280124
225.2000	-17.1757	431.366	0.284557
225.0000	-17.5874	432.361	0.288864
224.8000	-18.1474	433.37	0.293167
224.6000	-18.6915	434.384	0.297479
224.4000	-19.1474	435.416	0.301992
224.2000	-19.4748	436.491	0.30684
224.0000	-19.7625	437.569	0.311648
223.8000	-19.8043	438.655	0.316244
223.6000	-19.9916	439.757	0.320753
223.4000	-20.2953	440.87	0.325246
223.2000	-20.8864	441.983	0.329871
223.0000	-21.2978	443.109	0.334578
222.8000	-21.6116	444.237	0.339264
222.6000	-22.2305	445.371	0.344017
222.4000	-22.6834	446.524	0.348788
222.2000	-22.9465	447.671	0.353513
222.0000	-23.4636	448.825	0.358249
221.8000	-23.7992	449.968	0.363003
221.6000	-24.0449	451.108	0.367693
221.4000	-24.4047	452.261	0.372445
221.2000	-24.5791	453.414	0.377242
221.0000	-24.6156	454.581	0.382059
220.8000	-24.6194	455.756	0.386961
220.6000	-24.1981	456.933	0.391954
220.4000	-24.3658	458.109	0.396865
220.2000	-25.03	459.286	0.401738
220.0000	-25.6475	460.48	0.406757
219.8000	-26.8876	461.677	0.411724
219.6000	-27.2041	462.893	0.416793
219.4000	-27.7728	464.115	0.421856
219.2000	-28.1454	465.341	0.426894
219.0000	-28.1348	466.578	0.432022
218.8000	-28.4977	467.833	0.43725
218.6000	-28.553	469.122	0.442746
218.4000	-28.2395	470.429	0.448387
218.2000	-28.3307	471.74	0.454031
218.0000	-27.8588	473.064	0.459828
217.8000	-27.3613	474.394	0.46566
217.6000	-27.0105	475.738	0.471515
217.4000	-26.6966	477.111	0.477557
217.2000	-27.5415	478.49	0.483623
217.0000	-28.3709	479.899	0.489842
216.8000	-28.3841	481.351	0.496336
216.6000	-28.2441	482.836	0.502995
216.4000	-27.721	484.363	0.509874
216.2000	-27.0166	485.924	0.516979
216.0000	-27.1753	487.5	0.524154
215.8000	-27.5477	489.098	0.531407
215.6000	-27.7627	490.745	0.538919
215.4000	-27.9998	492.433	0.546639
215.2000	-27.8947	494.154	0.554618
215.0000	-27.6293	495.94	0.562913
214.8000	-27.3605	497.752	0.571442
214.6000	-26.9895	499.608	0.580268
214.4000	-27.178	501.52	0.589375
214.2000	-26.6816	503.481	0.598878
214.0000	-26.4289	505.516	0.608798
213.8000	-26.1432	507.627	0.619106
213.6000	-25.2469	509.818	0.629823
213.4000	-25.436	512.094	0.640984
213.2000	-25.7109	514.462	0.65263
213.0000	-25.4082	516.919	0.6647
212.8000	-24.8061	519.462	0.677301
212.6000	-23.9364	522.093	0.690397
212.4000	-23.0094	524.818	0.703964
212.2000	-22.5168	527.629	0.718047
212.0000	-22.9632	530.559	0.732716
211.8000	-22.7499	533.597	0.747918
211.6000	-21.689	536.74	0.763667
211.4000	-21.0082	540.015	0.780128
211.2000	-19.6866	543.413	0.79719
211.0000	-18.8767	546.947	0.814999
210.8000	-18.5621	550.635	0.833596
210.6000	-18.3687	554.508	0.853141
210.4000	-18.4238	558.564	0.873696
210.2000	-17.9694	562.819	0.895272
210.0000	-18.0397	567.281	0.917911
209.8000	-17.7812	571.988	0.941825
209.6000	-16.4008	576.966	0.967056
209.4000	-15.1479	582.223	0.993542
209.2000	-14.2679	587.777	1.02145
209.0000	-13.0428	593.615	1.05063
208.8000	-11.8608	599.773	1.08126
208.6000	-10.3203	606.298	1.11362
208.4000	-9.40074	613.241	1.14368
208.2000	-9.29067	620.64	1.17451
208.0000	-10.8144	628.413	1.20701
207.8000	-12.1697	636.623	1.24142
207.6000	-11.9082	645.305	1.278
207.4000	-12.084	654.407	1.31655
207.2000	-9.83175	664.049	1.35761
207.0000	-7.52053	674.266	1.40128
206.8000	-5.35484	684.979	1.44713
206.6000	-0.815044	696.511	1.49695
206.4000	1.45855	708.577	1.54922
206.2000	1.11664	721.328	1.60452
206.0000	3.84878	734.839	1.66339
205.8000	4.54385	748.87	1.72446
205.6000	4.92711	763.674	1.78892
205.4000	6.49305	779.185	1.85652
205.2000	6.03671	795.274	1.92641
205.0000	5.44379	812.069	1.99929
204.8000	8.52737	829.332	2.07409
204.6000	11.5694	846.881	2.14962
204.4000	11.3775	864.549	2.22549
204.2000	13.4981	881.762	2.29883
204.0000	12.6092	898.479	2.36903
203.8000	13.1928	914.235	2.43416
203.6000	13.389	928.827	2.49305
203.4000	12.5808	942.141	2.54484
203.2000	17.2787	953.887	2.58843
203.0000	19.9896	964.047	2.62359
202.8000	14.3032	972.279	2.64854
202.6000	13.5717	978.825	2.66445
202.4000	-4.62424	983.531	2.6702
202.2000	-16.9536	986.757	2.66752
202.0000	-13.6776	988.773	2.6576
201.8000	-24.9183	989.736	2.64116
201.6000	-6.58794	990.113	2.62038
201.4000	4.42071	989.954	2.59501
201.2000	6.88765	989.395	2.56587
201.0000	17.3825	988.672	2.53413
200.8000	2.44573	987.897	2.50009
200.6000	-14.1483	987.061	2.46386
200.4000	-18.111	986.159	2.42525
200.2000	-24.0365	985.381	2.38461
200.0000	-3.51724	984.613	2.34147
199.8000	9.04436	984.006	2.29615
199.6000	-3.25299	983.486	2.24755
199.4000	0.515709	983.149	2.19563
199.2000	-8.77613	982.896	2.1397
199.0000	-11.7028	982.742	2.07978
198.8000	-13.6328	982.625	2.01569
198.6000	-17.2962	982.565	1.94754
198.4000	-16.9783	982.576	1.87374
198.2000	-17.2736	982.566	1.7974
198.0000	-11.1501	982.57	1.72392
197.8000	7.82391	982.685	1.64367
197.6000	-1.28588	982.683	1.55555
197.4000	16.1013	982.768	1.45965
197.2000	33.1262	982.922	1.35468
197.0000	24.0797	982.956	1.24124
196.8000	12.8488	982.938	1.1195
196.6000	-3.89647	982.825	0.990059
196.4000	-19.7038	982.695	0.856376
196.2000	-27.1699	982.587	0.720623
196.0000	-13.0296	982.708	0.588613
195.8000	-15.3479	982.725	0.464964
195.6000	-12.3831	982.823	0.356393
195.4000	-14.9677	982.849	0.264866
195.2000	-17.1992	982.841	0.194117
195.0000	-22.8717	982.825	0.143088
194.8000	-15.6643	982.904	0.109053
194.6000	-25.0433	982.979	0.088785
194.4000	-35.9785	983.01	0.0775385
194.2000	-25.0654	983.149	0.0726316
194.0000	-29.71	983.2	0.0708007
193.8000	-19.8826	983.197	0.0704551
193.6000	9.96019	983.405	0.0718227
193.4000	16.4723	983.61	0.0732872
193.2000	4.60965	983.776	0.0743321
193.0000	-12.2764	983.895	0.0752967
192.8000	-24.5408	984.062	0.0763303
192.6000	-25.9292	984.204	0.0771067
192.4000	-13.9795	984.323	0.0779187
192.2000	-19.1036	984.521	0.0779163
192.0000	-4.55237	984.661	0.078001
191.8000	-17.6505	984.721	0.0772399
191.6000	-24.6605	984.859	0.0764154
191.4000	-1.35013	985.077	0.0767612
191.2000	-17.1561	985.201	0.0765616
191.0000	-11.585	985.311	0.0761529
190.8000	-22.5782	985.434	0.0757336
190.6000	-40.452	985.512	0.0751923
190.4000	-26.4088	985.58	0.0745043
190.2000	-27.829	985.646	0.0741524
190.0000	-24.6118	985.677	0.0740256
189.8000	-21.4043	985.573	0.0732329
189.6000	-31.852	985.595	0.0725644
189.4000	-32.2687	985.554	0.0721675
189.2000	-32.3012	985.502	0.0713895
189.0000	-19.2859	985.552	0.0711701
188.8000	-7.53484	985.438	0.0700572
188.6000	5.53066	985.357	0.068853
188.4000	5.53809	985.288	0.0675921
188.2000	15.4836	985.262	0.0664712
188.0000	22.3096	985.191	0.0654581
187.8000	35.2464	985.173	0.0644579
187.6000	41.9827	985.123	0.0635472
187.4000	44.8469	985.055	0.0625215
187.2000	38.1284	984.943	0.0607285
187.0000	12.3056	984.865	0.0593517
186.8000	-4.77272	984.684	0.0573854
186.6000	-26.984	984.497	0.0556549
186.4000	-52.2554	984.335	0.0544227
186.2000	-55.7756	984.202	0.0532596
186.0000	-70.3161	984.12	0.0524257
185.8000	-67.8506	984.059	0.0513967
185.6000	-42.3099	984.012	0.0506591
185.4000	-14.9648	984.056	0.0502975
185.2000	8.40957	984.027	0.0496284
185.0000	8.7739	983.943	0.0485123
184.8000	11.2527	983.88	0.0480827
184.6000	-9.09399	983.662	0.0467852
184.4000	-25.7964	983.491	0.0457954
184.2000	-13.2271	983.461	0.0454301
184.0000	-12.7033	983.386	0.0445287
183.8000	-4.09476	983.279	0.0437528
183.6000	3.00517	983.212	0.0430755
183.4000	9.54836	983.14	0.0425519
183.2000	6.5017	983.035	0.0420408
183.0000	-14.8769	982.916	0.0410103
182.8000	-19.8278	982.768	0.0403818
182.6000	-15.6446	982.555	0.0400092
182.4000	-3.67957	982.395	0.0396851
182.2000	7.45007	982.225	0.0392942
182.0000	23.5443	982.047	0.0389207
181.8000	19.5854	981.909	0.0383451
181.6000	11.5944	981.707	0.0376555
181.4000	18.3867	981.579	0.0375587
181.2000	8.91375	981.502	0.0375266
181.0000	-19.2426	981.299	0.0367701
180.8000	-21.3392	981.23	0.0369339
180.6000	-16.6931	981.189	0.0369528
180.4000	-12.1364	981.114	0.037011
180.2000	2.68721	980.95	0.0367289
180.0000	12.0561	980.744	0.0360743

##### Extended Information
[Comments]
Sample name	TC8-loop 90 C
Comment
User
Division
Company	UB

[Detailed Information]
Creation date	26/01/2023 13:47

Data array type	Linear data array * 3
Horizontal axis	Wavelength [nm]
Vertical axis(1)	CD [mdeg]
Vertical axis(2)	HT [V]
Vertical axis(3)	Abs
Start	260 nm
End	180 nm
Data interval	0.2 nm
Data points	401     

[Measurement Information]
Instrument Name	J-815
Model Name	J-815
Serial No.	A009761168

Accessory	CDF-426S
Accessory S/N	A001861183
  Temperature	90.08 C
  Control Sonsor	Holder
  Monitor Sensor	Holder
  Start Mode	Start immediately
  Cell Length	10 mm

Measurement date	26/01/2023 13:47

Photometric Mode	CD, HT, Abs
Measure Range	260 - 180 nm
Data pitch	0.2 nm
Sensitivity	Standard
D.I.T.	1 sec
Bandwidth	1.00 nm
Start Mode	Immediately
Scanning Speed	50 nm/min
Baseline Correction	Baseline
Shutter Control	Auto
CD Detector	PMT
PMT Voltage	Auto
Accumulations	2
Solvent	NaP 20 mM pH 7.4
