# Supplementary material for: Single-chain dimers from de novo immunoglobulins as robust scaffolds for multiple binding loops
Source: Nat Commun. 2023 Sep 23;14:5939. doi: 10.1038/s41467-023-41717-5 (PMC10517939; doi:10.1038/s41467-023-41717-5)
Supplement: Supplementary file 6 — Source data [file 41467_2023_41717_MOESM6_ESM.zip › Fig4i.txt]

#nm	loop	noloop
400	0	0
402	0	0
404	0	0
406	0	0
408	0	0
410	0	0
412	0	0
414	0	0
416	0	0
418	0	0
420	0	0
422	0	0
424	0	0
426	0	0
428	0	0
430	0	0
432	0	0
434	0	0
436	0	0
438	0	0
440	0	0
442	0	0
444	0	0
446	0	0
448	0	0
450	0	0
452	0	0
454	0	0
456	0	0
458	0	0
460	0	0
462	0	0
464	0	0
466	0	0
468	0	0
470	0	0
472	0	0
474	0	0
476	2	0
478	25	0
480	62	0
482	92	0
484	126	1
486	147	1
488	198	2
490	208	3
492	202	3
494	187	3
496	158	2
498	129	0
500	85	0
502	60	0
504	29	0
506	13	0
508	3	0
510	1	0
512	0	0
514	0	0
516	0	0
518	0	0
520	0	0
522	0	0
524	0	0
526	0	0
528	0	0
530	12	0
532	43	0
534	114	0
536	194	3
538	307	4
540	443	12
542	567	14
544	692	19
546	707	20
548	673	14
550	588	17
552	439	7
554	320	3
556	228	0
558	111	0
560	77	0
562	32	0
564	6	0
566	0	0
568	0	0
570	0	0
572	0	0
574	13	0
576	23	0
578	46	0
580	57	0
582	74	0
584	96	0
586	100	0
588	106	0
590	113	0
592	87	0
594	61	0
596	50	0
598	24	0
600	7	0
