# Supplementary material for: Single-chain dimers from de novo immunoglobulins as robust scaffolds for multiple binding loops
Source: Nat Commun. 2023 Sep 23;14:5939. doi: 10.1038/s41467-023-41717-5 (PMC10517939; doi:10.1038/s41467-023-41717-5)
Supplement: Supplementary file 6 — Source data [file 41467_2023_41717_MOESM6_ESM.zip › Fig4j.txt]

#microM TB	Loop 10 microM	Loop 10 microM	Loop 10 microM
0	0	0	0
0.5	31	54	48
1	284	142	199
2.5	459	346	355
5	722	760	616
10	1303	1300	1129
20	1932	1809	1913
40	2017	2153	2008
60	2111	2278	2084
100	1944	2405	2154
200	2193	2681	2288
300	2361	2677	2617
