# Supplementary material for: Single-chain dimers from de novo immunoglobulins as robust scaffolds for multiple binding loops
Source: Nat Commun. 2023 Sep 23;14:5939. doi: 10.1038/s41467-023-41717-5 (PMC10517939; doi:10.1038/s41467-023-41717-5)
Supplement: Supplementary file 6 — Source data [file 41467_2023_41717_MOESM6_ESM.zip › Fig4k.txt]

#Ca[uM]	RFU
0	1037
1	1053
5	1177
10	1066
20	1119
30	1096
50	1057
100	1038
200	930
300	963
400	962
500	881
1000	785
2000	887
3000	740
5000	676
10000	594
20000	363
30000	473
50000	354
100000	289
200000	240
