# Supplementary material for: Single-chain dimers from de novo immunoglobulins as robust scaffolds for multiple binding loops
Source: Nat Commun. 2023 Sep 23;14:5939. doi: 10.1038/s41467-023-41717-5 (PMC10517939; doi:10.1038/s41467-023-41717-5)
Supplement: Supplementary file 6 — Source data [file 41467_2023_41717_MOESM6_ESM.zip › Fig5e.txt]

volume (mL)	2-EF1a+EF4[28-11repeticio] (Rayleigh ratio)	volume (mL)	2-EF1a+EF4[28-11repeticio] (UV)	volume (mL)	2-EF1a+EF4[28-11repeticio] (Molar mass)	volume (mL)	1-BSA[28-11repeticio] (Rayleigh ratio)	volume (mL)	1-BSA[28-11repeticio] (UV)	volume (mL)	1-BSA[28-11repeticio] (Molar mass)	volume (mL)	8-Loop1[Sdex75] (Rayleigh ratio)	volume (mL)	8-Loop1[Sdex75] (UV)	volume (mL)	8-Loop1[Sdex75] (Molar mass)	volume (mL)	7-TC8[Sdex75] (Rayleigh ratio)	volume (mL)	7-TC8[Sdex75] (UV)	volume (mL)	7-TC8[Sdex75] (Molar mass)	volume (mL)	6-EF3a+EF4[Sdex75] (Rayleigh ratio)	volume (mL)	6-EF3a+EF4[Sdex75] (UV)	volume (mL)	6-EF3a+EF4[Sdex75] (Molar mass)	volume (mL)	5-EF2e+EF3a[Sdex75] (Rayleigh ratio)	volume (mL)	5-EF2e+EF3a[Sdex75] (UV)	volume (mL)	5-EF2e+EF3a[Sdex75] (Molar mass)	volume (mL)	4-EF1a+EF4[Sdex75] (Rayleigh ratio)	volume (mL)	4-EF1a+EF4[Sdex75] (UV)	volume (mL)	4-EF1a+EF4[Sdex75] (Molar mass)	volume (mL)	3-EF1a+EF3a[Sdex75] (Rayleigh ratio)	volume (mL)	3-EF1a+EF3a[Sdex75] (UV)	volume (mL)	3-EF1a+EF3a[Sdex75] (Molar mass)	volume (mL)	2-BSA[Sdex75] (Rayleigh ratio)
-0,0671951788479266	-0,00722705465013675	0,00386666666666667	0,00106379421368881	11,3329834596148	22612,667656614	-0,0699201788479266	0,000348695330977593	0,00114166666666667	0,00110045657459008	8,13214800105177	158962,549231038	-0,0676535121812599	0,00685285699536433	0,00340833333333333	0,00426306341913606	12,2825437567993	25187,7259890908	-0,0685535121812599	0,0144487481592822	0,00250833333333333	0,000944464374123435	12,9409175849437	22619,8815655786	-0,0683285121812599	-0,0100466844480316	0,00273333333333333	0,000507240894813698	11,376893935557	27175,5901199496	-0,0703785121812599	-8,76082054969856E-5	0,000683333333333333	0,000137966759397214	9,83107274657042	77821,1272661648	-0,0708368455145933	0,0290841980167579	0,000225	0,00405808898280865	9,06896431641003	322949,999556189	-0,0694701788479266	-0,00111641536975285	0,00159166666666667	0,00209081649605895	11,0399745130434	30966,5343220625	-0,0690118455145933	0,000701297094399157
-0,0631002870956052	-0,00766935829348826	0,00796155841898803	0,00112840198873126	11,3370783513671	22603,3156849025	-0,0658252870956052	0,000379869768322127	0,00523655841898803	0,00116839815560068	8,13624289280409	160294,463342369	-0,0635586191875661	0,00883767678951494	0,00750322632702716	0,00451638607985052	12,286638649793	25280,7369237814	-0,0644586204289386	0,0159933003477188	0,0066032250856547	0,000995599088768383	12,945012476696	22628,0827684485	-0,0642336204289386	-0,00955024879871414	0,0068282250856547	0,000532336181828069	11,3809888273093	27758,9100434778	-0,0662836191875661	-0,000159381657097637	0,00477822632702716	0,00014960112621321	9,83516763956411	74781,9620946153	-0,0667419525208994	0,0323163206062637	0,00431989299369383	0,00435906419172789	9,07305920940372	316446,738908459	-0,0653752858542328	-0,00114545996220947	0,00568655966036049	0,0022174793658175	11,0440694060371	30906,8879645347	-0,0649169537622719	0,000739266677476111
-0,0590053953432839	-0,00815771121234556	0,0120564501713094	0,00118861713343894	11,3411732431194	22553,9747150775	-0,0617303953432839	0,000404805658459269	0,0093314501713094	0,00123208481371367	8,14033778455641	159517,314707575	-0,0594637261938723	0,0102969509561959	0,011598119320721	0,00475286230203823	12,2907335427867	25252,2231026234	-0,0603637286766172	0,0163455124748545	0,0106981168379761	0,00104291914469951	12,9491073684484	22454,4740047283	-0,0601387286766172	-0,00960766733316011	0,0109231168379761	0,000556528727759657	11,3850837190616	28555,1029196312	-0,0621887261938723	-0,000286365610500799	0,00887311932072099	0,000160397973451813	9,83926253255781	72686,696186107	-0,0626470595272056	0,0372693798904374	0,00841478598738766	0,00465480048417859	9,07715410239742	313214,395259519	-0,0612803928605389	-0,0011644944755245	0,00978145265405432	0,00233698141753976	11,0481642990308	31027,0405804036	-0,0608220620099505	0,000809552301406162
-0,0549105035909625	-0,00860337379330407	0,0161513419236308	0,00124463743696799	11,3452681348717	22520,9165015901	-0,0576355035909625	0,000419008593805984	0,0134263419236308	0,00128997818695709	8,14443267630874	158591,364711324	-0,0553688332001784	0,0111617465751304	0,0156930123144148	0,00497473442040652	12,2948284357804	25205,5490548193	-0,0562688369242958	0,0155793914514322	0,0147930085902974	0,00108514905202256	12,9532022602007	22266,7450156944	-0,0560438369242958	-0,0101470112888973	0,0150180085902974	0,00058477686700014	11,3891786108139	29325,8699589265	-0,0580938332001784	-0,000455949124502693	0,0129680123144148	0,000169396729950265	9,8433574255515	72181,6607437294	-0,0585521665335118	0,0400369751774441	0,0125096789810815	0,00493440912535913	9,08124899539111	311837,484724647	-0,0571854998668451	-0,00116551579061373	0,0138763456477482	0,002449084380131	11,0522591920245	30920,7444455473	-0,0567271702576292	0,00089118609854681
-0,0508156118386411	-0,00893560517880734	0,0202462336759521	0,00129656316215535	11,349363026624	22505,708250518	-0,0535406118386411	0,000431572857621071	0,0175212336759521	0,00134228444115076	8,14852756806106	157775,674693958	-0,0512739402064846	0,00988939475729185	0,0197879053081086	0,00518228804154939	12,2989233287741	25085,3853909164	-0,0521739451719745	0,0138743416992934	0,0188879003426188	0,00112817973422028	12,957297151953	22117,8037617143	-0,0519489451719745	-0,0104783679857531	0,0191129003426188	0,000613214491897541	11,3932735025662	29760,2188255506	-0,0539989402064846	-0,000511248520642616	0,0170629053081086	0,000177682520476853	9,84745231854519	72935,8547090883	-0,0544572735398179	0,0406630461429657	0,0166045719747753	0,00519292843569955	9,08534388838481	307379,12121919	-0,0530906068731513	-0,00100999685872278	0,017971238641442	0,00255421121817082	11,0563540850182	30787,0909686109	-0,0526322785053078	0,000987529043630384
-0,0467207200863198	-0,0092362010161915	0,0243411254282735	0,00134484475295563	11,3534579183764	22450,326686936	-0,0494457200863198	0,000443045477355209	0,0216161254282735	0,00139139932715158	8,15262245981338	156828,476943042	-0,0471790472127908	0,00909972236760174	0,0238827983018025	0,00537637697227842	12,3030182217678	24917,0025415406	-0,0480790534196531	0,0127698756469935	0,0229827920949402	0,00116925777176182	12,9613920437053	21991,9848024497	-0,0478540534196531	-0,0106305477721709	0,0232077920949402	0,000640275807687557	11,3973683943186	30156,4068317561	-0,0499040472127908	-0,000547830114428579	0,0211577983018025	0,000185382220050002	9,85154721153889	74149,094578305	-0,0503623805461241	0,0381212488983966	0,0206994649684691	0,00543120847123417	9,0894387813785	299116,618615655	-0,0489957138794574	-0,000864313399073033	0,0220661316351358	0,00265231536902266	11,0604489780119	30682,8651619904	-0,0485373867529864	0,00116474517663945
-0,0426258283339984	-0,00950692167210114	0,0284360171805949	0,00138973659604603	11,3575528101287	22419,9977954919	-0,0453508283339984	0,000455538290042362	0,0257110171805949	0,00143908011064571	8,1567173515657	155962,315332455	-0,043084154219097	0,00831795890549848	0,0279776912954963	0,00555825599783506	12,3071131147615	24710,1275930712	-0,0439841616673317	0,0117918490632536	0,0270776838472615	0,00120633465801939	12,9654869354576	21870,1906307888	-0,0437591616673317	-0,0109075824991771	0,0273026838472615	0,00066480363386888	11,4014632860709	32227,5151477154	-0,045809154219097	-0,000607527273922032	0,0252526912954963	0,00019253026479229	9,85564210453258	75035,6038078587	-0,0462674875524303	0,0379744666207671	0,024794357962163	0,00564638622592706	9,09353367437219	281226,685145676	-0,0449008208857636	-0,0007385024367018	0,0261610246288296	0,00274380233415962	11,0645438710056	30507,3810869758	-0,0444424950006651	0,00135430342236405
-0,038530936581677	-0,00974326350361919	0,0325309089329162	0,00143097787841274	11,361647701881	22383,9455577739	-0,041255936581677	0,000464013216704108	0,0298059089329162	0,00148637282358635	8,16081224331802	155276,241867265	-0,0389892612254031	0,00753247233927942	0,0320725842891901	0,00572950169239572	12,3112080077552	24520,640633064	-0,0398892699150104	0,0107917834615447	0,0311725755995829	0,00123947976513789	12,96958182721	21756,2597261532	-0,0396642699150104	-0,0113117839245748	0,0313975755995829	0,000686866017766303	11,4055581778232	33384,0653278856	-0,0417142612254031	-0,000691319211609775	0,0293475842891901	0,000198907731958993	9,85973699752627	74506,8218613749	-0,0421725945587365	0,0379122737279316	0,0288892509558568	0,0057918680706159	9,09762856736589	260592,645489848	-0,0408059278920698	-0,000627188595101964	0,0302559176225235	0,0028289239326131	11,0686387639993	30410,1754992653	-0,0403476032483437	0,00153637052229245
-0,0344360448293556	-0,0099519567263679	0,0366258006852376	0,00147183019903081	11,3657425936333	22347,7776549752	-0,0371610448293556	0,000469026349499335	0,0339008006852376	0,00153127911053752	8,16490713507034	154631,369874771	-0,0348943682317093	0,00656410148928294	0,036167477282884	0,00589018598463129	12,3153029007489	24566,5924685315	-0,035794378162689	0,00988203926184035	0,0352674673519043	0,00126735729305001	12,9736767189623	21738,8475269091	-0,035569378162689	-0,0120519428867142	0,0354924673519043	0,000710400026794019	11,4096530695755	33310,2350395989	-0,0376193682317093	-0,00083095097141955	0,033442477282884	0,000204545303658938	9,86383189051997	73555,3810980934	-0,0380777015650426	0,0380993573861861	0,0329841439495506	0,00578401700520882	9,10172346035958	244321,609648407	-0,036711034898376	-0,000464206956292821	0,0343508106162173	0,002906729279593	11,072733656993	30415,6463257096	-0,0362527114960223	0,0016861449793614
-0,0303411530770343	-0,0101455041877444	0,040720692437559	0,00151065817359209	11,3698374853857	22326,5499327617	-0,0330661530770343	0,000476337083032965	0,037995692437559	0,00157310831428393	8,16900202682266	153974,336342445	-0,0307994752380155	0,00542338543555042	0,0402623702765778	0,00604092484000885	12,3193977937426	24603,4814809286	-0,0316994864103676	0,0109231625509802	0,0393623591042256	0,00128910195290967	12,9777716107146	21734,0090965462	-0,0314744864103676	-0,0138473879407654	0,0395873591042256	0,000734558598708143	11,4137479613279	31346,5451310893	-0,0335244752380155	-0,000901342924757069	0,0375373702765778	0,000210894604302149	9,86792678351366	72977,3513206571	-0,0339828085713488	0,0413004441438373	0,0370790369432444	0,00575089970628479	9,10581835335327	241121,253826813	-0,0326161419046821	-0,000355160938377885	0,0384457036099111	0,00297612275000146	11,0768285499867	30332,9983579678	-0,032157819743701	0,00180073313027513
-0,0262462613247129	-0,0103591884573842	0,0448155841898803	0,00154650388573471	11,373932377138	22341,2204092811	-0,0289712613247129	0,000488643053173631	0,0420905841898803	0,00161199427028425	8,17309691857499	153382,491940848	-0,0267045822443216	0,00518553970994171	0,0443572632702716	0,00618218205559346	12,3234926867363	24679,8382643834	-0,0276045946580463	0,0129533563500733	0,043457250856547	0,00131109552535158	12,9818665024669	21748,0488950017	-0,0273795946580462	-0,0140739657024749	0,043682250856547	0,000759741410369874	11,4178428530802	29968,2089135059	-0,0294295822443216	-0,000949251347646559	0,0416322632702716	0,000219260681541511	9,87202167650735	72057,2630978985	-0,029887915577655	0,0435907620433166	0,0411739299369383	0,00583697098973967	9,10991324634697	239385,463384194	-0,0285212489109883	-0,000309771788844225	0,0425405966036049	0,00304064443186869	11,0809234429804	30255,834599764	-0,0280629279913796	0,00180071042692516
-0,0221513695723915	-0,0105938056235461	0,0489104759422017	0,00157946800783237	11,3780272688903	22336,2343388451	-0,0248763695723915	0,00050512019055208	0,0461854759422017	0,00164748612209235	8,17719181032731	152789,376955257	-0,0226096892506278	0,00556492828022581	0,0484521562639654	0,00631370443955041	12,32758757973	24631,6040574835	-0,0235097029057249	0,014953825352871	0,0475521426088684	0,00133392457884769	12,9859613942193	21709,5751774417	-0,0232847029057249	-0,0139329103855085	0,0477771426088684	0,000784644596591121	11,4219377448325	29016,5705511956	-0,0253346892506278	-0,00101426967371559	0,0457271562639654	0,000227089207640687	9,87611656950105	71951,6152496537	-0,0257930225839611	0,0450843736243894	0,0452688229306321	0,00596392430985799	9,11400813934066	236536,309542375	-0,0244263559172945	-0,000527904174270033	0,0466354895972988	0,00310237793588816	11,0850183359741	30150,9427145322	-0,0239680362390582	0,00173505555656941
-0,0180564778200702	-0,0108800802808853	0,0530053676945231	0,0016087490983688	11,3821221606426	22327,2079989237	-0,0207814778200702	0,000516656604470904	0,0502803676945231	0,00167863175603164	8,18128670207963	152427,623205989	-0,018514796256934	0,00677616367416651	0,0525470492576593	0,00643603522610413	12,3316824727237	24483,3524650054	-0,0194148111534035	0,0157744656379436	0,0516470343611897	0,00135732112260215	12,9900562859716	21657,5269327531	-0,0191898111534035	-0,0138268300983779	0,0518720343611897	0,000795692610169873	11,4260326365848	28340,9374874523	-0,021239796256934	-0,00109768819169782	0,0498220492576593	0,000234161778971654	9,88021146249474	72321,4675611001	-0,0216981295902673	0,0469351430932116	0,0493637159243259	0,00616959017539441	9,11810303233436	231384,50525608	-0,0203314629236006	-0,000675039695411516	0,0507303825909926	0,0031617981160506	11,0891132289678	29940,7352725392	-0,0198731444867369	0,0016774168233048
-0,0139615860677488	-0,0111715040697684	0,0571002594468444	0,00163345286675535	11,3862170523949	22288,75242777	-0,0166865860677488	0,000523069472450226	0,0543752594468444	0,00170844469937398	8,18538159383195	151961,380145878	-0,0144199032632402	0,00872343547751763	0,0566419422513531	0,00654880680398044	12,3357773657173	24284,9986803858	-0,0153199194010822	0,0155165297797483	0,0557419261135111	0,0013800693470047	12,9941511777239	21579,1430335109	-0,0150949194010822	-0,0137242528375504	0,0559669261135111	0,000792490128493654	11,4301275283371	27915,0985866585	-0,0171449032632402	-0,00123579010994621	0,0539169422513531	0,000240270839494734	9,88430635548844	72867,1769609184	-0,0176032365965735	0,0492781779747497	0,0534586089180198	0,00636412409484637	9,12219792532805	224791,318921913	-0,0162365699299068	-0,000643260540207587	0,0548252755846864	0,00321734750503124	11,0932081219614	29881,166443712	-0,0157782527344155	0,00167897864004527
-0,00986669431542744	-0,0113921742927579	0,0611951511991658	0,00165529702158373	11,3903119441473	22276,8471708806	-0,0125916943154274	0,000517167856964058	0,0584701511991658	0,00173669127179905	8,18947648558427	151397,866873512	-0,0103250102695463	0,0105537726544007	0,0607368352450469	0,00665594761348114	12,339872258711	24024,281309388	-0,0112250276487608	0,0147891483668743	0,0598368178658325	0,00140167591887582	12,9982460694762	21496,1905928438	-0,0110000276487608	-0,0131362622306455	0,0600618178658325	0,000785667268967287	11,4342224200895	27559,437820951	-0,0130500102695463	-0,00138830666157031	0,0580118352450469	0,000245101096094669	9,88840124848213	78244,4951888029	-0,0135083436028797	0,0545796789337643	0,0575535019117136	0,0065393058364462	9,12629281832174	218967,629648499	-0,012141676936213	-0,000599350815860601	0,0589201685783802	0,00326910471796737	11,0973030149551	29914,2705093165	-0,0116833609820941	0,00170427019430839
-0,00577180256310607	-0,0115473788730768	0,0652900429514872	0,00167774496203415	11,3944068358996	22250,978497993	-0,00849680256310608	0,000511966366288561	0,0625650429514872	0,00176266372423638	8,19357137733659	150845,338868778	-0,0062301172758525	0,011370018128817	0,0648317282387407	0,00675683055930771	12,3439671517047	23833,5898057435	-0,00713013589643943	0,0143085803865246	0,0639317096181538	0,00142196335858038	13,0023409612285	21408,8894686548	-0,00690513589643942	-0,0125654977925737	0,0641567096181538	0,000799441836671134	11,4383173118418	27281,0074388621	-0,0089551172758525	-0,00149745648541725	0,0621067282387408	0,000249386261179931	9,89249614147582	84336,4369812168	-0,00941345060918583	0,0596705369357346	0,0616483949054074	0,00668185261540392	9,13038771131544	215581,8670778	-0,00804678394251916	-0,000609557228008825	0,0630150615720741	0,00331689896950249	11,1013979079488	29812,5401611582	-0,00758846922977275	0,00172084646669395
-0,00167691081078471	-0,0116532192323314	0,0693849347038085	0,00169858424658636	11,3985017276519	22222,8189464624	-0,00440191081078471	0,000518364051391743	0,0666599347038085	0,0017864321160112	8,19766626908892	150286,807382287	-0,00213522428215868	0,0114022760050047	0,0689266212324346	0,00685257301527811	12,3480620446984	23641,5600070612	-0,00303524414411806	0,0141468057173399	0,0680266013704752	0,00144102184708386	13,0064358529809	21305,5104782301	-0,00281024414411805	-0,0119143511676051	0,0682516013704752	0,000818453727051072	11,4424122035941	27031,1803490193	-0,00486022428215867	-0,00155956571328797	0,0662016212324346	0,000253228938201325	9,89659103446952	88676,4061932351	-0,00531855761549201	0,0645922218450218	0,0657432878991012	0,00678555137365	9,13448260430913	231776,279768498	-0,00395189094882534	-0,000667573363023628	0,0671099545657679	0,00336207182506608	11,1054928009425	29718,5555265384	-0,00349357747745138	0,00172739739515347
0,00241798094153665	-0,011706442347825	0,0734798264561299	0,00171767113993653	11,4025966194042	22187,6989269667	-0,000307019058463351	0,000533952000800884	0,0707548264561299	0,0018073919970056	8,20176116084124	149797,379779446	0,00195966871153515	0,0134608710248243	0,0730215142261284	0,00694237177774793	12,3521569376921	23572,5359116246	0,0010596476082033	0,0141290935687139	0,0721214931227966	0,00146489837964123	13,0105307447332	21242,7752555503	0,00128464760820331	-0,00962759451342607	0,0723464931227966	0,000837145095349784	11,4465070953464	26936,1040243663	-0,000765331288464843	-0,00148001407492897	0,0702965142261284	0,000256475083702872	9,90068592746321	89365,2411977087	-0,00122366462179818	0,0698608502020883	0,0698381808927951	0,00684118486874526	9,13857749730283	252891,539808606	0,000143002044868487	-0,000709385658342806	0,0712048475594617	0,00340447579250587	11,1095876939362	29589,2123837068	0,00060131427486998	0,00169707688914156
0,00651287269385803	-0,0117107573468847	0,0775747182084513	0,00173467543278649	11,4066915111565	22210,0257461233	0,00378787269385802	0,000549025247297569	0,0748497182084513	0,00182625602461572	8,20585605259356	149324,25431623	0,00605456170522897	0,0152481386273229	0,0771164072198222	0,00702515297574143	12,3562518306858	23485,8130116742	0,00515453936052468	0,0146010222841399	0,0762163848751179	0,00148772097990938	13,0146256364855	21218,3115402186	0,00537953936052468	-0,00778567541466239	0,0764413848751179	0,000852625832299254	11,4506019870987	26891,9954116746	0,003329561705229	-0,00144963144108115	0,0743914072198222	0,000257977260286582	9,90478082045691	84709,372288424	0,00287122837189564	0,0740263186296846	0,0739330738864889	0,00685040559254426	9,14267239029652	272540,34426662	0,00423789503856231	-0,000585588040303608	0,0752997405531556	0,00344424859293633	11,1136825869299	29460,1073001946	0,00469620602719135	0,00169019577120388
0,0106077644461794	-0,0116977932159258	0,0816696099607726	0,00175123335099413	11,4107864029089	22246,2892827398	0,00788276444617939	0,000564306919163195	0,0789446099607726	0,00184345920728767	8,20995094434588	148858,701130527	0,0101494546989228	0,0167504463466775	0,0812113002135161	0,00710123151235366	12,3603467236795	23400,4012711701	0,00924943111284604	0,0148565890633935	0,0803112766274393	0,0015089381922563	13,0187205282378	21185,2652900068	0,00947443111284604	-0,00640327196734129	0,0805362766274393	0,000864840244991629	11,4546968788511	26804,0349742203	0,00742445469892282	-0,00146905180826656	0,0784863002135161	0,000258349058975321	9,9088757134506	82125,6373604741	0,00696612136558948	0,0771038942775056	0,0780279668801827	0,00672929400606132	9,14676728329021	293632,631026188	0,00833278803225615	-0,000373682760634303	0,0793946335468494	0,00348171407681622	11,1177774799236	29438,5756144259	0,00879109777951272	0,00169547095723665
0,0147026561985008	-0,0117669036669926	0,085764501713094	0,00176856216203712	11,4148812946612	22223,4992288466	0,0119776561985008	0,000593123172632936	0,083039501713094	0,00185913024883766	8,2140458360982	148418,012395753	0,0142443476926166	0,0175194555831728	0,0853061932072099	0,00716922305554435	12,3644416166732	23285,3915018482	0,0133443228651674	0,0149767842848526	0,0844061683797607	0,0015263000054735	13,0228154199901	21138,4023476884	0,0135693228651674	-0,00609496035296394	0,0846311683797607	0,000871474234320663	11,4587917706034	26639,3840667095	0,0115193476926166	-0,00159004347703035	0,0825811932072099	0,000258789647674597	9,91297060644429	78909,0029945248	0,0110610143592833	0,0782814925906705	0,0821228598738766	0,00659860627964726	9,15086217628391	314121,872037721	0,01242768102595	1,68919526403344E-5	0,0834895265405432	0,00351962672134771	11,1218723729173	29448,2359232263	0,0128859895318341	0,00170544557211543
0,0187975479508221	-0,0119136153209041	0,0898593934654154	0,00178453653637264	11,4189761864135	22168,6971919489	0,0160725479508221	0,000652555712795549	0,0871343934654154	0,0018727199901378	8,21814072785052	147998,352443067	0,0183392406863105	0,0173845362473341	0,0894010862009037	0,00723215251041541	12,3685365096669	23141,7926293121	0,0174392146174888	0,0161780366187173	0,088501060132082	0,00154182299155511	13,0269103117425	21070,551337678	0,0176642146174888	-0,00640015389973096	0,088726060132082	0,000879466629877471	11,4628866623557	26542,349606381	0,0156142406863105	-0,00175274446626999	0,0866760862009037	0,00025876525701464	9,91706549943799	75460,479180252	0,0151559073529771	0,0776587767441154	0,0862177528675704	0,00656961362780623	9,1549570692776	330621,486935069	0,0165225740196438	0,00089948444595633	0,0875844195342371	0,00355526917736101	11,125967265911	29363,5991778837	0,0169808812841555	0,00172131930156117
0,0228924397031435	-0,0121342558775512	0,0939542852177367	0,00179902706672379	11,4230710781658	22117,7965068838	0,0201674397031435	0,000708815945813781	0,0912292852177368	0,00188577836233432	8,22223561960284	147637,960850878	0,0224341336800043	0,0167052227027551	0,0934959791945976	0,00729122363653785	12,3726314026606	23002,4783707613	0,0215341063698101	0,0186792576877954	0,0925959518844034	0,00155650295003959	13,0310052034948	21035,1696925259	0,0217591063698101	-0,00698198055446663	0,0928209518844034	0,000893174394894638	11,466981554108	26522,1944123888	0,0197091336800043	-0,00190084484428133	0,0907709791945975	0,000258239108686624	9,92116039243168	72821,8782041414	0,019250800346671	0,0743500466664083	0,0903126458612642	0,00660102433122244	9,1590519622713	321984,555289872	0,0206174670133376	0,00167905907451764	0,0916793125279309	0,0035882474642935	11,1300621589047	29338,7633619634	0,0210757730364768	0,00176534667550608
0,0269873314554649	-0,0122969937391461	0,0980491769700581	0,0018118136312575	11,4271659699182	22073,6307899697	0,0242623314554649	0,0007620752453399	0,0953241769700581	0,00189812091327801	8,22633051135516	147331,163267598	0,0265290266736981	0,0151796290295234	0,0975908721882914	0,00734595806947566	12,3767262956543	22984,2759261464	0,0256289981221315	0,0193774667491243	0,0966908436367248	0,00156943769671538	13,0351000952471	21135,2708924683	0,0258539981221315	-0,00785362218259634	0,0969158436367248	0,000906614637358689	11,4710764458604	26423,0832553912	0,0238040266736981	-0,00200137999335918	0,0948658721882914	0,000256309153299446	9,92525528542538	70781,6035519708	0,0233456933403648	0,0721669628997893	0,094407538854958	0,00667954772944936	9,16314685526499	314404,758615589	0,0247123600070315	0,00234833292720404	0,0957742055216247	0,00361869929726896	11,1341570518984	29448,289119687	0,0251706647887982	0,00177879730415378
0,0310822232077862	-0,0124184830660681	0,102144068722379	0,0018239771007776	11,4312608616705	22039,9220114284	0,0283572232077862	0,000812431765994325	0,0994190687223795	0,00190975772793966	8,23042540310749	146991,952310896	0,0306239196673919	0,0139751192588709	0,101685765181985	0,00739656123551543	12,380821188648	22974,1019626523	0,0297238898744529	0,0184394155085943	0,100785735389046	0,00158065468644504	13,0391949869994	21263,6582815827	0,0299488898744529	-0,00686931778917982	0,101010735389046	0,000916230893632265	11,4751713376127	26317,2583198738	0,027898919667392	-0,0020754573018233	0,0989607651819852	0,000255413359489573	9,92935017841907	69270,4529164518	0,0274405863340586	0,0704483397494306	0,0985024318486519	0,00677077836135585	9,16724174825868	300162,232425593	0,0288072530007253	0,00269523657242102	0,0998690985153185	0,00364433619150596	11,1382519448921	29442,1063388901	0,0292655565411196	0,00176245628829155
0,0351771149601076	-0,0125202728120392	0,106238960474701	0,00183866929562357	11,4353557534228	22049,3440711265	0,0324521149601076	0,0008478705878069	0,103513960474701	0,00192070554594577	8,23452029485981	146648,739943953	0,0347188126610858	0,0129116828699413	0,105780658175679	0,00744383824910962	12,3849160816417	22957,8880474958	0,0338187816267742	0,0170224468054234	0,104880627141367	0,001593992596155	13,0432898787518	21381,182928065	0,0340437816267742	-0,00570534806501012	0,105105627141367	0,000921952805206339	11,479266229365	26275,5623400829	0,0319938126610858	-0,00214057200258318	0,103055658175679	0,000254663141937322	9,93344507141276	68002,7884861524	0,0315354793277524	0,0687208056303913	0,102597324842346	0,00687095225561399	9,17133664125238	285478,391761408	0,0329021459944191	0,00271988565016185	0,103963991509012	0,00366858401656077	11,1423468378858	29328,9139612712	0,0333604482934409	0,00170394341307037
0,039272006712429	-0,012617885221217	0,110333852227022	0,00185254554616218	11,4394506451751	22050,2353421399	0,036547006712429	0,000868936996310214	0,107608852227022	0,00193070649906342	8,23861518661213	146344,371897557	0,0388137056547796	0,012061695735021	0,109875551169373	0,00748885739214639	12,3890109746354	23104,1392119546	0,0379136733790956	0,0157924376156977	0,108975518893689	0,00161194882997373	13,0473847705041	21414,6933610884	0,0381386733790956	-0,00461417236801645	0,109200518893689	0,000918620792561768	11,4833611211173	26301,6635069224	0,0360887056547796	-0,00223975496478831	0,107150551169373	0,000255011561174475	9,93753996440646	66540,7113305228	0,0356303723214463	0,0669777243261081	0,10669221783604	0,00700779132980997	9,17543153424607	273359,147159188	0,0369970389881129	0,00264814593440235	0,108058884502706	0,00369125977482958	11,1464417308795	29223,8002844554	0,0374553400457623	0,00166547547529085
0,0433668984647503	-0,0127105029763607	0,114428743979344	0,00186531070170388	11,4435455369274	22043,0569780874	0,0406418984647503	0,000870801095564474	0,111703743979344	0,00193979009390172	8,24271007836445	146128,715683486	0,0429085986484734	0,0127189782320306	0,113970444163067	0,00753089860623768	12,3931058676291	23201,7853754105	0,042008565131417	0,0146797532708094	0,11307041064601	0,00162901801724823	13,0514796622564	21373,7725854911	0,042233565131417	-0,00350613731333223	0,11329541064601	0,000910512178084239	11,4874560128696	26317,2112653747	0,0401835986484734	-0,00236935472634925	0,111245444163067	0,00025638658246442	9,94163485740015	64429,1589230302	0,0397252653151401	0,0651118233019549	0,110787110829733	0,007171689868202	9,17952642723976	257002,250385644	0,0410919319818068	0,0024867197515945	0,1121537774964	0,00371255684572562	11,1505366238732	29145,0829987443	0,0415502317980837	0,00166288108077183
0,0474617902170717	-0,0127802247006736	0,118523635731665	0,00187629546671626	11,4476404286798	22011,2196251387	0,0447367902170717	0,000865602250159253	0,115798635731665	0,00194750153797828	8,24680497011677	145981,776698636	0,0470034916421673	0,0131534555299321	0,118065337156761	0,00756958944452692	12,3972007606228	23245,0310752064	0,0461034568837383	0,0136057208825287	0,117165302398332	0,00164471453453689	13,0555745540087	21242,8607609241	0,0463284568837383	-0,000799078601313521	0,117390302398332	0,000913850722513412	11,491550904622	26467,6809414315	0,0442784916421673	-0,00249956276773167	0,11534033715676	0,000257766401130076	9,94572975039384	63757,6286540268	0,0438201583088339	0,0630807227585754	0,114882003823427	0,00732604529350705	9,18362132023346	238364,486325581	0,0451868249755006	0,0022594072419583	0,116248670490094	0,00373240690831754	11,1546315168669	29145,0689983053	0,045645123550405	0,00166319926190982
0,0515566819693931	-0,012843382582713	0,122618527483986	0,00188533794116015	11,4517353204321	21990,5101810899	0,0488316819693931	0,000852849289916266	0,119893527483986	0,00195627622552911	8,25089986186909	145783,167452146	0,0510983846358611	0,0133505238960465	0,122160230150454	0,00760510314496167	12,4012956536164	23234,577420508	0,0501983486360597	0,0125667683168749	0,121260194150653	0,00165799439858592	13,059669445761	21107,1243106282	0,0504233486360597	0,00508914843801322	0,121485194150653	0,000922779990796861	11,4956457963743	26604,8173594157	0,0483733846358611	-0,00261662962918303	0,119435230150454	0,000257951558141562	9,94982464338754	64869,5779894448	0,0479150513025278	0,0601003116494719	0,118976896817121	0,00746808121739345	9,18771621322715	225404,008522416	0,0492817179691944	0,00221230409742436	0,120343563483788	0,00375049459188112	11,1587264098606	29137,4835148304	0,0497400153027264	0,00166170902558429
0,0556515737217144	-0,0129045084316345	0,126713419236308	0,00189277808368437	11,4558302121844	21991,168955329	0,0529265737217144	0,000818891872787809	0,123988419236308	0,00196657728302818	8,25499475362141	145568,29702956	0,0551932776295549	0,0129283154362103	0,126255123144148	0,00763826822360939	12,4053905466101	23146,3433354878	0,0542932403883811	0,0115671833926058	0,125355085902974	0,00166748365060675	13,0637643375134	21018,3372854513	0,0545182403883811	0,009498555012096	0,125580085902974	0,000933688371519169	11,4997406881266	26819,8522470184	0,0524682776295549	-0,00265995742544796	0,123530123144148	0,000256925525467242	9,95391953638123	66478,9138037245	0,0520099442962216	0,0573089803285151	0,123071789810815	0,00758936393384904	9,19181110622084	218768,801974307	0,0533766109628883	0,00217997730852324	0,124438456477482	0,00376689678342522	11,1628213028542	29019,2012919711	0,0538349070550478	0,0016570459406801
0,0597464654740358	-0,0129639760402371	0,130808310988629	0,00189874333112957	11,4599251039367	22000,1643707278	0,0570214654740358	0,000805150772760501	0,128083310988629	0,00197660919020146	8,25908964537373	145330,631919605	0,0592881706232487	0,0125615092356676	0,130350016137842	0,00767027870214036	12,4094854396038	23180,6912703315	0,0583881321407025	0,0109939509876177	0,129449977655296	0,00167351233861171	13,0678592292657	20969,9220898139	0,0586131321407025	0,0124302613670347	0,129674977655296	0,000937341243732858	11,5038355798789	27172,6967357892	0,0565631706232488	-0,00268530315920163	0,127625016137842	0,000258429474274759	9,95801442937492	68619,0626149774	0,0561048372899154	0,0546239046436024	0,127166682804509	0,00769400918563234	9,19590599921454	213728,063993653	0,0574715039565821	0,002094076762057	0,128533349471175	0,00378205453875717	11,1669161958479	29017,0816518387	0,0579297988073691	0,00162566041065648
0,0638413572263572	-0,0130183495637759	0,13490320274095	0,00190338714616844	11,464019995689	22000,9373973227	0,0611163572263572	0,000804453327431222	0,13217820274095	0,00198567341391495	8,26318453712606	145084,823317383	0,0633830636169426	0,011775715969186	0,134444909131536	0,00770154268821928	12,4135803325975	23184,3956713711	0,0624830238930238	0,0105580270255816	0,133544869407617	0,0016785823266434	13,071954121018	20910,8802985723	0,0627080238930238	0,0126477215248693	0,133769869407617	0,0009333395461969	11,5079304716312	27501,2993483081	0,0606580636169426	-0,00269703174443744	0,131719909131536	0,000260146500280153	9,96210932236862	71605,353313531	0,0601997302836092	0,0520339824440497	0,131261575798202	0,00778380629741892	9,20000089220823	232255,007255293	0,0615663969502759	0,00195264190430743	0,132628242464869	0,00379608258938911	11,1710110888416	28987,5548549192	0,0620246905596905	0,00159656918357257
0,0679362489786785	-0,0129380756442997	0,138998094493272	0,001906791881399	11,4681148874414	21977,1941903004	0,0652112489786785	0,000807360413726231	0,136273094493272	0,00199377483163503	8,26727942887838	144880,237712747	0,0674779566106364	0,0106543933564792	0,13853980212523	0,00773079508924621	12,4176752255912	23127,9542113349	0,0665779156453452	0,010174416390742	0,137639761159938	0,00168297028456506	13,0760490127703	20857,0024007736	0,0668029156453452	0,012190340405453	0,137864761159938	0,000924003882951965	11,5120253633836	27413,9878624168	0,0647529566106364	-0,00270556846927392	0,13581480212523	0,000261724112440302	9,96620421536231	74015,6666073813	0,0642946232773031	0,0494614776366086	0,135356468791896	0,00794067511354767	9,20409578520193	274396,332088509	0,0656612899439698	0,00167891014148347	0,136723135458563	0,00380875453070068	11,1751059818353	28977,7482162107	0,0661195823120119	0,00159315556024256
0,0720311407309999	-0,0127578227196785	0,143092986245593	0,00190690069121038	11,4722097791937	21959,2115868676	0,0693061407309999	0,000810776245053906	0,140367986245593	0,0020000596696289	8,2713743206307	144696,154599276	0,0715728496043302	0,0102971967613724	0,142634695118923	0,00775790589360959	12,4217701185849	23048,1972328177	0,0706728073976665	0,00980283533844084	0,14173465291226	0,00168458135636091	13,0801439045226	20801,2213625144	0,0708978073976665	0,0140827633838932	0,14195965291226	0,000920501443336156	11,5161202551359	27008,3481701392	0,0688478496043302	-0,0026923798836834	0,139909695118923	0,0002631599794435	9,97029910835601	74868,3612733276	0,0683895162709969	0,0470264650706783	0,13945136178559	0,00808549769224141	9,20819067819562	324165,38276165	0,0697561829376636	0,00144423299936835	0,140818028452257	0,0038215819977814	11,179200874829	28877,1065771226	0,0702144740643332	0,00160146413997999
0,0761260324833213	-0,0125830964204563	0,147187877997914	0,00190744588365805	11,476304670946	21955,5665840204	0,0734010324833213	0,000807150548187978	0,144462877997915	0,00200505930273934	8,27546921238302	144542,360227315	0,0756677425980241	0,011992056507414	0,146729588112617	0,00778154006127284	12,4258650115786	22957,300383439	0,0747676991499879	0,00946424810560889	0,145829544664581	0,00168688830794624	13,084238796275	20725,543560105	0,0749926991499879	0,0165299374895238	0,146054544664581	0,000918247667451969	11,5202151468882	26821,8839981326	0,0729427425980241	-0,00235908587834973	0,144004588112617	0,000263868170333128	9,9743940013497	74166,9303823571	0,0724844092646907	0,0463443381712127	0,143546254779284	0,00821069936968024	9,21228557118931	367621,255130361	0,0738510759313574	0,00134440235644189	0,144912921445951	0,00383507988359568	11,1832957678227	28734,0975793599	0,0743093658166546	0,00161428739141269
0,0802209242356426	-0,0125601406132264	0,151282769750236	0,00190903276512481	11,4803995626983	21957,9283044122	0,0774959242356426	0,000796269141347743	0,148557769750236	0,00201234027471028	8,27956410413534	144358,774834846	0,0797626355917179	0,0143399405559514	0,150824481106311	0,00780176800326002	12,4299599045723	22960,5249394264	0,0788625909023093	0,00956266508681411	0,149924436416903	0,00168685841789016	13,0883336880273	20638,5699520842	0,0790875909023093	0,0179043938302378	0,150149436416903	0,000913350081102365	11,5243100386405	26562,7308692636	0,0770376355917179	-0,00211387684831555	0,148099481106311	0,000264392795409996	9,97848889434339	72681,3023231751	0,0765793022583845	0,046202541013936	0,147641147772978	0,00828314051345894	9,21638046418301	392748,46242243	0,0779459689250512	0,00139728895369552	0,149007814439644	0,00384811259977297	11,1873906608164	28586,7090995864	0,078404257568976	0,00163021108764361
0,084315815987964	-0,012668609705285	0,155377661502557	0,00191050890005948	11,4844944544507	21960,4867840546	0,081590815987964	0,000768270914748264	0,152652661502557	0,00201928447746671	8,28365899588766	144198,213902109	0,0838575285854117	0,0159677070424286	0,154919374100005	0,00781638739863183	12,434054797566	22972,667455701	0,0829574826546306	0,0105729639761204	0,154019328169224	0,00168432393994733	13,0924285797796	20552,8663199213	0,0831824826546306	0,0183017117816281	0,154244328169224	0,000905681874525389	11,5284049303928	26264,6920317377	0,0811325285854117	-0,00195745304699294	0,152194374100005	0,000264243500800429	9,98258378733709	69286,3422704238	0,0806741952520784	0,0449214487308322	0,151736040766672	0,00841042781969782	9,2204753571767	371016,816724515	0,082040861918745	0,0014879954300202	0,153102707433338	0,00386025895953001	11,1914855538101	28467,5837322085	0,0824991493212973	0,00162984891746429
0,0884107077402854	-0,0127116975432336	0,159472553254879	0,00191178963274979	11,488589346203	21951,2366600595	0,0856857077402854	0,000737560633676253	0,156747553254879	0,00202563209259658	8,28775388763998	144041,385650096	0,0879524215791055	0,0168529178419058	0,159014267093699	0,00782747615215627	12,4381496905597	22963,6995456882	0,087052374406952	0,0117560869160055	0,158114219921545	0,00168212354613856	13,0965234715319	20489,9628943745	0,087277374406952	0,0182246554316033	0,158339219921545	0,000901975750310563	11,5324998221452	25873,825583199	0,0852274215791056	-0,00196926817298831	0,156289267093699	0,000263558733991721	9,98667868033078	67975,5637355938	0,0847690882457722	0,0426715957481273	0,155830933760365	0,00853218853838396	9,2245702501704	345019,699275819	0,0861357549124389	0,00154875536136629	0,157197600427032	0,00387051307717929	11,1955804468038	28315,3055319023	0,0865940410736187	0,00161309424776801
0,0925055994926068	-0,0127287955827689	0,1635674450072	0,0019172094107238	11,4926842379553	21936,7462560981	0,0897805994926067	0,000716701998359006	0,1608424450072	0,00203071287768909	8,2918487793923	143930,333220666	0,0920473145727994	0,0160513730782257	0,163109160087393	0,00783923060000436	12,4422445835534	22937,0779179546	0,0911472661592734	0,0128222947198797	0,162209111673867	0,00168368336171657	13,1006183632843	20434,1229684822	0,0913722661592734	0,0161950124784684	0,162434111673867	0,000899577873790538	11,5365947138975	25567,2163633908	0,0893223145727994	-0,00198548918470537	0,160384160087393	0,000262138497119994	9,99077357332448	68086,2119708417	0,088863981239466	0,0412700226450683	0,159925826754059	0,00864190376309715	9,22866514316409	323502,320696716	0,0902306479061327	0,00157693772836012	0,161292493420726	0,00387889680021657	11,1996753397975	28182,6292190408	0,0906889328259401	0,00156325325014184
0,0966004912449281	-0,0128118634490931	0,167662336759521	0,00192668189282402	11,4967791297076	21930,2968615174	0,0938754912449281	0,000694737735271043	0,164937336759521	0,00203532624423523	8,29594367114463	143833,707165043	0,0961422075664932	0,0158484419039647	0,167204053081086	0,00785106699241986	12,4463394765471	22947,8532980376	0,0952421579115948	0,0137714766892185	0,166304003426188	0,00168689908885276	13,1047132550366	20370,921568538	0,0954671579115948	0,0142566593440018	0,166529003426188	0,000895878791385407	11,5406896056498	25316,5169487378	0,0934172075664932	-0,00200579984110207	0,164479053081086	0,000261073270488202	9,99486846631817	69629,9487316825	0,0929588742331599	0,0407056922009336	0,164020719747753	0,00869609992828908	9,23276003615778	302814,208949425	0,0943255408998265	0,00151203569654259	0,16538738641442	0,00388580780024673	11,2037702327912	28057,6484794089	0,0947838245782614	0,00150193204965627
0,100695382997249	-0,012950988272007	0,171757228511843	0,00193541040644744	11,5008740214599	21933,1350730835	0,0979703829972495	0,000672329345798834	0,169032228511843	0,00203957916564354	8,30003856289695	143736,250079539	0,100237100560187	0,015602841997883	0,17129894607478	0,00786206790432354	12,4504343695408	23021,9639875329	0,0993370496639161	0,0144920524449602	0,170398895178509	0,00169146631425939	13,1088081467889	20300,8380370035	0,0995620496639161	0,0123574183911968	0,170623895178509	0,000890735578259089	11,5447844974021	25094,1965695768	0,0975121005601871	-0,00203512123867125	0,16857394607478	0,000260191901800725	9,99896335931186	71585,4194322874	0,0970537672268537	0,0409712225004891	0,168115612741447	0,00864774879549104	9,23685492915148	280810,794053502	0,0984204338935204	0,00156795441918515	0,169482279408114	0,0038919805366708	11,2078651257849	27967,6989359723	0,0988787163305828	0,00144604183815569
0,104790274749571	-0,0130417645808403	0,175852120264164	0,00194299379263719	11,5049689132123	21938,6983600543	0,102065274749571	0,000660769075039328	0,173127120264164	0,00204315066864694	8,30413345464927	143663,853187757	0,104331993553881	0,0153058761933856	0,175393839068474	0,00787221436040366	12,4545292625345	23074,9195606568	0,103431941416237	0,0149794103143974	0,174493786930831	0,00170170603485496	13,1129030385412	20356,3497999142	0,103656941416237	0,00967591883760569	0,174718786930831	0,000882655869434511	11,5488793891545	24883,1806031236	0,101606993553881	-0,00206773856363235	0,172668839068474	0,000259458570763934	10,0030582523056	77392,4750312934	0,101148660220548	0,0427178595995362	0,172210505735141	0,00854870601737217	9,24094982214517	257557,693889688	0,102515326887214	0,00151893901120133	0,173577172401807	0,00389752063341	11,2119600187786	27905,1268148944	0,102973608082904	0,00141136884833652
0,108885166501892	-0,0131080638235383	0,179947012016485	0,00194894388166641	11,5090638049646	21937,9262567907	0,106160166501892	0,000671034882226704	0,177222012016485	0,00204470649051923	8,30822834640159	143619,679613408	0,108426886547575	0,0147990050734969	0,179488732062168	0,00788350175044076	12,4586241555282	23065,9572521391	0,107526833168559	0,0150377829874316	0,178588678683152	0,00171225337532764	13,1169979302935	20438,2231203338	0,107751833168559	0,00708972476307628	0,178813678683152	0,00088723975686897	11,5529742809068	24669,9073538511	0,105701886547575	-0,00188169877312406	0,176763732062168	0,000259167199778836	10,0071531452993	102608,583019453	0,105243553214241	0,0445149072907853	0,176305398728835	0,00849332444510097	9,24504471513887	257413,014461594	0,106610219880908	0,00138103970871683	0,177672065395501	0,00390177648536334	11,2160549117723	27862,9982046059	0,107068499835226	0,00140359821579472
0,112980058254214	-0,0131736133973948	0,184041903768807	0,00195117562721383	11,5131586967169	21932,6733894421	0,110255058254214	0,000685207058876666	0,181316903768807	0,00204528214530062	8,31232323815391	143580,835530738	0,112521779541269	0,0143148636805349	0,183583625055862	0,00789402136913695	12,4627190485219	22983,7446808122	0,11162172492088	0,0165501933383306	0,182683570435473	0,00172166963923735	13,1210928220459	20520,2013416654	0,11184672492088	0,00524254492065834	0,182908570435473	0,00089289507538983	11,5570691726591	24510,0133137167	0,109796779541269	-0,00171331030955054	0,180858625055862	0,000259033341528355	10,0112480382929	132890,36645831	0,109338446207935	0,0456948749581296	0,180400291722528	0,00844362234290894	9,24913960813256	254919,068772294	0,110705112874602	0,00132529072371785	0,181766958389195	0,00390370491882904	11,220149804766	27832,5843727407	0,111163391587547	0,00139937804560279
0,117074950006535	-0,0132397937496896	0,188136795521128	0,00195239362316231	11,5172535884692	21929,8190656656	0,114349950006535	0,000692523049956722	0,185411795521128	0,002043185674691	8,31641812990623	143528,464746407	0,116616672534962	0,0138183961012637	0,187678518049556	0,0079020868151752	12,4668139415155	22894,4003007567	0,115716616673202	0,0181152392321969	0,186778462187795	0,00172992501371188	13,1251877137982	20566,6291555601	0,115941616673202	0,0037399712341866	0,187003462187795	0,000897859408949375	11,5611640644114	24387,8252828923	0,113891672534962	-0,00156349291208896	0,184953518049556	0,000258913409957854	10,0153429312866	161951,357096681	0,113433339201629	0,0463131200598195	0,184495184716222	0,0083947973927681	9,25323450112625	249094,268511513	0,114800005868296	0,00127249016400664	0,185861851382889	0,00390717460067195	11,2242446977597	27745,0219943027	0,115258283339868	0,00139625944279621
0,121169841758856	-0,0133244631691147	0,19223168727345	0,00195368476607484	11,5213484802215	21929,6083537216	0,118444841758856	0,000694030208547065	0,18950668727345	0,00204021452231417	8,32051302165856	143444,214536877	0,120711565528656	0,0127940495375341	0,191773411043249	0,0079077120517668	12,4709088345092	22812,3945798605	0,119811508425523	0,0195562872438315	0,190873353940116	0,00173333980976588	13,1292826055505	20582,794232987	0,120036508425523	0,00238167817417946	0,191098353940116	0,000902127186925485	11,5652589561637	24237,4567149033	0,117986565528656	-0,00145897983559972	0,189048411043249	0,000258801194649772	10,0194378242803	169874,927731302	0,117528232195323	0,0467108553775385	0,188590077709916	0,00832286584551108	9,25732939411995	234632,495039686	0,11889489886199	0,00122069418270202	0,189956744376583	0,00391173877000163	11,2283395907533	27644,5922016904	0,11935317509219	0,00139517291817685
0,125264733511178	-0,0133525896270042	0,196326579025771	0,00195512356718968	11,5254433719739	21920,0039289798	0,122539733511178	0,000700850422522296	0,193601579025771	0,00203816750288025	8,32460791341088	143385,766984691	0,12480645852235	0,0124475584190268	0,195868304036943	0,00791269637643468	12,4750037275029	22718,7839451106	0,123906400177844	0,0193911224374978	0,194968245692438	0,00173479419935666	13,1333774973028	20536,404652734	0,124131400177844	0,00101622153322089	0,195193245692438	0,000904890984486555	11,5693538479161	24104,9045241489	0,12208145852235	-0,00141200391838084	0,193143304036943	0,000259897297978189	10,023532717274	169961,114642582	0,121623125189017	0,0468454366442096	0,19268497070361	0,00826518895662484	9,26142428711364	215692,630215774	0,122989791855683	0,00114854677484227	0,194051637370277	0,00391654643779196	11,232434483747	27588,1489178405	0,123448066844511	0,00141195462621929
0,129359625263499	-0,0133156720041787	0,200421470778092	0,00195771007118343	11,5295382637262	21917,4586001091	0,126634625263499	0,000709578666342418	0,197696470778092	0,00203664986841554	8,3287028051632	143322,648001509	0,128901351516044	0,0124275109189419	0,199963197030637	0,00791834038600562	12,4790986204966	22620,6450249414	0,128001291930166	0,0177769990792479	0,199063137444759	0,00173388706147499	13,1374723890551	20537,246141859	0,128226291930166	-0,00031554891419796	0,199288137444759	0,000906155887147976	11,5734487396684	23987,3357714757	0,126176351516044	-0,00145533018269572	0,197238197030637	0,000261205377801916	10,0276276102677	157208,485257202	0,12571801818271	0,045808510466059	0,196779863697304	0,00823693461311177	9,26551918010733	204030,055707693	0,127084684849377	0,00116245856489178	0,19814653036397	0,00392150847607394	11,2365293767407	27588,9049940785	0,127542958596832	0,0014232187045052
0,13345451701582	-0,0132877200524931	0,204516362530414	0,0019595068537695	11,5336331554785	21915,2239152867	0,13072951701582	0,000719982298144291	0,201791362530414	0,00203488685996133	8,33279769691552	143264,340321049	0,132996244509738	0,0123573975863923	0,204058090024331	0,0079245832111901	12,4831935134903	22603,0371234534	0,132096183682487	0,0158940935793317	0,20315802919708	0,00173529985267623	13,1415672808075	20519,2642838712	0,132321183682487	-0,000943440762018948	0,20338302919708	0,000904153588003887	11,5775436314207	23921,5982315097	0,130271244509738	-0,0015017952794939	0,201333090024331	0,000262510299295519	10,0317225032614	146753,309320098	0,129812911176404	0,0447961322678926	0,200874756690998	0,00822138713207659	9,26961407310103	200824,215083259	0,131179577843071	0,0011916478707383	0,202241423357664	0,00392587662034467	11,2406242697344	27599,9081054144	0,131637850349154	0,00142840207821302
0,137549408768142	-0,013269727508884	0,208611254282735	0,00196036739673136	11,5377280472308	21916,1609919579	0,134824408768142	0,000730072052482382	0,205886254282735	0,00203281811297666	8,33689258866784	143180,545037076	0,137091137503431	0,0121773023415679	0,208152983018025	0,00792954799719363	12,487288406484	22584,9183561072	0,136191075434808	0,0152520985163928	0,207252920949402	0,00173781743788686	13,1456621725598	20478,8780526054	0,136416075434808	-0,00139693586774146	0,207477920949402	0,000904764270836796	11,581638523173	23913,7898384209	0,134366137503432	-0,00155806442001197	0,205427983018025	0,00026380285869845	10,0358173962551	142546,143182228	0,133907804170098	0,0463955487727169	0,204969649684691	0,00821611721699436	9,27370896609472	198964,515980683	0,135274470836765	0,00119532942260202	0,206336316351358	0,00392961271640767	11,2447191627281	27581,7847687528	0,135732742101475	0,00141280078072453
0,141644300520463	-0,0132834075682395	0,212706146035056	0,00195961711684223	11,5418229389832	21912,7705235302	0,138919300520463	0,000738841082292922	0,209981146035056	0,00202866221947505	8,34098748042016	143118,478173729	0,141186030497125	0,0108851828865964	0,212247876011719	0,00793312942757517	12,4913832994777	22543,0201939322	0,14028596718713	0,0189449357063413	0,211347812701723	0,00174054380048435	13,1497570643121	20420,3493621199	0,14051096718713	-0,0020703947471075	0,211572812701723	0,00090584407202477	11,5857334149253	24132,6123223864	0,138461030497125	-0,00155696792540146	0,209522876011719	0,000265168786078939	10,0399122892488	181697,029134568	0,138002697163792	0,0556328880589938	0,209064542678385	0,00821674773256939	9,27780385908841	198190,608016579	0,139369363830459	0,00120796003348553	0,210431209345052	0,0039319366684772	11,2488140557218	27541,1479322815	0,139827633853796	0,00137563443529113
0,145739192272785	-0,0132935394576278	0,216801037787378	0,00195833942294053	11,5459178307355	21903,387636471	0,143014192272784	0,000744850985701805	0,214076037787378	0,00202575095843169	8,34508237217248	143097,814491262	0,145280923490819	0,00967071430020004	0,216342769005412	0,00793370893605033	12,4954781924714	22503,1035184264	0,144380858939451	0,0215813057965382	0,215442704454044	0,0017396571871611	13,1538519560644	20393,1549570496	0,144605858939451	-0,00297564479071448	0,215667704454044	0,000906683800494153	11,5898283066777	24295,5606654034	0,142555923490819	-0,00150831021896504	0,213617769005412	0,000266379821520969	10,0440071822425	228149,954754159	0,142097590157486	0,0636653712512511	0,213159435672079	0,00822262202682618	9,28189875208211	198521,289040138	0,143464256824152	0,00178431464446254	0,214526102338746	0,00393546953895355	11,2529089487155	27485,7192989506	0,143922525606118	0,00134341545425008
0,149834084025106	-0,0133259134105516	0,220895929539699	0,00195847151659826	11,5500127224878	21902,0247588724	0,147109084025106	0,000723806208157268	0,218170929539699	0,00202553196832058	8,34917726392481	143106,718653178	0,149375816484513	0,00924660485254221	0,220437661999106	0,00793242810120751	12,4995730854651	22451,2149139812	0,148475750691772	0,0231310145300488	0,219537596206366	0,00173503238764611	13,1579468478168	20456,7243886834	0,148700750691773	-0,00448294519686647	0,219762596206366	0,000907255047616923	11,59392319843	24381,5702559389	0,146650816484513	-0,00141295309258297	0,217712661999106	0,000267414863957374	10,0481020752362	275080,069905252	0,14619248315118	0,070351174827038	0,217254328665773	0,00825549077763752	9,2859936450758	197378,704123314	0,147559149817846	0,00267872128041782	0,21862099533244	0,00393847138753975	11,2570038417092	27444,3768112448	0,148017417358439	0,00131597233571776
0,153928975777427	-0,01338104470049	0,22499082129202	0,00195878325139668	11,5541076142401	21899,3245975163	0,151203975777427	0,000707513994714807	0,222265821292021	0,00202596060480934	8,35327215567713	143128,053955566	0,153470709478207	0,00934336533510746	0,2245325549928	0,00793268801954543	12,5036679784588	22389,0048143972	0,152570642444094	0,0223551052929268	0,223632487958687	0,00172957928458857	13,1620417395691	20519,7963179283	0,152795642444094	-0,0058185042357263	0,223857487958687	0,000907135961849259	11,5980180901823	24381,1954435289	0,150745709478207	-0,00124141156979451	0,2218075549928	0,0002663697217162	10,0521969682299	282747,552386448	0,150287376144873	0,0725637262365906	0,221349221659467	0,00829485448951837	9,2900885380695	193761,072049058	0,15165404281154	0,00339099035561809	0,222715888326133	0,00394078412031024	11,2610987347029	27459,3519656446	0,152112309110761	0,00129502891677008
0,158023867529749	-0,0134869529886917	0,229085713044342	0,00195731751613811	11,5582025059924	21896,0419729713	0,155298867529749	0,000725377229289597	0,226360713044342	0,00202679460638339	8,35736704742945	143181,626041271	0,157565602471901	0,00926072993577785	0,228627447986494	0,00793664069022801	12,5077628714525	22339,7538879302	0,156665534196415	0,0224041180972774	0,227727379711008	0,00172366717449616	13,1661366313214	20544,4669986344	0,156890534196415	-0,00718647535087764	0,227952379711008	0,000903181244564473	11,6021129819346	24399,1927681031	0,154840602471901	-0,00107745809520647	0,225902447986494	0,000265586852423342	10,0562918612236	260524,370876382	0,154382269138567	0,0747359235263651	0,225444114653161	0,00833266884669317	9,29418343106319	190879,189012947	0,155748935805234	0,0039153729524214	0,226810781319827	0,0039419501219889	11,2651936276966	27433,0087925785	0,156207200863082	0,00128853896133209
0,16211875928207	-0,0135941986711276	0,233180604796663	0,00195401659767654	11,5622973977448	21899,0935057773	0,15939375928207	0,000752354319598437	0,230455604796663	0,00202727632737641	8,36146193918177	143286,191966051	0,161660495465594	0,00899578387785231	0,232722340980188	0,00794192658325042	12,5118577644462	22291,8885428734	0,160760425948737	0,0222920577970423	0,23182227146333	0,00172937516580946	13,1702315230737	20532,8793790418	0,160985425948737	-0,0086029990557731	0,23204727146333	0,000911945048154012	11,606207873687	24445,1370540327	0,158935495465594	-0,000939684472064695	0,229997340980188	0,000266601181001814	10,0603867542173	239291,167105794	0,158477162132261	0,0770924115657872	0,229539007646854	0,00836858620010505	9,29827832405688	188064,278197132	0,159843828798928	0,00402480087653298	0,230905674313521	0,003943042361008	11,2692885206903	27376,652343563	0,160302092615403	0,00129687762873579
0,166213651034391	-0,0136792140429604	0,237275496548985	0,00195062557884588	11,5663922894971	21899,4426845255	0,163488651034391	0,000759500978827195	0,234550496548985	0,00202735384968936	8,36555683093409	143372,019870837	0,165755388459288	0,00835212810812281	0,236817233973882	0,0079473136303555	12,5159526574399	22238,9122581747	0,164855317701058	0,0219912819589929	0,235917163215651	0,00173852487959655	13,174326414826	20441,3257502909	0,165080317701058	-0,0103281469728135	0,236142163215651	0,000923629135819943	11,6103027654393	24486,5865699623	0,163030388459288	-0,000826793404774573	0,234092233973882	0,000267811668265054	10,064481647211	224842,675913467	0,162572055125955	0,0765456976832815	0,233633900640548	0,00842669817695768	9,30237321705058	186209,961955583	0,163938721792622	0,00441820295213352	0,235000567307215	0,00394429569451992	11,273383413684	27306,9466630073	0,164396984367725	0,00133903098534761
0,170308542786713	-0,0137597424689647	0,241370388301306	0,00194730462445841	11,5704871812494	21897,8810921628	0,167583542786713	0,000748928283267523	0,238645388301306	0,00202651933965796	8,36965172268641	143362,844380944	0,169850281452982	0,00758996853980164	0,240912126967575	0,00795218627695927	12,5200475504336	22179,1011698477	0,168950209453379	0,0209108666327078	0,240012054967973	0,00175002755693779	13,1784213065784	20560,0593344564	0,169175209453379	-0,0113437933195409	0,240237054967973	0,000934435696414547	11,6143976571916	24484,6366298902	0,167125281452982	-0,000745165083929053	0,238187126967575	0,00026846652715831	10,0685765402047	209540,630819799	0,166666948119649	0,0735923230694751	0,237728793634242	0,00849311150891	9,30646811004427	209588,916044143	0,168033614786315	0,00465203377441438	0,239095460300909	0,00394521951150259	11,2774783066777	27251,2777755378	0,168491876120046	0,00137989148788919
0,174403434539034	-0,0138354716188099	0,245465280053627	0,00194245814865614	11,5745820730017	21900,1599885514	0,171678434539034	0,000736994433244561	0,242740280053627	0,00202669112641105	8,37374661443873	143323,684255526	0,173945174446676	0,00681846052662528	0,245007019961269	0,00795652633354752	12,5241424434273	22123,6466527802	0,173045101205701	0,0193696918178835	0,244106946720294	0,00176115248769884	13,1825161983307	20646,0597034262	0,173270101205701	-0,00737874547149244	0,244331946720294	0,000944157488556181	11,6184925489439	24410,1648278767	0,171220174446676	-0,000722040193296123	0,242282019961269	0,000268545504183306	10,0726714331984	202015,225533026	0,170761841113343	0,0737592172228015	0,241823686627936	0,00855593192964094	9,31056300303797	239483,020429031	0,172128507780009	0,00471500401240714	0,243190353294602	0,00394578077319795	11,2815731996714	27210,6036383546	0,172586767872367	0,0014136262637176
0,178498326291355	-0,0138946282377554	0,249560171805949	0,0019410494279229	11,578676964754	21899,742940239	0,175773326291355	0,000714593082542536	0,246835171805949	0,00202776128640977	8,37784150619105	143326,821431637	0,17804006744037	0,00600984508965932	0,249101912954963	0,00796032219825973	12,528237336421	22075,2139693186	0,177139992958022	0,017892243584059	0,248201838472615	0,00177080058843824	13,186611090083	20693,6511652134	0,177364992958022	-0,00331407089274344	0,248426838472615	0,000950290126049106	11,6225874406962	24341,7891415728	0,17531506744037	-0,000508384257494029	0,246376912954963	0,000268342653298481	10,076766326192	194371,241729175	0,174856734107036	0,0746853705066941	0,24591857962163	0,00861431854960525	9,31465789603166	276397,594247546	0,176223400773703	0,00429087421665276	0,247285246288296	0,00394469637676169	11,2856680926651	27147,6500443702	0,176681659624689	0,00143870714964929
0,182593218043677	-0,0139165867657243	0,25365506355827	0,00194206589079555	11,5827718565064	21898,2161793671	0,179868218043677	0,000683128715264806	0,25093006355827	0,00202893750993831	8,38193639794338	143330,619410313	0,182134960434064	0,00514932760417926	0,253196805948657	0,00796360377047641	12,5323322294146	22084,853023599	0,181234884710343	0,0164752344468053	0,252296730224937	0,00177894374199773	13,1907059818353	20588,7751400363	0,181459884710343	-0,000103136978109361	0,252521730224937	0,000948466746949089	11,6266823324486	24262,6974257776	0,179409960434064	-0,000129755337281386	0,250471805948657	0,000267453944308814	10,0808612191857	186968,161653046	0,17895162710073	0,0743760987552945	0,250013472615323	0,0086463196413547	9,31875278902535	328182,313149196	0,180318293767397	0,00384859591690563	0,25138013928199	0,00394408193648578	11,2897629856588	27077,6431090776	0,18077655137701	0,00142366032843012
0,186688109795998	-0,0139109097910574	0,257749955310591	0,00194260458468249	11,5868667482587	21895,9563263437	0,183963109795998	0,000656070574517701	0,255024955310591	0,00202999245071359	8,3860312896957	143349,678208844	0,186229853427757	0,00397328154371079	0,257291698942351	0,00796620474423766	12,5364271224083	22186,9525728544	0,185329776462665	0,0151107489806046	0,256391621977258	0,00177676511867956	13,1948008735876	20518,6756761186	0,185554776462665	0,00215509139720561	0,256616621977258	0,000938378677847681	11,6307772242009	24158,9357154172	0,183504853427757	0,00016210850822834	0,254566698942351	0,000267762646336174	10,0849561121794	176154,931965345	0,183046520094424	0,0729279026471467	0,254108365609017	0,0086344296054591	9,32284768201905	386304,962303949	0,184413186761091	0,00350831200895856	0,255475032275684	0,00394350598955997	11,2938578786524	27020,1278185363	0,184871443129332	0,00140242300869394
0,19078300154832	-0,013905257441005	0,261844847062913	0,00194242980556352	11,590961640011	21893,6934643788	0,18805800154832	0,000629411388565386	0,259119847062913	0,00203091847396904	8,39012618144802	143363,192514501	0,190324746421451	0,00295802582715177	0,261386591936045	0,00796775391668889	12,540522015402	22282,2907877207	0,189424668214986	0,0138564676942494	0,260486513729579	0,00177055997983178	13,19889576534	20463,0589103403	0,189649668214986	0,00109475442216974	0,260711513729579	0,000920492868778065	11,6348721159532	24094,2811584232	0,187599746421451	0,00036813471228932	0,258661591936044	0,00026993073946674	10,0890510051731	163008,427448408	0,187141413088118	0,0707654985104541	0,258203258602711	0,0086486709155727	9,32694257501274	435062,455994339	0,188508079754785	0,00323088715290793	0,259569925269378	0,00394252316739505	11,2979527716461	26972,700493393	0,188966334881653	0,00139479368230278
0,194877893300641	-0,0138994786935981	0,265939738815234	0,00193991631570817	11,5950565317633	21891,3742777421	0,192152893300641	0,000602895016279352	0,263214738815234	0,00203157573606696	8,39422107320034	143355,426472895	0,194419639415145	0,00207615530248178	0,265481484929738	0,00796827773812909	12,5446169083957	22339,3674512998	0,193519559967308	0,0135584713012	0,264581405481901	0,00176397890947143	13,2029906570923	20419,9811312626	0,193744559967308	-0,000195453800465403	0,264806405481901	0,000888288530201088	11,6389670077055	24029,9661323422	0,191694639415145	0,000447743787605501	0,262756484929738	0,000272623180289918	10,0931458981668	152846,664872231	0,191236306081812	0,0675288280813743	0,262298151596405	0,00865664174072182	9,33103746800644	460131,583171646	0,192602972748478	0,00299796622496598	0,263664818263072	0,00394112036836475	11,3020476646398	26926,4490390472	0,193061226633974	0,00140022752666108
0,198972785052962	-0,0138906802772214	0,270034630567555	0,00193841584563332	11,5991514235156	21888,3999076305	0,196247785052962	0,00057309087931234	0,267309630567556	0,00203239571169009	8,39831596495266	143381,19326375	0,198514532408839	0,00116891237918785	0,269576377923432	0,00796724302941626	12,5487118013894	22342,1489259427	0,197614451719629	0,0136913715440034	0,268676297234222	0,00175817367399577	13,2070855488446	20488,4138867578	0,197839451719629	-0,00168150436904575	0,268901297234222	0,000870115770847629	11,6430618994578	23968,2584635654	0,195789532408839	0,000806464770156116	0,266851377923432	0,000275244581648261	10,0972407911605	147018,680702154	0,195331199075506	0,0663748152225109	0,266393044590099	0,00865499350394225	9,33513236100013	431635,70414002	0,196697865742172	0,00277508333054534	0,267759711256765	0,00393894392429057	11,3061425576335	26883,9181006034	0,197156118386296	0,00142211231384881
0,203067676805284	-0,0138885600875999	0,274129522319877	0,00193709223027565	11,603246315268	21884,3563984473	0,200342676805284	0,000548000365399156	0,271404522319877	0,00203304506606161	8,40241085670498	143474,437100091	0,202609425402533	0,000277656024483756	0,273671270917126	0,0079669113829458	12,5528066943831	22300,5955381567	0,20170934347195	0,0135348583500772	0,272771188986544	0,00175261516563753	13,2111804405969	20523,0400764552	0,20193434347195	-0,00312120355670569	0,272996188986543	0,000860951889813789	11,6471567912102	23917,4124508448	0,199884425402533	0,00125853475170487	0,270946270917126	0,000277514671676753	10,1013356841542	147234,381949807	0,199426092069199	0,0655949484937514	0,270487937583793	0,00863642959336336	9,33922725399382	405583,353029399	0,200792758735866	0,00256006964401878	0,271854604250459	0,00393632064930545	11,3102374506272	26831,1325096813	0,201251010138617	0,00145005028375699
0,207162568557605	-0,0138933956306213	0,278224414072198	0,00193582137895963	11,6073412070203	21886,0065205429	0,204437568557605	0,000539045555967564	0,275499414072198	0,00203349695182969	8,4065057484573	143568,235856279	0,206704318396227	0,00013168776000024	0,27776616391082	0,00796692592586678	12,5569015873768	22330,2663807223	0,205804235224272	0,0130992541326701	0,276866080738865	0,00174724535549084	13,2152753323493	20526,4629037184	0,206029235224272	-0,00460981700538792	0,277091080738865	0,000859503701663107	11,6512516829625	23880,9158439203	0,203979318396227	0,00179448291350452	0,27504116391082	0,000279429966015178	10,1054305771479	142074,24168273	0,203520985062893	0,064671544820808	0,274582830577486	0,00862342126085222	9,34332214698752	395616,881899389	0,20488765172956	0,00232748866981291	0,275949497244153	0,00393330896861831	11,3143323436209	26767,6700174218	0,205345901890938	0,00147033476153068
0,211257460309926	-0,013913845275489	0,28231930582452	0,00193385830203021	11,6114360987726	21892,0114897218	0,208532460309926	0,00056133005291488	0,27959430582452	0,00203336406321237	8,41060064020962	143730,617150075	0,21079921138992	0,00139032154493447	0,281861056904514	0,00796721272388031	12,5609964803705	22375,9587093938	0,209899126976593	0,0123101190141366	0,280960972491186	0,00174531327761568	13,2193702241016	20532,7608050759	0,210124126976593	-0,0061202044131184	0,281185972491186	0,00085948844348713	11,6553465747148	23811,3759068594	0,20807421138992	0,00234813169797124	0,279136056904514	0,000280469744849421	10,1095254701416	134309,023441788	0,207615878056587	0,0635724017742889	0,27867772357118	0,00861780770017704	9,34741703998121	390992,731753844	0,208982544723254	0,00208449087969121	0,280044390237847	0,00392952278854328	11,3184272366146	26733,0611198673	0,20944079364326	0,00148284624487866
0,215352352062248	-0,0139065236318963	0,286414197576841	0,00193117029125331	11,6155309905249	21894,0194248247	0,212627352062248	0,000603868328640108	0,283689197576841	0,0020330169900818	8,41469553196195	143783,520892329	0,214894104383614	0,00368926196621646	0,285955949898207	0,00796803917371788	12,5650913733642	22394,914527363	0,213994018728914	0,0115391893966016	0,285055864243508	0,00174450181712648	13,2234651158539	20526,4045997182	0,214219018728914	-0,00724716443308758	0,285280864243508	0,000858587339314172	11,6594414664671	23715,5423166002	0,212169104383614	0,00282937909582756	0,283230949898207	0,000281373376016114	10,1136203631353	134671,736895185	0,211710771050281	0,0616166380135552	0,282772616564874	0,00861971693653322	9,3515119329749	403406,785877405	0,213077437716948	0,00182858088125154	0,284139283231541	0,00392484501190315	11,3225221296083	26695,8553402832	0,213535685395581	0,00147887778989985
0,219447243814569	-0,0139035943816552	0,290509089329162	0,00192686684571406	11,6196258822773	21897,4454388463	0,216722243814569	0,000650759381361608	0,287784089329162	0,00203205636773348	8,41879042371427	143880,384730181	0,218988997377308	0,00550237380361825	0,290050842891901	0,00796898534667286	12,5691862663579	22372,4424702932	0,218088910481236	0,0108503849808157	0,289150755995829	0,00174392103462905	13,2275600076062	20466,0840574929	0,218313910481236	-0,00823760182427136	0,289375755995829	0,0008566877816076	11,6635363582195	23618,5933984289	0,216263997377308	0,00321693909706047	0,287325842891901	0,000282108410034854	10,117715256129	135787,255148942	0,215805664043975	0,0588717293179958	0,286867509558568	0,00862471682278032	9,3556068259686	443635,618717797	0,217172330710641	0,00151052211473293	0,288234176225235	0,00392161498950109	11,326617022602	26654,8749450253	0,217630577147902	0,00147125386504714
0,22354213556689	-0,0139055041775102	0,294603981081484	0,00192991670452983	11,6237207740296	21903,6033161308	0,22081713556689	0,000711218642551885	0,291878981081484	0,0020304780089341	8,42288531546659	144015,182723552	0,223083890371002	0,00676475007213452	0,294145735885595	0,00796909566480155	12,5732811593516	22305,6373028301	0,222183802233557	0,0102663964975462	0,29324564774815	0,00174349402053014	13,2316548993585	20376,3141141796	0,222408802233557	-0,00913715518899779	0,29347064774815	0,00085236198544405	11,6676312499718	23564,4532443599	0,220358890371002	0,00309406346589978	0,291420735885595	0,000282675689946402	10,1218101491227	136257,263576279	0,219900557037669	0,0556427845119886	0,290962402552262	0,00863220587730439	9,35970171896229	481940,74339938	0,221267223704335	0,00122830092531871	0,292329069218928	0,00391916257134638	11,3307119155957	26605,8810674369	0,221725468900224	0,00145951462579115
0,227637027319212	-0,0139211846281625	0,298698872833805	0,00193319577046053	11,6278156657819	21911,8362464002	0,224912027319212	0,000767580781767465	0,295973872833805	0,00202847057132215	8,42698020721891	144125,403109344	0,227178783364696	0,00610547070433352	0,298240628879289	0,00796833848238538	12,5773760523453	22352,5702400158	0,226278693985878	0,00972682443612699	0,297340539500472	0,00174210679751728	13,2357497911109	20321,2442972257	0,226503693985878	-0,00990786575962701	0,297565539500472	0,000840114478992532	11,6717261417241	23524,2304160969	0,224453783364696	0,0028218901943929	0,295515628879289	0,000283376793478869	10,1259050421164	136102,170983578	0,223995450031362	0,0520132358541314	0,295057295545956	0,0086410481914324	9,36379661195598	511444,625145317	0,225362116698029	0,00129529075352599	0,296423962212622	0,00391699334603262	11,3348068085894	26572,294742495	0,225820360652545	0,00143239450318907
0,231731919071533	-0,0139147306727124	0,302793764586126	0,00193593826192706	11,6319105575342	21924,9518489272	0,229006919071533	0,000820004644909859	0,300068764586126	0,00202584919870511	8,43107509897123	144180,490183823	0,23127367635839	0,00677584283781119	0,302335521872983	0,00796771728955064	12,581470945339	22527,3548210451	0,2303735857382	0,00922864238566919	0,301435431252793	0,00173970470210846	13,2398446828632	20248,5711097847	0,2305985857382	-0,00980543754490566	0,301660431252793	0,000834253151037308	11,6758210334764	23477,3683185237	0,22854867635839	0,00258084112207205	0,299610521872983	0,000283978473369794	10,1299999351101	137333,440375326	0,228090343025056	0,0489921582602118	0,299152188539649	0,00863844029189266	9,36789150494968	517277,24852512	0,229457009691723	0,00135506268539275	0,300518855206316	0,00391483157290368	11,3389017015831	26558,0800779123	0,229915252404867	0,00140387712199419
0,235826810823855	-0,0139203436418183	0,306888656338448	0,00193727126384958	11,6360054492865	21931,168724841	0,233101810823855	0,000865562959139058	0,304163656338448	0,00202173519338478	8,43516999072355	144261,785797201	0,235368569352083	0,00765846349310941	0,306430414866677	0,00796636015645268	12,5855658383327	22720,4461943283	0,234468477490521	0,00876111287902137	0,305530323005114	0,0017345850748883	13,2439395746155	20153,3414473651	0,234693477490521	-0,00891958728915624	0,305755323005114	0,000830502288285948	11,6799159252287	23440,0978123406	0,232643569352083	0,00235834988001741	0,303705414866677	0,000284461627623444	10,1340948281038	136883,847402812	0,23218523601875	0,0479741727242492	0,303247081533343	0,00862331311698098	9,37198639794337	469829,285538158	0,233551902685417	0,001314067399019	0,30461374820001	0,0039126538939114	11,3429965945768	26543,8754602686	0,234010144157188	0,00137720880230433
0,239921702576176	-0,0139335980394792	0,310983548090769	0,00193587102868995	11,6401003410389	21942,1682706736	0,237196702576176	0,000870098812322923	0,308258548090769	0,00201718049492989	8,43926488247587	144335,082608425	0,239463462345777	0,00859204864456546	0,31052530786037	0,00796420533014226	12,5896607313264	22917,6472615744	0,238563369242843	0,00821704339634557	0,309625214757436	0,00173044732978092	13,2480344663678	20119,0174731741	0,238788369242843	-0,00802231491891511	0,309850214757436	0,0008285590035901	11,6840108169811	23437,3284286483	0,236738462345777	0,00210317213211964	0,30780030786037	0,000284730170814012	10,1381897210975	134653,377663781	0,236280129012444	0,0488823286218107	0,307341974527037	0,00846501025644336	9,37608129093707	429304,754019444	0,23764679567911	0,0011848148025561	0,308708641193704	0,00391024195121414	11,3470914875705	26522,6002788799	0,238105035909509	0,00134899005134794
0,244016594328497	-0,0138898806425259	0,315078439843091	0,00193367061039849	11,6441952327912	21959,8586356641	0,241291594328497	0,000849582188571816	0,312353439843091	0,00201144085203329	8,4433597742282	144436,396558326	0,243558355339471	0,00946770454280867	0,314620200854064	0,00795787151041709	12,5937556243201	23100,3118566001	0,242658260995164	0,00757933869409378	0,313720106509757	0,00172708403332429	13,2521293581201	20139,0261584388	0,242883260995164	-0,00794621283413324	0,313945106509757	0,000825882659559276	11,6881057087334	23485,5280444421	0,240833355339471	0,00182679610276855	0,311895200854064	0,000284336180902746	10,1422846140911	127590,990259687	0,240375022006138	0,0522626832089206	0,311436867520731	0,00838146745431424	9,38017618393076	396439,808062481	0,241741688672804	0,00108096470887929	0,312803534187398	0,00390805112114051	11,3511863805642	26491,5245648556	0,242199927661831	0,0013201651044243
0,248111486080819	-0,0137966896550618	0,319173331595412	0,00193090472200128	11,6482901245435	21971,3179425286	0,245386486080819	0,000837798516702635	0,316448331595412	0,00200854300569283	8,44745466598052	144472,730984955	0,247653248333165	0,00982205690670639	0,318715093847758	0,00795179193585673	12,5978505173138	23233,9118698566	0,246753152747485	0,00651860737200656	0,317814998262079	0,00172441993027769	13,2562242498725	20173,606822097	0,246978152747485	-0,00866434689245145	0,318039998262079	0,000822277851127538	11,6922006004857	23535,3779219123	0,244928248333165	0,00169355110240371	0,315990093847758	0,000284595399160843	10,1463795070848	120060,759121635	0,244469914999832	0,0557057069437424	0,315531760514425	0,00833568926151704	9,38427107692445	360305,30392414	0,245836581666498	0,000984632679841529	0,316898427181091	0,00390657165481295	11,3552812735579	26464,2862400947	0,246294819414152	0,00130556779773942
0,25220637783314	-0,013726505916777	0,323268223347733	0,00192658539906926	11,6523850162958	21981,9036697856	0,24948137783314	0,000828347246274902	0,320543223347733	0,00200629804856424	8,45154955773284	144504,29684545	0,251748141326859	0,00968227565657791	0,322809986841452	0,00794833917075299	12,6019454103074	23310,1757597832	0,250848044499807	0,00574095126649744	0,3219098900144	0,00172842757413998	13,2603191416248	20129,2645033989	0,251073044499807	-0,0103581408992546	0,3221348900144	0,000817992609533711	11,696295492238	23582,4949400526	0,249023141326859	0,00168108245120028	0,320084986841452	0,000284828098103847	10,1504744000785	114916,929071959	0,248564807993525	0,0591647698991787	0,319626653508119	0,00830629528348579	9,38836596991815	331252,339231059	0,249931474660192	0,000909940599914954	0,320993320174785	0,00390557131258975	11,3593761665515	26425,0383290024	0,250389711166473	0,00130631275692404
0,256301269585461	-0,0136809931646395	0,327363115100055	0,0019193173512038	11,6564799080481	21987,4545183689	0,253576269585461	0,000818783999212006	0,324638115100055	0,00200420410454303	8,45564444948516	144561,257972251	0,255843034320553	0,00905539969647916	0,326904879835146	0,00794583453349746	12,6060403033011	23158,6027893556	0,254942936252128	0,00570203903572611	0,326004781766721	0,00173298491706998	13,2644140333771	20058,0552423845	0,255167936252128	-0,0100921975958174	0,326229781766721	0,000811953527197351	11,7003903839903	23616,0639084634	0,253118034320553	0,00177660735990505	0,324179879835146	0,000284959501484288	10,1545692930722	121836,620402873	0,252659700987219	0,0619838428550385	0,323721546501812	0,0082909660124803	9,87975312916141	118266,890227149	0,254026367653886	0,00110449241623328	0,325088213168479	0,00390461370009479	11,3634710595452	26381,4759922206	0,254484602918795	0,00131630075002922
0,260396161337783	-0,0137094967277527	0,331458006852376	0,00192107952339114	11,6605747998005	21998,2479100913	0,257671161337783	0,000808768346828462	0,328733006852376	0,00200223308782266	8,45973934123748	144615,822839103	0,259937927314246	0,00898672982854683	0,33099977282884	0,00794331524832557	12,6101351962948	22989,836470301	0,259037828004449	0,00567497261851352	0,330099673519043	0,00173847198302337	13,2685089251294	19964,5356675728	0,259262828004449	-0,00796799315712191	0,330324673519043	0,000804198679910996	11,7044852757427	23616,8288417466	0,257212927314246	0,00188168889722143	0,32827477282884	0,000284911639984697	10,1586641860659	130612,378051613	0,256754593980913	0,0640862817925337	0,327816439495506	0,0083095700692772	9,8838480221551	122106,869280988	0,25812126064758	0,00148583358166246	0,329183106162173	0,00390346685488773	11,3675659525389	26355,5357838228	0,258579494671116	0,00132822918478016
0,264491053090104	-0,0138004088185515	0,335552898604697	0,0019238744591087	11,6646696915528	22003,8577850546	0,261766053090104	0,000792831286585866	0,332827898604697	0,00200123174716366	8,4638342329898	144659,912590546	0,26403282030794	0,00976995676959609	0,335094665822533	0,00794058774228236	12,6142300892885	22897,2677408531	0,263132719756771	0,00566180645297229	0,334194565271364	0,00174367199457137	13,2726038168818	19898,7646121784	0,263357719756771	-0,00657233438878709	0,334419565271364	0,0008035510744258	11,708580167495	23621,9236223641	0,26130782030794	0,00193884907783219	0,332369665822533	0,000284322361816102	10,1627590790596	140634,473270086	0,260849486974607	0,0636530188091303	0,3319113324892	0,00833469682324213	9,8879429151488	120859,850312353	0,262216153641273	0,00164590476053825	0,333277999155867	0,00390212651664396	11,3716608455326	26328,2738358442	0,262674386423438	0,00134240002555967
0,268585944842426	-0,0138881700024288	0,339647790357019	0,00192678002534051	11,6687645833051	22008,100162311	0,265860944842426	0,000778293351584461	0,336922790357019	0,00200049278435421	8,46792912474212	144675,875862579	0,268127713301634	0,0100943181720744	0,339189558816227	0,00793765266642585	12,6183249822822	22836,195739561	0,267227611509092	0,00574340095137727	0,338289457023685	0,00174846893232622	13,2766987086341	19878,3154419333	0,267452611509092	-0,00590852803131039	0,338514457023685	0,00080962821844419	11,7126750592473	23608,5009893407	0,265402713301634	0,00195039323940295	0,336464558816227	0,00028385063813127	10,1668539720533	153367,252195292	0,264944379968301	0,0629725396611769	0,336006225482894	0,00832247452352661	9,89203780814249	114769,030344515	0,266311046634967	0,00159689128255377	0,337372892149561	0,00390117646111223	11,3757557385263	26299,8642222342	0,266769278175759	0,00136528008883729
0,272680836594747	-0,0138635346038622	0,34374268210934	0,00192907177946907	11,6728594750574	22012,371901439	0,269955836594747	0,000767550040807431	0,34101768210934	0,0019999251013496	8,47202401649445	144715,245766445	0,272222606295328	0,0100063437861767	0,343284451809921	0,00793434038505785	12,6224198752759	22758,0608019607	0,271322503261414	0,00606125194707242	0,342384348776007	0,00175059252123682	13,2807936003864	19867,6652715505	0,271547503261414	-0,00666644715771321	0,342609348776007	0,000817351934238291	11,7167699509996	23569,2278800773	0,269497606295328	0,00190885536394001	0,340559451809921	0,000283604472811242	10,170948865047	166118,283957086	0,269039272961994	0,0620635727045956	0,340101118476588	0,00827143859365096	9,89613270113618	108825,816804984	0,270405939628661	0,00135015103505271	0,341467785143254	0,00390030301004261	11,37985063152	26264,1688385938	0,27086416992808	0,00138046955395543
0,276775728347068	-0,0138336890515822	0,347837573861662	0,00193071176007217	11,6769543668098	22021,2964155791	0,274050728347068	0,000761236840719396	0,345112573861662	0,00199909642029228	8,47611890824677	144778,005598645	0,276317499289022	0,0098782654384304	0,347379344803615	0,00793064510711325	12,6265147682696	22668,7052045075	0,275417395013735	0,0062225328616206	0,346479240528328	0,0017525161517364	13,2848884921387	19848,2872435746	0,275642395013735	-0,00826955230497603	0,346704240528328	0,000821437647100519	11,720864842752	23512,7461041627	0,273592499289022	0,00181470580736304	0,344654344803615	0,000283128605519652	10,1750437580407	163143,658733411	0,273134165955688	0,0610917457047564	0,344196011470282	0,00821992109876231	9,90022759412988	104072,482144326	0,274500832622355	0,00117383488215531	0,345562678136948	0,003899141217075	11,3839455245137	26224,1555682259	0,274959061680402	0,00138815416158113
0,28087062009939	-0,0138101885682623	0,351932465613983	0,00193016639423188	11,6810492585621	22031,6832966892	0,27814562009939	0,000774061268994543	0,349207465613983	0,00199797833084221	8,48021379999909	144797,554481403	0,280412392282715	0,00965510112562443	0,351474237797309	0,00792373953797208	12,6306096612633	22537,5816807394	0,279512286766056	0,00624398077526438	0,350574132280649	0,00175487794052738	13,288983383891	19791,4810207524	0,279737286766056	-0,00950944316303781	0,350799132280649	0,000821664931444247	11,7249597345043	23495,4418473662	0,277687392282716	0,00162714794497413	0,348749237797309	0,000282392304509409	11,6410154497831	26515,4139387841	0,277229058949382	0,0628097926693255	0,348290904463975	0,00817174323092904	9,90432248712357	99771,8161383522	0,278595725616049	0,00108943672856961	0,349657571130642	0,0038976732034142	11,3880404175074	26192,917082949	0,279053953432723	0,00138651840418396
0,284965511851711	-0,0137932972376248	0,356027357366304	0,00192913446898206	11,6851441503144	22048,1701836965	0,282240511851711	0,00080420890791273	0,353302357366304	0,00199574401599306	8,48430869175141	144872,848752881	0,284507285276409	0,00840842936854612	0,355569130791003	0,00791575008564345	12,634704554257	22467,4337361148	0,283607178518378	0,00632924270105818	0,354669024032971	0,00175583631746703	13,2930782756434	19783,0377635228	0,283832178518378	-0,0106375215466258	0,354894024032971	0,000821101050120202	11,7290546262566	23509,8819756003	0,281782285276409	0,00143754199658981	0,352844130791002	0,000281068959188667	11,6451103427768	26592,6265498624	0,281323951943076	0,06362494155167	0,352385797457669	0,008183209880788	9,90841738011727	95478,4555732083	0,282690618609743	0,000968085078637412	0,353752464124336	0,00389491516908256	11,3921353105011	26180,8406153039	0,283148845185044	0,00141429142073117
0,289060403604032	-0,013797888085506	0,360122249118626	0,00192781150929643	11,6892390420667	22067,8575747687	0,286335403604032	0,000828922852286798	0,357397249118626	0,00199373813352582	8,48840358350373	145007,665520634	0,288602178270103	0,00733852667634801	0,359664023784696	0,00790976033924408	12,6387994472507	22439,4942768438	0,287702070270699	0,00751111408047963	0,358763915785292	0,00175530063923061	13,2971731673957	19794,5598058134	0,287927070270699	-0,0118128428213766	0,358988915785292	0,000816314582347029	11,7331495180089	23498,1038588865	0,285877178270103	0,00124521475897241	0,356939023784696	0,000279194276583875	11,6492052357705	26537,8797972933	0,28541884493677	0,0634658827853587	0,356480690451363	0,00819683395431239	9,91251227311096	91673,4115289988	0,286785511603436	0,000808189784647687	0,35784735711803	0,00389292935996453	11,3962302034948	26165,492911536	0,287243736937366	0,00144394980726837
0,293155295356354	-0,0138911646599767	0,364217140870947	0,00192485321787644	11,693333933819	22098,9858873578	0,290430295356354	0,000848112497939136	0,361492140870947	0,00199186886177852	8,49249847525605	145110,656631619	0,292697071263797	0,00643791310718077	0,36375891677839	0,00790445941251112	12,6428943402444	22416,2671216801	0,29179696202302	0,00870986714290584	0,362858807537614	0,00175378393387819	13,301268059148	19790,2722363032	0,29202196202302	-0,0129670952460319	0,363083807537614	0,000811361796011463	11,7372444097612	23472,5348422867	0,289972071263797	0,00103143224084327	0,36103391677839	0,000278074096327364	11,6533001287642	26499,0468612049	0,289513737930464	0,0605028270979174	0,360575583445057	0,00820656209885293	9,91660716610465	89199,1055683265	0,29088040459713	0,000553375688675339	0,361942250111724	0,00389054406895672	11,4003250964885	26145,4604841584	0,291338628689687	0,00144834904325055
0,297250187108675	-0,0139824691232952	0,368312032623268	0,00192753898581781	11,6974288255714	22123,8371998338	0,294525187108675	0,000854397093517957	0,365587032623268	0,00198987950140448	8,49659336700838	145227,677519647	0,296791964257491	0,00580054568945697	0,367853809772084	0,0078996584976593	12,6469892332381	22390,7492205839	0,295891853775342	0,00965192402871492	0,366953699289935	0,00175262005458281	13,3053629509003	19795,9244881847	0,296116853775342	-0,0130186971880643	0,367178699289935	0,000804819296222292	11,7413393015136	23451,5421480521	0,294066964257491	0,000766144597467131	0,365128809772084	0,000276882662419369	11,6573950217579	26457,8556109966	0,293608630924157	0,0582520268011108	0,364670476438751	0,00820278823809611	9,92070205909835	87120,8544890764	0,294975297590824	0,000287119840351325	0,366037143105417	0,00388765618647983	11,4044199894822	26120,0909667071	0,295433520442008	0,00142837567951805
0,301345078860996	-0,0140166427103982	0,37240692437559	0,00193121952161256	11,7015237173237	22138,5822123339	0,298620078860996	0,00083233282625094	0,36968192437559	0,001987757247551	8,5006882587607	145311,81674182	0,300886857251185	0,00675774705517233	0,371948702765778	0,00789544404357756	12,6510841262318	22340,2445552722	0,299986745527663	0,0102710713136709	0,371048591042256	0,00175110826310065	13,3094578426526	19735,6201039364	0,300211745527663	-0,0128338254668996	0,371273591042256	0,000806421039272528	11,7454341932659	23431,5253284964	0,298161857251185	0,00054458396726113	0,369223702765778	0,00027553302094615	11,6614899147516	26427,253854943	0,297703523917851	0,0568466425168877	0,368765369432444	0,00818547550515496	9,92479695209204	85199,7805068961	0,299070190584518	8,45193018817158E-5	0,370132036099111	0,00388491458388953	11,4085148824759	26092,0658567108	0,29952841219433	0,0013818348261037
0,305439970613318	-0,0139792551334741	0,376501816127911	0,0019347544286107	11,705618609076	22152,6049478247	0,302714970613318	0,000810456681244531	0,373776816127911	0,0019859637944692	8,50478315051302	145360,321333686	0,304981750244878	0,00834917546231256	0,376043595759472	0,0078931876204168	12,6551790192255	22255,098524749	0,304081637279984	0,00930557309070958	0,375143482794578	0,0017491846702962	13,313552734405	19683,3759161028	0,304306637279984	-0,0127736587111059	0,375368482794578	0,000809599457520684	11,7495290850182	23415,8811200737	0,302256750244879	0,000375981610968076	0,373318595759472	0,000273542032581999	11,6655848077453	26385,465642871	0,301798416911545	0,0552749264777384	0,372860262426138	0,00818197949263306	9,92889184508573	83556,9320032461	0,303165083578212	8,6701455524046E-5	0,374226929092805	0,00388271715864181	11,4126097754696	26060,9204444033	0,303623303946651	0,00143259758373791
0,309534862365639	-0,013954355731881	0,380596707880232	0,00193809792619542	11,7097135008283	22162,9158534171	0,306809862365639	0,000788732645927315	0,377871707880232	0,00198579377759136	8,50887804226534	145469,599220821	0,309076643238572	0,0100080570042652	0,380138488753166	0,00789128842636085	12,6592739122192	22153,7818960436	0,308176529032306	0,00897795132431579	0,379238374546899	0,00174518179195632	13,3176476261573	19638,3046304094	0,308401529032306	-0,0128658319409105	0,379463374546899	0,000813572225992756	11,7536239767705	23385,6613201682	0,306351643238572	0,000260220128917158	0,377413488753166	0,00027158345780959	11,6696797007389	26339,8672867852	0,305893309905239	0,0535478111444633	0,376955155419832	0,00817399130163962	9,93298673807943	82021,1655913021	0,307259976571906	0,000153085760294141	0,378321822086499	0,00388035622297003	11,4167046684633	26025,6100714039	0,307718195698973	0,00146805776952755
0,313629754117961	-0,0139445978547035	0,384691599632554	0,00194177852253556	11,7138083925806	22172,6704867106	0,310904754117961	0,000767309191849291	0,381966599632554	0,00198651032993548	8,51297293401766	145644,174809983	0,313171536232266	0,0109544651355387	0,384233381746859	0,00788893884411582	12,6633688052129	22053,6723502269	0,312271420784627	0,00890955358098102	0,38333326629922	0,00173907911390404	13,3217425179096	19689,0237003189	0,312496420784627	-0,0136576664409248	0,38355826629922	0,00082187045061734	11,7577188685228	23341,0868883623	0,310446536232266	0,000325461515518801	0,381508381746859	0,000269719785188813	11,6737745937326	26290,9578397681	0,309988202898933	0,0518179817933312	0,381050048413526	0,00816039357336172	9,93708163107312	80909,8675813781	0,311354869565599	0,00023796322177059	0,382416715080193	0,00387777563648588	11,420799561457	25993,0839171336	0,311813087451294	0,00148621986162258
0,317724645870282	-0,014001141477085	0,388786491384875	0,00194446033269034	11,717903284333	22181,0072398306	0,314999645870282	0,00077104288583788	0,386061491384875	0,00198633194953998	8,51706782576998	145785,530001816	0,31726642922596	0,0112114828779298	0,388328274740553	0,00788611138888829	12,6674636982065	21973,7872629671	0,316366312536949	0,00907296263811003	0,387428158051542	0,00173396302227382	13,3258374096619	19748,2345347165	0,316591312536949	-0,0143959104194487	0,387653158051542	0,000831554041130286	11,7618137602752	23278,725543032	0,31454142922596	0,000381826798531068	0,385603274740553	0,000267252244799926	11,6778694867263	26262,6035213226	0,314083095892627	0,0517457091494934	0,38514494140722	0,00827748564182003	9,94117652406681	79931,2428720022	0,315449762559293	0,000341466512337673	0,386511608073886	0,00387577189956695	11,4248944544506	26000,0911470402	0,315907979203615	0,0014431321516128
0,321819537622603	-0,0140450116622536	0,392881383137196	0,00194605171761986	11,7219981760853	22194,0588763598	0,319094537622603	0,000781298726720746	0,390156383137197	0,00198515323322748	8,5211627175223	145873,809397247	0,321361322219654	0,0105932629498688	0,392423167734247	0,00788406620432198	12,6715585912002	21958,1808441845	0,32046120428927	0,00926610181484492	0,391523049803863	0,00173173270528064	13,3299323014143	19746,217401706	0,32068620428927	-0,0150542104492585	0,391748049803863	0,000842775289081361	11,7659086520275	23199,829963535	0,318636322219654	0,000292993649373948	0,389698167734247	0,000264189975219528	11,68196437972	26235,9747787339	0,31817798888632	0,0516703316680464	0,389239834400914	0,00841826514307153	9,94527141706051	78853,6485270577	0,319544655552987	0,000485239255809854	0,39060650106758	0,00387398439218025	11,4289893474443	26020,8409240972	0,320002870955937	0,00138099975439339
0,325914429374925	-0,0140499608325912	0,396976274889518	0,00194166923548674	11,7260930678376	22204,4601412033	0,323189429374925	0,000794240323413528	0,394251274889518	0,00198304321236373	8,52525760927462	146005,526317765	0,325456215213348	0,0111418755510158	0,396518060727941	0,00788234266049104	12,6756534841939	21917,6920652444	0,324556096041591	0,00932983867715378	0,395617941556185	0,00173078476569715	13,3340271931666	19681,1935867453	0,324781096041591	-0,0156401745496798	0,395842941556185	0,000851607654542919	11,7700035437798	23121,9106512553	0,322731215213348	7,49974785184037E-5	0,393793060727941	0,000261648970387788	11,6860592727137	26205,4691001422	0,322272881880014	0,0515878697766641	0,393334727394607	0,00854725352165145	9,9493663100542	77894,2077392752	0,323639548546681	0,000684140593234376	0,394701394061274	0,00387236509006203	11,433084240438	26034,8734407086	0,324097762708258	0,0013353306084405
0,330009321127246	-0,014047029524298	0,401071166641839	0,00193738256052738	11,7301879595899	22219,5882423522	0,327284321127246	0,000809454251192026	0,398346166641839	0,00198066262575914	8,52935250102695	146058,050871985	0,329551108207041	0,0117110759537364	0,400612953721635	0,00788087805922056	12,6797483771876	21853,0787150611	0,328650987793913	0,00926785659026988	0,399712833308506	0,00172935817440516	13,3381220849189	19641,1750663405	0,328875987793913	-0,0162034636023919	0,399937833308506	0,000857793800190077	11,7740984355321	23086,5191394792	0,326826108207041	-0,000139246390941416	0,397887953721635	0,000260359571246023	11,6901541657074	26170,2927197114	0,326367774873708	0,0514882850397872	0,397429620388301	0,00866256170606565	9,9534612030479	78925,6916473234	0,327734441540375	0,00147295905860769	0,398796287054968	0,00387225329112722	11,4371791334317	26037,0258130435	0,328192654460579	0,00132253236269365
0,334104212879567	-0,0140417154709122	0,405166058394161	0,00193438244580432	11,7342828513423	22233,2225785353	0,331379212879567	0,00082272124609961	0,402441058394161	0,00197809151770783	8,53344739277927	146073,891974269	0,333646001200735	0,0120077890056268	0,404707846715329	0,00788221594814258	12,6838432701813	21785,6311234637	0,332745879546234	0,00902129517983161	0,403807725060827	0,00172733919673257	13,3422169766712	19613,1075605734	0,332970879546234	-0,0167568302949202	0,404032725060827	0,000854952473651265	11,7781933272845	23100,7992200468	0,330921001200735	-0,000313873688223746	0,401982846715328	0,000259649528829875	11,6942490587011	26142,6380148876	0,330462667867402	0,051459612565239	0,401524513381995	0,00867336140359276	9,95755609604159	79860,9317105671	0,331829334534069	0,00211285947480812	0,402891180048662	0,00387261800259596	11,4412740264254	26023,459992889	0,332287546212901	0,00133446588537521
0,338199104631889	-0,0140488632059767	0,409260950146482	0,00193391557163408	11,7383777430946	22244,0079244104	0,335474104631889	0,0008334787497308	0,406535950146482	0,00197604965912247	8,53754228453159	146142,902948757	0,337740894194429	0,0120317612813755	0,408802739709022	0,00788390273412979	12,687938163175	21759,5511945354	0,336840771298555	0,00868231484348125	0,407902616813149	0,00172619634620222	13,3463118684235	19580,2926938342	0,337065771298555	-0,0174642027814504	0,408127616813149	0,000835131709051767	11,7822882190368	23128,9832480846	0,335015894194429	-0,000365050889718767	0,406077739709022	0,000260067622587687	11,6983439516948	26115,8109977133	0,334557560861096	0,0509376731297585	0,405619406375689	0,00865379073110867	9,96165098903528	80257,0565199206	0,335924227527762	0,00259325170234367	0,406986073042356	0,0038731633688005	11,4453689194191	26010,2225771835	0,336382437965222	0,00138016619607899
0,34229399638421	-0,0140652984953034	0,413355841898803	0,00193367423366562	11,7424726348469	22268,8763283793	0,33956899638421	0,000829608246543157	0,410630841898803	0,00197395485018143	8,54163717628391	146228,298714421	0,341835787188123	0,0115101268593587	0,412897632702716	0,00788535852124235	12,6920330561687	21760,1039533652	0,340935663050877	0,0082401656737575	0,41199750856547	0,00172873817165892	13,3504067601759	19518,9917988922	0,341160663050877	-0,0178150746837633	0,41222250856547	0,000816444069535539	11,7863831107891	23146,8932019591	0,339110787188123	-0,000408979169543399	0,410172632702716	0,000259872341132154	11,7024388446885	26081,7043518937	0,33865245385479	0,0499612543413877	0,409714299369383	0,00861112188522634	9,96574588202898	79462,895696634	0,340019120521456	0,00262438548728266	0,411080966036049	0,00387298282088431	11,4494638124128	25998,9504461618	0,340477329717543	0,00145144375496751
0,346388888136532	-0,0140503608970966	0,417450733651125	0,00193342791114247	11,7465675265992	22297,3371839585	0,343663888136531	0,000802908924346565	0,414725733651125	0,00197175164251368	8,54573206803623	146275,643468593	0,345930680181817	0,0105466025281194	0,41699252569641	0,00788231926274913	12,6961279491624	21753,6368007567	0,345030554803198	0,00742831238053648	0,416092400317791	0,00173278548888215	13,3545016519282	19443,2534097643	0,345255554803198	-0,0180092926783022	0,416317400317791	0,000799255551649982	11,7904780025414	23148,3699316494	0,343205680181817	-0,000472668239336751	0,41426752569641	0,000258927440425969	11,7065337376822	26053,4104773786	0,342747346848483	0,0486902148953947	0,413809192363077	0,00857369244059907	9,96984077502267	78294,3125872887	0,34411401351515	0,00256219807921672	0,415175859029743	0,00387203095810067	11,4535587054065	25962,357378487	0,344572221469865	0,00153141781176841
0,350483779888853	-0,0140326121920107	0,421545625403446	0,00193532274942082	11,7506624183515	22325,58405236	0,347758779888853	0,000787367282355781	0,418820625403446	0,00197000700394746	8,54982695978855	146238,302513858	0,350025573175511	0,0104460690171451	0,421087418690104	0,00787468143631331	12,7002228421561	21733,8294036352	0,349125446555519	0,00657441856974048	0,420187292070113	0,00173801748344007	13,3585965436805	19415,8572694833	0,349350446555519	-0,0181299075542652	0,420412292070113	0,000783355587566383	11,7945728942937	23120,7692417323	0,347300573175511	-0,000559737754039093	0,418362418690104	0,000256301550335867	11,7106286306759	26021,1070892803	0,346842239842177	0,0468367739065994	0,41790408535677	0,0085339912317154	9,97393566801637	76822,0348954734	0,348208906508844	0,00240060020953005	0,419270752023437	0,0038691091839405	11,4576535984002	25919,7319477099	0,348667113222186	0,00159688281407244
0,354578671641174	-0,0140223592473954	0,425640517155767	0,00193727725128261	11,7547573101039	22335,0338711749	0,351853671641174	0,000780454773126739	0,422915517155767	0,0019679497391068	8,55392185154087	146280,218003306	0,354120466169204	0,0102363340102743	0,425182311683798	0,00786888534771429	12,7043177351498	21670,5905906369	0,353220338307841	0,00654857856087877	0,424282183822434	0,00174340442074053	13,3626914354328	19415,9182883074	0,353445338307841	-0,0181717646925926	0,424507183822434	0,000772910647793442	11,7986677860461	23061,3951542413	0,351395466169204	-0,000744641672532375	0,422457311683798	0,000256253293375333	11,7147235236696	25987,9993469361	0,350937132835871	0,0450989501630334	0,421998978350464	0,00849096885097329	9,97803056101006	76302,3636136251	0,352303799502538	0,00226207142674468	0,423365645017131	0,003867346080979	11,4617484913939	25878,3750210781	0,352762004974508	0,00164587727055909
0,358673563393496	-0,014018127289678	0,429735408908089	0,00193874584648794	11,7588522018562	22348,9377029672	0,355948563393496	0,000785591535903832	0,427010408908089	0,00196545578080889	8,55801674329319	146318,01031671	0,358215359162898	0,00990850752701876	0,429277204677491	0,00786361558544846	12,7084126281435	21579,2572669642	0,357315230060162	0,0068163499319319	0,428377075574755	0,00174615828363892	13,3667863271851	19416,4835622171	0,357540230060162	-0,0179674325399886	0,428602075574755	0,000765635979427824	11,8027626777984	23143,0441630188	0,355490359162898	-0,000889303361845311	0,426552204677491	0,000257655537751074	11,7188184166633	25955,8167548452	0,355032025829565	0,0429073362353374	0,426093871344158	0,00839316760896312	9,98212545400375	75824,6535487273	0,356398692496231	0,00226157856834653	0,427460538010825	0,00386478589857609	11,4658433843876	25837,5077728538	0,356856896726829	0,00163900888452203
0,362768455145817	-0,0140017973276973	0,43383030066041	0,00193980171139712	11,7629470936085	22363,5006338431	0,360043455145817	0,000817997568850365	0,43110530066041	0,00196299756100257	8,56211163504552	146368,287318008	0,362310252156592	0,00924723539814209	0,433372097671185	0,0078589424052605	12,7125075211372	21546,3898600739	0,361410121812484	0,00734319576544369	0,432471967327077	0,00174623205362071	13,3708812189375	19370,5275227138	0,361635121812484	-0,0175231495351096	0,432696967327077	0,000761127017453425	11,8068575695507	23214,5363379398	0,359585252156592	-0,000735935098789282	0,430647097671185	0,000258861481948385	11,722913309657	25927,9575227846	0,359126918823259	0,0404485311291228	0,430188764337852	0,00833310749189777	9,98622034699745	75502,5057456114	0,360493585489925	0,00227067164353548	0,431555431004519	0,00386139967589154	11,4699382773813	25797,7457869798	0,36095178847915	0,00171971321833207
0,366863346898138	-0,0139715728851065	0,437925192412732	0,00194003467008192	11,7670419853608	22375,740687049	0,364138346898138	0,000869037755186922	0,435200192412732	0,00196229104729315	8,56620652679784	146408,621557955	0,366405145150286	0,00855345666128258	0,437466990664879	0,00785521208521504	12,7166024141309	21567,7684083457	0,365505013564805	0,00786866048727346	0,436566859079398	0,0017411903968223	13,3749761106898	19364,3205472465	0,365730013564805	-0,0171448799752491	0,436791859079398	0,000758382164075652	11,810952461303	23262,8936680477	0,363680145150286	-0,000368915654562647	0,434741990664879	0,000259741045010004	11,7270082026507	25902,6668777147	0,363221811816953	0,0404444622527833	0,434283657331546	0,00835199842686767	9,99031523999114	76977,4445231383	0,364588478483619	0,00219237718882596	0,435650323998212	0,00385609899196851	11,474033170375	25759,9336370046	0,365046680231472	0,00185604911945834
0,37095823865046	-0,0139335452491861	0,442020084165053	0,00193945365898387	11,7711368771131	22392,2549379393	0,36823323865046	0,000903206442448315	0,439295084165053	0,00196338282972244	8,57030141855016	146422,881109596	0,37050003814398	0,00780501430121745	0,441561883658573	0,00785108536574295	12,7206973071246	21576,9223602841	0,369599905317126	0,00868469152703196	0,44066175083172	0,0017349898820822	13,3790710024421	19467,374938159	0,369824905317126	-0,0168255381108744	0,44088675083172	0,000755411661057238	11,8150473530553	23266,7296472535	0,36777503814398	5,45758517982233E-5	0,438836883658573	0,000259861867186228	11,7311030956444	25879,1578567942	0,367316704810646	0,0421090068127109	0,43837855032524	0,00839010626537768	9,99441013298484	81565,1707074143	0,368683371477313	0,00203200107383418	0,439745216991906	0,0038507342567452	11,4781280633687	25721,9822406945	0,369141571983793	0,00196517054257176
0,375053130402781	-0,0138242292266101	0,446114975917374	0,00193866336241542	11,7752317688655	22402,1748628751	0,372328130402781	0,000920189493029717	0,443389975917374	0,00196455274605836	8,57439631030248	146410,163694519	0,374594931137673	0,00660192679253781	0,445656776652267	0,00784645376538899	12,7247922001183	21592,5390802663	0,373694797069448	0,0104610093334123	0,444756642584041	0,00172807980158323	13,3831658941944	19674,772821693	0,373919797069448	-0,0165080523442061	0,444981642584041	0,000752041949525655	11,8191422448077	23228,4568349612	0,371869931137674	0,000446422368422812	0,442931776652267	0,000260229111224819	11,735197988638	25851,9515450658	0,37141159780434	0,0432744422063695	0,442473443318933	0,00842993866825368	9,99850502597853	85593,6487424745	0,372778264471007	0,00180114873978382	0,4438401099856	0,00384667756341917	11,4822229563624	25673,4474252347	0,373236463736114	0,00204667930422398
0,379148022155102	-0,0136994353303341	0,450209867669696	0,00193773238686495	11,7793266606178	22404,1090188697	0,376423022155102	0,000901552512716437	0,447484867669696	0,00196536072729156	8,5784912020548	146345,934891762	0,378689824131367	0,00540075985074008	0,449751669645961	0,00784046183451444	12,728887093112	21609,4384651087	0,377789688821769	0,011702252710773	0,448851534336362	0,00171726795401479	13,3872607859467	19972,603496092	0,378014688821769	-0,0162605031432307	0,449076534336362	0,000745758675231113	11,82323713656	23206,3694010586	0,375964824131367	0,000558251584783454	0,447026669645961	0,000260613624882073	11,7392928816317	25821,7922867611	0,375506490798034	0,0442420371972154	0,446568336312627	0,00847040786773222	10,0025999189722	88945,4882087594	0,376873157464701	0,00161601981126869	0,447935002979294	0,00384313062064696	11,4863178493561	25637,8613275211	0,377331355488436	0,00207006228414717
0,383242913907424	-0,0135772828660021	0,454304759422017	0,00193636102621387	11,7834215523701	22417,6326280242	0,380517913907424	0,000894375061852171	0,451579759422017	0,00196580113480854	8,58258609380712	146381,444425525	0,382784717125061	0,00420680040949107	0,453846562639654	0,00783532339352474	12,7329819861056	21544,4966546621	0,38188458057409	0,0123699315487678	0,452946426088684	0,00170714299741744	13,3913556776991	20332,7892330194	0,38210958057409	-0,0160847011719257	0,453171426088684	0,000738777268722662	11,8273320283123	23160,1570836411	0,380059717125061	0,000417476093126194	0,451121562639654	0,000260790594323313	11,7433877746254	25793,1582858897	0,379601383791728	0,0495315145226211	0,450663229306321	0,00853540991251177	10,0066948119659	88330,7351526839	0,380968050458394	0,00145540701985077	0,452029895972988	0,00383784272317453	11,4904127423498	25604,8535449396	0,381426247240757	0,00205993104047346
0,387337805659745	-0,0134268951922349	0,458399651174338	0,0019369195110736	11,7875164441224	22437,3457650397	0,384612805659745	0,000897580645167451	0,455674651174338	0,00196549402093442	8,58668098555944	146457,839109028	0,386879610118755	0,00312772935005091	0,457941455633348	0,00783053685559758	12,7370768790993	21504,9333225733	0,385979472326412	0,0114308927115788	0,457041317841005	0,00170459365852969	13,3954505694514	20680,2201429035	0,386204472326412	-0,0160435809646755	0,457266317841005	0,000733150459994288	11,8314269200646	23118,3664757445	0,384154610118755	0,000222742186119088	0,455216455633348	0,000260753486042084	11,7474826676191	25772,8245179483	0,383696276785422	0,0558597301271183	0,454758122300015	0,00859500555651652	10,0107897049596	87204,2583190612	0,385062943452088	0,00131830804894555	0,456124788966682	0,00383073189953152	11,4945076353434	25571,5562381397	0,385521138993078	0,00208569320030556
0,391432697412067	-0,0132868150468561	0,46249454292666	0,00193731060321707	11,7916113358748	22449,1498038394	0,388707697412067	0,000902483719728836	0,45976954292666	0,00196455711231865	8,59077587731177	146472,819394157	0,390974503112449	0,00240757308612314	0,462036348627042	0,0078260169753047	12,741171772093	21488,8667461678	0,390074364078733	0,0109697998924234	0,461136209593326	0,00170271058372766	13,3995454612037	20969,2440907516	0,390299364078733	-0,0161389566077458	0,461361209593326	0,000726274204316054	11,835521811817	23069,4031080585	0,388249503112449	0,000131170047186621	0,459311348627042	0,000260315936640018	11,7515775606128	25752,8022526753	0,387791169779115	0,0611728592441928	0,458853015293709	0,00864617529853574	10,0148845979533	85723,9620409291	0,389157836445782	0,00121099652156081	0,460219681960375	0,00382590407950872	11,4986025283371	25543,9217446843	0,3896160307454	0,00209965140990862
0,395527589164388	-0,0132349382638664	0,466589434678981	0,00193732087711319	11,7957062276271	22457,6705596763	0,392802589164388	0,000900840198110462	0,463864434678981	0,00196304473454592	8,59487076906409	146446,833291916	0,395069396106143	0,0020215267730996	0,466131241620736	0,00782277953997846	12,7452666650867	21469,4196226991	0,394169255831055	0,010312651060814	0,465231101345648	0,00170074113023184	13,403640352956	20951,4851541035	0,394394255831055	-0,0165225818536639	0,465456101345648	0,00071799509640409	11,8396167035693	23009,5587896547	0,392344396106143	7,15717486093853E-5	0,463406241620736	0,000258114716225058	11,7556724536065	25733,0774325913	0,391886062772809	0,0654884554971124	0,462947908287402	0,00861450520844149	10,018979490947	84039,5154570375	0,393252729439476	0,00109298104461851	0,464314574954069	0,00382375872058159	11,5026974213308	25522,8942111324	0,393710922497721	0,00210185044066538
0,399622480916709	-0,0132629433676535	0,470684326431302	0,00193569235673297	11,7998011193794	22460,9981342674	0,396897480916709	0,000892359791454748	0,467959326431303	0,00196177751141358	8,59896566081641	146457,161572119	0,399164289099836	0,001957459417482	0,47022613461443	0,00782121075762607	12,7493615580804	21448,2362407914	0,398264147583376	0,00946882143354201	0,469325993097969	0,00169637754872873	13,4077352447084	20926,3866992017	0,398489147583376	-0,0169631587515503	0,469550993097969	0,000716108238820902	11,8437115953216	22971,3943712013	0,396439289099836	-1,50504667571896E-5	0,46750113461443	0,000255608279313583	11,7597673466002	25711,3886612418	0,395980955766503	0,0684485004122752	0,467042801281096	0,0086119949159449	10,0230743839407	82484,4294801677	0,39734762243317	0,000963881393504181	0,468409467947763	0,0038224922293681	11,5067923143245	25496,6462319091	0,397805814250043	0,00208355844403995
0,403717372669031	-0,0133153999243769	0,474779218183624	0,00193183339155587	11,8038960111317	22472,9040152167	0,400992372669031	0,000866049358297647	0,472054218183624	0,0019600321051341	8,60306055256873	146477,352358026	0,40325918209353	0,0023854469659266	0,474321027608124	0,00782059436415547	12,7534564510741	21479,8680846397	0,402359039335697	0,00848233075332574	0,47342088485029	0,00169454070728159	13,4118301364607	20916,1782709366	0,402584039335697	-0,0174759480826256	0,47364588485029	0,000718490346799154	11,8478064870739	22992,2214849825	0,40053418209353	-0,000123598603372707	0,471596027608124	0,000253800949644185	11,7638622395939	25686,9572693836	0,400075848760197	0,0752772870063146	0,47113769427479	0,00862602238194621	10,0271692769344	80960,3286763615	0,401442515426864	0,000808989443299245	0,472504360941457	0,00382188201965543	11,5108872073182	25468,3332644269	0,401900706002364	0,00206445049791934
0,407812264421352	-0,0133797460111051	0,478874109935945	0,00192812153043299	11,807990902884	22481,0903240198	0,405087264421352	0,000830498980207087	0,476149109935945	0,00195776213404113	8,60715544432105	146468,892551063	0,407354075087224	0,00330883810072929	0,478415920601817	0,00781975647713948	12,7575513440678	21545,6239066794	0,406453931088019	0,00836464090536077	0,477515776602612	0,00169701749085144	13,415925028213	20917,3350952945	0,406678931088019	-0,0183126530593672	0,477740776602612	0,000722345762523193	11,8519013788262	23001,2093051649	0,404629075087224	-0,000196604818108353	0,475690920601817	0,000252108025965682	11,7679571325876	25659,0988816607	0,404170741753891	0,0825441313054205	0,475232587268484	0,00861586717768818	10,0312641699281	79582,492325228	0,405537408420557	0,000649775176167575	0,476599253935151	0,0038216157272569	11,5149821003119	25448,8331279313	0,405995597754685	0,0020452656513255
0,411907156173673	-0,0134563227484045	0,482969001688267	0,00192359704993704	11,8120857946364	22487,6194970933	0,409182156173673	0,000796483299335236	0,480244001688267	0,0019551108425701	8,61125033607337	146343,987235761	0,411448968080918	0,00524246651219965	0,482510813595511	0,00781860477853346	12,7616462370615	21593,8440455508	0,41054882284034	0,00847187859609975	0,481610668354933	0,00170199487917503	13,4200199199653	20952,2251145486	0,41077382284034	-0,0181885544058752	0,481835668354933	0,000726212986514077	11,8559962705786	22997,0153567488	0,408723968080918	-0,000319051727118612	0,479785813595511	0,000250461342942228	11,7720520255813	25630,2608336452	0,408265634747585	0,084347343252611	0,479327480262178	0,00857946998170422	10,0353590629218	78296,2144759865	0,409632301414251	0,000583250868649644	0,480694146928845	0,00382244727097226	11,5190769933056	25432,1736692024	0,410090489507007	0,00203596714232428
0,416002047925995	-0,0135611258433484	0,487063893440588	0,0019181928109866	11,8161806863887	22503,9535530833	0,413277047925995	0,000782985163822131	0,484338893440588	0,00195210295828774	8,61534522782569	146206,749460813	0,415543861074612	0,00736283821254609	0,486605706589205	0,00781665176410663	12,7657411300552	21623,6228506289	0,414643714592661	0,00879380421844079	0,485705560107255	0,0017077154315302	13,4241148117176	20875,9610699285	0,414868714592661	-0,0179927787763271	0,485930560107255	0,000729979894892734	11,8600911623309	22987,1628616724	0,412818861074612	-0,000485511131487227	0,483880706589205	0,000248958068165432	11,776146918575	25607,4215863374	0,412360527741278	0,0812846079846654	0,483422373255872	0,00853809831916639	10,0394539559155	77266,7062247137	0,413727194407945	0,000509878635466747	0,484789039922538	0,00382359395651826	11,5231718862993	25396,9248735593	0,414185381259328	0,00201861829188974
0,420096939678316	-0,0136446917485296	0,491158785192909	0,00191121379115678	11,820275578141	22505,7427778791	0,417371939678316	0,000771448972471402	0,488433785192909	0,00194625183170719	8,61944011957802	146095,746671231	0,419638754068306	0,00938071701390221	0,490700599582899	0,00781389771207833	12,7698360230489	21546,9364628127	0,418738606344983	0,00936803460247345	0,489800451859576	0,00171327090515126			0,418963606344983	-0,0179251724188464	0,490025451859576	0,000733457635545553	11,8641860540832	22958,8574951871	0,416913754068306	-0,000647364224571569	0,487975599582899	0,00024737652459833	11,7802418115687	25587,9736595467	0,416455420734972	0,0781561241800626	0,487517266249566	0,00855556201601637	10,0435488489092	76229,8229465696	0,417822087401639	0,000434136912395302	0,488883932916232	0,00382303584951086	11,527266779293	25359,4752613205	0,418280273011649	0,00199391762193269
0,424191831430638	-0,0137195385233807	0,495253676945231	0,00190640741546383	11,8243704698933	22511,6816984615	0,421466831430637	0,00076067465971736	0,492528676945231	0,00194406007778199	8,62353501133034	146008,581582858	0,423733647061999	0,01102408737114	0,494795492576593	0,00780930686634507	12,7739309160426	21490,0721710905	0,422833498097304	0,00962388382980237	0,493895343611897	0,00171598868129197			0,423058498097304	-0,0179758471222594	0,494120343611897	0,000736636506709191	11,8682809458355	22913,8627930594	0,421008647061999	-0,0007583987612185	0,492070492576593	0,00024570181370403	11,7843367045624	25567,9069109186	0,420550313728666	0,0749492899789407	0,491612159243259	0,0086111536513234	10,0476437419029	75163,9851239697	0,421916980395333	0,000424502873118016	0,492978825909926	0,0038206836050888	11,5313616722867	25323,2976224843	0,422375164763971	0,00196640385973308
0,428286723182959	-0,0137992316875768	0,499348568697552	0,00190347156606125	11,8284653616456	22522,441247769	0,425561723182959	0,000751162652955285	0,496623568697552	0,00194257151022187	8,62762990308266	146027,857893216	0,427828540055693	0,0122998101000663	0,498890385570287	0,00780421382459999	12,7780258090363	21432,9244949293	0,426928389849625	0,00954197282065475	0,497990235364219	0,00171578902751563			0,427153389849625	-0,0180943500335104	0,498215235364219	0,000737199880968646	11,8723758375878	22842,1194837157	0,425103540055693	-0,000901175111800831	0,496165385570287	0,000244427267509998	11,7884315975561	25543,8684792195	0,42464520672236	0,0713172117122957	0,495707052236953	0,00866412195500822	10,0517386348966	74011,8423830208	0,426011873389027	0,000403281534725394	0,49707371890362	0,00381443868957973	11,5354565652804	25280,0210477731	0,426470056516292	0,00193965530523512
0,43238161493528	-0,0138840341263833	0,503443460449873	0,00190144207853989	11,832560253398	22527,6689997408	0,42965661493528	0,000751700438383135	0,500718460449873	0,00194114528888145	8,63172479483498	146066,458409851	0,431923433049387	0,0129647426631559	0,50298527856398	0,00779612138110469	12,78212070203	21369,5811660522	0,431023281601947	0,00853651645982994	0,50208512711654	0,00171174870364115			0,431248281601947	-0,0180300692999509	0,50231012711654	0,000721181017536559	11,8764707293402	22775,2500637982	0,429198433049387	-0,00107162391051287	0,50026027856398	0,000243181759324071	11,7925264905498	25513,3481821687	0,428740099716054	0,0681783877407263	0,499801945230647	0,00871074322938618	10,0558335278902	72609,0337259242	0,43010676638272	0,000368150521368175	0,501168611897314	0,00380917377694085	11,5395514582741	25239,3654022466	0,430564948268614	0,00196972877018711
0,436476506687602	-0,0139799886826245	0,507538352202195	0,00189915181411883	11,8366551451503	22532,2968842591	0,433751506687602	0,000752189131558346	0,504813352202195	0,00193975346803005	8,6358196865873	145957,174017078	0,436018326043081	0,0132477657080293	0,507080171557674	0,00778729602861703	12,7862155950237	21299,1621859285	0,435118173354268	0,00755351324410556	0,506180018868861	0,00170913941609967			0,435343173354268	-0,0167582980136693	0,506405018868861	0,000704960556063227	11,8805656210925	22727,0969953817	0,433293326043081	-0,00122561214038769	0,504355171557674	0,000241920035334792	11,7966213835435	25476,5651690267	0,432834992709748	0,0653232150025921	0,503896838224341	0,00866518541664355	10,0599284208839	71579,895168632	0,434201659376414	0,000282444472966943	0,505263504891007	0,00380455228864673	11,5436463512678	25204,8311235616	0,434659840020935	0,00201564290938078
0,440571398439923	-0,0140435031519308	0,511633243954516	0,00189651155473372	11,8407500369026	22534,9906685808	0,437846398439923	0,000751269157217951	0,508908243954516	0,00193881190611692	9,0371190783148	70299,3402025007	0,440113219036775	0,01314796515218	0,511175064551368	0,00778567488893603	12,7903104880174	21253,1101955741	0,43921306510659	0,00658667100501584	0,510274910621183	0,00170636495262131			0,43943806510659	-0,0144581540491521	0,510499910621183	0,000699233757193827	11,8846605128448	22700,1587217249	0,437388219036775	-0,00131749009043965	0,508450064551368	0,000239796694494523	11,8007162765371	25442,0041667625	0,436929885703441	0,0626428150980832	0,507991731218035	0,00861882343090165	10,0640233138776	70759,563760552	0,438296552370108	0,000332809227952632	0,509358397884701	0,00380045726982085	11,5477412442615	25176,7972461567	0,438754731773256	0,00203814453705681
0,444666290192244	-0,0140163643645623	0,515728135706838	0,00189251979736644	11,8448449286549	22536,6304842304	0,441941290192244	0,000749437162574922	0,513003135706838	0,00193870266973296	9,04121397006712	70240,0485458504	0,444208112030469	0,0122965904904768	0,515269957545062	0,00778800438748185	12,7944053810111	21216,0038855312	0,443307956858911	0,00558177855576283	0,514369802373504	0,00170323478569821			0,443532956858911	-0,0126741941596471	0,514594802373504	0,000695468768720782	11,8887554045971	22676,0723394161	0,441483112030469	-0,00135017165757009	0,512544957545062	0,000238816036063977	11,8048111695308	25416,1888021162	0,441024778697135	0,0600917144232697	0,512086624211729	0,00869397578581812	10,0681182068713	70858,2557763401	0,442391445363802	0,000399981433763309	0,513453290878395	0,00379713521922369	11,5518361372552	25146,2643300117	0,442849623525578	0,00203957858731802
0,448761181944566	-0,0140030532464351	0,519823027459159	0,00188910587971032	11,8489398204073	22538,4989709059	0,446036181944566	0,000753509899724127	0,517098027459159	0,00193940437520813	9,04530886181944	70086,2052326607	0,448303005024162	0,011549792692981	0,519364850538756	0,007790362390015	12,7985002740047	21148,1001973322	0,447402848611232	0,00561450598470832	0,518464694125826	0,00169928946816996			0,447627848611232	-0,0113492637656674	0,518689694125826	0,000691803576999345	11,8928502963494	22658,6419029261	0,445578005024163	-0,00131639441913555	0,516639850538756	0,000238159614544829	11,8089060625245	25393,4311261101	0,445119671690829	0,0571330034205542	0,516181517205422	0,00878188317911828	10,072213099865	72330,1007627569	0,446486338357496	0,000493969315022559	0,517548183872089	0,00379585898325931	11,5559310302489	25108,7175969217	0,446944515277899	0,00203707872164019
0,452856073696887	-0,0140038716909185	0,52391791921148	0,00188542334490466	11,8530347121596	22535,8711995895	0,450131073696887	0,000758120359441505	0,52119291921148	0,00193977624657924	9,04940375357176	69955,396458248	0,452397898017856	0,010854582074723	0,52345974353245	0,00779173362942634	12,8025951669984	21070,9713226967	0,451497740363554	0,00580622233490101	0,522559585878147	0,00169522957120818			0,451722740363554	-0,00989715048588128	0,522784585878147	0,000688116812623989	11,8969451881018	22687,279353046	0,449672898017856	-0,00130013484224912	0,52073474353245	0,00023753153938476	11,8130009555182	25368,0281948614	0,449214564684523	0,0555254388615095	0,520276410199116	0,00885150322141487	10,0763079928587	73867,9579501052	0,45058123135119	0,000791461803402908	0,521643076865783	0,00379494143723372	11,5600259232425	25069,9413139562	0,45103940703022	0,00202477035896379
0,456950965449208	-0,0140336576033211	0,528012810963802	0,0018813987592752	11,8571296039119	22532,0722510033	0,454225965449208	0,00075309018931863	0,525287810963802	0,00193973024713191	9,05349864532408	69842,6069451795	0,45649279101155	0,0101382857543042	0,527554636526143	0,00779211022940339	12,8066900599921	21030,9701744583	0,455592632115875	0,0058270710523512	0,526654477630468	0,00168777927087261			0,455817632115875	-0,00697765528555329	0,526879477630468	0,000677788631663124	11,9010400798541	22736,8902398534	0,45376779101155	-0,00130249445591574	0,524829636526143	0,000236913734727908	11,8170958485119	25340,9485799202	0,453309457678217	0,0614432077311391	0,52437130319281	0,00890204238604432	10,0804028858524	75123,7078687408	0,454676124344883	0,000998428478373632	0,525737969859477	0,00379396939636453	11,5641208162362	25046,5131912803	0,455134298782542	0,00199409735398545
0,46104585720153	-0,0140711471775404	0,532107702716123	0,00187925751248339	11,8612244956642	22533,9597014865	0,45832085720153	0,000738227583689158	0,529382702716123	0,00193881056544868	9,0575935370764	69792,2237855958	0,460587684005244	0,00936522172429397	0,531649529519837	0,00779105218363371	12,8107849529858	20979,3424353333	0,459687523868196	0,00567673093613666	0,53074936938279	0,00167916448791148			0,459912523868196	-0,00425144462670128	0,53097436938279	0,000668984782163511	11,9051349716064	22762,9252838836	0,457862684005244	-0,00135389373446574	0,528924529519837	0,000236669659241658	11,8211907415056	25310,0745484445	0,457404350671911	0,0676887563292924	0,528466196186504	0,00891537646366806	10,0844977788461	74445,9756198786	0,458771017338577	0,00111383402915728	0,52983286285317	0,00379460595423414	11,5682157092299	25037,8306159808	0,459229190534863	0,00196576865803593
0,465140748953851	-0,014096853007628	0,536202594468444	0,00188164009500848	11,8653193874165	22553,8257493345	0,462415748953851	0,000703059451198324	0,533477594468444	0,00193783713416904	9,06168842882872	69682,0512207136	0,464682576998938	0,00794889281929774	0,535744422513531	0,00778927525415657	12,8148798459795	20932,8214469244	0,463782415620518	0,00522221605792873	0,534844261135111	0,00167555966493669			0,464007415620518	-0,00173636287637497	0,535069261135111	0,000680553770466345	11,9092298633587	22748,6283073298	0,461957576998938	-0,00138860346751992	0,533019422513531	0,000236810380326179	11,8252856344993	25271,5039036258	0,461499243665604	0,0711170101179431	0,532561089180198	0,00884341388919414	10,0885926718398	73298,9380250654	0,462865910332271	0,00104882083715892	0,533927755846864	0,00379654530148289	11,5723106022236	25034,3341137346	0,463324082287184	0,00194080666665887
0,469235640706173	-0,0141247972062055	0,540297486220766	0,00188393791043236	11,8694142791689	22564,0264888712	0,466510640706173	0,000687608236626105	0,537572486220766	0,00193398411480612	9,06578332058104	69581,1222343217	0,468777469992631	0,00675887921811485	0,539839315507225	0,00778689269832531	12,8189747389732	20860,7977112151	0,467877307372839	0,00519562781743805	0,538939152887432	0,00167406184321147			0,468102307372839	-1,88452263004144E-5	0,539164152887432	0,000695929120347587	11,9133247551111	22758,2298805865	0,466052469992632	-0,00147260608782129	0,537114315507225	0,000237118807949694	11,829380527493	25230,2411032781	0,465594136659298	0,0718644340267379	0,536655982173891	0,00886147076994897	10,0926875648335	72671,9265845849	0,466960803325965	0,00104374316964831	0,538022648840558	0,00379879168737479	11,5764054952173	25028,5926279762	0,467418974039506	0,00193827204911383
0,473330532458494	-0,0141570769196657	0,544392377973087	0,00188570177230674	11,8735091709212	22565,0770793631	0,470605532458494	0,000678475984272824	0,541667377973087	0,00192992956455298	9,06987821233337	69493,675345157	0,472872362986325	0,00646885429496891	0,543934208500919	0,00778378038156871	12,8230696319669	20781,5688770378	0,47197219912516	0,00521923469157062	0,543034044639754	0,0016729643444477			0,47219719912516	-0,00119787433005339	0,543259044639754	0,000713178785998995	11,9174196468634	22773,5381004128	0,470147362986326	-0,00159793009366295	0,541209208500919	0,000237063919673441	11,8334754204867	25186,7979069614	0,469689029652992	0,0695172513574406	0,540750875167585	0,00888682739146228	10,0967824578272	72379,5353277077	0,471055696319659	0,00105237491636259	0,542117541834252	0,00379982812599489	11,580500388211	25034,0477893471	0,471513865791827	0,00194497617428807
0,477425424210815	-0,0142299351982566	0,548487269725408	0,00188646559625156	11,8776040626735	22569,9896413076	0,474700424210815	0,000672050815960793	0,545762269725409	0,00192757027387816	9,07397310408569	69413,7158891496	0,476967255980019	0,00670904659959933	0,548029101494612	0,00778482485463059	12,8271645249606	20730,9576680192	0,476067090877482	0,00534004940482415	0,547128936392075	0,00167211490201382			0,476292090877482	-0,00212726381401761	0,547353936392075	0,000732936561709407	11,9215145386157	22790,0505485128	0,474242255980019	-0,00167495340358629	0,545304101494612	0,000236625376222116	11,8375703134804	25142,6098458332	0,473783922646686	0,0647903236780853	0,544845768161279	0,00890970415797609	10,1008773508209	72228,7445327073	0,475150589313353	0,00108255649093932	0,546212434827946	0,00379959526135102	11,5845952812047	25034,3843559468	0,475608757544149	0,00195944991444254
0,481520315963137	-0,0143227127502249	0,55258216147773	0,00188504449501527	11,8816989544258	22575,5065295453	0,478795315963137	0,000668912335480867	0,54985716147773	0,00192607323895256	9,07806799583801	69344,4642019109	0,481062148973713	0,0104816795397327	0,552123994488306	0,00778771403607868	12,8312594179543	20697,4124922726	0,480161982629803	0,00638423842995363	0,551223828144396	0,00167118329377964			0,480386982629803	-0,00333092838613301	0,551448828144396	0,000752301686673188	11,925609430368	22770,1480232567	0,478337148973713	-0,00169319942488423	0,549398994488306	0,000237278425058399	11,8416652064741	25099,4656599937	0,47787881564038	0,0614511217645308	0,548940661154973	0,00892710176701295	10,1049722438146	71864,8624516166	0,479245482307046	0,00127184522705064	0,55030732782164	0,00379865520304388	11,5886901741984	25018,9464351706	0,47970364929647	0,00196612028873266
0,485615207715458	-0,014373657084966	0,556677053230051	0,00188587498754227	11,8857938461781	22574,6149612463	0,482890207715458	0,000681500320996509	0,553952053230051	0,00192498383684693	9,08216288759033	69277,4706202544	0,485157041967407	0,0143452614625125	0,556218887482	0,00779038487902888	12,835354310948	20689,0666114216	0,484256874382124	0,00745514006341241	0,555318719896718	0,00167013763590867			0,484481874382125	-0,00471309261684485	0,555543719896718	0,000769336502676239	11,9297043221203	22747,2048579763	0,482432041967407	-0,00169670440870504	0,553493887482	0,000238664796825295	11,8457600994678	25056,7086075163	0,481973708634074	0,0612309235030119	0,553035554148667	0,00894281328751439	10,1090671368083	71335,3102052395	0,48334037530074	0,00140995028923277	0,554402220815333	0,00379710040963457	11,5927850671921	24989,8413322816	0,483798541048791	0,00196467309520361
0,489710099467779	-0,0143479162529806	0,560771944982372	0,00188805344473535	11,8898887379305	22566,6158154979	0,486985099467779	0,000700535251769095	0,558046944982373	0,00192408113921981	9,08625777934265	69199,786854813	0,489251934961101	0,0171190553523625	0,560313780475694	0,00779210878929047	12,8394492039417	20681,3213904304	0,488351766134446	0,00830590881321511	0,559413611649039	0,00166783033106075			0,488576766134446	-0,00487888835443793	0,559638611649039	0,000783980065793134	11,9337992138727	22706,0913014284	0,486526934961101	-0,00170597374842092	0,557588780475694	0,000240045022910584	11,8498549924615	25009,0216880865	0,486068601627767	0,063779219092837	0,557130447142361	0,00898189694299505	10,113162029802	70189,897538289	0,487435268294434	0,00149289489382078	0,558497113809027	0,00379434426231312	11,5968799601858	24943,3151193307	0,487893432801113	0,00194248961567621
0,493804991220101	-0,0142727265859135	0,564866836734694	0,0018906577159358	11,8939836296828	22559,2032349104	0,491079991220101	0,000716574526209123	0,562141836734694	0,00192159721547223	9,09035267109497	69114,8219986545	0,493346827954794	0,0187669652497708	0,564408673469388	0,00779288411600431	12,8435440969354	20643,6705308673	0,492446657886767	0,00892802420344198	0,563508503401361	0,00166486354967202			0,492671657886767	-0,00347140320653295	0,563733503401361	0,000786141648265789	11,937894105625	22680,9546106366	0,490621827954795	-0,0017221605149877	0,561683673469388	0,000241336441264064	11,8539498854552	24960,3501852479	0,490163494621461	0,0667774013958616	0,561225340136054	0,00902559174614577	10,1172569227957	68935,43914364	0,491530161288128	0,00145935955697504	0,562592006802721	0,00379151137223927	11,6009748531795	24895,5335397558	0,491988324553434	0,00190915092807211
0,497899882972422	-0,0141974367765274	0,568961728487015	0,00189279706742382	11,8980785214351	22555,4444695284	0,495174882972422	0,000729496836894594	0,566236728487015	0,00191747580175447	9,09444756284729	69042,794066071	0,497441720948488	0,0177308091376404	0,568503566463082	0,00779123645112764	12,8476389899291	20602,5240046659	0,496541549639089	0,00902818374055039	0,567603395153682	0,00166176009093439			0,496766549639089	0,00594723869818867	0,567828395153682	0,000782056025661129	11,9419889973773	22643,3148853186	0,494716720948489	-0,00177019046450582	0,565778566463082	0,000242541133343059	11,8580447784489	24909,0488680859	0,494258387615155	0,0795837180484843	0,565320233129748	0,00907099754042493	10,1213518157893	68582,0307196195	0,495625054281822	0,00214759882355455	0,566686899796415	0,0037889864262553	11,6050697461732	24849,5444038148	0,496083216305755	0,00186358962441566
0,501994774724743	-0,0141311817635052	0,573056620239337	0,00189442709783628	11,9021734131874	22557,9824695456	0,499269774724744	0,000735071404378281	0,570331620239337	0,00191503536702089	9,09854245459961	68981,0257001535	0,501536613942182	0,0164376288154457	0,572598459456775	0,00778863452721952	12,8517338829228	20570,6409960073	0,50063644139141	0,00987900596860322	0,571698286906003	0,00165818908357579			0,50086144139141	0,0171356806296863	0,571923286906003	0,000776216559578177	11,9460838891296	22637,0093628691	0,498811613942182	-0,00185211562787591	0,569873459456775	0,000243551137301333	11,8621396714426	24861,9501050882	0,498353280608849	0,093175482016531	0,569415126123442	0,00911146190096916	10,125446708783	68739,2883334673	0,499719947275516	0,00281024941609838	0,570781792790109	0,00378625872523074	11,6091646391669	24819,4041060578	0,500178108058077	0,00181607277199046
0,506089666477065	-0,0140739313881363	0,577151511991658	0,0018968802887071	11,9062683049398	22571,7913414527	0,503364666477065	0,000742338125831385	0,574426511991658	0,00191295680453158	9,10263734635194	68913,0364800017	0,505631506935876	0,0149233567249813	0,576693352450469	0,00778723217822503	12,8558287759165	20551,4658742216	0,504731333143731	0,010805656922445	0,575793178658325	0,00166144635230024			0,504956333143731	0,0265452801359815	0,576018178658325	0,000769070120793594	11,950178780882	22680,6998106951	0,502906506935876	-0,00202747361392394	0,573968352450469	0,000244365187909049	11,8662345644362	24819,3127159554	0,502448173602543	0,107481434982681	0,573510019117136	0,00914667846565823	10,1295416017767	69707,1105599114	0,503814840269209	0,00341853015991548	0,574876685783803	0,00378329425372736	11,6132595321606	24802,5673071346	0,504272999810398	0,00176335916917125
0,510184558229386	-0,0140371792256501	0,581246403743979	0,00189929750547671	11,9103631966921	22591,2451671913	0,507459558229386	0,000751203697328988	0,57852140374398	0,00191084690686321	9,10673223810426	68816,9654186691	0,50972639992957	0,0137570491612018	0,580788245444163	0,00778610669193909	12,8599236689102	20535,8908351325	0,508826224896053	0,0125613764115694	0,579888070410646	0,00166470807118859			0,509051224896053	0,0340397184519292	0,580113070410646	0,000757909885588965	11,9542736726343	22905,0397538971	0,50700139992957	-0,00216741545786926	0,578063245444163	0,000244521307626706	11,8703294574299	24777,1762261724	0,506543066596236	0,122128459886498	0,57760491211083	0,00918412256445659	10,1336364947704	70569,8944085618	0,507909733262903	0,00396156183433664	0,578971578777496	0,00378096382648929	11,6173544251543	24792,4417069442	0,50836789156272	0,00171638358403695
0,514279449981708	-0,0140667329065903	0,585341295496301	0,00190065812519767	11,9144580884444	22598,493764853	0,511554449981708	0,000761271701136243	0,582616295496301	0,00190868759504604	9,11082712985658	68728,9534108729	0,513821292923264	0,0141456346578947	0,584883138437857	0,00778465845364671	12,8640185619038	20528,7554992034	0,512921116648374	0,0139364865499798	0,583982962162967	0,00166726621122806			0,513146116648374	0,0356603627568743	0,584207962162967	0,000743582223034597	11,9583685643866	23166,7172498351	0,511096292923264	-0,00217712067473261	0,582158138437857	0,000244478731836576	11,8744243504236	24740,3947407615	0,51063795958993	0,133034573215797	0,581699805104524	0,00923421570806733	10,1377313877641	71088,0962797033	0,512004626256597	0,00420774288293616	0,58306647177119	0,00377927781544207	11,621449318148	24761,6412340173	0,512462783315041	0,00167735259762081
0,518374341734029	-0,0140924792890448	0,589436187248622	0,00190094125201969	11,9185529801967	22600,4570085822	0,515649341734029	0,000768587715344657	0,586711187248622	0,00190677337382928	9,1149220216089	68658,5263042061	0,517916185916957	0,0151410800577536	0,588978031431551	0,00778285979207827	12,8681134548975	20571,8834571057	0,517016008400695	0,0149203359340982	0,588077853915289	0,00166845022179015			0,517241008400696	0,0332912793032177	0,588302853915289	0,000729215121451918	11,9624634561389	23309,0599383952	0,515191185916958	-0,00208137675247005	0,586253031431551	0,000244294782466425	11,8785192434173	24701,4826316115	0,514732852583624	0,139893599245683	0,585794698098217	0,00928969008013298	10,1418262807578	70004,6762744917	0,516099519250291	0,00433011893388731	0,587161364764884	0,00377819210628362	11,6255442111416	24719,0090585989	0,516557675067362	0,00164552767469648
0,52246923348635	-0,0141143317657853	0,593531079000943	0,0019008566892686	11,922647871949	22602,375815191	0,51974423348635	0,000773298908364369	0,590806079000944	0,00190497779582867	9,11901691336122	68604,5821359352	0,522011078910651	0,015927113915805	0,593072924425245	0,00778046231169792	12,8722083478912	20642,2815484538	0,521110900153017	0,0149767130281257	0,59217274566761	0,00166667482285263			0,521335900153017	0,0311719572331297	0,59239774566761	0,000715073316540961	11,9665583478912	23265,4152338119	0,519286078910651	-0,00201115475770553	0,590347924425245	0,000243492968204411	11,882614136411	24665,4179982232	0,518827745577318	0,134382390413482	0,589889591091911	0,00934573562398188	10,1459211737515	69086,1430115825	0,520194412243985	0,00430194212708002	0,591256257758578	0,0037778564931043	11,6296391041353	24682,2614164835	0,520652566819684	0,00161797765759453
0,526564125238672	-0,0141231144710249	0,597625970753265	0,00190048950989547	11,9267427637014	22601,1135545711	0,523839125238672	0,00077456114944145	0,594900970753265	0,0019023782495088	9,12311180511354	68573,1425161635	0,526105971904345	0,0165579714069603	0,597167817418938	0,00777639867463884	12,8763032408849	20696,9767989209	0,525205791905338	0,0140165916450176	0,596267637419932	0,00166589703845495			0,525430791905338	0,0287241628336132	0,596492637419932	0,000696435496710674	11,9706532396436	23150,3161023314	0,523380971904345	-0,00196902832190586	0,594442817418938	0,000242963929977486	11,8867090294047	24622,539700204	0,522922638571012	0,127872617763283	0,593984484085605	0,00939023869912656	10,1500160667452	70758,9115382736	0,524289305237678	0,00395976104316652	0,595351150752272	0,00377803045145272	11,633733997129	24639,5455356159	0,524747458572005	0,00162744047150297
0,530659016990993	-0,0140150723591988	0,601720862505586	0,00189933728941425	11,9308376554537	22599,756379269	0,527934016990993	0,000762493636377067	0,598995862505586	0,00189893712074862	9,12720669686586	68488,8971020362	0,530200864898039	0,0177835402898502	0,601262710412632	0,00777067684193698	12,8803981338786	20679,100694717	0,52930068365766	0,0136426909929511	0,600362529172253	0,00166494482338568			0,52952568365766	0,0259462657428793	0,600587529172253	0,000676914275631662	11,9747481313959	23048,3173390035	0,527475864898039	-0,00201451950926751	0,598537710412632	0,000242502143927081	11,8908039223984	24574,6870130807	0,527017531564706	0,124883791019116	0,598079377079299	0,00942282142623301	10,1541109597389	72226,2970104509	0,528384198231372	0,00351307060533052	0,599446043745966	0,00377832197995027	11,6378288901227	24574,390519487	0,528842350324326	0,00168247189496642
0,534753908743314	-0,0138410418561408	0,605815754257908	0,00189797987099925	11,934932547206	22606,9163962755	0,532028908743314	0,000768040419136012	0,603090754257908	0,00189456142691727	9,13130158861819	68398,3343247965	0,534295757891733	0,0194476076964371	0,605357603406326	0,00776505355633594	12,8844930268723	20619,9261624402	0,533395575409981	0,0133837112961197	0,604457420924574	0,00166368013467882			0,533620575409981	0,0225508856577219	0,604682420924574	0,000656983261198247	11,9788430231482	22945,5006877261	0,531570757891733	-0,00203414271542152	0,602632603406326	0,00024208269190303	11,8948988153921	24543,6987973384	0,531112424558399	0,122603394850561	0,602174270072993	0,00945209925581724	10,1582058527326	73200,8287521505	0,532479091225066	0,0031297803088004	0,603540936739659	0,00377796843828024	11,6419237831164	24521,9001116168	0,532937242076648	0,00171570876010987
0,538848800495636	-0,0136804052863415	0,609910646010229	0,00189649519553031	11,9390274389583	22609,6699486961	0,536123800495636	0,000772532239627712	0,607185646010229	0,00189011674643694	9,13539648037051	68320,374947668	0,538390650885427	0,0208341514477271	0,60945249640002	0,00776214670202157	12,888587919866	20563,3840491857	0,537490467162302	0,0126774269404012	0,608552312676896	0,00166186105666026			0,537715467162302	0,0193519170875911	0,608777312676896	0,000646483429133263	11,9829379149005	22816,7821244693	0,535665650885427	-0,00203179421908767	0,60672749640002	0,000243353583453583	11,8989937083858	24519,7216606888	0,535207317552093	0,119783161872137	0,606269163066687	0,0094644038631164	10,1623007457263	72898,0692966946	0,53657398421876	0,00283122708546797	0,607635829733353	0,00377693921147266	11,6460186761101	24471,1502138205	0,537032133828969	0,00172716923317006
0,542943692247957	-0,0135366946234817	0,61400553776255	0,00189628395415955	11,9431223307106	22612,451355142	0,540218692247957	0,000775786151291662	0,61128053776255	0,00188449639128095	9,13949137212283	68250,7001923806	0,54248554387912	0,0218487415537483	0,613547389393714	0,0077604000408689	12,8926828128597	20483,9532181683	0,541585358914624	0,0115846692808361	0,612647204429217	0,00165949104899577			0,541810358914624	0,0165694395035609	0,612872204429217	0,000641888398802018	11,9870328066528	22769,8180030335	0,539760543879121	-0,00204505438929894	0,610822389393714	0,0002455290334167	11,9030886013795	24499,7770944793	0,539302210545787	0,116380764692954	0,61036405606038	0,00946676366135004	10,16639563872	71693,5727564666	0,540668877212454	0,00261063751889014	0,611730722727047	0,00377525027254109	11,6501135691038	24420,0870991778	0,54112702558129	0,00169899072135973
0,547038584000278	-0,0134782288621147	0,618100429514872	0,00189616104976694	11,947217222463	22620,6341914643	0,544313584000279	0,000775279224085216	0,615375429514872	0,00187919290661353	9,14358626387515	68171,1265118915	0,546580436872814	0,0207064065900833	0,617642282387407	0,00775957087194761	12,8967777058534	20443,2196403376	0,545680250666945	0,0107318408366464	0,616742096181538	0,00165554228383234			0,545905250666945	0,0164386717543209	0,616967096181538	0,000639724283425207	11,9911276984052	22773,0110434406	0,543855436872814	-0,00207405110431213	0,614917282387407	0,000248462231761934	11,9071834943732	24458,7757711129	0,543397103539481	0,11123452539166	0,614458949054074	0,00946056429200404	10,1704905317137	70761,2763293419	0,544763770206148	0,00240162023857545	0,615825615720741	0,00377492368310143	11,6542084620975	24377,1710716054	0,545221917333612	0,00166430652182238
0,5511334757526	-0,0134441800461968	0,622195321267193	0,00189575886776253	11,9513121142153	22634,1576600346	0,5484084757526	0,000785503463187914	0,619470321267193	0,00187434447534991	9,14768115562747	68076,3894285222	0,550675329866508	0,0190645146446362	0,621737175381101	0,00775810893044589	12,9008725988471	20399,6164357886	0,549775142419266	0,0104134081788203	0,62083698793386	0,00165231602263299			0,550000142419266	0,0179460859402195	0,62106198793386	0,000637364665359451	11,9952225901575	22782,3455268918	0,547950329866508	-0,0021275791375609	0,619012175381101	0,000251035419843568	11,9112783873669	24416,2373695959	0,547491996533175	0,105879833146165	0,618553842047768	0,00944385294366907	10,1745854247074	69975,2437885852	0,548858663199841	0,00220265715001652	0,619920508714435	0,00377375500330085	11,6583033550912	24344,9335496186	0,549316809085933	0,00161567306874183
0,555228367504921	-0,0134350791183167	0,626290213019514	0,00189507508351103	11,9554070059676	22654,7720822401	0,552503367504921	0,000831693197546157	0,623565213019514	0,00187109336601205	9,15177604737979	68005,1259083453	0,554770222860202	0,0178032533410472	0,625832068374795	0,00775590232081599	12,9049674918408	20355,6068306824	0,553870034171588	0,0104290138964705	0,624931879686181	0,00164896980055944			0,554095034171588	0,019631640987593	0,625156879686181	0,000634589703057923	11,9993174819098	22742,7531650735	0,552045222860202	-0,00206293055259495	0,623107068374795	0,000253164109969173	11,9153732803606	24375,0752119699	0,551586889526869	0,103136932705856	0,622648735041462	0,0094183427352446	10,1786803177011	69249,1461773883	0,552953556193535	0,00200088946664719	0,624015401708129	0,00377156485384192	11,6623982480849	24335,3747693961	0,553411700838255	0,00157161662952634
0,559323259257243	-0,0134801970474902	0,630385104771836	0,0018949032476916	11,9595018977199	22660,4706635247	0,556598259257243	0,000873831719595604	0,627660104771836	0,00187092946799349	9,15587093913211	67965,5505503426	0,558865115853896	0,0165928033451096	0,629926961368489	0,00775206427103701	12,9090623848345	20314,9879850261	0,557964925923909	0,0105740830193878	0,629026771438502	0,00164540354880672			0,558189925923909	0,0210667312732616	0,629251771438502	0,000628894417984175	12,0034123736621	22641,0047317574	0,556140115853896	-0,00185729103966322	0,627201961368489	0,000254435841641505	11,9194681733543	24333,9179303125	0,555681782520562	0,101375334147861	0,626743628035156	0,00938462822626359	10,1827752106948	68572,7035900779	0,557048449187229	0,00179360787612823	0,628110294701822	0,00376719099492431	11,6664931410786	24336,9242428465	0,557506592590576	0,00153112673722745
0,563418151009564	-0,0134606814295152	0,634479996524157	0,00189514053011541	11,9635967894723	22662,2183707172	0,560693151009564	0,000908990795102015	0,631754996524157	0,00187011848584495	9,15996583088444	67904,1570576851	0,56296000884759	0,0154249952180878	0,634021854362183	0,00775244903306249	12,9131572778282	20280,5375882781	0,56205981767623	0,0106298200143928	0,633121663190824	0,00164053004775652			0,562284817676231	0,0222010669778647	0,633346663190824	0,000629302844702329	12,0075072654144	22566,8380737704	0,56023500884759	-0,00165090024284402	0,631296854362183	0,000252791829215385	11,923563066348	24287,7002252981	0,559776675514256	0,10065135082269	0,63083852102885	0,00931994562527781	10,1868701036884	68085,2427750594	0,561143342180923	0,001536851112272	0,632205187695516	0,00376400969414816	11,6705880340723	24321,205872201	0,561601484342897	0,00149444666623208
0,567513042761885	-0,0134142639882339	0,638574888276478	0,00189526837744818	11,9676916812246	22657,4753617458	0,564788042761885	0,00088675174820745	0,635849888276479	0,00186833354219603	9,16406072263676	67848,693738284	0,567054901841283	0,0142185912497992	0,638116747355877	0,00775245918535143	12,9172521708219	20213,7405682256	0,566154709428552	0,0105765649163205	0,637216554943145	0,00163976350794998			0,566379709428552	0,0219190124339591	0,637441554943145	0,000635062190426047	12,0116021571668	22488,2796132836	0,564329901841284	-0,001466541208105	0,635391747355877	0,000251160787264771	11,9276579593417	24244,1431310296	0,56387156850795	0,102771169007133	0,634933414022543	0,00924613811039049	10,1909649966821	67552,9106499297	0,565238235174617	0,001302767659366	0,63630008068921	0,00376141853407089	11,674682927066	24286,9478282812	0,565696376095219	0,00146958675502763
0,571607934514207	-0,0133423275906948	0,6426697800288	0,00189524945451678	11,9717865729769	22659,5462650425	0,568882934514207	0,000855770208498454	0,6399447800288	0,00186470864642118	9,16815561438908	67806,3903734103	0,571149794834977	0,0130690966956631	0,64221164034957	0,00775163038896034	12,9213470638156	20166,4408502765	0,570249601180873	0,0100255601151798	0,641311446695466	0,00164002314882481			0,570474601180873	0,0204489407015464	0,641536446695466	0,000642994370787084	12,0156970489191	22378,304930899	0,568424794834977	-0,00128906101513541	0,63948664034957	0,00024978589078342	11,9317528523354	24190,4338989061	0,567966461501644	0,104056352669109	0,639028307016237	0,00917616835529337	10,1950598896758	66970,7029433191	0,569333128168311	0,0010685030247653	0,640394973682904	0,00375929305894296	11,6787778200597	24245,7732089398	0,56979126784754	0,00146197988871376
0,575702826266528	-0,0132429046217249	0,646764671781121	0,00189583483460584	11,9758814647292	22682,4574603159	0,572977826266528	0,000841309966704054	0,644039671781121	0,00186277238313016	9,1722505061414	67787,0374307222	0,575244687828671	0,0119446260678912	0,646306533343264	0,00774942832236467	12,9254419568093	20130,7727945101	0,574344492933195	0,00947102214317416	0,645406338447788	0,00164092408133485			0,574569492933195	0,0201646366460672	0,645631338447788	0,000649728338357094	12,0197919406714	22315,0903816712	0,572519687828671	-0,000899639664605687	0,643581533343264	0,000248647435868774	11,935847745329	24138,0584978626	0,572061354495338	0,104344323216669	0,643123200009931	0,00917215277212276	10,1991547826695	66405,567579146	0,573428021162004	0,000832643986799749	0,644489866676598	0,00375733419072181	11,6828727130534	24206,3980737823	0,573886159599861	0,00152168291021931
0,57979771801885	-0,0131963377218567	0,650859563533443	0,00189712149690935	11,9799763564815	22717,2529251494	0,57707271801885	0,000829691455151459	0,648134563533443	0,00186149078747652	9,17634539789372	67777,3115140817	0,579339580822365	0,0103666079622828	0,650401426336958	0,00774743353942131	12,9295368498029	20085,9310917857	0,578439384685516	0,00892805972219327	0,649501230200109	0,00164503561181222			0,578664384685516	0,0186586367602721	0,649726230200109	0,00065505263319123	12,0238868324237	22270,0218777108	0,576614580822365	-0,00062262423402943	0,647676426336958	0,000248160904303253	11,9399426383227	24090,479584108	0,576156247489032	0,100319864375783	0,647218093003625	0,00918355466254963	10,2032496756632	65708,7149035726	0,577522914155698	0,000579290993132183	0,648584759670291	0,00375538088718484	11,6869676060471	24150,9323889108	0,577981051352183	0,00157357385417475
0,583892609771171	-0,0131970538186536	0,654954455285764	0,00189906701138208	11,9840712482339	22725,7621630108	0,581167609771171	0,000820521283940099	0,652229455285764	0,00186034561464696	9,18044028964604	67748,2634823389	0,583434473816059	0,008793404616528	0,654496319330652	0,00774539133455226	12,9336317427966	20041,5149805697	0,582534276437837	0,00864529358255112	0,653596121952431	0,00165057245141171			0,582759276437837	0,0160984755638517	0,653821121952431	0,000658372911772125	12,0279817241761	22212,847873775	0,580709473816059	-0,000459200678784794	0,651771319330652	0,000247855565333588	11,9440375313164	24044,1436295152	0,580251140482725	0,0955208786434121	0,651312985997319	0,00919892970544323	10,2073445686569	65052,0222654868	0,581617807149392	0,000448605523566001	0,652679652663985	0,00375342085495441	11,6910624990407	24098,0264063529	0,582075943104504	0,00161577717837661
0,587987501523492	-0,0131981850882668	0,659049347038085	0,00190124199323084	11,9881661399862	22722,277969596	0,585262501523492	0,000810397969761447	0,656324347038086	0,00185929325538489	9,18453518139836	67729,3382226272	0,587529366809753	0,00779023657804944	0,658591212324346	0,00774328242764062	12,9377266357903	19985,2380680483	0,586629168190159	0,00885056455892987	0,657691013704752	0,00165726321311591			0,586854168190159	0,0141712415376978	0,657916013704752	0,000659741584918396	12,0320766159284	22171,0714287905	0,584804366809753	-0,000525752226571512	0,655866212324346	0,000247539279458517	11,9481324243101	24007,5298213613	0,584346033476419	0,0917954961187945	0,655407878991012	0,00921761919943908	10,2114394616506	64511,0543684353	0,585712700143086	0,000545172236240448	0,656774545657679	0,00375202132634111	11,6951573920344	24054,0953543445	0,586170834856825	0,00161291528753854
0,592082393275814	-0,0131562916912292	0,663144238790407	0,00190244597495725	11,9922610317385	22737,6920048326	0,589357393275814	0,000799115212398557	0,660419238790407	0,00185855516444736	9,18863007315069	67721,8550383154	0,591624259803446	0,00692662948062378	0,66268610531804	0,00774507882904179	12,941821528784	19899,9096533311	0,59072405994248	0,0107346965100852	0,661785905457073	0,00166528785934185			0,59094905994248	0,0125548268587346	0,662010905457073	0,000657029987502559	12,0361715076807	22130,1902370907	0,588899259803447	-0,000665137440846003	0,65996110531804	0,000247198514929277	11,9522273173038	23974,6659935579	0,588440926470113	0,0883890098170648	0,659502771984706	0,00926455201473863	10,2155343546443	64874,7337729326	0,58980759313678	0,000736120019327414	0,660869438651373	0,00375120291216416	11,6992522850281	24030,2716745707	0,590265726609147	0,00160514481789285
0,596177285028135	-0,0131243571741755	0,667239130542728	0,00190263879875818	11,9963559234908	22764,5255427797	0,593452285028135	0,000782905462105806	0,664514130542728	0,00185781547256816	9,19272496490301	67703,0105941633	0,59571915279714	0,00611054490119707	0,666780998311733	0,0077476973723357	12,9459164217777	19839,1108990614	0,594818951694802	0,0118079979630484	0,665880797209395	0,00167305434749088			0,595043951694802	0,0112456636040079	0,666105797209395	0,000654922438715585	12,040266399433	22066,3971334458	0,59299415279714	-0,000741252838157564	0,664055998311734	0,000246754247993072	11,9563222102975	23929,7546594698	0,592535819463807	0,0849705331123857	0,6635976649784	0,00931371445372277	10,219629247638	65285,9958211305	0,593902486130473	0,000938693799707743	0,664964331645067	0,00375104228663854	11,7033471780218	24009,6512073522	0,594360618361468	0,0016058324240782
0,600272176780456	-0,0131026416471122	0,671334022295049	0,00190450199230823	12,0004508152431	22760,6329763974	0,597547176780456	0,000770800489195027	0,66860902229505	0,00185703760642663	9,19681985665533	67686,015797117	0,599814045790834	0,00535612306399393	0,670875891305427	0,00774903084593568	12,9500113147714	19791,2780359172	0,598913843447123	0,0120921596640011	0,669975688961716	0,0016785072251171			0,599138843447123	0,0105019849231459	0,670200688961716	0,000671898116737228	12,0443612911853	21988,4848760385	0,597089045790834	-0,000804472604330612	0,668150891305427	0,000246615548343932	11,9604171032912	23884,5129750057	0,596630712457501	0,0814692382978652	0,667692557972094	0,00936236072251581	10,2237241406317	65559,9879186457	0,597997379124167	0,00108225548584756	0,669059224638761	0,00375227236285508	11,7074420710155	23975,8584196287	0,59845551011379	0,00159232089373734
0,604367068532778	-0,013103625232514	0,675428914047371	0,00190550232653767	12,0045457069955	22762,2622288938	0,601642068532778	0,000761666273508443	0,672703914047371	0,00185493667377406	9,20091474840765	67665,8297468152	0,603908938784528	0,00493970880650002	0,674970784299121	0,00774898320836883	12,9541062077651	19736,9706899058	0,603008735199444	0,0112946435749591	0,674070580714038	0,00168158719816271			0,603233735199444	0,010043757790343	0,674295580714038	0,000691864100917867	12,0484561829377	21916,4304701678	0,601183938784528	-0,000853114118090077	0,672245784299121	0,000247561144046143	11,9645119962849	23828,0681312347	0,600725605451195	0,0766701769488351	0,671787450965788	0,00941865838052814	10,2278190336254	65196,1286652614	0,602092272117861	0,00116983314137294	0,673154117632455	0,0037535757605277	11,7115369640092	23928,7011282097	0,602550401866111	0,00156652529111762
0,608461960285099	-0,0131194586501748	0,679523805799692	0,00190542482968364	12,0086405987478	22774,7568883106	0,605736960285099	0,000769888330827786	0,676798805799692	0,00185285860316967	9,20500964015997	67648,0040631404	0,608003831778222	0,00453970394794758	0,679065677292815	0,00774566579877698	12,9582011007588	19666,8540585673	0,607103626951766	0,0110716019412481	0,678165472466359	0,00167776765067344			0,607328626951766	0,00964558476516846	0,678390472466359	0,00071079437353601	12,05255107469	21881,3283880357	0,605278831778222	-0,000845015512475144	0,676340677292815	0,000248629769370459	11,9686068892786	23773,390698668	0,604820498444888	0,0707637189715914	0,675882343959482	0,00947409069252973	10,2319139266191	64359,9784392324	0,606187165111555	0,00119548588218463	0,677249010626148	0,00375458960621258	11,7156318570029	23892,9352279071	0,606645293618432	0,00154890902089357
0,61255685203742	-0,0131501738324782	0,683618697552014	0,00190310763625731	12,0127354905001	22795,475873335	0,60983185203742	0,000795919472818828	0,680893697552014	0,00185093888853008	9,20910453191229	67631,0233772719	0,612098724771916	0,00415335214959047	0,683160570286509	0,00774179682427051	12,9622959937525	19640,4848527033	0,611198518704087	0,011595855821076	0,68226036421868	0,00168042470890106			0,611423518704087	0,00895558719332386	0,68248536421868	0,000727450550233015	12,0566459664423	21948,2062396651	0,609373724771916	-0,000805995067468018	0,680435570286509	0,00024925866712578	11,9727017822723	23735,9573038444	0,608915391438582	0,0657534237642231	0,679977236953175	0,00951821640283197	10,2360088196128	64126,5618748705	0,610282058105249	0,00115960589717866	0,681343903619842	0,00375529558522401	11,7197267499966	23858,6992673905	0,610740185370754	0,0015647017975074
0,616651743789742	-0,0132110275652941	0,687713589304335	0,0018999523021746	12,0168303822524	22805,515099971	0,613926743789742	0,000812761183700105	0,684988589304335	0,00184946525341098	9,21319942366461	67622,2028746375	0,616193617765609	0,00375666602177731	0,687255463280203	0,00774192008370315	12,9663908867462	19631,4723805227	0,615293410456408	0,011926988771602	0,686355255971002	0,00168354510410162			0,615518410456408	0,00802594091363251	0,686580255971002	0,000741873201524763	12,0607408581946	22155,6101088782	0,613468617765609	-0,000762197717306225	0,684530463280203	0,000249428046710091	11,976796675266	23703,935497006	0,613010284432276	0,0611931541433219	0,684072129946869	0,00955082521033741	10,2401037126065	64237,9966267178	0,614376951098943	0,00102808964844084	0,685438796613536	0,00375266366636348	11,7238216429903	23828,3577265196	0,614835077123075	0,00164471093550477
0,620746635542063	-0,0132928351170362	0,691808481056656	0,00189823684746918	12,0209252740047	22803,3442410712	0,618021635542063	0,000820453207784579	0,689083481056656	0,00184808176533611	9,21729431541693	67611,8736097236	0,620288510759303	0,00334649869545704	0,691350356273896	0,00774209228251185	12,9704857797399	19599,4560951383	0,61938830220873	0,0120519578302659	0,690450147723323	0,0016866208248251			0,61961330220873	0,00744407724740805	0,690675147723323	0,000754482686477176	12,0648357499469	22436,9834103289	0,617563510759303	-0,000752322400339906	0,688625356273896	0,000248512415380097	11,9808915682597	23683,9107835692	0,61710517742597	0,0570687500020769	0,688167022940563	0,00957768126590419	10,2441986056002	64484,8847518566	0,618471844092636	0,00116009752390997	0,68953368960723	0,00374943652002175	11,727916535984	23793,8382213796	0,618929968875396	0,00186040721184039
0,624841527294385	-0,0134168925538897	0,695903372808978	0,00189732061218292	12,0250201657571	22811,9202359041	0,622116527294385	0,000811970393268978	0,693178372808978	0,0018467278504097	9,22138920716926	67602,8617330983	0,624383403752997	0,00336478063637074	0,69544524926759	0,00774190199897111	12,9745806727336	19510,5144228485	0,623483193961051	0,0115898241647594	0,694545039475644	0,0016896759972172			0,623708193961051	0,00673655339903993	0,694770039475644	0,000774104487589014	12,0689306416993	22610,7932605	0,621658403752997	-0,000776571823201225	0,69272024926759	0,000247786525203101	11,9849864612534	23638,5920310651	0,621200070419664	0,0536046540256202	0,692261915934257	0,00956779824525041	10,2482934985939	65249,4880130572	0,62256673708633	0,00136528647966042	0,693628582600924	0,00374592710634968	11,7320114289777	23745,1804021275	0,623024860627718	0,00197657894091943
0,628936419046706	-0,0135033727721865	0,699998264561299	0,00189707761185894	12,0291150575094	22812,1938729606	0,626211419046706	0,000801521290094906	0,697273264561299	0,00184088813842369	9,22548409892158	67596,1506865935	0,628478296746691	0,00358537697341689	0,699540142261284	0,0077412566310027	12,9786755657273	19465,7203059865	0,627578085713372	0,0105975860089876	0,698639931227966	0,00169280654628913			0,627803085713372	0,00584747366689884	0,698864931227966	0,000793830382786812	12,0730255334516	22576,4481277053	0,625753296746691	-0,000868169128944095	0,696815142261284	0,000247255630413782	11,9890813542471	23588,1638530176	0,625294963413358	0,0504239848885428	0,696356808927951	0,00955364695902962	11,8043528361975	96399,9793887321	0,626661630080024	0,00157713245859441	0,697723475594617	0,00373987378153176	11,7361063219714	23699,9721962726	0,627119752380039	0,00199874395999603
0,633031310799027	-0,0135330851446911	0,70409315631362	0,0018976345839546	12,0332099492617	22795,574477583	0,630306310799027	0,000783563774964741	0,70136815631362	0,00183840325572569	9,2295789906739	67589,8814674681	0,632573189740385	0,00381277647045372	0,703635035254978	0,00773441467652232	12,982770458721	19442,4084018601	0,631672977465694	0,00963402810895404	0,702734822980287	0,0016952319549439			0,631897977465694	0,00383231601854257	0,702959822980287	0,000810426218122612	12,0771204252039	22459,9146843243	0,629848189740385	-0,000972211396240719	0,700910035254978	0,000246728825965613	11,9931762472408	23531,7674094431	0,629389856407051	0,0482004488802279	0,700451701921645	0,00953877252993002	11,8084477291912	88716,1577425384	0,630756523073718	0,00159626304998792	0,701818368588311	0,00373519393909809	11,7402012149651	23651,5482672673	0,63121464413236	0,00193464778196046
0,637126202551349	-0,0135431739785449	0,708188048065942	0,00189825700772831	12,037304841014	22784,8694824707	0,634401202551349	0,00076765861012155	0,705463048065942	0,00183661627017965	9,23367388242622	67585,5341380995	0,636668082734078	0,00375798644255081	0,707729928248672	0,00772427873257331	12,9868653517147	19459,6082189346	0,635767869218015	0,00929677911751261	0,706829714732608	0,00169689586337561			0,635992869218015	0,00286431387703046	0,707054714732608	0,000823818700859299	12,0812153169562	22387,9167176882	0,633943082734079	-0,00109637088204995	0,705004928248672	0,000246179195013963	11,9972711402345	23474,9858445765	0,633484749400745	0,0460585604152532	0,704546594915338	0,00951909446724144	11,8125426221849	80875,8769748376	0,634851416067412	0,00144452389793952	0,705913261582005	0,00373295665658992	11,7442961079588	23620,0571029363	0,635309535884682	0,00190370333811662
0,64122109430367	-0,0135785790077382	0,712282939818263	0,0018983486271442	12,0413997327664	22782,4189735005	0,63849609430367	0,000775871364858532	0,709557939818263	0,00183453838661448	9,23776877417854	67585,957167128	0,640762975727772	0,00343853333724549	0,711824821242366	0,00772229104520587	12,9909602447084	19501,9288721095	0,639862760970337	0,0098135923058899	0,71092460648493	0,00169226355836401			0,640087760970337	0,00212892651773345	0,71114960648493	0,000827396652653375	12,0853102087086	22342,9692152341	0,638037975727772	-0,00123728303832281	0,709099821242366	0,000243200054738155	12,0013660332281	23422,4327647242	0,637579642394439	0,0440354835601959	0,708641487909032	0,00938151385143366	11,8166375151786	79520,9681597975	0,638946309061106	0,00130192538929749	0,710008154575699	0,00373155039059557	11,7483910009525	23582,5081876153	0,639404427637003	0,00187128379487747
0,645315986055991	-0,0136387259826422	0,716377831570584	0,00189789350834348	12,0454946245187	22786,2651266575	0,642590986055991	0,00079133218391198	0,713652831570585	0,00183212976857691	9,24186366593086	67589,453964946	0,644857868721466	0,00298404063048977	0,715919714236059	0,00772044435176393	12,9950551377021	19456,2132521356	0,643957652722658	0,011228688499149	0,715019498237251	0,00168724544318156			0,644182652722658	0,0016063882532091	0,715244498237251	0,000828486479246168	12,0894051004609	22300,1213201236	0,642132868721466	-0,00135433180993043	0,713194714236059	0,000240913416570957	12,0054609262218	23373,8527656961	0,641674535388133	0,0428605779322656	0,712736380902726	0,00925132496188664	11,8207324081723	79786,3582341867	0,643041202054799	0,00116321136912635	0,714103047569393	0,00373084968536665	11,7524858939462	23530,0091660715	0,643499319389325	0,0018368259311943
0,649410877808313	-0,0137344048139386	0,720472723322906	0,00189792249484431	12,049589516271	22788,4577782335	0,646685877808313	0,000806662306434642	0,717747723322906	0,00183008196029666	9,24595855768318	67597,0246434259	0,64895276171516	0,00426257221029384	0,720014607229753	0,00771787653565746	12,9991500306957	19498,0691665086	0,648052544474979	0,0149736639098881	0,719114389989572	0,00167663756621907			0,648277544474979	0,00120816226456458	0,719339389989572	0,000827944451692289	12,0934999922132	22254,1080753446	0,64622776171516	-0,00138234658534769	0,717289607229753	0,00023944207225073	12,0095558192155	23320,0997588225	0,645769428381827	0,0415682141693479	0,71683127389642	0,0091300723058844	11,824827301166	79195,7903128844	0,647136095048493	0,00102616142429562	0,718197940563086	0,00373218708704441	11,7565807869398	23498,7001455825	0,647594211141646	0,00178981610769024
0,653505769560634	-0,0138021266200508	0,724567615075227	0,00189995493492087	12,0536844080233	22774,1914367327	0,650780769560634	0,000823500134018975	0,721842615075227	0,00182843696877799	9,2500534494355	67604,0462877518	0,653047654708854	0,00567749444291335	0,724109500223447	0,00771367948098395	13,0032449236894	19527,600709339	0,6521474362273	0,0196980079054146	0,723209281741894	0,00166987162742078			0,652372436227301	0,000687084516356328	0,723434281741894	0,0008171023295889	12,0975948839655	22204,9032138201	0,650322654708854	-0,001331480885125	0,721384500223447	0,000238717071441993	12,0136507122092	23270,7797257703	0,649864321375521	0,0400896338434493	0,720926166890114	0,00901624206508827	11,8289221941597	78758,3123376473	0,651230988042187	0,000866037526851424	0,72229283355678	0,0037339959272336	11,7606756799335	23481,4814038754	0,651689102893967	0,00172458846865404
0,657600661312956	-0,013781157472973	0,728662506827549	0,00190292384210262	12,0577792997756	22788,5090956069	0,654875661312956	0,000840307837420965	0,725937506827549	0,00182692287663824	9,25414834118783	67610,1802998373	0,657142547702548	0,00646255166976131	0,728204393217141	0,0077090835496917	13,0073398166831	19535,1442088786	0,656242327979622	0,0246423910590184	0,727304173494215	0,0016654442718515			0,656467327979622	7,12033869732386E-5	0,727529173494215	0,000820699418659375	12,1016897757178	22163,3899225417	0,654417547702548	-0,00128707165092629	0,725479393217141	0,000238649273193668	12,0177456052029	23223,1792273739	0,653959214369214	0,0373358165361818	0,725021059883808	0,00893854052451605	11,8330170871534	75601,8718884859	0,655325881035881	0,000742787381910092	0,726387726550474	0,0037353817111735	11,7647705729272	23449,2810507596	0,655783994646289	0,00167940285615199
0,661695553065277	-0,0137529333170954	0,73275739857987	0,00190551249579992	12,061874191528	22834,1014743826	0,658970553065277	0,000856847849028437	0,73003239857987	0,00182499140263846	9,25824323294015	67622,2930281375	0,661237440696241	0,00660637215569399	0,732299286210835	0,00770422867664306	13,0114347096768	19474,201332053	0,660337219731943	0,0285380945143165	0,731399065246537	0,00166145635716368			0,660562219731943	-0,000194234389491888	0,731624065246537	0,000830210163123752	12,1057846674702	22120,7567928465	0,658512440696242	-0,00125237516233697	0,729574286210835	0,000238894313101533	12,0218404981966	23171,616919044	0,658054107362908	0,0363903903810532	0,729115952877501	0,00888240052831603	11,8371119801471	68212,8728163975	0,659420774029575	0,000737830768685905	0,730482619544168	0,00373628894004083	11,7688654659209	23417,1856417795	0,65987888639861	0,00169909791291922
0,665790444817598	-0,0137822112118662	0,736852290332191	0,00190762492480507	12,0659690832803	22877,5252430623	0,663065444817598	0,00086899437334724	0,734127290332191	0,0018226156282317	9,26233812469247	67632,3225133315	0,665332333689935	0,00537619314559756	0,736394179204529	0,00769752967341093	13,0155296026705	19480,403444512	0,664432111484265	0,0315119282482709	0,735493956998858	0,00165696602750183			0,664657111484265	0,000557868414953039	0,735718956998858	0,000839791032794663	12,1098795592225	22070,1720276727	0,662607333689935	-0,00128746037304921	0,733669179204529	0,000239400138264906	12,0259353911903	23142,0086926592	0,662149000356602	0,03580687350519	0,733210845871195	0,00883057747677883	11,8412068731408	61335,2570027801	0,663515667023269	0,000800844246044247	0,734577512537862	0,0037337585820055	11,7729603589146	23404,3410335876	0,663973778150931	0,00171600840619013
0,66988533656992	-0,0138542797017276	0,740947182084513	0,00190814320262614	12,0700639750326	22665,7093309037	0,66716033656992	0,00087663977121314	0,738222182084513	0,0018191969082871	9,26643301644479	67642,7725221216	0,669427226683629	0,00423076605776185	0,740489072198222	0,00769088490290046	13,0196244956642	19497,022387723	0,668527003236586	0,0346235023666378	0,739588848751179	0,00165192745737015			0,668752003236586	0,00173392332728999	0,739813848751179	0,000848097046195313	12,1139744509748	22005,9697222634	0,666702226683629	-0,00142738068000719	0,737764072198222	0,000239583994376028	12,030030284184	23131,1847536048	0,666243893350296	0,0348026494041352	0,737305738864889	0,00878131242471168	11,8453017661344	56788,5976016464	0,667610560016962	0,000791922157260603	0,738672405531556	0,00373047764729295	11,7770552519083	23393,1474953079	0,668068669903253	0,00173006693317441
0,673980228322241	-0,0137734613120919	0,745042073836834	0,00190724317855489			0,671255228322241	0,000874873974669729	0,742317073836834	0,00181498612667762	9,27052790819711	67657,8872096433	0,673522119677323	0,00354907303486391	0,744583965191916	0,00768449135368432	13,0237193886579	19528,0709463077	0,672621894988907	0,0364027158662967	0,743683740503501	0,0016456144385528			0,672846894988907	0,00242863046609677	0,743908740503501	0,000855117553570518	12,1180693427271	21982,20285215	0,670797119677323	-0,0015833553474258	0,741858965191916	0,000239409229272104	12,0341251771777	23106,951354716	0,67033878634399	0,03351035549754	0,741400631858583	0,00872004598110259	11,8493966591281	53390,5047940955	0,671705453010656	0,000712998184125649	0,74276729852525	0,00373012919205545	11,781150144902	23360,9779334578	0,672163561655574	0,00173703979170723
0,678075120074562	-0,0135520761280569	0,749136965589155	0,00190718709186921			0,675350120074562	0,000883286562656085	0,746411965589156	0,00181342245468059	9,27462279994943	67680,3237412554	0,677617012671017	0,0049343383519797	0,74867885818561	0,00768023780144683	13,0278142816516	19609,8565615128	0,676716786741229	0,03683000210043	0,747778632255822	0,00163805607021163			0,676941786741229	0,00256756962900952	0,748003632255822	0,00085996817368383	12,1221642344794	21948,9170561735	0,674892012671017	-0,00166580884522747	0,74595385818561	0,000238561444885649	12,0382200701714	23061,4659966342	0,674433679337683	0,0337901871245403	0,745495524852277	0,00863901122433343	11,8534915521218	50637,339070855	0,67580034600435	0,00053156543726136	0,746862191518943	0,0037300821649931	11,7852450378957	23308,6707106461	0,676258453407896	0,00169575330514868
0,682170011826884	-0,0133247323558009	0,753231857341477	0,0019081263265602			0,679445011826884	0,000884070860565349	0,750506857341477	0,00181428245528428	9,27871769170176	67729,9210032383	0,681711905664711	0,00634359649380074	0,752773751179304	0,00768180663099056	13,0319091746453	19698,0800488245	0,68081167849355	0,0344078436745472	0,751873524008143	0,00163456660840778			0,68103667849355	0,000607490609628676	0,752098524008143	0,000846892053836883	12,1262591262318	21881,8573813196	0,678986905664711	-0,00174555450413227	0,750048751179304	0,000238242680225774	12,0423149631651	23016,5022936905	0,678528572331377	0,0352764767112483	0,749590417845971	0,0085984536470787	11,8575864451155	48424,9717966032	0,679895238998044	0,000318282683287977	0,750957084512637	0,0037299554712822	11,7893399308894	23270,45929101	0,680353345160217	0,0016890403198646
0,686264903579205	-0,013151096144483	0,757326749093798	0,00190830775174963			0,683539903579205	0,000877033318400539	0,754601749093798	0,00181444730251806	9,28281258345408	67761,9930951032	0,685806798658404	0,00749168181355872	0,756868644172998	0,00768394956672456	13,036004067639	19797,6401909448	0,684906570245871	0,0317791669958062	0,755968415760465	0,00163062100025956			0,685131570245872	-0,000346173233811332	0,756193415760465	0,000834061360595185	12,1303540179841	21757,9282794672	0,683081798658405	-0,0018250157262193	0,754143644172998	0,000238179543428284	12,0464098561588	22983,9665151139	0,682623465325071	0,0367676010093479	0,753685310839664	0,00857610950389688	11,8616813381092	46839,7212597135	0,683990131991738	0,000185063723743928	0,755051977506331	0,00372964357771922	11,7934348238831	23231,7287319582	0,684448236912538	0,00167133680250251
0,690359795331526	-0,0130340492509617	0,76142164084612	0,00190760051020855			0,687634795331526	0,00085293795952469	0,75869664084612	0,00181366778103028	9,2869074752064	67772,7396678636	0,689901691652098	0,00839138291608586	0,760963537166691	0,00768646650502226	13,0400989606327	19899,0019766493	0,689001461998193	0,0301917409663398	0,760063307512786	0,00162576981850546			0,689226461998193	0,00111718570632394	0,760288307512786	0,000831967097409073	12,1344489097364	21731,0085571069	0,687176691652098	-0,00194013200732499	0,758238537166692	0,000237810480782583	12,0505047491525	22934,690258773	0,686718358318765	0,0386885858214104	0,757780203833358	0,00856859836868944	11,8657762311029	45718,1485139679	0,688085024985432	8,94900232377457E-5	0,759146870500025	0,00372914849596998	11,7975297168768	23194,20832022	0,68854312866486	0,00164234687733215
0,694454687083848	-0,0130687517649979	0,765516532598441	0,00190422140111363			0,691729687083848	0,000833073309894325	0,762791532598441	0,00181095682292297	9,29100236695872	67808,2178719336	0,693996584645792	0,00900971026460263	0,765058430160385	0,00768763492436591	13,0441938536264	19966,4973542487	0,693096353750514	0,0286133418983034	0,764158199265108	0,00161891030966545			0,693321353750514	0,0033258626412293	0,764383199265108	0,000828646951420558	12,1385438014887	21763,502110071	0,691271584645792	-0,00205257668260696	0,762333430160385	0,000237103595754749	12,0545996421462	22879,9654887859	0,690813251312459	0,0427570601713583	0,761875096827052	0,00865368271065439	11,8698711240966	45186,5142366633	0,692179917979125	2,79375550521979E-5	0,763241763493719	0,0037283714092954	11,8016246098705	23174,9311882607	0,692638020417181	0,00158971009179998
0,698549578836169	-0,0131147996805873	0,769611424350762	0,00190152927946266			0,695824578836169	0,00080692834724778	0,766886424350762	0,00180687163033018	9,29509725871104	67836,8544431821	0,698091477639486	0,00935565793664957	0,769153323154079	0,00768736518161664	13,0482887466201	19900,7196588616	0,697191245502836	0,027028874954901	0,768253091017429	0,00162043482530835			0,697416245502836	0,00359875268227455	0,768478091017429	0,000822954397892107	12,1426386932411	21808,212971218	0,695366477639486	-0,00210441615415258	0,766428323154079	0,000235828521907442	12,0586945351399	22838,9482170843	0,694908144306153	0,0455884809747167	0,765969989820746	0,00872998149733207	11,8739660170903	47532,0683791307	0,696274810972819	-2,0817078994858E-5	0,767336656487412	0,00372488757796956	11,8057195028642	23158,3207197296	0,696732912169502	0,00155771816514982
0,70264447058849	-0,0129890870969867	0,773706316103084	0,00189918737063547			0,69991947058849	0,000774909562891553	0,770981316103084	0,00180294500756387	9,29919215046336	67876,5670583009	0,70218637063318	0,00940439944136911	0,773248216147773	0,00768460625665346	13,0523836396138	19862,6373036745	0,701286137255157	0,0253184887171619	0,77234798276975	0,00162524808051399			0,701511137255157	0,00216590443890033	0,77257298276975	0,000811288034793441	12,1467335849934	21848,4229548187	0,69946137063318	-0,00210114364835581	0,770523216147773	0,000234199582072271	12,0627894281336	22822,7325442217	0,699003037299846	0,047374411720885	0,77006488281444	0,00878772569556293	11,878060910084	49239,8023261092	0,700369703966513	-4,0786158833138E-5	0,771431549481106	0,0037218016701148	11,8098143958579	23128,9069984238	0,700827803921824	0,0015364731075568
0,706739362340812	-0,0128806885322378	0,777801207855405	0,00189676991270952			0,704014362340812	0,000739761625426516	0,775076207855405	0,00179885882203596	9,30328704221568	67909,0077903414	0,706281263626874	0,00850967419720048	0,777343109141467	0,00767498621921181	13,0564785326075	19816,1417696922	0,705381029007478	0,0249979606862508	0,776442874522072	0,00163063654605824			0,705606029007478	0,00107106470315302	0,776667874522072	0,000799724397282455	12,1508284767457	21852,1559074802	0,703556263626874	-0,00207758622398515	0,774618109141467	0,000232260948484687	12,0668843211272	22803,4160298865	0,70309793029354	0,0501962926501775	0,774159775808134	0,00880270157164799	11,8821558030777	50085,2998706811	0,704464596960207	-5,43603540919532E-5	0,7755264424748	0,00371904047359909	11,8139092888516	23092,4236529172	0,704922695674145	0,00152482413801511
0,710834254093133	-0,0127909846640755	0,781896099607726	0,00189424807964991			0,708109254093133	0,000734093291977052	0,779171099607726	0,00179457861402606	9,30738193396801	67938,9351901944	0,710376156620567	0,0079455968772657	0,781438002135161	0,00766562402748226	13,0605734256012	19746,9197280583	0,7094759207598	0,0244813897065655	0,780537766274393	0,00163518677797659			0,7097009207598	0,000123065145327507	0,780762766274393	0,000789636962992168	12,154923368498	21845,6096783985	0,707651156620568	-0,0020494100912276	0,778713002135161	0,000230292114850921	12,0709792141209	22766,3396985957	0,707192823287234	0,0531079069165648	0,778254668801827	0,00880832650107894	11,8862506960714	49084,0442212572	0,708559489953901	-3,83783725436768E-5	0,779621335468494	0,00371654653619143	11,8180041818453	23051,8848323197	0,709017587426466	0,00151728402522194
0,714929145845454	-0,012759189005712	0,785990991360048	0,00189190588693124			0,712204145845455	0,000731101493710092	0,783265991360048	0,0017898433489676	9,31147682572033	67976,5751818374	0,714471049614261	0,00827304837999603	0,785532895128855	0,00765670927136095	13,0646683185948	19525,4481383842	0,713570812512121	0,0237532865696173	0,784632658026714	0,001638830805218			0,713795812512121	-0,000856653749873714	0,784857658026714	0,000784202874048001	12,1590182602503	21868,8726030173	0,711746049614261	-0,0020159040795099	0,782807895128855	0,000229283410157051	12,0750741071146	22724,649306366	0,711287716280928	0,0555247321368366	0,782349561795521	0,00880836123905869	11,8903455890651	49993,3397223378	0,712654382947594	0,000389116692718191	0,783716228462188	0,00371424247720133	11,822099074839	23041,2813685074	0,713112479178788	0,001562619357732
0,719024037597776	-0,0128454028817819	0,790085883112369	0,00189161544849088			0,716299037597776	0,000728038812025009	0,787360883112369	0,00178492405683172	9,31557171747265	68008,3124401826	0,718565942607955	0,0100522574524124	0,789627788122548	0,00764765438462674			0,717665704264442	0,0224586384135166	0,788727549779036	0,00164043041556818			0,717890704264442	-0,00188329051855271	0,788952549779036	0,000781065349898198	12,1631131520027	21880,2094226503	0,715840942607955	-0,00195937604904359	0,786902788122548	0,000228608719011242	12,0791690001083	22531,581566963	0,715382609274622	0,0573356922942596	0,786444454789215	0,00876165461050232	11,8944404820588	50716,0505617493	0,716749275941288	0,000775128790845001	0,787811121455882	0,00371257015160585	11,8261939678326	23031,4261139318	0,717207370931109	0,00162750485919639
0,723118929350097	-0,0129517806396741	0,79418077486469	0,00189182591881994			0,720393929350097	0,000724460061562387	0,791455774864691	0,0017798564687453	9,31966660922497	68036,3415898739	0,722660835601649	0,0118457990959516	0,793722681116242	0,00763842959072784			0,721760596016764	0,0216289847242434	0,792822441531357	0,00163771306553956			0,721985596016764	-0,00323129816877305	0,793047441531357	0,000777903082868738	12,167208043755	21859,7632300864	0,719935835601649	-0,00190053280633737	0,790997681116242	0,00022848236065568			0,719477502268316	0,0564003587449241	0,790539347782909	0,00861745282619863	11,8985353750525	50836,5091019908	0,720844168934982	0,00111886685904326	0,791906014449575	0,00371076946318451	11,8302888608263	23053,2820839854	0,721302262683431	0,00163995869049561
0,727213821102419	-0,0130220758090787	0,798275666617012	0,00189200518213217			0,724488821102419	0,000713449103558675	0,795550666617012	0,00177398321907369	9,32376150097729	68070,1527309621	0,726755728595343	0,0131029400882593	0,797817574109936	0,00763154860773844			0,725855487769085	0,0211809963129801	0,796917333283678	0,00163366679254249			0,726080487769085	-0,00464654241281734	0,797142333283678	0,000774518930445027	12,1713029355073	21810,8695376311	0,724030728595343	-0,00183641744217736	0,795092574109936	0,000228002551990054			0,723572395262009	0,056813289727666	0,794634240776603	0,00855929130982557	11,9026302680462	49500,3439114112	0,724939061928676	0,00136773275282455	0,796000907443269	0,00370876975928023	11,83438375382	23013,6668199387	0,725397154435752	0,00160588101059144
0,73130871285474	-0,0130582961783871	0,802370558369333	0,00189212647446899			0,72858371285474	0,000712472188566562	0,799645558369333	0,00176665353108006	9,32785639272961	68099,1483230083	0,730850621589036	0,0138002196589622	0,80191246710363	0,00762544178217775			0,729950379521406	0,020514766538289	0,801012225036	0,00162866333685983			0,730175379521407	-0,00564974230475762	0,801237225036	0,000769364210349419	12,1753978272596	21721,2374485474	0,728125621589037	-0,00171759394973374	0,79918746710363	0,000227100094988084			0,727667288255703	0,0565107843807216	0,798729133770296	0,0085588993155388	11,9067251610399	48703,8351696645	0,72903395492237	0,00133993292461224	0,800095800436963	0,00370582227168144	11,8384786468137	22976,4125805083	0,729492046188073	0,00157482534831869
0,735403604607062	-0,01305768471476	0,806465450121655	0,001892150074979			0,732678604607062	0,000720144345060493	0,803740450121655	0,00176216024399259	9,33195128448193	68140,3109667991	0,73494551458273	0,0130543773841323	0,806007360097324	0,00761818296270952			0,734045271273728	0,0196429857524486	0,805107116788321	0,00162132750316672			0,734270271273728	-0,00641645118561761	0,805332116788321	0,000763587202269777	12,1794927190119	21791,3174429941	0,73222051458273	-0,00161891080467361	0,803282360097324	0,00022499041137586			0,731762181249397	0,0555853119331327	0,80282402676399	0,00858183499211717	11,9108200540335	47683,6229907049	0,733128847916064	0,00124636030639726	0,804190693430657	0,00370274909940368	11,8425735398074	22933,9528931372	0,733586937940395	0,00153945583952658
0,739498496359383	-0,0130507975982988	0,810560341873976	0,00189203467453538			0,736773496359383	0,000722351014017788	0,807835341873976	0,00175779557905529	9,33604617623425	68191,8721779145	0,739040407576424	0,0118618999209553	0,810102253091017	0,00760966288483585			0,738140163026049	0,0185413866890359	0,809202008540643	0,00161880373238893			0,738365163026049	-0,00718828184981951	0,809427008540643	0,000763824848307436	12,1835876107643	21855,1699791697	0,736315407576424	-0,0015406948664813	0,807377253091017	0,000223805292038626			0,735857074243091	0,0549653050711243	0,806918919757684	0,00857619514149328	11,9149149470272	46568,3429910837	0,737223740909758	0,00119306844943811	0,808285586424351	0,00369928075073554	11,8466684328011	22894,5611511832	0,737681829692716	0,00149924447824183
0,743593388111704	-0,0130517864777702	0,814655233626297	0,00189178305066967			0,740868388111704	0,000719042057573364	0,811930233626297	0,0017532563656279	9,34014106798658	68231,2685384838	0,743135300570118	0,0108038198224548	0,814197146084711	0,00759657551524265			0,742235054778371	0,016565351534962	0,813296900292964	0,00162169761892337			0,742460054778371	-0,00793112720833318	0,813521900292964	0,000765437539171803	12,1876825025166	21921,8215136559	0,740410300570118	-0,00150534137918636	0,811472146084711	0,000226221516161605			0,739951967236785	0,0546985828458661	0,811013812751378	0,00853941114128461	11,9190098400209	45409,6440983359	0,741318633903451	0,00115566120383186	0,812380479418045	0,00369540475932515	11,8507633257948	22852,210270927	0,741776721445037	0,00144219723411173
0,747688279864025	-0,0130634569358393	0,818750125378619	0,0018909492226126			0,744963279864026	0,000705209771722083	0,816025125378619	0,00174786298701738	9,3442359597389	68284,2006137165	0,747230193563812	0,0101340996664153	0,818292039078405	0,0075866719888043			0,746329946530692	0,0154526557117982	0,817391792045285	0,00162818717534813			0,746554946530692	-0,00810233123750461	0,817616792045285	0,000761910097244213	12,1917773942689	21979,3631767215	0,744505193563812	-0,0014902533332513	0,815567039078405	0,000228661796505602			0,744046860230478	0,054224887468309	0,815108705745072	0,00855139581301988	11,9231047330146	44160,2633622078	0,745413526897145	0,00112259512903562	0,816475372411738	0,0036905613820756	11,8548582187885	22826,6393532705	0,745871613197359	0,00139045079349555
0,751783171616347	-0,0131395722676987	0,82284501713094	0,00188827535766793			0,749058171616347	0,000698221619011975	0,82012001713094	0,00174203386370972	9,34833085149122	68328,8983385154	0,751325086557506	0,00965554756660305	0,822386932072099	0,00758075543835454			0,750424838283013	0,0153488272256103	0,821486683797607	0,00163453603662229			0,750649838283013	-0,00853750228449585	0,821711683797607	0,000752971617764379	12,1958722860212	22033,9359989331	0,748600086557506	-0,0015119125167249	0,819661932072099	0,000230767811572721			0,748141753224172	0,0535208318473683	0,819203598738766	0,00861408291691958	11,9271996260083	43162,870716322	0,749508419890839	0,00109604958000194	0,820570265405432	0,00368639729501248	11,8589531117822	22769,1656630618	0,74996650494968	0,00134101917363612
0,755878063368668	-0,0132441129265165	0,826939908883261	0,00188435186736491			0,753153063368668	0,00070251317852046	0,824214908883262	0,00173907086917144	9,35242574324354	68374,5012345763	0,755419979551199	0,00934911275875227	0,826481825065793	0,00757615547170795			0,754519730035335	0,0153436221294618	0,825581575549928	0,00164041622696833			0,754744730035335	-0,00924105987420878	0,825806575549928	0,000735686650120974	12,1999671777736	22068,58718865	0,7526949795512	-0,00151444875530134	0,823756825065793	0,000232418471030278			0,752236646217866	0,0520264321587978	0,823298491732459	0,00867277218902037	11,931294519002	42233,1284424535	0,753603312884533	0,00111609898441138	0,824665158399126	0,00368241104235186	11,8630480047759	22719,8741272479	0,754061396702002	0,00129394608001471
0,75997295512099	-0,0133735618871018	0,831034800635583	0,00188187189939661			0,75724795512099	0,000712965732559284	0,828309800635583	0,00173775934564975	9,35652063499586	68422,3563909595	0,759514872544893	0,0090845394040564	0,830576718059487	0,00757254274517823			0,758614621787656	0,0154580734258046	0,829676467302249	0,00164483218001889			0,758839621787656	-0,0104592048603522	0,829901467302249	0,000710745214056141	12,2040620695259	22092,8170509913	0,756789872544893	-0,00152802358528985	0,827851718059487	0,000233248672658481			0,75633153921156	0,0500527365941973	0,827393384726153	0,00872261932813126	11,9353894119957	41550,4221857447	0,757698205878227	0,00116829239987353	0,82876005139282	0,00367852663459445	11,8671428977696	22682,8211715511	0,758156288454323	0,0012539422966289
0,764067846873311	-0,0134658522114523	0,835129692387904	0,00187982196688981			0,761342846873311	0,000728923656686452	0,832404692387904	0,00173593351597443	9,36061552674818	68461,897889844	0,763609765538587	0,00877249266807028	0,83467161105318	0,00756905817185805			0,762709513539977	0,0161931615919505	0,833771359054571	0,00164777093289164			0,762934513539978	-0,010880381363906	0,833996359054571	0,000697576126277313	12,2081569612782	22517,1877299986	0,760884765538587	-0,00155872268314317	0,83194661105318	0,000233883535399013			0,760426432205254	0,0475889159630221	0,831488277719847	0,0087575251701878	11,9394843049894	45094,9652339689	0,761793098871921	0,00164676052642494	0,832854944386514	0,0036738512405429	11,8712377907633	22642,2029565133	0,762251180206644	0,00124760719470163
0,768162738625632	-0,0135161715925279	0,839224584140226	0,00187666489695431			0,765437738625632	0,000740692519254675	0,836499584140226	0,00173343220172187	9,3647104185005	68498,3162410373	0,767704658532281	0,00841532876033998	0,838766504046874	0,00756528022260234			0,766804405292299	0,0176452429109478	0,837866250806892	0,00164799943074902			0,767029405292299	-0,0114752005478565	0,838091250806892	0,000686662073129868	12,2122518530305	23136,0937944808	0,764979658532281	-0,00170951641713461	0,836041504046874	0,000233935429128086			0,764521325198948	0,0440825088277557	0,835583170713541	0,00880125774213829	11,9435791979831	50446,4700927295	0,765887991865614	0,00224559205193627	0,836949837380208	0,00366953200091748	11,875332683757	22640,750774953	0,766346071958966	0,00125368395244962
0,772257630377954	-0,013549376931069	0,843319475892547	0,00187233147985647			0,769532630377954	0,00074841038335674	0,840594475892547	0,0017294405561782	9,36880531025283	68530,5927547879	0,771799551525975	0,00799905422289735	0,842861397040568	0,00756119958087251			0,77089929704462	0,0180221039799666	0,841961142559214	0,00164747866665182			0,77112429704462	-0,0122494220223747	0,842186142559214	0,000675673048973026	12,2163467447828	23567,8757190488	0,769074551525975	-0,0017518405817089	0,840136397040568	0,000232746504478418			0,768616218192642	0,0414552773052868	0,839678063707235	0,00887270605352558	11,9476740909768	55856,1945996293	0,769982884859308	0,00278606656179902	0,841044730373901	0,00366550127655818	11,8794275767507	22654,6330147642	0,770440963711287	0,0012709888061848
0,776352522130275	-0,013587886770942	0,847414367644868	0,00186622514184019			0,773627522130275	0,000750154758319232	0,844689367644868	0,00172719127079886	9,37290020200515	68564,9614711102	0,775894444519669	0,00751825979563644	0,846956290034262	0,00755813946527942			0,774994188796942	0,0174104259699181	0,846056034311535	0,00164164857332931			0,775219188796942	-0,0134189281535992	0,846281034311535	0,000664509474677847	12,2204416365352	23849,1293290966	0,773169444519669	-0,00138517081259665	0,844231290034262	0,000232603677252399			0,772711111186335	0,0404135451298244	0,843772956700929	0,00894720705135419	11,9517689839705	58084,8905468324	0,774077777853002	0,0032349209843773	0,845139623367595	0,00366173485824697	11,8835224697444	22669,0936936474	0,774535855463608	0,00129107797928254
0,780447413882596	-0,0136314501033522	0,85150925939719	0,00186373729602024			0,777722413882596	0,000742481514130022	0,84878425939719	0,00172687728148013	9,37699509375747	68608,9556542701	0,779989337513362	0,00682955672951794	0,851051183027956	0,00755485664370212			0,779089080549263	0,0163835569217077	0,850150926063856	0,00163519918823149			0,779314080549263	-0,0144200846044428	0,850375926063856	0,000655086520557641	12,2245365282875	24448,5528719496	0,777264337513363	-4,50900711101146E-5	0,848326183027956	0,000232941572198693			0,776806004180029	0,039549066767115	0,847867849694622	0,0090233581059331	11,9558638769642	55082,7043778554	0,778172670846696	0,00300500525223556	0,849234516361289	0,00366060701986513	11,8876173627381	22633,2630572254	0,77863074721593	0,00129104812792327
0,784542305634918	-0,0136800083396418	0,855604151149511	0,00186425842876482			0,781817305634918	0,00070908167837249	0,852879151149511	0,00172589994319402	9,38108998550979	68680,0062367285	0,784084230507056	0,00610269677078553	0,85514607602165	0,00755123716548494			0,783183972301584	0,0172147492890899	0,854245817816178	0,0016286480792517			0,783408972301584	-0,014616925599401	0,854470817816178	0,000649928759382351	12,2286314200398	25530,241800687	0,781359230507057	0,00114129024404098	0,85242107602165	0,000232394753647144			0,780900897173723	0,0379990587528618	0,851962742688316	0,00910115907678423	11,9599587699579	52216,7511901291	0,78226756384039	0,0027725611465033	0,853329409354983	0,00365967689991196	11,8917122557317	22602,0571463503	0,782725638968251	0,0012714674220107
0,788637197387239	-0,0137348286812414	0,859699042901832	0,00186610805978858			0,785912197387239	0,000693989343987322	0,856974042901832	0,00172405302847344	9,38518487726211	68742,3738274296	0,78817912350075	0,0054077946576054	0,859240969015343	0,00754756804804694			0,787278864053906	0,0188500798207301	0,858340709568499	0,00162223059066325			0,787503864053906	-0,0145077326871869	0,858565709568499	0,00064587156404266	12,2327263117921	27122,1447269471	0,78545412350075	0,00217018727262664	0,856515969015343	0,000230896723257538			0,784995790167417	0,0358568189908877	0,85605763568201	0,00919398540150182	11,9640536629516	50421,3008155549	0,786362456834083	0,00260384371450288	0,857424302348677	0,00365850169152211	11,8958071487254	22563,8128086412	0,786820530720572	0,00122428635605645
0,79273208913956	-0,0137521826039194	0,863793934654154	0,00186607850636666			0,790007089139561	0,000677777345841656	0,861068934654154	0,00172042965866754	9,38927976901443	68786,9471704949	0,792274016494444	0,00521251012301955	0,863335862009037	0,007543427721308			0,791373755806227	0,0211697908753742	0,86243560132082	0,00161983487254241			0,791598755806227	-0,0146284302679605	0,86266060132082	0,000640026314292115	12,2368212035444	29465,7465830284	0,789549016494444	0,00285077255454901	0,860610862009037	0,000228826905245815			0,789090683161111	0,0342835561451369	0,860152528675704	0,00929732923716983	11,9681485559453	48956,9060875765	0,790457349827777	0,00246742476523759	0,861519195342371	0,00365707121196319	11,8999020417191	22524,0129929129	0,790915422472894	0,00118751025654178
0,796826980891882	-0,0137188408384109	0,867888826406475	0,00186401029218531			0,794101980891882	0,000660309726495301	0,865163826406475	0,0017172752890341	9,39337466076675	68839,7146207122	0,796368909488138	0,00518226511621032	0,867430755002731	0,00753879697159123			0,795468647558548	0,0229947883582929	0,866530493073142	0,00161880302668585			0,795693647558548	-0,015007859190275	0,866755493073142	0,000632249651073214	12,2409160952968	31124,1881948002	0,793643909488138	0,00308851700667544	0,864705755002731	0,000227090918478966			0,793185576154804	0,0372483447521137	0,864247421669398	0,00940014377693631	11,972243448939	47264,8471719663	0,794552242821471	0,00237027819337375	0,865614088336064	0,00365350739123017	11,9039969347128	22496,2391199071	0,795010314225215	0,00115586633814291
0,800921872644203	-0,0136619984128391	0,871983718158796	0,00186425530470321			0,798196872644203	0,000639096670698584	0,869258718158797	0,00171405850887964	9,39746955251907	68889,8063242169	0,800463802481832	0,00536154751483172	0,871525647996425	0,00753252575334772			0,79956353931087	0,0242577471365933	0,870625384825463	0,00161877496612751			0,79978853931087	-0,0163029436678271	0,870850384825463	0,000620231023093466	12,2450109870491	31420,1128009282	0,797738802481832	0,00283342324236939	0,868800647996425	0,000225194263956305			0,797280469148498	0,0419389355352371	0,868342314663092	0,00950158975298104	11,9763383419326	46173,622276168	0,798647135815165	0,00245941550881199	0,869708981329758	0,00365049565703768	11,9080918277065	22446,0894069211	0,799105205977537	0,00112885758699641
0,805016764396525	-0,0135843295828761	0,876078609911118	0,00186672515144694			0,802291764396525	0,000621570366363272	0,873353609911118	0,00171072251246241	9,4015644442714	68934,3561571111	0,804558695475525	0,00663389079597918	0,875620540990119	0,00752636661556213			0,803658431063191	0,0234829332703822	0,874720276577784	0,00162067495259736			0,803883431063191	-0,0174228996439535	0,874945276577784	0,000620689259882145	12,2491058788014	31203,1617676887	0,801833695475526	0,00253535660519731	0,872895540990119	0,000223090536534275			0,801375362142192	0,0490476355859972	0,872437207656785	0,00961514600526847	11,9804332349263	46812,2646407145	0,802742028808859	0,002616940712974	0,873803874323452	0,00364784147176456	11,9121867207002	22399,9005203644	0,803200097729858	0,00110296430470793
0,809111656148846	-0,0135077626224318	0,880173501663439	0,00186850586412216			0,806386656148846	0,000623032996788875	0,877448501663439	0,00170987996278029	9,40565933602372	68986,332516422	0,808653588469219	0,00792942125543177	0,879715433983812	0,00751972792078996			0,807753322815512	0,0232264584911551	0,878815168330106	0,00162281776970173			0,807978322815513	-0,0180339594573817	0,879040168330106	0,000638211845674663	12,2532007705537	32638,9154032601	0,805928588469219	0,00239445109654943	0,876990433983812	0,000220474629826058			0,805470255135886	0,0558728635310118	0,876532100650479	0,00971364834892214	11,98452812792	47329,0686776024	0,806836921802552	0,00277591154051258	0,877898767317146	0,00364547724306856	11,9162816136939	22365,3984466522	0,807294989482179	0,00107783592150558
0,813206547901167	-0,0134590367743331	0,884268393415761	0,00186936527205253			0,810481547901167	0,000632429850046309	0,881543393415761	0,00170937691648625	9,40975422777604	69024,2995470055	0,812748481462913	0,00904730888037636	0,883810326977506	0,00751256350647906			0,811848214567834	0,0231005354813825	0,882910060082427	0,00162477418674231			0,812073214567834	-0,0181779187574861	0,883135060082427	0,000665192210294001			0,810023481462913	0,00255544881967676	0,881085326977506	0,000216278557813415			0,80956514812958	0,0621856724618373	0,880626993644173	0,00979531957611018	11,9886230209137	47552,1735570653	0,810931814796246	0,00277561510249398	0,88199366031084	0,00364285719456381	11,9203765066876	22336,202781073	0,811389881234501	0,00105003836477967
0,817301439653489	-0,013439757146294	0,888363285168082	0,00186804184508208			0,814576439653489	0,000634218466860414	0,885638285168082	0,00170840627448459	9,41384911952836	69074,0279879455	0,816843374456607	0,00999865244097674	0,8879052199712	0,0075039155449458			0,815943106320155	0,022910094206476	0,887004951834748	0,00162649775434103			0,816168106320155	-0,0183717690193908	0,887229951834749	0,000690217957093766			0,814118374456607	0,00268372058249351	0,8851802199712	0,000214822806733832			0,813660041123274	0,0678102054478797	0,884721886637867	0,00986323583426182	11,9927179139074	47292,5683223454	0,81502670778994	0,00263224378181469	0,886088553304534	0,00363994417847071	11,9244713996813	22316,7547410737	0,815484772986822	0,00104218873227688
0,82139633140581	-0,0134996535580903	0,892458176920403	0,00186860992992593			0,81867133140581	0,000629129067668607	0,889733176920403	0,00170694041170446	9,41794401128068	69118,5186679803	0,820938267450301	0,0107504527002166	0,892000112964894	0,00749675978247023			0,820037998072477	0,0226524776068899	0,89109984358707	0,00162008472462313			0,820262998072477	-0,0186246618425952	0,89132484358707	0,000712399710397751			0,818213267450301	0,00277320983176939	0,889275112964894	0,000216751946518005			0,817754934116967	0,0692212694824712	0,888816779631561	0,0099492105012625	11,9968128069011	47993,0146530993	0,819121600783634	0,00246255011130175	0,890183446298227	0,00363623860872635	11,928566292675	22308,0637505744	0,819579664739143	0,00112265562637044
0,825491223158131	-0,0135433946777077	0,896553068672725	0,00187001227279438			0,822766223158132	0,000622307013839539	0,893828068672725	0,00170438278947358	9,422038903033	69214,6764874487	0,825033160443994	0,0105417957482868	0,896095005958588	0,00749214619512778			0,824132889824798	0,0222234498283347	0,895194735339391	0,00161494533106266			0,824357889824798	-0,0190300211822004	0,895419735339391	0,000729341941880163			0,822308160443995	0,00269518175876252	0,893370005958588	0,000218024128708982			0,821849827110661	0,0667900556394033	0,892911672625255	0,0100292323740821	12,0009076998948	48878,3848697261	0,823216493777328	0,00230829101987643	0,894278339291921	0,00363169968467512	11,9326611856687	22300,9075119875	0,823674556491465	0,00118989884816341
0,829586114910453	-0,0135801955427911	0,900647960425046	0,0018714375256928			0,826861114910453	0,00061179036402711	0,897922960425046	0,0017028926962298	9,42613379478532	69297,0134248682	0,829128053437688	0,00980213707838133	0,900189898952282	0,0074884716470298			0,828227781577119	0,0216215378141706	0,899289627091713	0,00161488702822916			0,828452781577119	-0,0179635280629449	0,899514627091713	0,000735677683151053			0,826403053437689	0,00241108785778663	0,897464898952282	0,000218295833788405			0,825944720104355	0,062958309633072	0,897006565618948	0,0101009589805193	12,0050025928885	49408,0151536469	0,827311386771022	0,00216497043842091	0,898373232285615	0,00362523229822374	11,9367560786624	22270,6734484436	0,827769448243786	0,00124391310615301
0,833681006662774	-0,0136191555844721	0,904742852177367	0,00186960825263513			0,830956006662774	0,000597753029366762	0,902017852177368	0,001701704092124	9,43022868653765	69412,487847419	0,833222946431382	0,00894289664632312	0,904284791945975	0,00748552481540674			0,832322673329441	0,0206956040075486	0,903384518844034	0,00161697404442313			0,832547673329441	-0,0170354249937919	0,903609518844034	0,000737553128330259			0,830497946431382	0,00210702378854908	0,901559791945975	0,000216707184542394			0,830039613098049	0,0622360638028326	0,901101458612642	0,0101390020725139	12,0090974858822	49505,4466791402	0,831406279764716	0,00203162224880106	0,902468125279309	0,00361778238506303	11,9408509716561	22227,2842545895	0,831864339996108	0,00127277194702971
0,837775898415096	-0,0136606551097748	0,908837743929689	0,00186442257306943			0,835050898415096	0,000579934979497318	0,906112743929689	0,00170070709339152	9,43432357828997	69489,2541897819	0,837317839425076	0,00796135134723389	0,908379684939669	0,00748344031603356			0,836417565081762	0,0202668453993916	0,907479410596355	0,00161964259671648			0,836642565081762	-0,0162493993150082	0,907704410596355	0,000735833132894157			0,834592839425076	0,00179203923476188	0,905654684939669	0,000215890471741579			0,834134506091743	0,0629033674825018	0,905196351606336	0,010146711194858	12,0131923788759	47701,4713305792	0,835501172758409	0,00190277539674139	0,906563018273003	0,00361294304779982	11,9449458646498	22196,1621707481	0,835959231748429	0,00125370390200136
0,841870790167417	-0,0137134339990532	0,91293263568201	0,00185744476280696			0,839145790167417	0,000561793461908947	0,91020763568201	0,00169985262668755	9,43841847004229	69534,7068375054	0,84141273241877	0,00671204559688986	0,912474577933363	0,00748169267893346			0,840512456834083	0,0199589093999129	0,911574302348677	0,00162096953895924			0,840737456834083	-0,0157490991661889	0,911799302348677	0,000726050506820014			0,83868773241877	0,00160033415624277	0,909749577933363	0,000215183588837024			0,838229399085437	0,0640164701832169	0,90929124460003	0,0101152920148744	12,0172872718696	45896,902902735	0,839596065752103	0,00177412718299764	0,910657911266696	0,00361054191820878	11,9490407576435	22200,382945246	0,84005412350075	0,00123797307622136
0,845965681919738	-0,0137776814533144	0,917027527434331	0,00185368400756779			0,843240681919738	0,000543052621244315	0,914302527434332	0,00170027824564075	9,44251336179461	69593,9200659956	0,845507625412464	0,00596193667629653	0,916569470927057	0,00747978317368251			0,844607348586405	0,0198132017836015	0,915669194100998	0,00162088174823711			0,844832348586405	-0,0153814350530143	0,915894194100998	0,000725560726708694			0,842782625412464	0,00161967083886377	0,913844470927057	0,000214492354657404			0,84232429207913	0,0643887699478896	0,913386137593724	0,0100465085892713	12,0213821648633	45475,7646939416	0,843690958745797	0,00158653837772976	0,91475280426039	0,00360914222398555	11,9531356506372	22219,6916535362	0,844149015253072	0,00122141325372249
0,85006057367206	-0,0137975235957282	0,921122419186653	0,00185159605589906			0,84733557367206	0,000519474250104848	0,918397419186653	0,00170083534656519	9,44660825354693	69650,5073671761	0,849602518406158	0,00555125562346907	0,920664363920751	0,00747767859974492			0,848702240338726	0,0206176652302746	0,919764085853319	0,00162273649789804			0,848927240338726	-0,0151602526596583	0,919989085853319	0,000732428337657611			0,846877518406158	0,00159034599899279	0,917939363920751	0,000213583754393691			0,846419185072824	0,0639960065967546	0,917481030587417	0,0100204217795269	12,025477057857	52261,938555793	0,847785851739491	0,00149477765131686	0,918847697254084	0,0036085512769078	11,9572305436308	22228,4066148296	0,848243907005393	0,00120572772582088
0,854155465424381	-0,0138237973451861	0,925217310938974	0,00184980978406161			0,851430465424381	0,000505483310489798	0,922492310938974	0,00170120176018249	9,45070314529925	69685,6457886162	0,853697411399851	0,00544168588270783	0,924759256914445	0,0074753934292034			0,852797132091048	0,0213390492885665	0,923858977605641	0,00162514805133862			0,853022132091048	-0,0154900795538551	0,924083977605641	0,000739511778533746			0,850972411399852	0,00150704651654337	0,922034256914445	0,000213348106472663			0,850514078066518	0,0621839776736948	0,921575923581111	0,0100345339602966	12,0295719508507	64571,9523093405	0,851880744733185	0,00151800036623225	0,922942590247778	0,0036074429995229	11,9613254366245	22195,8476070745	0,852338798757714	0,00121856346265516
0,858250357176702	-0,0138567434267631	0,929312202691296	0,0018469654347463			0,855525357176702	0,000508793495596677	0,926587202691296	0,00170136944560867	9,45479803705158	69724,4604793075	0,857792304393545	0,00532827470800138	0,928854149908138	0,00747294441822573			0,856892023843369	0,0219363393881755	0,927953869357962	0,00162793048828075			0,857117023843369	-0,0166952830113874	0,928178869357962	0,000743377332166414			0,855067304393545	0,00124825076264964	0,926129149908138	0,00021309379200763			0,854608971060212	0,0664760887956119	0,925670816574805	0,0100582328444248	12,0336668438444	79211,9160538365	0,855975637726878	0,00164498989580047	0,927037483241472	0,00360571974771336	11,9654203296182	22199,1148862445	0,856433690510036	0,00124558855168942
0,862345248929024	-0,0139030485989446	0,933407094443617	0,00184300800970108			0,859620248929024	0,000515578723508829	0,930682094443617	0,00170115131189108	9,4588929288039	69768,4780733242	0,861887197387239	0,00519972029228042	0,932949042901832	0,00747149685013803			0,86098691559569	0,0217506892982042	0,932048761110284	0,0016318017574485			0,86121191559569	-0,0175245992482297	0,932273761110284	0,000743965378157018			0,859162197387239	0,00102500809514702	0,930224042901832	0,000212748685281772			0,858703864053906	0,0701104426953146	0,929765709568499	0,0100573848641159	12,0377617368381	94602,4032785629	0,860070530720572	0,00179390852397164	0,931132376235166	0,00360273284578901	11,9695152226119	22222,146827863	0,860528582262357	0,00126730701906426
0,866440140681345	-0,0139296090962686	0,937501986195938	0,00183771636356843			0,863715140681345	0,000548570502553061	0,934776986195938	0,00169984344595813	9,46298782055622	69848,5365269689	0,865982090380933	0,00484482604391825	0,937043935895526	0,00747115722264835			0,865081807348012	0,0222580812314838	0,936143652862605	0,00163675890378015			0,865306807348012	-0,0177466832925583	0,936368652862605	0,000743435288635763			0,863257090380933	0,000821879792866945	0,934318935895526	0,000212090043284264			0,8627987570476	0,0730491364675909	0,933860602562193	0,0100305317576345	12,0418566298318	91006,6196560332	0,864165423714266	0,00185650120899727	0,93522726922886	0,00359639200169732	11,9736101156056	22232,7610140698	0,864623474014678	0,00128311497539078
0,870535032433667	-0,0139023933056019	0,94159687794826	0,00183431211674313			0,867810032433667	0,000581074937662731	0,93887187794826	0,00169770581546742	9,46708271230854	69892,8004447245	0,870076983374627	0,00384214686824295	0,94113882888922	0,00747079388340237			0,869176699100333	0,0221866118823285	0,940238544614926	0,00164272565930613			0,869401699100333	-0,017843051003687	0,940463544614926	0,000743569928790962			0,867351983374627	0,000655666511712598	0,93841382888922	0,000211369891262589			0,866893650041293	0,0740897931239313	0,937955495555887	0,00999540784889138	12,0459515228254	102563,77527217	0,86826031670796	0,00183831642661632	0,939322162222553	0,00359031518825157	11,9777050085993	22220,6278775944	0,868718365767	0,00127746961220527
0,874629924185988	-0,0138521396626631	0,945691769700581	0,00183690221460665			0,871904924185988	0,000611158694750928	0,942966769700581	0,00169481336881111	9,47117760406086	69946,6794549182	0,874171876368321	0,00282701727508014	0,945233721882914	0,0074697095477051			0,873271590852654	0,0215384039119839	0,944333436367248	0,00164905252855788			0,873496590852654	-0,0181728588219403	0,944558436367248	0,000744850651966257			0,871446876368321	0,000817591230016264	0,942508721882914	0,000210694699917623			0,870988543034987	0,0711124501698932	0,94205038854958	0,00995402324722157	12,0500464158191	113184,605341827	0,872355209701654	0,00175345608032054	0,943417055216247	0,00358995552160509	11,981799901593	22195,258135191	0,872813257519321	0,00124453942045512
0,878724815938309	-0,0137815204228048	0,949786661452902	0,00183940185278134			0,875999815938309	0,000638130690246692	0,947061661452903	0,00169013943353517	9,47527249581318	69976,0822913369	0,878266769362014	0,00235585605858842	0,949328614876608	0,00746790019340898			0,877366482604976	0,0198950210166321	0,948428328119569	0,00165513124929887			0,877591482604976	-0,0186808362496498	0,948653328119569	0,000746480670879053			0,875541769362015	0,000963056655284378	0,946603614876608	0,000210030130828984			0,875083436028681	0,068980681060096	0,946145281543274	0,00987517162679858	12,0541413088128	122790,961893398	0,876450102695348	0,00166206398360537	0,947511948209941	0,00359028266255418	11,9858947945867	22144,1446493016	0,876908149271643	0,00122167523529702
0,882819707690631	-0,0137141767717235	0,953881553205224	0,00184121119269064			0,880094707690631	0,000647694717235109	0,951156553205224	0,00168535288132611	9,4793673875655	70021,2779432237	0,882361662355708	0,00232726923671846	0,953423507870301	0,00746731048137729			0,881461374357297	0,0186016870291505	0,95252321987189	0,00165443904852899			0,881686374357297	-0,0186703191373108	0,95274821987189	0,00074703472299124			0,879636662355708	0,00108352598749739	0,950698507870301	0,00020937140406816			0,879178329022375	0,0718761359137129	0,950240174536968	0,00985653648498733	12,0582362018065	114518,560223324	0,880544995689041	0,00148621844934262	0,951606841203635	0,00359060499657193	11,9899896875804	22099,4619575773	0,881003041023964	0,00120988704662184
0,886914599442952	-0,0136791254078085	0,957976444957545	0,00184182113675517			0,884189599442952	0,000641924026531087	0,955251444957545	0,00168249310540934	9,48346227931782	70043,9530911339	0,886456555349402	0,00240215909542566	0,957518400863995	0,00746686175529146			0,885556266109618	0,0172260059643161	0,956618111624212	0,00164679033929958			0,885781266109618	-0,0185353067526003	0,956843111624212	0,000746445513106058			0,883731555349402	0,00102668553710871	0,954793400863995	0,000208672094363525			0,883273222016069	0,0753554436469695	0,954335067530662	0,00987450271457358	12,0623310948002	108735,162001881	0,884639888682735	0,00113012480954342	0,955701734197329	0,0035909101976604	11,9940845805741	22059,8433461322	0,885097932776285	0,00119492723189901
0,891009491195273	-0,0136760573960447	0,962071336709866	0,00184447454307828			0,888284491195273	0,000636193557542706	0,959346336709867	0,00168160876460367	9,48755717107015	70091,7382411473	0,890551448343096	0,00243688709318616	0,961613293857689	0,00746643008652781			0,88965115786194	0,0157915284855681	0,960713003376533	0,00163687713593746			0,88987615786194	-0,0179803488322913	0,960938003376533	0,000743453042681204			0,887826448343096	0,000812201030769219	0,958888293857689	0,000206268288648638			0,887368115009763	0,0774399968291165	0,958429960524356	0,00993096393339848	12,0664259877939	104929,547425453	0,888734781676429	0,000766142092860593	0,959796627191022	0,0035911391168887	11,9981794735678	22014,6654941787	0,889192824528607	0,00117787352308978
0,895104382947595	-0,0137287875419297	0,966166228462188	0,0018479190150774			0,892379382947595	0,000630344881753336	0,963441228462188	0,00168071913575759	9,49165206282247	70135,2217435124	0,89464634133679	0,00242548178279896	0,965708186851383	0,00746657531660699			0,893746049614261	0,0146297638494778	0,964807895128854	0,00163002006904302			0,893971049614261	-0,0174887306162328	0,965032895128855	0,000736589106386389			0,89192134133679	0,000643090590963109	0,962983186851383	0,000205405548071699			0,891463008003456	0,0781079510049405	0,96252485351805	0,00999209540372627	12,0705208807876	103714,744694684	0,892829674670123	0,000601775793678094	0,963891520184716	0,00359061340448116	12,0022743665615	21984,3630574439	0,893287716280928	0,00117359573900173
0,899199274699916	-0,0137830135237057	0,970261120214509	0,00184886766079727			0,896474274699916	0,000621269770656343	0,967536120214509	0,00167963464167283	9,49574695457479	70142,0685709223	0,898741234330483	0,00220814976609827	0,969803079845077	0,00746676077540395			0,897840941366583	0,0135334412860334	0,968902786881176	0,0016235281570334			0,898065941366583	-0,0170622491902943	0,969127786881176	0,000729176466978618			0,896016234330484	0,000487786038906133	0,967078079845077	0,000205647994898768			0,89555790099715	0,07559349972762	0,966619746511743	0,0100383833308017	12,0746157737813	107746,98446254	0,896924567663817	0,000453678661561603	0,96798641317841	0,00358930914898578	12,0063692595552	21970,0097202075	0,897382608033249	0,00116732833198751
0,903294166452237	-0,0137768839259324	0,97435601196683	0,00184718729118045			0,900569166452237	0,000608657871588775	0,971631011966831	0,00167688659448709	9,49984184632711	70131,458461222	0,902836127324177	0,00139609732522068	0,973897972838771	0,00746674596795537			0,901935833118904	0,0125511152659457	0,972997678633497	0,00161707161394398			0,902160833118904	-0,0168132823996906	0,973222678633497	0,00072155479820667			0,900111127324178	0,000285743859566847	0,971172972838771	0,000206098238632641			0,899652793990844	0,070468028863077	0,970714639505437	0,0100691056883461	12,078710666775	112619,427720236	0,901019460657511	0,000342971041107338	0,972081306172104	0,00358656938544506	12,0104641525489	21965,8252778473	0,901477499785571	0,00116341448150754
0,907389058204559	-0,0137391077763998	0,978450903719152	0,00184564499145277			0,904664058204559	0,000584362577238996	0,975725903719152	0,00167286120565233	9,50393673807943	70130,4731625648	0,906931020317871	0,000955440565074147	0,977992865832464	0,00746436950395471			0,906030724871225	0,0125530538623337	0,977092570385818	0,00160847986694856			0,906255724871225	-0,0171274393943963	0,977317570385819	0,000712404861501244			0,904206020317871	4,80514145762577E-5	0,975267865832464	0,000206921131115409			0,903747686984538	0,0653967524269706	0,974809532499131	0,0100517823311253	12,0828055597687	114827,029703637	0,905114353651204	0,000254511724806739	0,976176199165798	0,00358482412534602	12,0145590455426	21951,0642363327	0,905572391537892	0,00123004718822287
0,91148394995688	-0,0136921786072788	0,982545795471473	0,00184440622463363			0,90875894995688	0,000558432840371043	0,979820795471474	0,0016698720996905	9,50803162983175	70154,4595177948	0,911025913311565	0,0005670176358947	0,982087758826158	0,00745957425466153			0,910125616623547	0,0128246693865486	0,98118746213814	0,00161128140238551			0,910350616623547	-0,0170896332303994	0,98141246213814	0,000700604579141886			0,908300913311565	-8,32306528656324E-5	0,979362758826158	0,000208123201213217			0,907842579978232	0,0618157084132072	0,978904425492825	0,00997408915751427	12,0869004527624	114346,976451506	0,909209246644898	0,000174469134798222	0,980271092159491	0,00358360490017806	12,0186539385363	21936,0045883611	0,909667283290214	0,00128318693895396
0,915578841709202	-0,0136473259742622	0,986640687223795	0,00184327970164106			0,912853841709202	0,00054447107687046	0,983915687223795	0,00166740120121124	9,51212652158407	70200,8342961702	0,915120806305259	-0,000105668015759709	0,986182651819852	0,00745282406913744			0,914220508375868	0,0126374467481756	0,985282353890461	0,00161495242640565			0,914445508375868	-0,0169957779863534	0,985507353890461	0,000686190079886084			0,912395806305259	-0,000163606681555286	0,983457651819852	0,000211248727880054			0,911937472971926	0,058970875883815	0,982999318486519	0,00987359676017024	12,0909953457561	113575,587547174	0,913304139638592	8,5962320805526E-5	0,984365985153185	0,00358235902997928	12,0227488315299	21922,6799871767	0,913762175042535	0,00132256856615722
0,919673733461523	-0,0136095922072384	0,990735578976116	0,0018417254463099			0,916948733461523	0,000540090083264124	0,988010578976116	0,00166488686530133	9,51622141333639	70219,3369817774	0,919215699298953	-0,000957836474363505	0,990277544813546	0,00745179967572434			0,918315400128189	0,0120957566598509	0,989377245642783	0,00161836340940308			0,918540400128189	-0,0168510952751174	0,989602245642783	0,000662787458577919			0,916490699298953	-0,000259024870932242	0,987552544813546	0,000214319996218591			0,916032365965619	0,0563813683441382	0,987094211480213	0,00984697282019964	12,0950902387498	110693,414967275	0,917399032632286	-1,03714017393665E-5	0,988460878146879	0,00358104217974671	12,0268437245236	21904,132413196	0,917857066794856	0,00133734954378495
0,923768625213844	-0,0135815332668125	0,994830470728437	0,00183971283948002			0,921043625213844	0,000537070253163564	0,992105470728438	0,00166228964918514	9,52031630508872	70202,920110201	0,923310592292646	-0,000545707697140354	0,99437243780724	0,00745226019214982			0,922410291880511	0,0125411608549354	0,993472137395104	0,00162886580094792			0,922635291880511	-0,0166775981769682	0,993697137395104	0,000636164581126223			0,920585592292647	-0,000368407400676065	0,99164743780724	0,00021713955409867			0,920127258959313	0,0538197795563747	0,991189104473906	0,00984949668729934	12,0991851317435	107800,139699582	0,92149392562598	-0,000111614447004888	0,992555771140573	0,00357920083176986	12,0309386175173	21863,2926553511	0,921951958547178	0,00139837326249946
0,927863516966166	-0,0136039891057418	0,998925362480759	0,00183561659429763			0,925138516966166	0,000535907953261066	0,996200362480759	0,00166045772302974	9,52441119684104	70179,5209779137	0,92740548528634	-0,000211740952657876	0,998467330800934	0,00745276572493518			0,926505183632832	0,0136530931936717	0,997567029147425	0,00164146212050576			0,926730183632832	-0,0166155979830904	0,997792029147425	0,000617174608843439			0,92468048528634	-0,000484717802617512	0,995742330800934	0,000219279214336528			0,924222151953007	0,0513209714008313	0,9952839974676	0,00987435975079304	12,1032800247372	110640,31199671	0,925588818619674	-0,000207542945005107	0,996650664134267	0,00357591185251326	12,035033510511	21840,697309943	0,926046850299499	0,00145456014016446
0,931958408718487	-0,0135084229646259	1,00302025423308	0,00183475339545578			0,929233408718487	0,000546345818891502	1,00029525423308	0,00165866169806177	9,52850608859336	70173,3079142591	0,931500378280034	2,37900025074444E-5	1,00256222379463	0,00745308786829687			0,930600075385153	0,0137275698101021	1,00166192089975	0,00165355074154392			0,930825075385153	-0,0166548636293273	1,00188692089975	0,000600024322564939			0,928775378280034	-0,000588161079590255	0,999837223794627	0,000218062205239473			0,928317044946701	0,0496468557123138	0,999378890461294	0,00990437760145743	12,1073749177309	118890,069222499	0,929683711613367	-0,000300154298800666	1,00074555712796	0,00357332107002004	12,0391284035047	21823,81313943	0,93014174205182	0,00150387139985278
0,936053300470808	-0,0133396073541241	1,0071151459854	0,00183673046155628			0,933328300470808	0,000559690257874701	1,0043901459854	0,00165682438918741	9,53260098034568	70151,8671415239	0,935595271273728	-0,000207974084082038	1,00665711678832	0,00745322310024057			0,934694967137475	0,0128530589821886	1,00575681265207	0,00166483854551643			0,934919967137475	-0,0167294066535328	1,00598181265207	0,000584005484194276			0,932870271273728	-0,000749778895599466	1,00393211678832	0,000217200390940156			0,932411937940395	0,0508193717483536	1,00347378345499	0,00993383415240448	12,1114698107245	124369,910945074	0,933778604607061	-0,000406609868027042	1,00484045012165	0,00357106143551	12,0432232964984	21818,7458780716	0,934236633804142	0,00150850215046573
0,94014819222313	-0,0131815815802119	1,01121003773772	0,00183818508776805			0,93742319222313	0,000559205984033183	1,00848503773772	0,00165477401279731	9,536695872098	70117,8371054244	0,939690164267422	-0,000692898759816893	1,01075200978201	0,0074527557107545			0,938789858889796	0,011567604133854	1,00985170440439	0,00167450607876026			0,939014858889796	-0,0168706238199763	1,01007670440439	0,000575038236705562			0,936965164267422	-0,000961001268653252	1,00802700978202	0,000217704951747088			0,936506830934088	0,0522662117560036	1,00756867644868	0,00994704759542609	12,1155647037182	127190,725089746	0,937873497600755	-0,000325990385077769	1,00893534311535	0,00356906372330829	12,0473181894921	21813,0479302684	0,938331525556463	0,00147651514140109
0,944243083975451	-0,0130475059527514	1,01530492949004	0,00183883655595646			0,941518083975451	0,000545240984921208	1,01257992949004	0,00165468479907298	9,54079076385032	70071,5011498319	0,943785057261116	-0,000409766742493409	1,01484690277571	0,00745167807469354			0,942884750642118	0,0104238889639815	1,01394659615671	0,00168252797034375			0,943109750642118	-0,0175733207481242	1,01417159615671	0,000570047423448973			0,941060057261116	-0,00112387410065818	1,01212190277571	0,000218329057809236			0,940601723927782	0,053930037305616	1,01166356944238	0,00994380325313945	12,1196595967119	128005,498304855	0,941968390594449	-0,000198451263871828	1,01303023610904	0,00356837728359211	12,0514130824858	21840,9782814488	0,942426417308785	0,00143563433458705
0,948337975727773	-0,0129370511087907	1,01939982124237	0,00183714464671057			0,945612975727773	0,000511505330283628	1,01667482124237	0,00165510198312838	9,54488565560264	70035,436968116	0,947879950254809	-0,000127319821185006	1,0189417957694	0,00744961092964403			0,946979642394439	0,00936987710816377	1,01804148790903	0,0016783431218979			0,947204642394439	-0,0176422489826388	1,01826648790903	0,000568441458010651			0,94515495025481	-0,00111027356284929	1,0162167957694	0,000218434654387398			0,944696616921476	0,0551391490746623	1,01575846243607	0,00998599217789018	12,1237544897056	119204,108272254	0,946063283588143	-8,58962865798836E-5	1,01712512910274	0,0035687928608642	12,0555079754795	21802,1573310242	0,946521309061106	0,00141186634056237
0,952432867480094	-0,0128723365379876	1,02349471299469	0,00183491783278992			0,949707867480094	0,000482684585718285	1,02076971299469	0,00165469674395894	9,54898054735497	70005,8921336725	0,951974843248503	0,000102717662339146	1,0230366887631	0,00744443647559469			0,95107453414676	0,00840158011870392	1,02213637966135	0,00167198132807802			0,95129953414676	-0,0173290014239361	1,02236137966135	0,00056607038533831			0,949249843248503	-0,00107762077203736	1,0203116887631	0,000218002854453468			0,94879150991517	0,0558978092097939	1,01985335542976	0,0100519465197285	12,1278493826993	116990,055485188	0,950158176581837	1,13940882610457E-5	1,02122002209643	0,00356910665236005	12,0596028684732	21808,2042695311	0,950616200813427	0,00142076700649124
0,956527759232415	-0,0129167063474507	1,02758960474701	0,00183236892122423			0,953802759232415	0,000480512558858576	1,02486460474701	0,00165340435602544	9,55307543910729	69962,4178475361	0,956069736242197	0,000343470225340111	1,02713158175679	0,0074399126577004			0,955169425899082	0,00755009300446027	1,02623127141368	0,00166837596419381			0,955394425899082	-0,016937467530139	1,02645627141367	0,000562584032404476			0,953344736242197	-0,00107415032980287	1,02440658175679	0,000216515690055819			0,952886402908864	0,0560972070797622	1,02394824842346	0,0100898851081514	12,131944275693	116408,151002285	0,95425306957553	7,73190987232406E-5	1,02531491509012	0,00356921089438711	12,0636977614669	21829,0651455041	0,954711092565749	0,00145501437596951
0,960622650984737	-0,0130300710352029	1,03168449649933	0,00182891424840021			0,957897650984737	0,000478973372134974	1,02895949649933	0,00165014202364077	9,55717033085961	69913,5862493196	0,960164629235891	0,0016280438352572	1,03122647475048	0,00743636986252164			0,959264317651403	0,00682378098574718	1,030326163166	0,00166556519742673			0,959489317651403	-0,0155562894954936	1,030551163166	0,000555662951914951			0,957439629235891	-0,00109832309244673	1,02850147475048	0,000215614095276513			0,956981295902558	0,0599815748864405	1,02804314141715	0,0100967652298342	12,1360391686867	116702,746271282	0,958347962569224	0,000109203754596397	1,02940980808382	0,00356801454097135	12,0677926544606	21846,3415326055	0,95880598431807	0,00148570396061389
0,964717542737058	-0,0131805584278375	1,03577938825165	0,00182945580484332			0,961992542737058	0,000476661160829732	1,03305438825165	0,0016454667825793	9,56126522261193	69870,6203907875	0,964259522229585	0,00381269657904131	1,03532136774418	0,00743349901648299			0,963359209403724	0,00646171899344368	1,03442105491832	0,00166220746008258			0,963584209403724	-0,0132335815319453	1,03464605491832	0,000548379315681542			0,961534522229585	-0,00114718547397644	1,03259636774418	0,00021562355065573			0,961076188896252	0,0631115088777018	1,03213803441084	0,0100430972046623	12,1401340616804	115984,557926931	0,962442855562918	3,54970073853887E-5	1,03350470107751	0,00356633166133931	12,0718875474543	21837,7379707014	0,962900876070391	0,00151050988145257
0,968812434489379	-0,013269160294205	1,03987428000397	0,00183107692296445			0,966087434489379	0,000473975000550063	1,03714928000397	0,00164283037702693	9,56536011436425	69180,9430045444	0,968354415223278	0,00616353924372861	1,03941626073787	0,00743029060525363			0,967454101156046	0,00606806428238377	1,03851594667064	0,00165823211197605			0,967679101156046	-0,010528913424875	1,03874094667064	0,000535036118814017			0,965629415223279	-0,0011490632543174	1,03669126073787	0,000216084728553844			0,965171081889945	0,0653950247808129	1,03623292740454	0,00998258899384329	12,1442289546741	122261,113081563	0,966537748556612	-3,43844574068903E-5	1,03759959407121	0,00356623636561823	12,075982440448	21924,4866010913	0,966995767822713	0,00148812403449677
0,972907326241701	-0,0133074965426916	1,04396917175629	0,00183316638452974			0,970182326241701	0,00047686116196517	1,04124417175629	0,00164134845514106			0,972449308216972	0,00802397094525024	1,04351115373157	0,00742666255232057			0,971548992908367	0,00562062381059048	1,04261083842296	0,00165377385105164			0,971773992908367	-0,00810509997629577	1,04283583842296	0,000520018122015836			0,969724308216973	-0,00109816451340795	1,04078615373157	0,000216411572027321			0,969265974883639	0,0649949033810058	1,04032782039823	0,00992088006422333	12,1483238476678	136575,034441879	0,970632641550306	-3,84419564082364E-5	1,0416944870649	0,00356781370978696	12,0800773334417	21980,2314280348	0,971090659575034	0,00144756738947409
0,977002217994022	-0,0133264598481648	1,04806406350862	0,00183604376837652			0,974277217994022	0,000481178431082402	1,04533906350862	0,00164002020955534			0,976544201210666	0,00942343282369986	1,04760604672526	0,00742037981739469			0,975643884660689	0,00476227888461656	1,04670573017528	0,00165369086210195			0,975868884660689	-0,00607453106632607	1,04693073017528	0,00051635902638921			0,973819201210666	-0,00100745202668648	1,04488104672526	0,000216562918751088			0,973360867877333	0,0678256610609231	1,04442271339193	0,00984643085700605	12,1524187406615	151318,786251263	0,974727534543999	-4,40226541089489E-5	1,04578938005859	0,00356949887352458	12,0841722264354	22009,2464166748	0,975185551327355	0,00144468458865078
0,981097109746343	-0,0133280347453904	1,05215895526094	0,00183889299490488			0,978372109746343	0,000499403102520275	1,04943395526094	0,00163875131860947			0,98063909420436	0,0103888073856711	1,05170093971895	0,00741628136851015			0,97973877641301	0,00429996729798671	1,0508006219276	0,00165368404515721			0,97996377641301	-0,00650088129555221	1,0510256219276	0,000518480472494478			0,97791409420436	-0,000922433067893097	1,04897593971895	0,000216770534158355			0,977455760871027	0,0701687096789064	1,04851760638562	0,00976506356348677	12,1565136336552	166119,178456282	0,978822427537693	-5,32056548058738E-5	1,04988427305229	0,00357114010619686	12,0882671194291	21971,4341941694	0,979280443079677	0,00145187138537614
0,985192001498665	-0,0133262748061319	1,05625384701326	0,00184080132613377			0,982467001498665	0,000558597240074698	1,05352884701326	0,00163678754590312			0,984733987198054	0,0108708070400499	1,05579583271265	0,00741352913359027			0,983833668165331	0,00457365637636372	1,05489551367992	0,00165329907444728			0,984058668165331	-0,00702027632985128	1,05512051367992	0,000522471923628509			0,982008987198054	-0,000877650688351632	1,05307083271265	0,000216849457625825			0,981550653864721	0,0718460352666862	1,05261249937931	0,00967781986517246	12,1606085266489	176487,445965037	0,982917320531387	-9,65421884687595E-5	1,05397916604598	0,00357262579188096	12,0923620124227	21960,7630929048	0,983375334831998	0,00143859974284358
0,989286893250986	-0,013328377909429	1,06034873876558	0,00184174412205534			0,986561893250986	0,000612773550858989	1,05762373876558	0,00163320253076238			0,988828880191748	0,00967549820133913	1,05989072570634	0,00740929657356583			0,987928559917653	0,00524367269797129	1,05899040543225	0,00165153089625063			0,988153559917653	-0,00764252408788971	1,05921540543225	0,000526997734788333			0,986103880191748	-0,000869638755705855	1,05716572570634	0,000216786833669081			0,985645546858414	0,0694981182490938	1,05670739237301	0,00958017740218432	12,1647034196426	186327,335252445	0,987012213525081	-0,000223966883840234	1,05807405903967	0,00357396407742203	12,0964569054164	21984,9421157332	0,987470226584319	0,00140733272908647
0,993381785003308	-0,013334249452031	1,0644436305179	0,00184117478590698			0,990656785003308	0,000661540172036717	1,0617186305179	0,00162847230351077			0,992923773185442	0,00827419020852552	1,06398561870003	0,00740342515535969			0,992023451669974	0,00595021390786276	1,06308529718457	0,00164697858803423			0,992248451669974	-0,00859408286736302	1,06331029718457	0,000526655748208718			0,990198773185442	-0,000879528986069883	1,06126061870003	0,000216279655842053			0,989740439852108	0,0657610350165348	1,0608022853667	0,00949087613410194	12,1687983126363	188367,806628571	0,991107106518775	-0,000373831907475687	1,06216895203337	0,00357499783487341	12,1005517984101	22023,1893799917	0,991565118336641	0,00137964709314224
0,997476676755629	-0,0133460170814342	1,06853852227022	0,00183833010665317			0,994751676755629	0,000693852333462733	1,06581352227022	0,00162430553719015			0,997018666179135	0,00815473376309639	1,06808051169373	0,00739717684919998			0,996118343422295	0,00593795169646917	1,06718018893689	0,00164534140333125			0,996343343422295	-0,00760055065898041	1,06740518893689	0,000521227009090348			0,994293666179135	-0,000910123849140429	1,06535551169373	0,000215323519179193			0,993835332845802	0,0622242781897021	1,0648971783604	0,00941124751966676	12,17289320563	186754,112382547	0,995201999512469	-0,000487714015632028	1,06626384502706	0,00357572487249507			0,995660010088962	0,00134300451039696
1,00157156850795	-0,0133638596566738	1,07263341402254	0,00183584164403751			0,99884656850795	0,000699570397045738	1,06990841402254	0,00162023295619358			1,00111355917283	0,00780264997942615	1,07217540468742	0,00739428092881422			1,00021323517462	0,00536093183349547	1,07127508068921	0,00164455472551925			1,00043823517462	-0,00803657647520911	1,07150008068921	0,00050881543465864			0,998388559172829	-0,00102333063400918	1,06945040468742	0,000213362509375928			0,997930225839496	0,0618235991169156	1,06899207135409	0,0093486365703874	12,1769880986236	159316,75468353	0,999296892506162	-0,000463911743641517	1,07035873802076	0,00357486137173489			0,999754901841284	0,00129969506687489
1,00566646026027	-0,0133964202544892	1,07672830577486	0,00183533227102185			1,00294146026027	0,000702964311121944	1,07400330577486	0,0016161897188574			1,00520845216652	0,00721400004542356	1,07627029768112	0,00739307449240196			1,00430812692694	0,00607163011781689	1,07536997244153	0,00163996762467413			1,00453312692694	-0,00973315796766788	1,07559497244153	0,000492339813210942			1,00248345216652	-0,00114299509031944	1,07354529768112	0,000211952700522051			1,00202511883319	0,062541955367358	1,07308696434778	0,00929380513716098	12,1810829916173	147453,088055392	1,00339178549986	-0,000418376198999138	1,07445363101445	0,00357093807027546			1,00384979359361	0,00127943115988764
1,00976135201259	-0,0134457529061861	1,08082319752719	0,0018356402633715			1,00703635201259	0,000703946721326211	1,07809819752719	0,00161223030699353			1,00930334516022	0,00619208719160008	1,08036519067481	0,00739234035070693			1,00840301867926	0,00664713629019876	1,07946486419385	0,00163141834124725			1,00862801867926	-0,0110944125242175	1,07968986419385	0,000482817473342177			1,00657834516022	-0,00126631378931858	1,07764019067481	0,000210850686252801			1,00612001182688	0,0632222913849966	1,07718185734148	0,00924545154228279	12,185177884611	149665,318014455	1,00748667849355	-0,000352390077420086	1,07854852400814	0,00356561585238145			1,00794468534593	0,00126714111784296
1,01385624376491	-0,0135137113848675	1,08491808927951	0,00183496840258792			1,01113124376491	0,000697864320862058	1,08219308927951	0,00160835101704722			1,01339823815391	0,00587442274091688	1,0844600836685	0,00739148875222718			1,01249791043158	0,00704382384475691	1,08355975594617	0,00162468541771565			1,01272291043158	-0,011919236625934	1,08378475594617	0,000477573202450554			1,01067323815391	-0,00139461232124775	1,0817350836685	0,000210002268912094			1,01021490482058	0,0633389491394924	1,08127675033517	0,00922507545658353	12,1892727776047	167885,591187464	1,01158157148724	-0,000262113184516797	1,08264341700184	0,00356029533926208			1,01203957709825	0,00126411650355417
1,01795113551724	-0,0136434152633433	1,08901298103183	0,00183321940631585			1,01522613551724	0,000685144035631401	1,08628798103183	0,00160385466112847			1,0174931311476	0,00619782900262102	1,0885549766622	0,00738979358778968			1,0165928021839	0,00649912117007023	1,0876546476985	0,00162197110769702			1,0168178021839	-0,0125247800057302	1,0878796476985	0,000475989200936174			1,0147681311476	-0,00154702304646735	1,0858299766622	0,000209777495866491			1,01430979781427	0,0629683460811997	1,08537164332886	0,00924150042922303	12,1933676705984	238330,635942868	1,01567646448094	-0,00012004276428922	1,08673830999553	0,00355508567467193			1,01613446885057	0,00129876857350312
1,02204602726956	-0,0137475345366412	1,09310787278415	0,00183060109553341			1,01932102726956	0,000666617285169253	1,09038287278415	0,00160120270064133			1,0215880241413	0,00676641171530866	1,09264986965589	0,00738723844219117			1,02068769393622	0,00615121616446144	1,09174953945082	0,00162009231832787			1,02091269393622	-0,0123098880858815	1,09197453945082	0,000473664588248066			1,0188630241413	-0,00156623051621787	1,08992486965589	0,000209746888149383			1,01840469080796	0,0629979675400878	1,08946653632256	0,00925193511151473			1,01977135747463	0,000125250715635195	1,09083320298922	0,00354853182569111			1,02022936060289	0,00132624485540677
1,02614091902188	-0,0137997237378058	1,09720276453647	0,00183193454392394			1,02341591902188	0,000647743027683068	1,09447776453647	0,00159959621855176			1,02568291713499	0,00677644333181259	1,09674476264959	0,00738320604337761			1,02478258568854	0,0061060837591217	1,09584443120314	0,00161869070917632			1,02500758568854	-0,012209054939611	1,09606943120314	0,000470230761766959			1,02295791713499	-0,00115768057806214	1,09401976264959	0,000209400264469704			1,02249958380166	0,0658352190817167	1,09356142931625	0,0092525344628864			1,02386625046833	0,000381700218304037	1,09492809598292	0,00354233714323446			1,02432425235521	0,00134554345572071
1,0302358107742	-0,0138545458198625	1,10129765628879	0,00183346827592589			1,0275108107742	0,000628334192665048	1,09857265628879	0,00159815620175485			1,02977781012869	0,00627974275386616	1,10083965564328	0,00738124081644077			1,02887747744087	0,00633745818284883	1,09993932295546	0,00161846793322043			1,02910247744087	-0,0122694296488704	1,10016432295546	0,000464516693716631			1,02705281012869	-0,000622059141027547	1,09811465564328	0,000208716568282571			1,02659447679535	0,0668710581548559	1,09765632230995	0,00920996121395044			1,02796114346202	0,000645487848550255	1,09902298897661	0,00353665200975082			1,02841914410753	0,00133441177263068
1,03433070252652	-0,01391250385515	1,10539254804111	0,00183211544400882			1,03160570252652	0,000605158654472419	1,10266754804111	0,00159664587570551			1,03387270312238	0,0056324493453752	1,10493454863697	0,00738034990186789			1,03297236919319	0,00670528014575459	1,10403421470778	0,00161849840033857			1,03319736919319	-0,0133332583633479	1,10425921470778	0,000465338648218688			1,03114770312238	-0,000257296412523401	1,10220954863697	0,000208303951708132			1,03068936978905	0,0663009759724035	1,10175121530364	0,00915644241239513			1,03205603645571	0,000865090598628975	1,10311788197031	0,00353117619558744			1,03251403585985	0,00131191267499943
1,03842559427884	-0,0139809079822939	1,10948743979344	0,00182653270347382			1,03570059427884	0,000587453839752095	1,10676243979344	0,00159505306180222			1,03796759611607	0,00532554245849247	1,10902944163067	0,00738034178374498			1,03706726094551	0,00719782364595933	1,1081291064601	0,00161869335868818			1,03729226094551	-0,0147820628357906	1,1083541064601	0,000473154810974669			1,03524259611607	-6,17548867746864E-5	1,10630444163067	0,000208063190997783			1,03478426278274	0,065820942629875	1,10584610829733	0,00909587569278568			1,03615092944941	0,00104092339820368	1,107212774964	0,00352587329137209			1,03660892761218	0,00129608234442284
1,04252048603116	-0,0140296792370114	1,11358233154576	0,00182048758350246			1,03979548603116	0,000571031620411604	1,11085733154576	0,00159292506276064			1,04206248910977	0,00542015310833205	1,11312433462436	0,007380729889408			1,04116215269783	0,00786087584746659	1,11222399821242	0,00162303727285143			1,04138715269783	-0,0162582498428579	1,11244899821242	0,000486737137043298			1,03933748910977	-0,000158058174147554	1,11039933462436	0,000207971256889015			1,03887915577643	0,0658307698077553	1,10994100129103	0,00901467982788391			1,0402458224431	0,00113968770638112	1,11130766795769	0,00352160981641206			1,0407038193645	0,00127688686727533
1,04661537778349	-0,0140701182523543	1,11767722329808	0,00181715135937455			1,04389037778349	0,000556789918502339	1,11495222329808	0,00158996202513542			1,04615738210346	0,00722717970114562	1,11721922761805	0,0073810462444539			1,04525704445015	0,0103668830751817	1,11631888996474	0,00162735580611233			1,04548204445015	-0,0175566208862099	1,11654388996474	0,000500366763643373			1,04343238210346	-0,000305425558687184	1,11449422761805	0,000208488119420464			1,04297404877013	0,0665815595398265	1,11403589428472	0,00895617800218934			1,04434071543679	0,0012113543057412	1,11540256095139	0,0035183310536579			1,04479871111682	0,00125504728704944
1,05071026953581	-0,0141001353131441	1,1217721150504	0,00181470598830072			1,04798526953581	0,000560587200666911	1,1190471150504	0,00158791700306947			1,05025227509716	0,00950463778523221	1,12131412061175	0,00738032650297866			1,04935193620247	0,0126670914014097	1,12041378171707	0,0016312159162703			1,04957693620247	-0,0180701016323891	1,12063878171707	0,00051288129767657			1,04752727509716	-0,000381139549109556	1,11858912061175	0,000209314234015929			1,04706894176382	0,0725761091156273	1,11813078727842	0,00896487392016732			1,04843560843049	0,00114622322911956	1,11949745394508	0,00351596460105188			1,04889360286914	0,0012397870420464
1,05480516128813	-0,0140781500870205	1,12586700680272	0,00181291231520255			1,05208016128813	0,000564206804956725	1,12314200680272	0,00158722913013833			1,05434716809085	0,0116285625486889	1,12540901360544	0,00737854669443987			1,05344682795479	0,0136748478293808	1,12450867346939	0,00163242332051442			1,05367182795479	-0,0182095698870526	1,12473367346939	0,000524245894321195			1,05162216809085	-0,000427333705725166	1,12268401360544	0,000210147137222291			1,05116383475752	0,0786129800904981	1,12222568027211	0,00899865447186576			1,05253050142418	0,00105712412109239	1,12359234693878	0,0035141818210695			1,05298849462146	0,0012303345875875
1,05890005304045	-0,0140552439531952	1,12996189855504	0,00181375612194732			1,05617505304045	0,000565955822621995	1,12723689855504	0,00158677177806171			1,05844206108454	0,013282189194794	1,12950390659914	0,00737600328537148			1,05754171970712	0,0134663933949562	1,12860356522171	0,00162717252279562			1,05776671970712	-0,0183356290059471	1,12882856522171	0,000524185686806503			1,05571706108454	-0,000478269169723334	1,12677890659914	0,000211366395768591			1,05525872775121	0,0841966357746537	1,1263205732658	0,00903194056365651			1,05662539441788	0,000943169374927893	1,12768723993247	0,00351263009407656			1,05708338637378	0,00122821387017448
1,06299494479277	-0,0140325179142004	1,13405679030736	0,00181477339906397			1,06026994479277	0,000565514484100592	1,13133179030736	0,0015857043050456			1,06253695407824	0,0144758347231034	1,13359879959283	0,00737276334433124			1,06163661145944	0,0121499760398863	1,13269845697403	0,00162160646609111			1,06186161145944	-0,0187644995989452	1,13292345697403	0,000521310572115586			1,05981195407824	-0,000535435080174575	1,13087379959283	0,000212707170683364			1,0593536207449	0,0879663256528428	1,1304154662595	0,00906276440616099			1,06072028741157	0,000769311548214422	1,13178213292616	0,00351096847532946			1,0611782781261	0,00126565355357977
1,06708983654509	-0,0140062811398986	1,13815168205969	0,00181495495063069			1,06436483654509	0,000556958640898603	1,13542668205969	0,00158400746832075			1,06663184707193	0,0149174056623377	1,13769369258652	0,00736723874676813			1,06573150321176	0,0111817488653521	1,13679334872635	0,00161526474982305			1,06595650321176	-0,019472002844904	1,13701834872635	0,000516734313143543			1,06390684707193	-0,000633030973501473	1,13496869258652	0,000213815848953643			1,0634485137386	0,0899512069783798	1,13451035925319	0,00907884999531447			1,06481518040526	0,000678267702765651	1,13587702591986	0,00350918882920304			1,06527316987843	0,00133271631366727
1,07118472829741	-0,0139157606587287	1,14224657381201	0,0018142603949354			1,06845972829741	0,000565635135078514	1,13952157381201	0,00158466500566678			1,07072674006562	0,0147618694356581	1,14178858558022	0,00736140696971766			1,06982639496408	0,0107284338189574	1,14088824047867	0,00160807789905994			1,07005139496408	-0,0203010578704882	1,14111324047867	0,000524366443596914			1,06800174006562	-0,000805288023430605	1,13906358558022	0,000214674008675079			1,06754340673229	0,0888221159926505	1,13860525224688	0,00905760939523767			1,06891007339896	0,000618631750185876	1,13997191891355	0,0035107374721896			1,06936806163075	0,00138897709661017
1,07527962004974	-0,0138034610262329	1,14634146556433	0,00180762978731987			1,07255462004973	0,000571510026973617	1,14361646556433	0,00158463391474834			1,07482163305932	0,0146187126562832	1,14588347857391	0,00735548172755352			1,0739212867164	0,0103209699289144	1,14498313223099	0,00159727705647045			1,0741462867164	-0,0204703823178605	1,14520813223099	0,000535121282779087			1,07209663305932	-0,000963332124222543	1,14315847857391	0,000214927945629583			1,07163829972598	0,0841123551737193	1,14270014524058	0,00896239724435412			1,07300496639265	0,000591006148568788	1,14406681190724	0,00351249183730228			1,07346295338307	0,00143450349098703
1,07937451180206	-0,0136914703779367	1,15043635731665	0,00179867624634748			1,07664951180206	0,000574228460461288	1,14771135731665	0,00158363939377033			1,07891652605301	0,0145023254198422	1,14997837156761	0,00734837037316037			1,07801617846872	0,00981848959078621	1,14907802398332	0,00159041257427022			1,07824117846872	-0,0192124934878144	1,14930302398332	0,000547826222761671			1,07619152605301	-0,000894785777909891	1,14725337156761	0,00021483648009451			1,07573319271968	0,0796370973818156	1,14679503823427	0,00884149575306076			1,07709985938635	0,000637336519925781	1,14816170490094	0,00351398148531752			1,07755784513539	0,00146143897114577
1,08346940355438	-0,0136329633363505	1,15453124906897	0,00179256312011527			1,08074440355438	0,000565187319157481	1,15180624906897	0,00158078621598631			1,08301141904671	0,0146265834533161	1,1540732645613	0,0073429826772916			1,08211107022104	0,00925401598748161	1,15317291573564	0,0015858276421058			1,08233607022104	-0,0181621208759919	1,15339791573564	0,00055937160426331			1,08028641904671	-0,000835925966383618	1,1513482645613	0,0002143943867292			1,07982808571337	0,0754640952381854	1,15088993122797	0,00875532033784637			1,08119475238004	0,00073172150132718	1,15225659789463	0,00351521124670696			1,08165273688771	0,00147693988165337
1,0875642953067	-0,0136271862525152	1,15862614082129	0,00178779276170713			1,0848392953067	0,000541499570332419	1,15590114082129	0,00157776198849727			1,0871063120404	0,0145533291788284	1,15816815755499	0,00733843423268965			1,08620596197337	0,00909063651808849	1,15726780748796	0,00158187503406133			1,08643096197337	-0,0173240916484939	1,15749280748796	0,000569521070076863			1,0843813120404	-0,00078759093106081	1,15544315755499	0,000213222712111472			1,08392297870707	0,0728305864251541	1,15498482422166	0,00868080249468871			1,08528964537373	0,000838674734537305	1,15635149088833	0,00351604512454895			1,08574762864003	0,00147546741510049
1,09165918705902	-0,0137078448916585	1,16272103257361	0,00178350695307856			1,08893418705902	0,000526485400535737	1,15999603257361	0,00157310130288971			1,09120120503409	0,014275402956351	1,16226305054869	0,00733366605929599			1,09030085372569	0,00910119616549657	1,16136269924028	0,00157839596346999			1,09052585372569	-0,0168520806904562	1,16158769924028	0,000574647697256306			1,08847620503409	-0,000759698292954338	1,15953805054869	0,000213711513230905			1,08801787170076	0,0709890718845496	1,15907971721535	0,00860581999529242			1,08938453836743	0,000958040401514057	1,16044638388202	0,00351268088883595			1,08984252039235	0,00145885709746327
1,09575407881134	-0,0137625895987371	1,16681592432593	0,00177962324942313			1,09302907881134	0,000514096553733391	1,16409092432594	0,00156856639001076			1,09529609802779	0,0135094561300564	1,16635794354238	0,00732860470755349			1,09439574547801	0,00889413698882047	1,1654575909926	0,00157764689001228			1,09462074547801	-0,0151384559305482	1,1656825909926	0,000580239915972134			1,09257109802779	-0,000642002885496905	1,16363294354238	0,000214420635726924			1,09211276469445	0,0699392240353211	1,16317461020905	0,00852971452372149			1,09347943136112	0,00109997711158688	1,16454127687571	0,00350769184486582			1,09393741214468	0,00144157548082511
1,09984897056366	-0,0138023197018459	1,17091081607826	0,00177801145769995			1,09712397056366	0,000505184292176855	1,16818581607826	0,00156399597280353			1,09939099102148	0,012798463318542	1,17045283653607	0,00732359251397292			1,09849063723033	0,00853082425772527	1,16955248274492	0,0015809327026673			1,09871563723033	-0,0114820168778533	1,16977748274492	0,000586026445380693			1,09666599102148	-0,000521011425608555	1,16772783653607	0,000215018185424543			1,09620765768815	0,0705227198367741	1,16726950320274	0,00849969689181077			1,09757432435481	0,00124446207175278	1,16863616986941	0,00350283153165603			1,098032303897	0,00142288812810799
1,10394386231598	-0,0138475950527905	1,17500570783058	0,00177686578702319			1,10121886231598	0,000515747620430553	1,17228070783058	0,00155936054077849			1,10348588401517	0,0124725644431918	1,17454772952977	0,0073186538520249			1,10258552898265	0,00887233454559499	1,17364737449724	0,0015855894286635			1,10281052898265	-0,00984078141387769	1,17387237449724	0,000589398989335235			1,10076088401518	-0,00048577153202935	1,17182272952977	0,000215487354196861			1,10030255068184	0,0727095510983431	1,17136439619643	0,0084752657486134			1,10166921734851	0,00137325202177983	1,1727310628631	0,00349901195462722			1,10212719564932	0,00139072625951739
1,10803875406831	-0,013897238139511	1,1791005995829	0,00177583517290906			1,10531375406831	0,000523341541368389	1,1763755995829	0,00155446116882768			1,10758077700887	0,0122246739594086	1,17864262252346	0,00731318090280906			1,10668042073497	0,0102225493132163	1,17774226624957	0,00159053164293658			1,10690542073497	-0,0100531721994238	1,17796726624957	0,000590257560520399			1,10485577700887	-0,000525109632968119	1,17591762252346	0,000213970648253969			1,10439744367554	0,0775797662641926	1,17545928919013	0,00838839412732042			1,1057641103422	0,00133601190146799	1,1768259558568	0,00349579397412917			1,10622208740164	0,00137096050150125
1,11213364582063	-0,0139365803878743	1,18319549133522	0,00177490391199953			1,10940864582063	0,000527876246900623	1,18047049133522	0,00155183583994412			1,11167567000256	0,0119576753413086	1,18273751551716	0,00730970182773212			1,11077531248729	0,0106314770007615	1,18183715800189	0,00159277942247634			1,11100031248729	-0,0112156534653861	1,18206215800189	0,00058631201913203			1,10895067000256	-0,000529887045907678	1,18001251551716	0,000213864159780298			1,10849233666923	0,0819825515111138	1,17955418218382	0,00837452484048566			1,1098590033359	0,00114876701749174	1,18092084885049	0,00349283030485485			1,11031697915396	0,00135470475857895
1,11622853757295	-0,0139716621723895	1,18729038308754	0,00177534354973757			1,11350353757295	0,000525998736191056	1,18456538308754	0,00154948819902601			1,11577056299626	0,0116673318988157	1,18683240851085	0,00730700813024008			1,11487020423962	0,0102086709745028	1,18593204975421	0,00159224545372735			1,11509520423961	-0,0120742870633561	1,18615704975421	0,000593865573273706			1,11304556299626	-0,000466818990912754	1,18410740851085	0,000214328124945894			1,11258722966292	0,0857673455218706	1,18364907517752	0,0083797915971583			1,11395389632959	0,000926097133480017	1,18501574184418	0,00348993678578897			1,11441187090628	0,00133995325520563
1,12032342932527	-0,0140217486900414	1,19138527483986	0,00177553576756069			1,11759842932527	0,00052429537495981	1,18866027483986	0,00154718817015224			1,11986545598995	0,0112841374222091	1,19092730150454	0,0073055805737516			1,11896509599194	0,00993605503211033	1,19002694150653	0,00159397443989903			1,11919009599194	-0,0111114961938104	1,19025194150653	0,000602224309546924			1,11714045598995	-0,000391130002983079	1,18820230150454	0,000215214729506184			1,11668212265662	0,0860468838865885	1,18774396817121	0,00838619676805631			1,11804878932328	0,000753330087891379	1,18911063483788	0,00348490520645782			1,1185067626586	0,00132657456959642
1,12441832107759	-0,0140843721730248	1,19548016659218	0,00177532900066241			1,12169332107759	0,000523330654146982	1,19275516659218	0,00154404723543426			1,12396034898364	0,0112080820355414	1,19502219449824	0,00730464106503165			1,12305998774426	0,00975308497094753	1,19412183325885	0,00159579266321751			1,12328498774426	-0,010000129422054	1,19434683325885	0,000609515568860729			1,12123534898364	-0,000355976854150292	1,19229719449824	0,000215872649218341			1,12077701565031	0,0841045814325769	1,1918388611649	0,00838735317592388			1,12214368231698	0,000667102227889912	1,19320552783157	0,00347767317721462			1,12260165441092	0,001314847868251
1,12851321282991	-0,0141267458716668	1,19957505834451	0,0017737910376845			1,12578821282991	0,00053261752110925	1,19685005834451	0,00154309815501832			1,12805524197734	0,0121096453093716	1,19911708749193	0,00730363994053574			1,12715487949658	0,00958115671621148	1,19821672501117	0,00159870227554661			1,12737987949658	-0,0086796105067279	1,19844172501117	0,000615756055547549			1,12533024197734	-0,000367344748039449	1,19639208749193	0,000216249071498096			1,124871908644	0,0813412185801122	1,1959337541586	0,0083833689423775			1,12623857531067	0,000604680963747166	1,19730042082526	0,00347208151615391			1,12669654616325	0,00130341743110126
1,13260810458223	-0,0140579325815232	1,20366995009683	0,00177133696877995			1,12988310458223	0,000545904862763334	1,20094495009683	0,00154345153107337			1,13215013497103	0,0138756759115779	1,20321198048562	0,00730231737350044			1,1312497712489	0,00939216177140802	1,20231161676349	0,00160238772931096			1,1314747712489	-0,00601602110902583	1,20253661676349	0,000622806595807067			1,12942513497103	-0,000553050087750072	1,20048698048562	0,000214946286117022			1,1289668016377	0,0779840109301181	1,20002864715229	0,00844046712447996			1,13033346830436	0,000503433587962359	1,20139531381896	0,00346709209868295			1,13079143791557	0,00128539990928204
1,13670299633456	-0,0139453557175575	1,20776484184915	0,00177148840828026			1,13397799633456	0,000559068205174393	1,20503984184915	0,00154439120487601			1,13624502796473	0,0155360025904735	1,20730687347932	0,00730065131041102			1,13534466300122	0,00875950794354753	1,20640650851582	0,00160584271851255			1,13556966300122	-0,00397518639432943	1,20663150851582	0,000627858155984432			1,13352002796473	-0,000654782628722295	1,20458187347932	0,000210600503179473			1,13306169463139	0,077195900969678	1,20412354014599	0,00848398949648545			1,13442836129806	0,00036487812362112	1,20549020681265	0,00346253769884901			1,13488632966789	0,00126174234479739
1,14079788808688	-0,0138832655658145	1,21185973360147	0,00177275659298			1,13807288808688	0,00056706268836621	1,20913473360147	0,00154500222271291			1,14033992095842	0,0166951667261633	1,21140176647301	0,00729395076646147			1,13943955475354	0,00817872160755854	1,21050140026814	0,00160898266513671			1,13966455475354	-0,00259453403116781	1,21072640026814	0,000630738736492957			1,13761492095842	-0,000552231171351557	1,20867676647301	0,000208470767926544			1,13715658762509	0,0812731439962232	1,20821843313968	0,00850698106466179			1,13852325429175	0,000185553664702221	1,20958509980635	0,00345890062529138			1,13898122142021	0,00124385074816838
1,1448927798392	-0,0138656208637334	1,21595462535379	0,00177413337744497			1,1421677798392	0,000570882610517821	1,21322962535379	0,00154522238387954			1,14443481395211	0,0174108578864928	1,21549665946671	0,00728365639740853			1,14353444650586	0,00759481568615382	1,21459629202046	0,00160975355431792			1,14375944650586	-0,00296038055223593	1,21482129202046	0,000629057817599599			1,14170981395211	-0,000271332389241128	1,21277165946671	0,000209375766192032			1,14125148061878	0,0843420601746567	1,21231332613337	0,00846648112824556			1,14261814728545	0,000114213196880465	1,21367999280004	0,00345547634002776			1,14307611317253	0,00126211485270308
1,14898767159152	-0,0138395014413642	1,22004951710611	0,00177553825685935			1,14626267159152	0,000582097081583718	1,21732451710611	0,00154507521347021			1,14852970694581	0,018152556905659	1,2195915524604	0,00727321309014527			1,14762933825819	0,00705026447199341	1,21869118377278	0,00160810786295107			1,14785433825819	-0,0028552471912287	1,21891618377278	0,000625647127717716			1,14580470694581	-5,20469196044955E-5	1,2168665524604	0,000211130019004004			1,14534637361247	0,0863546283969697	1,21640821912707	0,0083088819250578			1,14671304027914	0,000191749425871338	1,21777488579373	0,00345196623344076			1,14717100492485	0,00132005456412605
1,15308256334384	-0,0138328908668828	1,22414440885843	0,00177765206185561			1,15035756334384	0,000594130278992517	1,22141940885843	0,00154421512560194			1,1526245999395	0,0185542710558281	1,22368644545409	0,00726549295094707			1,15172423001051	0,00722622388115924	1,2227860755251	0,0016059105065509			1,15194923001051	-0,00295280817186511	1,2230110755251	0,000620874759236884			1,1498995999395	0,000104625557279366	1,22096144545409	0,000212749272112334			1,14944126660617	0,0855652877645672	1,22050311212076	0,00817188751045385			1,15080793327283	0,000231138778756714	1,22186977878743	0,00344836043343681			1,15126589667717	0,00135716492979131
1,15717745509616	-0,0138447467975542	1,22823930061076	0,00178005514091445			1,15445245509616	0,000607436926087082	1,22551430061076	0,00154313774476234			1,15671949293319	0,0185564466320135	1,22778133844779	0,00726053964115431			1,15581912176283	0,00731667011107827	1,22688096727742	0,00160922726866865			1,15604412176283	-0,00327901464482546	1,22710596727742	0,000612576165203141			1,15399449293319	0,000131055786722974	1,22505633844779	0,000214168612421372			1,15353615959986	0,0810331412975339	1,22459800511445	0,00804702502847646			1,15490282626653	0,000235345754386445	1,22596467178112	0,0034460594398918			1,1553607884295	0,00137365313562888
1,16127234684848	-0,0138731702487367	1,23233419236308	0,00178153697031952			1,15854734684848	0,000615771945431358	1,22960919236308	0,00154189686030995			1,16081438592689	0,0168976110221967	1,23187623144148	0,00725613959171225			1,15991401351515	0,00731785804619761	1,23097585902974	0,001613661538075			1,16013901351515	-0,00441207176010403	1,23120085902974	0,000616106167599903			1,15808938592689	0,000126274649822175	1,22915123144148	0,000214975223217845			1,15763105259355	0,0767988277169481	1,22869289810815	0,00791842193518064			1,15899771926022	0,000222867484319588	1,23005956477481	0,00344579837512142			1,15945568018182	0,00135474520988386
1,1653672386008	-0,0138934415874672	1,2364290841154	0,00178204169191978			1,1626422386008	0,000619073700238696	1,2337040841154	0,00153835832338276			1,16490927892058	0,0152503659586475	1,23597112443518	0,00724985124956107			1,16400890526747	0,00711099319923424	1,23507075078206	0,00161888162948584			1,16423390526747	-0,00532803469755295	1,23529575078206	0,000616661133159688			1,16218427892058	0,000223889981048661	1,23324612443518	0,000213725764701042			1,16172594558725	0,0741444790397044	1,23278779110184	0,00778519796486706			1,16309261225392	0,000202493171823563	1,23415445776851	0,00344516055697849			1,16355057193414	0,00132280746757475
1,16946213035313	-0,0139148447706256	1,24052397586772	0,00178165168348337			1,16673713035313	0,000611820919136554	1,23779897586772	0,00153144700762123			1,16900417191428	0,0136392782356095	1,24006601742887	0,00724160389595109			1,16810379701979	0,00682845695205335	1,23916564253439	0,00162323164681618			1,16832879701979	-0,00640402656356663	1,23939064253439	0,000612876626328667			1,16627917191428	0,000300909518901799	1,23734101742887	0,000212042254288769			1,16582083858094	0,0721572910602444	1,23688268409554	0,00767411904646789			1,16718750524761	0,000172402059848339	1,2382493507622	0,00344393032964949			1,16764546368646	0,00135481872637408
1,17355702210545	-0,0139352381819629	1,24461886762004	0,00178110929215863			1,17083202210545	0,000603903874371123	1,24189386762004	0,00152800203716698			1,17309906490797	0,0124188839884332	1,24416091042256	0,00723735525405021			1,17219868877211	0,00698861995061721	1,24326053428671	0,00162660075024107			1,17242368877211	-0,00764432406890504	1,24348553428671	0,000601058875215053			1,17037406490797	0,000356879595872057	1,24143591042256	0,000210112614245048			1,16991573157464	0,0707524367177819	1,24097757708923	0,00760114868519637			1,1712823982413	0,000139877592763746	1,2423442437559	0,00344095326445439			1,17174035543878	0,00141321528381134
1,17765191385777	-0,0139188100351689	1,24871375937236	0,00178048928236678			1,17492691385777	0,000594975666147316	1,24598875937236	0,00152481340496977			1,17719395790166	0,0112041376872273	1,24825580341626	0,00723663090536863			1,17629358052444	0,00730984900754473	1,24735542603903	0,00162743642450975			1,17651858052444	-0,00922733554363722	1,24758042603903	0,000591344103011317			1,17446895790166	0,000368278782857032	1,24553080341626	0,00020747987324337			1,17401062456833	0,0691884713325878	1,24507247008292	0,00754675723917492			1,175377291235	0,000213359943865579	1,24643913674959	0,00343900478800237			1,1758352471911	0,0014534518247851
1,18174680561009	-0,0138703261009271	1,25280865112468	0,00177913926881913			1,17902180561009	0,000580694197639103	1,25008365112468	0,00152150045287101			1,18128885089536	0,00999389533811667	1,25235069640995	0,00723714169420002			1,18038847227676	0,00751704238999436	1,25145031779135	0,00162858103824815			1,18061347227676	-0,0105425398631048	1,25167531779135	0,000580942623888206			1,17856385089536	0,000364237565587023	1,24962569640995	0,000204967255263033			1,17810551756202	0,0674173001348279	1,24916736307662	0,0075084210973683			1,17947218422869	0,000280851262016471	1,25053402974328	0,00343762272043962			1,17993013894342	0,00147559201945936
1,18584169736241	-0,013817627760017	1,256903542877	0,00177620421892924			1,18311669736241	0,000601755178888429	1,254178542877	0,00151757083392009			1,18538374388905	0,00879890462285035	1,25644558940364	0,00723737466932397			1,18448336402908	0,00760640493721273	1,25554520954367	0,00163102839582173			1,18470836402908	-0,0109493095449691	1,25577020954367	0,000569546824891319			1,18265874388905	0,000340109500493965	1,25372058940364	0,000202648972886587			1,18220041055572	0,0644395003043426	1,25326225607031	0,00760651065172849			1,18356707722238	0,000341408321439848	1,25462892273698	0,00343883223251839			1,18402503069575	0,0014654421523144
1,18993658911473	-0,0138197112971921	1,26099843462933	0,00177356566550627			1,18721158911473	0,000634213424699367	1,25827343462933	0,00151406333112604			1,18947863688274	0,00782122226390295	1,26054048239734	0,00723722467463987			1,1885782557814	0,00739658982238957	1,25964010129599	0,00163334558352505			1,1888032557814	-0,0107638665184458	1,25986510129599	0,000559105872831172			1,18675363688275	0,000206086870362379	1,25781548239734	0,000200181852917073			1,18629530354941	0,0602143387168321	1,257357149064	0,00771126766466442			1,18766197021608	0,000396405665281708	1,25872381573067	0,00344026007405687			1,18811992244807	0,00144902607708161
1,19403148086705	-0,0138704454687805	1,26509332638165	0,00177133217493651			1,19130648086705	0,000661038338408629	1,26236832638165	0,00151105628418664			1,19357352987644	0,00697107302703198	1,26463537539103	0,00723657301723217			1,19267314753372	0,00679331244781189	1,26373499304831	0,00163539246196466			1,19289814753372	-0,0104726797864255	1,26395999304831	0,000556144001520636			1,19084852987644	7,95119702164743E-5	1,26191037539103	0,000197542517061172			1,19039019654311	0,0562699617340933	1,2614520420577	0,00780034450291126			1,19175686320977	0,000772568290445954	1,26281870872437	0,00344137922043406			1,19221481420039	0,00142585654931569
1,19812637261938	-0,0139107143474392	1,26918821813397	0,0017694737926202			1,19540137261938	0,000680668668241863	1,26646321813397	0,00150885746943905			1,19766842287013	0,00619537714481557	1,26873026838473	0,00723435838077334			1,19676803928604	0,00584047334114381	1,26782988480064	0,00163572650937461			1,19699303928604	-0,010301242683053	1,26805488480064	0,000556271107265338			1,19494342287013	-4,36201197247812E-5	1,26600526838473	0,000194573737513068			1,1944850895368	0,0572515216327084	1,26554693505139	0,00787336440121456			1,19585175620347	0,00119988634952414	1,26691360171806	0,00344216717139575			1,19630970595271	0,00138103035237872
1,2022212643717	-0,0138100821165166	1,27328310988629	0,00176842895081308			1,1994962643717	0,000663124686274103	1,27055810988629	0,00150759127542997			1,20176331586383	0,00555836993505738	1,27282516137842	0,0072338575243348			1,20086293103836	0,00494481717111506	1,27192477655296	0,00162555746626966			1,20108793103836	-0,0103078927497233	1,27214977655296	0,000557602535369913			1,19903831586383	-0,000220256273573091	1,27010016137842	0,00019346065848208			1,19857998253049	0,0653131224147666	1,26964182804509	0,00780010962532342			1,19994664919716	0,00152244128895627	1,27100849471175	0,00343892094254344			1,20040459770503	0,00133122480720624
1,20631615612402	-0,0136842891199715	1,27737800163861	0,00176774174898779			1,20359115612402	0,000647658318507021	1,27465300163861	0,00150675814371758			1,20585820885752	0,00617577693874006	1,27692005437211	0,00723455077264226			1,20495782279068	0,00496574769634161	1,27601966830528	0,00161560244520283			1,20518282279068	-0,011529563787406	1,27624466830528	0,0005593189822052			1,20313320885752	-0,000315342581350268	1,27419505437211	0,000192774316744482			1,20267487552419	0,0754258647863164	1,27373672103878	0,00777421901216489			1,20404154219085	0,00173766418526685	1,27510338770545	0,00343534334436995			1,20449948945735	0,00131425752577608
1,21041104787634	-0,0135661115480685	1,28147289339093	0,00176409965582359			1,20768604787634	0,000634838861923213	1,27874789339093	0,00150512478852867			1,20995310185121	0,00679379091896741	1,28101494736581	0,00723499621362264			1,20905271454301	0,00516868934670983	1,2801145600576	0,0016064037685155			1,20927771454301	-0,012496344358162	1,2803395600576	0,000561335220446218			1,20722810185121	-0,000405299858152978	1,27828994736581	0,000192788590578482			1,20676976851788	0,082876556863615	1,27783161403247	0,0077900360312346			1,20813643518455	0,00171252526565144	1,27919828069914	0,00343183194601613			1,20859438120967	0,00132276078614622
1,21450593962866	-0,0135144783319022	1,28556778514325	0,0017573927376207			1,21178093962866	0,000619887996417065	1,28284278514325	0,00150262674118048			1,21404799484491	0,0073591799433385	1,2851098403595	0,00723507491348743			1,21314760629533	0,00530175282428955	1,28420945180992	0,00159786154110484			1,21337260629533	-0,0119309215643102	1,28443445180992	0,000563212713601735			1,21132299484491	-0,000542673166632287	1,2823848403595	0,000192627897026432			1,21086466151157	0,0877120354107128	1,28192650702617	0,00781786435419251			1,21223132817824	0,00167839742833023	1,28329317369283	0,00342798392028157			1,21268927296199	0,00135395391813416
1,21860083138098	-0,013525571383096	1,28966267689558	0,00175250619446904			1,21587583138098	0,000601807637328386	1,28693767689558	0,00149892243653574			1,2181428878386	0,00787267364269327	1,2892047333532	0,00723416768588296			1,21724249804765	0,00536414573583578	1,28830434356224	0,00159005498811239			1,21746749804765	-0,0111090480571433	1,28852934356224	0,000565671817777258			1,2154178878386	-0,000714187019698172	1,2864797333532	0,000192213772474503			1,21495955450527	0,0883306386076097	1,28602140001986	0,00784336749116131			1,21632622117194	0,0016323947855945	1,28738806668653	0,00342395756231273			1,21678416471432	0,00138656731427897
1,2226957231333	-0,013593987080543	1,2937575686479	0,00175243401018023			1,2199707231333	0,000563491282466877	1,2910325686479	0,00149734512500496			1,2222377808323	0,00824372651122327	1,29329962634689	0,00722776445988727			1,22133738979997	0,00530561726369344	1,29239923531456	0,00158503178751171			1,22156238979997	-0,00998609035534311	1,29262423531456	0,000567614873317367			1,2195127808323	-0,000740718528733623	1,29057462634689	0,000190894964897918			1,21905444749896	0,0877493825327189	1,29011629301356	0,0078654706913626			1,22042111416563	0,00151363948914257	1,29148295968022	0,00341860419851757			1,22087905646664	0,00141644504219594
1,22679061488563	-0,0136114184670054	1,29785246040022	0,00175275104595549			1,22406561488563	0,00054059616850317	1,29512746040022	0,00149762617096058			1,22633267382599	0,00779536102561663	1,29739451934058	0,00722174278010949			1,22543228155229	0,00559894762223267	1,29649412706689	0,00158061326366196			1,22565728155229	-0,00901569716410445	1,29671912706688	0,00056897211795581			1,22360767382599	-0,000658779210421495	1,29466951934058	0,000190314542518713			1,22314934049266	0,0830169682123266	1,29421118600725	0,0078485460751856			1,22451600715932	0,0013909812385566	1,29557785267392	0,0034119026005743			1,22497394821896	0,00144387302023251
1,23088550663795	-0,0135151814417068	1,30194735215254	0,00175217732845998			1,22816050663795	0,000534256813607387	1,29922235215254	0,00149831769642868			1,23042756681968	0,0073732134768733	1,30148941233428	0,00721782199842902			1,22952717330461	0,00639486388708323	1,30058901881921	0,00157617461738863			1,22975217330461	-0,00826173035857454	1,30081401881921	0,000572036202303935			1,22770256681968	-0,000644655966776368	1,29876441233428	0,000189900442898632			1,22724423348635	0,0775640135054414	1,29830607900094	0,00778730711930439			1,22861090015302	0,00126277043001997	1,29967274566761	0,00340617139018983			1,22906883997128	0,00147062590169254
1,23498039839027	-0,0134501199548387	1,30604224390486	0,00175068681080386			1,23225539839027	0,000537193684536852	1,30331724390486	0,00149909144151135			1,23452245981338	0,00699620566604713	1,30558430532797	0,00721400924213395			1,23362206505693	0,00692815118008171	1,30468391057153	0,00157167992744745			1,23384706505693	-0,008879984784649	1,30490891057153	0,000575034051823403			1,23179745981338	-0,00069169474495707	1,30285930532797	0,000189357936543832			1,23133912648004	0,0734798167669635	1,30240097199464	0,00781930875163111			1,23270579314671	0,00109603048674303	1,3037676386613	0,00340029843530147			1,2331637317236	0,00149079430920671
1,23907529014259	-0,0134165061536405	1,31013713565718	0,0017476047684107			1,23635029014259	0,000543513783838526	1,30741213565718	0,00149967736920853			1,23861735280707	0,00696297154537156	1,30967919832166	0,00721010030471402			1,23771695680926	0,00724834141754113	1,30877880232385	0,00156676650086935			1,23794195680926	-0,009516360701026	1,30900380232385	0,000577813445869135			1,23589235280707	-0,000746166836337364	1,30695419832166	0,000188679026336499			1,23543401947374	0,0703839989503396	1,30649586498833	0,00784494518058511			1,2368006861404	0,000924005128826627	1,307862531655	0,00339417452195214			1,23725862347592	0,00150323424635417
1,24317018189491	-0,0134442298791051	1,3142320274095	0,00174355287770354			1,24044518189491	0,000552165694693861	1,3115070274095	0,00150004956624616			1,24271224580077	0,00685682017488943	1,31377409131536	0,00720567593958854			1,24181184856158	0,00792128035702165	1,31287369407617	0,00156184540309384			1,24203684856158	-0,00997084990388216	1,31309869407617	0,0005875485226328			1,23998724580077	-0,000748338855970622	1,31104909131536	0,000188987992655874			1,23952891246743	0,0699864571139786	1,31059075798202	0,00785391475681394			1,2408955791341	0,000805491199610745	1,31195742464869	0,00338956295418004			1,24135351522824	0,00148204501072068
1,24726507364723	-0,0135032455985105	1,31832691916183	0,0017402429983325			1,24454007364723	0,00055597011569122	1,31560191916183	0,00149743744163765			1,24680713879446	0,00668578871674102	1,31786898430905	0,00719941115804385			1,2459067403139	0,00836199568565712	1,31696858582849	0,00155692129926579			1,2461317403139	-0,010639537670589	1,31719358582849	0,000594593895487491			1,24408213879446	-0,00066159394649826	1,31514398430905	0,000189804850852611			1,24362380546113	0,0706340943403674	1,31468565097572	0,00781816539078755			1,24499047212779	0,000687762522669066	1,31605231764239	0,00338730458751551			1,24544840698057	0,00143755605074543
1,25135996539955	-0,0135875612067737	1,32242181091415	0,0017365496379031			1,24863496539955	0,000555167182621346	1,31969681091415	0,00149310866372091			1,25090203178815	0,00652532942193719	1,32196387730275	0,00719239272013383			1,25000163206622	0,00866417591850534	1,32106347758081	0,00154386912823743			1,25022663206622	-0,0114478872919865	1,32128847758081	0,000598127155583871			1,24817703178815	-0,000496008920054426	1,31923887730275	0,000191044868579188			1,24771869845482	0,0701241759211391	1,31878054396941	0,00778022369825206			1,24908536512149	0,000570026867539692	1,32014721063608	0,00338602239717113			1,24954329873289	0,00145274450807014
1,25545485715188	-0,0136395978954115	1,32651670266647	0,00173237435478896			1,25272985715188	0,000549088534062175	1,32379170266647	0,00148814608507355			1,25499692478185	0,00636076919218978	1,32605877029644	0,00718645092201957			1,25409652381854	0,0101338413569791	1,32515836933313	0,00153686629136505			1,25432152381854	-0,011211239472129	1,32538336933313	0,000595133203705208			1,25227192478185	-0,000338184194943974	1,32333377029644	0,000192634378398954			1,25181359144851	0,0684113072696687	1,32287543696311	0,00773460682075498			1,25318025811518	0,000438389175041392	1,32424210362977	0,00338551774782531			1,25363819048521	0,00152681652842536
1,2595497489042	-0,0136494401082245	1,33061159441879	0,00172739945945024			1,2568247489042	0,00053767722223641	1,32788659441879	0,00148450174959107			1,25909181777554	0,00629284982658336	1,33015366329013	0,00718075362531271			1,25819141557086	0,011259540244545	1,32925326108546	0,00153120583945506			1,25841641557086	-0,00804329023546576	1,32947826108546	0,000589306740595732			1,25636681777554	-0,000228323906034987	1,32742866329013	0,000194646737546398			1,25590848444221	0,0638521696817857	1,3269703299568	0,00768105937445912			1,25727515110887	0,000283930232419906	1,32833699662347	0,00338424819323573			1,25773308223753	0,00159659953477927
1,26364464065652	-0,0135685918046687	1,33470648617111	0,00172424417839129			1,26091964065652	0,000515667223170382	1,33198148617111	0,00148165256048429			1,26318671076923	0,00793759860628334	1,33424855628383	0,00717506255161481			1,26228630732318	0,0120017615122889	1,33334815283778	0,00152561619274781			1,26251130732318	-0,0045799112129972	1,33357315283778	0,000581172839909472			1,26046171076923	-0,000165165717656345	1,33152355628383	0,000196552870919489			1,2600033774359	0,0604694998420601	1,33106522295049	0,00767194179600229			1,26137004410257	0,0001396112757957	1,33243188961716	0,00338211310649491			1,26182797398985	0,00164851724609164
1,26773953240884	-0,0133965671013343	1,33880137792343	0,00172063504283766			1,26501453240884	0,000502660959935037	1,33607637792343	0,00147948345447107			1,26728160376293	0,009374524089079	1,33834344927752	0,00716936845026109			1,26638119907551	0,0114745577002019	1,3374430445901	0,00152003904804465			1,26660619907551	-0,00377232207484411	1,3376680445901	0,000567375286762415			1,26455660376293	-0,00016777363613587	1,33561844927752	0,000197572325829622			1,26409827042959	0,0572946048530434	1,33516011594419	0,00774384661845363			1,26546493709626	-1,09700622183464E-5	1,33652678261085	0,00337836386429138			1,26592286574217	0,00168269166208476
1,27183442416116	-0,0132368331105109	1,34289626967575	0,00171636816644231			1,26910942416116	0,00050464886710875	1,34017126967575	0,00147733236311192			1,27137649675662	0,0106019608554693	1,34243834227121	0,00716448299920169			1,27047609082783	0,0113633130034438	1,34153793634242	0,00151621429285959			1,27070109082783	-0,00528528939795056	1,34176293634242	0,000545539441060535			1,26865149675662	-0,000216134325039891	1,33971334227122	0,000197695487503657			1,26819316342329	0,0543168776524997	1,33925500893788	0,00782086716419222			1,26955983008996	-0,000163551267934445	1,34062167560455	0,00337287152445469			1,27001775749449	0,00168468890734671
1,27592931591348	-0,0130890654041882	1,34699116142807	0,00171280271325106			1,27320431591348	0,000504760719171898	1,34426616142808	0,00147513295661335			1,27547138975032	0,0114232652313797	1,34653323526491	0,00715993332381496			1,27457098258015	0,0127443712627952	1,34563282809474	0,00151314759350672			1,27479598258015	-0,00588653645792113	1,34585782809474	0,00053258086971586			1,27274638975032	-0,000311649684020781	1,34380823526491	0,000198378593611607			1,27228805641698	0,0515900515860723	1,34334990193158	0,00788673079657352			1,27365472308365	-0,000252495474665337	1,34471656859824	0,00336707872705508			1,27411264924682	0,00167716374609156
1,2800242076658	-0,0129572528782814	1,3510860531804	0,00171152784814045			1,2772992076658	0,000502913953973239	1,3483610531804	0,00147229667566706			1,27956628274401	0,0115383871453377	1,3506281282586	0,00715564850809343			1,27866587433247	0,0148208264170094	1,34972771984706	0,00150984667848447			1,27889087433247	-0,00394602138921295	1,34995271984706	0,000527771166773445			1,27684128274401	-0,000517091434225748	1,3479031282586	0,000199924799108679			1,27638294941068	0,0489631465204402	1,34744479492527	0,00794124953623689			1,27774961607734	-0,000321158259141822	1,34881146159194	0,00336113872958557			1,27820754099914	0,00165466552542403
1,28411909941812	-0,0128527140058417	1,35518094493272	0,00171042994476521			1,28139409941812	0,000495392408675113	1,35245594493272	0,00147013070513378			1,2836611757377	0,0111207508232906	1,3547230212523	0,00715174475800543			1,28276076608479	0,0169810365424112	1,35382261159938	0,00150625336766339			1,28298576608479	-0,00138266429968698	1,35404761159938	0,000525889850332335			1,2809361757377	-0,000653882747946227	1,3519980212523	0,000201400581154904			1,28047784240437	0,046455717809807	1,35153968791896	0,00797158555174713			1,28184450907104	-0,000435840687276388	1,35290635458563	0,00335510392596866			1,28230243275146	0,00164433614017386
1,28821399117045	-0,0127738220866067	1,35927583668504	0,00170441841727191			1,28548899117045	0,000467351378939888	1,35655083668504	0,00146758920343452			1,2877560687314	0,0105218552507122	1,35881791424599	0,0071472819547161			1,28685565783711	0,0185514326180342	1,35791750335171	0,00150470180618971			1,28708065783711	0,00181626683398987	1,35814250335171	0,000521304596010094			1,2850310687314	-0,000748638608673648	1,35609291424599	0,000202721298513018			1,28457273539806	0,0445257043794461	1,35563458091266	0,00800144968618231			1,28593940206473	-0,000590874507590842	1,35700124757932	0,00335127971510797			1,28639732450378	0,00162638327851895
1,29230888292277	-0,0127185610268733	1,36337072843736	0,00169764969641932			1,28958388292277	0,000438591533719838	1,36064572843736	0,00146458649921951			1,29185096172509	0,00977077359923767	1,36291280723968	0,00714220973586452			1,29095054958943	0,0195108564618074	1,36201239510403	0,00150591777640259			1,29117554958943	0,00640368679859664	1,36223739510403	0,000513698323695727			1,28912596172509	-0,000800433770585724	1,36018780723968	0,000203841741431831			1,28866762839176	0,0437527577435283	1,35972947390635	0,00803008259714634			1,29003429505842	-0,000734444772011755	1,36109614057302	0,00334845073253745			1,2904922162561	0,00160064190937433
1,29640377467509	-0,0126583766385289	1,36746562018968	0,00169326269537668			1,29367877467509	0,000425503499204101	1,36474062018968	0,00146162885435412			1,29594585471878	0,00917487566069786	1,36700770023338	0,00713791751938393			1,29504544134176	0,0190155416767718	1,36610728685635	0,00150897584461221			1,29527044134176	0,00936057030963306	1,36633228685635	0,000503567713573063			1,29322085471879	-0,000755322233560883	1,36428270023338	0,000204781055915224			1,29276252138545	0,0432701369547119	1,36382436690004	0,00805264142069096			1,29412918805212	-0,000855329547386363	1,36519103356671	0,00334701512909438			1,29458710800842	0,00155700231519896
1,30049866642741	-0,012591913345742	1,371560511942	0,00168956933874088			1,29777366642741	0,000414052750429268	1,368835511942	0,00145875574515507			1,30004074771248	0,00892719402744792	1,37110259322707	0,00713389649837677			1,29914033309408	0,0184759048700298	1,37020217860867	0,00151108101611649			1,29936533309408	0,0106956761336146	1,37042717860867	0,000489613471740056			1,29731574771248	-0,000740606323139263	1,36837759322707	0,000205545882429417			1,29685741437915	0,0430608234571215	1,36791925989374	0,00806905719714408			1,29822408104581	-0,000836090696162369	1,36928592656041	0,00334597260009394			1,29868199976074	0,00149491593955953
1,30459355817973	-0,0125315717451319	1,37565540369432	0,001686354725522			1,30186855817973	0,000404251889037641	1,37293040369432	0,00145468673601071			1,30413564070617	0,00841528014554473	1,37519748622077	0,00713007461267009			1,3032352248464	0,01789038326838	1,37429707036099	0,00151204457862403			1,3034602248464	0,00907624970009809	1,37452207036099	0,000475412704693048			1,30141064070617	-0,000752170015008364	1,37247248622077	0,00020455359576568			1,30095230737284	0,0431365978899772	1,37201415288743	0,00807485642693364			1,30231897403951	-0,000613001053279159	1,3733808195541	0,00334465666577525			1,30277689151306	0,00143769219118497
1,30868844993205	-0,0124832127902992	1,37975029544665	0,00168558512293733			1,30596344993205	0,000398674213314317	1,37702529544665	0,00144945822551077			1,30823053369987	0,00766389452228485	1,37929237921446	0,00712744790974138			1,30733011659872	0,0171353457730672	1,37839196211331	0,00151343594152447			1,30755511659872	0,00623400747687932	1,37861696211331	0,00047564852027172			1,30550553369987	-0,000746260142385758	1,37656737921446	0,000203729243052004			1,30504720036653	0,0430921261898815	1,37610904588113	0,00800991179286589			1,3064138670332	-0,000383813213433657	1,37747571254779	0,00334303182579591			1,30687178326539	0,0014105087106781
1,31278334168437	-0,0125448645616711	1,38384518719897	0,00168599623353897			1,31005834168437	0,000401667145478025	1,38112018719897	0,00144427143851464			1,31232542669356	0,00684846022029184	1,38338727220815	0,00712328565785204			1,31142500835104	0,0160911982899893	1,38248685386563	0,00151471891424947			1,31165000835104	0,00419282020323967	1,38271185386563	0,000482464744154343			1,30960042669356	-0,000723392042888003	1,38066227220815	0,000203072373197318			1,30914209336023	0,0428976606277178	1,38020393887482	0,00790027860640678			1,31050876002689	-0,000309075911804666	1,38157060554149	0,00334122163590962			1,31096667501771	0,00141140874559068
1,3168782334367	-0,012583348085091	1,38794007895129	0,001685310571531			1,3141532334367	0,000422966674725034	1,38521507895129	0,00143923389697496			1,31642031968725	0,00609754487988781	1,38748216520185	0,00711742008697878			1,31551990010336	0,0142922793860575	1,38658174561796	0,0015158251480035			1,31574490010336	0,00389276810789265	1,38680674561796	0,00048897318178539			1,31369531968725	-0,000678019799763513	1,38475716520185	0,000202474498010094			1,31323698635392	0,0420158359428201	1,38429883186851	0,00781058642982692			1,31460365302059	-0,000370685274164844	1,38566549853518	0,00333924406448498			1,31506156677003	0,00141667641451299
1,32097312518902	-0,0126055336604098	1,39203497070361	0,00168337670452565			1,31824812518902	0,000455947936144046	1,38930997070361	0,00143404544096137			1,32051521268095	0,00537909013510156	1,39157705819554	0,0071112864196081			1,31961479185568	0,012891635933962	1,39067663737028	0,00151477663857818			1,31983979185568	0,00538835916421737	1,39090163737028	0,000494631268611606			1,31779021268095	-0,000636084301339793	1,38885205819554	0,000201928053575688			1,31733187934761	0,0416235813931371	1,38839372486221	0,00772076092566835			1,31869854601428	-0,000410707142368605	1,38976039152887	0,00333611336847798			1,31915645852235	0,00140108338330235
1,32506801694134	-0,0126006173615011	1,39612986245593	0,00167612077728981			1,32234301694134	0,000502061540754043	1,39340486245593	0,00143022455744068			1,32461010567464	0,00467760632178722	1,39567195118923	0,00710637403435759			1,323709683608	0,0121722642448988	1,3947715291226	0,00151838838469753			1,323934683608	0,00677402407635897	1,3949965291226	0,000497888266030589			1,32188510567464	-0,000599761132082506	1,39294695118923	0,000202513529043388			1,32142677234131	0,0412619140846849	1,3924886178559	0,00762859076677625			1,32279343900798	-0,000429915341078886	1,39385528452257	0,00333339010636638			1,32325135027467	0,00136662692275599
1,32916290869366	-0,0125731881673631	1,40022475420825	0,00166639803052733			1,32643790869366	0,000538947893018172	1,39749975420825	0,00142783265207946			1,32870499866834	0,00379450160034985	1,39976684418293	0,00710209580856161			1,32780457536033	0,0123222521050002	1,39886642087492	0,00152363125384476			1,32802957536033	0,00765634331553566	1,39909142087492	0,000509759297806452			1,32597999866834	-0,000607955851882401	1,39704184418293	0,000202696294345579			1,325521665335	0,0410416421008916	1,3965835108496	0,00758333885908137			1,32688833200167	-0,000421930546964379	1,39795017751626	0,00333235324706594			1,32734624202699	0,00132828050682122
1,33325780044598	-0,012549750612986	1,40431964596057	0,00165682221320111			1,33053280044598	0,000566744469056705	1,40159464596057	0,00142621063595043			1,33279989166203	0,00355305945022794	1,40386173717662	0,00709802143564158			1,33189946711265	0,0142019206224345	1,40296131262724	0,00152842186182368			1,33212446711265	0,00805984109797681	1,40318631262724	0,000521230626479263			1,33007489166203	-0,000659795603277411	1,40113673717662	0,000202344408698278			1,3296165583287	0,0431381293646172	1,40067840384329	0,00754859969686467			1,33098322499536	-0,000326370805174124	1,40204507050996	0,00333148394413098			1,33144113377931	0,0012999213234748
1,3373526921983	-0,0125337884975282	1,4084145377129	0,00164759425847231			1,3346276921983	0,000578250575640511	1,4056895377129	0,00142499031531384			1,33689478465572	0,00739186796843001	1,40795663017032	0,00709263649273578			1,33599435886497	0,0160976240492221	1,40705620437956	0,00153263227521275			1,33621935886497	0,00790464973785459	1,40728120437956	0,0005313628270499			1,33416978465572	-0,000781756479385864	1,40523163017032	0,000200867240071589			1,33371145132239	0,0513238550343579	1,40477329683698	0,00750939367119244			1,33507811798906	9,07912458341366E-5	1,40613996350365	0,00333214479275541			1,33553602553164	0,00128079738295029
1,34144758395062	-0,0125878066547607	1,41250942946522	0,00163814838379198			1,33872258395062	0,00056237223480842	1,40978442946522	0,00142411918139905			1,34098967764942	0,010377243074942	1,41205152316401	0,00708588267664212			1,34008925061729	0,0165779257697674	1,41115109613188	0,00153757613666876			1,34031425061729	0,00717044555821366	1,41137609613188	0,000535979383618461			1,33826467764942	-0,000888392036544033	1,40932652316401	0,000199469859431577			1,33780634431608	0,0609169700228887	1,40886818983068	0,00746509249491298			1,33917301098275	0,000589561170190513	1,41023485649734	0,00333342422070018			1,33963091728396	0,0012670270054461
1,34554247570295	-0,0126901511364196	1,41660432121754	0,00163486276139107			1,34281747570294	0,000559738979394997	1,41387932121754	0,00142346232674796			1,34508457064311	0,0124625387387949	1,4161464161577	0,00707832992110587			1,34418414236961	0,0158018028254251	1,4152459878842	0,00154960729577725			1,34440914236961	0,00502682770472321	1,4154709878842	0,00053526182761486			1,34235957064311	-0,000979305586292583	1,4134214161577	0,000198166585655511			1,34190123730978	0,065881987962678	1,41296308282437	0,00744505615240415			1,34326790397644	0,00115400359117322	1,41432974949104	0,00333398303443482			1,34372580903628	0,00124167488943144
1,34963736745527	-0,012759013592535	1,42069921296986	0,00163435291288741			1,34691236745527	0,000566068260899052	1,41797421296986	0,00142267443446842			1,3491794636368	0,0122336508263585	1,4202413091514	0,00707007811362765			1,34827903412193	0,0150880607446731	1,41934087963653	0,0015612184061127			1,34850403412193	0,00308156972535911	1,41956587963653	0,00054128237315791			1,3464544636368	-0,00103537081234845	1,4175163091514	0,000196016346801298			1,34599613030347	0,0666990717442013	1,41705797581806	0,00745483238612729			1,34736279697014	0,00160167490100898	1,41842464248473	0,0033337417204475			1,3478207007886	0,0012048157799518
1,35373225920759	-0,0127601614878796	1,42479410472218	0,00163365493068663			1,35100725920759	0,000575090973315703	1,42206910472218	0,00142173032091952			1,3532743566305	0,0114619507637467	1,42433620214509	0,00706190477275763			1,35237392587425	0,014411339068455	1,42343577138885	0,00157167195121771			1,35259892587425	0,00139959016627471	1,42366077138885	0,000549856566141392			1,3505493566305	-0,00109607849444963	1,42161120214509	0,000192990598725899			1,35009102329716	0,0670740652335925	1,42115286881176	0,00747905828200922			1,35145768996383	0,00192823387653247	1,42251953547842	0,00333116625274718			1,35191559254092	0,00114739673371942
1,35782715095991	-0,0127419612971503	1,4288889964745	0,00163253473679896			1,35510215095991	0,000584148919285976	1,4261639964745	0,00142038706577089			1,35736924962419	0,0107743045216122	1,42843109513879	0,00705388093314607			1,35646881762658	0,0137817913951868	1,42753066314117	0,00158010130228387			1,35669381762658	0,000251244176192599	1,42775566314117	0,00055979319306477			1,35464424962419	-0,00115292081668325	1,42570609513879	0,00019108143459959			1,35418591629086	0,0669821002202473	1,42524776180545	0,00751549919950459			1,35555258295753	0,00195184484754524	1,42661442847212	0,00332634143698522			1,35601048429324	0,0010885021321536
1,36192204271223	-0,0127059927536839	1,43298388822682	0,00163004847245757			1,35919704271223	0,000590732327267445	1,43025888822682	0,00141659230608823			1,36146414261789	0,0101663545805293	1,43252598813248	0,00704685271886326			1,3605637093789	0,0134122042818241	1,43162555489349	0,00158778727576973			1,3607887093789	-0,000673590465892428	1,43185055489349	0,00056870335681402			1,35873914261789	-0,00106652315116553	1,42980098813248	0,000189776563355801			1,35828080928455	0,0654048295060217	1,42934265479915	0,00758266454308054			1,35964747595122	0,00179392097025638	1,43070932146581	0,00332377775601633			1,36010537604556	0,00106631587830512
1,36601693446455	-0,0126580125132331	1,43707877997914	0,00162696076995713			1,36329193446455	0,000594853591478459	1,43435377997915	0,00141105067594762			1,36555903561158	0,00963783671220847	1,43662088112617	0,00704187072753188			1,36465860113122	0,013297699232459	1,43572044664581	0,0015911275843565			1,36488360113122	-0,00155976191910818	1,43594544664581	0,00057642475813794			1,36283403561158	-0,00094280995805761	1,43389588112617	0,000188645514746743			1,36237570227825	0,0625573277011054	1,43343754779284	0,00765579750992534			1,36374236894491	0,00160500834360273	1,43480421445951	0,00332184882987582			1,36420026779789	0,0010676782466173
1,37011182621687	-0,0125941079310255	1,44117367173147	0,00162338355689593			1,36738682621687	0,000593653069269937	1,43844867173147	0,00140478017806109			1,36965392860527	0,00925983728960074	1,44071577411987	0,00703778031238268			1,36875349288354	0,0136479590153534	1,43981533839813	0,00159172460565626			1,36897849288354	-0,00241185100157443	1,44004033839813	0,000581987147272954			1,36692892860527	-0,000786330117681732	1,43799077411987	0,000187647273010527			1,36647059527194	0,0601244470502749	1,43753244078653	0,00772408098880552			1,36783726193861	0,00141669883968983	1,4388991074532	0,00332031969649663			1,36829515955021	0,00107363596100521
1,37420671796919	-0,0124413922073143	1,44526856348379	0,0016185279692554			1,37148171796919	0,000580815262572549	1,44254356348379	0,00139874142610276			1,37374882159897	0,00903656634733315	1,44481066711356	0,00703441522794627			1,37284838463586	0,0148665020498857	1,44391023015045	0,00159167794365536			1,37307338463586	-0,0032152317235727	1,44413523015045	0,000580134374749367			1,37102382159897	-0,000639552317914703	1,44208566711356	0,000187362618033512			1,37056548826563	0,0577204701627491	1,44162733378023	0,00778692794204166			1,3719321549323	0,00123108099748303	1,44299400044689	0,00331807083378861			1,37239005130253	0,00109444925832381
1,37830160972152	-0,0123135171722836	1,44936345523611	0,00161475129031825			1,37557660972152	0,000593108686090075	1,44663845523611	0,00139457157092561			1,37784371459266	0,00917952692779397	1,44890556010725	0,0070321795789801			1,37694327638818	0,0170776499108821	1,44800512190278	0,00159119222249864			1,37716827638818	-0,00309576064528638	1,44823012190278	0,0005685367142329			1,37511871459266	-0,000583947632648686	1,44618056010725	0,000187775583768003			1,37466038125933	0,055356182021582	1,44572222677392	0,00781415988418088			1,37602704792599	0,00108398498608049	1,44708889344059	0,00331503640926197			1,37648494305485	0,00110725945969414
1,38239650147384	-0,01221295138305	1,45345834698843	0,00161222182612528			1,37967150147384	0,00060953236066006	1,45073334698843	0,00139121269677226			1,38193860758636	0,00945404590311382	1,45300045310095	0,00703025398629108			1,3810381681405	0,0187443864317919	1,4521000136551	0,00158943200386732			1,3812631681405	-0,00214394246707708	1,4523250136551	0,000547711297402419			1,37921360758636	-0,000614634724914649	1,45027545310095	0,00018836538543051			1,37875527425302	0,0532824817939703	1,44981711976762	0,00772515774690743			1,38012194091969	0,000959058383963086	1,45118378643428	0,00331018804037043			1,38057983480717	0,00111141429036075
1,38649139322616	-0,0121953384319301	1,45755323874075	0,00161195770129578			1,38376639322616	0,000620535207617446	1,45482823874075	0,00138777345745625			1,38603350058005	0,00930244748297619	1,45709534609464	0,00702853529856612			1,38513305989283	0,0198684069174354	1,45619490540742	0,00158529283037726			1,38535805989282	-0,00103173072453177	1,45641990540742	0,000540183731824435			1,38330850058005	-0,000734540067215318	1,45437034609464	0,000188584425688844			1,38285016724672	0,0518621899885888	1,45391201276131	0,00761584266760658			1,38421683391338	0,000809654000683006	1,45527867942798	0,00330602131060535			1,38467472655949	0,00109149188327474
1,39058628497848	-0,012123440018562	1,46164813049307	0,00161196806257529			1,38786128497848	0,000625906309163032	1,45892313049307	0,00138418639513919			1,39012839357374	0,0087683798180845	1,46119023908834	0,00702686019026852			1,38922795164515	0,0199445898935114	1,46028979715974	0,00157966595483083			1,38945295164515	-0,000348514412719608	1,46051479715974	0,000537786846670938			1,38740339357374	-0,000866222639144812	1,45846523908834	0,000188410970312209			1,38694506024041	0,0507056615256917	1,458006905755	0,00751450798103095			1,38831172690708	0,000638148245760376	1,45937357242167	0,00330255799714342			1,38876961831181	0,00110417849565145
1,3946811767308	-0,0120510114020346	1,46574302224539	0,00161159148570808			1,3919561767308	0,000617904635790872	1,46301802224539	0,00138042134625512			1,39422328656744	0,00819148122794764	1,46528513208203	0,00702509565990014			1,39332284339747	0,0186084680885023	1,46438468891206	0,00157335675259295			1,39354784339747	-0,000136369123751163	1,46460968891206	0,00053924310498987			1,39149828656744	-0,000924455849438531	1,46256013208203	0,000188537731843455			1,3910399532341	0,0490153938895093	1,4621017987487	0,00745925753936908			1,39240661990077	0,000461554991498378	1,46346846541536	0,00329939225021819			1,39286451006414	0,00112955766471506
1,39877606848312	-0,0120046863770689	1,46983791399772	0,00161079748627834			1,39605106848312	0,000617722151237357	1,46711291399772	0,00138014719249423			1,39831817956113	0,00756032614336165	1,46938002507572	0,00702120474925841			1,39741773514979	0,0172054558434858	1,46847958066438	0,00156646952677314			1,39764273514979	-0,00142915420699897	1,46870458066438	0,00054430869050791			1,39559317956113	-0,000942344809405464	1,46665502507572	0,00018875209753671			1,3951348462278	0,0468573614489496	1,46619669174239	0,00741992792371175			1,39650151289446	0,000278228226213084	1,46756335840906	0,0032958107601285			1,39695940181646	0,00114347557369285
1,40287096023544	-0,0119845076845873	1,47393280575004	0,00160772227246937			1,40014596023544	0,000631172295139217	1,47120780575004	0,00138053868022686			1,40241307255482	0,00665525513317592	1,47347491806942	0,00701513592083555			1,40151262690211	0,0154872551021455	1,4725744724167	0,00155842874173634			1,40173762690211	-0,00247759035272767	1,4727994724167	0,000550153506158212			1,39968807255482	-0,000832379641064729	1,47074991806942	0,0001890213822894			1,39922973922149	0,0449650345752676	1,47029158473608	0,00739262315451049			1,40059640588816	0,000105115406440148	1,47165825140275	0,00329178207178994			1,40105429356878	0,00114642648989161
1,40696585198777	-0,0120099861966687	1,47802769750236	0,00160481014212119			1,40424085198777	0,000637471949487554	1,47530269750236	0,0013812687521268			1,40650796554852	0,00609800798752636	1,47756981106311	0,00700983598743666			1,40560751865443	0,0138352716248083	1,47666936416903	0,00155220995426894			1,40583251865443	-0,00344295584315636	1,47689436416902	0,000550838994124478			1,40378296554852	-0,000609211747185973	1,47484481106311	0,000189537517938632			1,40332463221518	0,0454231679667731	1,47438647772978	0,0074219369323668			1,40469129888185	-5,88462159034611E-5	1,47575314439644	0,00328889722706416			1,4051491853211	0,00113600792125554
1,41106074374009	-0,0119587520041653	1,48212258925468	0,00160194028821528			1,40833574374009	0,000636600059059027	1,47939758925468	0,00138459170459993			1,41060285854221	0,00636599138624666	1,48166470405681	0,00700497137788299			1,40970241040675	0,0135063349385017	1,48076425592135	0,00154710973799267			1,40992741040675	-0,00432229337534602	1,48098925592135	0,000546159156417494			1,40787785854221	-0,00036301584876025	1,47893970405681	0,00019008672659655			1,40741952520888	0,0468158894186591	1,47848137072347	0,00746253962920263			1,40878619187555	-0,000216924534183176	1,47984803739014	0,00328746495544848			1,40924407707342	0,00111917767759921
1,41515563549241	-0,0118553848075699	1,486217481007	0,00159906894179654			1,41243063549241	0,000621661601722201	1,483492481007	0,00138824057647913			1,41469775153591	0,00711905169422541	1,4857595970505	0,00700046500023106			1,41379730215907	0,0142079968780063	1,48485914767367	0,00154298835381374			1,41402230215907	-0,00497611484896024	1,48508414767367	0,000540134045814386			1,41197275153591	0,000445768437313205	1,4830345970505	0,00019015636091345			1,41151441820257	0,0490936662496153	1,48257626371717	0,00749829521591222			1,41288108486924	-0,000279622155301534	1,48394293038383	0,00328656985250188			1,41333896882574	0,00114232357589343
1,41925052724473	-0,0117864396211311	1,49031237275932	0,00159466921018544			1,41652552724473	0,00059574025882459	1,48758737275932	0,00139173967533081			1,4187926445296	0,00797002115370697	1,48985449004419	0,00699785495301504			1,4178921939114	0,015794890891511	1,48895403942599	0,0015431508041541			1,4181171939114	-0,00541559229884666	1,48917903942599	0,000538507843521788			1,4160676445296	0,00122855698729265	1,48712949004419	0,000189733535526424			1,41560931119627	0,0526301444251091	1,48667115671086	0,00752834676005666			1,41697597786293	-0,000203749444430822	1,48803782337753	0,00328563418911984			1,41743386057806	0,00115580469192411
1,42334541899705	-0,0117531036463872	1,49440726451164	0,00159312431315037			1,42062041899705	0,000574920892544155	1,49168226451164	0,00139507605361099			1,42288753752329	0,00819451793306436	1,49394938303789	0,00699583852040243			1,42198708566372	0,0168368706594548	1,49304893117831	0,00154679080162492			1,42221208566372	-0,00561577804351272	1,49327393117831	0,000538861586899051			1,42016253752329	0,00194282904127273	1,49122438303789	0,000189909426037553			1,41970420418996	0,0609217960725204	1,49076604970455	0,00752624392906158			1,42107087085663	2,45361528874181E-5	1,49213271637122	0,00328461695074172			1,42152875233038	0,00115925994789248
1,42744031074937	-0,0118074745281596	1,49850215626397	0,00159312725245931			1,42471531074937	0,000555025186845278	1,49577715626397	0,00139816713734758			1,42698243051699	0,0078555312077599	1,49804427603158	0,00699424657702022			1,42608197741604	0,0173290673351889	1,49714382293063	0,00155018993238639			1,42630697741604	-0,00575906195711515	1,49736882293063	0,00053928692871361			1,42425743051699	0,00255219406500903	1,49531927603158	0,000190123632520224			1,42379909718365	0,0701783335597378	1,49486094269825	0,00751247165483373			1,42516576385032	0,000281136596735698	1,49622760936491	0,0032839826581095			1,42562364408271	0,00113953408916065
1,43153520250169	-0,0119214765042521	1,50259704801629	0,00159256848128725			1,42881020250169	0,000536353270559602	1,49987204801629	0,00140101760650249			1,43107732351068	0,00742494909195821	1,50213916902527	0,0069934010673181			1,43017686916836	0,0166833883079294	1,50123871468295	0,00155302176308646			1,43040186916836	-0,00595489302301681	1,50146371468295	0,000539635123858919			1,42835232351068	0,00240392459054945	1,49941416902527	0,000189592183908995			1,42789399017735	0,0778235066740664	1,49895583569194	0,00748971898485162			1,42926065684401	0,000431109029919336	1,50032250235861	0,00328382797508571			1,42971853583503	0,00111915137669283
1,43563009425402	-0,0120305477631646	1,50669193976861	0,00159128973397914			1,43290509425402	0,000524820983607757	1,50396693976861	0,00140324763996			1,43517221650438	0,00688609171820556	1,50623406201897	0,00699250597575468			1,43427176092068	0,0150266494295425	1,50533360643527	0,00155424949754204			1,43449676092068	-0,00620618184850139	1,50555860643527	0,00054183459403899			1,43244721650438	0,00220647128583291	1,50350906201897	0,000188294170332871			1,43198888317104	0,0840665713254203	1,50305072868563	0,00741814455284599			1,43335554983771	0,000481166858419768	1,5044173953523	0,00328382273423258			1,43381342758735	0,00109870084176733
1,43972498600634	-0,012135361293073	1,51078683152093	0,00158633536389798			1,43699998600634	0,000516018663677376	1,50806183152093	0,00140485872849638			1,43926710949807	0,00623183214046641	1,51032895501266	0,00699148820167732			1,438366652673	0,0136538481845732	1,5094284981876	0,00156109213183617			1,438591652673	-0,00659248688057814	1,5096534981876	0,00055235031022568			1,43654210949807	0,00203037208125943	1,50760395501266	0,000186706036475102			1,43608377616474	0,0908912520193067	1,50714562167933	0,00740282102829306			1,4374504428314	0,00046378318046206	1,508512288346	0,0032839291977316			1,43790831933967	0,00108702018357642
1,44381987775866	-0,0122480973414219	1,51488172327325	0,00158160104227616			1,44109487775866	0,000507255334643769	1,51215672327325	0,00140588810077063			1,44336200249176	0,00534192933856121	1,51442384800636	0,00699065964848482			1,44246154442532	0,0133306499073589	1,51352338993992	0,00156632874748076			1,44268654442532	-0,00668476108371605	1,51374838993992	0,000560807146092778			1,44063700249176	0,00184440801549115	1,51169884800636	0,000184885101201266			1,44017866915843	0,0971957776452854	1,51124051467302	0,00741243228678057			1,4415453358251	0,000735822684983628	1,51260718133969	0,0032846749704828			1,44200321109199	0,00108317647678354
1,44791476951098	-0,0124131605457133	1,51897661502557	0,00157723324838582			1,44518976951098	0,000501073542214796	1,51625161502557	0,00140558614159735			1,44745689548546	0,00617480582411465	1,51851874100005	0,00698972896871078			1,44655643617765	0,0134107689279926	1,51761828169224	0,00156930115077456			1,44678143617765	-0,00571797118919063	1,51784328169224	0,000566289868512167			1,44473189548546	0,00166467144518991	1,51579374100005	0,000181960524771724			1,44427356215212	0,097227988596372	1,51533540766672	0,00742734340340998			1,44564022881879	0,000924147638527016	1,51670207433338	0,00328622284022528			1,44609810284431	0,00107535838819287
1,4520096612633	-0,0125180082717925	1,52307150677789	0,00157320534594145			1,4492846612633	0,000538564038526631	1,52034650677789	0,00140404139175905			1,45155178847915	0,00884883111983586	1,52261363399374	0,00698815478367121			1,45065132792997	0,0136373548581034	1,52171317344456	0,00156684743924026			1,45087632792997	-0,0043291961347972	1,52193817344456	0,00056555812072176			1,44882678847915	0,00174559197350014	1,51988863399374	0,00017893108145303			1,44836845514582	0,0916842454366977	1,51943030066041	0,00743623893824392			1,44973512181248	0,00103702164631741	1,52079696732708	0,00328788405417864			1,45019299459663	0,00106304508904483
1,45610455301562	-0,0125977008273498	1,52716639853022	0,00157412538717244			1,45337955301562	0,000572916557255485	1,52444139853022	0,0014020619967168			1,45564668147284	0,0116315859500178	1,52670852698744	0,00698592512405585			1,45474621968229	0,0138887506269433	1,52580806519688	0,00157093785200725			1,45497121968229	-0,00308485504136621	1,52603306519688	0,000563470169149259			1,45292168147284	0,00185660455186332	1,52398352698744	0,000175304642283835			1,45246334813951	0,0862895085698261	1,5235251936541	0,00743852341106337			1,45383001480618	0,001143278121955	1,52489186032077	0,00328899363520877			1,45428788634896	0,00103538592801364
1,46019944476794	-0,0126325537107612	1,53126129028254	0,0015760060336643			1,45747444476794	0,000604165142523857	1,52853629028254	0,001399744718829			1,45974157446654	0,0129201366425549	1,53080341998113	0,00698220061327391			1,45884111143461	0,01421523225259	1,5299029569492	0,00157803046866295			1,45906611143461	-0,00213528372115193	1,5301279569492	0,000552679302856927			1,45701657446654	0,00187511843172607	1,52807841998113	0,000173699070120285			1,4565582411332	0,0810819368989215	1,5276200866478	0,00742499862896976			1,45792490779987	0,001236483883484	1,52898675331446	0,00328951707427562			1,45838277810128	0,00102842742556623
1,46429433652026	-0,0126631441502727	1,53535618203486	0,00157775322003774			1,46156933652026	0,000631238705024291	1,53263118203486	0,00139651724175136			1,46383646746023	0,0128532661755061	1,53489831297482	0,00697676113110433			1,46293600318693	0,0154557997508897	1,53399784870152	0,00158597167244923			1,46316100318693	-0,00398857811538122	1,53422284870152	0,000542085867618984			1,46111146746023	0,00181494116954959	1,53217331297482	0,000173180653273093			1,4606531341269	0,0767907043520796	1,53171497964149	0,00738334948831706			1,46201980079357	0,00130305963646324	1,53308164630816	0,00328676158987148			1,4624776698536	0,00102401528091968
1,46838922827259	-0,0126943421698121	1,53945107378718	0,00157650758958823			1,46566422827259	0,000655306974700853	1,53672607378718	0,00139173385747095			1,46793136045393	0,0123377834503813	1,53899320596852	0,00697370508913993			1,46703089493925	0,0167287627512082	1,53809274045385	0,00159377500479037			1,46725589493925	-0,0050985929527142	1,53831774045385	0,000535456999886324			1,46520636045393	0,00181449258323086	1,53626820596852	0,000173573848640578			1,46474802712059	0,074316212881606	1,53580987263519	0,00732174148773313			1,46611469378726	0,00110470332280834	1,53717653930185	0,00328236784036724			1,46657256160592	0,00102281171314182
1,47248412002491	-0,0127276272700954	1,5435459655395	0,00157220538288614			1,46975912002491	0,000676487644674224	1,5408209655395	0,00138698524334568			1,47202625344762	0,0114284145362428	1,54308809896221	0,00697168531311797			1,47112578669157	0,0178567608077501	1,54218763220617	0,00159711353417528			1,47135078669157	-0,00488166049310013	1,54241263220617	0,00052577441613507			1,46930125344762	0,00174173674463323	1,54036309896221	0,000174868165720739			1,46884292011429	0,0724728858290833	1,53990476562888	0,00727241908998408			1,47020958678095	0,000798771400321987	1,54127143229555	0,00327988955510024			1,47066745335824	0,00103843461963227
1,47657901177723	-0,0127868017095291	1,54764085729182	0,00156996835704932			1,47385401177723	0,000694099510996303	1,54491585729182	0,00138241959377765			1,47612114644131	0,0106027555603615	1,54718299195591	0,00696846971219865			1,4752206784439	0,0188448666743352	1,54628252395849	0,00159587627301758			1,4754456784439	-0,00471757893316951	1,54650752395849	0,000512514383706745			1,47339614644131	0,00160241229041127	1,54445799195591	0,000177263013375167			1,47293781310798	0,0712504191074734	1,54399965862257	0,00723049992909373			1,47430447977465	0,000663707646707951	1,54536632528924	0,00327766631982733			1,47476234511056	0,00105754245061743
1,48067390352955	-0,0128342464791233	1,55173574904414	0,00156901503249075			1,47794890352955	0,000720827460567305	1,54901074904414	0,00137718359888819			1,48021603943501	0,0105533561650881	1,5512778849496	0,00696392857003655			1,47931557019622	0,019600154722852	1,55037741571081	0,00159547859970477			1,47954057019622	-0,00463308158250601	1,55060241571081	0,000491787760086741			1,47749103943501	0,00142933457392295	1,5485528849496	0,000179934264477332			1,47703270610167	0,0711386083714144	1,54809455161627	0,00719479140374914			1,47839937276834	0,000823708729118677	1,54946121828293	0,00327542443193492			1,47885723686288	0,00106479792809354
1,48476879528187	-0,0128550186174215	1,55583064079646	0,00156826022228162			1,48204379528187	0,000743789171210179	1,55310564079646	0,0013719132768198			1,4843109324287	0,0117910780204626	1,55537277794329	0,00695615272414286			1,48341046194854	0,0195218221628277	1,55447230746313	0,00159414119417332			1,48363546194854	-0,0050565487760113	1,55469730746313	0,000485965978205823			1,4815859324287	0,00128510560847607	1,55264777794329	0,000182423892800487			1,48112759909537	0,0714801663471093	1,55218944460996	0,00716518403501986			1,48249426576203	0,00106826230672431	1,55355611127663	0,00327315351709133			1,48295212861521	0,00106024285379675
1,48886368703419	-0,0128074592409721	1,55992553254879	0,00156715914004742			1,48613868703419	0,000762822768304582	1,55720053254879	0,00136667476369086			1,48840582542239	0,0127551847145535	1,55946767093699	0,00694819978878275			1,48750535370086	0,0188718337841566	1,55856719921545	0,0015917071053349			1,48773035370086	-0,00570691478404642	1,55879219921545	0,000484161991583855			1,48568082542239	0,00110156533468599	1,55674267093699	0,000184704790553078			1,48522249208906	0,072182634448342	1,55628433760365	0,00714130454991658			1,48658915875573	0,00124960066626674	1,55765100427032	0,00326980880289523			1,48704702036753	0,00103502032900587
1,49295857878651	-0,012699715018005	1,56402042430111	0,00156568316115397			1,49023357878651	0,000772681324037929	1,56129542430111	0,00136106199563823			1,49250071841609	0,0134280407392209	1,56356256393068	0,00694260292231205			1,49160024545318	0,021186417840954	1,56266209096777	0,00158865974126946			1,49182524545318	-0,00704306766269174	1,56288709096777	0,000482076921554498			1,48977571841609	0,000887752238286541	1,56083756393068	0,000186049750954436			1,48931738508275	0,0721316070624286	1,56037923059735	0,00711599638207566			1,49068405174942	0,00136368540127501	1,56174589726402	0,00326535974942725			1,49114191211985	0,00102459170534006
1,49705347053884	-0,0125729973567615	1,56811531605343	0,00156279370655372			1,49432847053884	0,000786016799331401	1,56539031605343	0,00135708309122907			1,49659561140978	0,0132862108215394	1,56765745692438	0,00693768045589794			1,4956951372055	0,0239175840553029	1,5667569827201	0,00158904911987778			1,4959201372055	-0,00847549388494277	1,5669819827201	0,000479466186589516			1,49387061140978	0,000756026442483539	1,56493245692438	0,000187055565613861			1,49341227807645	0,0713102648014958	1,56447412359104	0,00708856994208895			1,49477894474312	0,00129689634229189	1,56584079025771	0,00326095528132817			1,49523680387217	0,00101916319840365
1,50114836229116	-0,0125256326656854	1,57221020780575	0,00156230662792727			1,49842336229116	0,00078835535018967	1,56948520780575	0,00135367999096083			1,50069050440348	0,0125780930812868	1,57175234991807	0,00693321171792798			1,49979002895782	0,0267132264838993	1,57085187447242	0,00158805637954997			1,50001502895782	-0,00912086485200907	1,57107687447242	0,000480505634703076			1,49796550440348	0,000621843748275274	1,56902734991807	0,000187802211097819			1,49750717107014	0,0690070240578982	1,56856901658474	0,00702920255719913			1,49887383773681	0,00131640946182259	1,5699356832514	0,00325903033088714			1,49933169562449	0,00101363310611463
1,50524325404348	-0,0125491901018263	1,57630509955807	0,00156230338021036			1,50251825404348	0,00077975421991115	1,57358009955807	0,00134998053833117			1,50478539739717	0,0120258779112736	1,57584724291176	0,00692814371523145			1,50388492071014	0,0287154414907488	1,57494676622474	0,00158526244699308			1,50410992071014	-0,00795778568001633	1,57517176622474	0,000482602549597687			1,50206039739717	0,000484874812428521	1,57312224291176	0,000187795727465367			1,50160206406384	0,0704979659337917	1,57266390957843	0,00699671118829778			1,5029687307305	0,0013443143963377	1,5740305762451	0,00325791329065367			1,50342658737681	0,00100764689201262
1,5093381457958	-0,0125761565774978	1,58039999131039	0,00156138229986704			1,5066131457958	0,000750611341912722	1,57767499131039	0,00134593559798601			1,50888029039086	0,0115166638379858	1,57994213590546	0,00692241077061817			1,50797981246247	0,0299365413584479	1,57904165797706	0,00157752148364961			1,50820481246247	-0,00734105358908568	1,57926665797706	0,000479496867693357			1,50615529039086	0,000342858475180704	1,57721713590546	0,000186375261139382			1,50569695705753	0,0724361793734123	1,57675880257212	0,00697507439914348			1,5070636237242	0,00132573198140446	1,57812546923879	0,00325737637930149			1,50752147912913	0,000994718817037817
1,51343303754812	-0,0126062218178978	1,58449488306271	0,0015594949000384			1,51070803754812	0,000705771784922331	1,58176988306271	0,00134224725683068			1,51297518338456	0,0109927924720879	1,58403702889915	0,00691526948961051			1,51207470421479	0,0297944243756742	1,58313654972938	0,00157606869869064			1,51229970421479	-0,00729244733531853	1,58336154972938	0,000470936401036407			1,51025018338456	0,00023272291118905	1,58131202889915	0,000184637077236918			1,50979185005122	0,0736669919283618	1,58085369556582	0,00691138434816088			1,51115851671789	0,00126074901409303	1,58222036223248	0,00325686481913616			1,51161637088145	0,000973154650802417
1,51752792930044	-0,0126689938350246	1,58858977481504	0,00155859918702523			1,51480292930044	0,00066433428271365	1,58586477481504	0,00134164591127441			1,51707007637825	0,0105183453936783	1,58813192189284	0,00690752380171155			1,51616959596711	0,0282289512583281	1,5872314414817	0,00158095959432004			1,51639459596711	-0,00859559420313662	1,5874564414817	0,000455859876982129			1,51434507637825	0,000153636397192381	1,58540692189284	0,000182707625688762			1,51388674304492	0,0742542377704139	1,58494858855951	0,00680374825119949			1,51525340971158	0,0011190524412296	1,58631525522618	0,00325609619180231			1,51571126263378	0,000944738243567124
1,52162282105276	-0,0127251151107047	1,59268466656736	0,00155812388453857			1,51889782105276	0,000636126046050919	1,58995966656736	0,00134136421905504			1,52116496937194	0,01111387743726	1,59222681488654	0,006899287393309			1,52026448771943	0,0268910353809536	1,59132633323402	0,00158645582440933			1,52048948771943	-0,00996517580546931	1,59155133323402	0,00042708033135894			1,51843996937195	0,000118470401684015	1,58950181488654	0,000180497517534842			1,51798163603861	0,0746073244441668	1,58904348155321	0,00674361831407283			1,51934830270528	0,00115599039095563	1,59041014821987	0,00325507167972051			1,5198061543861	0,000937075976175252
1,52571771280509	-0,0127777465451131	1,59677955831968	0,00155797149848466			1,52299271280509	0,000612500746515629	1,59405455831968	0,0013408487502731			1,52525986236564	0,0115779795413589	1,59632170788023	0,00688969681498842			1,52435937947175	0,026215383950697	1,59542122498634	0,00159021430663586			1,52458437947175	-0,0109695996918329	1,59564622498634	0,00040106471886992			1,52253486236564	9,41298309738646E-5	1,59359670788023	0,000178010978023155			1,52207652903231	0,0747347681776564	1,5931383745469	0,00671344362615561			1,52344319569897	0,00158671980797611	1,59450504121357	0,00325548013580378			1,52390104613842	0,000934931104350035
1,52981260455741	-0,012826614612836	1,600874450072	0,00155806045679968			1,52708760455741	0,000594229346896269	1,598149450072	0,00134009030980801			1,52935475535933	0,0119057390868077	1,60041660087393	0,00688289028689131			1,52845427122407	0,0256394060242995	1,59951611673867	0,00159216011753459			1,52867927122407	-0,0117251175319042	1,59974111673867	0,000386368941553179			1,52662975535933	7,25723035347463E-5	1,59769160087393	0,000174411976117002			1,526171422026	0,0745338378226666	1,59723326754059	0,00667462362133308			1,52753808869267	0,00201185525567909	1,59859993420726	0,0032555433627756			1,52799593789074	0,000941901956211696
1,53390749630973	-0,0128639153152367	1,60496934182432	0,00155822296028425			1,53118249630973	0,000598766574748537	1,60224434182432	0,00133916909710233			1,53344964835303	0,0119304381714794	1,60451149386762	0,00688007125099806			1,53254916297639	0,0251126284228012	1,60361100849099	0,00159063324975917			1,53277416297639	-0,0124077761356782	1,60383600849099	0,000375001255322838			1,53072464835303	5,0053909564759E-5	1,60178649386762	0,000172532452738915			1,53026631501969	0,0739407573332772	1,60132816053429	0,00662447689008279			1,53163298168636	0,0021068149985329	1,60269482720095	0,00325509722297246			1,53209082964306	0,00102348115013602
1,53800238806205	-0,0128982297717661	1,60906423357664	0,00155813453310995			1,53527738806205	0,000611629555656383	1,60633923357664	0,00133809692839823			1,53754454134672	0,0116675850593012	1,60860638686131	0,00688086050605368			1,53664405472872	0,0246492386316581	1,60770590024331	0,00158843737526846			1,53686905472872	-0,0129673433737876	1,60793090024331	0,000361036156439597			1,53481954134672	2,70691705948358E-5	1,60588138686131	0,000171833713173036			1,53436120801339	0,0717084225480652	1,60542305352798	0,00660076687310606			1,53572787468005	0,00190549775416546	1,60678972019465	0,00325345982767654			1,53618572139538	0,00113399858542687
1,54209727981437	-0,0129273151681149	1,61315912532896	0,00155778558203605			1,53937227981437	0,000611479282049241	1,61043412532896	0,00133603999970088			1,54163943434041	0,0111134810238722	1,61270127985501	0,00688269818291489			1,54073894648104	0,024512435557287	1,61180079199563	0,00158965109470065			1,54096394648104	-0,0125080303385331	1,61202579199563	0,000344203555526064			1,53891443434041	1,09435882322685E-5	1,60997627985501	0,000171834565815823			1,53845610100708	0,0701566536007826	1,60951794652167	0,00659567226418664			1,53982276767375	0,00167000931712677	1,61088461318834	0,00324961057590438			1,5402806131477	0,00122865390539729
1,54619217156669	-0,0129119399837704	1,61725401708129	0,00155758401881918			1,54346717156669	0,000600682076023371	1,61452901708129	0,00133227808778954			1,54573432733411	0,00994278315085715	1,6167961728487	0,00688349992759547			1,54483383823336	0,0242989048609896	1,61589568374795	0,0015914822914551			1,54505883823336	-0,0118204758691938	1,61612068374795	0,000334918958852618			1,54300932733411	2,94446792662322E-6	1,6140711728487	0,000171882155401117			1,54255099400078	0,0679073877772676	1,61361283951537	0,00659831820818465			1,54391766066744	0,0015142733587618	1,61497950618203	0,00324520068034105			1,54437550490003	0,00130217015522722
1,55028706331901	-0,0128909670404127	1,62134890883361	0,00155744221508582			1,54756206331901	0,00060613631402244	1,61862390883361	0,00132939627587407			1,5498292203278	0,00878139319662638	1,6208910658424	0,00688314649770021			1,54892872998568	0,0240038005882502	1,61999057550027	0,00159296961326865			1,54915372998568	-0,0111374253940392	1,62021557550027	0,00033375667370383			1,5471042203278	2,89390393733861E-5	1,6181660658424	0,000171527915370877			1,54664588699447	0,0651013161555335	1,61770773250906	0,00660297363849128			1,54801255366114	0,00143149099202794	1,61907439917573	0,00324043749635712			1,54847039665235	0,0012564582858673
1,55438195507134	-0,0128718614006147	1,62544380058593	0,00155781223569764			1,55165695507133	0,00060848304914943	1,62271880058593	0,00132680263872909			1,5539241133215	0,00761911109575571	1,62498595883609	0,00687991284146593			1,553023621738	0,0234617416077605	1,62408546725259	0,00159403704019074			1,553248621738	-0,0106512035614785	1,62431046725259	0,000348420877402745			1,5511991133215	4,21543769344811E-5	1,62226095883609	0,000170758179239971			1,55074077998816	0,0639412872750542	1,62180262550276	0,00660137763638839			1,55210744665483	0,00138086331591176	1,62316929216942	0,00323824332872133			1,55256528840467	0,00121397638438245
1,55847684682366	-0,01285491072009	1,62953869233825	0,00155876054707564			1,55575184682366	0,000607666462158931	1,62681369233825	0,00132440140623852			1,55801900631519	0,00629846802750278	1,62908085182978	0,00687115421124552			1,55711851349032	0,0223594785297051	1,62818035900492	0,00158617343908355			1,55734351349032	-0,0103613152292516	1,62840535900492	0,000362769932222441			1,55529400631519	3,86421834518936E-5	1,62635585182978	0,000169262116648455			1,55483567298186	0,0717646168030891	1,62589751849645	0,00659314297223766			1,55620233964852	0,00130683664036249	1,62726418516312	0,0032371355795213			1,55666018015699	0,00117371816945102
1,56257173857598	-0,0128470129781098	1,63363358409057	0,00155926673494137			1,55984673857598	0,000600179845191744	1,63090858409057	0,00132217871753313			1,56211389930888	0,00533519381183446	1,63317574482348	0,00686511016567252			1,56121340524264	0,0235347455975559	1,63227525075724	0,00158502764944428			1,56143840524264	-0,0104559365519236	1,63250025075724	0,000375219834251746			1,55938889930888	-5,31217779920952E-5	1,63045074482348	0,000166958462196282			1,55893056597555	0,0803657832933577	1,62999241149014	0,00657080059069396			1,56029723264222	0,00120873058256697	1,63135907815681	0,00323588835591687			1,56075507190931	0,00113596933000314
1,5666666303283	-0,0128481682681743	1,63772847584289	0,0015592563194035			1,5639416303283	0,000588841410000582	1,63500347584289	0,00132012774503527			1,56620879230258	0,00514866962650241	1,63727063781717	0,00685888719396599			1,56530829699497	0,0259557565164946	1,63637014250956	0,00158461396108331			1,56553329699497	-0,0109266871619734	1,63659514250956	0,000380754390590098			1,56348379230258	-0,000106618282482641	1,63454563781717	0,00016562354834925			1,56302545896924	0,0870524324447437	1,63408730448384	0,00649162887593148			1,56439212563591	0,00106290386835475	1,6354539711505	0,00323441196426473			1,56484996366163	0,00110736640175343
1,57076152208062	-0,0128674945791223	1,64182336759521	0,00155777102582373			1,56803652208062	0,000573466611437139	1,63909836759521	0,00131932665197819			1,57030368529627	0,00501290080467786	1,64136553081086	0,00685214330857715			1,56940318874729	0,0280938403333356	1,64046503426188	0,00158419151567788			1,56962818874729	-0,00977238592263136	1,64069003426188	0,000384141710291219			1,56757868529627	-0,000142902097802182	1,63864053081086	0,00016632621946931			1,56712035196294	0,091786449827158	1,63818219747753	0,00641627877944047			1,5684870186296	0,001026380948855	1,6395488641442	0,00323284752595107			1,56894485541395	0,00107899598713207
1,57485641383294	-0,0128943470294551	1,64591825934753	0,00155383498373135			1,57213141383294	0,000548306777427545	1,64319325934754	0,00131920475166703			1,57439857828997	0,00491574843413339	1,64546042380456	0,00684395631302154			1,57349808049961	0,0298797345557302	1,6445599260142	0,00158657579106657			1,57372308049961	-0,00880944568313592	1,6447849260142	0,000385993349486204			1,57167357828997	-0,000187990301496478	1,64273542380456	0,000167052655492105			1,57121524495663	0,0919998713916311	1,64227709047122	0,00632766144965607			1,5725819116233	0,000889460135113711	1,64364375713789	0,00322633998635692			1,57303974716628	0,00105124213640846
1,57895130558526	-0,0128650164036066	1,65001315109986	0,0015519379712618			1,57622630558526	0,000538609168118369	1,64728815109986	0,00131930662744584			1,57849347128366	0,00472491078514804	1,64955531679825	0,00683820094408609			1,57759297225193	0,0298706648385228	1,64865481776652	0,0015891866892304			1,57781797225193	-0,00806189408006145	1,64887981776652	0,000384910398501425			1,57576847128366	-0,000247486255097276	1,64683031679825	0,000167601794815037			1,57531013795033	0,0872757603176266	1,64637198346492	0,00622447456986991			1,57667680461699	0,000669122118856007	1,64773865013159	0,00321796391406595			1,5771346389186	0,00103151623585424
1,58304619733758	-0,0127887253506254	1,65410804285218	0,00155295865545724			1,58032119733758	0,000529809500504978	1,65138304285218	0,00131958586836698			1,58258836427735	0,00442958440472305	1,65365020979195	0,00683324069611532			1,58168786400425	0,0280080429043869	1,65274970951884	0,00159103313594501			1,58191286400425	-0,00814389811655765	1,65297470951884	0,000384353283825334			1,57986336427735	-0,000418735715688408	1,65092520979195	0,000167607053981885			1,57940503094402	0,0845945325946058	1,65046687645861	0,00615115880037446			1,58077169761069	0,000560191798349929	1,65183354312528	0,00321701587412472			1,58122953067092	0,00102424630012019
1,58714108908991	-0,0127062258781145	1,6582029346045	0,00155594563286321			1,58441608908991	0,000521339207995111	1,6554779346045	0,00132046074026394			1,58668325727105	0,00381640763259715	1,65774510278564	0,00682854068351071			1,58578275575657	0,0264886918961628	1,65684460127117	0,00159208866699522			1,58600775575657	-0,0102102200218824	1,65706960127117	0,000389564633008966			1,58395825727105	-0,000594032684711563	1,65502010278564	0,00016632114818912			1,58349992393771	0,082780194949614	1,65456176945231	0,00608701138165264			1,58486659060438	0,000541144141980206	1,65592843611897	0,00321700780284113			1,58532442242324	0,00102039811736298
1,59123598084223	-0,0126372223956583	1,66229782635682	0,00155820038131923			1,58851098084223	0,000513185391944355	1,65957282635682	0,00132454919215655			1,59077815026474	0,00388030128088368	1,66183999577933	0,00682385988402709			1,58987764750889	0,0250080321707762	1,66093949302349	0,00159166996828218			1,59010264750889	-0,0113336203789641	1,66116449302349	0,000401772271863476			1,58805315026474	-0,000737201673965399	1,65911499577933	0,000164769555411663			1,58759481693141	0,0814197547555995	1,658656662446	0,00602953983919716			1,58896148359807	0,000547413031106722	1,66002332911267	0,00321719764886397			1,58941931417556	0,00102077773971114
1,59533087259455	-0,0125843863696363	1,66639271810914	0,00155951772665428			1,59260587259455	0,000505302487562777	1,66366771810914	0,00132919670150066			1,59487304325843	0,00395901400065399	1,66593488877303	0,00681917558562347			1,59397253926122	0,0235866473504127	1,66503438477581	0,00158396933859501			1,59419753926121	-0,0100036301085983	1,66525938477581	0,000416080443374665			1,59214804325843	-0,000800420740007207	1,66320988877303	0,000163072121258947			1,5916897099251	0,0805550202604265	1,66275155543969	0,00606947482464414			1,59305637659177	0,000546391129288264	1,66411822210636	0,00321794939963009			1,59351420592788	0,00104231112924864
1,59942576434687	-0,012598427754132	1,67048760986146	0,00155844637273998			1,59670076434687	0,000497628382297586	1,66776260986146	0,00133363019264111			1,59896793625213	0,00400707893455141	1,67002978176672	0,00681392370642317			1,59806743101354	0,0226414844664934	1,66912927652813	0,00157779563668905			1,59829243101354	-0,00843236363138391	1,66935427652813	0,000430393392325233			1,59624293625213	-0,000810457461849842	1,66730478176672	0,00016170032796767			1,59578460291879	0,0812358583837796	1,66684644843339	0,00611581887609821			1,59715126958546	0,000536629566371821	1,66821311510005	0,00321876744977883			1,5976090976802	0,00106838334240613
1,60352065609919	-0,012539342559176	1,67458250161378	0,00155202987506121			1,60079565609919	0,000489553035466195	1,67185750161378	0,00133758314370295			1,60306282924582	0,00400991009804208	1,67412467476042	0,00680674816109133			1,60216232276586	0,0226128969906896	1,67322416828045	0,00157272312305022			1,60238732276586	-0,0067743347882908	1,67344916828045	0,000445299790986044			1,60033782924582	-0,000739369842386565	1,67139967476042	0,000161287639278338			1,59987949591249	0,0813574476877524	1,67094134142708	0,00615736867101598			1,60124616257916	0,000488508797208288	1,67230800809375	0,00321931117180776			1,60170398943252	0,00109370684128719
1,60761554785151	-0,0124543386891654	1,67867739336611	0,00154671862712288			1,60489054785151	0,000485791655114893	1,67595239336611	0,00134105741876407			1,60715772223952	0,00372050418850346	1,67821956775411	0,00679837568357778			1,60625721451818	0,022454963135855	1,67731906003277	0,00156795606914961			1,60648221451818	-0,00528000431414441	1,67754406003277	0,00045676503072264			1,60443272223952	-0,000519225102238989	1,67549456775411	0,000161140690673548			1,60397438890618	0,0808399717348303	1,67503623442078	0,00619427085923256			1,60534105557285	0,000425615803477576	1,67640290108744	0,00321956842076957			1,60579888118485	0,00112205669402698
1,61171043960383	-0,0124363876554728	1,68277228511843	0,00154447356503713			1,60898543960383	0,000502908723247731	1,68004728511843	0,00134254862291177			1,61125261523321	0,00372633975038422	1,6823144607478	0,00678895721632058			1,6103521062705	0,0221608940563634	1,68141395178509	0,00156340973467528			1,6105771062705	-0,00398138330529403	1,68163895178509	0,000464594687490613			1,60852761523321	-0,000253688737582611	1,6795894607478	0,00016067692536289			1,60806928189988	0,0779995117680062	1,67913112741447	0,00622401283629443			1,60943594856654	0,000492122615303323	1,68049779408114	0,00321927166419109			1,60989377293717	0,00121320203646584
1,61580533135616	-0,0124791817106928	1,68686717687075	0,00154414276607378			1,61308033135616	0,000519216109984069	1,68414217687075	0,00134394936292247			1,6153475082269	0,00389132036207678	1,6864093537415	0,00677893243022664			1,61444699802282	0,0215048758588617	1,68550884353742	0,00155763189648783			1,61467199802282	-0,00358876687933454	1,68573384353742	0,000465326003101324			1,6126225082269	-2,43343180790369E-5	1,6836843537415	0,000159870498051064			1,61216417489357	0,0763818773075736	1,68322602040816	0,0062314269921408			1,61353084156024	0,000731855927123804	1,68459268707483	0,00321858002571225			1,61398866468949	0,00128951086268536
1,61990022310848	-0,0125392079822901	1,69096206862307	0,00154356178271694			1,61717522310848	0,000530431363092128	1,68823706862307	0,00134523541421461			1,6194424012206	0,00395965497470651	1,69050424673519	0,00677142393615167			1,61854188977514	0,0203597578910118	1,68960373528974	0,00155163689494468			1,61876688977514	-0,00404942066688569	1,68982873528974	0,000456675505157018			1,6167174012206	0,000153592905241204	1,68777924673519	0,000159166081005127			1,61625906788726	0,0820099947516214	1,68732091340186	0,00621646954791959			1,61762573455393	0,0010035109176892	1,68868758006852	0,0032176325674891			1,61808355644181	0,00134732421794829
1,6239951148608	-0,012616237090349	1,69505696037539	0,00154255647079604			1,6212701148608	0,000536722739691063	1,69233196037539	0,00134638492982737			1,62353729421429	0,00392282366966943	1,69459913972888	0,00676656546668252			1,62263678152746	0,0195390471621397	1,69369862704206	0,00155161470373726			1,62286178152746	-0,00451141576903489	1,69392362704206	0,000456573532870576			1,62081229421429	8,33005777909103E-6	1,69187413972888	0,000159080762777556			1,62035396088096	0,0887007576101714	1,69141580639555	0,00620520814987683			1,62172062754762	0,00113866360697186	1,69278247306222	0,00321645142865669			1,62217844819413	0,00131661575304964
1,62809000661312	-0,0127090346783711	1,69915185212771	0,00154137553050678			1,62536500661312	0,000535880581332388	1,69642685212771	0,00134571113747866			1,62763218720798	0,00354849060466081	1,69869403272258	0,00676296203546881			1,62673167327979	0,0192665359236564	1,69779351879438	0,00155304842888574			1,62695667327979	-0,0050026208551957	1,69801851879438	0,000458723123476518			1,62490718720799	-7,10820089255938E-5	1,69596903272258	0,000159201942131311			1,62444885387465	0,0910828320299429	1,69551069938924	0,00621507332898271			1,62581552054132	0,00115193474545363	1,69687736605591	0,0032142327247452			1,62627333994645	0,00129317889382843
1,63218489836544	-0,0128101606785041	1,70324674388003	0,00154138850923537			1,62945989836544	0,000529005671819885	1,70052174388003	0,00134369422902621			1,63172708020168	0,00299199188337101	1,70278892571627	0,00675957485903695			1,63082656503211	0,0194880738332983	1,7018884105467	0,00155537013987026			1,63105156503211	-0,00602826098647596	1,7021134105467	0,000462238477847309			1,62900208020168	-0,000119292368505153	1,70006392571627	0,00015923925391083			1,62854374686835	0,0895783792328676	1,69960559238294	0,00631715780129984			1,62991041353501	0,0011641184454279	1,70097225904961	0,00321183997229476			1,63036823169877	0,00128916447324509
1,63627979011776	-0,0128570889105301	1,70734163563236	0,00154157463684364			1,63355479011776	0,000527828211519908	1,70461663563236	0,00134163412685398			1,63582197319537	0,00251094288601638	1,70688381870997	0,00675897372369245			1,63492145678443	0,0198393596153964	1,70598330229902	0,0015575613865024			1,63514645678443	-0,00723862536650492	1,70620830229902	0,000465422088403492			1,63309697319537	-0,000174345389871852	1,70415881870997	0,000159174602143614			1,63263863986204	0,0872038470790326	1,70370048537663	0,00641122610893866			1,63400530652871	0,00122088179653404	1,7050671520433	0,0032093668040893			1,6344631234511	0,00129017733559088
1,64037468187008	-0,0128780840301858	1,71143652738468	0,00154174201319932			1,63764968187008	0,000531388392951136	1,70871152738468	0,00133964299452757			1,63991686618907	0,00210471205450734	1,71097871170366	0,00675889486419969			1,63901634853675	0,0204993251984998	1,71007819405134	0,00155494631450872			1,63924134853675	-0,00698657895549901	1,71030319405134	0,000468127755806647			1,63719186618907	-0,000237940904523191	1,70825371170366	0,000159186885313232			1,63673353285573	0,0841010944114567	1,70779537837033	0,00648765905966023			1,6381001995224	0,00126882933673298	1,70916204503699	0,00320576145465343			1,63855801520342	0,00129510295236307
1,6444695736224	-0,012884646894367	1,715531419137	0,00154184132701306			1,6417445736224	0,000536081080034469	1,712806419137	0,00133722727539951			1,64401175918276	0,0018316310655891	1,71507360469735	0,00675838795377414			1,64311124028907	0,0210575856492903	1,71417308580366	0,00155473054160065			1,64333624028907	-0,00638652012317878	1,71439808580366	0,000467935121585946			1,64128675918276	-0,000339081705276343	1,71234860469735	0,00015929016077317			1,64082842584943	0,0817235242882978	1,71189027136402	0,00652628972354531			1,64219509251609	0,00130545807343329	1,71325693803069	0,00320354816338111			1,64265290695574	0,00129045612443129
1,64856446537473	-0,0128955177124346	1,71962631088932	0,00154034302861092			1,64583946537473	0,000535285123479362	1,71690131088932	0,00133355443760039			1,64810665217645	0,00168218387027225	1,71916849769105	0,00675741127599912			1,64720613204139	0,0215023317761644	1,71826797755599	0,00155497821600871			1,64743113204139	-0,00620732951222316	1,71849297755599	0,000466860504571756			1,64538165217645	-0,000359068369142024	1,71644349769105	0,000159884816216547			1,64492331884312	0,0805128497285719	1,71598516435771	0,00652198757510396			1,64628998550979	0,00128142227972556	1,71735183102438	0,00320165112853716			1,64674779870806	0,00127588022362078
1,65265935712705	-0,012914127558579	1,72372120264164	0,00153720586807275			1,64993435712705	0,000529546793543704	1,72099620264164	0,00133109619016658			1,65220154517015	0,00163099057560175	1,72326339068474	0,00675536787785725			1,65130102379371	0,0215400135313087	1,72236286930831	0,00155495182620328			1,65152602379371	-0,00641562567057343	1,72258786930831	0,000465151037826149			1,64947654517015	-0,000233473432900164	1,72053839068474	0,000160977726207235			1,64901821183681	0,0823084530524691	1,72008005735141	0,00651392126363429			1,65038487850348	0,00121476311800488	1,72144672401807	0,00319979422054352			1,65084269046038	0,00123733748652514
1,65675424887937	-0,0129978893083894	1,72781609439396	0,00153403142552784			1,65402924887937	0,000522788550402067	1,72509109439396	0,00132901022907691			1,65629643816384	0,00151249001983836	1,72735828367843	0,00675333127155127			1,65539591554604	0,02113868076562	1,72645776106063	0,00155464054487789			1,65562091554604	-0,00683637483326355	1,72668276106063	0,000459262069635795			1,65357143816384	-0,00010363062507678	1,72463328367843	0,000162129701959633			1,65311310483051	0,0862550271613185	1,7241749503451	0,00649377529644465			1,65447977149717	0,00116667804123739	1,72554161701177	0,00319796497940118			1,6549375822127	0,00119902972993751
1,66084914063169	-0,0130491490942808	1,73191098614628	0,00153125757596332			1,65812414063169	0,00051487341350276	1,72918598614628	0,00132672772421093			1,66039133115754	0,00136632901836108	1,73145317667213	0,00675017517934161			1,65949080729836	0,0194313753519535	1,73055265281295	0,0015578539770933			1,65971580729836	-0,00728177012421548	1,73077765281295	0,000450641062652237			1,65766633115754	-2,48509974181484E-5	1,72872817667213	0,000163298289116381			1,6572079978242	0,0897274472071578	1,7282698433388	0,00646873848810863			1,65857466449087	0,00109144008650725	1,72963651000546	0,00319660882466836			1,65903247396502	0,00117145586003381
1,66494403238401	-0,0130014114818121	1,7360058778986	0,00152798518028106			1,66221903238401	0,000502937148948147	1,73328087789861	0,00132422043025138			1,66448622415123	0,00185745528128101	1,73554806966582	0,00674583332841566			1,66358569905068	0,0179257322289895	1,73464754456527	0,00156295310985184			1,66381069905068	-0,00780193205061645	1,73487254456527	0,00044490779195611			1,66176122415123	4,95108950485411E-6	1,73282306966582	0,000164885282455614			1,6613028908179	0,0925784975303575	1,73236473633249	0,00649157870778356			1,66266955748456	0,000990621360634166	1,73373140299916	0,00319468835128106			1,66312736571735	0,00115386826454639
1,66903892413633	-0,0129438071299965	1,74010076965093	0,00152414327896288			1,66631392413633	0,000498151010947335	1,73737576965093	0,00132227323920581			1,66858111714492	0,00377549714943241	1,73964296265952	0,00673630719509473			1,667680590803	0,0173787551774427	1,73874243631759	0,00156963640808135			1,667905590803	-0,00920606983097047	1,73896743631759	0,000439748033311901			1,66585611714492	-2,72422337716272E-5	1,73691796265952	0,000166076794354475			1,66539778381159	0,0920849809010119	1,73645962932618	0,00653976247748993			1,66676445047826	0,000866554330024119	1,73782629599285	0,00319213446160644			1,66722225746967	0,00114417983910043
1,67313381588865	-0,0128921465647753	1,74419566140325	0,00151656353853015			1,67040881588865	0,000498839446527432	1,74147066140325	0,00132021438255345			1,67267601013862	0,00579650613316836	1,74373785565321	0,00672824250810492			1,67177548255532	0,0192710417581043	1,74283732806991	0,00157621890111265			1,67200048255532	-0,0100606266270827	1,74306232806991	0,000434812325277689			1,66995101013862	-9,575606637629E-5	1,74101285565321	0,000166815665555912			1,66949267680528	0,0918383968906628	1,74055452231988	0,00660895936458793			1,67085934347195	0,000766007650584174	1,74192118898654	0,00318816315257531			1,67131714922199	0,00114384002583254
1,67722870764098	-0,0128464787446692	1,74829055315557	0,00151028760860417			1,67450370764098	0,000523851866207443	1,74556555315557	0,00131797938108131			1,67677090313231	0,00668043207947508	1,7478327486469	0,0067253640445743			1,67587037430764	0,0208059834353275	1,74693221982224	0,00158232242553693			1,67609537430764	-0,009267332404058	1,74715721982224	0,000418437478155372			1,67404590313231	-0,000202653286879645	1,7451077486469	0,000166712563702818			1,67358756979898	0,0923558074367503	1,74464941531357	0,00666473678708684			1,67495423646564	0,000740296508774258	1,74601608198024	0,00318278385625488			1,67541204097431	0,00115193195629307
1,6813235993933	-0,0128139612903809	1,75238544490789	0,00150573521037868			1,6785985993933	0,000550467569229707	1,74966044490789	0,00131516567418837			1,680865796126	0,00652259548083675	1,7519276416406	0,00672429354624392			1,67996526605996	0,0219045728476968	1,75102711157456	0,00158355906475523			1,68019026605996	-0,00845384175077076	1,75125211157456	0,000407230609137672			1,67814079612601	-0,000413002667437718	1,7492026416406	0,000166239223205878			1,67768246279267	0,0921679347002621	1,74874430830726	0,00670458654363489			1,67904912945934	0,000774404904854469	1,75011097497393	0,0031758669779742			1,67950693272663	0,00116201953777125
1,68541849114562	-0,0127993227265618	1,75648033666021	0,00150212128772196			1,68269349114562	0,000556479355803349	1,75375533666021	0,00131123555459228			1,6849606891197	0,00589638295607214	1,75602253463429	0,00672326900158389			1,68406015781228	0,0211097187914359	1,75512200332688	0,00158327374915355			1,68428515781228	-0,00750453403255027	1,75534700332688	0,000403696469684038			1,6822356891197	-0,00059486301564888	1,75329753463429	0,00016545807875535			1,68177735578636	0,0914816938079891	1,75283920130096	0,00670306620045763			1,68314402245303	0,000812170130612988	1,75420586796762	0,0031693220551887			1,68360182447895	0,0011702304252192
1,68951338289794	-0,0126785801955868	1,76057522841253	0,00149851591020181			1,68678838289794	0,000544636370970172	1,75785022841253	0,00130465136519271			1,68905558211339	0,00591313168208677	1,76011742762799	0,00672083648015449			1,68815504956461	0,0213726209231183	1,7592168950792	0,00158189477836149			1,68838004956461	-0,00452535570046148	1,7594418950792	0,000408568233200867			1,68633058211339	-0,000714448940310671	1,75739242762799	0,000162746291984891			1,68587224878006	0,0929828581657184	1,75693409429465	0,00673219248220884			1,68723891544673	0,000840078468718016	1,75830076096132	0,00316304245725715			1,68769671623127	0,00117538621819879
1,69360827465026	-0,0125423548552152	1,76467012016485	0,00149484319264513			1,69088327465026	0,000541875031532011	1,76194512016485	0,0012985054726572			1,69315047510709	0,00748197301201334	1,76421232062168	0,00671695768525394			1,69224994131693	0,0215330644701085	1,76331178683152	0,00157645004560574			1,69247494131693	-0,0023960263996595	1,76353678683152	0,000420450200037342			1,69042547510709	-0,000817950244026653	1,76148732062168	0,000160964613322315			1,68996714177375	0,0928980364440931	1,76102898728835	0,00677651746466436			1,69133380844042	0,000846515799101882	1,76239565395501	0,00315698325850243			1,69179160798359	0,00115583712042344
1,69770316640258	-0,0124416165651955	1,76876501191718	0,00149154096931874			1,69497816640258	0,000544299129286608	1,76604001191718	0,00129346251891453			1,69724536810078	0,00834519649886593	1,76830721361537	0,00671283402543138			1,69634483306925	0,021632865853996	1,76740667858384	0,00156779722832857			1,69656983306925	-0,0011247526917683	1,76763167858384	0,000433589083428703			1,69452036810078	-0,000898138762457954	1,76558221361537	0,000160212279754467			1,69406203476745	0,091224619335295	1,76512388028204	0,00682318882757419			1,69542870143411	0,000637059290688433	1,76649054694871	0,00315079123705677			1,69588649973592	0,00111326086659063
1,7017980581549	-0,0123761270891546	1,7728599036695	0,00149118104433073			1,6990730581549	0,000548917320497519	1,7701349036695	0,00128874947860485			1,70134026109447	0,00850856440142237	1,77240210660907	0,00670857989292238			1,70043972482157	0,0222333287083241	1,77150157033616	0,00156628957745943			1,70066472482157	-0,00151508808473502	1,77172657033616	0,000447403398321274			1,69861526109447	-0,0008196854106052	1,76967710660907	0,000159658367034886			1,69815692776114	0,0866730838504676	1,76921877327573	0,00684488305008759			1,69952359442781	0,000493178298321266	1,7705854399424	0,00314602490202468			1,69998139148824	0,00105510586575418
1,70589294990723	-0,0123767725654487	1,77695479542182	0,00149219133123514			1,70316794990723	0,000555627771193782	1,77422979542182	0,00128427638479019			1,70543515408817	0,00747781995175023	1,77649699960276	0,00670129091066535			1,70453461657389	0,0218169997881191	1,77559646208849	0,00157077811235502			1,70475961657389	-0,00178630930515446	1,77582146208848	0,000465319893144295			1,70271015408817	-0,000695976828615284	1,77377199960276	0,000158889823369764			1,70225182075483	0,0836184037851078	1,77331366626943	0,00684057646518922			1,7036184874215	0,000452747570164543	1,77468033293609	0,00314189192609842			1,70407628324056	0,00103517312924456
1,70998784165955	-0,0124433609374282	1,78104968717414	0,00149229601881642			1,70726284165955	0,00056513211429097	1,77832468717414	0,00128113141833401			1,70953004708186	0,00626785951802655	1,78059189259645	0,00669271064459742			1,70862950832621	0,0205005939308577	1,77969135384081	0,00157743886294298			1,70885450832621	-0,00168179459037997	1,77991635384081	0,000479688321073897			1,70680504708186	-0,000569713355168263	1,77786689259645	0,000157887615236689			1,70634671374853	0,0810459118999402	1,77740855926312	0,00678575228522332			1,70771338041519	0,000456329347787266	1,77877522592979	0,00313652071687726			1,70817117499288	0,00102657577344236
1,71408273341187	-0,0124896703551962	1,78514457892646	0,00149134743779138			1,71135773341187	0,000581929349972768	1,78241957892646	0,00127918583057298			1,71362494007555	0,00564616023602164	1,78468678559015	0,00668623587508937			1,71272440007853	0,0192950419915398	1,78378624559313	0,00158479116133238			1,71294940007853	-0,00153494838785602	1,78401124559313	0,000489964057678023			1,71089994007556	-0,000584730306827523	1,78196178559015	0,00015664845096603			1,71044160674222	0,0783327034553804	1,78150345225682	0,00666545601802069			1,71180827340889	0,000438413971400812	1,78287011892348	0,00312982215971482			1,7122660667452	0,00109233017348807
1,71817762516419	-0,0125405679696245	1,78923947067878	0,00148827358372604			1,71545262516419	0,000599414233120415	1,78651447067878	0,00127777061765032			1,71771983306925	0,00513728659053877	1,78878167858384	0,00668068093381982			1,71681929183086	0,0181047106771363	1,78788113734545	0,00158842034952676			1,71704429183086	-0,00142585656338483	1,78810613734545	0,00049297839024442			1,71499483306925	-0,000726345131710355	1,78605667858384	0,000155188651512622			1,71453649973592	0,0754511755719163	1,78559834525051	0,00655806067420461			1,71590316640258	0,000396603236691276	1,78696501191718	0,00312282251189974			1,71636095849752	0,00130833072605504
1,72227251691651	-0,0125975981380465	1,7933343624311	0,00148457977782631			1,71954751691651	0,000609427477729209	1,7906093624311	0,00127679177328024			1,72181472606294	0,00473606171265815	1,79287657157754	0,00667423100060762			1,72091418358318	0,0169273586538384	1,79197602909777	0,00158813634049413			1,72113918358318	-0,00135740810605758	1,79220102909777	0,000472849554205538			1,71908972606294	-0,000876466592258157	1,79015157157754	0,000154183755039132			1,71863139272961	0,0717738436140919	1,7896932382442	0,00646256602959741			1,71999805939628	0,000279923862450626	1,79105990491087	0,00311861004258568			1,72045585024984	0,00145239662142658
1,72636740866883	-0,0126830658205742	1,79742925418343	0,00148045052466601			1,72364240866883	0,000612506113227008	1,79470425418343	0,00127572078846093			1,72590961905664	0,00448722971798577	1,79697146457123	0,00666679395354809			1,7250090753355	0,0157852156886352	1,79607092085009	0,00158417614185234			1,7252340753355	-0,00140199712993866	1,79629592085009	0,000460103958782366			1,72318461905664	-0,000937506950291207	1,79424646457123	0,000153644541636298			1,7227262857233	0,0670510001257933	1,7937881312379	0,00637786073530707			1,72409295238997	0,000295621644657297	1,79515479790456	0,00311520222608311			1,72455074200217	0,00152461658039021
1,73046230042115	-0,0126633137253436	1,80152414593575	0,00147527207590113			1,72773730042115	0,000610539059081523	1,79879914593575	0,00127451187144002			1,73000451205033	0,00448935754468765	1,80106635756492	0,00666076473436725			1,72910396708782	0,0153661088773405	1,80016581260241	0,00158953744655658			1,72932896708782	-0,00153527571281306	1,80039081260241	0,000450097194586223			1,72727951205033	-0,000990836955918261	1,79834135756492	0,000153536139532696			1,726821178717	0,0703006306980477	1,79788302423159	0,00640224583551482			1,72818784538366	0,000876123141147993	1,79924969089826	0,00311208276849038			1,72864563375449	0,00146662887599518
1,73455719217347	-0,0126350283248949	1,80561903768807	0,00146859897273687			1,73183219217347	0,000604493158715096	1,80289403768807	0,00127256239653834			1,73409940504402	0,00647454521858994	1,80516125055862	0,00665552345089204			1,73319885884014	0,0150124560362579	1,80426070435473	0,00159669918153226			1,73342385884014	-0,00216652607009797	1,80448570435473	0,000441949067167297			1,73137440504402	-0,00104140897987073	1,80243625055862	0,000153258338021156			1,73091607171069	0,0734716376082856	1,80197791722528	0,00641057727886932			1,73228273837736	0,00130832761129538	1,80334458389195	0,00310751122104571			1,73274052550681	0,00139807566050661
1,7386520839258	-0,0126064396698799	1,80971392944039	0,00146379325846243			1,7359270839258	0,000594363145251175	1,80698892944039	0,00127155117531482			1,73819429803772	0,00843598937038958	1,80925614355231	0,00665094722690146			1,73729375059246	0,0147163225825507	1,80835559610706	0,00160408719465226			1,73751875059246	-0,00255236281935592	1,80858059610706	0,000437785514126903			1,73546929803772	-0,00108759605184287	1,80653114355231	0,00015276370378011			1,73501096470438	0,074319135046702	1,80607281021898	0,00639110798000683			1,73637763137105	0,00159195771461398	1,80743947688564	0,00310142290152924			1,73683541725913	0,00135865504531323
1,74274697567812	-0,01257782870334	1,81380882119271	0,00145986236388196			1,74002197567812	0,000576150259812079	1,81108382119271	0,00127225521437836			1,74228919103141	0,0103514125824906	1,81335103654601	0,00664792868698078			1,74138864234478	0,01444179890976	1,81245048785938	0,00160836717100306			1,74161364234478	-0,00296274071528383	1,81267548785938	0,000431502211769124			1,73956419103141	-0,00109920885081408	1,81062603654601	0,000151671808943289			1,73910585769808	0,0728722611110684	1,81016770321267	0,00631038835867452			1,74047252436475	0,00160356102246459	1,81153436987934	0,00309609559006834			1,74093030901145	0,00135020322362916
1,74684186743044	-0,0125533850634436	1,81790371294503	0,0014552794853162			1,74411686743044	0,000556392345959138	1,81517871294503	0,00127436356472086			1,74638408402511	0,0118799102632971	1,8174459295397	0,00664469496950057			1,74548353409711	0,0141801944170243	1,8165453796117	0,00160943664359002			1,74570853409711	-0,00340516463372417	1,8167703796117	0,000422604844215977			1,74365908402511	-0,00108019178757843	1,8147209295397	0,000150161106490874			1,74320075069177	0,0675654759743915	1,81426259620637	0,00622639060562703			1,74456741735844	0,00153741469352106	1,81562926287303	0,00309127891179399			1,74502520076377	0,00135282442271368
1,75093675918276	-0,0125332997361749	1,82199860469735	0,00144996419260327			1,74821175918276	0,000554554751454516	1,81927360469735	0,0012764597813492			1,7504789770188	0,0129261485387306	1,82154082253339	0,00664108423129602			1,74957842584943	0,0138863796370219	1,82064027136402	0,00161180339553438			1,74980342584943	-0,00400693762234027	1,82086527136402	0,000403761804151305			1,7477539770188	-0,00106384875305995	1,81881582253339	0,000148327349791741			1,74729564368547	0,063225161554615	1,81835748920006	0,00617709113458776			1,74866231035213	0,00173047200891858	1,81972415586673	0,00308673803244527			1,74912009251609	0,00133766808177416
1,75503165093508	-0,012525496667953	1,82609349644967	0,00144636010616276			1,75230665093508	0,000573562175983807	1,82336849644967	0,00127830147000008			1,75457387001249	0,011559448664738	1,82563571552709	0,00663694574369443			1,75367331760175	0,0128450368773786	1,82473516311634	0,00161344149822294			1,75389831760175	-0,00409099805367571	1,82496016311634	0,000388157201057587			1,75184887001249	-0,00105302297744232	1,82291071552709	0,000146200487170173			1,75139053667916	0,065713502212818	1,82245238219375	0,00616575631242682			1,75275720334583	0,00196996740853725	1,82381904886042	0,00308244601435225			1,75321498426842	0,00130899449135649
1,7591265426874	-0,0125407913122801	1,830188388202	0,00145002517555931			1,7564015426874	0,000601644724285268	1,827463388202	0,00127988560467632			1,75866876300619	0,00968667972526566	1,82973060852078	0,00663436263354522			1,75776820935407	0,0120092558435424	1,82883005486866	0,00161415057064388			1,75799320935407	-0,0027033734970987	1,82905505486866	0,000386730056271209			1,75594376300619	-0,00109553240602232	1,82700560852078	0,000144739646388337			1,75548542967285	0,0789369711031097	1,82654727518745	0,00614973570624257			1,75685209633952	0,00198034120590964	1,82791394185411	0,00308028257726119			1,75730987602074	0,00132031058948934
1,76322143443972	-0,012579003481904	1,83428327995432	0,00145321694190387			1,76049643443972	0,000629561767529167	1,83155827995432	0,00127931860668979			1,76276365599988	0,00798578652190712	1,83382550151447	0,00663234293385967			1,76186310110639	0,011272009998255	1,83292494662098	0,00161099196344593			1,76208810110639	-0,00230308962173796	1,83314994662098	0,00039372691359285			1,76003865599988	-0,00114947546673798	1,83110050151447	0,000143525246776538			1,75958032266655	0,0892526602210714	1,83064216818114	0,00612527706256679			1,76094698933321	0,00178523839329192	1,83200883484781	0,00307773656349588			1,76140476777306	0,00133256962188797
1,76731632619205	-0,0126583662571961	1,83837817170664	0,00145518915023651			1,76459132619205	0,00064030270746405	1,83565317170664	0,00127892527070985			1,76685854899358	0,00681094990036282	1,83792039450817	0,0066307392975589			1,76595799285871	0,0105892115156668	1,83701983837331	0,00160236032260252			1,76618299285871	-0,00278628392288372	1,83724483837331	0,000404369069188877			1,76413354899358	-0,00124567366750813	1,83519539450817	0,000142498975689574			1,76367521566024	0,0966506611094475	1,83473706117483	0,00608108840113232			1,76504188232691	0,00156789081159491	1,8361037278415	0,00307457569049478			1,76549965952538	0,00134578116095767
1,77141121794437	-0,0127436361701589	1,84247306345896	0,00145513484020228			1,76868621794437	0,000634450408163207	1,83974806345896	0,00127861828417475			1,77095344198727	0,00799554426471955	1,84201528750186	0,00662893220578728			1,77005288461103	0,00993924117369458	1,84111473012563	0,00159288462673505			1,77027788461103	-0,00331444818780294	1,84133973012563	0,00041376952959782			1,76822844198727	-0,00126220090875133	1,83929028750186	0,000142645875714767			1,76777010865394	0,0982962539999843	1,83883195416853	0,00605849392833667			1,7691367753206	0,00138139303430414	1,8401986208352	0,00306997614989887			1,7695945512777	0,00136244710101504
1,77550610969669	-0,0128298761921247	1,84656795521128	0,00145307093883079			1,77278110969669	0,000606277606866903	1,84384295521128	0,00127758704787524			1,77504833498096	0,00887346472098593	1,84611018049556	0,00662686869555482			1,77414777636336	0,00930825347916014	1,84520962187795	0,00158580529197713			1,77437277636335	-0,0038967407872684	1,84543462187795	0,000421558148648436			1,77232333498096	-0,00126835950982859	1,84338518049556	0,000143285522302706			1,77186500164763	0,0926268698753007	1,84292684716222	0,00604830706509246			1,7732316683143	0,00122320199515802	1,84429351382889	0,00306829139562749			1,77368944303002	0,00137961854165198
1,77960100144901	-0,0129151935938337	1,8506628469636	0,00145087350320422			1,77687600144901	0,000580753343986711	1,8479378469636	0,0012757928749729			1,77914322797466	0,00942557860777393	1,85020507348925	0,00662293626554607			1,77824266811568	0,0085219192040758	1,84930451363027	0,00158625718841485			1,77846766811568	-0,00475148283345815	1,84952951363027	0,000423496037840459			1,77641822797466	-0,00128298021523384	1,84748007348925	0,000144101711367542			1,77595989464132	0,0907290634814277	1,84702174015592	0,00599703189877989			1,77732656130799	0,00107053720362078	1,84838840682258	0,00306736023600799			1,77778433478234	0,00139140004152619
1,78369589320133	-0,012968260567555	1,85475773871592	0,00144869665597254			1,78097089320133	0,000556417750603444	1,85203273871592	0,00127132195630277			1,78323812096835	0,00911380210301899	1,85429996648294	0,00661678913670292			1,782337559868	0,00810268609909056	1,85339940538259	0,00158751544780895			1,782562559868	-0,00574892791166277	1,85362440538259	0,000405466649935377			1,78051312096835	-0,00130617988492223	1,85157496648294	0,00014470730246498			1,78005478763502	0,0888533254499346	1,85111663314961	0,00590208416423125			1,78142145430168	0,000922105398163276	1,85248329981628	0,00306653189201459			1,78187922653466	0,00139777982304349
1,78779078495365	-0,0129943151729511	1,85885263046825	0,00144653607289065			1,78506578495365	0,000536242838841249	1,85612763046825	0,00126603432692559			1,78733301396204	0,00833135308932141	1,85839485947664	0,00661691082946243			1,78643245162032	0,00850004312341618	1,85749429713491	0,00158739123018022			1,78665745162032	-0,00567233324320978	1,85771929713491	0,000390162493078859			1,78460801396204	-0,00134797974593706	1,85566985947664	0,000145080798867402			1,78414968062871	0,0869706189108052	1,8552115261433	0,00574011452528626			1,78551634729538	0,000762587294212765	1,85657819280997	0,00306576229250566			1,78597411828699	0,00139136557464561
1,79188567670597	-0,0130106632639938	1,86294752222057	0,00144436459991767			1,78916067670597	0,000580843920395745	1,86022252222057	0,00126149655038508			1,79142790695574	0,00914679513672559	1,86248975247033	0,00661786198178709			1,79052734337264	0,00910791818008338	1,86158918888723	0,00158581331304554			1,79075234337264	-0,00588015422002872	1,86181418888723	0,000402653468070451			1,78870290695574	-0,00138998541495224	1,85976475247033	0,000145232009896302			1,7882445736224	0,0847648481915536	1,859306419137	0,00564308530689229			1,78961124028907	0,000598274093712281	1,86067308580366	0,00306460388227435			1,79006901003931	0,00134246068509617
1,7959805684583	-0,0130148143208089	1,86704241397289	0,00144232033266296			1,7932555684583	0,000819629907382092	1,86431741397289	0,00125748243998122			1,79552279994943	0,00991348928306128	1,86658464546402	0,00661868762757387			1,79462223512496	0,0100124685835733	1,86568408063956	0,00158017296179388			1,79484723512496	-0,006376450436068	1,86590908063956	0,000418023897902902			1,79279779994943	-0,00143342789160656	1,86385964546402	0,000145172146296637			1,7923394666161	0,0828273063634929	1,86340131213069	0,00555233249416384			1,79370613328277	0,000647832183864168	1,86476797879736	0,0030630328487978			1,79416390179163	0,00127911041241438
1,80007546021062	-0,0129581322192363	1,87113730572521	0,00143975420800305			1,79735046021062	0,00103424211056749	1,86841230572521	0,00125393445407047			1,79961769294313	0,00994483326599533	1,87067953845772	0,0066192934783426			1,79871712687728	0,0127750230263945	1,86977897239188	0,00157518848990551			1,79894212687728	-0,00734041883293697	1,87000397239188	0,000430642851481259			1,79689269294313	-0,00149527035984252	1,86795453845772	0,000144070176260922			1,79643435960979	0,080669121619246	1,86749620512439	0,00546066850188637			1,79780102627646	0,000688183499533532	1,86886287179105	0,00306001272645722			1,79825879354395	0,00120588320343362
1,80417035196294	-0,0129048367129841	1,87523219747753	0,00143663125943653			1,80144535196294	0,00121527507378588	1,87250719747753	0,00125242223490493			1,80371258593682	0,00935571729199124	1,87477443145141	0,00661965187058533			1,8028120186296	0,0147401737547038	1,8738738641442	0,00157130643158668			1,8030370186296	-0,00671047140016315	1,8740988641442	0,000440385721084616			1,80098758593682	-0,00148935346126863	1,87204943145141	0,000142052009090089			1,80052925260349	0,0784780679214146	1,87159109811808	0,0053390523471321			1,80189591927015	0,000714955745089559	1,87295776478475	0,00305709637155484			1,80235368529627	0,00116857637981218
1,80826524371526	-0,0128563710905053	1,87932708922985	0,00143204158024513			1,80554024371526	0,00119419191831157	1,87660208922985	0,00125189726422867			1,80780747893051	0,00941308390883876	1,87886932444511	0,00661969710874945			1,80690691038193	0,0159121560650074	1,87796875589652	0,00157339562402398			1,80713191038193	-0,00525099846581759	1,87819375589652	0,00044447990180227			1,80508247893051	-0,00141185740007	1,87614432444511	0,00014061955988356			1,80462414559718	0,0790970190847864	1,87568599111177	0,00523921092449597			1,80599081226385	0,000654412139062418	1,87705265777844	0,00305429991579432			1,80644857704859	0,00113972719064497
1,81236013546758	-0,0128384029276593	1,88342198098217	0,00142633934249223			1,80963513546758	0,001158196617551	1,88069698098217	0,00125164656213417			1,81190237192421	0,0104873955809268	1,8829642174388	0,00661944040139803			1,81100180213425	0,015759315406996	1,88206364764884	0,00158194945278194			1,81122680213425	-0,00390222329805452	1,88228864764884	0,000436441426217997			1,80917737192421	-0,00119533392006597	1,8802392174388	0,000140226632447707			1,80871903859087	0,0793615177706497	1,87978088410547	0,0052287654471803			1,81008570525754	0,000551994584754486	1,88114755077213	0,00305160654001918			1,81054346880091	0,00111906455797515
1,8164550272199	-0,0128429766459768	1,8875168727345	0,00142080585327615			1,8137300272199	0,00113739601453433	1,8847918727345	0,0012497063677685			1,8159972649179	0,0117110845746917	1,88705911043249	0,0066186410525455			1,81509669388657	0,0163798797401837	1,88615853940116	0,00159059849611089			1,81532169388657	-0,00367112861329252	1,88638353940116	0,000430814333843921			1,8132722649179	-0,000940278143298588	1,88433411043249	0,000139672479322903			1,81281393158457	0,079216685924691	1,88387577709916	0,00525951911320679			1,81418059825123	0,000512355342588961	1,88524244376583	0,00304983138285964			1,81463836055324	0,00111123846427589
1,82054991897222	-0,0128500630323053	1,89161176448682	0,00141763632962753			1,81782491897222	0,00112114216715019	1,88888676448682	0,00124601352448275			1,82009215791159	0,0125979274982163	1,89115400342619	0,00661730112808385			1,81919158563889	0,0172436332544961	1,89025343115348	0,00159784983807858			1,81941658563889	-0,00444519196483459	1,89047843115348	0,000437360909894321			1,8173671579116	-0,000710592886018743	1,88842900342619	0,000138849978650863			1,81690882457826	0,0774776585143377	1,88797067009285	0,00528727741339064			1,81827549124493	0,000484048113565168	1,88933733675952	0,00304840280245897			1,81873325230556	0,00111407243631552
1,82464481072455	-0,0128581272434151	1,89570665623914	0,00141519362264802			1,82191981072454	0,00110390449123961	1,89298165623914	0,00124417744210776			1,82418705090529	0,013155979323431	1,89524889641988	0,00661378428930316			1,82328647739121	0,0183698074221455	1,8943483229058	0,00160370063405012			1,82351147739121	-0,00540410214441244	1,8945733229058	0,000447503606280588			1,82146205090529	-0,000507496899091111	1,89252389641988	0,00013736772332368			1,82100371757196	0,0743387878814187	1,89206556308655	0,00530826786946051			1,82237038423862	0,000444100952162907	1,89343222975322	0,00304703828558332			1,82282814405788	0,00119357798978122
1,82873970247687	-0,0128775137676758	1,89980154799146	0,00141299868694224			1,82601470247687	0,00108494960133252	1,89707654799146	0,00124287296051882			1,82828194389898	0,0131609572301827	1,89934378941358	0,00660154258395903			1,82738136914353	0,0202457360387597	1,89844321465813	0,00160690609059448			1,82760636914353	-0,00652604869573255	1,89866821465813	0,00045679907716024			1,82555694389898	-0,000375208865711133	1,89661878941358	0,000135189102758316			1,82509861056565	0,0719795790833495	1,89616045608024	0,00524587789327024			1,82646527723232	0,000402370115869535	1,89752712274691	0,00304561111536626			1,8269230358102	0,00124952759462175
1,83283459422919	-0,0128806513412538	1,90389643974378	0,00141029758260981			1,83010959422919	0,00105132076948035	1,90117143974378	0,00124153228721132			1,83237683689268	0,0127850480737628	1,90343868240727	0,00659002750692373			1,83147626089585	0,0211867637868737	1,90253810641045	0,00160162167265353			1,83170126089585	-0,00766129763226746	1,90276310641045	0,00046496816027507			1,82965183689268	-0,00031377818256686	1,90071368240727	0,000135195092319142			1,82919350355934	0,0694903521280108	1,90025534907394	0,00520328264921795			1,83056017022601	0,000509739006641737	1,9016220157406	0,0030441103149006			1,83101792756252	0,00128000942757197
1,83692948598151	-0,0128779624050523	1,9079913314961	0,00140704272148298			1,83420448598151	0,00100659993288385	1,9052663314961	0,00124011966334173			1,83647172988637	0,0131239543795549	1,90753357540096	0,00657889538503046			1,83557115264818	0,0212118134749012	1,90663299816277	0,00158868586643097			1,83579615264818	-0,00876731498496845	1,90685799816277	0,000471745502938322			1,83374672988637	-0,000321350772546042	1,90480857540096	0,00013577308326337			1,83328839655304	0,066780103896095	1,90435024206763	0,00517210717667673			1,8346550632197	0,000635198011068447	1,9057169087343	0,00304110811195516			1,83511281931484	0,00123737405064064
1,84102437773383	-0,0128919461561123	1,91208622324842	0,0014009541034942			1,83829937773383	0,000968472072474307	1,90936122324842	0,00123861700136701			1,84056662288006	0,0135643411490704	1,91162846839466	0,00656801248905728			1,8396660444005	0,019829534311232	1,91072788991509	0,00157277009442594			1,8398910444005	-0,00914097997328335	1,91095288991509	0,000477181818979612			1,83784162288006	-0,00043116150356178	1,90890346839466	0,000136468844817229			1,83738328954673	0,0622956113322825	1,90844513506132	0,00514987472941548			1,8387499562134	0,000718220808051219	1,90981180172799	0,00303877799703326			1,83920771106716	0,00122447596769061
1,84511926948615	-0,012920789894454	1,91618111500074	0,00139790073330869			1,84239426948615	0,000932919311025987	1,91345611500075	0,00123689483121387			1,84466151587376	0,0139063418966448	1,91572336138835	0,00656072460711276			1,84376093615282	0,0185380682904855	1,91482278166741	0,00155450742897737			1,84398593615282	-0,0089497051781252	1,91504778166741	0,000479288291761037			1,84193651587376	-0,000508774518002402	1,91299836138835	0,00013712938201224			1,84147818254042	0,0575748055533312	1,91254002805502	0,00513691712828721			1,84284484920709	0,000751780812734435	1,91390669472168	0,00303641807123209			1,84330260281949	0,00121457086175241
1,84921416123847	-0,0129487263330499	1,92027600675307	0,0013953956629885			1,84648916123847	0,000899870830020535	1,91755100675307	0,00123495239586773			1,84875640886745	0,0141445820345261	1,91981825438204	0,00655415405883137			1,84785582790514	0,0173233661164405	1,91891767341973	0,001542127476329			1,84808082790514	-0,00824295154251039	1,91914267341973	0,000478059895339553			1,84603140886745	-0,000571829994267377	1,91709325438204	0,000137745716023095			1,84557307553412	0,0538138925578627	1,91663492104871	0,00513265420426023			1,84693974220078	0,000590533227001868	1,91800158771538	0,00303394908837467			1,84739749457181	0,00120558378938097
1,85330905299079	-0,0129601030436761	1,92437089850539	0,00139260902182174			1,85058405299079	0,000870649480928722	1,92164589850539	0,00123221752145411			1,85285130186115	0,0140738095203567	1,92391314737574	0,00654719763995075			1,85195071965746	0,016194952950203	1,92301256517205	0,00153458583082782			1,85217571965746	-0,0072603926868312	1,92323756517205	0,00047017046497977			1,85012630186115	-0,000619093705155129	1,92118814737574	0,000138441052334391			1,84966796852781	0,051125222963919	1,92072981404241	0,00511058799613025			1,85103463519448	0,000509072447947891	1,92209648070907	0,00303262889450042			1,85149238632413	0,00119746932608892
1,85740394474312	-0,012966928848564	1,92846579025771	0,00138951554179967			1,85467894474312	0,000841165714234749	1,92574079025771	0,00122747386149746			1,85694619485484	0,0134164041931193	1,92800804036943	0,00653980020684142			1,85604561140978	0,0153872376740045	1,92710745692438	0,00153141783252662			1,85627061140978	-0,00561245817605376	1,92733245692438	0,000471579926261069			1,85422119485484	-0,000610052754136535	1,92528304036943	0,000139111813859335			1,85376286152151	0,0482496118895217	1,9248247070361	0,00506918971482098			1,85512952818817	0,000429999700202412	1,92619137370277	0,00303203322231568			1,85558727807645	0,0011923587376461
1,86149883649544	-0,0129796065516714	1,93256068201003	0,00138751291843284			1,85877383649544	0,000810997903901362	1,92983568201003	0,00122558718421752			1,86104108784853	0,0128377335042226	1,93210293336313	0,00653086396877304			1,8601405031621	0,0147264717632341	1,9312023486767	0,00153111494169444			1,8603655031621	-0,00454441408639347	1,9314273486767	0,000479859113037265			1,85831608784853	-0,000486272895425705	1,92937793336313	0,000139198881611998			1,8578577545152	0,0451733297378224	1,92891960002979	0,00498448538008504			1,85922442118187	0,000358444162613803	1,93028626669646	0,0030312933325033			1,85968216982877	0,0012261416012877
1,86559372824776	-0,0129961668000496	1,93665557376235	0,00138612720373203			1,86286872824776	0,000773747224693172	1,93393057376235	0,00122492249853328			1,86513598084223	0,0121707317873152	1,93619782635682	0,00652036374672896			1,86423539491442	0,0141969701447505	1,93529724042902	0,00152972022503118			1,86446039491442	-0,00405357027406457	1,93552224042902	0,000491946896416142			1,86241098084223	-0,000363500028773545	1,93347282635682	0,000138686910081306			1,86195264750889	0,0417437661071046	1,93301449302349	0,00501901345883933			1,86331931417556	0,000381523617762463	1,93438115969015	0,003030330531695			1,86377706158109	0,00130344170072585
1,86968862000008	-0,0129891479614941	1,94075046551467	0,00138473564012318			1,86696362000008	0,000740641477260027	1,93802546551467	0,00122469534284069			1,86923087383592	0,0114113961138892	1,94029271935051	0,00650503198391124			1,86833028666675	0,013673198917249	1,93939213218134	0,00152694224441771			1,86855528666675	-0,00459130416880172	1,93961713218134	0,000506015856199598			1,86650587383592	-0,000368467035057288	1,93756771935051	0,00013787812199735			1,86604754050259	0,0420656992897471	1,93710938601718	0,00508505547237829			1,86741420716925	0,000390107035106419	1,93847605268385	0,00302644070346663			1,86787195333341	0,00137155944322845
1,8737835117524	-0,0129711571312144	1,94484535726699	0,00138328247425882			1,8710585117524	0,000709025328444083	1,94212035726699	0,00122482642948705			1,87332576682961	0,0103879945704539	1,94438761234421	0,00649567496127344			1,87242517841907	0,0131525961772024	1,94348702393366	0,00152274183630027			1,87265017841907	-0,00516311979161135	1,94371202393366	0,000516434303615618			1,87060076682962	-0,000486273313998913	1,94166261234421	0,000136816050388631			1,87014243349628	0,0473166339905702	1,94120427901087	0,00514439473577453			1,87150910016295	0,000376986697495093	1,94257094567754	0,00302237968157966			1,87196684508574	0,00143184471422133
1,87787840350472	-0,0129398864541763	1,94894024901932	0,00138123403947595			1,87515340350472	0,00068030796999531	1,94621524901932	0,00122534352153346			1,87742065982331	0,00906167533393542	1,9484825053379	0,00649201127039955			1,87652007017139	0,0126427779570385	1,94758191568598	0,00152932656316127			1,87674507017139	-0,00525999919743317	1,94780691568598	0,000522891416215879			1,87469565982331	-0,000587218766963294	1,9457575053379	0,000135120986439527			1,87423732648998	0,0526423164381105	1,94529917200457	0,00519469686460361			1,87560399315664	0,000216596901547359	1,94666583867123	0,00301901411317594			1,87606173683806	0,00149679921424196
1,88197329525704	-0,0128434688815094	1,95303514077164	0,00137684064911737			1,87924829525704	0,000679637327701276	1,95031014077164	0,00122670617763504			1,881515552817	0,0105644899070413	1,9525773983316	0,00649221626668725			1,88061496192371	0,0129399660384723	1,9516768074383	0,00153424551769262			1,88083996192371	-0,00542611059298514	1,9519018074383	0,000522078578304552			1,878790552817	-0,00067182301615652	1,9498523983316	0,000135330421011746			1,87833221948367	0,0558866691790742	1,94939406499826	0,00520012642617721			1,87969888615034	7,74400078937474E-5	1,95076073166493	0,00301635258396906			1,88015662859038	0,00150672100463221
1,88606818700937	-0,0126715076263025	1,95713003252396	0,00137310633615613			1,88334318700937	0,00069598336417463	1,95440503252396	0,00122813400012929			1,8856104458107	0,0129697499332335	1,95667229132529	0,00649321404844672			1,88470985367603	0,0142172865563251	1,95577169919062	0,00153630724503263			1,88493485367603	-0,00571387577214047	1,95599669919062	0,000514940009903851			1,8828854458107	-0,000738573050763614	1,95394729132529	0,000135460744723969			1,88242711247736	0,0571998124794258	1,95348895799196	0,0051466686610535			1,88379377914403	1,39593557850327E-5	1,95485562465862	0,00301347874365971			1,8842515203427	0,00146555582933913
1,89016307876169	-0,012522097649835	1,96122492427628	0,00136941361988268			1,88743807876169	0,000716728810530886	1,95849992427628	0,00122837715462051			1,88970533880439	0,0153301948225262	1,96076718431898	0,0064942160411764			1,88880474542835	0,0158755717607506	1,95986659094295	0,00153253839471512			1,88902974542835	-0,00698500942828373	1,96009159094295	0,000507312008465514			1,88698033880439	-0,000826447941484609	1,95804218431898	0,000135303841601408			1,88652200547106	0,0571458315248056	1,95758385098565	0,0050823977525179			1,88788867213772	-4,79327996295704E-5	1,95895051765232	0,00301031734070927			1,88834641209502	0,00138854721370222
1,89425797051401	-0,0123960759919019	1,9653198160286	0,00136567194229857			1,89153297051401	0,000740709681954786	1,9625948160286	0,00122739012435188			1,89380023179808	0,0167633090307747	1,96486207731268	0,00649352579554338			1,89289963718067	0,0175230924605265	1,96396148269527	0,00152612970962149			1,89312463718067	-0,00783747622925676	1,96418648269527	0,000499749811116324			1,89107523179808	-0,000932700626297011	1,96213707731268	0,000134093603147888			1,89061689846475	0,0564923696402453	1,96167874397934	0,00501248480014124			1,89198356513142	-0,0001064413928445	1,96304541064601	0,00300625476451658			1,89244130384734	0,00130919831578187
1,89835286226633	-0,0123255999106099	1,96941470778092	0,001361344520175			1,89562786226633	0,000752888935474897	1,96668970778092	0,00122372637775452			1,89789512479178	0,0173665709668672	1,96895697030637	0,0064910911760977			1,896994528933	0,0188484528233383	1,96805637444759	0,00152374239661241			1,897219528933	-0,00742415451688173	1,96828137444759	0,000490607885174611			1,89517012479178	-0,00103054655712385	1,96623197030637	0,000132534705625221			1,89471179145844	0,0552785377394477	1,96577363697304	0,0049287030819237			1,89607845812511	-0,000125059277174024	1,9671403036397	0,00300328459254964			1,89653619559966	0,00124107217459785
1,90244775401865	-0,012291147310253	1,97350959953324	0,00135215101298116			1,89972275401865	0,000753310407377994	1,97078459953324	0,0012215221172528			1,90199001778547	0,0178912983076416	1,97305186330006	0,00648745715376682			1,90108942068532	0,0198077048084459	1,97215126619991	0,00152242333682162			1,90131442068532	-0,0076332775359027	1,97237626619991	0,000482846440598544			1,89926501778547	-0,00110102514181859	1,97032686330006	0,000132195041695765			1,89880668445214	0,0536992797228082	1,96986852996673	0,00484607601301305			1,9001733511188	-8,04767862018253E-5	1,9712351966334	0,00299998824961577			1,90063108735198	0,00122963020327424
1,90654264577097	-0,0122895520817996	1,97760449128557	0,0013483385897505			1,90381764577097	0,000731828978373831	1,97487949128557	0,00121994572162057			1,90608491077917	0,0183243481962984	1,97714675629376	0,00648505447764331			1,90518431243764	0,0193746318399745	1,97624615795223	0,00152178963041533			1,90540931243764	-0,00821606303325569	1,97647115795223	0,000476057750702152			1,90335991077917	-0,00118280394307908	1,97442175629376	0,000132123261952904			1,90290157744583	0,0544052357369218	1,97396342296042	0,00480032479613783			1,9042682441125	-7,46029992717223E-5	1,97533008962709	0,0029962312674286			1,90472597910431	0,00120332995397592
1,91063753752329	-0,0123022235015154	1,98169938303789	0,00134904592552701			1,90791253752329	0,000701240108074313	1,97897438303789	0,00121827217921117			1,91017980377286	0,0183301380976708	1,98124164928745	0,00648402633438638			1,90927920418996	0,0183795779668116	1,98034104970455	0,00152602999070546			1,90950420418996	-0,00567793081595028	1,98056604970455	0,000470155214623968			1,90745480377286	-0,00127641368277418	1,97851664928745	0,000132074063630889			1,90699647043953	0,0552575330538257	1,97805831595412	0,00476061378808843			1,90836313710619	-0,000108680087381524	1,97942498262079	0,00299149512685927			1,90882087085663	0,00116392824317559
1,91473242927562	-0,012299653327157	1,98579427479021	0,00134993626910188			1,91200742927562	0,000672093809899406	1,98306927479021	0,00121644778134794			1,91427469676655	0,0179063313604205	1,98533654228115	0,00648190815859599			1,91337409594228	0,0167685645282034	1,98443594145687	0,00153063229531369			1,91359909594228	-0,0035427904180536	1,98466094145687	0,000472579064708198			1,91154969676655	-0,00138788483800644	1,98261154228115	0,000131995741900676			1,91109136343322	0,0560355031945678	1,98215320894781	0,00475160519121608			1,91245803009989	-0,000235456723764605	1,98351987561448	0,00298751494709676			1,91291576260895	0,00112895161482004
1,91882732102794	-0,012288087931022	1,98988916654253	0,00135059787873772			1,91610232102794	0,000643821863808408	1,98716416654253	0,00121358541763539			1,91836958976025	0,0166308057280074	1,98943143527484	0,00647852851058907			1,9174689876946	0,015308928924909	1,9885308332092	0,00153499854462291			1,9176939876946	-0,00185058250940384	1,9887558332092	0,000476344031333487			1,91564458976025	-0,00129984701354258	1,98670643527484	0,000131888131222828			1,91518625642691	0,056571542086994	1,98624810194151	0,00475133554429604			1,91655292309358	-0,00035046784994476	1,98761476860817	0,00298571796102904			1,91701065436127	0,00110380609264591
1,92292221278026	-0,0122923697208969	1,99398405829485	0,0013477384189464			1,92019721278026	0,000608283063019807	1,99125905829485	0,00121184877901955			1,92246448275394	0,0152584011775669	1,99352632826853	0,0064723387531855			1,92156387944692	0,0149095195338532	1,99262572496152	0,00153602806661242			1,92178887944692	-0,00156750113792477	1,99285072496152	0,000481035071434341			1,91973948275394	-0,00113755180159596	1,99080132826853	0,000132284825355965			1,91928114942061	0,0541353734876631	1,9903429949352	0,00475702929719371			1,92064781608727	-0,000371639080274086	1,99170966160187	0,00298661903066138			1,92110554611359	0,0010746905734041
1,92701710453258	-0,0123116918252853	1,99807895004717	0,00134429079911643			1,92429210453258	0,000574931629477238	1,99535395004717	0,00121064235673813			1,92655937574763	0,0144380745963397	1,99762122126223	0,00646673669847437			1,92565877119925	0,0158300074774248	1,99672061671384	0,00153364851156132			1,92588377119925	-0,00231277231170915	1,99694561671384	0,000489273270017023			1,92383437574763	-0,000991336996397994	1,99489622126223	0,000132524076421787			1,9233760424143	0,0526271771687026	1,99443788792889	0,0047800260926981			1,92474270908097	-0,000352374683898619	1,99580455459556	0,00298749149500158			1,92520043786591	0,00104264503841908
1,9311119962849	-0,0123491067126219	2,00217384179949	0,00134187777952386			1,9283869962849	0,000576285645660115	1,99944884179949	0,00120985804790669			1,93065426874133	0,0134353775439467	2,00171611425592	0,00646133120228383			1,92975366295157	0,0171835443272673	2,00081550846616	0,00153185585532878			1,92997866295157	-0,00278469685995996	2,00104050846616	0,00049667380241612			1,92792926874133	-0,000868918580621504	1,99899111425592	0,000132547080502242			1,92747093540799	0,0538643378299174	1,99853278092259	0,00482897281131073			1,92883760207466	-0,000326035239911923	1,99989944758925	0,00298807918961774			1,92929532961823	0,00102229405668486
1,93520688803722	-0,0124249989118268	2,00626873355181	0,00134183942916549			1,93248188803722	0,000590179096383985	2,00354373355182	0,00120929792456409			1,93474916173502	0,0122868777487415	2,00581100724962	0,00645493286652911			1,93384855470389	0,017430957817131	2,00491040021848	0,00153001473428937			1,93407355470389	-0,00267998873993062	2,00513540021848	0,000502835852426072			1,93202416173502	-0,000912415017867508	2,00308600724962	0,000131867807221773			1,93156582840169	0,0554132731767412	2,00262767391628	0,00488721192251454			1,93293249506836	-0,000294067241851032	2,00399434058295	0,00298809374141145			1,93339022137056	0,00101902749429277
1,93930177978954	-0,012465293299764	2,01036362530414	0,00134321141014884			1,93657677978954	0,000604916447960164	2,00763862530414	0,00120883952621292			1,93884405472872	0,0115046792132036	2,00990590024331	0,00644749361494494			1,93794344645621	0,0166731806904058	2,0090052919708	0,00152799676631727			1,93816844645621	-0,0027175507560874	2,0092302919708	0,000503991897139411			1,93611905472872	-0,00104360722527858	2,00718090024331	0,000131276909114672			1,93566072139538	0,054927767089685	2,00672256690998	0,00485480167399486			1,93702738806205	-0,000272973791835301	2,00808923357664	0,00298760684129697			1,93748511312288	0,0010177948255393
1,94339667154186	-0,0124869937400205	2,01445851705646	0,00134475968207834			1,94067167154186	0,000596989318562687	2,01173351705646	0,00120816990576207			1,94293894772241	0,0118290561867958	2,014000793237	0,00643823923936579			1,94203833820853	0,0155611772394189	2,01310018372312	0,00151701188670549			1,94226333820853	-0,00290453845152041	2,01332518372312	0,000496240611656898			1,94021394772241	-0,0011503989278765	2,011275793237	0,000130596341724477			1,93975561438908	0,0525887195076074	2,01081745990367	0,0047281488357345			1,94112228105574	-0,00026361035084991	2,01218412657034	0,00298475702981051			1,9415800048752	0,00100540247080916
1,94749156329419	-0,0124911675926518	2,01855340880878	0,00134636861005701			1,94476656329419	0,000570170924424877	2,01582840880878	0,00120726040506058			1,9470338407161	0,0131357918622702	2,0180956862307	0,00643157746198179			1,94613322996085	0,0141299379643997	2,01719507547545	0,00150541291371738			1,94635822996085	-0,00348359647977587	2,01742007547545	0,000484772364409639			1,9443088407161	-0,00122972276236001	2,0153706862307	0,000129811825100789			1,94385050738277	0,0497277990355739	2,01491235289736	0,00456396221031055			1,94521717404944	-0,000290835254965535	2,01627901956403	0,00298207372372905			1,94567489662752	0,000983904698900299
1,95158645504651	-0,0124780381711843	2,0226483005611	0,00134780210219645			1,94886145504651	0,000565982017859986	2,0199233005611	0,00120299367176467			1,9511287337098	0,0143574774215318	2,02219057922439	0,00642585834830004			1,95022812171317	0,0127020681775442	2,02128996722777	0,00150372286834518			1,95045312171317	-0,00442247771734288	2,02151496722777	0,000487661596995406			1,9484037337098	-0,00121206471101928	2,01946557922439	0,000129960623841343			1,94794540037646	0,0502554188903683	2,01900724589106	0,00443631230631522			1,94931206704313	-0,00034555405714386	2,02037391255772	0,00297979958680209			1,94976978837984	0,000976928363381417
1,95568134679883	-0,0124685184334511	2,02674319231342	0,00134898941335555			1,95295634679883	0,000569587803109011	2,02401819231342	0,00119828739463063			1,95522362670349	0,0147605001164088	2,02628547221808	0,00641987031971475			1,9543230134655	0,0128377587757966	2,02538485898009	0,00150334366142209			1,9545480134655	-0,00543256472702966	2,02560985898009	0,000490501567718718			1,95249862670349	-0,00117656074725394	2,02356047221808	0,000130548854815054			1,95204029337016	0,0526561770804973	2,02310213888475	0,00437909948447523			1,95340696003682	-0,000429417475168477	2,02446880555142	0,00297771902939767			1,95386468013216	0,00097530162585895
1,95977623855115	-0,0124625886314295	2,03083808406574	0,00134993005709867			1,95705123855115	0,000574414425195159	2,02811308406574	0,00119630645171358			1,95931851969718	0,0144159643718078	2,03038036521178	0,00641352817882032			1,95841790521782	0,0124111326809805	2,02947975073241	0,00150279567234088			1,95864290521782	-0,00471670735216809	2,02970475073241	0,000491777528326704			1,95659351969719	-0,00115626787905183	2,02765536521178	0,000130987000203657			1,95613518636385	0,0566963284059197	2,02719703187844	0,00438061862397391			1,95750185303052	-0,000568864911897054	2,02856369854511	0,0029764096118081			1,95795957188448	0,000975714658443117
1,96387113030347	-0,012462798098608	2,03493297581806	0,00134815908178617			1,96114613030347	0,000577958009130675	2,03220797581806	0,00119469874791196			1,96341341269088	0,0137475866805738	2,03447525820547	0,00640537401381057			1,96251279697014	0,0114718816391913	2,03357464248473	0,00150206096357318			1,96273779697014	-0,00140867060966795	2,03379964248473	0,000488743290636072			1,96068841269088	-0,00115348460755444	2,03175025820547	0,000131231923147651			1,96023007935754	0,0603304761645328	2,03129192487214	0,00440255644640826			1,96159674602421	-0,000281763137770686	2,03265859153881	0,00297477278225268			1,96205446363681	0,000976337036278596
1,96796602205579	-0,0124632231854308	2,03902786757039	0,00134743567866984			1,96524102205579	0,00057995704401955	2,03630286757039	0,00119309336188342			1,96750830568457	0,0129990686108193	2,03857015119917	0,006402429801571			1,96660768872246	0,0104375318856408	2,03766953423705	0,00150676286545795			1,96683268872246	0,00120271259024702	2,03789453423705	0,000489519543322221			1,96478330568457	-0,00122008967157683	2,03584515119917	0,00013078643975971			1,96432497235124	0,063421471250104	2,03538681786583	0,00437798916850671			1,96569163901791	-1,25127139964647E-6	2,0367534845325	0,0029727080930825			1,96614935538913	0,000972608000713734
1,97206091380811	-0,0124702040671137	2,04312275932271	0,00134690599408059			1,96933591380811	0,000574603246755068	2,04039775932271	0,00119147773217596			1,97160319867827	0,0121690243592997	2,04266504419286	0,00640383140909348			1,97070258047478	0,010613087922746	2,04176442598937	0,00150990496609742			1,97092758047478	0,00306720652883081	2,04198942598937	0,000491585834084547			1,96887819867827	-0,00131823202121464	2,03994004419286	0,000129369847177967			1,96841986534493	0,06337079733809	2,03948171085953	0,0043039116607223			1,9697865320116	0,000152067521219091	2,04084837752619	0,00296776841147344			1,97024424714145	0,00096503318500832
1,97615580556044	-0,0124853209365779	2,04721765107503	0,00134586074750909			1,97343080556044	0,000562557032135641	2,04449265107503	0,00118926298930464			1,97569809167196	0,0111955242352528	2,04675993718655	0,00640427176601329			1,9747974722271	0,0134122073372586	2,04585931774169	0,00151086372370063			1,9750224722271	0,00280722381178231	2,0460843177417	0,000493670483397263			1,97297309167196	-0,00138123619153198	2,04403493718655	0,000128979797833234			1,97251475833863	0,0622895486571069	2,04357660385322	0,00422736722296136			1,97388142500529	0,000186080062153858	2,04494327051989	0,00296417250017403			1,97433913889377	0,000957648766170347
1,98025069731276	-0,0125365192183947	2,05131254282735	0,00134427474678689			1,97752569731276	0,000548071061761029	2,04858754282735	0,00118635396730532			1,97979298466565	0,0111288159527552	2,05085483018025	0,00640332269838221			1,97889236397942	0,0166801323438793	2,04995420949402	0,00150677631357486			1,97911736397942	0,00199451086683008	2,05017920949402	0,00049354681832044			1,97706798466565	-0,00142335743107586	2,04812983018025	0,000129741233387519			1,97660965133232	0,0629767275643599	2,04767149684691	0,00417688992707351			1,97797631799899	0,000111535649773979	2,04903816351358	0,00296051328530379			1,97843403064609	0,000946581087396294
1,98434558906508	-0,0125235018223944	2,05540743457967	0,00134194736137425			1,98162058906508	0,000536401496933784	2,05268243457967	0,00118301593515112			1,98388787765935	0,01097476011139	2,05494972317394	0,00639993881249593			1,98298725573174	0,0204110366667346	2,05404910124634	0,00149700029893439			1,98321225573174	0,00109307815183669	2,05427410124634	0,000491149668060729			1,98116287765935	-0,00142226439805672	2,05222472317394	0,000131016682616389			1,98070454432601	0,0638138784172817	2,05176638984061	0,00413069745562944			1,98207121099268	-4,14614671151653E-5	2,05313305650727	0,00295661868594998			1,98252892239841	0,000931572073860689
1,9884404808174	-0,0124159407732289	2,05950232633199	0,00133808361727928			1,9857154808174	0,000525347453529743	2,05677732633199	0,00117952171970353			1,98798277065304	0,01068525521062	2,05904461616763	0,00639242895049159			1,98708214748407	0,0250050149714043	2,05814399299866	0,0014942268881384			1,98730714748407	-4,22999512176761E-5	2,05836899299866	0,000487278436094346			1,98525777065304	-0,00143303933535225	2,05631961616763	0,000132018149090602			1,98479943731971	0,0644456866535041	2,0558612828343	0,00408666864872763			1,98616610398638	-0,00023909027690267	2,05722794950097	0,00295171428875679			1,98662381415073	0,000908802223718717
1,99253537256972	-0,0123013443616251	2,06359721808431	0,00133178281181962			1,98981037256972	0,000514852588378001	2,06087221808431	0,00117590412062538			1,99207766364674	0,00944019002644988	2,06313950916133	0,00638695629872301			1,99117703923639	0,0295376895712224	2,06223888475098	0,0014990010041014			1,99140203923639	-0,00180643552943209	2,06246388475098	0,000482072954915238			1,98935266364674	-0,00145364342935002	2,06041450916133	0,000132685743337894			1,9888943303134	0,0648661002976764	2,059956175828	0,00414629541709326			1,99026099698007	-0,000388373373446296	2,06132284249466	0,00294680394359896			1,99071870590305	0,000952692449047217
1,99663026432204	-0,0121958383226359	2,06769210983664	0,00132544747656991			1,99390526432204	0,000504346529063752	2,06496710983664	0,00117232994724863			1,99617255664043	0,0082940985997329	2,06723440215502	0,00638193294991925			1,99527193098871	0,0327316563513479	2,0663337765033	0,00150560320638789			1,99549693098871	-0,00263679690995388	2,0665587765033	0,000472966399856237			1,99344755664043	-0,00146144481348705	2,06450940215502	0,000131076774478171			1,9929892233071	0,0646245800311644	2,06405106882169	0,00423661318305834			1,99435588997376	-0,0003551452109221	2,06541773548836	0,00294435901224402			1,99481359765538	0,00106555731883142
2,00072515607436	-0,0121882830993594	2,07178700158896	0,00132151543839525			1,99800015607436	0,0004901153697462	2,06906200158896	0,00117053067216248			2,00026744963412	0,0082709672956023	2,07132929514872	0,00637833614368186			1,99936682274103	0,034594389980469	2,07042866825562	0,00151237696808279			1,99959182274103	-0,00120451410021948	2,07065366825562	0,000470450114880409			1,99754244963412	-0,00149053915913918	2,06860429514872	0,00012974023973877			1,99708411630079	0,0617428653141905	2,06814596181538	0,00432938355744227			1,99845078296746	-0,000200992502827919	2,06951262848205	0,00294256895627045			1,9989084894077	0,00116473448489447
2,00482004782669	-0,0122686808826283	2,07588189334128	0,00131818564971997			2,00209504782669	0,000471869143901277	2,07315689334128	0,00116917417950017			2,00436234262782	0,00829746260429344	2,07542418814241	0,00637537194140837			2,00346171449335	0,0340768529568096	2,07452356000794	0,00151921420514469			2,00368671449335	0,00218313546187323	2,07474856000794	0,000473217925757253			2,00163734262782	-0,0015342587655634	2,07269918814241	0,000128915088135337			2,00117900929448	0,0583679539118871	2,07224085480908	0,00440040666687449			2,00254567596115	6,11479383971897E-5	2,07360752147574	0,0029409704063226			2,00300338116002	0,00124885345685121
2,00891493957901	-0,0123577268368745	2,0799767850936	0,00131523870792307			2,00618993957901	0,000441785574348827	2,0772517850936	0,00116809924107634			2,00845723562151	0,0083630169466547	2,0795190811361	0,00637232564438409			2,00755660624567	0,033804392516877	2,07861845176027	0,00152749681866623			2,00778160624567	0,00453519296733336	2,07884345176027	0,000473537057209628			2,00573223562151	-0,00150223184097586	2,0767940811361	0,000128262655243167			2,00527390228818	0,054624715942202	2,07633574780277	0,00444880683987935			2,00664056895484	0,000328970453251208	2,07770241446944	0,0029395313812716			2,00709827291234	0,00128229632771618
2,01300983133133	-0,0123778510924851	2,08407167684592	0,001313701036445			2,01028483133133	0,00041326596898848	2,08134667684592	0,00116837696090958			2,0125521286152	0,00836281918188298	2,0836139741298	0,00636914138581619			2,01165149799799	0,0327213065329038	2,08271334351259	0,00153683722103389			2,01187649799799	0,00582686923320743	2,08293834351259	0,000470827966184103			2,00982712861521	-0,00145873759489296	2,0808889741298	0,000127664819978619			2,00936879528187	0,0524098759161761	2,08043064079646	0,00445407088988711			2,01073546194854	0,000467870879560454	2,08179730746313	0,00293897633346491			2,01119316466466	0,00125340105587094
2,01710472308365	-0,0123840831784716	2,08816656859824	0,00131272832589231			2,01437972308365	0,000389330975261643	2,08544156859824	0,00117009874041245			2,0166470216089	0,00827764560959909	2,08770886712349	0,0063650557722249			2,01574638975032	0,0308994473584837	2,08680823526491	0,00154355092183778			2,01597138975032	0,00483633754656765	2,08703323526491	0,000460799566994011			2,0139220216089	-0,0014274282004812	2,08498386712349	0,000127008855807859			2,01346368827557	0,0570696660992897	2,08452553379016	0,00446264601105758			2,01483035494223	0,00048403399847654	2,08589220045683	0,00293859677558044			2,01528805641698	0,00125131110561862
2,02119961483597	-0,0123861134588954	2,09226146035056	0,00131102253967873			2,01847461483597	0,00036748506683804	2,08953646035056	0,00117240367779389			2,02074191460259	0,00772089189910244	2,09180376011719	0,00636181300282726			2,01984128150264	0,0288879035419209	2,09090312701723	0,00154744428481549			2,02006628150264	0,00446699352009116	2,09112812701723	0,0004552123373538			2,01801691460259	-0,00140850155466647	2,08907876011719	0,000126288013662129			2,01755858126926	0,0638102301767654	2,08862042678385	0,00456727229603318			2,01892524793593	0,000376630326908042	2,08998709345052	0,00293831041946557			2,0193829481693	0,00129978076792979
2,02529450658829	-0,0124210356283468	2,09635635210288	0,00130851920588566			2,02256950658829	0,000348447299202659	2,09363135210289	0,00117453127681715			2,02483680759629	0,00688822139663257	2,09589865311088	0,00635786377799739			2,02393617325496	0,0285078427401508	2,09499801876955	0,00154638422241882			2,02416117325496	0,00467591385715141	2,09522301876955	0,000456063164952434			2,02211180759629	-0,0014068623898365	2,09317365311088	0,000125398298621216			2,02165347426295	0,0704798755223655	2,09271531977755	0,00468118365553489			2,02302014092962	0,000544160125147647	2,09408198644421	0,00293869171126905			2,02347783992163	0,00134283815382115
2,02938939834061	-0,0124857456449111	2,10045124385521	0,00130636192493014			2,02666439834061	0,000345733595518155	2,09772624385521	0,00117642293171381			2,02893170058998	0,00643444084362961	2,09999354610457	0,00635307837480825			2,02803106500728	0,028200470738163	2,09909291052187	0,00153880862910894			2,02825606500728	0,00485678661399833	2,09931791052187	0,000457366040413179			2,02620670058998	-0,00124679341354301	2,09726854610457	0,0001227940749607			2,02574836725665	0,0772942232142801	2,09681021277124	0,00476994774224606			2,02711503392331	0,000909565278382976	2,09817687943791	0,00294134789717076			2,02757273167395	0,0013799198789099
2,03348429009294	-0,0125572063546857	2,10454613560753	0,00130580108775669			2,03075929009294	0,000343987722285316	2,10182113560753	0,00117665617202602			2,03302659358367	0,00676633284514478	2,10408843909827	0,00634621159941093			2,0321259567596	0,0275333256801097	2,10318780227419	0,00153053995713064			2,0323509567596	0,00491980599769693	2,10341280227419	0,000458523318898574			2,03030159358367	-0,000942113647171812	2,10136343909827	0,000119912884170157			2,02984326025034	0,0875529086875366	2,10090510576493	0,00483274554848657			2,03120992691701	0,00120781171725769	2,1022717724316	0,00294348277102376			2,03166762342627	0,00139673728598389
2,03757918184526	-0,0126007728032368	2,10864102735985	0,00130602867847965			2,03485418184526	0,000343737155510063	2,10591602735985	0,00117461357888161			2,03712148657737	0,00726006572420635	2,10818333209196	0,0063420128235147			2,03622084851192	0,0265354063560618	2,10728269402652	0,00152216411087625			2,03644584851192	0,00339423219391155	2,10750769402652	0,000457663037258462			2,03439648657737	-0,000722204864449344	2,10545833209196	0,000117938835948002			2,03393815324403	0,0945212758776377	2,10499999875863	0,00487194884999528			2,0353048199107	0,00143461617807609	2,10636666542529	0,0029448483305591			2,03576251517859	0,00137882169538511
2,04167407359758	-0,0125691526304643	2,11273591911217	0,00130557638316041			2,03894907359758	0,000354738177139833	2,11001091911217	0,00117309462703758			2,04121637957106	0,00701243563887853	2,11227822508565	0,00633843540295112			2,04031574026424	0,0253588042983488	2,11137758577884	0,0015112802706344			2,04054074026424	0,00173235503301899	2,11160258577884	0,000457758325114746			2,03849137957106	-0,000592284202851818	2,10955322508565	0,000117619669482606			2,03803304623773	0,098173350325586	2,10909489175232	0,00488436403181012			2,03939971290439	0,00146425049891739	2,11046155841899	0,00294467930060967			2,03985740693091	0,00135921759762918
2,0457689653499	-0,0124970645178763	2,11683081086449	0,0013043527308954			2,0430439653499	0,000365752922414206	2,11410581086449	0,00117174444460841			2,04531127256476	0,00613520612435974	2,11637311807935	0,00633433691825245			2,04441063201657	0,0241661976418121	2,11547247753116	0,00150033490180604			2,04463563201657	0,000305265042115517	2,11569747753116	0,000459963730397527			2,04258627256476	-0,000708348792522017	2,11364811807935	0,000117420338765956			2,04212793923142	0,0953785724132988	2,11318978474602	0,00487137786732017			2,04349460589809	0,00144327021300206	2,11455645141268	0,00294417072054666			2,04395229868323	0,00137663579858402
2,04986385710222	-0,0124410258588671	2,12092570261681	0,00130223021187263			2,04713885710222	0,000375621862192153	2,11820070261681	0,00117049699172846			2,04940616555845	0,00580945691379651	2,12046801107304	0,00632965706385999			2,04850552376889	0,0229184796714946	2,11956736928348	0,00148955652405827			2,04873052376889	-0,0010554045452501	2,11979236928348	0,000456580661150545			2,04668116555845	-0,000843273080376018	2,11774301107304	0,000117181661940024			2,04622283222512	0,0932727025676561	2,11728467773971	0,00486436883690561			2,04758949889178	0,00141972275918898	2,11865134440638	0,00294327961842397			2,04804719043555	0,00139518675778519
2,05395874885454	-0,0124022296194787	2,12502059436913	0,00129924362579383			2,05123374885454	0,000376990213630764	2,12229559436914	0,00117013983219806			2,05350105855214	0,00580638856308528	2,12456290406674	0,00632231458644343			2,05260041552121	0,0209925104698576	2,1236622610358	0,00147292715219434			2,05282541552121	-0,00236581545807684	2,1238872610358	0,000447184227639769			2,05077605855214	-0,000946694154380501	2,12183790406674	0,000116168917659671			2,05031772521881	0,0963919889207857	2,1213795707334	0,00491250178154287			2,05168439188548	0,00127228436135278	2,12274623740007	0,00294201207556213			2,05214208218788	0,0014141144319543
2,05805364060686	-0,0124143512059696	2,12911548612146	0,00129396123627607			2,05532864060686	0,000370880885479025	2,12639048612146	0,0011699429264527			2,05759595154584	0,00595545715844973	2,12865779706043	0,00631804265182258			2,05669530727353	0,0196912908170796	2,12775715278812	0,0014688506155071			2,05692030727353	-0,00378829447231408	2,12798215278812	0,000425918041181712			2,05487095154584	-0,00097202479667736	2,12593279706043	0,000114357572334534			2,0544126182125	0,105876018728648	2,1254744637271	0,0049598794382593			2,05577928487917	0,0010138566288003	2,12684113039376	0,00293924926459684			2,0562369739402	0,00142273229792015
2,06214853235918	-0,0124484276236586	2,13321037787378	0,0012909103255106			2,05942353235918	0,000366235198467744	2,13048537787378	0,00116974787024637			2,06169084453953	0,00625213641768119	2,13275269005412	0,0063152379435966			2,06079019902585	0,0187197940952082	2,13185204454044	0,00146564333054717			2,06101519902585	-0,00490624242901995	2,13207704454044	0,000388212262781747			2,05896584453953	-0,000967961471347961	2,13002769005412	0,00011253937667786			2,0585075112062	0,114378133425195	2,12956935672079	0,00500079806420269			2,05987417787286	0,000747867411933376	2,13093602338746	0,00293393887007391			2,06033186569252	0,00142046660970105
[truncated: 6,193 more rows]
[truncated: 4 more columns]
