# Supplementary material for: Single-chain dimers from de novo immunoglobulins as robust scaffolds for multiple binding loops
Source: Nat Commun. 2023 Sep 23;14:5939. doi: 10.1038/s41467-023-41717-5 (PMC10517939; doi:10.1038/s41467-023-41717-5)
Supplement: Supplementary file 6 — Source data [file 41467_2023_41717_MOESM6_ESM.zip › Fig5f_scIg12+EF1a+EF3a.txt]

33	267	476	915	1053	1105	1364
46	279	501	898	1104	1243	1469
63	285	518	965	1029	1150	1332
51	292	482	906	1035	1218	1443
50	317	538	956	1019	964	1279
40	287	511	946	1033	1372	1226
