# Supplementary material for: Single-chain dimers from de novo immunoglobulins as robust scaffolds for multiple binding loops
Source: Nat Commun. 2023 Sep 23;14:5939. doi: 10.1038/s41467-023-41717-5 (PMC10517939; doi:10.1038/s41467-023-41717-5)
Supplement: Supplementary file 6 — Source data [file 41467_2023_41717_MOESM6_ESM.zip › Fig5f_scIg12+EF1a+EF4.txt]

15	331	568	902	1001	1136	1272
19	320	488	887	972	1280	1309
34	323	567	838	993	1257	1310
29	369	659	992	1012	1181	941
31	325	618	874	999	1229	1217
28	336	657	602	935	1204	1085
