# Supplementary material for: Single-chain dimers from de novo immunoglobulins as robust scaffolds for multiple binding loops
Source: Nat Commun. 2023 Sep 23;14:5939. doi: 10.1038/s41467-023-41717-5 (PMC10517939; doi:10.1038/s41467-023-41717-5)
Supplement: Supplementary file 6 — Source data [file 41467_2023_41717_MOESM6_ESM.zip › Fig5f_scIg12+EF2e+EF3a.txt]

20	383	426	809	938	1090	1186
45	382	466	849	1081	1347	1210
41	409	490	899	1067	1329	1284
34	392	494	842	1003	1220	1216
47	400	537	831	986	1152	1167
48	336	490	437	423	1260	1179
