# Supplementary material for: Single-chain dimers from de novo immunoglobulins as robust scaffolds for multiple binding loops
Source: Nat Commun. 2023 Sep 23;14:5939. doi: 10.1038/s41467-023-41717-5 (PMC10517939; doi:10.1038/s41467-023-41717-5)
Supplement: Supplementary file 6 — Source data [file 41467_2023_41717_MOESM6_ESM.zip › Fig5f_scIg12+EF3a+EF4.txt]

29	347	436	664	885	867	932
38	270	457	768	941	1062	1058
39	291	463	856	948	1033	944
34	272	491	820	1017	1068	1108
40	300	515	797	908	1112	911
31	298	478	767	826	1047	985
