# Supplementary material for: Single-chain dimers from de novo immunoglobulins as robust scaffolds for multiple binding loops
Source: Nat Commun. 2023 Sep 23;14:5939. doi: 10.1038/s41467-023-41717-5 (PMC10517939; doi:10.1038/s41467-023-41717-5)
Supplement: Supplementary file 6 — Source data [file 41467_2023_41717_MOESM6_ESM.zip › Fig5g_scIg12+EF3a.txt]

155	341	522	513	275	503	534
140	361	464	521	410	582	622
110	359	471	521	655	519	567
150	328	486	540	530	580	592
160	357	459	509	525	562	613
152	369	440	551	526	555	647
