# Supplementary material for: Single-chain dimers from de novo immunoglobulins as robust scaffolds for multiple binding loops
Source: Nat Commun. 2023 Sep 23;14:5939. doi: 10.1038/s41467-023-41717-5 (PMC10517939; doi:10.1038/s41467-023-41717-5)
Supplement: Supplementary file 6 — Source data [file 41467_2023_41717_MOESM6_ESM.zip › Fig5g_scIg12.txt]

80	61	56	107	100	127	163
60	62	63	75	91	105	115
61	55	58	69	89	101	117
64	58	63	64	85	105	126
64	68	59	74	73	87	155
59	64	59	63	81	96	124
