# Supplementary material for: Single-chain dimers from de novo immunoglobulins as robust scaffolds for multiple binding loops
Source: Nat Commun. 2023 Sep 23;14:5939. doi: 10.1038/s41467-023-41717-5 (PMC10517939; doi:10.1038/s41467-023-41717-5)
Supplement: Supplementary file 6 — Source data [file 41467_2023_41717_MOESM6_ESM.zip › SuppFig10b_scIg12+EF3b_01.txt]

# This file was created Mon May 16 11:12:51 2022
# Created by:
#                       :-) GROMACS - gmx rmsf, 2018.3 (-:
# 
# Executable:   /opt/cesga/easybuild-cesga/software/MPI/gcc/6.4.0/openmpi/2.1.1/gromacs/2018.3/bin/gmx_mpi
# Data prefix:  /opt/cesga/easybuild-cesga/software/MPI/gcc/6.4.0/openmpi/2.1.1/gromacs/2018.3
# Working dir:  /mnt/netapp1/Store_CSIC/home/csic/pda/jro/molecular_dynamics/MD_models.list/0003
# Command line:
#   gmx_mpi rmsf -f md.imaged.rot.xtc -s solvated_ions.gro -fit yes -b 100000 -o md.imaged.rot.rmsf.xvg
# gmx rmsf is part of G R O M A C S:
#
# Gnomes, ROck Monsters And Chili Sauce
#
@    title "RMS fluctuation"
@    xaxis  label "Atom"
@    yaxis  label "(nm)"
@TYPE xy
    5   0.1543
   12   0.0813
   36   0.0605
   52   0.0538
   67   0.0458
   83   0.0472
  107   0.0513
  123   0.0848
  138   0.1370
  158   0.1550
  173   0.1854
  180   0.1484
  192   0.0818
  214   0.0637
  231   0.0552
  255   0.0468
  271   0.0468
  295   0.0514
  314   0.0566
  338   0.0610
  352   0.0865
  364   0.0994
  375   0.1225
  386   0.1080
  408   0.0833
  414   0.0625
  430   0.0569
  445   0.0518
  461   0.0542
  478   0.0523
  497   0.0624
  519   0.0834
  535   0.1220
  542   0.1316
  554   0.0960
  569   0.0811
  591   0.0699
  615   0.0609
  629   0.0664
  645   0.0703
  659   0.0776
  675   0.0890
  697   0.1029
  703   0.1002
  710   0.1101
  725   0.0816
  740   0.0628
  756   0.0620
  771   0.0660
  787   0.0613
  801   0.0653
  821   0.0952
  832   0.1803
  842   0.2362
  856   0.1952
  876   0.2210
  882   0.2173
  899   0.1696
  921   0.1283
  941   0.1409
  955   0.0843
  987   0.0636
  993   0.0506
 1010   0.0517
 1030   0.0525
 1044   0.0522
 1063   0.0624
 1078   0.0661
 1102   0.0662
 1121   0.1046
 1136   0.1727
 1148   0.2477
 1170   0.3285
 1182   0.3611
 1189   0.3747
 1201   0.3348
 1208   0.2840
 1229   0.1919
 1248   0.1886
 1259   0.2000
 1269   0.1746
 1279   0.1276
 1294   0.1368
 1316   0.1448
 1331   0.1334
 1348   0.1061
 1355   0.0686
 1379   0.0610
 1395   0.0627
 1410   0.0556
 1426   0.0568
 1450   0.0571
 1466   0.0834
 1481   0.1470
 1501   0.1527
 1516   0.1740
 1523   0.1722
 1535   0.1005
 1557   0.0763
 1574   0.0574
 1598   0.0508
 1614   0.0500
 1638   0.0514
 1657   0.0641
 1681   0.0651
 1695   0.0984
 1707   0.1151
 1718   0.1420
 1729   0.1186
 1751   0.0938
 1757   0.0782
 1773   0.0718
 1788   0.0554
 1804   0.0549
 1821   0.0583
 1840   0.0732
 1862   0.0713
 1878   0.1012
 1885   0.1337
 1897   0.1053
 1912   0.0919
 1934   0.0795
 1958   0.0685
 1972   0.0677
 1988   0.0710
 2002   0.0666
 2018   0.0767
 2040   0.1008
 2046   0.1238
 2053   0.1321
 2068   0.0851
 2083   0.0644
 2099   0.0625
 2114   0.0656
 2130   0.0621
 2144   0.0738
 2164   0.1112
 2175   0.1333
 2185   0.2416
 2199   0.1785
 2219   0.2021
 2225   0.1827
 2242   0.1559
 2264   0.0972
 2284   0.1126
 2298   0.0802
 2330   0.0637
 2336   0.0559
 2353   0.0538
 2373   0.0513
 2387   0.0578
 2406   0.1410
 2421   0.1776
 2445   0.2164
