# Supplementary material for: Single-chain dimers from de novo immunoglobulins as robust scaffolds for multiple binding loops
Source: Nat Commun. 2023 Sep 23;14:5939. doi: 10.1038/s41467-023-41717-5 (PMC10517939; doi:10.1038/s41467-023-41717-5)
Supplement: Supplementary file 6 — Source data [file 41467_2023_41717_MOESM6_ESM.zip › SuppFig10b_scIg12+EF3b_02.txt]

# This file was created Mon May 16 11:15:08 2022
# Created by:
#                       :-) GROMACS - gmx rmsf, 2018.3 (-:
# 
# Executable:   /opt/cesga/easybuild-cesga/software/MPI/gcc/6.4.0/openmpi/2.1.1/gromacs/2018.3/bin/gmx_mpi
# Data prefix:  /opt/cesga/easybuild-cesga/software/MPI/gcc/6.4.0/openmpi/2.1.1/gromacs/2018.3
# Working dir:  /mnt/netapp1/Store_CSIC/home/csic/pda/jro/molecular_dynamics/MD_models.list/0004
# Command line:
#   gmx_mpi rmsf -f md.imaged.rot.xtc -s solvated_ions.gro -fit yes -b 100000 -o md.imaged.rot.rmsf.xvg
# gmx rmsf is part of G R O M A C S:
#
# GROningen Mixture of Alchemy and Childrens' Stories
#
@    title "RMS fluctuation"
@    xaxis  label "Atom"
@    yaxis  label "(nm)"
@TYPE xy
    5   0.1114
   12   0.0675
   36   0.0498
   52   0.0553
   67   0.0566
   83   0.0638
  107   0.0655
  123   0.0946
  138   0.1545
  158   0.1984
  173   0.2625
  180   0.1813
  192   0.0852
  214   0.0651
  231   0.0627
  255   0.0590
  271   0.0585
  295   0.0557
  314   0.0563
  338   0.0517
  352   0.0699
  364   0.0718
  375   0.0931
  386   0.0707
  408   0.0650
  414   0.0673
  430   0.0604
  445   0.0539
  461   0.0550
  478   0.0541
  497   0.0673
  519   0.0832
  535   0.1281
  542   0.1423
  554   0.0982
  569   0.0859
  591   0.0684
  615   0.0597
  629   0.0618
  645   0.0623
  659   0.0798
  675   0.0792
  697   0.0929
  703   0.1005
  710   0.1037
  725   0.0815
  740   0.0787
  756   0.0824
  771   0.0794
  787   0.0695
  801   0.0673
  821   0.0952
  832   0.2318
  842   0.3892
  856   0.3073
  876   0.3083
  882   0.2259
  899   0.1813
  921   0.1498
  941   0.1736
  955   0.0802
  987   0.0695
  993   0.0570
 1010   0.0578
 1030   0.0613
 1044   0.0547
 1063   0.0802
 1078   0.1155
 1102   0.1188
 1121   0.1373
 1136   0.1286
 1148   0.2011
 1170   0.2811
 1182   0.2902
 1189   0.2506
 1201   0.1916
 1208   0.1390
 1229   0.1192
 1248   0.2088
 1259   0.2635
 1269   0.2727
 1279   0.1723
 1294   0.1297
 1316   0.2037
 1331   0.2019
 1348   0.1953
 1355   0.0715
 1379   0.0599
 1395   0.0626
 1410   0.0584
 1426   0.0579
 1450   0.0603
 1466   0.0883
 1481   0.1279
 1501   0.1266
 1516   0.1508
 1523   0.1240
 1535   0.0958
 1557   0.0905
 1574   0.0695
 1598   0.0570
 1614   0.0536
 1638   0.0635
 1657   0.0701
 1681   0.0879
 1695   0.1215
 1707   0.1374
 1718   0.1621
 1729   0.1435
 1751   0.1173
 1757   0.0974
 1773   0.0882
 1788   0.0651
 1804   0.0665
 1821   0.0667
 1840   0.0718
 1862   0.0789
 1878   0.1176
 1885   0.1438
 1897   0.0927
 1912   0.0830
 1934   0.0795
 1958   0.0736
 1972   0.0730
 1988   0.0873
 2002   0.0921
 2018   0.1151
 2040   0.1294
 2046   0.1247
 2053   0.1126
 2068   0.0937
 2083   0.0693
 2099   0.0675
 2114   0.0723
 2130   0.0720
 2144   0.0826
 2164   0.1111
 2175   0.2056
 2185   0.2147
 2199   0.1848
 2219   0.1701
 2225   0.1802
 2242   0.1588
 2264   0.1257
 2284   0.1288
 2298   0.1122
 2330   0.0685
 2336   0.0612
 2353   0.0612
 2373   0.0600
 2387   0.0594
 2406   0.0673
 2421   0.1110
 2445   0.1608
