# Supplementary material for: Single-chain dimers from de novo immunoglobulins as robust scaffolds for multiple binding loops
Source: Nat Commun. 2023 Sep 23;14:5939. doi: 10.1038/s41467-023-41717-5 (PMC10517939; doi:10.1038/s41467-023-41717-5)
Supplement: Supplementary file 6 — Source data [file 41467_2023_41717_MOESM6_ESM.zip › SuppFig10b_scIg12+EF3b_03.txt]

# This file was created Mon May 16 11:17:28 2022
# Created by:
#                       :-) GROMACS - gmx rmsf, 2018.3 (-:
# 
# Executable:   /opt/cesga/easybuild-cesga/software/MPI/gcc/6.4.0/openmpi/2.1.1/gromacs/2018.3/bin/gmx_mpi
# Data prefix:  /opt/cesga/easybuild-cesga/software/MPI/gcc/6.4.0/openmpi/2.1.1/gromacs/2018.3
# Working dir:  /mnt/netapp1/Store_CSIC/home/csic/pda/jro/molecular_dynamics/MD_models.list/0005
# Command line:
#   gmx_mpi rmsf -f md.imaged.rot.xtc -s solvated_ions.gro -fit yes -b 100000 -o md.imaged.rot.rmsf.xvg
# gmx rmsf is part of G R O M A C S:
#
# GROtesk MACabre and Sinister
#
@    title "RMS fluctuation"
@    xaxis  label "Atom"
@    yaxis  label "(nm)"
@TYPE xy
    5   0.0812
   12   0.0552
   36   0.0460
   52   0.0488
   67   0.0505
   83   0.0520
  107   0.0595
  123   0.0638
  138   0.0905
  158   0.1407
  173   0.1796
  180   0.1274
  192   0.0761
  214   0.0597
  231   0.0626
  255   0.0559
  271   0.0511
  295   0.0494
  314   0.0516
  338   0.0502
  352   0.0576
  364   0.0562
  375   0.0727
  386   0.0556
  408   0.0516
  414   0.0488
  430   0.0488
  445   0.0479
  461   0.0478
  478   0.0500
  497   0.0574
  519   0.0745
  535   0.1522
  542   0.1355
  554   0.1564
  569   0.1061
  591   0.0617
  615   0.0579
  629   0.0616
  645   0.0612
  659   0.0630
  675   0.0656
  697   0.0912
  703   0.0972
  710   0.1182
  725   0.0802
  740   0.0640
  756   0.0664
  771   0.0729
  787   0.0672
  801   0.0652
  821   0.0835
  832   0.1272
  842   0.2283
  856   0.2691
  876   0.2284
  882   0.2143
  899   0.1857
  921   0.1095
  941   0.0881
  955   0.0625
  987   0.0630
  993   0.0536
 1010   0.0529
 1030   0.0477
 1044   0.0451
 1063   0.0473
 1078   0.0525
 1102   0.0644
 1121   0.0912
 1136   0.1030
 1148   0.1313
 1170   0.1671
 1182   0.1909
 1189   0.2387
 1201   0.3234
 1208   0.2980
 1229   0.2382
 1248   0.2236
 1259   0.2282
 1269   0.1586
 1279   0.1351
 1294   0.0871
 1316   0.1793
 1331   0.2404
 1348   0.1761
 1355   0.0789
 1379   0.0463
 1395   0.0509
 1410   0.0526
 1426   0.0589
 1450   0.0589
 1466   0.0590
 1481   0.0888
 1501   0.1425
 1516   0.1804
 1523   0.1572
 1535   0.0893
 1557   0.0651
 1574   0.0602
 1598   0.0579
 1614   0.0577
 1638   0.0562
 1657   0.0547
 1681   0.0508
 1695   0.0736
 1707   0.0933
 1718   0.1328
 1729   0.0859
 1751   0.0647
 1757   0.0497
 1773   0.0522
 1788   0.0512
 1804   0.0544
 1821   0.0554
 1840   0.0608
 1862   0.0738
 1878   0.1228
 1885   0.1238
 1897   0.0780
 1912   0.0801
 1934   0.0790
 1958   0.0650
 1972   0.0630
 1988   0.0615
 2002   0.0570
 2018   0.0783
 2040   0.1171
 2046   0.1172
 2053   0.1204
 2068   0.0907
 2083   0.0700
 2099   0.0711
 2114   0.0750
 2130   0.0743
 2144   0.0835
 2164   0.1152
 2175   0.1974
 2185   0.2304
 2199   0.2097
 2219   0.2094
 2225   0.1916
 2242   0.1650
 2264   0.1037
 2284   0.0948
 2298   0.0700
 2330   0.0654
 2336   0.0536
 2353   0.0533
 2373   0.0502
 2387   0.0484
 2406   0.0545
 2421   0.0648
 2445   0.1098
