# Supplementary material for: Single-chain dimers from de novo immunoglobulins as robust scaffolds for multiple binding loops
Source: Nat Commun. 2023 Sep 23;14:5939. doi: 10.1038/s41467-023-41717-5 (PMC10517939; doi:10.1038/s41467-023-41717-5)
Supplement: Supplementary file 6 — Source data [file 41467_2023_41717_MOESM6_ESM.zip › SuppFig10b_scIg12+EF3c_01.txt]

# This file was created Mon May 16 11:19:45 2022
# Created by:
#                       :-) GROMACS - gmx rmsf, 2018.3 (-:
# 
# Executable:   /opt/cesga/easybuild-cesga/software/MPI/gcc/6.4.0/openmpi/2.1.1/gromacs/2018.3/bin/gmx_mpi
# Data prefix:  /opt/cesga/easybuild-cesga/software/MPI/gcc/6.4.0/openmpi/2.1.1/gromacs/2018.3
# Working dir:  /mnt/netapp1/Store_CSIC/home/csic/pda/jro/molecular_dynamics/MD_models.list/0006
# Command line:
#   gmx_mpi rmsf -f md.imaged.rot.xtc -s solvated_ions.gro -fit yes -b 100000 -o md.imaged.rot.rmsf.xvg
# gmx rmsf is part of G R O M A C S:
#
# Gromacs Runs On Most of All Computer Systems
#
@    title "RMS fluctuation"
@    xaxis  label "Atom"
@    yaxis  label "(nm)"
@TYPE xy
    5   0.0739
   12   0.0633
   36   0.0607
   52   0.0602
   67   0.0568
   83   0.0645
  107   0.0727
  123   0.0925
  138   0.1413
  158   0.1727
  173   0.1674
  180   0.1735
  192   0.1253
  214   0.0907
  231   0.0668
  255   0.0592
  271   0.0603
  295   0.0603
  314   0.0699
  338   0.0759
  352   0.1028
  364   0.1191
  375   0.1358
  386   0.1277
  408   0.1072
  414   0.0813
  430   0.0784
  445   0.0681
  461   0.0678
  478   0.0613
  497   0.0646
  519   0.0681
  535   0.1056
  542   0.1118
  554   0.0829
  569   0.0810
  591   0.0771
  615   0.0805
  629   0.0824
  645   0.0863
  659   0.0867
  675   0.1068
  697   0.1158
  703   0.1164
  710   0.1011
  725   0.0952
  740   0.0843
  756   0.0758
  771   0.0709
  787   0.0688
  801   0.0922
  821   0.1630
  832   0.1668
  842   0.1254
  856   0.1291
  876   0.1342
  882   0.1366
  899   0.1016
  921   0.0656
  941   0.0741
  955   0.0629
  987   0.0589
  993   0.0589
 1010   0.0578
 1030   0.0670
 1044   0.0657
 1063   0.0667
 1078   0.0740
 1102   0.0881
 1121   0.1140
 1136   0.1538
 1148   0.1761
 1170   0.2309
 1182   0.2554
 1189   0.2682
 1201   0.2625
 1208   0.2322
 1229   0.1770
 1248   0.2130
 1259   0.2261
 1269   0.2169
 1279   0.1534
 1294   0.1400
 1316   0.1751
 1331   0.1523
 1341   0.0938
 1351   0.0990
 1373   0.1204
 1387   0.1051
 1394   0.0698
 1418   0.0674
 1434   0.0651
 1449   0.0556
 1465   0.0577
 1489   0.0581
 1505   0.0686
 1520   0.0913
 1540   0.1357
 1555   0.1826
 1562   0.1250
 1574   0.0812
 1596   0.0618
 1613   0.0567
 1637   0.0517
 1653   0.0535
 1677   0.0550
 1696   0.0653
 1720   0.0714
 1734   0.0849
 1746   0.0989
 1757   0.1365
 1768   0.1119
 1790   0.0872
 1796   0.0683
 1812   0.0636
 1827   0.0573
 1843   0.0572
 1860   0.0543
 1879   0.0604
 1901   0.0788
 1917   0.1435
 1924   0.1459
 1936   0.0943
 1951   0.0757
 1973   0.0687
 1997   0.0635
 2011   0.0704
 2027   0.0724
 2041   0.0730
 2057   0.0866
 2079   0.1202
 2085   0.1273
 2092   0.1512
 2107   0.0936
 2122   0.0683
 2138   0.0652
 2153   0.0716
 2169   0.0686
 2183   0.0679
 2203   0.0930
 2214   0.1559
 2224   0.2598
 2238   0.2342
 2258   0.1992
 2264   0.1839
 2281   0.1708
 2303   0.1037
 2323   0.0975
 2337   0.0745
 2369   0.0678
 2375   0.0525
 2392   0.0540
 2412   0.0588
 2426   0.0579
 2445   0.0616
 2460   0.0757
 2484   0.1306
