# Supplementary material for: Single-chain dimers from de novo immunoglobulins as robust scaffolds for multiple binding loops
Source: Nat Commun. 2023 Sep 23;14:5939. doi: 10.1038/s41467-023-41717-5 (PMC10517939; doi:10.1038/s41467-023-41717-5)
Supplement: Supplementary file 6 — Source data [file 41467_2023_41717_MOESM6_ESM.zip › SuppFig10b_scIg12+EF3c_02.txt]

# This file was created Mon May 16 11:21:54 2022
# Created by:
#                       :-) GROMACS - gmx rmsf, 2018.3 (-:
# 
# Executable:   /opt/cesga/easybuild-cesga/software/MPI/gcc/6.4.0/openmpi/2.1.1/gromacs/2018.3/bin/gmx_mpi
# Data prefix:  /opt/cesga/easybuild-cesga/software/MPI/gcc/6.4.0/openmpi/2.1.1/gromacs/2018.3
# Working dir:  /mnt/netapp1/Store_CSIC/home/csic/pda/jro/molecular_dynamics/MD_models.list/0007
# Command line:
#   gmx_mpi rmsf -f md.imaged.rot.xtc -s solvated_ions.gro -fit yes -b 100000 -o md.imaged.rot.rmsf.xvg
# gmx rmsf is part of G R O M A C S:
#
# GROningen Mixture of Alchemy and Childrens' Stories
#
@    title "RMS fluctuation"
@    xaxis  label "Atom"
@    yaxis  label "(nm)"
@TYPE xy
    5   0.0925
   12   0.0745
   36   0.0643
   52   0.0582
   67   0.0562
   83   0.0559
  107   0.0587
  123   0.0737
  138   0.1121
  158   0.1590
  173   0.1984
  180   0.1575
  192   0.0953
  214   0.0735
  231   0.0702
  255   0.0621
  271   0.0611
  295   0.0630
  314   0.0683
  338   0.0753
  352   0.0838
  364   0.0948
  375   0.1113
  386   0.1080
  408   0.1028
  414   0.0852
  430   0.0813
  445   0.0730
  461   0.0723
  478   0.0664
  497   0.0766
  519   0.1030
  535   0.1724
  542   0.1345
  554   0.1383
  569   0.1054
  591   0.0868
  615   0.0867
  629   0.0895
  645   0.0923
  659   0.0879
  675   0.1007
  697   0.1096
  703   0.1040
  710   0.1068
  725   0.0833
  740   0.0806
  756   0.0787
  771   0.0853
  787   0.0796
  801   0.0899
  821   0.1243
  832   0.1733
  842   0.2213
  856   0.2131
  876   0.1549
  882   0.1597
  899   0.1629
  921   0.1058
  941   0.1476
  955   0.0896
  987   0.0754
  993   0.0587
 1010   0.0590
 1030   0.0644
 1044   0.0697
 1063   0.0823
 1078   0.0945
 1102   0.0824
 1121   0.1459
 1136   0.2086
 1148   0.3015
 1170   0.4089
 1182   0.4337
 1189   0.4465
 1201   0.3743
 1208   0.3247
 1229   0.2596
 1248   0.3520
 1259   0.4132
 1269   0.4222
 1279   0.3094
 1294   0.2442
 1316   0.2406
 1331   0.1714
 1341   0.1109
 1351   0.1210
 1373   0.1825
 1387   0.1058
 1394   0.0822
 1418   0.0714
 1434   0.0639
 1449   0.0556
 1465   0.0542
 1489   0.0588
 1505   0.0759
 1520   0.1053
 1540   0.1265
 1555   0.1503
 1562   0.1158
 1574   0.0764
 1596   0.0670
 1613   0.0620
 1637   0.0555
 1653   0.0558
 1677   0.0627
 1696   0.0753
 1720   0.0834
 1734   0.0965
 1746   0.1134
 1757   0.1371
 1768   0.1054
 1790   0.0891
 1796   0.0790
 1812   0.0727
 1827   0.0635
 1843   0.0588
 1860   0.0538
 1879   0.0633
 1901   0.0819
 1917   0.1209
 1924   0.1309
 1936   0.0851
 1951   0.0742
 1973   0.0684
 1997   0.0650
 2011   0.0751
 2027   0.0807
 2041   0.0859
 2057   0.0994
 2079   0.1259
 2085   0.1149
 2092   0.1157
 2107   0.0800
 2122   0.0750
 2138   0.0695
 2153   0.0733
 2169   0.0708
 2183   0.0714
 2203   0.1139
 2214   0.2274
 2224   0.2593
 2238   0.1910
 2258   0.2326
 2264   0.1962
 2281   0.1429
 2303   0.1321
 2323   0.1050
 2337   0.0726
 2369   0.0647
 2375   0.0539
 2392   0.0570
 2412   0.0562
 2426   0.0627
 2445   0.0714
 2460   0.0883
 2484   0.1482
