# Supplementary material for: Single-chain dimers from de novo immunoglobulins as robust scaffolds for multiple binding loops
Source: Nat Commun. 2023 Sep 23;14:5939. doi: 10.1038/s41467-023-41717-5 (PMC10517939; doi:10.1038/s41467-023-41717-5)
Supplement: Supplementary file 6 — Source data [file 41467_2023_41717_MOESM6_ESM.zip › SuppFig10b_scIg12+EF3c_03.txt]

# This file was created Mon May 16 11:24:07 2022
# Created by:
#                       :-) GROMACS - gmx rmsf, 2018.3 (-:
# 
# Executable:   /opt/cesga/easybuild-cesga/software/MPI/gcc/6.4.0/openmpi/2.1.1/gromacs/2018.3/bin/gmx_mpi
# Data prefix:  /opt/cesga/easybuild-cesga/software/MPI/gcc/6.4.0/openmpi/2.1.1/gromacs/2018.3
# Working dir:  /mnt/netapp1/Store_CSIC/home/csic/pda/jro/molecular_dynamics/MD_models.list/0008
# Command line:
#   gmx_mpi rmsf -f md.imaged.rot.xtc -s solvated_ions.gro -fit yes -b 100000 -o md.imaged.rot.rmsf.xvg
# gmx rmsf is part of G R O M A C S:
#
# Gallium Rubidium Oxygen Manganese Argon Carbon Silicon
#
@    title "RMS fluctuation"
@    xaxis  label "Atom"
@    yaxis  label "(nm)"
@TYPE xy
    5   0.0649
   12   0.0546
   36   0.0529
   52   0.0529
   67   0.0541
   83   0.0555
  107   0.0531
  123   0.0573
  138   0.0771
  158   0.1092
  173   0.1377
  180   0.1069
  192   0.0711
  214   0.0561
  231   0.0549
  255   0.0549
  271   0.0565
  295   0.0590
  314   0.0623
  338   0.0622
  352   0.0723
  364   0.0772
  375   0.1014
  386   0.0979
  408   0.0881
  414   0.0694
  430   0.0680
  445   0.0654
  461   0.0679
  478   0.0590
  497   0.0598
  519   0.0661
  535   0.0919
  542   0.1076
  554   0.0751
  569   0.0740
  591   0.0722
  615   0.0743
  629   0.0786
  645   0.0784
  659   0.0774
  675   0.0949
  697   0.1115
  703   0.1128
  710   0.1219
  725   0.0869
  740   0.0769
  756   0.0713
  771   0.0749
  787   0.0650
  801   0.0627
  821   0.0677
  832   0.0839
  842   0.1082
  856   0.1260
  876   0.1242
  882   0.0945
  899   0.0730
  921   0.0571
  941   0.0702
  955   0.0659
  987   0.0577
  993   0.0550
 1010   0.0573
 1030   0.0632
 1044   0.0614
 1063   0.0599
 1078   0.0701
 1102   0.0865
 1121   0.1089
 1136   0.1352
 1148   0.1616
 1170   0.2112
 1182   0.2243
 1189   0.2288
 1201   0.2231
 1208   0.1993
 1229   0.1594
 1248   0.1964
 1259   0.2116
 1269   0.2018
 1279   0.1435
 1294   0.1310
 1316   0.1591
 1331   0.1414
 1341   0.0967
 1351   0.0986
 1373   0.1052
 1387   0.0868
 1394   0.0656
 1418   0.0597
 1434   0.0625
 1449   0.0566
 1465   0.0634
 1489   0.0698
 1505   0.0718
 1520   0.0878
 1540   0.1288
 1555   0.1722
 1562   0.1338
 1574   0.0840
 1596   0.0679
 1613   0.0653
 1637   0.0582
 1653   0.0556
 1677   0.0546
 1696   0.0610
 1720   0.0642
 1734   0.0782
 1746   0.0891
 1757   0.1222
 1768   0.1010
 1790   0.0782
 1796   0.0608
 1812   0.0569
 1827   0.0527
 1843   0.0517
 1860   0.0517
 1879   0.0581
 1901   0.0693
 1917   0.1168
 1924   0.1218
 1936   0.0785
 1951   0.0717
 1973   0.0660
 1997   0.0577
 2011   0.0627
 2027   0.0650
 2041   0.0638
 2057   0.0770
 2079   0.1112
 2085   0.1250
 2092   0.1286
 2107   0.0854
 2122   0.0672
 2138   0.0662
 2153   0.0692
 2169   0.0683
 2183   0.0735
 2203   0.1061
 2214   0.1561
 2224   0.2037
 2238   0.2104
 2258   0.1811
 2264   0.1716
 2281   0.1597
 2303   0.0906
 2323   0.0749
 2337   0.0615
 2369   0.0626
 2375   0.0539
 2392   0.0536
 2412   0.0507
 2426   0.0512
 2445   0.0550
 2460   0.0704
 2484   0.1070
