# Supplementary material for: Single-chain dimers from de novo immunoglobulins as robust scaffolds for multiple binding loops
Source: Nat Commun. 2023 Sep 23;14:5939. doi: 10.1038/s41467-023-41717-5 (PMC10517939; doi:10.1038/s41467-023-41717-5)
Supplement: Supplementary file 6 — Source data [file 41467_2023_41717_MOESM6_ESM.zip › SuppFig10b_scIg12+EF3d_01.txt]

# This file was created Mon May 16 11:26:22 2022
# Created by:
#                       :-) GROMACS - gmx rmsf, 2018.3 (-:
# 
# Executable:   /opt/cesga/easybuild-cesga/software/MPI/gcc/6.4.0/openmpi/2.1.1/gromacs/2018.3/bin/gmx_mpi
# Data prefix:  /opt/cesga/easybuild-cesga/software/MPI/gcc/6.4.0/openmpi/2.1.1/gromacs/2018.3
# Working dir:  /mnt/netapp1/Store_CSIC/home/csic/pda/jro/molecular_dynamics/MD_models.list/0009
# Command line:
#   gmx_mpi rmsf -f md.imaged.rot.xtc -s solvated_ions.gro -fit yes -b 100000 -o md.imaged.rot.rmsf.xvg
# gmx rmsf is part of G R O M A C S:
#
# Giant Rising Ordinary Mutants for A Clerical Setup
#
@    title "RMS fluctuation"
@    xaxis  label "Atom"
@    yaxis  label "(nm)"
@TYPE xy
    5   0.1417
   12   0.0659
   36   0.0448
   52   0.0471
   67   0.0505
   83   0.0653
  107   0.0685
  123   0.0633
  138   0.0905
  158   0.1505
  173   0.1896
  180   0.1553
  192   0.0906
  214   0.0838
  231   0.0701
  255   0.0681
  271   0.0653
  295   0.0551
  314   0.0572
  338   0.0503
  352   0.0683
  364   0.0797
  375   0.1258
  386   0.1143
  408   0.0655
  414   0.0538
  430   0.0672
  445   0.0582
  461   0.0516
  479   0.0571
  498   0.0718
  520   0.0965
  536   0.1694
  543   0.1273
  555   0.1269
  570   0.0840
  592   0.0640
  616   0.0662
  630   0.0809
  646   0.0735
  660   0.0671
  676   0.0773
  698   0.1000
  704   0.1153
  711   0.1190
  726   0.0863
  741   0.0785
  757   0.0869
  772   0.0988
  788   0.0831
  802   0.1074
  822   0.1235
  833   0.1823
  843   0.2704
  857   0.2542
  877   0.2071
  883   0.1872
  900   0.1720
  922   0.0793
  942   0.1054
  956   0.0730
  988   0.0645
  994   0.0562
 1011   0.0551
 1031   0.0482
 1045   0.0562
 1064   0.0622
 1079   0.0600
 1103   0.0869
 1122   0.1422
 1137   0.1669
 1149   0.3182
 1171   0.3172
 1183   0.3266
 1190   0.2929
 1202   0.4041
 1209   0.2804
 1230   0.1790
 1249   0.1828
 1260   0.1669
 1270   0.1541
 1280   0.1292
 1295   0.0950
 1317   0.0966
 1332   0.1046
 1349   0.0864
 1359   0.0717
 1369   0.0844
 1391   0.0802
 1406   0.0603
 1413   0.0500
 1437   0.0479
 1453   0.0506
 1468   0.0487
 1484   0.0527
 1508   0.0572
 1524   0.0808
 1539   0.1223
 1559   0.1389
 1574   0.1600
 1581   0.1208
 1593   0.0674
 1615   0.0551
 1632   0.0580
 1656   0.0546
 1672   0.0517
 1696   0.0481
 1715   0.0462
 1739   0.0441
 1753   0.0578
 1765   0.0546
 1776   0.0743
 1787   0.0612
 1809   0.0538
 1815   0.0486
 1831   0.0489
 1846   0.0470
 1862   0.0471
 1879   0.0470
 1898   0.0506
 1920   0.0612
 1936   0.0880
 1943   0.1095
 1955   0.0717
 1970   0.0672
 1992   0.0593
 2016   0.0501
 2030   0.0590
 2046   0.0585
 2060   0.0549
 2076   0.0623
 2098   0.0793
 2104   0.0853
 2111   0.0929
 2126   0.0718
 2141   0.0626
 2157   0.0696
 2172   0.0758
 2188   0.0754
 2202   0.0686
 2222   0.0745
 2233   0.0949
 2243   0.1361
 2257   0.1445
 2277   0.1634
 2283   0.1174
 2300   0.0866
 2322   0.0597
 2342   0.0613
 2356   0.0519
 2388   0.0540
 2394   0.0466
 2411   0.0473
 2431   0.0466
 2445   0.0461
 2464   0.0490
 2479   0.0600
 2503   0.1847
