# Supplementary material for: Single-chain dimers from de novo immunoglobulins as robust scaffolds for multiple binding loops
Source: Nat Commun. 2023 Sep 23;14:5939. doi: 10.1038/s41467-023-41717-5 (PMC10517939; doi:10.1038/s41467-023-41717-5)
Supplement: Supplementary file 6 — Source data [file 41467_2023_41717_MOESM6_ESM.zip › SuppFig10b_scIg12+EF3d_02.txt]

# This file was created Mon May 16 11:28:32 2022
# Created by:
#                       :-) GROMACS - gmx rmsf, 2018.3 (-:
# 
# Executable:   /opt/cesga/easybuild-cesga/software/MPI/gcc/6.4.0/openmpi/2.1.1/gromacs/2018.3/bin/gmx_mpi
# Data prefix:  /opt/cesga/easybuild-cesga/software/MPI/gcc/6.4.0/openmpi/2.1.1/gromacs/2018.3
# Working dir:  /mnt/netapp1/Store_CSIC/home/csic/pda/jro/molecular_dynamics/MD_models.list/0010
# Command line:
#   gmx_mpi rmsf -f md.imaged.rot.xtc -s solvated_ions.gro -fit yes -b 100000 -o md.imaged.rot.rmsf.xvg
# gmx rmsf is part of G R O M A C S:
#
# Guyana Rwanda Oman Macau Angola Cameroon Senegal
#
@    title "RMS fluctuation"
@    xaxis  label "Atom"
@    yaxis  label "(nm)"
@TYPE xy
    5   0.1273
   12   0.0823
   36   0.0544
   52   0.0507
   67   0.0534
   83   0.0573
  107   0.0593
  123   0.0646
  138   0.0782
  158   0.1245
  173   0.1610
  180   0.1248
  192   0.0772
  214   0.0627
  231   0.0611
  255   0.0575
  271   0.0552
  295   0.0554
  314   0.0584
  338   0.0611
  352   0.0712
  364   0.0852
  375   0.1048
  386   0.0869
  408   0.0760
  414   0.0629
  430   0.0625
  445   0.0539
  461   0.0526
  479   0.0523
  498   0.0583
  520   0.0754
  536   0.1515
  543   0.1319
  555   0.0858
  570   0.0784
  592   0.0706
  616   0.0630
  630   0.0674
  646   0.0711
  660   0.0736
  676   0.0889
  698   0.1151
  704   0.1167
  711   0.1376
  726   0.0871
  741   0.0655
  757   0.0678
  772   0.0698
  788   0.0669
  802   0.0699
  822   0.0956
  833   0.1347
  843   0.2038
  857   0.2290
  877   0.2155
  883   0.1766
  900   0.1468
  922   0.0896
  942   0.0877
  956   0.0687
  988   0.0607
  994   0.0511
 1011   0.0478
 1031   0.0474
 1045   0.0492
 1064   0.0592
 1079   0.0659
 1103   0.0775
 1122   0.0965
 1137   0.1568
 1149   0.4586
 1171   0.5438
 1183   0.5707
 1190   0.4738
 1202   0.4670
 1209   0.2889
 1230   0.1750
 1249   0.1674
 1260   0.1542
 1270   0.1581
 1280   0.1180
 1295   0.0865
 1317   0.0874
 1332   0.0958
 1349   0.0800
 1359   0.0719
 1369   0.0894
 1391   0.0889
 1406   0.0659
 1413   0.0513
 1437   0.0489
 1453   0.0491
 1468   0.0472
 1484   0.0514
 1508   0.0528
 1524   0.0726
 1539   0.1314
 1559   0.1689
 1574   0.1954
 1581   0.1444
 1593   0.0837
 1615   0.0567
 1632   0.0567
 1656   0.0493
 1672   0.0467
 1696   0.0500
 1715   0.0516
 1739   0.0502
 1753   0.0636
 1765   0.0685
 1776   0.0789
 1787   0.0700
 1809   0.0593
 1815   0.0539
 1831   0.0506
 1846   0.0458
 1862   0.0462
 1879   0.0479
 1898   0.0614
 1920   0.0706
 1936   0.1048
 1943   0.1180
 1955   0.0768
 1970   0.0678
 1992   0.0628
 2016   0.0515
 2030   0.0593
 2046   0.0606
 2060   0.0641
 2076   0.0694
 2098   0.0871
 2104   0.0960
 2111   0.0990
 2126   0.0729
 2141   0.0589
 2157   0.0608
 2172   0.0662
 2188   0.0624
 2202   0.0616
 2222   0.0791
 2233   0.0978
 2243   0.1338
 2257   0.1189
 2277   0.1108
 2283   0.1023
 2300   0.0940
 2322   0.0691
 2342   0.0815
 2356   0.0655
 2388   0.0638
 2394   0.0548
 2411   0.0484
 2431   0.0482
 2445   0.0479
 2464   0.0647
 2479   0.0890
 2503   0.1434
