# Supplementary material for: Single-chain dimers from de novo immunoglobulins as robust scaffolds for multiple binding loops
Source: Nat Commun. 2023 Sep 23;14:5939. doi: 10.1038/s41467-023-41717-5 (PMC10517939; doi:10.1038/s41467-023-41717-5)
Supplement: Supplementary file 6 — Source data [file 41467_2023_41717_MOESM6_ESM.zip › SuppFig10b_scIg12+EF3d_03.txt]

# This file was created Mon May 16 11:30:50 2022
# Created by:
#                       :-) GROMACS - gmx rmsf, 2018.3 (-:
# 
# Executable:   /opt/cesga/easybuild-cesga/software/MPI/gcc/6.4.0/openmpi/2.1.1/gromacs/2018.3/bin/gmx_mpi
# Data prefix:  /opt/cesga/easybuild-cesga/software/MPI/gcc/6.4.0/openmpi/2.1.1/gromacs/2018.3
# Working dir:  /mnt/netapp1/Store_CSIC/home/csic/pda/jro/molecular_dynamics/MD_models.list/0011
# Command line:
#   gmx_mpi rmsf -f md.imaged.rot.xtc -s solvated_ions.gro -fit yes -b 100000 -o md.imaged.rot.rmsf.xvg
# gmx rmsf is part of G R O M A C S:
#
# GROtesk MACabre and Sinister
#
@    title "RMS fluctuation"
@    xaxis  label "Atom"
@    yaxis  label "(nm)"
@TYPE xy
    5   0.0849
   12   0.0666
   36   0.0628
   52   0.0593
   67   0.0542
   83   0.0578
  107   0.0614
  123   0.0777
  138   0.1170
  158   0.1591
  173   0.2096
  180   0.1515
  192   0.0914
  214   0.0727
  231   0.0671
  255   0.0606
  271   0.0629
  295   0.0622
  314   0.0770
  338   0.0757
  352   0.0883
  364   0.0921
  375   0.1126
  386   0.0938
  408   0.0771
  414   0.0755
  430   0.0707
  445   0.0616
  461   0.0594
  479   0.0582
  498   0.0647
  520   0.0911
  536   0.1263
  543   0.1425
  555   0.1197
  570   0.0920
  592   0.0731
  616   0.0707
  630   0.0809
  646   0.0824
  660   0.0796
  676   0.0816
  698   0.1001
  704   0.1090
  711   0.1061
  726   0.0868
  741   0.0876
  757   0.0891
  772   0.0957
  788   0.0837
  802   0.0866
  822   0.1080
  833   0.1664
  843   0.2550
  857   0.2374
  877   0.2092
  883   0.2053
  900   0.1928
  922   0.1263
  942   0.1147
  956   0.0733
  988   0.0670
  994   0.0565
 1011   0.0519
 1031   0.0522
 1045   0.0557
 1064   0.0653
 1079   0.0718
 1103   0.0825
 1122   0.0988
 1137   0.1267
 1149   0.2427
 1171   0.2653
 1183   0.3102
 1190   0.3097
 1202   0.3492
 1209   0.3176
 1230   0.2644
 1249   0.2758
 1260   0.2675
 1270   0.2959
 1280   0.2511
 1295   0.1798
 1317   0.1895
 1332   0.1542
 1349   0.1265
 1359   0.1300
 1369   0.1795
 1391   0.1847
 1406   0.1023
 1413   0.0669
 1437   0.0547
 1453   0.0537
 1468   0.0523
 1484   0.0601
 1508   0.0701
 1524   0.1011
 1539   0.1528
 1559   0.1912
 1574   0.2358
 1581   0.1884
 1593   0.1079
 1615   0.0792
 1632   0.0721
 1656   0.0587
 1672   0.0595
 1696   0.0573
 1715   0.0618
 1739   0.0620
 1753   0.0754
 1765   0.0795
 1776   0.0923
 1787   0.0878
 1809   0.0709
 1815   0.0611
 1831   0.0557
 1846   0.0515
 1862   0.0461
 1879   0.0490
 1898   0.0671
 1920   0.0895
 1936   0.1367
 1943   0.1338
 1955   0.0836
 1970   0.0716
 1992   0.0636
 2016   0.0534
 2030   0.0595
 2046   0.0630
 2060   0.0678
 2076   0.0814
 2098   0.1164
 2104   0.1303
 2111   0.1379
 2126   0.0936
 2141   0.0697
 2157   0.0721
 2172   0.0772
 2188   0.0773
 2202   0.0789
 2222   0.1024
 2233   0.1290
 2243   0.1747
 2257   0.1505
 2277   0.1422
 2283   0.1323
 2300   0.1232
 2322   0.0972
 2342   0.1127
 2356   0.0781
 2388   0.0717
 2394   0.0578
 2411   0.0519
 2431   0.0491
 2445   0.0516
 2464   0.0581
 2479   0.0752
 2503   0.1003
