# Supplementary material for: Single-chain dimers from de novo immunoglobulins as robust scaffolds for multiple binding loops
Source: Nat Commun. 2023 Sep 23;14:5939. doi: 10.1038/s41467-023-41717-5 (PMC10517939; doi:10.1038/s41467-023-41717-5)
Supplement: Supplementary file 6 — Source data [file 41467_2023_41717_MOESM6_ESM.zip › SuppFig10d_scIg12+EF3b_01.txt]

# This file was created Tue Jul 12 12:22:02 2022
# Created by:
#                      :-) GROMACS - gmx pairdist, 2018 (-:
# 
# Executable:   /data/Software/gromacs-2018/bin/gmx
# Data prefix:  /data/Software/gromacs-2018
# Working dir:  /data/jrtcri/PROJECTS/design/grafting/sandwich_12/MD/molecular_dynamics/MD_models.list/0003
# Command line:
#   gmx pairdist -f md.imaged.rot.xtc -s solvated_ions.gro -b 100000 -o distave.xvg
# gmx pairdist is part of G R O M A C S:
#
# GROtesk MACabre and Sinister
#
@    title "Minimum distance"
@    xaxis  label "Time (ps)"
@    yaxis  label "Distance (nm)"
@TYPE xy
@ view 0.15, 0.15, 0.75, 0.85
@ legend on
@ legend box on
@ legend loctype view
@ legend 0.78, 0.8
@ legend length 2
@ s0 legend "resnr 70"
 100000.000    0.181
 100050.000    0.225
 100100.000    0.192
 100150.000    0.188
 100200.000    0.184
 100250.000    0.167
 100300.000    0.200
 100350.000    0.181
 100400.000    0.178
 100450.000    0.188
 100500.000    0.192
 100550.000    0.206
 100600.000    0.177
 100650.000    0.190
 100700.000    0.195
 100750.000    0.206
 100800.000    0.181
 100850.000    0.178
 100900.000    0.181
 100950.000    0.185
 101000.000    0.188
 101050.000    0.171
 101100.000    0.167
 101150.000    0.176
 101200.000    0.192
 101250.000    0.184
 101300.000    0.207
 101350.000    0.164
 101400.000    0.201
 101450.000    0.181
 101500.000    0.173
 101550.000    0.192
 101600.000    0.186
 101650.000    0.174
 101700.000    0.175
 101750.000    0.176
 101800.000    0.216
 101850.000    0.189
 101900.000    0.181
 101950.000    0.181
 102000.000    0.186
 102050.000    0.196
 102100.000    0.180
 102150.000    0.213
 102200.000    0.166
 102250.000    0.212
 102300.000    0.189
 102350.000    0.179
 102400.000    0.161
 102450.000    0.185
 102500.000    0.180
 102550.000    0.212
 102600.000    0.184
 102650.000    0.185
 102700.000    0.184
 102750.000    0.193
 102800.000    0.175
 102850.000    0.183
 102900.000    0.196
 102950.000    0.188
 103000.000    0.171
 103050.000    0.180
 103100.000    0.161
 103150.000    0.186
 103200.000    0.190
 103250.000    0.171
 103300.000    0.184
 103350.000    0.218
 103400.000    0.174
 103450.000    0.198
 103500.000    0.185
 103550.000    0.201
 103600.000    0.176
 103650.000    0.183
 103700.000    0.206
 103750.000    0.186
 103800.000    0.181
 103850.000    0.184
 103900.000    0.211
 103950.000    0.202
 104000.000    0.176
 104050.000    0.196
 104100.000    0.188
 104150.000    0.189
 104200.000    0.214
 104250.000    0.195
 104300.000    0.233
 104350.000    0.191
 104400.000    0.170
 104450.000    0.183
 104500.000    0.179
 104550.000    0.178
 104600.000    0.181
 104650.000    0.195
 104700.000    0.179
 104750.000    0.190
 104800.000    0.181
 104850.000    0.166
 104900.000    0.188
 104950.000    0.193
 105000.000    0.202
 105050.000    0.196
 105100.000    0.192
 105150.000    0.198
 105200.000    0.184
 105250.000    0.225
 105300.000    0.169
 105350.000    0.180
 105400.000    0.187
 105450.000    0.179
 105500.000    0.195
 105550.000    0.202
 105600.000    0.172
 105650.000    0.192
 105700.000    0.177
 105750.000    0.184
 105800.000    0.174
 105850.000    0.190
 105900.000    0.182
 105950.000    0.174
 106000.000    0.184
 106050.000    0.177
 106100.000    0.203
 106150.000    0.216
 106200.000    0.178
 106250.000    0.171
 106300.000    0.176
 106350.000    0.185
 106400.000    0.194
 106450.000    0.185
 106500.000    0.179
 106550.000    0.194
 106600.000    0.202
 106650.000    0.179
 106700.000    0.195
 106750.000    0.181
 106800.000    0.193
 106850.000    0.176
 106900.000    0.178
 106950.000    0.182
 107000.000    0.170
 107050.000    0.193
 107100.000    0.202
 107150.000    0.179
 107200.000    0.179
 107250.000    0.182
 107300.000    0.187
 107350.000    0.184
 107400.000    0.197
 107450.000    0.174
 107500.000    0.216
 107550.000    0.224
 107600.000    0.179
 107650.000    0.192
 107700.000    0.186
 107750.000    0.171
 107800.000    0.172
 107850.000    0.208
 107900.000    0.177
 107950.000    0.167
 108000.000    0.203
 108050.000    0.185
 108100.000    0.183
 108150.000    0.189
 108200.000    0.182
 108250.000    0.191
 108300.000    0.191
 108350.000    0.193
 108400.000    0.173
 108450.000    0.180
 108500.000    0.202
 108550.000    0.195
 108600.000    0.177
 108650.000    0.185
 108700.000    0.257
 108750.000    0.203
 108800.000    0.188
 108850.000    0.213
 108900.000    0.211
 108950.000    0.187
 109000.000    0.184
 109050.000    0.220
 109100.000    0.212
 109150.000    0.225
 109200.000    0.212
 109250.000    0.192
 109300.000    0.234
 109350.000    0.181
 109400.000    0.197
 109450.000    0.193
 109500.000    0.223
 109550.000    0.183
 109600.000    0.206
 109650.000    0.193
 109700.000    0.192
 109750.000    0.196
 109800.000    0.202
 109850.000    0.178
 109900.000    0.207
 109950.000    0.238
 110000.000    0.210
 110050.000    0.219
 110100.000    0.203
 110150.000    0.187
 110200.000    0.197
 110250.000    0.183
 110300.000    0.170
 110350.000    0.187
 110400.000    0.190
 110450.000    0.200
 110500.000    0.177
 110550.000    0.184
 110600.000    0.200
 110650.000    0.215
 110700.000    0.313
 110750.000    0.289
 110800.000    0.262
 110850.000    0.230
 110900.000    0.222
 110950.000    0.311
 111000.000    0.301
 111050.000    0.247
 111100.000    0.175
 111150.000    0.180
 111200.000    0.198
 111250.000    0.177
 111300.000    0.197
 111350.000    0.175
 111400.000    0.191
 111450.000    0.200
 111500.000    0.181
 111550.000    0.171
 111600.000    0.180
 111650.000    0.188
 111700.000    0.209
 111750.000    0.185
 111800.000    0.179
 111850.000    0.182
 111900.000    0.184
 111950.000    0.185
 112000.000    0.175
 112050.000    0.183
 112100.000    0.218
 112150.000    0.187
 112200.000    0.180
 112250.000    0.208
 112300.000    0.176
 112350.000    0.181
 112400.000    0.182
 112450.000    0.207
 112500.000    0.197
 112550.000    0.187
 112600.000    0.177
 112650.000    0.185
 112700.000    0.189
 112750.000    0.186
 112800.000    0.186
 112850.000    0.185
 112900.000    0.223
 112950.000    0.165
 113000.000    0.179
 113050.000    0.177
 113100.000    0.168
 113150.000    0.233
 113200.000    0.165
 113250.000    0.177
 113300.000    0.168
 113350.000    0.187
 113400.000    0.187
 113450.000    0.180
 113500.000    0.173
 113550.000    0.217
 113600.000    0.168
 113650.000    0.193
 113700.000    0.187
 113750.000    0.196
 113800.000    0.200
 113850.000    0.192
 113900.000    0.163
 113950.000    0.190
 114000.000    0.193
 114050.000    0.194
 114100.000    0.197
 114150.000    0.219
 114200.000    0.186
 114250.000    0.210
 114300.000    0.192
 114350.000    0.186
 114400.000    0.190
 114450.000    0.202
 114500.000    0.199
 114550.000    0.181
 114600.000    0.180
 114650.000    0.201
 114700.000    0.177
 114750.000    0.182
 114800.000    0.178
 114850.000    0.180
 114900.000    0.186
 114950.000    0.204
 115000.000    0.200
 115050.000    0.204
 115100.000    0.197
 115150.000    0.193
 115200.000    0.189
 115250.000    0.202
 115300.000    0.192
 115350.000    0.169
 115400.000    0.170
 115450.000    0.192
 115500.000    0.186
 115550.000    0.178
 115600.000    0.190
 115650.000    0.179
 115700.000    0.184
 115750.000    0.177
 115800.000    0.183
 115850.000    0.182
 115900.000    0.194
 115950.000    0.180
 116000.000    0.195
 116050.000    0.191
 116100.000    0.186
 116150.000    0.173
 116200.000    0.168
 116250.000    0.182
 116300.000    0.195
 116350.000    0.182
 116400.000    0.249
 116450.000    0.186
 116500.000    0.180
 116550.000    0.183
 116600.000    0.199
 116650.000    0.172
 116700.000    0.178
 116750.000    0.178
 116800.000    0.193
 116850.000    0.169
 116900.000    0.189
 116950.000    0.183
 117000.000    0.169
 117050.000    0.194
 117100.000    0.203
 117150.000    0.288
 117200.000    0.263
 117250.000    0.304
 117300.000    0.313
 117350.000    0.322
 117400.000    0.337
 117450.000    0.314
 117500.000    0.293
 117550.000    0.238
 117600.000    0.277
 117650.000    0.268
 117700.000    0.265
 117750.000    0.279
 117800.000    0.270
 117850.000    0.247
 117900.000    0.254
 117950.000    0.248
 118000.000    0.255
 118050.000    0.217
 118100.000    0.223
 118150.000    0.229
 118200.000    0.224
 118250.000    0.237
 118300.000    0.193
 118350.000    0.210
 118400.000    0.217
 118450.000    0.258
 118500.000    0.204
 118550.000    0.256
 118600.000    0.236
 118650.000    0.233
 118700.000    0.271
 118750.000    0.233
 118800.000    0.209
 118850.000    0.234
 118900.000    0.208
 118950.000    0.201
 119000.000    0.232
 119050.000    0.218
 119100.000    0.222
 119150.000    0.217
 119200.000    0.246
 119250.000    0.194
 119300.000    0.226
 119350.000    0.230
 119400.000    0.247
 119450.000    0.223
 119500.000    0.243
 119550.000    0.232
 119600.000    0.236
 119650.000    0.217
 119700.000    0.215
 119750.000    0.208
 119800.000    0.224
 119850.000    0.207
 119900.000    0.223
 119950.000    0.202
 120000.000    0.240
 120050.000    0.230
 120100.000    0.265
 120150.000    0.219
 120200.000    0.222
 120250.000    0.235
 120300.000    0.259
 120350.000    0.222
 120400.000    0.254
 120450.000    0.234
 120500.000    0.229
 120550.000    0.236
 120600.000    0.220
 120650.000    0.222
 120700.000    0.224
 120750.000    0.294
 120800.000    0.255
 120850.000    0.221
 120900.000    0.244
 120950.000    0.217
 121000.000    0.252
 121050.000    0.223
 121100.000    0.226
 121150.000    0.230
 121200.000    0.255
 121250.000    0.280
 121300.000    0.255
 121350.000    0.227
 121400.000    0.258
 121450.000    0.239
 121500.000    0.209
 121550.000    0.234
 121600.000    0.198
 121650.000    0.232
 121700.000    0.227
 121750.000    0.248
 121800.000    0.258
 121850.000    0.230
 121900.000    0.240
 121950.000    0.240
 122000.000    0.222
 122050.000    0.184
 122100.000    0.205
 122150.000    0.192
 122200.000    0.257
 122250.000    0.273
 122300.000    0.293
 122350.000    0.238
 122400.000    0.250
 122450.000    0.223
 122500.000    0.215
 122550.000    0.216
 122600.000    0.241
 122650.000    0.237
 122700.000    0.252
 122750.000    0.221
 122800.000    0.219
 122850.000    0.242
 122900.000    0.205
 122950.000    0.226
 123000.000    0.226
 123050.000    0.263
 123100.000    0.252
 123150.000    0.250
 123200.000    0.209
 123250.000    0.212
 123300.000    0.224
 123350.000    0.256
 123400.000    0.234
 123450.000    0.239
 123500.000    0.251
 123550.000    0.252
 123600.000    0.235
 123650.000    0.264
 123700.000    0.239
 123750.000    0.280
 123800.000    0.233
 123850.000    0.232
 123900.000    0.221
 123950.000    0.215
 124000.000    0.195
 124050.000    0.224
 124100.000    0.235
 124150.000    0.240
 124200.000    0.231
 124250.000    0.223
 124300.000    0.225
 124350.000    0.252
 124400.000    0.227
 124450.000    0.222
 124500.000    0.217
 124550.000    0.247
 124600.000    0.237
 124650.000    0.224
 124700.000    0.239
 124750.000    0.234
 124800.000    0.244
 124850.000    0.255
 124900.000    0.246
 124950.000    0.267
 125000.000    0.257
 125050.000    0.236
 125100.000    0.230
 125150.000    0.248
 125200.000    0.256
 125250.000    0.271
 125300.000    0.250
 125350.000    0.216
 125400.000    0.246
 125450.000    0.244
 125500.000    0.255
 125550.000    0.213
 125600.000    0.250
 125650.000    0.241
 125700.000    0.205
 125750.000    0.218
 125800.000    0.218
 125850.000    0.220
 125900.000    0.187
 125950.000    0.213
 126000.000    0.204
 126050.000    0.247
 126100.000    0.206
 126150.000    0.232
 126200.000    0.231
 126250.000    0.251
 126300.000    0.236
 126350.000    0.230
 126400.000    0.205
 126450.000    0.301
 126500.000    0.244
 126550.000    0.240
 126600.000    0.240
 126650.000    0.218
 126700.000    0.228
 126750.000    0.218
 126800.000    0.251
 126850.000    0.219
 126900.000    0.232
 126950.000    0.203
 127000.000    0.218
 127050.000    0.227
 127100.000    0.207
 127150.000    0.223
 127200.000    0.210
 127250.000    0.244
 127300.000    0.220
 127350.000    0.236
 127400.000    0.223
 127450.000    0.242
 127500.000    0.252
 127550.000    0.252
 127600.000    0.220
 127650.000    0.218
 127700.000    0.200
 127750.000    0.202
 127800.000    0.199
 127850.000    0.232
 127900.000    0.263
 127950.000    0.259
 128000.000    0.216
 128050.000    0.216
 128100.000    0.243
 128150.000    0.273
 128200.000    0.228
 128250.000    0.242
 128300.000    0.199
 128350.000    0.213
 128400.000    0.274
 128450.000    0.231
 128500.000    0.240
 128550.000    0.235
 128600.000    0.217
 128650.000    0.212
 128700.000    0.222
 128750.000    0.248
 128800.000    0.277
 128850.000    0.262
 128900.000    0.250
 128950.000    0.255
 129000.000    0.287
 129050.000    0.265
 129100.000    0.283
 129150.000    0.238
 129200.000    0.215
 129250.000    0.265
 129300.000    0.217
 129350.000    0.215
 129400.000    0.231
 129450.000    0.212
 129500.000    0.252
 129550.000    0.277
 129600.000    0.287
 129650.000    0.278
 129700.000    0.251
 129750.000    0.236
 129800.000    0.275
 129850.000    0.265
 129900.000    0.271
 129950.000    0.227
 130000.000    0.248
 130050.000    0.265
 130100.000    0.250
 130150.000    0.234
 130200.000    0.257
 130250.000    0.202
 130300.000    0.224
 130350.000    0.282
 130400.000    0.238
 130450.000    0.273
 130500.000    0.248
 130550.000    0.229
 130600.000    0.268
 130650.000    0.278
 130700.000    0.284
 130750.000    0.242
 130800.000    0.295
 130850.000    0.290
 130900.000    0.321
 130950.000    0.279
 131000.000    0.265
 131050.000    0.270
 131100.000    0.293
 131150.000    0.302
 131200.000    0.329
 131250.000    0.323
 131300.000    0.330
 131350.000    0.333
 131400.000    0.332
 131450.000    0.310
 131500.000    0.330
 131550.000    0.283
 131600.000    0.250
 131650.000    0.244
 131700.000    0.239
 131750.000    0.239
 131800.000    0.236
 131850.000    0.232
 131900.000    0.236
 131950.000    0.305
 132000.000    0.324
 132050.000    0.317
 132100.000    0.242
 132150.000    0.291
 132200.000    0.242
 132250.000    0.236
 132300.000    0.284
 132350.000    0.328
 132400.000    0.341
 132450.000    0.306
 132500.000    0.337
 132550.000    0.343
 132600.000    0.321
 132650.000    0.297
 132700.000    0.274
 132750.000    0.317
 132800.000    0.305
 132850.000    0.289
 132900.000    0.259
 132950.000    0.300
 133000.000    0.283
 133050.000    0.289
 133100.000    0.310
 133150.000    0.317
 133200.000    0.288
 133250.000    0.299
 133300.000    0.299
 133350.000    0.303
 133400.000    0.284
 133450.000    0.288
 133500.000    0.308
 133550.000    0.316
 133600.000    0.248
 133650.000    0.306
 133700.000    0.308
 133750.000    0.297
 133800.000    0.314
 133850.000    0.292
 133900.000    0.316
 133950.000    0.311
 134000.000    0.355
 134050.000    0.277
 134100.000    0.244
 134150.000    0.278
 134200.000    0.330
 134250.000    0.274
 134300.000    0.281
 134350.000    0.257
 134400.000    0.279
 134450.000    0.247
 134500.000    0.276
 134550.000    0.322
 134600.000    0.270
 134650.000    0.254
 134700.000    0.266
 134750.000    0.293
 134800.000    0.266
 134850.000    0.255
 134900.000    0.269
 134950.000    0.311
 135000.000    0.261
 135050.000    0.318
 135100.000    0.285
 135150.000    0.260
 135200.000    0.318
 135250.000    0.296
 135300.000    0.257
 135350.000    0.303
 135400.000    0.317
 135450.000    0.242
 135500.000    0.279
 135550.000    0.293
 135600.000    0.324
 135650.000    0.323
 135700.000    0.256
 135750.000    0.256
 135800.000    0.256
 135850.000    0.235
 135900.000    0.241
 135950.000    0.252
 136000.000    0.212
 136050.000    0.310
 136100.000    0.269
 136150.000    0.270
 136200.000    0.285
 136250.000    0.247
 136300.000    0.300
 136350.000    0.257
 136400.000    0.235
 136450.000    0.248
 136500.000    0.262
 136550.000    0.296
 136600.000    0.247
 136650.000    0.281
 136700.000    0.264
 136750.000    0.240
 136800.000    0.262
 136850.000    0.277
 136900.000    0.264
 136950.000    0.249
 137000.000    0.228
 137050.000    0.281
 137100.000    0.245
 137150.000    0.234
 137200.000    0.254
 137250.000    0.254
 137300.000    0.278
 137350.000    0.262
 137400.000    0.268
 137450.000    0.291
 137500.000    0.254
 137550.000    0.260
 137600.000    0.213
 137650.000    0.256
 137700.000    0.220
 137750.000    0.264
 137800.000    0.253
 137850.000    0.268
 137900.000    0.242
 137950.000    0.218
 138000.000    0.216
 138050.000    0.233
 138100.000    0.240
 138150.000    0.217
 138200.000    0.218
 138250.000    0.225
 138300.000    0.211
 138350.000    0.267
 138400.000    0.234
 138450.000    0.221
 138500.000    0.229
 138550.000    0.265
 138600.000    0.227
 138650.000    0.263
 138700.000    0.233
 138750.000    0.209
 138800.000    0.256
 138850.000    0.227
 138900.000    0.240
 138950.000    0.253
 139000.000    0.218
 139050.000    0.237
 139100.000    0.262
 139150.000    0.272
 139200.000    0.232
 139250.000    0.243
 139300.000    0.241
 139350.000    0.241
 139400.000    0.216
 139450.000    0.266
 139500.000    0.238
 139550.000    0.251
 139600.000    0.246
 139650.000    0.229
 139700.000    0.213
 139750.000    0.252
 139800.000    0.239
 139850.000    0.231
 139900.000    0.219
 139950.000    0.213
 140000.000    0.211
 140050.000    0.227
 140100.000    0.204
 140150.000    0.221
 140200.000    0.258
 140250.000    0.232
 140300.000    0.229
 140350.000    0.227
 140400.000    0.236
 140450.000    0.255
 140500.000    0.218
 140550.000    0.242
 140600.000    0.191
 140650.000    0.232
 140700.000    0.217
 140750.000    0.262
 140800.000    0.194
 140850.000    0.241
 140900.000    0.260
 140950.000    0.224
 141000.000    0.248
 141050.000    0.247
 141100.000    0.246
 141150.000    0.209
 141200.000    0.230
 141250.000    0.251
 141300.000    0.218
 141350.000    0.240
 141400.000    0.242
 141450.000    0.229
 141500.000    0.219
 141550.000    0.267
 141600.000    0.181
 141650.000    0.219
 141700.000    0.234
 141750.000    0.249
 141800.000    0.217
 141850.000    0.201
 141900.000    0.228
 141950.000    0.235
 142000.000    0.241
 142050.000    0.223
 142100.000    0.245
 142150.000    0.226
 142200.000    0.229
 142250.000    0.223
 142300.000    0.247
 142350.000    0.230
 142400.000    0.244
 142450.000    0.228
 142500.000    0.266
 142550.000    0.221
 142600.000    0.237
 142650.000    0.203
 142700.000    0.271
 142750.000    0.282
 142800.000    0.224
 142850.000    0.281
 142900.000    0.258
 142950.000    0.227
 143000.000    0.256
 143050.000    0.264
 143100.000    0.281
 143150.000    0.254
 143200.000    0.246
 143250.000    0.231
 143300.000    0.202
 143350.000    0.248
 143400.000    0.218
 143450.000    0.226
 143500.000    0.228
 143550.000    0.232
 143600.000    0.250
 143650.000    0.248
 143700.000    0.241
 143750.000    0.201
 143800.000    0.282
 143850.000    0.300
 143900.000    0.231
 143950.000    0.228
 144000.000    0.216
 144050.000    0.240
 144100.000    0.224
 144150.000    0.219
 144200.000    0.245
 144250.000    0.226
 144300.000    0.215
 144350.000    0.221
 144400.000    0.214
 144450.000    0.240
 144500.000    0.230
 144550.000    0.231
 144600.000    0.254
 144650.000    0.233
 144700.000    0.223
 144750.000    0.226
 144800.000    0.229
 144850.000    0.226
 144900.000    0.238
 144950.000    0.323
 145000.000    0.252
 145050.000    0.237
 145100.000    0.237
 145150.000    0.249
 145200.000    0.228
 145250.000    0.229
 145300.000    0.246
 145350.000    0.256
 145400.000    0.270
 145450.000    0.277
 145500.000    0.224
 145550.000    0.235
 145600.000    0.244
 145650.000    0.223
 145700.000    0.227
 145750.000    0.241
 145800.000    0.218
 145850.000    0.257
 145900.000    0.228
 145950.000    0.254
 146000.000    0.260
 146050.000    0.276
 146100.000    0.239
 146150.000    0.227
 146200.000    0.296
 146250.000    0.223
 146300.000    0.229
 146350.000    0.233
 146400.000    0.230
 146450.000    0.232
 146500.000    0.241
 146550.000    0.249
 146600.000    0.228
 146650.000    0.278
 146700.000    0.234
 146750.000    0.226
 146800.000    0.213
 146850.000    0.250
 146900.000    0.240
 146950.000    0.230
 147000.000    0.224
 147050.000    0.294
 147100.000    0.261
 147150.000    0.252
 147200.000    0.290
 147250.000    0.230
 147300.000    0.223
 147350.000    0.215
 147400.000    0.270
 147450.000    0.232
 147500.000    0.243
 147550.000    0.309
 147600.000    0.259
 147650.000    0.276
 147700.000    0.258
 147750.000    0.277
 147800.000    0.219
 147850.000    0.257
 147900.000    0.243
 147950.000    0.241
 148000.000    0.254
 148050.000    0.234
 148100.000    0.228
 148150.000    0.250
 148200.000    0.189
 148250.000    0.168
 148300.000    0.179
 148350.000    0.173
 148400.000    0.194
 148450.000    0.221
 148500.000    0.180
 148550.000    0.177
 148600.000    0.193
 148650.000    0.189
 148700.000    0.180
 148750.000    0.181
 148800.000    0.182
 148850.000    0.194
 148900.000    0.184
 148950.000    0.181
 149000.000    0.214
 149050.000    0.210
 149100.000    0.237
 149150.000    0.221
 149200.000    0.168
 149250.000    0.174
 149300.000    0.201
 149350.000    0.214
 149400.000    0.212
 149450.000    0.195
 149500.000    0.175
 149550.000    0.171
 149600.000    0.214
 149650.000    0.183
 149700.000    0.193
 149750.000    0.188
 149800.000    0.183
 149850.000    0.190
 149900.000    0.201
 149950.000    0.203
 150000.000    0.191
 150050.000    0.196
 150100.000    0.190
 150150.000    0.204
 150200.000    0.198
 150250.000    0.206
 150300.000    0.212
 150350.000    0.194
 150400.000    0.171
 150450.000    0.171
 150500.000    0.186
 150550.000    0.199
 150600.000    0.252
 150650.000    0.279
 150700.000    0.197
 150750.000    0.205
 150800.000    0.206
 150850.000    0.200
 150900.000    0.265
 150950.000    0.206
 151000.000    0.224
 151050.000    0.245
 151100.000    0.248
 151150.000    0.251
 151200.000    0.256
 151250.000    0.241
 151300.000    0.241
 151350.000    0.216
 151400.000    0.218
 151450.000    0.187
 151500.000    0.189
 151550.000    0.231
 151600.000    0.256
 151650.000    0.200
 151700.000    0.183
 151750.000    0.253
 151800.000    0.200
 151850.000    0.195
 151900.000    0.203
 151950.000    0.210
 152000.000    0.202
 152050.000    0.196
 152100.000    0.267
 152150.000    0.203
 152200.000    0.186
 152250.000    0.196
 152300.000    0.193
 152350.000    0.185
 152400.000    0.263
 152450.000    0.199
 152500.000    0.184
 152550.000    0.208
 152600.000    0.171
 152650.000    0.189
 152700.000    0.183
 152750.000    0.220
 152800.000    0.186
 152850.000    0.186
 152900.000    0.217
 152950.000    0.196
 153000.000    0.203
 153050.000    0.179
 153100.000    0.180
 153150.000    0.173
 153200.000    0.199
 153250.000    0.191
 153300.000    0.181
 153350.000    0.191
 153400.000    0.183
 153450.000    0.179
 153500.000    0.177
 153550.000    0.178
 153600.000    0.189
 153650.000    0.179
 153700.000    0.225
 153750.000    0.192
 153800.000    0.209
 153850.000    0.187
 153900.000    0.187
 153950.000    0.182
 154000.000    0.213
 154050.000    0.208
 154100.000    0.189
 154150.000    0.195
 154200.000    0.182
 154250.000    0.188
 154300.000    0.178
 154350.000    0.228
 154400.000    0.202
 154450.000    0.185
 154500.000    0.185
 154550.000    0.199
 154600.000    0.224
 154650.000    0.197
 154700.000    0.205
 154750.000    0.183
 154800.000    0.208
 154850.000    0.197
 154900.000    0.191
 154950.000    0.215
 155000.000    0.209
 155050.000    0.193
 155100.000    0.183
 155150.000    0.180
 155200.000    0.195
 155250.000    0.193
 155300.000    0.184
 155350.000    0.193
 155400.000    0.190
 155450.000    0.185
 155500.000    0.177
 155550.000    0.204
 155600.000    0.199
 155650.000    0.174
 155700.000    0.199
 155750.000    0.200
 155800.000    0.203
 155850.000    0.192
 155900.000    0.195
 155950.000    0.188
 156000.000    0.188
 156050.000    0.184
 156100.000    0.179
 156150.000    0.182
 156200.000    0.172
 156250.000    0.218
 156300.000    0.176
 156350.000    0.189
 156400.000    0.227
 156450.000    0.170
 156500.000    0.186
 156550.000    0.187
 156600.000    0.212
 156650.000    0.198
 156700.000    0.177
 156750.000    0.223
 156800.000    0.201
 156850.000    0.175
 156900.000    0.251
 156950.000    0.197
 157000.000    0.213
 157050.000    0.210
 157100.000    0.207
 157150.000    0.188
 157200.000    0.186
 157250.000    0.196
 157300.000    0.174
 157350.000    0.202
 157400.000    0.183
 157450.000    0.183
 157500.000    0.199
 157550.000    0.186
 157600.000    0.201
 157650.000    0.168
 157700.000    0.200
 157750.000    0.181
 157800.000    0.169
 157850.000    0.224
 157900.000    0.216
 157950.000    0.229
 158000.000    0.244
 158050.000    0.193
 158100.000    0.181
 158150.000    0.179
 158200.000    0.239
 158250.000    0.229
 158300.000    0.194
 158350.000    0.220
 158400.000    0.233
 158450.000    0.233
 158500.000    0.220
 158550.000    0.220
 158600.000    0.202
 158650.000    0.211
 158700.000    0.204
 158750.000    0.233
 158800.000    0.216
 158850.000    0.188
 158900.000    0.234
 158950.000    0.174
 159000.000    0.224
 159050.000    0.237
 159100.000    0.239
 159150.000    0.213
 159200.000    0.226
 159250.000    0.214
 159300.000    0.208
 159350.000    0.251
 159400.000    0.177
 159450.000    0.179
 159500.000    0.204
 159550.000    0.176
 159600.000    0.209
 159650.000    0.188
 159700.000    0.173
 159750.000    0.176
 159800.000    0.219
 159850.000    0.196
 159900.000    0.176
 159950.000    0.232
 160000.000    0.231
 160050.000    0.217
 160100.000    0.182
 160150.000    0.195
 160200.000    0.218
 160250.000    0.208
 160300.000    0.177
 160350.000    0.187
 160400.000    0.186
 160450.000    0.191
 160500.000    0.216
 160550.000    0.222
 160600.000    0.222
 160650.000    0.227
 160700.000    0.233
 160750.000    0.201
 160800.000    0.201
 160850.000    0.223
 160900.000    0.211
 160950.000    0.250
 161000.000    0.216
 161050.000    0.209
 161100.000    0.228
 161150.000    0.215
 161200.000    0.217
 161250.000    0.237
 161300.000    0.248
 161350.000    0.216
 161400.000    0.235
 161450.000    0.210
 161500.000    0.241
 161550.000    0.220
 161600.000    0.214
 161650.000    0.226
 161700.000    0.211
 161750.000    0.211
 161800.000    0.202
 161850.000    0.227
 161900.000    0.209
 161950.000    0.209
 162000.000    0.221
 162050.000    0.229
 162100.000    0.235
 162150.000    0.210
 162200.000    0.197
 162250.000    0.222
 162300.000    0.171
 162350.000    0.191
 162400.000    0.229
 162450.000    0.210
 162500.000    0.198
 162550.000    0.210
 162600.000    0.227
 162650.000    0.229
 162700.000    0.232
 162750.000    0.228
 162800.000    0.237
 162850.000    0.225
 162900.000    0.211
 162950.000    0.212
 163000.000    0.232
 163050.000    0.213
 163100.000    0.186
 163150.000    0.188
 163200.000    0.191
 163250.000    0.177
 163300.000    0.207
 163350.000    0.226
 163400.000    0.226
 163450.000    0.217
 163500.000    0.208
 163550.000    0.214
 163600.000    0.192
 163650.000    0.205
 163700.000    0.241
 163750.000    0.231
 163800.000    0.231
 163850.000    0.207
 163900.000    0.244
 163950.000    0.214
 164000.000    0.210
 164050.000    0.245
 164100.000    0.214
 164150.000    0.219
 164200.000    0.239
 164250.000    0.232
 164300.000    0.182
 164350.000    0.206
 164400.000    0.236
 164450.000    0.223
 164500.000    0.204
 164550.000    0.218
 164600.000    0.248
 164650.000    0.238
 164700.000    0.184
 164750.000    0.248
 164800.000    0.218
 164850.000    0.215
 164900.000    0.218
 164950.000    0.225
 165000.000    0.203
 165050.000    0.210
 165100.000    0.248
 165150.000    0.218
 165200.000    0.236
 165250.000    0.186
 165300.000    0.208
 165350.000    0.231
 165400.000    0.232
 165450.000    0.214
 165500.000    0.204
 165550.000    0.204
 165600.000    0.226
 165650.000    0.227
 165700.000    0.260
 165750.000    0.218
 165800.000    0.227
 165850.000    0.186
 165900.000    0.207
 165950.000    0.218
 166000.000    0.208
 166050.000    0.235
 166100.000    0.223
 166150.000    0.202
 166200.000    0.220
 166250.000    0.211
 166300.000    0.200
 166350.000    0.218
 166400.000    0.230
 166450.000    0.221
 166500.000    0.247
 166550.000    0.225
 166600.000    0.216
 166650.000    0.230
 166700.000    0.212
 166750.000    0.215
 166800.000    0.213
 166850.000    0.193
 166900.000    0.193
 166950.000    0.208
 167000.000    0.210
 167050.000    0.217
 167100.000    0.210
 167150.000    0.214
 167200.000    0.215
 167250.000    0.211
 167300.000    0.218
 167350.000    0.210
 167400.000    0.225
 167450.000    0.205
 167500.000    0.236
 167550.000    0.183
 167600.000    0.209
 167650.000    0.195
 167700.000    0.204
 167750.000    0.181
 167800.000    0.171
 167850.000    0.212
 167900.000    0.221
 167950.000    0.239
 168000.000    0.212
 168050.000    0.229
 168100.000    0.191
 168150.000    0.218
 168200.000    0.214
 168250.000    0.233
 168300.000    0.246
 168350.000    0.260
 168400.000    0.254
 168450.000    0.194
 168500.000    0.204
 168550.000    0.212
 168600.000    0.225
 168650.000    0.242
 168700.000    0.203
 168750.000    0.200
 168800.000    0.263
 168850.000    0.215
 168900.000    0.227
 168950.000    0.201
 169000.000    0.213
 169050.000    0.194
 169100.000    0.199
 169150.000    0.171
 169200.000    0.178
 169250.000    0.167
 169300.000    0.188
 169350.000    0.218
 169400.000    0.214
 169450.000    0.180
 169500.000    0.189
 169550.000    0.236
 169600.000    0.228
 169650.000    0.210
 169700.000    0.193
 169750.000    0.177
 169800.000    0.171
 169850.000    0.196
 169900.000    0.183
 169950.000    0.199
 170000.000    0.196
 170050.000    0.222
 170100.000    0.220
 170150.000    0.199
 170200.000    0.182
 170250.000    0.200
 170300.000    0.187
 170350.000    0.189
 170400.000    0.165
 170450.000    0.206
 170500.000    0.217
 170550.000    0.191
 170600.000    0.187
 170650.000    0.208
 170700.000    0.179
 170750.000    0.188
 170800.000    0.206
 170850.000    0.175
 170900.000    0.223
 170950.000    0.196
 171000.000    0.184
 171050.000    0.182
 171100.000    0.185
 171150.000    0.186
 171200.000    0.198
 171250.000    0.188
 171300.000    0.183
 171350.000    0.178
 171400.000    0.185
 171450.000    0.219
 171500.000    0.180
 171550.000    0.173
 171600.000    0.178
 171650.000    0.185
 171700.000    0.191
 171750.000    0.215
 171800.000    0.210
 171850.000    0.181
 171900.000    0.185
 171950.000    0.184
 172000.000    0.196
 172050.000    0.192
 172100.000    0.187
 172150.000    0.194
 172200.000    0.188
 172250.000    0.182
 172300.000    0.184
 172350.000    0.176
 172400.000    0.200
 172450.000    0.178
 172500.000    0.177
 172550.000    0.188
 172600.000    0.190
 172650.000    0.228
 172700.000    0.277
 172750.000    0.206
 172800.000    0.181
 172850.000    0.182
 172900.000    0.200
 172950.000    0.181
 173000.000    0.199
 173050.000    0.191
 173100.000    0.191
 173150.000    0.176
 173200.000    0.171
 173250.000    0.176
 173300.000    0.179
 173350.000    0.174
 173400.000    0.199
 173450.000    0.179
 173500.000    0.181
 173550.000    0.196
 173600.000    0.205
 173650.000    0.173
 173700.000    0.190
 173750.000    0.193
 173800.000    0.188
 173850.000    0.190
 173900.000    0.173
 173950.000    0.183
 174000.000    0.185
 174050.000    0.184
 174100.000    0.188
 174150.000    0.173
 174200.000    0.175
 174250.000    0.179
 174300.000    0.182
 174350.000    0.182
 174400.000    0.191
 174450.000    0.174
 174500.000    0.190
 174550.000    0.180
 174600.000    0.181
 174650.000    0.176
 174700.000    0.176
 174750.000    0.181
 174800.000    0.183
 174850.000    0.180
 174900.000    0.176
 174950.000    0.194
 175000.000    0.193
 175050.000    0.183
 175100.000    0.186
 175150.000    0.187
 175200.000    0.177
 175250.000    0.190
 175300.000    0.223
 175350.000    0.203
 175400.000    0.180
 175450.000    0.188
 175500.000    0.186
 175550.000    0.203
 175600.000    0.188
 175650.000    0.186
 175700.000    0.181
 175750.000    0.210
 175800.000    0.185
 175850.000    0.185
 175900.000    0.198
 175950.000    0.192
 176000.000    0.194
 176050.000    0.178
 176100.000    0.191
 176150.000    0.204
 176200.000    0.196
 176250.000    0.203
 176300.000    0.185
 176350.000    0.183
 176400.000    0.182
 176450.000    0.189
 176500.000    0.164
 176550.000    0.178
 176600.000    0.163
 176650.000    0.190
 176700.000    0.184
 176750.000    0.204
 176800.000    0.212
 176850.000    0.206
 176900.000    0.264
 176950.000    0.184
 177000.000    0.222
 177050.000    0.213
 177100.000    0.181
 177150.000    0.193
 177200.000    0.194
 177250.000    0.187
 177300.000    0.188
 177350.000    0.182
 177400.000    0.180
 177450.000    0.181
 177500.000    0.173
 177550.000    0.187
 177600.000    0.203
 177650.000    0.181
 177700.000    0.174
 177750.000    0.189
 177800.000    0.187
 177850.000    0.184
 177900.000    0.172
 177950.000    0.208
 178000.000    0.182
 178050.000    0.192
 178100.000    0.189
 178150.000    0.217
 178200.000    0.208
 178250.000    0.185
 178300.000    0.200
 178350.000    0.198
 178400.000    0.184
 178450.000    0.183
 178500.000    0.179
 178550.000    0.208
 178600.000    0.192
 178650.000    0.185
 178700.000    0.183
 178750.000    0.183
 178800.000    0.180
 178850.000    0.183
 178900.000    0.193
 178950.000    0.189
 179000.000    0.195
 179050.000    0.187
 179100.000    0.205
 179150.000    0.200
 179200.000    0.187
 179250.000    0.205
 179300.000    0.180
 179350.000    0.186
 179400.000    0.186
 179450.000    0.188
 179500.000    0.208
 179550.000    0.182
 179600.000    0.217
 179650.000    0.262
 179700.000    0.286
 179750.000    0.214
 179800.000    0.215
 179850.000    0.226
 179900.000    0.269
 179950.000    0.231
 180000.000    0.240
 180050.000    0.257
 180100.000    0.232
 180150.000    0.277
 180200.000    0.241
 180250.000    0.247
 180300.000    0.241
 180350.000    0.260
 180400.000    0.256
 180450.000    0.242
 180500.000    0.287
 180550.000    0.236
 180600.000    0.238
 180650.000    0.253
 180700.000    0.276
 180750.000    0.264
 180800.000    0.232
 180850.000    0.260
 180900.000    0.268
 180950.000    0.243
 181000.000    0.257
 181050.000    0.252
 181100.000    0.247
 181150.000    0.235
 181200.000    0.269
 181250.000    0.240
 181300.000    0.256
 181350.000    0.237
 181400.000    0.259
 181450.000    0.223
 181500.000    0.256
 181550.000    0.228
 181600.000    0.250
 181650.000    0.247
 181700.000    0.261
 181750.000    0.297
 181800.000    0.232
 181850.000    0.243
 181900.000    0.256
 181950.000    0.254
 182000.000    0.276
 182050.000    0.220
 182100.000    0.232
 182150.000    0.260
 182200.000    0.236
 182250.000    0.271
 182300.000    0.258
 182350.000    0.234
 182400.000    0.262
 182450.000    0.232
 182500.000    0.276
 182550.000    0.245
 182600.000    0.275
 182650.000    0.266
 182700.000    0.236
 182750.000    0.273
 182800.000    0.290
 182850.000    0.250
 182900.000    0.270
 182950.000    0.272
 183000.000    0.275
 183050.000    0.237
 183100.000    0.229
 183150.000    0.235
 183200.000    0.206
 183250.000    0.249
 183300.000    0.244
 183350.000    0.267
 183400.000    0.253
 183450.000    0.261
 183500.000    0.255
 183550.000    0.257
 183600.000    0.257
 183650.000    0.257
 183700.000    0.229
 183750.000    0.258
 183800.000    0.275
 183850.000    0.257
 183900.000    0.243
 183950.000    0.272
 184000.000    0.257
 184050.000    0.249
 184100.000    0.259
 184150.000    0.268
 184200.000    0.240
 184250.000    0.254
 184300.000    0.243
 184350.000    0.256
 184400.000    0.258
 184450.000    0.283
 184500.000    0.275
 184550.000    0.247
 184600.000    0.258
 184650.000    0.285
 184700.000    0.269
 184750.000    0.250
 184800.000    0.281
 184850.000    0.269
 184900.000    0.237
 184950.000    0.259
 185000.000    0.245
 185050.000    0.263
 185100.000    0.246
 185150.000    0.258
 185200.000    0.290
 185250.000    0.260
 185300.000    0.276
 185350.000    0.261
 185400.000    0.253
 185450.000    0.247
 185500.000    0.194
 185550.000    0.270
 185600.000    0.229
 185650.000    0.294
 185700.000    0.257
 185750.000    0.269
 185800.000    0.241
 185850.000    0.300
 185900.000    0.251
 185950.000    0.261
 186000.000    0.202
 186050.000    0.265
 186100.000    0.272
 186150.000    0.244
 186200.000    0.294
 186250.000    0.256
 186300.000    0.272
 186350.000    0.263
 186400.000    0.245
 186450.000    0.253
 186500.000    0.280
 186550.000    0.282
 186600.000    0.263
 186650.000    0.274
 186700.000    0.285
 186750.000    0.307
 186800.000    0.239
 186850.000    0.268
 186900.000    0.280
 186950.000    0.261
 187000.000    0.246
 187050.000    0.263
 187100.000    0.259
 187150.000    0.229
 187200.000    0.206
 187250.000    0.194
 187300.000    0.233
 187350.000    0.196
 187400.000    0.236
 187450.000    0.205
 187500.000    0.232
 187550.000    0.189
 187600.000    0.247
 187650.000    0.265
 187700.000    0.218
 187750.000    0.207
 187800.000    0.238
 187850.000    0.204
 187900.000    0.212
 187950.000    0.231
 188000.000    0.198
 188050.000    0.200
 188100.000    0.225
 188150.000    0.194
 188200.000    0.260
 188250.000    0.229
 188300.000    0.208
 188350.000    0.255
 188400.000    0.175
 188450.000    0.201
 188500.000    0.182
 188550.000    0.205
 188600.000    0.201
 188650.000    0.252
 188700.000    0.209
 188750.000    0.205
 188800.000    0.256
 188850.000    0.190
 188900.000    0.229
 188950.000    0.187
 189000.000    0.216
 189050.000    0.237
 189100.000    0.214
 189150.000    0.246
 189200.000    0.278
 189250.000    0.223
 189300.000    0.253
 189350.000    0.254
 189400.000    0.184
 189450.000    0.258
 189500.000    0.231
 189550.000    0.181
 189600.000    0.222
 189650.000    0.222
 189700.000    0.283
 189750.000    0.227
 189800.000    0.178
 189850.000    0.185
 189900.000    0.216
 189950.000    0.180
 190000.000    0.189
 190050.000    0.174
 190100.000    0.226
 190150.000    0.255
 190200.000    0.195
 190250.000    0.186
 190300.000    0.204
 190350.000    0.215
 190400.000    0.198
 190450.000    0.202
 190500.000    0.183
 190550.000    0.182
 190600.000    0.178
 190650.000    0.188
 190700.000    0.179
 190750.000    0.193
 190800.000    0.182
 190850.000    0.187
 190900.000    0.191
 190950.000    0.187
 191000.000    0.177
 191050.000    0.174
 191100.000    0.174
 191150.000    0.186
 191200.000    0.183
 191250.000    0.186
 191300.000    0.182
 191350.000    0.185
 191400.000    0.176
 191450.000    0.182
 191500.000    0.177
 191550.000    0.168
 191600.000    0.183
 191650.000    0.180
 191700.000    0.184
 191750.000    0.208
 191800.000    0.181
 191850.000    0.165
 191900.000    0.177
 191950.000    0.174
 192000.000    0.181
 192050.000    0.171
 192100.000    0.181
 192150.000    0.172
 192200.000    0.182
 192250.000    0.189
 192300.000    0.190
 192350.000    0.172
 192400.000    0.173
 192450.000    0.192
 192500.000    0.170
 192550.000    0.213
 192600.000    0.213
 192650.000    0.188
 192700.000    0.180
 192750.000    0.191
 192800.000    0.200
 192850.000    0.182
 192900.000    0.183
 192950.000    0.193
 193000.000    0.191
 193050.000    0.184
 193100.000    0.193
 193150.000    0.186
 193200.000    0.194
 193250.000    0.211
 193300.000    0.194
 193350.000    0.198
 193400.000    0.211
 193450.000    0.195
 193500.000    0.180
 193550.000    0.186
 193600.000    0.204
 193650.000    0.199
 193700.000    0.209
 193750.000    0.183
 193800.000    0.179
 193850.000    0.176
 193900.000    0.192
 193950.000    0.198
 194000.000    0.204
 194050.000    0.188
 194100.000    0.202
 194150.000    0.189
 194200.000    0.206
 194250.000    0.199
 194300.000    0.175
 194350.000    0.187
 194400.000    0.210
 194450.000    0.177
 194500.000    0.202
 194550.000    0.189
 194600.000    0.192
 194650.000    0.184
 194700.000    0.184
 194750.000    0.172
 194800.000    0.206
 194850.000    0.182
 194900.000    0.187
 194950.000    0.179
 195000.000    0.197
 195050.000    0.185
 195100.000    0.209
 195150.000    0.186
 195200.000    0.187
 195250.000    0.201
 195300.000    0.176
 195350.000    0.189
 195400.000    0.189
 195450.000    0.177
 195500.000    0.168
 195550.000    0.180
 195600.000    0.294
 195650.000    0.305
 195700.000    0.257
 195750.000    0.266
 195800.000    0.254
 195850.000    0.257
 195900.000    0.267
 195950.000    0.256
 196000.000    0.250
 196050.000    0.242
 196100.000    0.234
 196150.000    0.242
 196200.000    0.248
 196250.000    0.248
 196300.000    0.240
 196350.000    0.228
 196400.000    0.238
 196450.000    0.286
 196500.000    0.231
 196550.000    0.250
 196600.000    0.262
 196650.000    0.241
 196700.000    0.232
 196750.000    0.230
 196800.000    0.230
 196850.000    0.224
 196900.000    0.301
 196950.000    0.235
 197000.000    0.262
 197050.000    0.264
 197100.000    0.261
 197150.000    0.248
 197200.000    0.235
 197250.000    0.230
 197300.000    0.228
 197350.000    0.231
 197400.000    0.256
 197450.000    0.251
 197500.000    0.245
 197550.000    0.245
 197600.000    0.249
 197650.000    0.202
 197700.000    0.230
 197750.000    0.217
 197800.000    0.238
 197850.000    0.241
 197900.000    0.252
 197950.000    0.245
 198000.000    0.254
 198050.000    0.213
 198100.000    0.253
 198150.000    0.254
 198200.000    0.248
 198250.000    0.227
 198300.000    0.236
 198350.000    0.217
 198400.000    0.203
 198450.000    0.272
 198500.000    0.235
 198550.000    0.234
 198600.000    0.232
 198650.000    0.246
 198700.000    0.232
 198750.000    0.192
 198800.000    0.182
 198850.000    0.217
 198900.000    0.234
 198950.000    0.203
 199000.000    0.184
 199050.000    0.200
 199100.000    0.199
 199150.000    0.198
 199200.000    0.175
 199250.000    0.178
 199300.000    0.186
 199350.000    0.188
 199400.000    0.184
 199450.000    0.203
 199500.000    0.217
 199550.000    0.212
 199600.000    0.192
 199650.000    0.181
 199700.000    0.199
 199750.000    0.181
 199800.000    0.171
 199850.000    0.189
 199900.000    0.190
 199950.000    0.177
 200000.000    0.184
 200050.000    0.188
 200100.000    0.235
 200150.000    0.197
 200200.000    0.202
 200250.000    0.200
 200300.000    0.187
 200350.000    0.218
 200400.000    0.190
 200450.000    0.187
 200500.000    0.186
 200550.000    0.185
 200600.000    0.175
 200650.000    0.203
 200700.000    0.191
 200750.000    0.179
 200800.000    0.253
 200850.000    0.231
 200900.000    0.198
 200950.000    0.233
 201000.000    0.231
 201050.000    0.214
 201100.000    0.217
 201150.000    0.227
 201200.000    0.213
 201250.000    0.225
 201300.000    0.214
 201350.000    0.245
 201400.000    0.247
 201450.000    0.235
 201500.000    0.222
 201550.000    0.223
 201600.000    0.220
 201650.000    0.226
 201700.000    0.218
 201750.000    0.213
 201800.000    0.209
 201850.000    0.239
 201900.000    0.229
 201950.000    0.218
 202000.000    0.208
 202050.000    0.208
 202100.000    0.227
 202150.000    0.210
 202200.000    0.235
 202250.000    0.220
 202300.000    0.222
 202350.000    0.254
 202400.000    0.212
 202450.000    0.176
 202500.000    0.180
 202550.000    0.190
 202600.000    0.200
 202650.000    0.179
 202700.000    0.178
 202750.000    0.175
 202800.000    0.181
 202850.000    0.200
 202900.000    0.191
 202950.000    0.188
 203000.000    0.182
 203050.000    0.181
 203100.000    0.187
 203150.000    0.180
 203200.000    0.184
 203250.000    0.181
 203300.000    0.181
 203350.000    0.213
 203400.000    0.201
 203450.000    0.197
 203500.000    0.217
 203550.000    0.174
 203600.000    0.220
 203650.000    0.215
 203700.000    0.204
 203750.000    0.174
 203800.000    0.222
 203850.000    0.199
 203900.000    0.197
 203950.000    0.177
 204000.000    0.181
 204050.000    0.184
 204100.000    0.178
 204150.000    0.210
 204200.000    0.201
 204250.000    0.188
 204300.000    0.188
 204350.000    0.187
 204400.000    0.248
 204450.000    0.178
 204500.000    0.184
 204550.000    0.191
 204600.000    0.193
 204650.000    0.207
 204700.000    0.267
 204750.000    0.232
 204800.000    0.196
 204850.000    0.223
 204900.000    0.214
 204950.000    0.215
 205000.000    0.229
 205050.000    0.252
 205100.000    0.215
 205150.000    0.238
 205200.000    0.205
 205250.000    0.200
 205300.000    0.235
 205350.000    0.260
 205400.000    0.223
 205450.000    0.246
 205500.000    0.244
 205550.000    0.237
 205600.000    0.206
 205650.000    0.222
 205700.000    0.270
 205750.000    0.228
 205800.000    0.216
 205850.000    0.215
 205900.000    0.225
 205950.000    0.196
 206000.000    0.192
 206050.000    0.242
 206100.000    0.247
 206150.000    0.224
 206200.000    0.230
 206250.000    0.238
 206300.000    0.223
 206350.000    0.226
 206400.000    0.224
 206450.000    0.208
 206500.000    0.199
 206550.000    0.198
 206600.000    0.273
 206650.000    0.238
 206700.000    0.232
 206750.000    0.212
 206800.000    0.201
 206850.000    0.247
 206900.000    0.255
 206950.000    0.223
 207000.000    0.243
 207050.000    0.258
 207100.000    0.243
 207150.000    0.273
 207200.000    0.209
 207250.000    0.184
 207300.000    0.266
 207350.000    0.205
 207400.000    0.242
 207450.000    0.190
 207500.000    0.247
 207550.000    0.210
 207600.000    0.186
 207650.000    0.240
 207700.000    0.248
 207750.000    0.217
 207800.000    0.240
 207850.000    0.221
 207900.000    0.204
 207950.000    0.194
 208000.000    0.205
 208050.000    0.292
 208100.000    0.191
 208150.000    0.232
 208200.000    0.208
 208250.000    0.281
 208300.000    0.244
 208350.000    0.196
 208400.000    0.191
 208450.000    0.240
 208500.000    0.226
 208550.000    0.240
 208600.000    0.248
 208650.000    0.194
 208700.000    0.216
 208750.000    0.211
 208800.000    0.229
 208850.000    0.223
 208900.000    0.246
 208950.000    0.231
 209000.000    0.202
 209050.000    0.245
 209100.000    0.239
 209150.000    0.202
 209200.000    0.204
 209250.000    0.247
 209300.000    0.198
 209350.000    0.242
 209400.000    0.217
 209450.000    0.197
 209500.000    0.217
 209550.000    0.210
 209600.000    0.209
 209650.000    0.235
 209700.000    0.242
 209750.000    0.256
 209800.000    0.238
 209850.000    0.211
 209900.000    0.253
 209950.000    0.207
 210000.000    0.266
 210050.000    0.229
 210100.000    0.260
 210150.000    0.200
 210200.000    0.253
 210250.000    0.254
 210300.000    0.203
 210350.000    0.265
 210400.000    0.256
 210450.000    0.234
 210500.000    0.237
 210550.000    0.196
 210600.000    0.209
 210650.000    0.239
 210700.000    0.215
 210750.000    0.220
 210800.000    0.195
 210850.000    0.200
 210900.000    0.248
 210950.000    0.254
 211000.000    0.199
 211050.000    0.236
 211100.000    0.223
 211150.000    0.237
 211200.000    0.196
 211250.000    0.239
 211300.000    0.213
 211350.000    0.232
 211400.000    0.222
 211450.000    0.274
 211500.000    0.214
 211550.000    0.207
 211600.000    0.245
 211650.000    0.240
 211700.000    0.237
 211750.000    0.207
 211800.000    0.216
 211850.000    0.205
 211900.000    0.244
 211950.000    0.210
 212000.000    0.194
 212050.000    0.223
 212100.000    0.241
 212150.000    0.193
 212200.000    0.267
 212250.000    0.205
 212300.000    0.250
 212350.000    0.223
 212400.000    0.252
 212450.000    0.253
 212500.000    0.277
 212550.000    0.257
 212600.000    0.255
 212650.000    0.247
 212700.000    0.231
 212750.000    0.264
 212800.000    0.220
 212850.000    0.233
 212900.000    0.213
 212950.000    0.229
 213000.000    0.245
 213050.000    0.263
 213100.000    0.241
 213150.000    0.241
 213200.000    0.248
 213250.000    0.252
 213300.000    0.238
 213350.000    0.238
 213400.000    0.245
 213450.000    0.249
 213500.000    0.237
 213550.000    0.252
 213600.000    0.260
 213650.000    0.249
 213700.000    0.242
 213750.000    0.257
 213800.000    0.238
 213850.000    0.289
 213900.000    0.242
 213950.000    0.263
 214000.000    0.204
 214050.000    0.248
 214100.000    0.204
 214150.000    0.251
 214200.000    0.212
 214250.000    0.248
 214300.000    0.193
 214350.000    0.279
 214400.000    0.235
 214450.000    0.250
 214500.000    0.250
 214550.000    0.239
 214600.000    0.255
 214650.000    0.245
 214700.000    0.247
 214750.000    0.264
 214800.000    0.234
 214850.000    0.256
 214900.000    0.210
 214950.000    0.279
 215000.000    0.234
 215050.000    0.197
 215100.000    0.244
 215150.000    0.250
 215200.000    0.198
 215250.000    0.238
 215300.000    0.192
 215350.000    0.256
 215400.000    0.277
 215450.000    0.232
 215500.000    0.252
 215550.000    0.198
 215600.000    0.252
 215650.000    0.252
 215700.000    0.239
 215750.000    0.237
 215800.000    0.240
 215850.000    0.230
 215900.000    0.211
 215950.000    0.212
 216000.000    0.229
 216050.000    0.253
 216100.000    0.215
 216150.000    0.266
 216200.000    0.213
 216250.000    0.272
 216300.000    0.219
 216350.000    0.233
 216400.000    0.238
 216450.000    0.252
 216500.000    0.255
 216550.000    0.256
 216600.000    0.228
 216650.000    0.225
 216700.000    0.273
 216750.000    0.223
 216800.000    0.225
 216850.000    0.189
 216900.000    0.214
 216950.000    0.243
 217000.000    0.219
 217050.000    0.248
 217100.000    0.253
 217150.000    0.243
 217200.000    0.196
 217250.000    0.261
 217300.000    0.189
 217350.000    0.228
 217400.000    0.217
 217450.000    0.199
 217500.000    0.206
 217550.000    0.204
 217600.000    0.206
 217650.000    0.232
 217700.000    0.193
 217750.000    0.224
 217800.000    0.258
 217850.000    0.210
 217900.000    0.180
 217950.000    0.252
 218000.000    0.258
 218050.000    0.272
 218100.000    0.288
 218150.000    0.185
 218200.000    0.205
 218250.000    0.256
 218300.000    0.241
 218350.000    0.213
 218400.000    0.234
 218450.000    0.198
 218500.000    0.205
 218550.000    0.202
 218600.000    0.227
 218650.000    0.249
 218700.000    0.243
 218750.000    0.254
 218800.000    0.239
 218850.000    0.205
 218900.000    0.238
 218950.000    0.258
 219000.000    0.237
 219050.000    0.200
 219100.000    0.176
 219150.000    0.237
 219200.000    0.196
 219250.000    0.209
 219300.000    0.238
 219350.000    0.190
 219400.000    0.202
 219450.000    0.205
 219500.000    0.210
 219550.000    0.257
 219600.000    0.214
 219650.000    0.198
 219700.000    0.270
 219750.000    0.257
 219800.000    0.237
 219850.000    0.274
 219900.000    0.243
 219950.000    0.245
 220000.000    0.255
 220050.000    0.244
 220100.000    0.210
 220150.000    0.240
 220200.000    0.239
 220250.000    0.256
 220300.000    0.227
 220350.000    0.227
 220400.000    0.210
 220450.000    0.269
 220500.000    0.256
 220550.000    0.272
 220600.000    0.257
 220650.000    0.235
 220700.000    0.285
 220750.000    0.295
 220800.000    0.259
 220850.000    0.234
 220900.000    0.207
 220950.000    0.183
 221000.000    0.194
 221050.000    0.196
 221100.000    0.191
 221150.000    0.178
 221200.000    0.239
 221250.000    0.186
 221300.000    0.207
 221350.000    0.181
 221400.000    0.189
 221450.000    0.184
 221500.000    0.192
 221550.000    0.194
 221600.000    0.178
 221650.000    0.191
 221700.000    0.171
 221750.000    0.188
 221800.000    0.223
 221850.000    0.198
 221900.000    0.180
 221950.000    0.173
 222000.000    0.174
 222050.000    0.176
 222100.000    0.187
 222150.000    0.196
 222200.000    0.180
 222250.000    0.181
 222300.000    0.174
 222350.000    0.168
 222400.000    0.202
 222450.000    0.175
 222500.000    0.168
 222550.000    0.191
 222600.000    0.200
 222650.000    0.179
 222700.000    0.197
 222750.000    0.179
 222800.000    0.182
 222850.000    0.198
 222900.000    0.188
 222950.000    0.212
 223000.000    0.236
 223050.000    0.250
 223100.000    0.242
 223150.000    0.174
 223200.000    0.182
 223250.000    0.184
 223300.000    0.240
 223350.000    0.167
 223400.000    0.196
 223450.000    0.182
 223500.000    0.179
 223550.000    0.192
 223600.000    0.187
 223650.000    0.174
 223700.000    0.170
 223750.000    0.183
 223800.000    0.213
 223850.000    0.196
 223900.000    0.195
 223950.000    0.185
 224000.000    0.180
 224050.000    0.184
 224100.000    0.186
 224150.000    0.212
 224200.000    0.184
 224250.000    0.182
 224300.000    0.221
 224350.000    0.195
 224400.000    0.218
 224450.000    0.191
 224500.000    0.246
 224550.000    0.183
 224600.000    0.191
 224650.000    0.201
 224700.000    0.291
 224750.000    0.264
 224800.000    0.257
 224850.000    0.250
 224900.000    0.263
 224950.000    0.262
 225000.000    0.219
 225050.000    0.294
 225100.000    0.227
 225150.000    0.277
 225200.000    0.245
 225250.000    0.257
 225300.000    0.234
 225350.000    0.244
 225400.000    0.233
 225450.000    0.240
 225500.000    0.226
 225550.000    0.266
 225600.000    0.272
 225650.000    0.239
 225700.000    0.266
 225750.000    0.217
 225800.000    0.184
 225850.000    0.230
 225900.000    0.215
 225950.000    0.204
 226000.000    0.197
 226050.000    0.189
 226100.000    0.194
 226150.000    0.233
 226200.000    0.332
 226250.000    0.353
 226300.000    0.316
 226350.000    0.331
 226400.000    0.357
 226450.000    0.337
 226500.000    0.381
 226550.000    0.310
 226600.000    0.380
 226650.000    0.334
 226700.000    0.351
 226750.000    0.329
 226800.000    0.313
 226850.000    0.357
 226900.000    0.295
 226950.000    0.345
 227000.000    0.366
 227050.000    0.349
 227100.000    0.335
 227150.000    0.364
 227200.000    0.360
 227250.000    0.333
 227300.000    0.329
 227350.000    0.292
 227400.000    0.375
 227450.000    0.358
 227500.000    0.352
 227550.000    0.325
 227600.000    0.360
 227650.000    0.324
 227700.000    0.356
 227750.000    0.382
 227800.000    0.326
 227850.000    0.339
 227900.000    0.348
 227950.000    0.318
 228000.000    0.329
 228050.000    0.332
 228100.000    0.379
 228150.000    0.353
 228200.000    0.344
 228250.000    0.381
 228300.000    0.357
 228350.000    0.316
 228400.000    0.352
 228450.000    0.320
 228500.000    0.385
 228550.000    0.324
 228600.000    0.379
 228650.000    0.371
 228700.000    0.358
 228750.000    0.337
 228800.000    0.374
 228850.000    0.357
 228900.000    0.325
 228950.000    0.332
 229000.000    0.360
 229050.000    0.339
 229100.000    0.374
 229150.000    0.354
 229200.000    0.325
 229250.000    0.362
 229300.000    0.321
 229350.000    0.328
 229400.000    0.356
 229450.000    0.336
 229500.000    0.376
 229550.000    0.323
 229600.000    0.363
 229650.000    0.347
 229700.000    0.350
 229750.000    0.345
 229800.000    0.304
 229850.000    0.349
 229900.000    0.362
 229950.000    0.296
 230000.000    0.305
 230050.000    0.350
 230100.000    0.339
 230150.000    0.340
 230200.000    0.297
 230250.000    0.251
 230300.000    0.264
 230350.000    0.215
 230400.000    0.248
 230450.000    0.218
 230500.000    0.194
 230550.000    0.236
 230600.000    0.249
 230650.000    0.211
 230700.000    0.188
 230750.000    0.204
 230800.000    0.249
 230850.000    0.222
 230900.000    0.190
 230950.000    0.238
 231000.000    0.256
 231050.000    0.292
 231100.000    0.300
 231150.000    0.186
 231200.000    0.249
 231250.000    0.252
 231300.000    0.290
 231350.000    0.184
 231400.000    0.201
 231450.000    0.263
 231500.000    0.279
 231550.000    0.250
 231600.000    0.193
 231650.000    0.175
 231700.000    0.174
 231750.000    0.186
 231800.000    0.204
 231850.000    0.197
 231900.000    0.186
 231950.000    0.237
 232000.000    0.296
 232050.000    0.237
 232100.000    0.252
 232150.000    0.187
 232200.000    0.239
 232250.000    0.222
 232300.000    0.167
 232350.000    0.307
 232400.000    0.192
 232450.000    0.182
 232500.000    0.191
 232550.000    0.186
 232600.000    0.168
 232650.000    0.189
 232700.000    0.173
 232750.000    0.194
 232800.000    0.188
 232850.000    0.183
 232900.000    0.189
 232950.000    0.197
 233000.000    0.179
 233050.000    0.179
 233100.000    0.198
 233150.000    0.183
 233200.000    0.227
 233250.000    0.193
 233300.000    0.179
 233350.000    0.200
 233400.000    0.233
 233450.000    0.236
 233500.000    0.266
 233550.000    0.211
 233600.000    0.206
 233650.000    0.190
 233700.000    0.253
 233750.000    0.212
 233800.000    0.243
 233850.000    0.201
 233900.000    0.221
 233950.000    0.212
 234000.000    0.220
 234050.000    0.221
 234100.000    0.211
 234150.000    0.223
 234200.000    0.218
 234250.000    0.230
 234300.000    0.212
 234350.000    0.201
 234400.000    0.192
 234450.000    0.216
 234500.000    0.185
 234550.000    0.219
 234600.000    0.189
 234650.000    0.238
 234700.000    0.217
 234750.000    0.209
 234800.000    0.252
 234850.000    0.181
 234900.000    0.247
 234950.000    0.212
 235000.000    0.178
 235050.000    0.205
 235100.000    0.206
 235150.000    0.210
 235200.000    0.216
 235250.000    0.213
 235300.000    0.239
 235350.000    0.198
 235400.000    0.214
 235450.000    0.237
 235500.000    0.183
 235550.000    0.211
 235600.000    0.225
 235650.000    0.206
 235700.000    0.241
 235750.000    0.199
 235800.000    0.186
 235850.000    0.203
 235900.000    0.233
 235950.000    0.181
 236000.000    0.194
 236050.000    0.185
 236100.000    0.192
 236150.000    0.196
 236200.000    0.198
 236250.000    0.174
 236300.000    0.191
 236350.000    0.187
 236400.000    0.206
 236450.000    0.231
 236500.000    0.195
 236550.000    0.178
 236600.000    0.202
 236650.000    0.228
 236700.000    0.221
 236750.000    0.201
 236800.000    0.206
 236850.000    0.212
 236900.000    0.211
 236950.000    0.189
 237000.000    0.180
 237050.000    0.202
 237100.000    0.189
 237150.000    0.228
 237200.000    0.185
 237250.000    0.204
 237300.000    0.219
 237350.000    0.184
 237400.000    0.225
 237450.000    0.193
 237500.000    0.237
 237550.000    0.231
 237600.000    0.204
 237650.000    0.216
 237700.000    0.193
 237750.000    0.232
 237800.000    0.213
 237850.000    0.197
 237900.000    0.172
 237950.000    0.182
 238000.000    0.182
 238050.000    0.235
 238100.000    0.209
 238150.000    0.191
 238200.000    0.256
 238250.000    0.286
 238300.000    0.237
 238350.000    0.216
 238400.000    0.218
 238450.000    0.177
 238500.000    0.199
 238550.000    0.182
 238600.000    0.197
 238650.000    0.207
 238700.000    0.205
 238750.000    0.212
 238800.000    0.189
 238850.000    0.209
 238900.000    0.196
 238950.000    0.244
 239000.000    0.204
 239050.000    0.195
 239100.000    0.167
 239150.000    0.203
 239200.000    0.192
 239250.000    0.181
 239300.000    0.202
 239350.000    0.195
 239400.000    0.197
 239450.000    0.197
 239500.000    0.173
 239550.000    0.251
 239600.000    0.178
 239650.000    0.181
 239700.000    0.188
 239750.000    0.213
 239800.000    0.260
 239850.000    0.217
 239900.000    0.206
 239950.000    0.205
 240000.000    0.173
 240050.000    0.218
 240100.000    0.175
 240150.000    0.183
 240200.000    0.181
 240250.000    0.178
 240300.000    0.231
 240350.000    0.182
 240400.000    0.197
 240450.000    0.172
 240500.000    0.235
 240550.000    0.182
 240600.000    0.187
 240650.000    0.167
 240700.000    0.174
 240750.000    0.177
 240800.000    0.181
 240850.000    0.177
 240900.000    0.175
 240950.000    0.186
 241000.000    0.194
 241050.000    0.193
 241100.000    0.180
 241150.000    0.201
 241200.000    0.243
 241250.000    0.178
 241300.000    0.289
 241350.000    0.177
 241400.000    0.197
 241450.000    0.214
 241500.000    0.178
 241550.000    0.192
 241600.000    0.191
 241650.000    0.218
 241700.000    0.186
 241750.000    0.193
 241800.000    0.204
 241850.000    0.187
 241900.000    0.237
 241950.000    0.249
 242000.000    0.194
 242050.000    0.261
 242100.000    0.251
 242150.000    0.189
 242200.000    0.201
 242250.000    0.190
 242300.000    0.232
 242350.000    0.203
 242400.000    0.190
 242450.000    0.188
 242500.000    0.196
 242550.000    0.183
 242600.000    0.159
 242650.000    0.174
 242700.000    0.190
 242750.000    0.178
 242800.000    0.189
 242850.000    0.212
 242900.000    0.211
 242950.000    0.184
 243000.000    0.188
 243050.000    0.210
 243100.000    0.265
 243150.000    0.176
 243200.000    0.193
 243250.000    0.168
 243300.000    0.251
 243350.000    0.199
 243400.000    0.176
 243450.000    0.221
 243500.000    0.188
 243550.000    0.231
 243600.000    0.230
 243650.000    0.192
 243700.000    0.200
 243750.000    0.263
 243800.000    0.210
 243850.000    0.190
 243900.000    0.192
 243950.000    0.182
 244000.000    0.216
 244050.000    0.175
 244100.000    0.205
 244150.000    0.196
 244200.000    0.194
 244250.000    0.212
 244300.000    0.210
 244350.000    0.298
 244400.000    0.182
 244450.000    0.243
 244500.000    0.183
 244550.000    0.182
 244600.000    0.197
 244650.000    0.268
 244700.000    0.189
 244750.000    0.229
 244800.000    0.273
 244850.000    0.219
 244900.000    0.256
 244950.000    0.204
 245000.000    0.274
 245050.000    0.207
 245100.000    0.235
 245150.000    0.187
 245200.000    0.217
 245250.000    0.193
 245300.000    0.332
 245350.000    0.321
 245400.000    0.348
 245450.000    0.354
 245500.000    0.343
 245550.000    0.354
 245600.000    0.264
 245650.000    0.197
 245700.000    0.246
 245750.000    0.199
 245800.000    0.207
 245850.000    0.208
 245900.000    0.214
 245950.000    0.207
 246000.000    0.185
 246050.000    0.209
 246100.000    0.220
 246150.000    0.188
 246200.000    0.168
 246250.000    0.189
 246300.000    0.193
 246350.000    0.194
 246400.000    0.193
 246450.000    0.213
 246500.000    0.189
 246550.000    0.186
 246600.000    0.221
 246650.000    0.173
 246700.000    0.186
 246750.000    0.187
 246800.000    0.198
 246850.000    0.185
 246900.000    0.185
 246950.000    0.183
 247000.000    0.186
 247050.000    0.175
 247100.000    0.189
 247150.000    0.200
 247200.000    0.188
 247250.000    0.206
 247300.000    0.217
 247350.000    0.191
 247400.000    0.186
 247450.000    0.198
 247500.000    0.191
 247550.000    0.197
 247600.000    0.220
 247650.000    0.205
 247700.000    0.194
 247750.000    0.196
 247800.000    0.184
 247850.000    0.181
 247900.000    0.192
 247950.000    0.177
 248000.000    0.172
 248050.000    0.232
 248100.000    0.185
 248150.000    0.197
 248200.000    0.182
 248250.000    0.198
 248300.000    0.196
 248350.000    0.216
 248400.000    0.264
 248450.000    0.184
 248500.000    0.253
 248550.000    0.185
 248600.000    0.226
 248650.000    0.190
 248700.000    0.181
 248750.000    0.191
 248800.000    0.302
 248850.000    0.212
 248900.000    0.186
 248950.000    0.298
 249000.000    0.190
 249050.000    0.212
 249100.000    0.248
 249150.000    0.259
 249200.000    0.281
 249250.000    0.218
 249300.000    0.176
 249350.000    0.180
 249400.000    0.209
 249450.000    0.193
 249500.000    0.214
 249550.000    0.176
 249600.000    0.217
 249650.000    0.259
 249700.000    0.339
 249750.000    0.259
 249800.000    0.196
 249850.000    0.353
 249900.000    0.304
 249950.000    0.332
 250000.000    0.255
 250050.000    0.279
 250100.000    0.302
 250150.000    0.316
 250200.000    0.290
 250250.000    0.190
 250300.000    0.191
 250350.000    0.191
 250400.000    0.197
 250450.000    0.183
 250500.000    0.201
 250550.000    0.173
 250600.000    0.194
 250650.000    0.169
 250700.000    0.192
 250750.000    0.190
 250800.000    0.193
 250850.000    0.188
 250900.000    0.178
 250950.000    0.186
 251000.000    0.171
 251050.000    0.187
 251100.000    0.182
 251150.000    0.172
 251200.000    0.196
 251250.000    0.207
 251300.000    0.213
 251350.000    0.181
 251400.000    0.181
 251450.000    0.191
 251500.000    0.191
 251550.000    0.191
 251600.000    0.185
 251650.000    0.188
 251700.000    0.198
 251750.000    0.208
 251800.000    0.181
 251850.000    0.194
 251900.000    0.183
 251950.000    0.198
 252000.000    0.175
 252050.000    0.172
 252100.000    0.173
 252150.000    0.177
 252200.000    0.191
 252250.000    0.179
 252300.000    0.216
 252350.000    0.169
 252400.000    0.174
 252450.000    0.206
 252500.000    0.186
 252550.000    0.213
 252600.000    0.189
 252650.000    0.179
 252700.000    0.183
 252750.000    0.171
 252800.000    0.181
 252850.000    0.192
 252900.000    0.182
 252950.000    0.183
 253000.000    0.174
 253050.000    0.186
 253100.000    0.204
 253150.000    0.176
 253200.000    0.196
 253250.000    0.177
 253300.000    0.188
 253350.000    0.175
 253400.000    0.192
 253450.000    0.204
 253500.000    0.180
 253550.000    0.191
 253600.000    0.185
 253650.000    0.184
 253700.000    0.164
 253750.000    0.187
 253800.000    0.201
 253850.000    0.183
 253900.000    0.189
 253950.000    0.189
 254000.000    0.179
 254050.000    0.214
 254100.000    0.193
 254150.000    0.162
 254200.000    0.175
 254250.000    0.225
 254300.000    0.196
 254350.000    0.230
 254400.000    0.261
 254450.000    0.239
 254500.000    0.329
 254550.000    0.242
 254600.000    0.253
 254650.000    0.249
 254700.000    0.229
 254750.000    0.255
 254800.000    0.255
 254850.000    0.259
 254900.000    0.305
 254950.000    0.248
 255000.000    0.225
 255050.000    0.218
 255100.000    0.247
 255150.000    0.238
 255200.000    0.240
 255250.000    0.264
 255300.000    0.268
 255350.000    0.308
 255400.000    0.264
 255450.000    0.235
 255500.000    0.264
 255550.000    0.319
 255600.000    0.252
 255650.000    0.227
 255700.000    0.251
 255750.000    0.266
 255800.000    0.319
 255850.000    0.277
 255900.000    0.238
 255950.000    0.209
 256000.000    0.315
 256050.000    0.276
 256100.000    0.327
 256150.000    0.282
 256200.000    0.292
 256250.000    0.267
 256300.000    0.276
 256350.000    0.239
 256400.000    0.284
 256450.000    0.258
 256500.000    0.258
 256550.000    0.250
 256600.000    0.218
 256650.000    0.261
 256700.000    0.276
 256750.000    0.183
 256800.000    0.282
 256850.000    0.280
 256900.000    0.258
 256950.000    0.273
 257000.000    0.180
 257050.000    0.178
 257100.000    0.190
 257150.000    0.182
 257200.000    0.244
 257250.000    0.200
 257300.000    0.186
 257350.000    0.174
 257400.000    0.218
 257450.000    0.193
 257500.000    0.179
 257550.000    0.169
 257600.000    0.179
 257650.000    0.174
 257700.000    0.181
 257750.000    0.199
 257800.000    0.183
 257850.000    0.173
 257900.000    0.182
 257950.000    0.183
 258000.000    0.176
 258050.000    0.163
 258100.000    0.166
 258150.000    0.262
 258200.000    0.187
 258250.000    0.177
 258300.000    0.177
 258350.000    0.186
 258400.000    0.174
 258450.000    0.220
 258500.000    0.191
 258550.000    0.265
 258600.000    0.226
 258650.000    0.308
 258700.000    0.274
 258750.000    0.293
 258800.000    0.279
 258850.000    0.296
 258900.000    0.321
 258950.000    0.308
 259000.000    0.337
 259050.000    0.263
 259100.000    0.277
 259150.000    0.250
 259200.000    0.264
 259250.000    0.307
 259300.000    0.295
 259350.000    0.224
 259400.000    0.275
 259450.000    0.240
 259500.000    0.235
 259550.000    0.245
 259600.000    0.244
 259650.000    0.262
 259700.000    0.277
 259750.000    0.289
 259800.000    0.271
 259850.000    0.257
 259900.000    0.289
 259950.000    0.268
 260000.000    0.260
 260050.000    0.232
 260100.000    0.275
 260150.000    0.239
 260200.000    0.264
 260250.000    0.277
 260300.000    0.247
 260350.000    0.280
 260400.000    0.261
 260450.000    0.280
 260500.000    0.285
 260550.000    0.259
 260600.000    0.264
 260650.000    0.333
 260700.000    0.266
 260750.000    0.248
 260800.000    0.297
 260850.000    0.289
 260900.000    0.305
 260950.000    0.315
 261000.000    0.288
 261050.000    0.304
 261100.000    0.245
 261150.000    0.322
 261200.000    0.182
 261250.000    0.193
 261300.000    0.174
 261350.000    0.190
 261400.000    0.175
 261450.000    0.226
 261500.000    0.168
 261550.000    0.193
 261600.000    0.173
 261650.000    0.189
 261700.000    0.192
 261750.000    0.176
 261800.000    0.179
 261850.000    0.187
 261900.000    0.182
 261950.000    0.179
 262000.000    0.185
 262050.000    0.176
 262100.000    0.171
 262150.000    0.185
 262200.000    0.197
 262250.000    0.207
 262300.000    0.191
 262350.000    0.182
 262400.000    0.177
 262450.000    0.173
 262500.000    0.187
 262550.000    0.178
 262600.000    0.186
 262650.000    0.175
 262700.000    0.177
 262750.000    0.217
 262800.000    0.173
 262850.000    0.242
 262900.000    0.205
 262950.000    0.208
 263000.000    0.175
 263050.000    0.193
 263100.000    0.168
 263150.000    0.184
 263200.000    0.195
 263250.000    0.188
 263300.000    0.175
 263350.000    0.174
 263400.000    0.198
 263450.000    0.183
 263500.000    0.173
 263550.000    0.180
 263600.000    0.170
 263650.000    0.167
 263700.000    0.186
 263750.000    0.181
 263800.000    0.180
 263850.000    0.182
 263900.000    0.178
 263950.000    0.184
 264000.000    0.181
 264050.000    0.170
 264100.000    0.188
 264150.000    0.189
 264200.000    0.183
 264250.000    0.175
 264300.000    0.207
 264350.000    0.180
 264400.000    0.205
 264450.000    0.178
 264500.000    0.177
 264550.000    0.182
 264600.000    0.198
 264650.000    0.180
 264700.000    0.169
 264750.000    0.191
 264800.000    0.172
 264850.000    0.169
 264900.000    0.191
 264950.000    0.242
 265000.000    0.185
 265050.000    0.217
 265100.000    0.178
 265150.000    0.176
 265200.000    0.174
 265250.000    0.183
 265300.000    0.174
 265350.000    0.186
 265400.000    0.181
 265450.000    0.197
 265500.000    0.174
 265550.000    0.175
 265600.000    0.168
 265650.000    0.183
 265700.000    0.177
 265750.000    0.170
 265800.000    0.186
 265850.000    0.193
 265900.000    0.202
 265950.000    0.189
 266000.000    0.199
 266050.000    0.192
 266100.000    0.187
 266150.000    0.169
 266200.000    0.185
 266250.000    0.182
 266300.000    0.175
 266350.000    0.196
 266400.000    0.184
 266450.000    0.170
 266500.000    0.180
 266550.000    0.174
 266600.000    0.181
 266650.000    0.176
 266700.000    0.182
 266750.000    0.180
 266800.000    0.195
 266850.000    0.181
 266900.000    0.193
 266950.000    0.179
 267000.000    0.191
 267050.000    0.188
 267100.000    0.180
 267150.000    0.180
 267200.000    0.209
 267250.000    0.176
 267300.000    0.189
 267350.000    0.183
 267400.000    0.174
 267450.000    0.190
 267500.000    0.183
 267550.000    0.186
 267600.000    0.182
 267650.000    0.182
 267700.000    0.192
 267750.000    0.188
 267800.000    0.186
 267850.000    0.189
 267900.000    0.180
 267950.000    0.188
 268000.000    0.174
 268050.000    0.180
 268100.000    0.231
 268150.000    0.194
 268200.000    0.201
 268250.000    0.197
 268300.000    0.201
 268350.000    0.188
 268400.000    0.189
 268450.000    0.175
 268500.000    0.193
 268550.000    0.245
 268600.000    0.271
 268650.000    0.206
 268700.000    0.178
 268750.000    0.184
 268800.000    0.189
 268850.000    0.200
 268900.000    0.180
 268950.000    0.197
 269000.000    0.196
 269050.000    0.226
 269100.000    0.172
 269150.000    0.185
 269200.000    0.203
 269250.000    0.189
 269300.000    0.180
 269350.000    0.187
 269400.000    0.205
 269450.000    0.182
 269500.000    0.192
 269550.000    0.185
 269600.000    0.191
 269650.000    0.208
 269700.000    0.186
 269750.000    0.188
 269800.000    0.214
 269850.000    0.180
 269900.000    0.181
 269950.000    0.189
 270000.000    0.182
 270050.000    0.177
 270100.000    0.171
 270150.000    0.182
 270200.000    0.188
 270250.000    0.171
 270300.000    0.179
 270350.000    0.170
 270400.000    0.180
 270450.000    0.165
 270500.000    0.214
 270550.000    0.171
 270600.000    0.186
 270650.000    0.178
 270700.000    0.190
 270750.000    0.169
 270800.000    0.170
 270850.000    0.174
 270900.000    0.170
 270950.000    0.190
 271000.000    0.184
 271050.000    0.188
 271100.000    0.183
 271150.000    0.169
 271200.000    0.172
 271250.000    0.184
 271300.000    0.179
 271350.000    0.201
 271400.000    0.181
 271450.000    0.162
 271500.000    0.204
 271550.000    0.177
 271600.000    0.162
 271650.000    0.190
 271700.000    0.212
 271750.000    0.183
 271800.000    0.182
 271850.000    0.186
 271900.000    0.206
 271950.000    0.191
 272000.000    0.188
 272050.000    0.175
 272100.000    0.189
 272150.000    0.238
 272200.000    0.194
 272250.000    0.193
 272300.000    0.179
 272350.000    0.181
 272400.000    0.173
 272450.000    0.176
 272500.000    0.192
 272550.000    0.196
 272600.000    0.188
 272650.000    0.189
 272700.000    0.195
 272750.000    0.186
 272800.000    0.181
 272850.000    0.202
 272900.000    0.178
 272950.000    0.199
 273000.000    0.181
 273050.000    0.188
 273100.000    0.178
 273150.000    0.206
 273200.000    0.190
 273250.000    0.209
 273300.000    0.178
 273350.000    0.188
 273400.000    0.194
 273450.000    0.189
 273500.000    0.202
 273550.000    0.224
 273600.000    0.169
 273650.000    0.177
 273700.000    0.176
 273750.000    0.182
 273800.000    0.177
 273850.000    0.202
 273900.000    0.212
 273950.000    0.176
 274000.000    0.174
 274050.000    0.184
 274100.000    0.169
 274150.000    0.180
 274200.000    0.185
 274250.000    0.184
 274300.000    0.192
 274350.000    0.172
 274400.000    0.207
 274450.000    0.219
 274500.000    0.188
 274550.000    0.183
 274600.000    0.200
 274650.000    0.217
 274700.000    0.187
 274750.000    0.205
 274800.000    0.189
 274850.000    0.195
 274900.000    0.180
 274950.000    0.188
 275000.000    0.187
 275050.000    0.177
 275100.000    0.171
 275150.000    0.213
 275200.000    0.204
 275250.000    0.183
 275300.000    0.204
 275350.000    0.187
 275400.000    0.186
 275450.000    0.165
 275500.000    0.203
 275550.000    0.199
 275600.000    0.185
 275650.000    0.201
 275700.000    0.179
 275750.000    0.170
 275800.000    0.192
 275850.000    0.188
 275900.000    0.196
 275950.000    0.176
 276000.000    0.165
 276050.000    0.178
 276100.000    0.182
 276150.000    0.188
 276200.000    0.182
 276250.000    0.194
 276300.000    0.182
 276350.000    0.208
 276400.000    0.182
 276450.000    0.184
 276500.000    0.192
 276550.000    0.201
 276600.000    0.184
 276650.000    0.194
 276700.000    0.181
 276750.000    0.190
 276800.000    0.208
 276850.000    0.174
 276900.000    0.214
 276950.000    0.219
 277000.000    0.235
 277050.000    0.210
 277100.000    0.200
 277150.000    0.169
 277200.000    0.175
 277250.000    0.200
 277300.000    0.175
 277350.000    0.178
 277400.000    0.177
 277450.000    0.175
 277500.000    0.170
 277550.000    0.173
 277600.000    0.193
 277650.000    0.177
 277700.000    0.176
 277750.000    0.168
 277800.000    0.194
 277850.000    0.177
 277900.000    0.166
 277950.000    0.173
 278000.000    0.199
 278050.000    0.179
 278100.000    0.194
 278150.000    0.181
 278200.000    0.187
 278250.000    0.183
 278300.000    0.194
 278350.000    0.191
 278400.000    0.209
 278450.000    0.183
 278500.000    0.200
 278550.000    0.192
 278600.000    0.162
 278650.000    0.186
 278700.000    0.180
 278750.000    0.180
 278800.000    0.183
 278850.000    0.177
 278900.000    0.180
 278950.000    0.189
 279000.000    0.192
 279050.000    0.183
 279100.000    0.188
 279150.000    0.202
 279200.000    0.193
 279250.000    0.184
 279300.000    0.173
 279350.000    0.172
 279400.000    0.180
 279450.000    0.193
 279500.000    0.190
 279550.000    0.186
 279600.000    0.187
 279650.000    0.168
 279700.000    0.182
 279750.000    0.194
 279800.000    0.179
 279850.000    0.169
 279900.000    0.188
 279950.000    0.193
 280000.000    0.198
 280050.000    0.173
 280100.000    0.196
 280150.000    0.187
 280200.000    0.205
 280250.000    0.185
 280300.000    0.189
 280350.000    0.178
 280400.000    0.183
 280450.000    0.239
 280500.000    0.193
 280550.000    0.193
 280600.000    0.204
 280650.000    0.176
 280700.000    0.177
 280750.000    0.205
 280800.000    0.238
 280850.000    0.220
 280900.000    0.215
 280950.000    0.222
 281000.000    0.187
 281050.000    0.179
 281100.000    0.179
 281150.000    0.177
 281200.000    0.201
 281250.000    0.200
 281300.000    0.175
 281350.000    0.189
 281400.000    0.187
 281450.000    0.170
 281500.000    0.190
 281550.000    0.189
 281600.000    0.192
 281650.000    0.194
 281700.000    0.199
 281750.000    0.228
 281800.000    0.186
 281850.000    0.212
 281900.000    0.192
 281950.000    0.235
 282000.000    0.209
 282050.000    0.184
 282100.000    0.184
 282150.000    0.190
 282200.000    0.198
 282250.000    0.196
 282300.000    0.197
 282350.000    0.179
 282400.000    0.199
 282450.000    0.187
 282500.000    0.175
 282550.000    0.179
 282600.000    0.184
 282650.000    0.185
 282700.000    0.179
 282750.000    0.181
 282800.000    0.192
 282850.000    0.194
 282900.000    0.186
 282950.000    0.183
 283000.000    0.194
 283050.000    0.214
 283100.000    0.181
 283150.000    0.181
 283200.000    0.205
 283250.000    0.187
 283300.000    0.231
 283350.000    0.192
 283400.000    0.167
 283450.000    0.186
 283500.000    0.180
 283550.000    0.177
 283600.000    0.192
 283650.000    0.196
 283700.000    0.169
 283750.000    0.198
 283800.000    0.177
 283850.000    0.181
 283900.000    0.194
 283950.000    0.185
 284000.000    0.192
 284050.000    0.183
 284100.000    0.196
 284150.000    0.189
 284200.000    0.194
 284250.000    0.189
 284300.000    0.213
 284350.000    0.167
 284400.000    0.200
 284450.000    0.214
 284500.000    0.192
 284550.000    0.170
 284600.000    0.174
 284650.000    0.180
 284700.000    0.172
 284750.000    0.188
 284800.000    0.211
 284850.000    0.186
 284900.000    0.188
 284950.000    0.200
 285000.000    0.173
 285050.000    0.176
 285100.000    0.197
 285150.000    0.177
 285200.000    0.188
 285250.000    0.188
 285300.000    0.188
 285350.000    0.191
 285400.000    0.180
 285450.000    0.180
 285500.000    0.185
 285550.000    0.233
 285600.000    0.195
 285650.000    0.196
 285700.000    0.178
 285750.000    0.197
 285800.000    0.181
 285850.000    0.198
 285900.000    0.173
 285950.000    0.204
 286000.000    0.201
 286050.000    0.183
 286100.000    0.177
 286150.000    0.211
 286200.000    0.196
 286250.000    0.173
 286300.000    0.178
 286350.000    0.192
 286400.000    0.229
 286450.000    0.221
 286500.000    0.232
 286550.000    0.216
 286600.000    0.221
 286650.000    0.242
 286700.000    0.201
 286750.000    0.225
 286800.000    0.221
 286850.000    0.177
 286900.000    0.189
 286950.000    0.187
 287000.000    0.184
 287050.000    0.188
 287100.000    0.202
 287150.000    0.188
 287200.000    0.179
 287250.000    0.180
 287300.000    0.180
 287350.000    0.196
 287400.000    0.195
 287450.000    0.182
 287500.000    0.190
 287550.000    0.200
 287600.000    0.227
 287650.000    0.188
 287700.000    0.198
 287750.000    0.177
 287800.000    0.194
 287850.000    0.178
 287900.000    0.193
 287950.000    0.196
 288000.000    0.231
 288050.000    0.198
 288100.000    0.227
 288150.000    0.187
 288200.000    0.206
 288250.000    0.189
 288300.000    0.217
 288350.000    0.273
 288400.000    0.296
 288450.000    0.316
 288500.000    0.228
 288550.000    0.196
 288600.000    0.336
 288650.000    0.218
 288700.000    0.234
 288750.000    0.263
 288800.000    0.284
 288850.000    0.245
 288900.000    0.197
 288950.000    0.236
 289000.000    0.263
 289050.000    0.261
 289100.000    0.267
 289150.000    0.227
 289200.000    0.190
 289250.000    0.182
 289300.000    0.214
 289350.000    0.171
 289400.000    0.180
 289450.000    0.202
 289500.000    0.192
 289550.000    0.189
 289600.000    0.186
 289650.000    0.187
 289700.000    0.181
 289750.000    0.217
 289800.000    0.210
 289850.000    0.251
 289900.000    0.173
 289950.000    0.206
 290000.000    0.186
 290050.000    0.179
 290100.000    0.206
 290150.000    0.196
 290200.000    0.194
 290250.000    0.191
 290300.000    0.183
 290350.000    0.212
 290400.000    0.174
 290450.000    0.178
 290500.000    0.193
 290550.000    0.172
 290600.000    0.177
 290650.000    0.174
 290700.000    0.221
 290750.000    0.188
 290800.000    0.242
 290850.000    0.205
 290900.000    0.193
 290950.000    0.198
 291000.000    0.179
 291050.000    0.199
 291100.000    0.186
 291150.000    0.171
 291200.000    0.206
 291250.000    0.196
 291300.000    0.186
 291350.000    0.193
 291400.000    0.285
 291450.000    0.205
 291500.000    0.232
 291550.000    0.363
 291600.000    0.315
 291650.000    0.320
 291700.000    0.282
 291750.000    0.210
 291800.000    0.173
 291850.000    0.174
 291900.000    0.186
 291950.000    0.171
 292000.000    0.182
 292050.000    0.275
 292100.000    0.178
 292150.000    0.190
 292200.000    0.177
 292250.000    0.187
 292300.000    0.213
 292350.000    0.212
 292400.000    0.183
 292450.000    0.179
 292500.000    0.174
 292550.000    0.199
 292600.000    0.194
 292650.000    0.236
 292700.000    0.185
 292750.000    0.171
 292800.000    0.265
 292850.000    0.200
 292900.000    0.183
 292950.000    0.185
 293000.000    0.183
 293050.000    0.195
 293100.000    0.187
 293150.000    0.175
 293200.000    0.169
 293250.000    0.176
 293300.000    0.198
 293350.000    0.174
 293400.000    0.194
 293450.000    0.238
 293500.000    0.167
 293550.000    0.172
 293600.000    0.183
 293650.000    0.182
 293700.000    0.212
 293750.000    0.179
 293800.000    0.194
 293850.000    0.171
 293900.000    0.172
 293950.000    0.171
 294000.000    0.194
 294050.000    0.282
 294100.000    0.260
 294150.000    0.345
 294200.000    0.289
 294250.000    0.335
 294300.000    0.305
 294350.000    0.296
 294400.000    0.318
 294450.000    0.281
 294500.000    0.293
 294550.000    0.324
 294600.000    0.339
 294650.000    0.319
 294700.000    0.299
 294750.000    0.303
 294800.000    0.324
 294850.000    0.329
 294900.000    0.307
 294950.000    0.254
 295000.000    0.192
 295050.000    0.339
 295100.000    0.330
 295150.000    0.320
 295200.000    0.223
 295250.000    0.178
 295300.000    0.187
 295350.000    0.208
 295400.000    0.175
 295450.000    0.171
 295500.000    0.180
 295550.000    0.196
 295600.000    0.266
 295650.000    0.243
 295700.000    0.203
 295750.000    0.233
 295800.000    0.260
 295850.000    0.245
 295900.000    0.299
 295950.000    0.183
 296000.000    0.176
 296050.000    0.175
 296100.000    0.192
 296150.000    0.189
 296200.000    0.181
 296250.000    0.209
 296300.000    0.176
 296350.000    0.184
 296400.000    0.195
 296450.000    0.223
 296500.000    0.187
 296550.000    0.184
 296600.000    0.218
 296650.000    0.192
 296700.000    0.198
 296750.000    0.204
 296800.000    0.207
 296850.000    0.197
 296900.000    0.197
 296950.000    0.183
 297000.000    0.191
 297050.000    0.182
 297100.000    0.177
 297150.000    0.192
 297200.000    0.200
 297250.000    0.172
 297300.000    0.176
 297350.000    0.177
 297400.000    0.185
 297450.000    0.229
 297500.000    0.191
 297550.000    0.177
 297600.000    0.210
 297650.000    0.197
 297700.000    0.182
 297750.000    0.230
 297800.000    0.195
 297850.000    0.177
 297900.000    0.187
 297950.000    0.185
 298000.000    0.193
 298050.000    0.192
 298100.000    0.181
 298150.000    0.175
 298200.000    0.177
 298250.000    0.200
 298300.000    0.186
 298350.000    0.199
 298400.000    0.212
 298450.000    0.203
 298500.000    0.202
 298550.000    0.175
 298600.000    0.190
 298650.000    0.203
 298700.000    0.183
 298750.000    0.190
 298800.000    0.201
 298850.000    0.188
 298900.000    0.176
 298950.000    0.181
 299000.000    0.204
 299050.000    0.201
 299100.000    0.182
 299150.000    0.210
 299200.000    0.184
 299250.000    0.202
 299300.000    0.197
 299350.000    0.181
 299400.000    0.199
 299450.000    0.195
 299500.000    0.206
 299550.000    0.197
 299600.000    0.204
 299650.000    0.203
 299700.000    0.187
 299750.000    0.201
 299800.000    0.187
 299850.000    0.214
 299900.000    0.181
 299950.000    0.188
 300000.000    0.190
 300050.000    0.180
 300100.000    0.183
 300150.000    0.181
 300200.000    0.206
 300250.000    0.209
 300300.000    0.212
 300350.000    0.206
 300400.000    0.179
 300450.000    0.203
 300500.000    0.173
 300550.000    0.210
 300600.000    0.224
 300650.000    0.230
 300700.000    0.191
 300750.000    0.226
 300800.000    0.181
 300850.000    0.202
 300900.000    0.186
 300950.000    0.185
 301000.000    0.180
 301050.000    0.212
 301100.000    0.191
 301150.000    0.193
 301200.000    0.181
 301250.000    0.192
 301300.000    0.188
 301350.000    0.195
 301400.000    0.209
 301450.000    0.193
 301500.000    0.214
 301550.000    0.206
 301600.000    0.229
 301650.000    0.188
 301700.000    0.194
 301750.000    0.222
 301800.000    0.202
 301850.000    0.185
 301900.000    0.196
 301950.000    0.194
 302000.000    0.185
 302050.000    0.231
 302100.000    0.228
 302150.000    0.234
 302200.000    0.234
 302250.000    0.196
 302300.000    0.207
 302350.000    0.209
 302400.000    0.191
 302450.000    0.194
 302500.000    0.202
 302550.000    0.212
 302600.000    0.228
 302650.000    0.203
 302700.000    0.234
 302750.000    0.232
 302800.000    0.218
 302850.000    0.192
 302900.000    0.189
 302950.000    0.195
 303000.000    0.223
 303050.000    0.189
 303100.000    0.196
 303150.000    0.205
 303200.000    0.198
 303250.000    0.200
 303300.000    0.205
 303350.000    0.181
 303400.000    0.193
 303450.000    0.221
 303500.000    0.190
 303550.000    0.179
 303600.000    0.197
 303650.000    0.179
 303700.000    0.211
 303750.000    0.224
 303800.000    0.211
 303850.000    0.177
 303900.000    0.194
 303950.000    0.174
 304000.000    0.249
 304050.000    0.177
 304100.000    0.186
 304150.000    0.179
 304200.000    0.184
 304250.000    0.195
 304300.000    0.175
 304350.000    0.220
 304400.000    0.196
 304450.000    0.194
 304500.000    0.198
 304550.000    0.197
 304600.000    0.207
 304650.000    0.180
 304700.000    0.206
 304750.000    0.198
 304800.000    0.210
 304850.000    0.203
 304900.000    0.198
 304950.000    0.198
 305000.000    0.191
 305050.000    0.197
 305100.000    0.188
 305150.000    0.204
 305200.000    0.198
 305250.000    0.203
 305300.000    0.211
 305350.000    0.199
 305400.000    0.226
 305450.000    0.208
 305500.000    0.200
 305550.000    0.194
 305600.000    0.216
 305650.000    0.196
 305700.000    0.226
 305750.000    0.212
 305800.000    0.207
 305850.000    0.231
 305900.000    0.190
 305950.000    0.195
 306000.000    0.189
 306050.000    0.189
 306100.000    0.213
 306150.000    0.172
 306200.000    0.210
 306250.000    0.231
 306300.000    0.191
 306350.000    0.211
 306400.000    0.179
 306450.000    0.185
 306500.000    0.190
 306550.000    0.175
 306600.000    0.189
 306650.000    0.187
 306700.000    0.241
 306750.000    0.217
 306800.000    0.190
 306850.000    0.204
 306900.000    0.185
 306950.000    0.189
 307000.000    0.193
 307050.000    0.199
 307100.000    0.222
 307150.000    0.192
 307200.000    0.195
 307250.000    0.188
 307300.000    0.184
 307350.000    0.203
 307400.000    0.207
 307450.000    0.200
 307500.000    0.187
 307550.000    0.192
 307600.000    0.186
 307650.000    0.230
 307700.000    0.186
 307750.000    0.205
 307800.000    0.193
 307850.000    0.173
 307900.000    0.197
 307950.000    0.221
 308000.000    0.185
 308050.000    0.221
 308100.000    0.190
 308150.000    0.199
 308200.000    0.180
 308250.000    0.192
 308300.000    0.190
 308350.000    0.203
 308400.000    0.209
 308450.000    0.200
 308500.000    0.200
 308550.000    0.193
 308600.000    0.184
 308650.000    0.190
 308700.000    0.183
 308750.000    0.194
 308800.000    0.194
 308850.000    0.207
 308900.000    0.198
 308950.000    0.184
 309000.000    0.196
 309050.000    0.169
 309100.000    0.191
 309150.000    0.207
 309200.000    0.178
 309250.000    0.189
 309300.000    0.194
 309350.000    0.206
 309400.000    0.199
 309450.000    0.182
 309500.000    0.185
 309550.000    0.192
 309600.000    0.185
 309650.000    0.187
 309700.000    0.185
 309750.000    0.189
 309800.000    0.198
 309850.000    0.200
 309900.000    0.192
 309950.000    0.198
 310000.000    0.188
 310050.000    0.185
 310100.000    0.234
 310150.000    0.175
 310200.000    0.228
 310250.000    0.179
 310300.000    0.193
 310350.000    0.189
 310400.000    0.208
 310450.000    0.184
 310500.000    0.195
 310550.000    0.184
 310600.000    0.191
 310650.000    0.202
 310700.000    0.205
 310750.000    0.185
 310800.000    0.196
 310850.000    0.221
 310900.000    0.216
 310950.000    0.176
 311000.000    0.210
 311050.000    0.212
 311100.000    0.184
 311150.000    0.186
 311200.000    0.178
 311250.000    0.235
 311300.000    0.191
 311350.000    0.194
 311400.000    0.172
 311450.000    0.172
 311500.000    0.194
 311550.000    0.206
 311600.000    0.178
 311650.000    0.190
 311700.000    0.189
 311750.000    0.201
 311800.000    0.181
 311850.000    0.195
 311900.000    0.181
 311950.000    0.194
 312000.000    0.224
 312050.000    0.218
 312100.000    0.183
 312150.000    0.205
 312200.000    0.210
 312250.000    0.199
 312300.000    0.181
 312350.000    0.217
 312400.000    0.219
 312450.000    0.189
 312500.000    0.209
 312550.000    0.201
 312600.000    0.266
 312650.000    0.171
 312700.000    0.241
 312750.000    0.181
 312800.000    0.177
 312850.000    0.178
 312900.000    0.234
 312950.000    0.205
 313000.000    0.189
 313050.000    0.177
 313100.000    0.195
 313150.000    0.204
 313200.000    0.186
 313250.000    0.187
 313300.000    0.183
 313350.000    0.185
 313400.000    0.220
 313450.000    0.226
 313500.000    0.197
 313550.000    0.182
 313600.000    0.183
 313650.000    0.220
 313700.000    0.191
 313750.000    0.211
 313800.000    0.189
 313850.000    0.202
 313900.000    0.186
 313950.000    0.219
 314000.000    0.178
 314050.000    0.186
 314100.000    0.210
 314150.000    0.192
 314200.000    0.193
 314250.000    0.181
 314300.000    0.196
 314350.000    0.211
 314400.000    0.247
 314450.000    0.195
 314500.000    0.215
 314550.000    0.191
 314600.000    0.189
 314650.000    0.185
 314700.000    0.190
 314750.000    0.197
 314800.000    0.188
 314850.000    0.189
 314900.000    0.172
 314950.000    0.188
 315000.000    0.189
 315050.000    0.183
 315100.000    0.183
 315150.000    0.185
 315200.000    0.210
 315250.000    0.196
 315300.000    0.201
 315350.000    0.183
 315400.000    0.209
 315450.000    0.179
 315500.000    0.194
 315550.000    0.211
 315600.000    0.215
 315650.000    0.198
 315700.000    0.214
 315750.000    0.200
 315800.000    0.180
 315850.000    0.187
 315900.000    0.181
 315950.000    0.185
 316000.000    0.245
 316050.000    0.183
 316100.000    0.173
 316150.000    0.190
 316200.000    0.175
 316250.000    0.178
 316300.000    0.189
 316350.000    0.185
 316400.000    0.215
 316450.000    0.196
 316500.000    0.197
 316550.000    0.189
 316600.000    0.220
 316650.000    0.217
 316700.000    0.187
 316750.000    0.175
 316800.000    0.191
 316850.000    0.207
 316900.000    0.219
 316950.000    0.190
 317000.000    0.182
 317050.000    0.181
 317100.000    0.176
 317150.000    0.180
 317200.000    0.209
 317250.000    0.201
 317300.000    0.194
 317350.000    0.217
 317400.000    0.199
 317450.000    0.208
 317500.000    0.216
 317550.000    0.197
 317600.000    0.182
 317650.000    0.195
 317700.000    0.195
 317750.000    0.240
 317800.000    0.192
 317850.000    0.207
 317900.000    0.174
 317950.000    0.173
 318000.000    0.212
 318050.000    0.183
 318100.000    0.192
 318150.000    0.179
 318200.000    0.187
 318250.000    0.186
 318300.000    0.222
 318350.000    0.199
 318400.000    0.216
 318450.000    0.194
 318500.000    0.198
 318550.000    0.204
 318600.000    0.227
 318650.000    0.192
 318700.000    0.224
 318750.000    0.203
 318800.000    0.227
 318850.000    0.197
 318900.000    0.224
 318950.000    0.204
 319000.000    0.198
 319050.000    0.224
 319100.000    0.181
 319150.000    0.191
 319200.000    0.211
 319250.000    0.186
 319300.000    0.210
 319350.000    0.179
 319400.000    0.177
 319450.000    0.190
 319500.000    0.219
 319550.000    0.230
 319600.000    0.214
 319650.000    0.202
 319700.000    0.220
 319750.000    0.187
 319800.000    0.199
 319850.000    0.202
 319900.000    0.207
 319950.000    0.176
 320000.000    0.213
 320050.000    0.180
 320100.000    0.173
 320150.000    0.177
 320200.000    0.180
 320250.000    0.211
 320300.000    0.190
 320350.000    0.193
 320400.000    0.193
 320450.000    0.200
 320500.000    0.188
 320550.000    0.180
 320600.000    0.243
 320650.000    0.192
 320700.000    0.206
 320750.000    0.196
 320800.000    0.222
 320850.000    0.191
 320900.000    0.166
 320950.000    0.234
 321000.000    0.219
 321050.000    0.200
 321100.000    0.243
 321150.000    0.202
 321200.000    0.209
 321250.000    0.210
 321300.000    0.204
 321350.000    0.224
 321400.000    0.185
 321450.000    0.200
 321500.000    0.203
 321550.000    0.203
 321600.000    0.197
 321650.000    0.211
 321700.000    0.211
 321750.000    0.207
 321800.000    0.194
 321850.000    0.209
 321900.000    0.202
 321950.000    0.241
 322000.000    0.188
 322050.000    0.186
 322100.000    0.199
 322150.000    0.187
 322200.000    0.197
 322250.000    0.194
 322300.000    0.182
 322350.000    0.190
 322400.000    0.199
 322450.000    0.199
 322500.000    0.214
 322550.000    0.201
 322600.000    0.209
 322650.000    0.224
 322700.000    0.196
 322750.000    0.206
 322800.000    0.206
 322850.000    0.185
 322900.000    0.199
 322950.000    0.194
 323000.000    0.181
 323050.000    0.187
 323100.000    0.246
 323150.000    0.202
 323200.000    0.204
 323250.000    0.192
 323300.000    0.213
 323350.000    0.212
 323400.000    0.192
 323450.000    0.199
 323500.000    0.197
 323550.000    0.182
 323600.000    0.192
 323650.000    0.185
 323700.000    0.182
 323750.000    0.228
 323800.000    0.214
 323850.000    0.191
 323900.000    0.193
 323950.000    0.193
 324000.000    0.193
 324050.000    0.210
 324100.000    0.228
 324150.000    0.208
 324200.000    0.182
 324250.000    0.205
 324300.000    0.188
 324350.000    0.207
 324400.000    0.182
 324450.000    0.198
 324500.000    0.207
 324550.000    0.200
 324600.000    0.195
 324650.000    0.172
 324700.000    0.187
 324750.000    0.187
 324800.000    0.203
 324850.000    0.194
 324900.000    0.245
 324950.000    0.191
 325000.000    0.207
 325050.000    0.194
 325100.000    0.206
 325150.000    0.191
 325200.000    0.181
 325250.000    0.178
 325300.000    0.182
 325350.000    0.191
 325400.000    0.203
 325450.000    0.190
 325500.000    0.189
 325550.000    0.178
 325600.000    0.201
 325650.000    0.204
 325700.000    0.204
 325750.000    0.185
 325800.000    0.189
 325850.000    0.203
 325900.000    0.182
 325950.000    0.183
 326000.000    0.183
 326050.000    0.206
 326100.000    0.185
 326150.000    0.201
 326200.000    0.186
 326250.000    0.198
 326300.000    0.234
 326350.000    0.185
 326400.000    0.205
 326450.000    0.197
 326500.000    0.190
 326550.000    0.209
 326600.000    0.191
 326650.000    0.208
 326700.000    0.227
 326750.000    0.208
 326800.000    0.168
 326850.000    0.202
 326900.000    0.199
 326950.000    0.205
 327000.000    0.186
 327050.000    0.189
 327100.000    0.186
 327150.000    0.166
 327200.000    0.196
 327250.000    0.214
 327300.000    0.180
 327350.000    0.193
 327400.000    0.174
 327450.000    0.203
 327500.000    0.210
 327550.000    0.204
 327600.000    0.194
 327650.000    0.201
 327700.000    0.236
 327750.000    0.179
 327800.000    0.190
 327850.000    0.209
 327900.000    0.196
 327950.000    0.176
 328000.000    0.191
 328050.000    0.184
 328100.000    0.211
 328150.000    0.196
 328200.000    0.175
 328250.000    0.193
 328300.000    0.187
 328350.000    0.180
 328400.000    0.198
 328450.000    0.191
 328500.000    0.183
 328550.000    0.186
 328600.000    0.211
 328650.000    0.219
 328700.000    0.204
 328750.000    0.184
 328800.000    0.208
 328850.000    0.211
 328900.000    0.194
 328950.000    0.188
 329000.000    0.205
 329050.000    0.185
 329100.000    0.192
 329150.000    0.183
 329200.000    0.176
 329250.000    0.210
 329300.000    0.176
 329350.000    0.177
 329400.000    0.196
 329450.000    0.215
 329500.000    0.185
 329550.000    0.205
 329600.000    0.229
 329650.000    0.205
 329700.000    0.210
 329750.000    0.212
 329800.000    0.185
 329850.000    0.202
 329900.000    0.220
 329950.000    0.203
 330000.000    0.215
 330050.000    0.181
 330100.000    0.205
 330150.000    0.238
 330200.000    0.185
 330250.000    0.186
 330300.000    0.198
 330350.000    0.200
 330400.000    0.172
 330450.000    0.197
 330500.000    0.205
 330550.000    0.189
 330600.000    0.186
 330650.000    0.199
 330700.000    0.209
 330750.000    0.184
 330800.000    0.174
 330850.000    0.193
 330900.000    0.211
 330950.000    0.213
 331000.000    0.178
 331050.000    0.199
 331100.000    0.205
 331150.000    0.179
 331200.000    0.178
 331250.000    0.212
 331300.000    0.193
 331350.000    0.174
 331400.000    0.192
 331450.000    0.170
 331500.000    0.201
 331550.000    0.193
 331600.000    0.199
 331650.000    0.203
 331700.000    0.207
 331750.000    0.205
 331800.000    0.213
 331850.000    0.190
 331900.000    0.189
 331950.000    0.212
 332000.000    0.180
 332050.000    0.220
 332100.000    0.186
 332150.000    0.196
 332200.000    0.204
 332250.000    0.189
 332300.000    0.212
 332350.000    0.218
 332400.000    0.212
 332450.000    0.181
 332500.000    0.196
 332550.000    0.220
 332600.000    0.214
 332650.000    0.186
 332700.000    0.170
 332750.000    0.198
 332800.000    0.195
 332850.000    0.179
 332900.000    0.201
 332950.000    0.174
 333000.000    0.186
 333050.000    0.175
 333100.000    0.186
 333150.000    0.195
 333200.000    0.218
 333250.000    0.188
 333300.000    0.171
 333350.000    0.199
 333400.000    0.252
 333450.000    0.194
 333500.000    0.217
 333550.000    0.198
 333600.000    0.208
 333650.000    0.225
 333700.000    0.273
 333750.000    0.167
 333800.000    0.173
 333850.000    0.199
 333900.000    0.171
 333950.000    0.219
 334000.000    0.224
 334050.000    0.205
 334100.000    0.209
 334150.000    0.200
 334200.000    0.182
 334250.000    0.203
 334300.000    0.168
 334350.000    0.195
 334400.000    0.189
 334450.000    0.211
 334500.000    0.184
 334550.000    0.177
 334600.000    0.186
 334650.000    0.198
 334700.000    0.187
 334750.000    0.210
 334800.000    0.180
 334850.000    0.219
 334900.000    0.190
 334950.000    0.180
 335000.000    0.189
 335050.000    0.233
 335100.000    0.189
 335150.000    0.192
 335200.000    0.209
 335250.000    0.217
 335300.000    0.207
 335350.000    0.178
 335400.000    0.191
 335450.000    0.201
 335500.000    0.201
 335550.000    0.182
 335600.000    0.179
 335650.000    0.193
 335700.000    0.201
 335750.000    0.204
 335800.000    0.174
 335850.000    0.196
 335900.000    0.167
 335950.000    0.227
 336000.000    0.177
 336050.000    0.175
 336100.000    0.219
 336150.000    0.184
 336200.000    0.210
 336250.000    0.212
 336300.000    0.209
 336350.000    0.219
 336400.000    0.193
 336450.000    0.208
 336500.000    0.180
 336550.000    0.234
 336600.000    0.204
 336650.000    0.202
 336700.000    0.228
 336750.000    0.231
 336800.000    0.255
 336850.000    0.218
 336900.000    0.184
 336950.000    0.192
 337000.000    0.171
 337050.000    0.198
 337100.000    0.202
 337150.000    0.188
 337200.000    0.211
 337250.000    0.208
 337300.000    0.244
 337350.000    0.235
 337400.000    0.214
 337450.000    0.202
 337500.000    0.197
 337550.000    0.199
 337600.000    0.223
 337650.000    0.186
 337700.000    0.183
 337750.000    0.189
 337800.000    0.184
 337850.000    0.195
 337900.000    0.201
 337950.000    0.201
 338000.000    0.208
 338050.000    0.224
 338100.000    0.224
 338150.000    0.214
 338200.000    0.228
 338250.000    0.197
 338300.000    0.205
 338350.000    0.246
 338400.000    0.258
 338450.000    0.227
 338500.000    0.204
 338550.000    0.195
 338600.000    0.211
 338650.000    0.217
 338700.000    0.188
 338750.000    0.187
 338800.000    0.176
 338850.000    0.187
 338900.000    0.176
 338950.000    0.191
 339000.000    0.200
 339050.000    0.246
 339100.000    0.187
 339150.000    0.197
 339200.000    0.238
 339250.000    0.249
 339300.000    0.194
 339350.000    0.218
 339400.000    0.223
 339450.000    0.228
 339500.000    0.228
 339550.000    0.201
 339600.000    0.209
 339650.000    0.212
 339700.000    0.233
 339750.000    0.210
 339800.000    0.223
 339850.000    0.196
 339900.000    0.192
 339950.000    0.204
 340000.000    0.205
 340050.000    0.217
 340100.000    0.171
 340150.000    0.216
 340200.000    0.258
 340250.000    0.237
 340300.000    0.211
 340350.000    0.230
 340400.000    0.234
 340450.000    0.227
 340500.000    0.257
 340550.000    0.215
 340600.000    0.220
 340650.000    0.214
 340700.000    0.210
 340750.000    0.207
 340800.000    0.222
 340850.000    0.227
 340900.000    0.212
 340950.000    0.224
 341000.000    0.251
 341050.000    0.218
 341100.000    0.219
 341150.000    0.210
 341200.000    0.200
 341250.000    0.184
 341300.000    0.177
 341350.000    0.175
 341400.000    0.235
 341450.000    0.189
 341500.000    0.168
 341550.000    0.223
 341600.000    0.171
 341650.000    0.173
 341700.000    0.200
 341750.000    0.186
 341800.000    0.177
 341850.000    0.182
 341900.000    0.183
 341950.000    0.202
 342000.000    0.188
 342050.000    0.195
 342100.000    0.204
 342150.000    0.174
 342200.000    0.172
 342250.000    0.238
 342300.000    0.179
 342350.000    0.169
 342400.000    0.218
 342450.000    0.198
 342500.000    0.201
 342550.000    0.193
 342600.000    0.181
 342650.000    0.197
 342700.000    0.195
 342750.000    0.182
 342800.000    0.165
 342850.000    0.186
 342900.000    0.194
 342950.000    0.202
 343000.000    0.181
 343050.000    0.181
 343100.000    0.209
 343150.000    0.189
 343200.000    0.173
 343250.000    0.176
 343300.000    0.163
 343350.000    0.200
 343400.000    0.177
 343450.000    0.205
 343500.000    0.176
 343550.000    0.234
 343600.000    0.209
 343650.000    0.188
 343700.000    0.187
 343750.000    0.194
 343800.000    0.221
 343850.000    0.211
 343900.000    0.187
 343950.000    0.167
 344000.000    0.223
 344050.000    0.210
 344100.000    0.201
 344150.000    0.177
 344200.000    0.204
 344250.000    0.195
 344300.000    0.178
 344350.000    0.191
 344400.000    0.189
 344450.000    0.194
 344500.000    0.210
 344550.000    0.190
 344600.000    0.209
 344650.000    0.177
 344700.000    0.190
 344750.000    0.218
 344800.000    0.186
 344850.000    0.217
 344900.000    0.166
 344950.000    0.179
 345000.000    0.177
 345050.000    0.187
 345100.000    0.190
 345150.000    0.191
 345200.000    0.223
 345250.000    0.186
 345300.000    0.184
 345350.000    0.199
 345400.000    0.182
 345450.000    0.180
 345500.000    0.176
 345550.000    0.183
 345600.000    0.182
 345650.000    0.196
 345700.000    0.178
 345750.000    0.187
 345800.000    0.200
 345850.000    0.204
 345900.000    0.182
 345950.000    0.235
 346000.000    0.186
 346050.000    0.185
 346100.000    0.195
 346150.000    0.181
 346200.000    0.178
 346250.000    0.178
 346300.000    0.181
 346350.000    0.177
 346400.000    0.169
 346450.000    0.188
 346500.000    0.171
 346550.000    0.192
 346600.000    0.217
 346650.000    0.191
 346700.000    0.171
 346750.000    0.171
 346800.000    0.179
 346850.000    0.228
 346900.000    0.223
 346950.000    0.209
 347000.000    0.186
 347050.000    0.188
 347100.000    0.217
 347150.000    0.242
 347200.000    0.206
 347250.000    0.203
 347300.000    0.186
 347350.000    0.170
 347400.000    0.262
 347450.000    0.189
 347500.000    0.195
 347550.000    0.219
 347600.000    0.218
 347650.000    0.184
 347700.000    0.184
 347750.000    0.172
 347800.000    0.187
 347850.000    0.176
 347900.000    0.182
 347950.000    0.187
 348000.000    0.186
 348050.000    0.186
 348100.000    0.179
 348150.000    0.222
 348200.000    0.178
 348250.000    0.184
 348300.000    0.175
 348350.000    0.209
 348400.000    0.178
 348450.000    0.209
 348500.000    0.214
 348550.000    0.198
 348600.000    0.196
 348650.000    0.204
 348700.000    0.215
 348750.000    0.217
 348800.000    0.188
 348850.000    0.208
 348900.000    0.235
 348950.000    0.211
 349000.000    0.224
 349050.000    0.226
 349100.000    0.300
 349150.000    0.190
 349200.000    0.248
 349250.000    0.210
 349300.000    0.194
 349350.000    0.253
 349400.000    0.225
 349450.000    0.219
 349500.000    0.208
 349550.000    0.270
 349600.000    0.218
 349650.000    0.258
 349700.000    0.232
 349750.000    0.209
 349800.000    0.218
 349850.000    0.253
 349900.000    0.214
 349950.000    0.245
 350000.000    0.216
 350050.000    0.212
 350100.000    0.256
 350150.000    0.248
 350200.000    0.300
 350250.000    0.245
 350300.000    0.257
 350350.000    0.201
 350400.000    0.184
 350450.000    0.249
 350500.000    0.216
 350550.000    0.195
 350600.000    0.226
 350650.000    0.239
 350700.000    0.262
 350750.000    0.197
 350800.000    0.251
 350850.000    0.278
 350900.000    0.220
 350950.000    0.247
 351000.000    0.218
 351050.000    0.254
 351100.000    0.215
 351150.000    0.268
 351200.000    0.224
 351250.000    0.185
 351300.000    0.255
 351350.000    0.221
 351400.000    0.226
 351450.000    0.236
 351500.000    0.286
 351550.000    0.290
 351600.000    0.301
 351650.000    0.222
 351700.000    0.257
 351750.000    0.204
 351800.000    0.289
 351850.000    0.210
 351900.000    0.266
 351950.000    0.256
 352000.000    0.237
 352050.000    0.236
 352100.000    0.243
 352150.000    0.263
 352200.000    0.280
 352250.000    0.261
 352300.000    0.225
 352350.000    0.338
 352400.000    0.259
 352450.000    0.324
 352500.000    0.261
 352550.000    0.226
 352600.000    0.203
 352650.000    0.223
 352700.000    0.253
 352750.000    0.322
 352800.000    0.258
 352850.000    0.214
 352900.000    0.207
 352950.000    0.200
 353000.000    0.179
 353050.000    0.303
 353100.000    0.229
 353150.000    0.272
 353200.000    0.179
 353250.000    0.391
 353300.000    0.208
 353350.000    0.340
 353400.000    0.386
 353450.000    0.345
 353500.000    0.328
 353550.000    0.355
 353600.000    0.375
 353650.000    0.285
 353700.000    0.324
 353750.000    0.346
 353800.000    0.331
 353850.000    0.318
 353900.000    0.265
 353950.000    0.258
 354000.000    0.339
 354050.000    0.369
 354100.000    0.288
 354150.000    0.394
 354200.000    0.343
 354250.000    0.392
 354300.000    0.343
 354350.000    0.308
 354400.000    0.307
 354450.000    0.297
 354500.000    0.307
 354550.000    0.331
 354600.000    0.266
 354650.000    0.300
 354700.000    0.335
 354750.000    0.263
 354800.000    0.294
 354850.000    0.269
 354900.000    0.364
 354950.000    0.302
 355000.000    0.313
 355050.000    0.314
 355100.000    0.354
 355150.000    0.317
 355200.000    0.274
 355250.000    0.310
 355300.000    0.238
 355350.000    0.235
 355400.000    0.251
 355450.000    0.212
 355500.000    0.213
 355550.000    0.222
 355600.000    0.191
 355650.000    0.215
 355700.000    0.205
 355750.000    0.192
 355800.000    0.206
 355850.000    0.195
 355900.000    0.201
 355950.000    0.191
 356000.000    0.198
 356050.000    0.190
 356100.000    0.190
 356150.000    0.181
 356200.000    0.209
 356250.000    0.193
 356300.000    0.229
 356350.000    0.205
 356400.000    0.208
 356450.000    0.179
 356500.000    0.174
 356550.000    0.170
 356600.000    0.195
 356650.000    0.188
 356700.000    0.189
 356750.000    0.182
 356800.000    0.182
 356850.000    0.177
 356900.000    0.175
 356950.000    0.224
 357000.000    0.306
 357050.000    0.179
 357100.000    0.199
 357150.000    0.214
 357200.000    0.173
 357250.000    0.204
 357300.000    0.180
 357350.000    0.173
 357400.000    0.183
 357450.000    0.187
 357500.000    0.205
 357550.000    0.174
 357600.000    0.201
 357650.000    0.191
 357700.000    0.193
 357750.000    0.214
 357800.000    0.190
 357850.000    0.190
 357900.000    0.163
 357950.000    0.167
 358000.000    0.245
 358050.000    0.207
 358100.000    0.212
 358150.000    0.206
 358200.000    0.172
 358250.000    0.178
 358300.000    0.192
 358350.000    0.169
 358400.000    0.210
 358450.000    0.182
 358500.000    0.193
 358550.000    0.219
 358600.000    0.189
 358650.000    0.186
 358700.000    0.168
 358750.000    0.169
 358800.000    0.247
 358850.000    0.223
 358900.000    0.234
 358950.000    0.294
 359000.000    0.187
 359050.000    0.176
 359100.000    0.264
 359150.000    0.270
 359200.000    0.185
 359250.000    0.283
 359300.000    0.210
 359350.000    0.322
 359400.000    0.298
 359450.000    0.215
 359500.000    0.345
 359550.000    0.270
 359600.000    0.171
 359650.000    0.185
 359700.000    0.182
 359750.000    0.169
 359800.000    0.188
 359850.000    0.209
 359900.000    0.206
 359950.000    0.228
 360000.000    0.237
 360050.000    0.178
 360100.000    0.185
 360150.000    0.217
 360200.000    0.180
 360250.000    0.213
 360300.000    0.168
 360350.000    0.192
 360400.000    0.251
 360450.000    0.228
 360500.000    0.200
 360550.000    0.183
 360600.000    0.256
 360650.000    0.278
 360700.000    0.193
 360750.000    0.204
 360800.000    0.225
 360850.000    0.173
 360900.000    0.187
 360950.000    0.229
 361000.000    0.187
 361050.000    0.185
 361100.000    0.222
 361150.000    0.250
 361200.000    0.181
 361250.000    0.176
 361300.000    0.171
 361350.000    0.249
 361400.000    0.172
 361450.000    0.183
 361500.000    0.246
 361550.000    0.204
 361600.000    0.174
 361650.000    0.210
 361700.000    0.240
 361750.000    0.174
 361800.000    0.174
 361850.000    0.175
 361900.000    0.187
 361950.000    0.184
 362000.000    0.185
 362050.000    0.208
 362100.000    0.175
 362150.000    0.177
 362200.000    0.192
 362250.000    0.189
 362300.000    0.200
 362350.000    0.177
 362400.000    0.201
 362450.000    0.179
 362500.000    0.182
 362550.000    0.240
 362600.000    0.178
 362650.000    0.191
 362700.000    0.181
 362750.000    0.191
 362800.000    0.223
 362850.000    0.187
 362900.000    0.218
 362950.000    0.198
 363000.000    0.334
 363050.000    0.173
 363100.000    0.176
 363150.000    0.190
 363200.000    0.195
 363250.000    0.258
 363300.000    0.179
 363350.000    0.176
 363400.000    0.256
 363450.000    0.281
 363500.000    0.217
 363550.000    0.276
 363600.000    0.215
 363650.000    0.267
 363700.000    0.350
 363750.000    0.215
 363800.000    0.238
 363850.000    0.349
 363900.000    0.250
 363950.000    0.214
 364000.000    0.242
 364050.000    0.217
 364100.000    0.286
 364150.000    0.221
 364200.000    0.248
 364250.000    0.278
 364300.000    0.218
 364350.000    0.265
 364400.000    0.258
 364450.000    0.320
 364500.000    0.238
 364550.000    0.279
 364600.000    0.248
 364650.000    0.234
 364700.000    0.276
 364750.000    0.205
 364800.000    0.219
 364850.000    0.187
 364900.000    0.352
 364950.000    0.341
 365000.000    0.211
 365050.000    0.241
 365100.000    0.283
 365150.000    0.267
 365200.000    0.246
 365250.000    0.256
 365300.000    0.235
 365350.000    0.232
 365400.000    0.278
 365450.000    0.251
 365500.000    0.217
 365550.000    0.220
 365600.000    0.228
 365650.000    0.256
 365700.000    0.184
 365750.000    0.215
 365800.000    0.300
 365850.000    0.304
 365900.000    0.259
 365950.000    0.262
 366000.000    0.271
 366050.000    0.202
 366100.000    0.288
 366150.000    0.346
 366200.000    0.290
 366250.000    0.398
 366300.000    0.424
 366350.000    0.337
 366400.000    0.270
 366450.000    0.348
 366500.000    0.329
 366550.000    0.250
 366600.000    0.389
 366650.000    0.299
 366700.000    0.378
 366750.000    0.380
 366800.000    0.198
 366850.000    0.210
 366900.000    0.262
 366950.000    0.244
 367000.000    0.325
 367050.000    0.256
 367100.000    0.312
 367150.000    0.348
 367200.000    0.344
 367250.000    0.307
 367300.000    0.244
 367350.000    0.229
 367400.000    0.304
 367450.000    0.324
 367500.000    0.293
 367550.000    0.378
 367600.000    0.280
 367650.000    0.250
 367700.000    0.349
 367750.000    0.348
 367800.000    0.328
 367850.000    0.273
 367900.000    0.246
 367950.000    0.297
 368000.000    0.340
 368050.000    0.322
 368100.000    0.192
 368150.000    0.292
 368200.000    0.390
 368250.000    0.331
 368300.000    0.325
 368350.000    0.377
 368400.000    0.367
 368450.000    0.299
 368500.000    0.343
 368550.000    0.306
 368600.000    0.354
 368650.000    0.343
 368700.000    0.294
 368750.000    0.358
 368800.000    0.367
 368850.000    0.380
 368900.000    0.256
 368950.000    0.294
 369000.000    0.331
 369050.000    0.311
 369100.000    0.303
 369150.000    0.343
 369200.000    0.368
 369250.000    0.332
 369300.000    0.350
 369350.000    0.319
 369400.000    0.351
 369450.000    0.337
 369500.000    0.314
 369550.000    0.281
 369600.000    0.328
 369650.000    0.309
 369700.000    0.323
 369750.000    0.341
 369800.000    0.341
 369850.000    0.388
 369900.000    0.335
 369950.000    0.283
 370000.000    0.341
 370050.000    0.350
 370100.000    0.320
 370150.000    0.366
 370200.000    0.320
 370250.000    0.339
 370300.000    0.371
 370350.000    0.380
 370400.000    0.331
 370450.000    0.353
 370500.000    0.295
 370550.000    0.327
 370600.000    0.334
 370650.000    0.364
 370700.000    0.369
 370750.000    0.346
 370800.000    0.357
 370850.000    0.307
 370900.000    0.334
 370950.000    0.315
 371000.000    0.269
 371050.000    0.288
 371100.000    0.265
 371150.000    0.349
 371200.000    0.224
 371250.000    0.280
 371300.000    0.350
 371350.000    0.304
 371400.000    0.324
 371450.000    0.298
 371500.000    0.414
 371550.000    0.370
 371600.000    0.256
 371650.000    0.333
 371700.000    0.351
 371750.000    0.344
 371800.000    0.299
 371850.000    0.245
 371900.000    0.344
 371950.000    0.323
 372000.000    0.298
 372050.000    0.199
 372100.000    0.213
 372150.000    0.260
 372200.000    0.238
 372250.000    0.211
 372300.000    0.197
 372350.000    0.253
 372400.000    0.182
 372450.000    0.178
 372500.000    0.199
 372550.000    0.331
 372600.000    0.305
 372650.000    0.335
 372700.000    0.301
 372750.000    0.361
 372800.000    0.215
 372850.000    0.247
 372900.000    0.309
 372950.000    0.299
 373000.000    0.326
 373050.000    0.332
 373100.000    0.291
 373150.000    0.369
 373200.000    0.336
 373250.000    0.324
 373300.000    0.311
 373350.000    0.212
 373400.000    0.326
 373450.000    0.323
 373500.000    0.265
 373550.000    0.320
 373600.000    0.233
 373650.000    0.282
 373700.000    0.300
 373750.000    0.344
 373800.000    0.377
 373850.000    0.334
 373900.000    0.333
 373950.000    0.320
 374000.000    0.344
 374050.000    0.302
 374100.000    0.283
 374150.000    0.304
 374200.000    0.315
 374250.000    0.281
 374300.000    0.347
 374350.000    0.256
 374400.000    0.310
 374450.000    0.276
 374500.000    0.318
 374550.000    0.262
 374600.000    0.241
 374650.000    0.324
 374700.000    0.302
 374750.000    0.346
 374800.000    0.182
 374850.000    0.168
 374900.000    0.315
 374950.000    0.267
 375000.000    0.275
 375050.000    0.297
 375100.000    0.190
 375150.000    0.168
 375200.000    0.305
 375250.000    0.183
 375300.000    0.181
 375350.000    0.189
 375400.000    0.179
 375450.000    0.183
 375500.000    0.199
 375550.000    0.194
 375600.000    0.170
 375650.000    0.173
 375700.000    0.197
 375750.000    0.167
 375800.000    0.183
 375850.000    0.177
 375900.000    0.188
 375950.000    0.192
 376000.000    0.183
 376050.000    0.179
 376100.000    0.176
 376150.000    0.174
 376200.000    0.178
 376250.000    0.180
 376300.000    0.179
 376350.000    0.177
 376400.000    0.177
 376450.000    0.169
 376500.000    0.179
 376550.000    0.202
 376600.000    0.180
 376650.000    0.186
 376700.000    0.177
 376750.000    0.177
 376800.000    0.187
 376850.000    0.185
 376900.000    0.197
 376950.000    0.183
 377000.000    0.182
 377050.000    0.248
 377100.000    0.173
 377150.000    0.184
 377200.000    0.170
 377250.000    0.283
 377300.000    0.188
 377350.000    0.180
 377400.000    0.190
 377450.000    0.190
 377500.000    0.178
 377550.000    0.179
 377600.000    0.308
 377650.000    0.184
 377700.000    0.194
 377750.000    0.200
 377800.000    0.178
 377850.000    0.191
 377900.000    0.178
 377950.000    0.186
 378000.000    0.178
 378050.000    0.300
 378100.000    0.341
 378150.000    0.323
 378200.000    0.320
 378250.000    0.317
 378300.000    0.321
 378350.000    0.301
 378400.000    0.238
 378450.000    0.250
 378500.000    0.306
 378550.000    0.183
 378600.000    0.258
 378650.000    0.314
 378700.000    0.289
 378750.000    0.294
 378800.000    0.249
 378850.000    0.274
 378900.000    0.304
 378950.000    0.283
 379000.000    0.310
 379050.000    0.290
 379100.000    0.221
 379150.000    0.264
 379200.000    0.290
 379250.000    0.358
 379300.000    0.317
 379350.000    0.346
 379400.000    0.317
 379450.000    0.330
 379500.000    0.324
 379550.000    0.317
 379600.000    0.349
 379650.000    0.272
 379700.000    0.255
 379750.000    0.311
 379800.000    0.329
 379850.000    0.311
 379900.000    0.285
 379950.000    0.274
 380000.000    0.276
 380050.000    0.322
 380100.000    0.164
 380150.000    0.182
 380200.000    0.313
 380250.000    0.177
 380300.000    0.189
 380350.000    0.274
 380400.000    0.320
 380450.000    0.284
 380500.000    0.313
 380550.000    0.285
 380600.000    0.286
 380650.000    0.233
 380700.000    0.202
 380750.000    0.183
 380800.000    0.196
 380850.000    0.182
 380900.000    0.180
 380950.000    0.181
 381000.000    0.295
 381050.000    0.329
 381100.000    0.274
 381150.000    0.282
 381200.000    0.303
 381250.000    0.215
 381300.000    0.181
 381350.000    0.200
 381400.000    0.234
 381450.000    0.215
 381500.000    0.218
 381550.000    0.175
 381600.000    0.254
 381650.000    0.202
 381700.000    0.182
 381750.000    0.265
 381800.000    0.174
 381850.000    0.179
 381900.000    0.176
 381950.000    0.195
 382000.000    0.190
 382050.000    0.179
 382100.000    0.172
 382150.000    0.177
 382200.000    0.181
 382250.000    0.192
 382300.000    0.209
 382350.000    0.210
 382400.000    0.295
 382450.000    0.200
 382500.000    0.234
 382550.000    0.226
 382600.000    0.206
 382650.000    0.186
 382700.000    0.194
 382750.000    0.190
 382800.000    0.178
 382850.000    0.239
 382900.000    0.274
 382950.000    0.244
 383000.000    0.274
 383050.000    0.274
 383100.000    0.272
 383150.000    0.238
 383200.000    0.228
 383250.000    0.273
 383300.000    0.290
 383350.000    0.262
 383400.000    0.258
 383450.000    0.263
 383500.000    0.264
 383550.000    0.252
 383600.000    0.268
 383650.000    0.245
 383700.000    0.229
 383750.000    0.237
 383800.000    0.239
 383850.000    0.255
 383900.000    0.224
 383950.000    0.216
 384000.000    0.250
 384050.000    0.239
 384100.000    0.256
 384150.000    0.274
 384200.000    0.260
 384250.000    0.249
 384300.000    0.239
 384350.000    0.291
 384400.000    0.223
 384450.000    0.244
 384500.000    0.211
 384550.000    0.230
 384600.000    0.216
 384650.000    0.211
 384700.000    0.269
 384750.000    0.214
 384800.000    0.201
 384850.000    0.282
 384900.000    0.255
 384950.000    0.175
 385000.000    0.187
 385050.000    0.183
 385100.000    0.185
 385150.000    0.202
 385200.000    0.286
 385250.000    0.270
 385300.000    0.276
 385350.000    0.180
 385400.000    0.189
 385450.000    0.165
 385500.000    0.167
 385550.000    0.188
 385600.000    0.171
 385650.000    0.181
 385700.000    0.244
 385750.000    0.182
 385800.000    0.186
 385850.000    0.183
 385900.000    0.180
 385950.000    0.176
 386000.000    0.179
 386050.000    0.185
 386100.000    0.181
 386150.000    0.170
 386200.000    0.185
 386250.000    0.181
 386300.000    0.164
 386350.000    0.186
 386400.000    0.212
 386450.000    0.198
 386500.000    0.249
 386550.000    0.196
 386600.000    0.293
 386650.000    0.202
 386700.000    0.176
 386750.000    0.230
 386800.000    0.187
 386850.000    0.246
 386900.000    0.239
 386950.000    0.259
 387000.000    0.181
 387050.000    0.191
 387100.000    0.205
 387150.000    0.213
 387200.000    0.211
 387250.000    0.202
 387300.000    0.238
 387350.000    0.189
 387400.000    0.199
 387450.000    0.208
 387500.000    0.194
 387550.000    0.198
 387600.000    0.176
 387650.000    0.206
 387700.000    0.183
 387750.000    0.234
 387800.000    0.245
 387850.000    0.217
 387900.000    0.261
 387950.000    0.185
 388000.000    0.179
 388050.000    0.274
 388100.000    0.166
 388150.000    0.179
 388200.000    0.163
 388250.000    0.196
 388300.000    0.174
 388350.000    0.175
 388400.000    0.240
 388450.000    0.182
 388500.000    0.182
 388550.000    0.311
 388600.000    0.179
 388650.000    0.240
 388700.000    0.277
 388750.000    0.179
 388800.000    0.246
 388850.000    0.309
 388900.000    0.264
 388950.000    0.255
 389000.000    0.256
 389050.000    0.247
 389100.000    0.309
 389150.000    0.277
 389200.000    0.253
 389250.000    0.253
 389300.000    0.228
 389350.000    0.225
 389400.000    0.250
 389450.000    0.268
 389500.000    0.268
 389550.000    0.289
 389600.000    0.299
 389650.000    0.306
 389700.000    0.341
 389750.000    0.238
 389800.000    0.259
 389850.000    0.173
 389900.000    0.189
 389950.000    0.179
 390000.000    0.247
 390050.000    0.186
 390100.000    0.182
 390150.000    0.190
 390200.000    0.174
 390250.000    0.168
 390300.000    0.181
 390350.000    0.165
 390400.000    0.185
 390450.000    0.176
 390500.000    0.344
 390550.000    0.179
 390600.000    0.185
 390650.000    0.201
 390700.000    0.175
 390750.000    0.164
 390800.000    0.191
 390850.000    0.188
 390900.000    0.196
 390950.000    0.228
 391000.000    0.181
 391050.000    0.168
 391100.000    0.176
 391150.000    0.206
 391200.000    0.186
 391250.000    0.224
 391300.000    0.178
 391350.000    0.201
 391400.000    0.235
 391450.000    0.185
 391500.000    0.174
 391550.000    0.180
 391600.000    0.189
 391650.000    0.193
 391700.000    0.213
 391750.000    0.215
 391800.000    0.164
 391850.000    0.253
 391900.000    0.201
 391950.000    0.293
 392000.000    0.298
 392050.000    0.279
 392100.000    0.307
 392150.000    0.198
 392200.000    0.256
 392250.000    0.209
 392300.000    0.235
 392350.000    0.197
 392400.000    0.275
 392450.000    0.246
 392500.000    0.230
 392550.000    0.229
 392600.000    0.243
 392650.000    0.269
 392700.000    0.198
 392750.000    0.215
 392800.000    0.230
 392850.000    0.189
 392900.000    0.203
 392950.000    0.208
 393000.000    0.203
 393050.000    0.198
 393100.000    0.179
 393150.000    0.170
 393200.000    0.193
 393250.000    0.229
 393300.000    0.183
 393350.000    0.217
 393400.000    0.215
 393450.000    0.254
 393500.000    0.214
 393550.000    0.234
 393600.000    0.318
 393650.000    0.329
 393700.000    0.249
 393750.000    0.272
 393800.000    0.211
 393850.000    0.228
 393900.000    0.207
 393950.000    0.195
 394000.000    0.205
 394050.000    0.214
 394100.000    0.234
 394150.000    0.200
 394200.000    0.197
 394250.000    0.228
 394300.000    0.259
 394350.000    0.305
 394400.000    0.224
 394450.000    0.188
 394500.000    0.248
 394550.000    0.233
 394600.000    0.240
 394650.000    0.207
 394700.000    0.207
 394750.000    0.192
 394800.000    0.200
 394850.000    0.177
 394900.000    0.178
 394950.000    0.160
 395000.000    0.186
 395050.000    0.176
 395100.000    0.252
 395150.000    0.191
 395200.000    0.230
 395250.000    0.185
 395300.000    0.190
 395350.000    0.284
 395400.000    0.286
 395450.000    0.190
 395500.000    0.188
 395550.000    0.194
 395600.000    0.177
 395650.000    0.171
 395700.000    0.179
 395750.000    0.184
 395800.000    0.203
 395850.000    0.207
 395900.000    0.176
 395950.000    0.195
 396000.000    0.196
 396050.000    0.177
 396100.000    0.292
 396150.000    0.189
 396200.000    0.232
 396250.000    0.203
 396300.000    0.227
 396350.000    0.205
 396400.000    0.268
 396450.000    0.265
 396500.000    0.247
 396550.000    0.209
 396600.000    0.177
 396650.000    0.178
 396700.000    0.220
 396750.000    0.278
 396800.000    0.254
 396850.000    0.205
 396900.000    0.179
 396950.000    0.197
 397000.000    0.179
 397050.000    0.309
 397100.000    0.211
 397150.000    0.188
 397200.000    0.223
 397250.000    0.171
 397300.000    0.176
 397350.000    0.303
 397400.000    0.190
 397450.000    0.190
 397500.000    0.186
 397550.000    0.188
 397600.000    0.221
 397650.000    0.186
 397700.000    0.185
 397750.000    0.181
 397800.000    0.178
 397850.000    0.176
 397900.000    0.209
 397950.000    0.199
 398000.000    0.185
 398050.000    0.187
 398100.000    0.196
 398150.000    0.209
 398200.000    0.196
 398250.000    0.195
 398300.000    0.209
 398350.000    0.177
 398400.000    0.187
 398450.000    0.202
 398500.000    0.201
 398550.000    0.188
 398600.000    0.171
 398650.000    0.198
 398700.000    0.186
 398750.000    0.180
 398800.000    0.180
 398850.000    0.190
 398900.000    0.181
 398950.000    0.180
 399000.000    0.185
 399050.000    0.179
 399100.000    0.184
 399150.000    0.180
 399200.000    0.185
 399250.000    0.201
 399300.000    0.188
 399350.000    0.197
 399400.000    0.191
 399450.000    0.194
 399500.000    0.177
 399550.000    0.188
 399600.000    0.184
 399650.000    0.188
 399700.000    0.192
 399750.000    0.173
 399800.000    0.182
 399850.000    0.188
 399900.000    0.171
 399950.000    0.238
 400000.000    0.167
 400050.000    0.179
 400100.000    0.175
 400150.000    0.200
 400200.000    0.192
 400250.000    0.183
 400300.000    0.189
 400350.000    0.200
 400400.000    0.175
 400450.000    0.189
 400500.000    0.202
 400550.000    0.175
 400600.000    0.187
 400650.000    0.188
 400700.000    0.174
 400750.000    0.186
 400800.000    0.185
 400850.000    0.202
 400900.000    0.215
 400950.000    0.191
 401000.000    0.192
 401050.000    0.200
 401100.000    0.179
 401150.000    0.209
 401200.000    0.178
 401250.000    0.225
 401300.000    0.170
 401350.000    0.188
 401400.000    0.188
 401450.000    0.184
 401500.000    0.212
 401550.000    0.182
 401600.000    0.178
 401650.000    0.204
 401700.000    0.182
 401750.000    0.181
 401800.000    0.188
 401850.000    0.193
 401900.000    0.199
 401950.000    0.192
 402000.000    0.210
 402050.000    0.183
 402100.000    0.187
 402150.000    0.206
 402200.000    0.168
 402250.000    0.193
 402300.000    0.212
 402350.000    0.191
 402400.000    0.221
 402450.000    0.196
 402500.000    0.254
 402550.000    0.181
 402600.000    0.194
 402650.000    0.192
 402700.000    0.201
 402750.000    0.188
 402800.000    0.196
 402850.000    0.188
 402900.000    0.173
 402950.000    0.202
 403000.000    0.179
 403050.000    0.195
 403100.000    0.203
 403150.000    0.193
 403200.000    0.179
 403250.000    0.183
 403300.000    0.172
 403350.000    0.188
 403400.000    0.184
 403450.000    0.175
 403500.000    0.172
 403550.000    0.185
 403600.000    0.180
 403650.000    0.171
 403700.000    0.178
 403750.000    0.193
 403800.000    0.179
 403850.000    0.176
 403900.000    0.167
 403950.000    0.191
 404000.000    0.185
 404050.000    0.194
 404100.000    0.180
 404150.000    0.188
 404200.000    0.204
 404250.000    0.183
 404300.000    0.185
 404350.000    0.179
 404400.000    0.170
 404450.000    0.199
 404500.000    0.164
 404550.000    0.258
 404600.000    0.187
 404650.000    0.223
 404700.000    0.205
 404750.000    0.209
 404800.000    0.196
 404850.000    0.190
 404900.000    0.173
 404950.000    0.192
 405000.000    0.187
 405050.000    0.174
 405100.000    0.182
 405150.000    0.184
 405200.000    0.195
 405250.000    0.170
 405300.000    0.180
 405350.000    0.177
 405400.000    0.180
 405450.000    0.198
 405500.000    0.172
 405550.000    0.174
 405600.000    0.182
 405650.000    0.179
 405700.000    0.191
 405750.000    0.209
 405800.000    0.173
 405850.000    0.189
 405900.000    0.190
 405950.000    0.170
 406000.000    0.179
 406050.000    0.171
 406100.000    0.188
 406150.000    0.174
 406200.000    0.174
 406250.000    0.181
 406300.000    0.160
 406350.000    0.200
 406400.000    0.189
 406450.000    0.178
 406500.000    0.178
 406550.000    0.181
 406600.000    0.187
 406650.000    0.184
 406700.000    0.199
 406750.000    0.183
 406800.000    0.173
 406850.000    0.177
 406900.000    0.188
 406950.000    0.191
 407000.000    0.190
 407050.000    0.191
 407100.000    0.173
 407150.000    0.189
 407200.000    0.266
 407250.000    0.227
 407300.000    0.293
 407350.000    0.332
 407400.000    0.325
 407450.000    0.288
 407500.000    0.316
 407550.000    0.320
 407600.000    0.325
 407650.000    0.327
 407700.000    0.329
 407750.000    0.345
 407800.000    0.351
 407850.000    0.332
 407900.000    0.311
 407950.000    0.333
 408000.000    0.289
 408050.000    0.182
 408100.000    0.173
 408150.000    0.190
 408200.000    0.202
 408250.000    0.197
 408300.000    0.177
 408350.000    0.177
 408400.000    0.176
 408450.000    0.379
 408500.000    0.320
 408550.000    0.343
 408600.000    0.379
 408650.000    0.333
 408700.000    0.348
 408750.000    0.320
 408800.000    0.300
 408850.000    0.325
 408900.000    0.311
 408950.000    0.303
 409000.000    0.175
 409050.000    0.306
 409100.000    0.293
 409150.000    0.269
 409200.000    0.341
 409250.000    0.288
 409300.000    0.180
 409350.000    0.184
 409400.000    0.186
 409450.000    0.301
 409500.000    0.265
 409550.000    0.292
 409600.000    0.272
 409650.000    0.269
 409700.000    0.293
 409750.000    0.296
 409800.000    0.204
 409850.000    0.185
 409900.000    0.199
 409950.000    0.191
 410000.000    0.310
 410050.000    0.322
 410100.000    0.342
 410150.000    0.292
 410200.000    0.362
 410250.000    0.311
 410300.000    0.316
 410350.000    0.322
 410400.000    0.361
 410450.000    0.341
 410500.000    0.301
 410550.000    0.249
 410600.000    0.235
 410650.000    0.279
 410700.000    0.175
 410750.000    0.212
 410800.000    0.177
 410850.000    0.325
 410900.000    0.283
 410950.000    0.184
 411000.000    0.323
 411050.000    0.308
 411100.000    0.197
 411150.000    0.290
 411200.000    0.340
 411250.000    0.281
 411300.000    0.290
 411350.000    0.174
 411400.000    0.187
 411450.000    0.191
 411500.000    0.293
 411550.000    0.340
 411600.000    0.325
 411650.000    0.326
 411700.000    0.306
 411750.000    0.343
 411800.000    0.252
 411850.000    0.322
 411900.000    0.305
 411950.000    0.258
 412000.000    0.332
 412050.000    0.296
 412100.000    0.326
 412150.000    0.308
 412200.000    0.289
 412250.000    0.306
 412300.000    0.337
 412350.000    0.302
 412400.000    0.240
 412450.000    0.228
 412500.000    0.213
 412550.000    0.277
 412600.000    0.300
 412650.000    0.307
 412700.000    0.261
 412750.000    0.316
 412800.000    0.307
 412850.000    0.312
 412900.000    0.343
 412950.000    0.340
 413000.000    0.322
 413050.000    0.341
 413100.000    0.234
 413150.000    0.327
 413200.000    0.281
 413250.000    0.324
 413300.000    0.239
 413350.000    0.165
 413400.000    0.199
 413450.000    0.181
 413500.000    0.189
 413550.000    0.309
 413600.000    0.354
 413650.000    0.312
 413700.000    0.236
 413750.000    0.194
 413800.000    0.181
 413850.000    0.212
 413900.000    0.194
 413950.000    0.195
 414000.000    0.189
 414050.000    0.188
 414100.000    0.189
 414150.000    0.178
 414200.000    0.163
 414250.000    0.176
 414300.000    0.202
 414350.000    0.174
 414400.000    0.176
 414450.000    0.190
 414500.000    0.189
 414550.000    0.175
 414600.000    0.193
 414650.000    0.196
 414700.000    0.196
 414750.000    0.193
 414800.000    0.186
 414850.000    0.183
 414900.000    0.181
 414950.000    0.334
 415000.000    0.266
 415050.000    0.190
 415100.000    0.201
 415150.000    0.197
 415200.000    0.186
 415250.000    0.182
 415300.000    0.178
 415350.000    0.179
 415400.000    0.179
 415450.000    0.202
 415500.000    0.203
 415550.000    0.187
 415600.000    0.163
 415650.000    0.175
 415700.000    0.179
 415750.000    0.188
 415800.000    0.180
 415850.000    0.183
 415900.000    0.187
 415950.000    0.180
 416000.000    0.179
 416050.000    0.196
 416100.000    0.189
 416150.000    0.180
 416200.000    0.184
 416250.000    0.188
 416300.000    0.174
 416350.000    0.170
 416400.000    0.190
 416450.000    0.166
 416500.000    0.189
 416550.000    0.206
 416600.000    0.171
 416650.000    0.198
 416700.000    0.328
 416750.000    0.232
 416800.000    0.249
 416850.000    0.290
 416900.000    0.312
 416950.000    0.200
 417000.000    0.301
 417050.000    0.293
 417100.000    0.245
 417150.000    0.201
 417200.000    0.240
 417250.000    0.173
 417300.000    0.188
 417350.000    0.264
 417400.000    0.321
 417450.000    0.247
 417500.000    0.180
 417550.000    0.258
 417600.000    0.183
 417650.000    0.202
 417700.000    0.355
 417750.000    0.330
 417800.000    0.306
 417850.000    0.328
 417900.000    0.263
 417950.000    0.323
 418000.000    0.329
 418050.000    0.324
 418100.000    0.331
 418150.000    0.324
 418200.000    0.326
 418250.000    0.330
 418300.000    0.294
 418350.000    0.302
 418400.000    0.187
 418450.000    0.188
 418500.000    0.176
 418550.000    0.209
 418600.000    0.183
 418650.000    0.173
 418700.000    0.327
 418750.000    0.295
 418800.000    0.243
 418850.000    0.279
 418900.000    0.290
 418950.000    0.214
 419000.000    0.183
 419050.000    0.309
 419100.000    0.209
 419150.000    0.210
 419200.000    0.166
 419250.000    0.293
 419300.000    0.189
 419350.000    0.184
 419400.000    0.188
 419450.000    0.177
 419500.000    0.271
 419550.000    0.307
 419600.000    0.346
 419650.000    0.368
 419700.000    0.350
 419750.000    0.357
 419800.000    0.351
 419850.000    0.325
 419900.000    0.330
 419950.000    0.342
 420000.000    0.312
 420050.000    0.329
 420100.000    0.331
 420150.000    0.284
 420200.000    0.271
 420250.000    0.321
 420300.000    0.291
 420350.000    0.289
 420400.000    0.332
 420450.000    0.373
 420500.000    0.340
 420550.000    0.347
 420600.000    0.334
 420650.000    0.317
 420700.000    0.313
 420750.000    0.318
 420800.000    0.335
 420850.000    0.314
 420900.000    0.310
 420950.000    0.350
 421000.000    0.359
 421050.000    0.337
 421100.000    0.293
 421150.000    0.290
 421200.000    0.306
 421250.000    0.321
 421300.000    0.319
 421350.000    0.318
 421400.000    0.291
 421450.000    0.304
 421500.000    0.352
 421550.000    0.312
 421600.000    0.358
 421650.000    0.321
 421700.000    0.341
 421750.000    0.328
 421800.000    0.346
 421850.000    0.323
 421900.000    0.326
 421950.000    0.327
 422000.000    0.344
 422050.000    0.338
 422100.000    0.348
 422150.000    0.340
 422200.000    0.335
 422250.000    0.359
 422300.000    0.324
 422350.000    0.332
 422400.000    0.325
 422450.000    0.328
 422500.000    0.318
 422550.000    0.359
 422600.000    0.356
 422650.000    0.308
 422700.000    0.349
 422750.000    0.362
 422800.000    0.325
 422850.000    0.320
 422900.000    0.310
 422950.000    0.341
 423000.000    0.322
 423050.000    0.326
 423100.000    0.359
 423150.000    0.381
 423200.000    0.343
 423250.000    0.337
 423300.000    0.354
 423350.000    0.348
 423400.000    0.335
 423450.000    0.318
 423500.000    0.355
 423550.000    0.295
 423600.000    0.331
 423650.000    0.327
 423700.000    0.326
 423750.000    0.324
 423800.000    0.327
 423850.000    0.329
 423900.000    0.325
 423950.000    0.342
 424000.000    0.352
 424050.000    0.327
 424100.000    0.303
 424150.000    0.272
 424200.000    0.302
 424250.000    0.329
 424300.000    0.307
 424350.000    0.347
 424400.000    0.356
 424450.000    0.327
 424500.000    0.327
 424550.000    0.300
 424600.000    0.334
 424650.000    0.310
 424700.000    0.313
 424750.000    0.332
 424800.000    0.349
 424850.000    0.330
 424900.000    0.304
 424950.000    0.364
 425000.000    0.330
 425050.000    0.303
 425100.000    0.334
 425150.000    0.366
 425200.000    0.322
 425250.000    0.362
 425300.000    0.323
 425350.000    0.309
 425400.000    0.332
 425450.000    0.326
 425500.000    0.325
 425550.000    0.315
 425600.000    0.302
 425650.000    0.351
 425700.000    0.357
 425750.000    0.349
 425800.000    0.328
 425850.000    0.335
 425900.000    0.311
 425950.000    0.316
 426000.000    0.359
 426050.000    0.332
 426100.000    0.349
 426150.000    0.352
 426200.000    0.344
 426250.000    0.311
 426300.000    0.354
 426350.000    0.354
 426400.000    0.340
 426450.000    0.324
 426500.000    0.351
 426550.000    0.335
 426600.000    0.332
 426650.000    0.318
 426700.000    0.340
 426750.000    0.308
 426800.000    0.325
 426850.000    0.338
 426900.000    0.334
 426950.000    0.330
 427000.000    0.339
 427050.000    0.268
 427100.000    0.338
 427150.000    0.344
 427200.000    0.326
 427250.000    0.319
 427300.000    0.288
 427350.000    0.336
 427400.000    0.288
 427450.000    0.323
 427500.000    0.331
 427550.000    0.321
 427600.000    0.310
 427650.000    0.312
 427700.000    0.294
 427750.000    0.296
 427800.000    0.333
 427850.000    0.321
 427900.000    0.284
 427950.000    0.325
 428000.000    0.335
 428050.000    0.315
 428100.000    0.328
 428150.000    0.306
 428200.000    0.310
 428250.000    0.317
 428300.000    0.346
 428350.000    0.288
 428400.000    0.309
 428450.000    0.330
 428500.000    0.344
 428550.000    0.285
 428600.000    0.294
 428650.000    0.272
 428700.000    0.289
 428750.000    0.255
 428800.000    0.341
 428850.000    0.301
 428900.000    0.297
 428950.000    0.316
 429000.000    0.278
 429050.000    0.306
 429100.000    0.346
 429150.000    0.309
 429200.000    0.321
 429250.000    0.362
 429300.000    0.288
 429350.000    0.309
 429400.000    0.298
 429450.000    0.348
 429500.000    0.319
 429550.000    0.286
 429600.000    0.324
 429650.000    0.343
 429700.000    0.335
 429750.000    0.305
 429800.000    0.299
 429850.000    0.300
 429900.000    0.286
 429950.000    0.316
 430000.000    0.315
 430050.000    0.310
 430100.000    0.306
 430150.000    0.286
 430200.000    0.316
 430250.000    0.334
 430300.000    0.315
 430350.000    0.316
 430400.000    0.286
 430450.000    0.303
 430500.000    0.334
 430550.000    0.305
 430600.000    0.304
 430650.000    0.320
 430700.000    0.353
 430750.000    0.309
 430800.000    0.315
 430850.000    0.319
 430900.000    0.330
 430950.000    0.334
 431000.000    0.306
 431050.000    0.298
 431100.000    0.304
 431150.000    0.268
 431200.000    0.308
 431250.000    0.317
 431300.000    0.332
 431350.000    0.316
 431400.000    0.305
 431450.000    0.304
 431500.000    0.303
 431550.000    0.352
 431600.000    0.288
 431650.000    0.335
 431700.000    0.317
 431750.000    0.266
 431800.000    0.280
 431850.000    0.298
 431900.000    0.335
 431950.000    0.304
 432000.000    0.254
 432050.000    0.299
 432100.000    0.277
 432150.000    0.293
 432200.000    0.289
 432250.000    0.261
 432300.000    0.290
 432350.000    0.307
 432400.000    0.296
 432450.000    0.257
 432500.000    0.290
 432550.000    0.292
 432600.000    0.301
 432650.000    0.277
 432700.000    0.308
 432750.000    0.271
 432800.000    0.262
 432850.000    0.283
 432900.000    0.278
 432950.000    0.272
 433000.000    0.272
 433050.000    0.277
 433100.000    0.301
 433150.000    0.274
 433200.000    0.262
 433250.000    0.261
 433300.000    0.305
 433350.000    0.274
 433400.000    0.284
 433450.000    0.286
 433500.000    0.343
 433550.000    0.310
 433600.000    0.258
 433650.000    0.263
 433700.000    0.275
 433750.000    0.331
 433800.000    0.301
 433850.000    0.258
 433900.000    0.260
 433950.000    0.299
 434000.000    0.299
 434050.000    0.274
 434100.000    0.303
 434150.000    0.320
 434200.000    0.302
 434250.000    0.277
 434300.000    0.274
 434350.000    0.284
 434400.000    0.253
 434450.000    0.264
 434500.000    0.317
 434550.000    0.258
 434600.000    0.271
 434650.000    0.272
 434700.000    0.253
 434750.000    0.260
 434800.000    0.256
 434850.000    0.317
 434900.000    0.292
 434950.000    0.313
 435000.000    0.296
 435050.000    0.316
 435100.000    0.314
 435150.000    0.302
 435200.000    0.295
 435250.000    0.313
 435300.000    0.287
 435350.000    0.265
 435400.000    0.265
 435450.000    0.287
 435500.000    0.310
 435550.000    0.346
 435600.000    0.257
 435650.000    0.291
 435700.000    0.276
 435750.000    0.260
 435800.000    0.311
 435850.000    0.324
 435900.000    0.276
 435950.000    0.310
 436000.000    0.254
 436050.000    0.266
 436100.000    0.321
 436150.000    0.277
 436200.000    0.266
 436250.000    0.280
 436300.000    0.288
 436350.000    0.357
 436400.000    0.322
 436450.000    0.268
 436500.000    0.283
 436550.000    0.315
 436600.000    0.321
 436650.000    0.324
 436700.000    0.303
 436750.000    0.311
 436800.000    0.288
 436850.000    0.281
 436900.000    0.284
 436950.000    0.272
 437000.000    0.298
 437050.000    0.279
 437100.000    0.282
 437150.000    0.272
 437200.000    0.301
 437250.000    0.275
 437300.000    0.259
 437350.000    0.256
 437400.000    0.256
 437450.000    0.296
 437500.000    0.316
 437550.000    0.288
 437600.000    0.326
 437650.000    0.309
 437700.000    0.305
 437750.000    0.289
 437800.000    0.288
 437850.000    0.242
 437900.000    0.347
 437950.000    0.282
 438000.000    0.286
 438050.000    0.300
 438100.000    0.311
 438150.000    0.297
 438200.000    0.263
 438250.000    0.294
 438300.000    0.300
 438350.000    0.300
 438400.000    0.288
 438450.000    0.265
 438500.000    0.263
 438550.000    0.326
 438600.000    0.291
 438650.000    0.278
 438700.000    0.260
 438750.000    0.238
 438800.000    0.269
 438850.000    0.323
 438900.000    0.277
 438950.000    0.315
 439000.000    0.287
 439050.000    0.307
 439100.000    0.289
 439150.000    0.285
 439200.000    0.290
 439250.000    0.276
 439300.000    0.278
 439350.000    0.307
 439400.000    0.287
 439450.000    0.313
 439500.000    0.276
 439550.000    0.306
 439600.000    0.250
 439650.000    0.273
 439700.000    0.246
 439750.000    0.257
 439800.000    0.289
 439850.000    0.333
 439900.000    0.288
 439950.000    0.272
 440000.000    0.312
 440050.000    0.292
 440100.000    0.321
 440150.000    0.334
 440200.000    0.311
 440250.000    0.299
 440300.000    0.305
 440350.000    0.335
 440400.000    0.303
 440450.000    0.304
 440500.000    0.297
 440550.000    0.323
 440600.000    0.277
 440650.000    0.285
 440700.000    0.277
 440750.000    0.308
 440800.000    0.356
 440850.000    0.274
 440900.000    0.295
 440950.000    0.272
 441000.000    0.292
 441050.000    0.262
 441100.000    0.266
 441150.000    0.300
 441200.000    0.284
 441250.000    0.328
 441300.000    0.284
 441350.000    0.261
 441400.000    0.308
 441450.000    0.309
 441500.000    0.280
 441550.000    0.289
 441600.000    0.321
 441650.000    0.260
 441700.000    0.264
 441750.000    0.288
 441800.000    0.285
 441850.000    0.310
 441900.000    0.320
 441950.000    0.299
 442000.000    0.347
 442050.000    0.273
 442100.000    0.311
 442150.000    0.332
 442200.000    0.308
 442250.000    0.268
 442300.000    0.313
 442350.000    0.285
 442400.000    0.307
 442450.000    0.288
 442500.000    0.344
 442550.000    0.313
 442600.000    0.305
 442650.000    0.309
 442700.000    0.286
 442750.000    0.287
 442800.000    0.281
 442850.000    0.269
 442900.000    0.321
 442950.000    0.293
 443000.000    0.302
 443050.000    0.298
 443100.000    0.340
 443150.000    0.284
 443200.000    0.306
 443250.000    0.305
 443300.000    0.349
 443350.000    0.291
 443400.000    0.301
 443450.000    0.337
 443500.000    0.280
 443550.000    0.297
 443600.000    0.336
 443650.000    0.328
 443700.000    0.327
 443750.000    0.303
 443800.000    0.252
 443850.000    0.293
 443900.000    0.323
 443950.000    0.275
 444000.000    0.314
 444050.000    0.316
 444100.000    0.315
 444150.000    0.289
 444200.000    0.336
 444250.000    0.321
 444300.000    0.316
 444350.000    0.330
 444400.000    0.294
 444450.000    0.299
 444500.000    0.286
 444550.000    0.284
 444600.000    0.298
 444650.000    0.344
 444700.000    0.261
 444750.000    0.291
 444800.000    0.332
 444850.000    0.284
 444900.000    0.318
 444950.000    0.307
 445000.000    0.324
 445050.000    0.312
 445100.000    0.319
 445150.000    0.310
 445200.000    0.264
 445250.000    0.319
 445300.000    0.268
 445350.000    0.271
 445400.000    0.299
 445450.000    0.308
 445500.000    0.300
 445550.000    0.278
 445600.000    0.329
 445650.000    0.332
 445700.000    0.320
 445750.000    0.295
 445800.000    0.281
 445850.000    0.322
 445900.000    0.280
 445950.000    0.278
 446000.000    0.312
 446050.000    0.321
 446100.000    0.325
 446150.000    0.264
 446200.000    0.324
 446250.000    0.314
 446300.000    0.303
 446350.000    0.268
 446400.000    0.314
 446450.000    0.315
 446500.000    0.287
 446550.000    0.260
 446600.000    0.325
 446650.000    0.309
 446700.000    0.295
 446750.000    0.245
 446800.000    0.309
 446850.000    0.287
 446900.000    0.278
 446950.000    0.309
 447000.000    0.304
 447050.000    0.319
 447100.000    0.325
 447150.000    0.300
 447200.000    0.328
 447250.000    0.345
 447300.000    0.277
 447350.000    0.343
 447400.000    0.288
 447450.000    0.270
 447500.000    0.315
 447550.000    0.252
 447600.000    0.274
 447650.000    0.333
 447700.000    0.315
 447750.000    0.291
 447800.000    0.352
 447850.000    0.318
 447900.000    0.288
 447950.000    0.334
 448000.000    0.337
 448050.000    0.308
 448100.000    0.281
 448150.000    0.307
 448200.000    0.268
 448250.000    0.285
 448300.000    0.303
 448350.000    0.271
 448400.000    0.266
 448450.000    0.284
 448500.000    0.295
 448550.000    0.312
 448600.000    0.270
 448650.000    0.261
 448700.000    0.311
 448750.000    0.284
 448800.000    0.318
 448850.000    0.317
 448900.000    0.307
 448950.000    0.317
 449000.000    0.277
 449050.000    0.301
 449100.000    0.313
 449150.000    0.302
 449200.000    0.293
 449250.000    0.319
 449300.000    0.318
 449350.000    0.317
 449400.000    0.287
 449450.000    0.309
 449500.000    0.331
 449550.000    0.336
 449600.000    0.297
 449650.000    0.335
 449700.000    0.294
 449750.000    0.285
 449800.000    0.291
 449850.000    0.290
 449900.000    0.278
 449950.000    0.304
 450000.000    0.296
 450050.000    0.309
 450100.000    0.296
 450150.000    0.269
 450200.000    0.279
 450250.000    0.309
 450300.000    0.290
 450350.000    0.267
 450400.000    0.291
 450450.000    0.294
 450500.000    0.283
 450550.000    0.258
 450600.000    0.279
 450650.000    0.323
 450700.000    0.326
 450750.000    0.254
 450800.000    0.288
 450850.000    0.310
 450900.000    0.290
 450950.000    0.276
 451000.000    0.314
 451050.000    0.271
 451100.000    0.255
 451150.000    0.299
 451200.000    0.272
 451250.000    0.354
 451300.000    0.289
 451350.000    0.346
 451400.000    0.282
 451450.000    0.275
 451500.000    0.308
 451550.000    0.283
 451600.000    0.342
 451650.000    0.270
 451700.000    0.289
 451750.000    0.330
 451800.000    0.296
 451850.000    0.241
 451900.000    0.286
 451950.000    0.307
 452000.000    0.313
 452050.000    0.297
 452100.000    0.285
 452150.000    0.281
 452200.000    0.259
 452250.000    0.297
 452300.000    0.323
 452350.000    0.296
 452400.000    0.364
 452450.000    0.307
 452500.000    0.314
 452550.000    0.288
 452600.000    0.291
 452650.000    0.291
 452700.000    0.279
 452750.000    0.239
 452800.000    0.272
 452850.000    0.285
 452900.000    0.296
 452950.000    0.265
 453000.000    0.265
 453050.000    0.288
 453100.000    0.281
 453150.000    0.272
 453200.000    0.258
 453250.000    0.261
 453300.000    0.272
 453350.000    0.283
 453400.000    0.342
 453450.000    0.330
 453500.000    0.313
 453550.000    0.289
 453600.000    0.302
 453650.000    0.316
 453700.000    0.312
 453750.000    0.299
 453800.000    0.276
 453850.000    0.286
 453900.000    0.260
 453950.000    0.289
 454000.000    0.270
 454050.000    0.308
 454100.000    0.326
 454150.000    0.297
 454200.000    0.326
 454250.000    0.289
 454300.000    0.304
 454350.000    0.284
 454400.000    0.294
 454450.000    0.288
 454500.000    0.311
 454550.000    0.341
 454600.000    0.286
 454650.000    0.284
 454700.000    0.322
 454750.000    0.300
 454800.000    0.344
 454850.000    0.230
 454900.000    0.302
 454950.000    0.321
 455000.000    0.328
 455050.000    0.306
 455100.000    0.324
 455150.000    0.335
 455200.000    0.298
 455250.000    0.254
 455300.000    0.277
 455350.000    0.323
 455400.000    0.302
 455450.000    0.316
 455500.000    0.312
 455550.000    0.284
 455600.000    0.300
 455650.000    0.247
 455700.000    0.301
 455750.000    0.253
 455800.000    0.303
 455850.000    0.268
 455900.000    0.285
 455950.000    0.330
 456000.000    0.277
 456050.000    0.266
 456100.000    0.310
 456150.000    0.280
 456200.000    0.288
 456250.000    0.292
 456300.000    0.310
 456350.000    0.335
 456400.000    0.325
 456450.000    0.273
 456500.000    0.319
 456550.000    0.254
 456600.000    0.314
 456650.000    0.298
 456700.000    0.273
 456750.000    0.307
 456800.000    0.275
 456850.000    0.280
 456900.000    0.277
 456950.000    0.291
 457000.000    0.308
 457050.000    0.283
 457100.000    0.276
 457150.000    0.293
 457200.000    0.244
 457250.000    0.314
 457300.000    0.312
 457350.000    0.254
 457400.000    0.330
 457450.000    0.251
 457500.000    0.290
 457550.000    0.244
 457600.000    0.355
 457650.000    0.317
 457700.000    0.304
 457750.000    0.285
 457800.000    0.294
 457850.000    0.291
 457900.000    0.190
 457950.000    0.324
 458000.000    0.192
 458050.000    0.208
 458100.000    0.210
 458150.000    0.195
 458200.000    0.197
 458250.000    0.221
 458300.000    0.238
 458350.000    0.218
 458400.000    0.187
 458450.000    0.201
 458500.000    0.209
 458550.000    0.205
 458600.000    0.221
 458650.000    0.220
 458700.000    0.238
 458750.000    0.211
 458800.000    0.287
 458850.000    0.207
 458900.000    0.223
 458950.000    0.216
 459000.000    0.287
 459050.000    0.225
 459100.000    0.206
 459150.000    0.190
 459200.000    0.189
 459250.000    0.205
 459300.000    0.225
 459350.000    0.211
 459400.000    0.235
 459450.000    0.191
 459500.000    0.223
 459550.000    0.217
 459600.000    0.223
 459650.000    0.220
 459700.000    0.202
 459750.000    0.207
 459800.000    0.234
 459850.000    0.173
 459900.000    0.194
 459950.000    0.269
 460000.000    0.185
 460050.000    0.207
 460100.000    0.307
 460150.000    0.220
 460200.000    0.235
 460250.000    0.279
 460300.000    0.255
 460350.000    0.338
 460400.000    0.270
 460450.000    0.222
 460500.000    0.237
 460550.000    0.302
 460600.000    0.218
 460650.000    0.197
 460700.000    0.291
 460750.000    0.283
 460800.000    0.263
 460850.000    0.320
 460900.000    0.329
 460950.000    0.252
 461000.000    0.202
 461050.000    0.189
 461100.000    0.310
 461150.000    0.223
 461200.000    0.209
 461250.000    0.211
 461300.000    0.183
 461350.000    0.231
 461400.000    0.219
 461450.000    0.225
 461500.000    0.190
 461550.000    0.309
 461600.000    0.360
 461650.000    0.258
 461700.000    0.217
 461750.000    0.224
 461800.000    0.317
 461850.000    0.294
 461900.000    0.250
 461950.000    0.320
 462000.000    0.315
 462050.000    0.351
 462100.000    0.312
 462150.000    0.243
 462200.000    0.299
 462250.000    0.310
 462300.000    0.313
 462350.000    0.314
 462400.000    0.280
 462450.000    0.338
 462500.000    0.276
 462550.000    0.310
 462600.000    0.336
 462650.000    0.322
 462700.000    0.319
 462750.000    0.302
 462800.000    0.312
 462850.000    0.336
 462900.000    0.354
 462950.000    0.252
 463000.000    0.337
 463050.000    0.338
 463100.000    0.344
 463150.000    0.333
 463200.000    0.353
 463250.000    0.346
 463300.000    0.374
 463350.000    0.293
 463400.000    0.269
 463450.000    0.247
 463500.000    0.310
 463550.000    0.297
 463600.000    0.252
 463650.000    0.329
 463700.000    0.305
 463750.000    0.337
 463800.000    0.359
 463850.000    0.315
 463900.000    0.280
 463950.000    0.250
 464000.000    0.282
 464050.000    0.291
 464100.000    0.268
 464150.000    0.294
 464200.000    0.309
 464250.000    0.300
 464300.000    0.281
 464350.000    0.353
 464400.000    0.336
 464450.000    0.290
 464500.000    0.332
 464550.000    0.304
 464600.000    0.304
 464650.000    0.309
 464700.000    0.346
 464750.000    0.384
 464800.000    0.316
 464850.000    0.313
 464900.000    0.278
 464950.000    0.254
 465000.000    0.286
 465050.000    0.295
 465100.000    0.331
 465150.000    0.348
 465200.000    0.289
 465250.000    0.325
 465300.000    0.325
 465350.000    0.336
 465400.000    0.246
 465450.000    0.293
 465500.000    0.332
 465550.000    0.277
 465600.000    0.278
 465650.000    0.298
 465700.000    0.271
 465750.000    0.257
 465800.000    0.330
 465850.000    0.254
 465900.000    0.326
 465950.000    0.273
 466000.000    0.330
 466050.000    0.274
 466100.000    0.272
 466150.000    0.253
 466200.000    0.324
 466250.000    0.297
 466300.000    0.290
 466350.000    0.285
 466400.000    0.282
 466450.000    0.285
 466500.000    0.219
 466550.000    0.344
 466600.000    0.269
 466650.000    0.188
 466700.000    0.254
 466750.000    0.274
 466800.000    0.265
 466850.000    0.312
 466900.000    0.293
 466950.000    0.246
 467000.000    0.324
 467050.000    0.319
 467100.000    0.289
 467150.000    0.344
 467200.000    0.269
 467250.000    0.330
 467300.000    0.314
 467350.000    0.332
 467400.000    0.299
 467450.000    0.312
 467500.000    0.289
 467550.000    0.296
 467600.000    0.275
 467650.000    0.312
 467700.000    0.303
 467750.000    0.364
 467800.000    0.325
 467850.000    0.239
 467900.000    0.317
 467950.000    0.263
 468000.000    0.269
 468050.000    0.367
 468100.000    0.294
 468150.000    0.312
 468200.000    0.337
 468250.000    0.295
 468300.000    0.335
 468350.000    0.297
 468400.000    0.302
 468450.000    0.228
 468500.000    0.258
 468550.000    0.326
 468600.000    0.330
 468650.000    0.280
 468700.000    0.269
 468750.000    0.301
 468800.000    0.253
 468850.000    0.271
 468900.000    0.307
 468950.000    0.355
 469000.000    0.282
 469050.000    0.290
 469100.000    0.306
 469150.000    0.307
 469200.000    0.337
 469250.000    0.298
 469300.000    0.337
 469350.000    0.293
 469400.000    0.313
 469450.000    0.353
 469500.000    0.300
 469550.000    0.352
 469600.000    0.291
 469650.000    0.342
 469700.000    0.276
 469750.000    0.358
 469800.000    0.325
 469850.000    0.345
 469900.000    0.307
 469950.000    0.314
 470000.000    0.280
 470050.000    0.347
 470100.000    0.281
 470150.000    0.222
 470200.000    0.321
 470250.000    0.258
 470300.000    0.352
 470350.000    0.337
 470400.000    0.327
 470450.000    0.339
 470500.000    0.304
 470550.000    0.292
 470600.000    0.318
 470650.000    0.329
 470700.000    0.321
 470750.000    0.288
 470800.000    0.276
 470850.000    0.300
 470900.000    0.296
 470950.000    0.326
 471000.000    0.297
 471050.000    0.289
 471100.000    0.345
 471150.000    0.314
 471200.000    0.322
 471250.000    0.310
 471300.000    0.306
 471350.000    0.322
 471400.000    0.361
 471450.000    0.330
 471500.000    0.346
 471550.000    0.338
 471600.000    0.343
 471650.000    0.335
 471700.000    0.282
 471750.000    0.321
 471800.000    0.267
 471850.000    0.334
 471900.000    0.359
 471950.000    0.334
 472000.000    0.327
 472050.000    0.281
 472100.000    0.342
 472150.000    0.365
 472200.000    0.289
 472250.000    0.330
 472300.000    0.350
 472350.000    0.257
 472400.000    0.289
 472450.000    0.316
 472500.000    0.248
 472550.000    0.345
 472600.000    0.280
 472650.000    0.286
 472700.000    0.249
 472750.000    0.284
 472800.000    0.290
 472850.000    0.301
 472900.000    0.281
 472950.000    0.315
 473000.000    0.338
 473050.000    0.287
 473100.000    0.343
 473150.000    0.350
 473200.000    0.308
 473250.000    0.242
 473300.000    0.290
 473350.000    0.254
 473400.000    0.287
 473450.000    0.284
 473500.000    0.290
 473550.000    0.320
 473600.000    0.305
 473650.000    0.314
 473700.000    0.307
 473750.000    0.362
 473800.000    0.291
 473850.000    0.242
 473900.000    0.278
 473950.000    0.281
 474000.000    0.301
 474050.000    0.248
 474100.000    0.309
 474150.000    0.275
 474200.000    0.270
 474250.000    0.315
 474300.000    0.227
 474350.000    0.308
 474400.000    0.258
 474450.000    0.300
 474500.000    0.272
 474550.000    0.277
 474600.000    0.316
 474650.000    0.278
 474700.000    0.332
 474750.000    0.317
 474800.000    0.324
 474850.000    0.273
 474900.000    0.282
 474950.000    0.220
 475000.000    0.272
 475050.000    0.224
 475100.000    0.349
 475150.000    0.311
 475200.000    0.307
 475250.000    0.267
 475300.000    0.260
 475350.000    0.271
 475400.000    0.282
 475450.000    0.178
 475500.000    0.204
 475550.000    0.221
 475600.000    0.251
 475650.000    0.342
 475700.000    0.334
 475750.000    0.329
 475800.000    0.265
 475850.000    0.223
 475900.000    0.220
 475950.000    0.215
 476000.000    0.220
 476050.000    0.363
 476100.000    0.329
 476150.000    0.364
 476200.000    0.283
 476250.000    0.345
 476300.000    0.280
 476350.000    0.282
 476400.000    0.297
 476450.000    0.357
 476500.000    0.338
 476550.000    0.338
 476600.000    0.350
 476650.000    0.339
 476700.000    0.353
 476750.000    0.328
 476800.000    0.301
 476850.000    0.374
 476900.000    0.309
 476950.000    0.317
 477000.000    0.414
 477050.000    0.395
 477100.000    0.314
 477150.000    0.214
 477200.000    0.355
 477250.000    0.335
 477300.000    0.308
 477350.000    0.236
 477400.000    0.327
 477450.000    0.315
 477500.000    0.344
 477550.000    0.367
 477600.000    0.260
 477650.000    0.317
 477700.000    0.329
 477750.000    0.267
 477800.000    0.297
 477850.000    0.350
 477900.000    0.342
 477950.000    0.329
 478000.000    0.327
 478050.000    0.327
 478100.000    0.360
 478150.000    0.327
 478200.000    0.336
 478250.000    0.339
 478300.000    0.333
 478350.000    0.301
 478400.000    0.368
 478450.000    0.213
 478500.000    0.214
 478550.000    0.279
 478600.000    0.368
 478650.000    0.281
 478700.000    0.355
 478750.000    0.339
 478800.000    0.355
 478850.000    0.372
 478900.000    0.301
 478950.000    0.383
 479000.000    0.367
 479050.000    0.357
 479100.000    0.367
 479150.000    0.334
 479200.000    0.327
 479250.000    0.336
 479300.000    0.323
 479350.000    0.345
 479400.000    0.362
 479450.000    0.325
 479500.000    0.319
 479550.000    0.254
 479600.000    0.318
 479650.000    0.371
 479700.000    0.259
 479750.000    0.303
 479800.000    0.342
 479850.000    0.328
 479900.000    0.324
 479950.000    0.310
 480000.000    0.310
 480050.000    0.300
 480100.000    0.200
 480150.000    0.301
 480200.000    0.326
 480250.000    0.303
 480300.000    0.359
 480350.000    0.298
 480400.000    0.302
 480450.000    0.201
 480500.000    0.363
 480550.000    0.350
 480600.000    0.259
 480650.000    0.370
 480700.000    0.317
 480750.000    0.322
 480800.000    0.340
 480850.000    0.293
 480900.000    0.349
 480950.000    0.354
 481000.000    0.326
 481050.000    0.340
 481100.000    0.354
 481150.000    0.354
 481200.000    0.381
 481250.000    0.384
 481300.000    0.356
 481350.000    0.391
 481400.000    0.354
 481450.000    0.331
 481500.000    0.315
 481550.000    0.339
 481600.000    0.268
 481650.000    0.308
 481700.000    0.310
 481750.000    0.311
 481800.000    0.314
 481850.000    0.337
 481900.000    0.310
 481950.000    0.317
 482000.000    0.328
 482050.000    0.334
 482100.000    0.239
 482150.000    0.332
 482200.000    0.362
 482250.000    0.264
 482300.000    0.357
 482350.000    0.369
 482400.000    0.320
 482450.000    0.351
 482500.000    0.338
 482550.000    0.310
 482600.000    0.329
 482650.000    0.236
 482700.000    0.213
 482750.000    0.263
 482800.000    0.238
 482850.000    0.226
 482900.000    0.192
 482950.000    0.240
 483000.000    0.231
 483050.000    0.232
 483100.000    0.279
 483150.000    0.238
 483200.000    0.219
 483250.000    0.317
 483300.000    0.256
 483350.000    0.249
 483400.000    0.225
 483450.000    0.273
 483500.000    0.338
 483550.000    0.237
 483600.000    0.274
 483650.000    0.288
 483700.000    0.307
 483750.000    0.331
 483800.000    0.342
 483850.000    0.362
 483900.000    0.322
 483950.000    0.273
 484000.000    0.264
 484050.000    0.315
 484100.000    0.315
 484150.000    0.313
 484200.000    0.310
 484250.000    0.315
 484300.000    0.313
 484350.000    0.345
 484400.000    0.342
 484450.000    0.305
 484500.000    0.295
 484550.000    0.324
 484600.000    0.332
 484650.000    0.289
 484700.000    0.285
 484750.000    0.231
 484800.000    0.275
 484850.000    0.315
 484900.000    0.349
 484950.000    0.330
 485000.000    0.299
 485050.000    0.332
 485100.000    0.323
 485150.000    0.312
 485200.000    0.288
 485250.000    0.316
 485300.000    0.278
 485350.000    0.284
 485400.000    0.256
 485450.000    0.288
 485500.000    0.291
 485550.000    0.289
 485600.000    0.249
 485650.000    0.294
 485700.000    0.333
 485750.000    0.268
 485800.000    0.272
 485850.000    0.360
 485900.000    0.358
 485950.000    0.320
 486000.000    0.329
 486050.000    0.284
 486100.000    0.355
 486150.000    0.344
 486200.000    0.277
 486250.000    0.375
 486300.000    0.312
 486350.000    0.316
 486400.000    0.314
 486450.000    0.372
 486500.000    0.372
 486550.000    0.318
 486600.000    0.340
 486650.000    0.297
 486700.000    0.317
 486750.000    0.324
 486800.000    0.367
 486850.000    0.332
 486900.000    0.305
 486950.000    0.280
 487000.000    0.331
 487050.000    0.339
 487100.000    0.342
 487150.000    0.350
 487200.000    0.312
 487250.000    0.310
 487300.000    0.333
 487350.000    0.309
 487400.000    0.296
 487450.000    0.295
 487500.000    0.270
 487550.000    0.283
 487600.000    0.277
 487650.000    0.234
 487700.000    0.329
 487750.000    0.259
 487800.000    0.285
 487850.000    0.325
 487900.000    0.338
 487950.000    0.309
 488000.000    0.296
 488050.000    0.332
 488100.000    0.338
 488150.000    0.333
 488200.000    0.331
 488250.000    0.263
 488300.000    0.369
 488350.000    0.339
 488400.000    0.321
 488450.000    0.339
 488500.000    0.279
 488550.000    0.310
 488600.000    0.306
 488650.000    0.300
 488700.000    0.298
 488750.000    0.304
 488800.000    0.343
 488850.000    0.350
 488900.000    0.265
 488950.000    0.311
 489000.000    0.312
 489050.000    0.380
 489100.000    0.346
 489150.000    0.343
 489200.000    0.335
 489250.000    0.339
 489300.000    0.369
 489350.000    0.387
 489400.000    0.348
 489450.000    0.304
 489500.000    0.289
 489550.000    0.342
 489600.000    0.328
 489650.000    0.297
 489700.000    0.351
 489750.000    0.305
 489800.000    0.226
 489850.000    0.275
 489900.000    0.327
 489950.000    0.301
 490000.000    0.328
 490050.000    0.308
 490100.000    0.282
 490150.000    0.283
 490200.000    0.266
 490250.000    0.309
 490300.000    0.327
 490350.000    0.322
 490400.000    0.317
 490450.000    0.319
 490500.000    0.338
 490550.000    0.267
 490600.000    0.318
 490650.000    0.333
 490700.000    0.299
 490750.000    0.339
 490800.000    0.345
 490850.000    0.328
 490900.000    0.321
 490950.000    0.334
 491000.000    0.299
 491050.000    0.313
 491100.000    0.265
 491150.000    0.285
 491200.000    0.307
 491250.000    0.336
 491300.000    0.279
 491350.000    0.344
 491400.000    0.331
 491450.000    0.260
 491500.000    0.321
 491550.000    0.264
 491600.000    0.337
 491650.000    0.308
 491700.000    0.341
 491750.000    0.322
 491800.000    0.269
 491850.000    0.301
 491900.000    0.323
 491950.000    0.317
 492000.000    0.361
 492050.000    0.376
 492100.000    0.348
 492150.000    0.325
 492200.000    0.281
 492250.000    0.298
 492300.000    0.354
 492350.000    0.312
 492400.000    0.264
 492450.000    0.288
 492500.000    0.351
 492550.000    0.307
 492600.000    0.311
 492650.000    0.319
 492700.000    0.269
 492750.000    0.301
 492800.000    0.315
 492850.000    0.257
 492900.000    0.318
 492950.000    0.346
 493000.000    0.319
 493050.000    0.351
 493100.000    0.263
 493150.000    0.331
 493200.000    0.299
 493250.000    0.328
 493300.000    0.328
 493350.000    0.276
 493400.000    0.332
 493450.000    0.309
 493500.000    0.286
 493550.000    0.244
 493600.000    0.306
 493650.000    0.400
 493700.000    0.353
 493750.000    0.324
 493800.000    0.310
 493850.000    0.291
 493900.000    0.308
 493950.000    0.220
 494000.000    0.229
 494050.000    0.242
 494100.000    0.170
 494150.000    0.209
 494200.000    0.185
 494250.000    0.188
 494300.000    0.227
 494350.000    0.268
 494400.000    0.224
 494450.000    0.205
 494500.000    0.288
 494550.000    0.361
 494600.000    0.189
 494650.000    0.211
 494700.000    0.191
 494750.000    0.288
 494800.000    0.242
 494850.000    0.210
 494900.000    0.312
 494950.000    0.281
 495000.000    0.324
 495050.000    0.191
 495100.000    0.195
 495150.000    0.254
 495200.000    0.315
 495250.000    0.333
 495300.000    0.304
 495350.000    0.199
 495400.000    0.240
 495450.000    0.223
 495500.000    0.247
 495550.000    0.217
 495600.000    0.214
 495650.000    0.197
 495700.000    0.295
 495750.000    0.278
 495800.000    0.286
 495850.000    0.323
 495900.000    0.318
 495950.000    0.302
 496000.000    0.317
 496050.000    0.265
 496100.000    0.268
 496150.000    0.216
 496200.000    0.254
 496250.000    0.175
 496300.000    0.299
 496350.000    0.329
 496400.000    0.346
 496450.000    0.325
 496500.000    0.275
 496550.000    0.239
 496600.000    0.353
 496650.000    0.252
 496700.000    0.196
 496750.000    0.224
 496800.000    0.183
 496850.000    0.206
 496900.000    0.192
 496950.000    0.224
 497000.000    0.264
 497050.000    0.235
 497100.000    0.229
 497150.000    0.218
 497200.000    0.244
 497250.000    0.340
 497300.000    0.263
 497350.000    0.268
 497400.000    0.311
 497450.000    0.206
 497500.000    0.349
 497550.000    0.339
 497600.000    0.343
 497650.000    0.363
 497700.000    0.328
 497750.000    0.337
 497800.000    0.342
 497850.000    0.234
 497900.000    0.253
 497950.000    0.360
 498000.000    0.353
 498050.000    0.350
 498100.000    0.333
 498150.000    0.370
 498200.000    0.307
 498250.000    0.356
 498300.000    0.364
 498350.000    0.333
 498400.000    0.337
 498450.000    0.348
 498500.000    0.360
 498550.000    0.330
 498600.000    0.381
 498650.000    0.294
 498700.000    0.361
 498750.000    0.388
 498800.000    0.360
 498850.000    0.305
 498900.000    0.316
 498950.000    0.379
 499000.000    0.306
 499050.000    0.315
 499100.000    0.414
 499150.000    0.354
 499200.000    0.368
 499250.000    0.320
 499300.000    0.366
 499350.000    0.276
 499400.000    0.342
 499450.000    0.346
 499500.000    0.350
 499550.000    0.373
 499600.000    0.333
 499650.000    0.373
 499700.000    0.347
 499750.000    0.342
 499800.000    0.333
 499850.000    0.261
 499900.000    0.314
 499950.000    0.364
 500000.000    0.307
