# Supplementary material for: Single-chain dimers from de novo immunoglobulins as robust scaffolds for multiple binding loops
Source: Nat Commun. 2023 Sep 23;14:5939. doi: 10.1038/s41467-023-41717-5 (PMC10517939; doi:10.1038/s41467-023-41717-5)
Supplement: Supplementary file 6 — Source data [file 41467_2023_41717_MOESM6_ESM.zip › SuppFig10d_scIg12+EF3b_02.txt]

# This file was created Tue Jul 12 12:25:14 2022
# Created by:
#                      :-) GROMACS - gmx pairdist, 2018 (-:
# 
# Executable:   /data/Software/gromacs-2018/bin/gmx
# Data prefix:  /data/Software/gromacs-2018
# Working dir:  /data/jrtcri/PROJECTS/design/grafting/sandwich_12/MD/molecular_dynamics/MD_models.list/0004
# Command line:
#   gmx pairdist -f md.imaged.rot.xtc -s solvated_ions.gro -b 100000 -o distave.xvg
# gmx pairdist is part of G R O M A C S:
#
# God Rules Over Mankind, Animals, Cosmos and Such
#
@    title "Minimum distance"
@    xaxis  label "Time (ps)"
@    yaxis  label "Distance (nm)"
@TYPE xy
@ view 0.15, 0.15, 0.75, 0.85
@ legend on
@ legend box on
@ legend loctype view
@ legend 0.78, 0.8
@ legend length 2
@ s0 legend "resnr 70"
 100000.000    0.296
 100050.000    0.320
 100100.000    0.357
 100150.000    0.339
 100200.000    0.318
 100250.000    0.323
 100300.000    0.342
 100350.000    0.299
 100400.000    0.370
 100450.000    0.336
 100500.000    0.349
 100550.000    0.339
 100600.000    0.323
 100650.000    0.325
 100700.000    0.330
 100750.000    0.311
 100800.000    0.323
 100850.000    0.366
 100900.000    0.293
 100950.000    0.317
 101000.000    0.326
 101050.000    0.343
 101100.000    0.322
 101150.000    0.350
 101200.000    0.351
 101250.000    0.301
 101300.000    0.356
 101350.000    0.294
 101400.000    0.318
 101450.000    0.314
 101500.000    0.296
 101550.000    0.265
 101600.000    0.307
 101650.000    0.349
 101700.000    0.320
 101750.000    0.278
 101800.000    0.344
 101850.000    0.328
 101900.000    0.339
 101950.000    0.293
 102000.000    0.279
 102050.000    0.308
 102100.000    0.311
 102150.000    0.328
 102200.000    0.326
 102250.000    0.313
 102300.000    0.274
 102350.000    0.263
 102400.000    0.260
 102450.000    0.298
 102500.000    0.265
 102550.000    0.266
 102600.000    0.303
 102650.000    0.284
 102700.000    0.285
 102750.000    0.317
 102800.000    0.259
 102850.000    0.269
 102900.000    0.292
 102950.000    0.348
 103000.000    0.319
 103050.000    0.313
 103100.000    0.296
 103150.000    0.332
 103200.000    0.333
 103250.000    0.340
 103300.000    0.341
 103350.000    0.293
 103400.000    0.338
 103450.000    0.363
 103500.000    0.339
 103550.000    0.328
 103600.000    0.297
 103650.000    0.306
 103700.000    0.350
 103750.000    0.303
 103800.000    0.328
 103850.000    0.292
 103900.000    0.303
 103950.000    0.320
 104000.000    0.318
 104050.000    0.322
 104100.000    0.331
 104150.000    0.318
 104200.000    0.318
 104250.000    0.304
 104300.000    0.346
 104350.000    0.323
 104400.000    0.320
 104450.000    0.323
 104500.000    0.316
 104550.000    0.321
 104600.000    0.327
 104650.000    0.305
 104700.000    0.310
 104750.000    0.333
 104800.000    0.321
 104850.000    0.292
 104900.000    0.319
 104950.000    0.330
 105000.000    0.312
 105050.000    0.327
 105100.000    0.314
 105150.000    0.315
 105200.000    0.318
 105250.000    0.334
 105300.000    0.298
 105350.000    0.282
 105400.000    0.273
 105450.000    0.300
 105500.000    0.302
 105550.000    0.335
 105600.000    0.341
 105650.000    0.294
 105700.000    0.321
 105750.000    0.296
 105800.000    0.337
 105850.000    0.329
 105900.000    0.286
 105950.000    0.314
 106000.000    0.298
 106050.000    0.311
 106100.000    0.352
 106150.000    0.345
 106200.000    0.340
 106250.000    0.319
 106300.000    0.297
 106350.000    0.294
 106400.000    0.365
 106450.000    0.296
 106500.000    0.333
 106550.000    0.325
 106600.000    0.350
 106650.000    0.322
 106700.000    0.371
 106750.000    0.328
 106800.000    0.278
 106850.000    0.293
 106900.000    0.304
 106950.000    0.341
 107000.000    0.327
 107050.000    0.307
 107100.000    0.351
 107150.000    0.330
 107200.000    0.350
 107250.000    0.337
 107300.000    0.335
 107350.000    0.303
 107400.000    0.355
 107450.000    0.326
 107500.000    0.322
 107550.000    0.337
 107600.000    0.337
 107650.000    0.301
 107700.000    0.381
 107750.000    0.336
 107800.000    0.319
 107850.000    0.309
 107900.000    0.286
 107950.000    0.305
 108000.000    0.353
 108050.000    0.284
 108100.000    0.334
 108150.000    0.340
 108200.000    0.305
 108250.000    0.302
 108300.000    0.299
 108350.000    0.273
 108400.000    0.323
 108450.000    0.327
 108500.000    0.278
 108550.000    0.301
 108600.000    0.303
 108650.000    0.312
 108700.000    0.304
 108750.000    0.390
 108800.000    0.284
 108850.000    0.341
 108900.000    0.321
 108950.000    0.296
 109000.000    0.338
 109050.000    0.335
 109100.000    0.345
 109150.000    0.302
 109200.000    0.338
 109250.000    0.317
 109300.000    0.349
 109350.000    0.307
 109400.000    0.285
 109450.000    0.291
 109500.000    0.268
 109550.000    0.284
 109600.000    0.304
 109650.000    0.261
 109700.000    0.299
 109750.000    0.346
 109800.000    0.310
 109850.000    0.317
 109900.000    0.340
 109950.000    0.337
 110000.000    0.360
 110050.000    0.332
 110100.000    0.381
 110150.000    0.323
 110200.000    0.316
 110250.000    0.369
 110300.000    0.373
 110350.000    0.292
 110400.000    0.357
 110450.000    0.305
 110500.000    0.350
 110550.000    0.339
 110600.000    0.305
 110650.000    0.323
 110700.000    0.303
 110750.000    0.335
 110800.000    0.294
 110850.000    0.309
 110900.000    0.311
 110950.000    0.404
 111000.000    0.335
 111050.000    0.332
 111100.000    0.348
 111150.000    0.320
 111200.000    0.332
 111250.000    0.330
 111300.000    0.342
 111350.000    0.317
 111400.000    0.295
 111450.000    0.320
 111500.000    0.329
 111550.000    0.341
 111600.000    0.259
 111650.000    0.313
 111700.000    0.312
 111750.000    0.371
 111800.000    0.346
 111850.000    0.314
 111900.000    0.315
 111950.000    0.332
 112000.000    0.316
 112050.000    0.319
 112100.000    0.353
 112150.000    0.310
 112200.000    0.275
 112250.000    0.340
 112300.000    0.315
 112350.000    0.322
 112400.000    0.284
 112450.000    0.322
 112500.000    0.353
 112550.000    0.255
 112600.000    0.332
 112650.000    0.338
 112700.000    0.333
 112750.000    0.357
 112800.000    0.311
 112850.000    0.357
 112900.000    0.341
 112950.000    0.321
 113000.000    0.319
 113050.000    0.367
 113100.000    0.253
 113150.000    0.317
 113200.000    0.336
 113250.000    0.331
 113300.000    0.322
 113350.000    0.323
 113400.000    0.327
 113450.000    0.297
 113500.000    0.325
 113550.000    0.298
 113600.000    0.311
 113650.000    0.315
 113700.000    0.312
 113750.000    0.305
 113800.000    0.287
 113850.000    0.349
 113900.000    0.357
 113950.000    0.325
 114000.000    0.298
 114050.000    0.320
 114100.000    0.315
 114150.000    0.331
 114200.000    0.335
 114250.000    0.320
 114300.000    0.344
 114350.000    0.312
 114400.000    0.310
 114450.000    0.284
 114500.000    0.314
 114550.000    0.341
 114600.000    0.324
 114650.000    0.309
 114700.000    0.289
 114750.000    0.307
 114800.000    0.311
 114850.000    0.338
 114900.000    0.335
 114950.000    0.325
 115000.000    0.315
 115050.000    0.316
 115100.000    0.321
 115150.000    0.310
 115200.000    0.347
 115250.000    0.346
 115300.000    0.315
 115350.000    0.315
 115400.000    0.307
 115450.000    0.343
 115500.000    0.300
 115550.000    0.331
 115600.000    0.300
 115650.000    0.297
 115700.000    0.295
 115750.000    0.303
 115800.000    0.303
 115850.000    0.282
 115900.000    0.324
 115950.000    0.278
 116000.000    0.340
 116050.000    0.331
 116100.000    0.311
 116150.000    0.283
 116200.000    0.285
 116250.000    0.336
 116300.000    0.346
 116350.000    0.323
 116400.000    0.307
 116450.000    0.318
 116500.000    0.299
 116550.000    0.290
 116600.000    0.319
 116650.000    0.293
 116700.000    0.319
 116750.000    0.324
 116800.000    0.318
 116850.000    0.325
 116900.000    0.293
 116950.000    0.340
 117000.000    0.321
 117050.000    0.276
 117100.000    0.288
 117150.000    0.349
 117200.000    0.349
 117250.000    0.301
 117300.000    0.334
 117350.000    0.308
 117400.000    0.339
 117450.000    0.304
 117500.000    0.337
 117550.000    0.327
 117600.000    0.325
 117650.000    0.343
 117700.000    0.332
 117750.000    0.314
 117800.000    0.310
 117850.000    0.350
 117900.000    0.300
 117950.000    0.379
 118000.000    0.322
 118050.000    0.326
 118100.000    0.310
 118150.000    0.342
 118200.000    0.338
 118250.000    0.317
 118300.000    0.305
 118350.000    0.331
 118400.000    0.344
 118450.000    0.318
 118500.000    0.297
 118550.000    0.324
 118600.000    0.293
 118650.000    0.323
 118700.000    0.314
 118750.000    0.302
 118800.000    0.273
 118850.000    0.259
 118900.000    0.355
 118950.000    0.341
 119000.000    0.343
 119050.000    0.336
 119100.000    0.342
 119150.000    0.322
 119200.000    0.304
 119250.000    0.310
 119300.000    0.334
 119350.000    0.343
 119400.000    0.346
 119450.000    0.325
 119500.000    0.343
 119550.000    0.295
 119600.000    0.335
 119650.000    0.281
 119700.000    0.336
 119750.000    0.316
 119800.000    0.339
 119850.000    0.339
 119900.000    0.305
 119950.000    0.304
 120000.000    0.338
 120050.000    0.308
 120100.000    0.315
 120150.000    0.296
 120200.000    0.317
 120250.000    0.326
 120300.000    0.336
 120350.000    0.368
 120400.000    0.363
 120450.000    0.364
 120500.000    0.301
 120550.000    0.345
 120600.000    0.300
 120650.000    0.368
 120700.000    0.336
 120750.000    0.318
 120800.000    0.346
 120850.000    0.315
 120900.000    0.327
 120950.000    0.320
 121000.000    0.301
 121050.000    0.273
 121100.000    0.333
 121150.000    0.302
 121200.000    0.290
 121250.000    0.289
 121300.000    0.265
 121350.000    0.312
 121400.000    0.242
 121450.000    0.338
 121500.000    0.336
 121550.000    0.282
 121600.000    0.312
 121650.000    0.279
 121700.000    0.373
 121750.000    0.325
 121800.000    0.359
 121850.000    0.325
 121900.000    0.312
 121950.000    0.294
 122000.000    0.311
 122050.000    0.309
 122100.000    0.290
 122150.000    0.306
 122200.000    0.332
 122250.000    0.262
 122300.000    0.318
 122350.000    0.319
 122400.000    0.332
 122450.000    0.282
 122500.000    0.311
 122550.000    0.295
 122600.000    0.325
 122650.000    0.340
 122700.000    0.315
 122750.000    0.340
 122800.000    0.320
 122850.000    0.306
 122900.000    0.309
 122950.000    0.338
 123000.000    0.370
 123050.000    0.308
 123100.000    0.275
 123150.000    0.373
 123200.000    0.336
 123250.000    0.323
 123300.000    0.338
 123350.000    0.317
 123400.000    0.324
 123450.000    0.321
 123500.000    0.284
 123550.000    0.340
 123600.000    0.318
 123650.000    0.346
 123700.000    0.346
 123750.000    0.323
 123800.000    0.314
 123850.000    0.321
 123900.000    0.310
 123950.000    0.325
 124000.000    0.342
 124050.000    0.263
 124100.000    0.278
 124150.000    0.269
 124200.000    0.302
 124250.000    0.308
 124300.000    0.310
 124350.000    0.303
 124400.000    0.347
 124450.000    0.305
 124500.000    0.309
 124550.000    0.338
 124600.000    0.337
 124650.000    0.316
 124700.000    0.290
 124750.000    0.315
 124800.000    0.330
 124850.000    0.357
 124900.000    0.350
 124950.000    0.354
 125000.000    0.360
 125050.000    0.290
 125100.000    0.348
 125150.000    0.280
 125200.000    0.362
 125250.000    0.338
 125300.000    0.329
 125350.000    0.316
 125400.000    0.304
 125450.000    0.329
 125500.000    0.331
 125550.000    0.315
 125600.000    0.349
 125650.000    0.323
 125700.000    0.295
 125750.000    0.310
 125800.000    0.319
 125850.000    0.337
 125900.000    0.328
 125950.000    0.283
 126000.000    0.327
 126050.000    0.319
 126100.000    0.346
 126150.000    0.324
 126200.000    0.382
 126250.000    0.298
 126300.000    0.309
 126350.000    0.352
 126400.000    0.308
 126450.000    0.312
 126500.000    0.323
 126550.000    0.342
 126600.000    0.287
 126650.000    0.340
 126700.000    0.337
 126750.000    0.277
 126800.000    0.316
 126850.000    0.323
 126900.000    0.333
 126950.000    0.299
 127000.000    0.289
 127050.000    0.297
 127100.000    0.317
 127150.000    0.339
 127200.000    0.324
 127250.000    0.328
 127300.000    0.321
 127350.000    0.345
 127400.000    0.307
 127450.000    0.344
 127500.000    0.343
 127550.000    0.330
 127600.000    0.316
 127650.000    0.354
 127700.000    0.291
 127750.000    0.342
 127800.000    0.313
 127850.000    0.298
 127900.000    0.344
 127950.000    0.318
 128000.000    0.335
 128050.000    0.339
 128100.000    0.335
 128150.000    0.291
 128200.000    0.322
 128250.000    0.325
 128300.000    0.319
 128350.000    0.327
 128400.000    0.300
 128450.000    0.356
 128500.000    0.316
 128550.000    0.299
 128600.000    0.323
 128650.000    0.314
 128700.000    0.313
 128750.000    0.320
 128800.000    0.295
 128850.000    0.353
 128900.000    0.333
 128950.000    0.368
 129000.000    0.331
 129050.000    0.290
 129100.000    0.301
 129150.000    0.304
 129200.000    0.332
 129250.000    0.328
 129300.000    0.317
 129350.000    0.308
 129400.000    0.335
 129450.000    0.313
 129500.000    0.311
 129550.000    0.344
 129600.000    0.324
 129650.000    0.354
 129700.000    0.329
 129750.000    0.333
 129800.000    0.305
 129850.000    0.294
 129900.000    0.316
 129950.000    0.350
 130000.000    0.321
 130050.000    0.303
 130100.000    0.302
 130150.000    0.313
 130200.000    0.349
 130250.000    0.335
 130300.000    0.346
 130350.000    0.346
 130400.000    0.348
 130450.000    0.319
 130500.000    0.316
 130550.000    0.331
 130600.000    0.350
 130650.000    0.329
 130700.000    0.316
 130750.000    0.301
 130800.000    0.330
 130850.000    0.314
 130900.000    0.307
 130950.000    0.335
 131000.000    0.329
 131050.000    0.338
 131100.000    0.346
 131150.000    0.327
 131200.000    0.309
 131250.000    0.313
 131300.000    0.325
 131350.000    0.333
 131400.000    0.287
 131450.000    0.308
 131500.000    0.354
 131550.000    0.303
 131600.000    0.328
 131650.000    0.315
 131700.000    0.311
 131750.000    0.333
 131800.000    0.326
 131850.000    0.321
 131900.000    0.297
 131950.000    0.321
 132000.000    0.319
 132050.000    0.283
 132100.000    0.323
 132150.000    0.319
 132200.000    0.324
 132250.000    0.310
 132300.000    0.308
 132350.000    0.327
 132400.000    0.317
 132450.000    0.311
 132500.000    0.294
 132550.000    0.310
 132600.000    0.307
 132650.000    0.316
 132700.000    0.298
 132750.000    0.307
 132800.000    0.317
 132850.000    0.329
 132900.000    0.333
 132950.000    0.272
 133000.000    0.311
 133050.000    0.302
 133100.000    0.289
 133150.000    0.285
 133200.000    0.271
 133250.000    0.265
 133300.000    0.291
 133350.000    0.283
 133400.000    0.336
 133450.000    0.322
 133500.000    0.259
 133550.000    0.296
 133600.000    0.281
 133650.000    0.300
 133700.000    0.264
 133750.000    0.308
 133800.000    0.225
 133850.000    0.330
 133900.000    0.314
 133950.000    0.306
 134000.000    0.240
 134050.000    0.288
 134100.000    0.279
 134150.000    0.294
 134200.000    0.309
 134250.000    0.284
 134300.000    0.266
 134350.000    0.291
 134400.000    0.268
 134450.000    0.316
 134500.000    0.302
 134550.000    0.297
 134600.000    0.265
 134650.000    0.272
 134700.000    0.253
 134750.000    0.276
 134800.000    0.300
 134850.000    0.274
 134900.000    0.315
 134950.000    0.286
 135000.000    0.324
 135050.000    0.262
 135100.000    0.302
 135150.000    0.290
 135200.000    0.287
 135250.000    0.278
 135300.000    0.292
 135350.000    0.305
 135400.000    0.291
 135450.000    0.346
 135500.000    0.302
 135550.000    0.282
 135600.000    0.275
 135650.000    0.265
 135700.000    0.308
 135750.000    0.304
 135800.000    0.274
 135850.000    0.279
 135900.000    0.285
 135950.000    0.269
 136000.000    0.291
 136050.000    0.301
 136100.000    0.322
 136150.000    0.282
 136200.000    0.329
 136250.000    0.271
 136300.000    0.350
 136350.000    0.284
 136400.000    0.334
 136450.000    0.322
 136500.000    0.251
 136550.000    0.263
 136600.000    0.301
 136650.000    0.281
 136700.000    0.261
 136750.000    0.288
 136800.000    0.316
 136850.000    0.263
 136900.000    0.275
 136950.000    0.295
 137000.000    0.314
 137050.000    0.289
 137100.000    0.326
 137150.000    0.267
 137200.000    0.251
 137250.000    0.267
 137300.000    0.291
 137350.000    0.258
 137400.000    0.312
 137450.000    0.307
 137500.000    0.354
 137550.000    0.272
 137600.000    0.264
 137650.000    0.261
 137700.000    0.309
 137750.000    0.334
 137800.000    0.357
 137850.000    0.303
 137900.000    0.309
 137950.000    0.273
 138000.000    0.315
 138050.000    0.255
 138100.000    0.284
 138150.000    0.266
 138200.000    0.290
 138250.000    0.263
 138300.000    0.300
 138350.000    0.259
 138400.000    0.275
 138450.000    0.266
 138500.000    0.243
 138550.000    0.322
 138600.000    0.265
 138650.000    0.286
 138700.000    0.214
 138750.000    0.189
 138800.000    0.317
 138850.000    0.206
 138900.000    0.213
 138950.000    0.263
 139000.000    0.194
 139050.000    0.266
 139100.000    0.195
 139150.000    0.246
 139200.000    0.227
 139250.000    0.257
 139300.000    0.185
 139350.000    0.224
 139400.000    0.264
 139450.000    0.175
 139500.000    0.199
 139550.000    0.244
 139600.000    0.186
 139650.000    0.182
 139700.000    0.204
 139750.000    0.203
 139800.000    0.197
 139850.000    0.193
 139900.000    0.195
 139950.000    0.190
 140000.000    0.230
 140050.000    0.203
 140100.000    0.210
 140150.000    0.190
 140200.000    0.198
 140250.000    0.170
 140300.000    0.187
 140350.000    0.194
 140400.000    0.195
 140450.000    0.247
 140500.000    0.288
 140550.000    0.220
 140600.000    0.178
 140650.000    0.282
 140700.000    0.232
 140750.000    0.332
 140800.000    0.241
 140850.000    0.255
 140900.000    0.315
 140950.000    0.322
 141000.000    0.269
 141050.000    0.303
 141100.000    0.339
 141150.000    0.295
 141200.000    0.334
 141250.000    0.333
 141300.000    0.307
 141350.000    0.353
 141400.000    0.276
 141450.000    0.302
 141500.000    0.295
 141550.000    0.351
 141600.000    0.329
 141650.000    0.294
 141700.000    0.339
 141750.000    0.294
 141800.000    0.375
 141850.000    0.316
 141900.000    0.315
 141950.000    0.281
 142000.000    0.326
 142050.000    0.351
 142100.000    0.336
 142150.000    0.322
 142200.000    0.339
 142250.000    0.343
 142300.000    0.322
 142350.000    0.337
 142400.000    0.317
 142450.000    0.286
 142500.000    0.293
 142550.000    0.352
 142600.000    0.355
 142650.000    0.319
 142700.000    0.328
 142750.000    0.309
 142800.000    0.341
 142850.000    0.333
 142900.000    0.300
 142950.000    0.355
 143000.000    0.376
 143050.000    0.339
 143100.000    0.333
 143150.000    0.339
 143200.000    0.319
 143250.000    0.317
 143300.000    0.355
 143350.000    0.327
 143400.000    0.339
 143450.000    0.286
 143500.000    0.318
 143550.000    0.312
 143600.000    0.271
 143650.000    0.290
 143700.000    0.290
 143750.000    0.301
 143800.000    0.282
 143850.000    0.308
 143900.000    0.311
 143950.000    0.318
 144000.000    0.279
 144050.000    0.318
 144100.000    0.320
 144150.000    0.326
 144200.000    0.313
 144250.000    0.333
 144300.000    0.281
 144350.000    0.310
 144400.000    0.322
 144450.000    0.342
 144500.000    0.331
 144550.000    0.312
 144600.000    0.305
 144650.000    0.339
 144700.000    0.288
 144750.000    0.317
 144800.000    0.271
 144850.000    0.322
 144900.000    0.329
 144950.000    0.323
 145000.000    0.313
 145050.000    0.345
 145100.000    0.314
 145150.000    0.344
 145200.000    0.331
 145250.000    0.277
 145300.000    0.317
 145350.000    0.362
 145400.000    0.331
 145450.000    0.303
 145500.000    0.302
 145550.000    0.327
 145600.000    0.295
 145650.000    0.296
 145700.000    0.346
 145750.000    0.316
 145800.000    0.321
 145850.000    0.313
 145900.000    0.323
 145950.000    0.326
 146000.000    0.318
 146050.000    0.299
 146100.000    0.285
 146150.000    0.306
 146200.000    0.283
 146250.000    0.310
 146300.000    0.326
 146350.000    0.304
 146400.000    0.317
 146450.000    0.309
 146500.000    0.309
 146550.000    0.317
 146600.000    0.331
 146650.000    0.298
 146700.000    0.305
 146750.000    0.312
 146800.000    0.257
 146850.000    0.316
 146900.000    0.315
 146950.000    0.304
 147000.000    0.306
 147050.000    0.299
 147100.000    0.308
 147150.000    0.315
 147200.000    0.302
 147250.000    0.333
 147300.000    0.314
 147350.000    0.351
 147400.000    0.330
 147450.000    0.304
 147500.000    0.323
 147550.000    0.288
 147600.000    0.314
 147650.000    0.308
 147700.000    0.324
 147750.000    0.301
 147800.000    0.325
 147850.000    0.345
 147900.000    0.316
 147950.000    0.341
 148000.000    0.326
 148050.000    0.299
 148100.000    0.291
 148150.000    0.299
 148200.000    0.356
 148250.000    0.307
 148300.000    0.349
 148350.000    0.331
 148400.000    0.312
 148450.000    0.330
 148500.000    0.327
 148550.000    0.319
 148600.000    0.307
 148650.000    0.309
 148700.000    0.337
 148750.000    0.336
 148800.000    0.296
 148850.000    0.278
 148900.000    0.309
 148950.000    0.342
 149000.000    0.355
 149050.000    0.270
 149100.000    0.329
 149150.000    0.338
 149200.000    0.322
 149250.000    0.352
 149300.000    0.344
 149350.000    0.270
 149400.000    0.319
 149450.000    0.325
 149500.000    0.315
 149550.000    0.311
 149600.000    0.338
 149650.000    0.322
 149700.000    0.338
 149750.000    0.328
 149800.000    0.318
 149850.000    0.325
 149900.000    0.326
 149950.000    0.284
 150000.000    0.268
 150050.000    0.339
 150100.000    0.343
 150150.000    0.307
 150200.000    0.317
 150250.000    0.312
 150300.000    0.357
 150350.000    0.317
 150400.000    0.348
 150450.000    0.339
 150500.000    0.285
 150550.000    0.343
 150600.000    0.316
 150650.000    0.297
 150700.000    0.324
 150750.000    0.310
 150800.000    0.299
 150850.000    0.349
 150900.000    0.336
 150950.000    0.334
 151000.000    0.349
 151050.000    0.305
 151100.000    0.305
 151150.000    0.329
 151200.000    0.339
 151250.000    0.324
 151300.000    0.322
 151350.000    0.317
 151400.000    0.344
 151450.000    0.329
 151500.000    0.315
 151550.000    0.289
 151600.000    0.327
 151650.000    0.316
 151700.000    0.301
 151750.000    0.304
 151800.000    0.307
 151850.000    0.351
 151900.000    0.301
 151950.000    0.313
 152000.000    0.341
 152050.000    0.301
 152100.000    0.320
 152150.000    0.337
 152200.000    0.321
 152250.000    0.327
 152300.000    0.299
 152350.000    0.353
 152400.000    0.350
 152450.000    0.351
 152500.000    0.311
 152550.000    0.336
 152600.000    0.305
 152650.000    0.305
 152700.000    0.340
 152750.000    0.314
 152800.000    0.297
 152850.000    0.328
 152900.000    0.328
 152950.000    0.327
 153000.000    0.317
 153050.000    0.290
 153100.000    0.317
 153150.000    0.327
 153200.000    0.348
 153250.000    0.302
 153300.000    0.309
 153350.000    0.320
 153400.000    0.313
 153450.000    0.308
 153500.000    0.315
 153550.000    0.272
 153600.000    0.330
 153650.000    0.348
 153700.000    0.334
 153750.000    0.347
 153800.000    0.345
 153850.000    0.330
 153900.000    0.302
 153950.000    0.292
 154000.000    0.355
 154050.000    0.311
 154100.000    0.319
 154150.000    0.300
 154200.000    0.335
 154250.000    0.334
 154300.000    0.347
 154350.000    0.312
 154400.000    0.320
 154450.000    0.347
 154500.000    0.317
 154550.000    0.326
 154600.000    0.337
 154650.000    0.356
 154700.000    0.291
 154750.000    0.301
 154800.000    0.304
 154850.000    0.321
 154900.000    0.322
 154950.000    0.272
 155000.000    0.319
 155050.000    0.277
 155100.000    0.345
 155150.000    0.300
 155200.000    0.289
 155250.000    0.334
 155300.000    0.319
 155350.000    0.362
 155400.000    0.320
 155450.000    0.331
 155500.000    0.272
 155550.000    0.359
 155600.000    0.307
 155650.000    0.342
 155700.000    0.290
 155750.000    0.329
 155800.000    0.340
 155850.000    0.343
 155900.000    0.353
 155950.000    0.358
 156000.000    0.373
 156050.000    0.352
 156100.000    0.315
 156150.000    0.332
 156200.000    0.326
 156250.000    0.333
 156300.000    0.346
 156350.000    0.337
 156400.000    0.330
 156450.000    0.302
 156500.000    0.346
 156550.000    0.340
 156600.000    0.346
 156650.000    0.310
 156700.000    0.292
 156750.000    0.319
 156800.000    0.302
 156850.000    0.330
 156900.000    0.315
 156950.000    0.333
 157000.000    0.295
 157050.000    0.307
 157100.000    0.251
 157150.000    0.299
 157200.000    0.354
 157250.000    0.301
 157300.000    0.322
 157350.000    0.266
 157400.000    0.358
 157450.000    0.321
 157500.000    0.347
 157550.000    0.313
 157600.000    0.319
 157650.000    0.331
 157700.000    0.305
 157750.000    0.311
 157800.000    0.310
 157850.000    0.325
 157900.000    0.313
 157950.000    0.328
 158000.000    0.324
 158050.000    0.316
 158100.000    0.314
 158150.000    0.371
 158200.000    0.338
 158250.000    0.317
 158300.000    0.321
 158350.000    0.288
 158400.000    0.326
 158450.000    0.335
 158500.000    0.325
 158550.000    0.317
 158600.000    0.320
 158650.000    0.298
 158700.000    0.354
 158750.000    0.330
 158800.000    0.333
 158850.000    0.339
 158900.000    0.338
 158950.000    0.288
 159000.000    0.302
 159050.000    0.317
 159100.000    0.316
 159150.000    0.334
 159200.000    0.301
 159250.000    0.303
 159300.000    0.324
 159350.000    0.342
 159400.000    0.294
 159450.000    0.362
 159500.000    0.321
 159550.000    0.351
 159600.000    0.322
 159650.000    0.303
 159700.000    0.309
 159750.000    0.369
 159800.000    0.338
 159850.000    0.311
 159900.000    0.335
 159950.000    0.318
 160000.000    0.315
 160050.000    0.345
 160100.000    0.343
 160150.000    0.316
 160200.000    0.336
 160250.000    0.298
 160300.000    0.334
 160350.000    0.300
 160400.000    0.304
 160450.000    0.308
 160500.000    0.312
 160550.000    0.316
 160600.000    0.309
 160650.000    0.344
 160700.000    0.316
 160750.000    0.328
 160800.000    0.339
 160850.000    0.270
 160900.000    0.332
 160950.000    0.302
 161000.000    0.319
 161050.000    0.314
 161100.000    0.344
 161150.000    0.303
 161200.000    0.299
 161250.000    0.300
 161300.000    0.300
 161350.000    0.323
 161400.000    0.330
 161450.000    0.305
 161500.000    0.298
 161550.000    0.338
 161600.000    0.279
 161650.000    0.322
 161700.000    0.291
 161750.000    0.313
 161800.000    0.325
 161850.000    0.339
 161900.000    0.330
 161950.000    0.336
 162000.000    0.311
 162050.000    0.317
 162100.000    0.339
 162150.000    0.321
 162200.000    0.355
 162250.000    0.318
 162300.000    0.346
 162350.000    0.321
 162400.000    0.294
 162450.000    0.298
 162500.000    0.349
 162550.000    0.334
 162600.000    0.329
 162650.000    0.317
 162700.000    0.316
 162750.000    0.349
 162800.000    0.325
 162850.000    0.321
 162900.000    0.343
 162950.000    0.301
 163000.000    0.311
 163050.000    0.319
 163100.000    0.342
 163150.000    0.324
 163200.000    0.326
 163250.000    0.298
 163300.000    0.350
 163350.000    0.327
 163400.000    0.306
 163450.000    0.336
 163500.000    0.334
 163550.000    0.323
 163600.000    0.296
 163650.000    0.313
 163700.000    0.334
 163750.000    0.352
 163800.000    0.315
 163850.000    0.338
 163900.000    0.334
 163950.000    0.327
 164000.000    0.334
 164050.000    0.327
 164100.000    0.301
 164150.000    0.330
 164200.000    0.323
 164250.000    0.324
 164300.000    0.339
 164350.000    0.369
 164400.000    0.325
 164450.000    0.300
 164500.000    0.345
 164550.000    0.314
 164600.000    0.333
 164650.000    0.312
 164700.000    0.296
 164750.000    0.325
 164800.000    0.359
 164850.000    0.338
 164900.000    0.323
 164950.000    0.335
 165000.000    0.383
 165050.000    0.292
 165100.000    0.292
 165150.000    0.292
 165200.000    0.296
 165250.000    0.311
 165300.000    0.309
 165350.000    0.337
 165400.000    0.349
 165450.000    0.329
 165500.000    0.299
 165550.000    0.366
 165600.000    0.325
 165650.000    0.306
 165700.000    0.313
 165750.000    0.299
 165800.000    0.360
 165850.000    0.382
 165900.000    0.347
 165950.000    0.351
 166000.000    0.347
 166050.000    0.320
 166100.000    0.304
 166150.000    0.323
 166200.000    0.304
 166250.000    0.338
 166300.000    0.344
 166350.000    0.337
 166400.000    0.336
 166450.000    0.351
 166500.000    0.331
 166550.000    0.362
 166600.000    0.347
 166650.000    0.321
 166700.000    0.362
 166750.000    0.340
 166800.000    0.298
 166850.000    0.346
 166900.000    0.339
 166950.000    0.333
 167000.000    0.314
 167050.000    0.264
 167100.000    0.328
 167150.000    0.305
 167200.000    0.325
 167250.000    0.361
 167300.000    0.354
 167350.000    0.295
 167400.000    0.280
 167450.000    0.329
 167500.000    0.312
 167550.000    0.357
 167600.000    0.345
 167650.000    0.316
 167700.000    0.338
 167750.000    0.317
 167800.000    0.379
 167850.000    0.352
 167900.000    0.309
 167950.000    0.322
 168000.000    0.364
 168050.000    0.367
 168100.000    0.321
 168150.000    0.335
 168200.000    0.331
 168250.000    0.324
 168300.000    0.308
 168350.000    0.319
 168400.000    0.365
 168450.000    0.348
 168500.000    0.340
 168550.000    0.323
 168600.000    0.329
 168650.000    0.312
 168700.000    0.294
 168750.000    0.277
 168800.000    0.312
 168850.000    0.300
 168900.000    0.339
 168950.000    0.307
 169000.000    0.308
 169050.000    0.289
 169100.000    0.298
 169150.000    0.320
 169200.000    0.288
 169250.000    0.287
 169300.000    0.281
 169350.000    0.279
 169400.000    0.334
 169450.000    0.317
 169500.000    0.293
 169550.000    0.311
 169600.000    0.300
 169650.000    0.285
 169700.000    0.287
 169750.000    0.291
 169800.000    0.265
 169850.000    0.294
 169900.000    0.269
 169950.000    0.252
 170000.000    0.287
 170050.000    0.300
 170100.000    0.291
 170150.000    0.287
 170200.000    0.277
 170250.000    0.350
 170300.000    0.293
 170350.000    0.300
 170400.000    0.303
 170450.000    0.290
 170500.000    0.284
 170550.000    0.278
 170600.000    0.287
 170650.000    0.297
 170700.000    0.276
 170750.000    0.256
 170800.000    0.265
 170850.000    0.299
 170900.000    0.249
 170950.000    0.270
 171000.000    0.258
 171050.000    0.305
 171100.000    0.305
 171150.000    0.318
 171200.000    0.314
 171250.000    0.352
 171300.000    0.333
 171350.000    0.344
 171400.000    0.303
 171450.000    0.301
 171500.000    0.302
 171550.000    0.318
 171600.000    0.309
 171650.000    0.361
 171700.000    0.309
 171750.000    0.275
 171800.000    0.272
 171850.000    0.312
 171900.000    0.300
 171950.000    0.280
 172000.000    0.321
 172050.000    0.325
 172100.000    0.384
 172150.000    0.280
 172200.000    0.310
 172250.000    0.309
 172300.000    0.358
 172350.000    0.315
 172400.000    0.357
 172450.000    0.324
 172500.000    0.334
 172550.000    0.341
 172600.000    0.316
 172650.000    0.336
 172700.000    0.328
 172750.000    0.316
 172800.000    0.343
 172850.000    0.335
 172900.000    0.278
 172950.000    0.330
 173000.000    0.340
 173050.000    0.324
 173100.000    0.306
 173150.000    0.297
 173200.000    0.340
 173250.000    0.340
 173300.000    0.316
 173350.000    0.333
 173400.000    0.348
 173450.000    0.325
 173500.000    0.291
 173550.000    0.287
 173600.000    0.360
 173650.000    0.330
 173700.000    0.325
 173750.000    0.329
 173800.000    0.350
 173850.000    0.341
 173900.000    0.310
 173950.000    0.353
 174000.000    0.340
 174050.000    0.331
 174100.000    0.334
 174150.000    0.296
 174200.000    0.321
 174250.000    0.339
 174300.000    0.331
 174350.000    0.354
 174400.000    0.359
 174450.000    0.281
 174500.000    0.342
 174550.000    0.352
 174600.000    0.344
 174650.000    0.395
 174700.000    0.326
 174750.000    0.286
 174800.000    0.333
 174850.000    0.325
 174900.000    0.366
 174950.000    0.339
 175000.000    0.355
 175050.000    0.315
 175100.000    0.338
 175150.000    0.348
 175200.000    0.348
 175250.000    0.357
 175300.000    0.315
 175350.000    0.348
 175400.000    0.346
 175450.000    0.334
 175500.000    0.301
 175550.000    0.312
 175600.000    0.333
 175650.000    0.360
 175700.000    0.340
 175750.000    0.357
 175800.000    0.325
 175850.000    0.350
 175900.000    0.339
 175950.000    0.341
 176000.000    0.317
 176050.000    0.361
 176100.000    0.345
 176150.000    0.340
 176200.000    0.353
 176250.000    0.347
 176300.000    0.316
 176350.000    0.338
 176400.000    0.346
 176450.000    0.348
 176500.000    0.318
 176550.000    0.347
 176600.000    0.316
 176650.000    0.338
 176700.000    0.345
 176750.000    0.379
 176800.000    0.342
 176850.000    0.356
 176900.000    0.311
 176950.000    0.335
 177000.000    0.323
 177050.000    0.323
 177100.000    0.350
 177150.000    0.364
 177200.000    0.324
 177250.000    0.317
 177300.000    0.331
 177350.000    0.317
 177400.000    0.344
 177450.000    0.318
 177500.000    0.353
 177550.000    0.328
 177600.000    0.319
 177650.000    0.346
 177700.000    0.346
 177750.000    0.338
 177800.000    0.262
 177850.000    0.333
 177900.000    0.331
 177950.000    0.364
 178000.000    0.352
 178050.000    0.352
 178100.000    0.317
 178150.000    0.314
 178200.000    0.324
 178250.000    0.330
 178300.000    0.302
 178350.000    0.292
 178400.000    0.326
 178450.000    0.328
 178500.000    0.334
 178550.000    0.352
 178600.000    0.341
 178650.000    0.375
 178700.000    0.331
 178750.000    0.324
 178800.000    0.351
 178850.000    0.334
 178900.000    0.341
 178950.000    0.325
 179000.000    0.346
 179050.000    0.318
 179100.000    0.327
 179150.000    0.347
 179200.000    0.366
 179250.000    0.366
 179300.000    0.314
 179350.000    0.336
 179400.000    0.312
 179450.000    0.358
 179500.000    0.337
 179550.000    0.349
 179600.000    0.362
 179650.000    0.356
 179700.000    0.360
 179750.000    0.341
 179800.000    0.313
 179850.000    0.314
 179900.000    0.304
 179950.000    0.300
 180000.000    0.352
 180050.000    0.326
 180100.000    0.333
 180150.000    0.338
 180200.000    0.341
 180250.000    0.314
 180300.000    0.335
 180350.000    0.331
 180400.000    0.359
 180450.000    0.313
 180500.000    0.317
 180550.000    0.283
 180600.000    0.341
 180650.000    0.373
 180700.000    0.325
 180750.000    0.345
 180800.000    0.335
 180850.000    0.305
 180900.000    0.320
 180950.000    0.356
 181000.000    0.340
 181050.000    0.315
 181100.000    0.358
 181150.000    0.344
 181200.000    0.335
 181250.000    0.331
 181300.000    0.356
 181350.000    0.340
 181400.000    0.357
 181450.000    0.365
 181500.000    0.359
 181550.000    0.312
 181600.000    0.348
 181650.000    0.341
 181700.000    0.327
 181750.000    0.321
 181800.000    0.304
 181850.000    0.324
 181900.000    0.310
 181950.000    0.242
 182000.000    0.309
 182050.000    0.298
 182100.000    0.248
 182150.000    0.269
 182200.000    0.350
 182250.000    0.320
 182300.000    0.329
 182350.000    0.278
 182400.000    0.248
 182450.000    0.296
 182500.000    0.260
 182550.000    0.271
 182600.000    0.329
 182650.000    0.369
 182700.000    0.297
 182750.000    0.345
 182800.000    0.338
 182850.000    0.357
 182900.000    0.320
 182950.000    0.337
 183000.000    0.325
 183050.000    0.361
 183100.000    0.356
 183150.000    0.334
 183200.000    0.339
 183250.000    0.317
 183300.000    0.336
 183350.000    0.327
 183400.000    0.319
 183450.000    0.326
 183500.000    0.310
 183550.000    0.298
 183600.000    0.315
 183650.000    0.345
 183700.000    0.362
 183750.000    0.337
 183800.000    0.326
 183850.000    0.320
 183900.000    0.336
 183950.000    0.360
 184000.000    0.311
 184050.000    0.305
 184100.000    0.329
 184150.000    0.342
 184200.000    0.334
 184250.000    0.280
 184300.000    0.336
 184350.000    0.357
 184400.000    0.328
 184450.000    0.317
 184500.000    0.334
 184550.000    0.317
 184600.000    0.320
 184650.000    0.335
 184700.000    0.332
 184750.000    0.283
 184800.000    0.326
 184850.000    0.308
 184900.000    0.331
 184950.000    0.349
 185000.000    0.312
 185050.000    0.358
 185100.000    0.316
 185150.000    0.332
 185200.000    0.336
 185250.000    0.341
 185300.000    0.339
 185350.000    0.345
 185400.000    0.358
 185450.000    0.323
 185500.000    0.341
 185550.000    0.358
 185600.000    0.362
 185650.000    0.358
 185700.000    0.351
 185750.000    0.303
 185800.000    0.329
 185850.000    0.303
 185900.000    0.340
 185950.000    0.287
 186000.000    0.331
 186050.000    0.323
 186100.000    0.336
 186150.000    0.338
 186200.000    0.315
 186250.000    0.307
 186300.000    0.339
 186350.000    0.344
 186400.000    0.329
 186450.000    0.355
 186500.000    0.364
 186550.000    0.386
 186600.000    0.349
 186650.000    0.349
 186700.000    0.339
 186750.000    0.344
 186800.000    0.347
 186850.000    0.349
 186900.000    0.361
 186950.000    0.323
 187000.000    0.355
 187050.000    0.333
 187100.000    0.350
 187150.000    0.316
 187200.000    0.304
 187250.000    0.340
 187300.000    0.329
 187350.000    0.334
 187400.000    0.318
 187450.000    0.300
 187500.000    0.343
 187550.000    0.345
 187600.000    0.346
 187650.000    0.345
 187700.000    0.327
 187750.000    0.332
 187800.000    0.281
 187850.000    0.266
 187900.000    0.348
 187950.000    0.300
 188000.000    0.321
 188050.000    0.254
 188100.000    0.317
 188150.000    0.338
 188200.000    0.319
 188250.000    0.290
 188300.000    0.334
 188350.000    0.310
 188400.000    0.270
 188450.000    0.274
 188500.000    0.320
 188550.000    0.297
 188600.000    0.288
 188650.000    0.267
 188700.000    0.261
 188750.000    0.270
 188800.000    0.276
 188850.000    0.276
 188900.000    0.258
 188950.000    0.283
 189000.000    0.245
 189050.000    0.248
 189100.000    0.280
 189150.000    0.279
 189200.000    0.265
 189250.000    0.265
 189300.000    0.250
 189350.000    0.323
 189400.000    0.275
 189450.000    0.273
 189500.000    0.307
 189550.000    0.292
 189600.000    0.327
 189650.000    0.313
 189700.000    0.317
 189750.000    0.319
 189800.000    0.343
 189850.000    0.337
 189900.000    0.349
 189950.000    0.344
 190000.000    0.319
 190050.000    0.336
 190100.000    0.385
 190150.000    0.346
 190200.000    0.264
 190250.000    0.348
 190300.000    0.295
 190350.000    0.286
 190400.000    0.311
 190450.000    0.312
 190500.000    0.309
 190550.000    0.326
 190600.000    0.320
 190650.000    0.349
 190700.000    0.326
 190750.000    0.349
 190800.000    0.357
 190850.000    0.311
 190900.000    0.365
 190950.000    0.344
 191000.000    0.338
 191050.000    0.330
 191100.000    0.345
 191150.000    0.361
 191200.000    0.340
 191250.000    0.371
 191300.000    0.317
 191350.000    0.314
 191400.000    0.328
 191450.000    0.347
 191500.000    0.315
 191550.000    0.311
 191600.000    0.351
 191650.000    0.341
 191700.000    0.353
 191750.000    0.352
 191800.000    0.332
 191850.000    0.354
 191900.000    0.368
 191950.000    0.343
 192000.000    0.361
 192050.000    0.369
 192100.000    0.352
 192150.000    0.360
 192200.000    0.344
 192250.000    0.315
 192300.000    0.335
 192350.000    0.322
 192400.000    0.334
 192450.000    0.370
 192500.000    0.374
 192550.000    0.354
 192600.000    0.358
 192650.000    0.341
 192700.000    0.338
 192750.000    0.287
 192800.000    0.361
 192850.000    0.349
 192900.000    0.358
 192950.000    0.375
 193000.000    0.353
 193050.000    0.352
 193100.000    0.380
 193150.000    0.360
 193200.000    0.316
 193250.000    0.365
 193300.000    0.329
 193350.000    0.347
 193400.000    0.329
 193450.000    0.316
 193500.000    0.342
 193550.000    0.366
 193600.000    0.338
 193650.000    0.331
 193700.000    0.318
 193750.000    0.335
 193800.000    0.348
 193850.000    0.322
 193900.000    0.347
 193950.000    0.365
 194000.000    0.336
 194050.000    0.363
 194100.000    0.359
 194150.000    0.345
 194200.000    0.368
 194250.000    0.349
 194300.000    0.351
 194350.000    0.358
 194400.000    0.387
 194450.000    0.359
 194500.000    0.379
 194550.000    0.367
 194600.000    0.340
 194650.000    0.384
 194700.000    0.321
 194750.000    0.298
 194800.000    0.372
 194850.000    0.354
 194900.000    0.370
 194950.000    0.366
 195000.000    0.368
 195050.000    0.347
 195100.000    0.346
 195150.000    0.366
 195200.000    0.327
 195250.000    0.370
 195300.000    0.372
 195350.000    0.319
 195400.000    0.339
 195450.000    0.351
 195500.000    0.293
 195550.000    0.287
 195600.000    0.305
 195650.000    0.305
 195700.000    0.326
 195750.000    0.320
 195800.000    0.334
 195850.000    0.339
 195900.000    0.349
 195950.000    0.363
 196000.000    0.343
 196050.000    0.312
 196100.000    0.323
 196150.000    0.332
 196200.000    0.305
 196250.000    0.260
 196300.000    0.331
 196350.000    0.351
 196400.000    0.270
 196450.000    0.334
 196500.000    0.368
 196550.000    0.366
 196600.000    0.353
 196650.000    0.369
 196700.000    0.362
 196750.000    0.345
 196800.000    0.357
 196850.000    0.338
 196900.000    0.322
 196950.000    0.387
 197000.000    0.318
 197050.000    0.334
 197100.000    0.327
 197150.000    0.343
 197200.000    0.253
 197250.000    0.209
 197300.000    0.205
 197350.000    0.193
 197400.000    0.175
 197450.000    0.193
 197500.000    0.181
 197550.000    0.187
 197600.000    0.183
 197650.000    0.199
 197700.000    0.178
 197750.000    0.210
 197800.000    0.198
 197850.000    0.176
 197900.000    0.183
 197950.000    0.183
 198000.000    0.196
 198050.000    0.206
 198100.000    0.201
 198150.000    0.193
 198200.000    0.192
 198250.000    0.203
 198300.000    0.191
 198350.000    0.188
 198400.000    0.174
 198450.000    0.213
 198500.000    0.179
 198550.000    0.309
 198600.000    0.287
 198650.000    0.178
 198700.000    0.175
 198750.000    0.276
 198800.000    0.184
 198850.000    0.180
 198900.000    0.181
 198950.000    0.187
 199000.000    0.182
 199050.000    0.221
 199100.000    0.208
 199150.000    0.217
 199200.000    0.179
 199250.000    0.184
 199300.000    0.192
 199350.000    0.231
 199400.000    0.164
 199450.000    0.222
 199500.000    0.193
 199550.000    0.225
 199600.000    0.237
 199650.000    0.177
 199700.000    0.172
 199750.000    0.175
 199800.000    0.193
 199850.000    0.188
 199900.000    0.177
 199950.000    0.190
 200000.000    0.180
 200050.000    0.187
 200100.000    0.211
 200150.000    0.177
 200200.000    0.160
 200250.000    0.193
 200300.000    0.175
 200350.000    0.183
 200400.000    0.191
 200450.000    0.210
 200500.000    0.198
 200550.000    0.196
 200600.000    0.185
 200650.000    0.198
 200700.000    0.212
 200750.000    0.215
 200800.000    0.242
 200850.000    0.193
 200900.000    0.215
 200950.000    0.235
 201000.000    0.182
 201050.000    0.204
 201100.000    0.201
 201150.000    0.174
 201200.000    0.200
 201250.000    0.174
 201300.000    0.179
 201350.000    0.187
 201400.000    0.178
 201450.000    0.190
 201500.000    0.182
 201550.000    0.220
 201600.000    0.214
 201650.000    0.187
 201700.000    0.166
 201750.000    0.190
 201800.000    0.181
 201850.000    0.179
 201900.000    0.187
 201950.000    0.176
 202000.000    0.166
 202050.000    0.174
 202100.000    0.173
 202150.000    0.262
 202200.000    0.193
 202250.000    0.241
 202300.000    0.195
 202350.000    0.190
 202400.000    0.179
 202450.000    0.213
 202500.000    0.178
 202550.000    0.191
 202600.000    0.194
 202650.000    0.183
 202700.000    0.180
 202750.000    0.204
 202800.000    0.221
 202850.000    0.203
 202900.000    0.201
 202950.000    0.193
 203000.000    0.189
 203050.000    0.186
 203100.000    0.179
 203150.000    0.199
 203200.000    0.185
 203250.000    0.176
 203300.000    0.238
 203350.000    0.206
 203400.000    0.187
 203450.000    0.198
 203500.000    0.282
 203550.000    0.271
 203600.000    0.319
 203650.000    0.311
 203700.000    0.317
 203750.000    0.270
 203800.000    0.336
 203850.000    0.271
 203900.000    0.254
 203950.000    0.281
 204000.000    0.259
 204050.000    0.271
 204100.000    0.277
 204150.000    0.260
 204200.000    0.266
 204250.000    0.278
 204300.000    0.254
 204350.000    0.276
 204400.000    0.339
 204450.000    0.240
 204500.000    0.324
 204550.000    0.313
 204600.000    0.322
 204650.000    0.254
 204700.000    0.314
 204750.000    0.249
 204800.000    0.300
 204850.000    0.284
 204900.000    0.252
 204950.000    0.281
 205000.000    0.323
 205050.000    0.266
 205100.000    0.259
 205150.000    0.273
 205200.000    0.290
 205250.000    0.284
 205300.000    0.313
 205350.000    0.313
 205400.000    0.312
 205450.000    0.349
 205500.000    0.319
 205550.000    0.332
 205600.000    0.298
 205650.000    0.328
 205700.000    0.338
 205750.000    0.331
 205800.000    0.308
 205850.000    0.306
 205900.000    0.343
 205950.000    0.304
 206000.000    0.348
 206050.000    0.363
 206100.000    0.306
 206150.000    0.317
 206200.000    0.323
 206250.000    0.341
 206300.000    0.296
 206350.000    0.299
 206400.000    0.292
 206450.000    0.337
 206500.000    0.310
 206550.000    0.280
 206600.000    0.336
 206650.000    0.333
 206700.000    0.307
 206750.000    0.333
 206800.000    0.279
 206850.000    0.330
 206900.000    0.299
 206950.000    0.324
 207000.000    0.314
 207050.000    0.322
 207100.000    0.345
 207150.000    0.312
 207200.000    0.328
 207250.000    0.306
 207300.000    0.337
 207350.000    0.347
 207400.000    0.374
 207450.000    0.358
 207500.000    0.338
 207550.000    0.341
 207600.000    0.312
 207650.000    0.326
 207700.000    0.374
 207750.000    0.325
 207800.000    0.365
 207850.000    0.336
 207900.000    0.293
 207950.000    0.330
 208000.000    0.312
 208050.000    0.338
 208100.000    0.330
 208150.000    0.324
 208200.000    0.342
 208250.000    0.267
 208300.000    0.352
 208350.000    0.354
 208400.000    0.326
 208450.000    0.371
 208500.000    0.320
 208550.000    0.322
 208600.000    0.359
 208650.000    0.307
 208700.000    0.289
 208750.000    0.349
 208800.000    0.346
 208850.000    0.351
 208900.000    0.338
 208950.000    0.373
 209000.000    0.334
 209050.000    0.340
 209100.000    0.330
 209150.000    0.330
 209200.000    0.299
 209250.000    0.305
 209300.000    0.309
 209350.000    0.314
 209400.000    0.334
 209450.000    0.352
 209500.000    0.343
 209550.000    0.328
 209600.000    0.338
 209650.000    0.327
 209700.000    0.337
 209750.000    0.273
 209800.000    0.328
 209850.000    0.307
 209900.000    0.332
 209950.000    0.351
 210000.000    0.318
 210050.000    0.323
 210100.000    0.347
 210150.000    0.336
 210200.000    0.302
 210250.000    0.306
 210300.000    0.315
 210350.000    0.335
 210400.000    0.337
 210450.000    0.303
 210500.000    0.301
 210550.000    0.308
 210600.000    0.330
 210650.000    0.335
 210700.000    0.317
 210750.000    0.335
 210800.000    0.268
 210850.000    0.361
 210900.000    0.363
 210950.000    0.341
 211000.000    0.311
 211050.000    0.350
 211100.000    0.362
 211150.000    0.343
 211200.000    0.341
 211250.000    0.301
 211300.000    0.291
 211350.000    0.306
 211400.000    0.342
 211450.000    0.346
 211500.000    0.302
 211550.000    0.334
 211600.000    0.278
 211650.000    0.337
 211700.000    0.306
 211750.000    0.308
 211800.000    0.358
 211850.000    0.330
 211900.000    0.359
 211950.000    0.302
 212000.000    0.317
 212050.000    0.363
 212100.000    0.345
 212150.000    0.348
 212200.000    0.318
 212250.000    0.336
 212300.000    0.284
 212350.000    0.303
 212400.000    0.303
 212450.000    0.339
 212500.000    0.359
 212550.000    0.356
 212600.000    0.339
 212650.000    0.328
 212700.000    0.324
 212750.000    0.347
 212800.000    0.348
 212850.000    0.360
 212900.000    0.340
 212950.000    0.356
 213000.000    0.355
 213050.000    0.335
 213100.000    0.337
 213150.000    0.306
 213200.000    0.333
 213250.000    0.338
 213300.000    0.326
 213350.000    0.319
 213400.000    0.319
 213450.000    0.319
 213500.000    0.322
 213550.000    0.310
 213600.000    0.296
 213650.000    0.322
 213700.000    0.280
 213750.000    0.343
 213800.000    0.339
 213850.000    0.369
 213900.000    0.322
 213950.000    0.308
 214000.000    0.279
 214050.000    0.314
 214100.000    0.329
 214150.000    0.350
 214200.000    0.306
 214250.000    0.333
 214300.000    0.348
 214350.000    0.320
 214400.000    0.380
 214450.000    0.348
 214500.000    0.331
 214550.000    0.331
 214600.000    0.340
 214650.000    0.311
 214700.000    0.333
 214750.000    0.319
 214800.000    0.363
 214850.000    0.316
 214900.000    0.330
 214950.000    0.351
 215000.000    0.315
 215050.000    0.281
 215100.000    0.314
 215150.000    0.318
 215200.000    0.255
 215250.000    0.323
 215300.000    0.360
 215350.000    0.333
 215400.000    0.321
 215450.000    0.328
 215500.000    0.302
 215550.000    0.356
 215600.000    0.323
 215650.000    0.313
 215700.000    0.335
 215750.000    0.305
 215800.000    0.336
 215850.000    0.334
 215900.000    0.325
 215950.000    0.289
 216000.000    0.315
 216050.000    0.312
 216100.000    0.353
 216150.000    0.316
 216200.000    0.310
 216250.000    0.327
 216300.000    0.310
 216350.000    0.295
 216400.000    0.345
 216450.000    0.323
 216500.000    0.335
 216550.000    0.341
 216600.000    0.338
 216650.000    0.356
 216700.000    0.301
 216750.000    0.364
 216800.000    0.324
 216850.000    0.339
 216900.000    0.326
 216950.000    0.344
 217000.000    0.341
 217050.000    0.321
 217100.000    0.325
 217150.000    0.312
 217200.000    0.335
 217250.000    0.317
 217300.000    0.348
 217350.000    0.352
 217400.000    0.269
 217450.000    0.300
 217500.000    0.304
 217550.000    0.328
 217600.000    0.315
 217650.000    0.300
 217700.000    0.330
 217750.000    0.343
 217800.000    0.327
 217850.000    0.322
 217900.000    0.301
 217950.000    0.337
 218000.000    0.324
 218050.000    0.327
 218100.000    0.296
 218150.000    0.337
 218200.000    0.382
 218250.000    0.332
 218300.000    0.333
 218350.000    0.331
 218400.000    0.351
 218450.000    0.341
 218500.000    0.347
 218550.000    0.316
 218600.000    0.317
 218650.000    0.341
 218700.000    0.298
 218750.000    0.347
 218800.000    0.291
 218850.000    0.283
 218900.000    0.292
 218950.000    0.329
 219000.000    0.331
 219050.000    0.316
 219100.000    0.284
 219150.000    0.380
 219200.000    0.312
 219250.000    0.296
 219300.000    0.252
 219350.000    0.291
 219400.000    0.247
 219450.000    0.311
 219500.000    0.303
 219550.000    0.320
 219600.000    0.297
 219650.000    0.296
 219700.000    0.298
 219750.000    0.267
 219800.000    0.243
 219850.000    0.266
 219900.000    0.258
 219950.000    0.276
 220000.000    0.230
 220050.000    0.276
 220100.000    0.242
 220150.000    0.278
 220200.000    0.262
 220250.000    0.277
 220300.000    0.260
 220350.000    0.267
 220400.000    0.253
 220450.000    0.274
 220500.000    0.258
 220550.000    0.326
 220600.000    0.248
 220650.000    0.271
 220700.000    0.278
 220750.000    0.282
 220800.000    0.262
 220850.000    0.266
 220900.000    0.264
 220950.000    0.336
 221000.000    0.289
 221050.000    0.282
 221100.000    0.251
 221150.000    0.248
 221200.000    0.225
 221250.000    0.313
 221300.000    0.331
 221350.000    0.318
 221400.000    0.296
 221450.000    0.270
 221500.000    0.286
 221550.000    0.261
 221600.000    0.304
 221650.000    0.262
 221700.000    0.256
 221750.000    0.268
 221800.000    0.252
 221850.000    0.244
 221900.000    0.303
 221950.000    0.265
 222000.000    0.250
 222050.000    0.279
 222100.000    0.278
 222150.000    0.263
 222200.000    0.241
 222250.000    0.256
 222300.000    0.274
 222350.000    0.291
 222400.000    0.245
 222450.000    0.271
 222500.000    0.289
 222550.000    0.260
 222600.000    0.264
 222650.000    0.255
 222700.000    0.248
 222750.000    0.304
 222800.000    0.267
 222850.000    0.250
 222900.000    0.249
 222950.000    0.243
 223000.000    0.250
 223050.000    0.240
 223100.000    0.276
 223150.000    0.245
 223200.000    0.276
 223250.000    0.264
 223300.000    0.251
 223350.000    0.285
 223400.000    0.275
 223450.000    0.261
 223500.000    0.290
 223550.000    0.244
 223600.000    0.278
 223650.000    0.267
 223700.000    0.277
 223750.000    0.311
 223800.000    0.287
 223850.000    0.277
 223900.000    0.309
 223950.000    0.267
 224000.000    0.274
 224050.000    0.278
 224100.000    0.319
 224150.000    0.293
 224200.000    0.277
 224250.000    0.275
 224300.000    0.268
 224350.000    0.285
 224400.000    0.273
 224450.000    0.264
 224500.000    0.273
 224550.000    0.295
 224600.000    0.256
 224650.000    0.258
 224700.000    0.268
 224750.000    0.262
 224800.000    0.266
 224850.000    0.258
 224900.000    0.291
 224950.000    0.269
 225000.000    0.285
 225050.000    0.242
 225100.000    0.305
 225150.000    0.288
 225200.000    0.302
 225250.000    0.262
 225300.000    0.235
 225350.000    0.270
 225400.000    0.266
 225450.000    0.256
 225500.000    0.261
 225550.000    0.306
 225600.000    0.266
 225650.000    0.274
 225700.000    0.241
 225750.000    0.269
 225800.000    0.243
 225850.000    0.272
 225900.000    0.282
 225950.000    0.252
 226000.000    0.287
 226050.000    0.249
 226100.000    0.275
 226150.000    0.283
 226200.000    0.285
 226250.000    0.271
 226300.000    0.318
 226350.000    0.273
 226400.000    0.295
 226450.000    0.261
 226500.000    0.291
 226550.000    0.298
 226600.000    0.259
 226650.000    0.272
 226700.000    0.312
 226750.000    0.271
 226800.000    0.277
 226850.000    0.308
 226900.000    0.321
 226950.000    0.319
 227000.000    0.267
 227050.000    0.329
 227100.000    0.292
 227150.000    0.227
 227200.000    0.250
 227250.000    0.247
 227300.000    0.261
 227350.000    0.298
 227400.000    0.258
 227450.000    0.279
 227500.000    0.305
 227550.000    0.289
 227600.000    0.273
 227650.000    0.291
 227700.000    0.254
 227750.000    0.279
 227800.000    0.245
 227850.000    0.255
 227900.000    0.299
 227950.000    0.273
 228000.000    0.306
 228050.000    0.284
 228100.000    0.242
 228150.000    0.301
 228200.000    0.282
 228250.000    0.290
 228300.000    0.274
 228350.000    0.246
 228400.000    0.255
 228450.000    0.259
 228500.000    0.271
 228550.000    0.264
 228600.000    0.273
 228650.000    0.310
 228700.000    0.270
 228750.000    0.276
 228800.000    0.250
 228850.000    0.236
 228900.000    0.314
 228950.000    0.275
 229000.000    0.262
 229050.000    0.262
 229100.000    0.283
 229150.000    0.253
 229200.000    0.280
 229250.000    0.260
 229300.000    0.236
 229350.000    0.283
 229400.000    0.302
 229450.000    0.350
 229500.000    0.292
 229550.000    0.256
 229600.000    0.257
 229650.000    0.293
 229700.000    0.256
 229750.000    0.290
 229800.000    0.280
 229850.000    0.275
 229900.000    0.288
 229950.000    0.287
 230000.000    0.261
 230050.000    0.286
 230100.000    0.268
 230150.000    0.243
 230200.000    0.268
 230250.000    0.286
 230300.000    0.269
 230350.000    0.276
 230400.000    0.281
 230450.000    0.366
 230500.000    0.289
 230550.000    0.272
 230600.000    0.281
 230650.000    0.258
 230700.000    0.317
 230750.000    0.332
 230800.000    0.348
 230850.000    0.269
 230900.000    0.326
 230950.000    0.322
 231000.000    0.339
 231050.000    0.364
 231100.000    0.302
 231150.000    0.346
 231200.000    0.332
 231250.000    0.340
 231300.000    0.320
 231350.000    0.347
 231400.000    0.335
 231450.000    0.360
 231500.000    0.318
 231550.000    0.337
 231600.000    0.329
 231650.000    0.334
 231700.000    0.324
 231750.000    0.305
 231800.000    0.299
 231850.000    0.311
 231900.000    0.317
 231950.000    0.294
 232000.000    0.304
 232050.000    0.330
 232100.000    0.324
 232150.000    0.327
 232200.000    0.314
 232250.000    0.346
 232300.000    0.315
 232350.000    0.348
 232400.000    0.308
 232450.000    0.333
 232500.000    0.298
 232550.000    0.318
 232600.000    0.323
 232650.000    0.310
 232700.000    0.285
 232750.000    0.280
 232800.000    0.293
 232850.000    0.329
 232900.000    0.309
 232950.000    0.299
 233000.000    0.279
 233050.000    0.304
 233100.000    0.342
 233150.000    0.347
 233200.000    0.326
 233250.000    0.345
 233300.000    0.346
 233350.000    0.331
 233400.000    0.363
 233450.000    0.341
 233500.000    0.305
 233550.000    0.312
 233600.000    0.332
 233650.000    0.315
 233700.000    0.334
 233750.000    0.353
 233800.000    0.290
 233850.000    0.340
 233900.000    0.348
 233950.000    0.331
 234000.000    0.294
 234050.000    0.320
 234100.000    0.313
 234150.000    0.332
 234200.000    0.349
 234250.000    0.348
 234300.000    0.329
 234350.000    0.342
 234400.000    0.326
 234450.000    0.360
 234500.000    0.340
 234550.000    0.325
 234600.000    0.338
 234650.000    0.309
 234700.000    0.326
 234750.000    0.361
 234800.000    0.357
 234850.000    0.289
 234900.000    0.352
 234950.000    0.317
 235000.000    0.342
 235050.000    0.331
 235100.000    0.303
 235150.000    0.330
 235200.000    0.335
 235250.000    0.299
 235300.000    0.332
 235350.000    0.346
 235400.000    0.345
 235450.000    0.312
 235500.000    0.323
 235550.000    0.331
 235600.000    0.342
 235650.000    0.320
 235700.000    0.366
 235750.000    0.350
 235800.000    0.338
 235850.000    0.326
 235900.000    0.342
 235950.000    0.337
 236000.000    0.343
 236050.000    0.342
 236100.000    0.332
 236150.000    0.337
 236200.000    0.321
 236250.000    0.319
 236300.000    0.300
 236350.000    0.332
 236400.000    0.316
 236450.000    0.316
 236500.000    0.306
 236550.000    0.301
 236600.000    0.349
 236650.000    0.316
 236700.000    0.320
 236750.000    0.330
 236800.000    0.344
 236850.000    0.348
 236900.000    0.333
 236950.000    0.318
 237000.000    0.353
 237050.000    0.330
 237100.000    0.361
 237150.000    0.353
 237200.000    0.371
 237250.000    0.328
 237300.000    0.320
 237350.000    0.365
 237400.000    0.347
 237450.000    0.307
 237500.000    0.334
 237550.000    0.320
 237600.000    0.333
 237650.000    0.325
 237700.000    0.316
 237750.000    0.336
 237800.000    0.339
 237850.000    0.337
 237900.000    0.281
 237950.000    0.324
 238000.000    0.304
 238050.000    0.357
 238100.000    0.366
 238150.000    0.356
 238200.000    0.345
 238250.000    0.316
 238300.000    0.307
 238350.000    0.314
 238400.000    0.374
 238450.000    0.357
 238500.000    0.285
 238550.000    0.317
 238600.000    0.351
 238650.000    0.344
 238700.000    0.342
 238750.000    0.372
 238800.000    0.358
 238850.000    0.353
 238900.000    0.335
 238950.000    0.316
 239000.000    0.277
 239050.000    0.331
 239100.000    0.313
 239150.000    0.350
 239200.000    0.320
 239250.000    0.294
 239300.000    0.325
 239350.000    0.341
 239400.000    0.288
 239450.000    0.319
 239500.000    0.331
 239550.000    0.367
 239600.000    0.333
 239650.000    0.280
 239700.000    0.348
 239750.000    0.321
 239800.000    0.314
 239850.000    0.317
 239900.000    0.302
 239950.000    0.309
 240000.000    0.307
 240050.000    0.311
 240100.000    0.303
 240150.000    0.324
 240200.000    0.321
 240250.000    0.314
 240300.000    0.338
 240350.000    0.344
 240400.000    0.313
 240450.000    0.349
 240500.000    0.338
 240550.000    0.346
 240600.000    0.331
 240650.000    0.343
 240700.000    0.382
 240750.000    0.261
 240800.000    0.346
 240850.000    0.375
 240900.000    0.357
 240950.000    0.367
 241000.000    0.335
 241050.000    0.323
 241100.000    0.331
 241150.000    0.350
 241200.000    0.367
 241250.000    0.332
 241300.000    0.311
 241350.000    0.318
 241400.000    0.294
 241450.000    0.316
 241500.000    0.348
 241550.000    0.356
 241600.000    0.348
 241650.000    0.370
 241700.000    0.345
 241750.000    0.341
 241800.000    0.327
 241850.000    0.339
 241900.000    0.330
 241950.000    0.340
 242000.000    0.322
 242050.000    0.339
 242100.000    0.338
 242150.000    0.351
 242200.000    0.322
 242250.000    0.346
 242300.000    0.322
 242350.000    0.349
 242400.000    0.337
 242450.000    0.332
 242500.000    0.303
 242550.000    0.346
 242600.000    0.294
 242650.000    0.346
 242700.000    0.325
 242750.000    0.341
 242800.000    0.303
 242850.000    0.309
 242900.000    0.346
 242950.000    0.343
 243000.000    0.342
 243050.000    0.331
 243100.000    0.348
 243150.000    0.327
 243200.000    0.347
 243250.000    0.329
 243300.000    0.323
 243350.000    0.339
 243400.000    0.318
 243450.000    0.361
 243500.000    0.327
 243550.000    0.312
 243600.000    0.335
 243650.000    0.316
 243700.000    0.328
 243750.000    0.340
 243800.000    0.348
 243850.000    0.329
 243900.000    0.325
 243950.000    0.341
 244000.000    0.348
 244050.000    0.334
 244100.000    0.332
 244150.000    0.346
 244200.000    0.334
 244250.000    0.334
 244300.000    0.322
 244350.000    0.303
 244400.000    0.272
 244450.000    0.321
 244500.000    0.340
 244550.000    0.315
 244600.000    0.311
 244650.000    0.317
 244700.000    0.314
 244750.000    0.327
 244800.000    0.309
 244850.000    0.357
 244900.000    0.372
 244950.000    0.365
 245000.000    0.340
 245050.000    0.333
 245100.000    0.345
 245150.000    0.323
 245200.000    0.316
 245250.000    0.308
 245300.000    0.351
 245350.000    0.324
 245400.000    0.323
 245450.000    0.291
 245500.000    0.325
 245550.000    0.320
 245600.000    0.278
 245650.000    0.348
 245700.000    0.317
 245750.000    0.326
 245800.000    0.308
 245850.000    0.339
 245900.000    0.312
 245950.000    0.315
 246000.000    0.292
 246050.000    0.377
 246100.000    0.349
 246150.000    0.307
 246200.000    0.362
 246250.000    0.341
 246300.000    0.320
 246350.000    0.299
 246400.000    0.342
 246450.000    0.344
 246500.000    0.316
 246550.000    0.294
 246600.000    0.350
 246650.000    0.343
 246700.000    0.323
 246750.000    0.326
 246800.000    0.327
 246850.000    0.309
 246900.000    0.365
 246950.000    0.320
 247000.000    0.334
 247050.000    0.313
 247100.000    0.349
 247150.000    0.339
 247200.000    0.331
 247250.000    0.322
 247300.000    0.364
 247350.000    0.305
 247400.000    0.356
 247450.000    0.271
 247500.000    0.346
 247550.000    0.357
 247600.000    0.330
 247650.000    0.331
 247700.000    0.316
 247750.000    0.319
 247800.000    0.344
 247850.000    0.347
 247900.000    0.317
 247950.000    0.308
 248000.000    0.342
 248050.000    0.306
 248100.000    0.260
 248150.000    0.324
 248200.000    0.335
 248250.000    0.320
 248300.000    0.317
 248350.000    0.368
 248400.000    0.267
 248450.000    0.276
 248500.000    0.340
 248550.000    0.291
 248600.000    0.293
 248650.000    0.302
 248700.000    0.287
 248750.000    0.280
 248800.000    0.336
 248850.000    0.301
 248900.000    0.316
 248950.000    0.202
 249000.000    0.282
 249050.000    0.241
 249100.000    0.292
 249150.000    0.299
 249200.000    0.276
 249250.000    0.294
 249300.000    0.332
 249350.000    0.314
 249400.000    0.247
 249450.000    0.304
 249500.000    0.315
 249550.000    0.313
 249600.000    0.324
 249650.000    0.336
 249700.000    0.305
 249750.000    0.341
 249800.000    0.324
 249850.000    0.311
 249900.000    0.368
 249950.000    0.350
 250000.000    0.313
 250050.000    0.372
 250100.000    0.211
 250150.000    0.362
 250200.000    0.334
 250250.000    0.356
 250300.000    0.329
 250350.000    0.368
 250400.000    0.365
 250450.000    0.320
 250500.000    0.333
 250550.000    0.313
 250600.000    0.298
 250650.000    0.311
 250700.000    0.306
 250750.000    0.322
 250800.000    0.347
 250850.000    0.355
 250900.000    0.315
 250950.000    0.313
 251000.000    0.331
 251050.000    0.343
 251100.000    0.323
 251150.000    0.287
 251200.000    0.329
 251250.000    0.311
 251300.000    0.350
 251350.000    0.337
 251400.000    0.353
 251450.000    0.339
 251500.000    0.303
 251550.000    0.323
 251600.000    0.361
 251650.000    0.311
 251700.000    0.306
 251750.000    0.310
 251800.000    0.350
 251850.000    0.308
 251900.000    0.340
 251950.000    0.300
 252000.000    0.323
 252050.000    0.318
 252100.000    0.335
 252150.000    0.303
 252200.000    0.349
 252250.000    0.307
 252300.000    0.299
 252350.000    0.349
 252400.000    0.366
 252450.000    0.291
 252500.000    0.340
 252550.000    0.330
 252600.000    0.367
 252650.000    0.325
 252700.000    0.372
 252750.000    0.355
 252800.000    0.358
 252850.000    0.373
 252900.000    0.348
 252950.000    0.329
 253000.000    0.365
 253050.000    0.360
 253100.000    0.329
 253150.000    0.366
 253200.000    0.323
 253250.000    0.323
 253300.000    0.309
 253350.000    0.312
 253400.000    0.327
 253450.000    0.358
 253500.000    0.337
 253550.000    0.349
 253600.000    0.364
 253650.000    0.326
 253700.000    0.325
 253750.000    0.347
 253800.000    0.304
 253850.000    0.330
 253900.000    0.372
 253950.000    0.335
 254000.000    0.362
 254050.000    0.316
 254100.000    0.350
 254150.000    0.309
 254200.000    0.338
 254250.000    0.293
 254300.000    0.342
 254350.000    0.356
 254400.000    0.312
 254450.000    0.349
 254500.000    0.290
 254550.000    0.323
 254600.000    0.336
 254650.000    0.328
 254700.000    0.321
 254750.000    0.307
 254800.000    0.328
 254850.000    0.353
 254900.000    0.323
 254950.000    0.338
 255000.000    0.359
 255050.000    0.352
 255100.000    0.341
 255150.000    0.302
 255200.000    0.323
 255250.000    0.322
 255300.000    0.336
 255350.000    0.297
 255400.000    0.341
 255450.000    0.272
 255500.000    0.331
 255550.000    0.329
 255600.000    0.289
 255650.000    0.341
 255700.000    0.340
 255750.000    0.309
 255800.000    0.319
 255850.000    0.305
 255900.000    0.326
 255950.000    0.324
 256000.000    0.333
 256050.000    0.347
 256100.000    0.325
 256150.000    0.322
 256200.000    0.329
 256250.000    0.324
 256300.000    0.332
 256350.000    0.331
 256400.000    0.335
 256450.000    0.320
 256500.000    0.320
 256550.000    0.306
 256600.000    0.333
 256650.000    0.338
 256700.000    0.336
 256750.000    0.339
 256800.000    0.376
 256850.000    0.344
 256900.000    0.322
 256950.000    0.359
 257000.000    0.323
 257050.000    0.300
 257100.000    0.298
 257150.000    0.349
 257200.000    0.300
 257250.000    0.342
 257300.000    0.320
 257350.000    0.337
 257400.000    0.337
 257450.000    0.353
 257500.000    0.351
 257550.000    0.329
 257600.000    0.321
 257650.000    0.337
 257700.000    0.316
 257750.000    0.330
 257800.000    0.334
 257850.000    0.304
 257900.000    0.358
 257950.000    0.322
 258000.000    0.328
 258050.000    0.323
 258100.000    0.360
 258150.000    0.360
 258200.000    0.359
 258250.000    0.359
 258300.000    0.314
 258350.000    0.359
 258400.000    0.330
 258450.000    0.343
 258500.000    0.357
 258550.000    0.334
 258600.000    0.337
 258650.000    0.314
 258700.000    0.340
 258750.000    0.329
 258800.000    0.374
 258850.000    0.363
 258900.000    0.331
 258950.000    0.354
 259000.000    0.313
 259050.000    0.337
 259100.000    0.339
 259150.000    0.345
 259200.000    0.330
 259250.000    0.353
 259300.000    0.357
 259350.000    0.344
 259400.000    0.351
 259450.000    0.355
 259500.000    0.312
 259550.000    0.345
 259600.000    0.313
 259650.000    0.332
 259700.000    0.351
 259750.000    0.358
 259800.000    0.340
 259850.000    0.338
 259900.000    0.321
 259950.000    0.278
 260000.000    0.307
 260050.000    0.358
 260100.000    0.357
 260150.000    0.323
 260200.000    0.328
 260250.000    0.353
 260300.000    0.365
 260350.000    0.304
 260400.000    0.323
 260450.000    0.340
 260500.000    0.338
 260550.000    0.343
 260600.000    0.325
 260650.000    0.320
 260700.000    0.332
 260750.000    0.324
 260800.000    0.335
 260850.000    0.331
 260900.000    0.336
 260950.000    0.320
 261000.000    0.354
 261050.000    0.373
 261100.000    0.350
 261150.000    0.371
 261200.000    0.319
 261250.000    0.349
 261300.000    0.332
 261350.000    0.318
 261400.000    0.328
 261450.000    0.359
 261500.000    0.359
 261550.000    0.331
 261600.000    0.347
 261650.000    0.290
 261700.000    0.339
 261750.000    0.328
 261800.000    0.274
 261850.000    0.306
 261900.000    0.321
 261950.000    0.299
 262000.000    0.359
 262050.000    0.331
 262100.000    0.365
 262150.000    0.334
 262200.000    0.325
 262250.000    0.341
 262300.000    0.336
 262350.000    0.369
 262400.000    0.346
 262450.000    0.240
 262500.000    0.344
 262550.000    0.289
 262600.000    0.287
 262650.000    0.310
 262700.000    0.312
 262750.000    0.251
 262800.000    0.285
 262850.000    0.296
 262900.000    0.213
 262950.000    0.262
 263000.000    0.291
 263050.000    0.314
 263100.000    0.331
 263150.000    0.320
 263200.000    0.264
 263250.000    0.261
 263300.000    0.275
 263350.000    0.349
 263400.000    0.266
 263450.000    0.312
 263500.000    0.282
 263550.000    0.266
 263600.000    0.309
 263650.000    0.342
 263700.000    0.353
 263750.000    0.361
 263800.000    0.320
 263850.000    0.338
 263900.000    0.332
 263950.000    0.333
 264000.000    0.366
 264050.000    0.330
 264100.000    0.325
 264150.000    0.361
 264200.000    0.312
 264250.000    0.352
 264300.000    0.321
 264350.000    0.330
 264400.000    0.341
 264450.000    0.360
 264500.000    0.361
 264550.000    0.308
 264600.000    0.286
 264650.000    0.333
 264700.000    0.332
 264750.000    0.279
 264800.000    0.348
 264850.000    0.353
 264900.000    0.353
 264950.000    0.343
 265000.000    0.376
 265050.000    0.331
 265100.000    0.335
 265150.000    0.356
 265200.000    0.377
 265250.000    0.375
 265300.000    0.357
 265350.000    0.334
 265400.000    0.294
 265450.000    0.313
 265500.000    0.289
 265550.000    0.257
 265600.000    0.314
 265650.000    0.332
 265700.000    0.259
 265750.000    0.314
 265800.000    0.302
 265850.000    0.338
 265900.000    0.319
 265950.000    0.362
 266000.000    0.369
 266050.000    0.371
 266100.000    0.348
 266150.000    0.359
 266200.000    0.318
 266250.000    0.332
 266300.000    0.322
 266350.000    0.350
 266400.000    0.353
 266450.000    0.316
 266500.000    0.337
 266550.000    0.340
 266600.000    0.353
 266650.000    0.346
 266700.000    0.318
 266750.000    0.345
 266800.000    0.336
 266850.000    0.346
 266900.000    0.309
 266950.000    0.329
 267000.000    0.305
 267050.000    0.299
 267100.000    0.348
 267150.000    0.337
 267200.000    0.319
 267250.000    0.362
 267300.000    0.356
 267350.000    0.323
 267400.000    0.344
 267450.000    0.318
 267500.000    0.330
 267550.000    0.291
 267600.000    0.378
 267650.000    0.305
 267700.000    0.315
 267750.000    0.320
 267800.000    0.326
 267850.000    0.335
 267900.000    0.358
 267950.000    0.334
 268000.000    0.377
 268050.000    0.306
 268100.000    0.341
 268150.000    0.347
 268200.000    0.356
 268250.000    0.339
 268300.000    0.318
 268350.000    0.320
 268400.000    0.316
 268450.000    0.303
 268500.000    0.337
 268550.000    0.282
 268600.000    0.285
 268650.000    0.320
 268700.000    0.304
 268750.000    0.324
 268800.000    0.303
 268850.000    0.321
 268900.000    0.344
 268950.000    0.323
 269000.000    0.322
 269050.000    0.350
 269100.000    0.315
 269150.000    0.323
 269200.000    0.324
 269250.000    0.299
 269300.000    0.317
 269350.000    0.355
 269400.000    0.272
 269450.000    0.339
 269500.000    0.359
 269550.000    0.364
 269600.000    0.310
 269650.000    0.321
 269700.000    0.308
 269750.000    0.347
 269800.000    0.306
 269850.000    0.300
 269900.000    0.319
 269950.000    0.332
 270000.000    0.357
 270050.000    0.336
 270100.000    0.320
 270150.000    0.323
 270200.000    0.339
 270250.000    0.348
 270300.000    0.322
 270350.000    0.344
 270400.000    0.352
 270450.000    0.312
 270500.000    0.349
 270550.000    0.323
 270600.000    0.360
 270650.000    0.304
 270700.000    0.302
 270750.000    0.325
 270800.000    0.345
 270850.000    0.298
 270900.000    0.328
 270950.000    0.345
 271000.000    0.299
 271050.000    0.326
 271100.000    0.368
 271150.000    0.350
 271200.000    0.326
 271250.000    0.356
 271300.000    0.325
 271350.000    0.327
 271400.000    0.351
 271450.000    0.308
 271500.000    0.368
 271550.000    0.330
 271600.000    0.336
 271650.000    0.323
 271700.000    0.336
 271750.000    0.328
 271800.000    0.332
 271850.000    0.332
 271900.000    0.329
 271950.000    0.343
 272000.000    0.351
 272050.000    0.350
 272100.000    0.357
 272150.000    0.334
 272200.000    0.337
 272250.000    0.317
 272300.000    0.316
 272350.000    0.323
 272400.000    0.317
 272450.000    0.348
 272500.000    0.343
 272550.000    0.370
 272600.000    0.320
 272650.000    0.329
 272700.000    0.376
 272750.000    0.386
 272800.000    0.348
 272850.000    0.324
 272900.000    0.361
 272950.000    0.306
 273000.000    0.379
 273050.000    0.303
 273100.000    0.283
 273150.000    0.310
 273200.000    0.341
 273250.000    0.338
 273300.000    0.318
 273350.000    0.322
 273400.000    0.360
 273450.000    0.342
 273500.000    0.365
 273550.000    0.348
 273600.000    0.369
 273650.000    0.337
 273700.000    0.310
 273750.000    0.323
 273800.000    0.323
 273850.000    0.337
 273900.000    0.334
 273950.000    0.328
 274000.000    0.305
 274050.000    0.323
 274100.000    0.316
 274150.000    0.295
 274200.000    0.307
 274250.000    0.320
 274300.000    0.306
 274350.000    0.330
 274400.000    0.331
 274450.000    0.294
 274500.000    0.330
 274550.000    0.333
 274600.000    0.325
 274650.000    0.299
 274700.000    0.327
 274750.000    0.313
 274800.000    0.318
 274850.000    0.326
 274900.000    0.318
 274950.000    0.308
 275000.000    0.315
 275050.000    0.314
 275100.000    0.345
 275150.000    0.339
 275200.000    0.354
 275250.000    0.353
 275300.000    0.339
 275350.000    0.279
 275400.000    0.317
 275450.000    0.317
 275500.000    0.314
 275550.000    0.339
 275600.000    0.323
 275650.000    0.314
 275700.000    0.356
 275750.000    0.277
 275800.000    0.313
 275850.000    0.326
 275900.000    0.318
 275950.000    0.319
 276000.000    0.306
 276050.000    0.284
 276100.000    0.303
 276150.000    0.318
 276200.000    0.327
 276250.000    0.318
 276300.000    0.322
 276350.000    0.296
 276400.000    0.342
 276450.000    0.316
 276500.000    0.317
 276550.000    0.296
 276600.000    0.314
 276650.000    0.338
 276700.000    0.308
 276750.000    0.300
 276800.000    0.304
 276850.000    0.300
 276900.000    0.340
 276950.000    0.302
 277000.000    0.312
 277050.000    0.295
 277100.000    0.337
 277150.000    0.295
 277200.000    0.290
 277250.000    0.297
 277300.000    0.329
 277350.000    0.293
 277400.000    0.298
 277450.000    0.327
 277500.000    0.317
 277550.000    0.340
 277600.000    0.335
 277650.000    0.303
 277700.000    0.342
 277750.000    0.340
 277800.000    0.360
 277850.000    0.323
 277900.000    0.332
 277950.000    0.277
 278000.000    0.303
 278050.000    0.301
 278100.000    0.320
 278150.000    0.311
 278200.000    0.339
 278250.000    0.308
 278300.000    0.346
 278350.000    0.324
 278400.000    0.347
 278450.000    0.334
 278500.000    0.325
 278550.000    0.332
 278600.000    0.334
 278650.000    0.325
 278700.000    0.319
 278750.000    0.282
 278800.000    0.315
 278850.000    0.309
 278900.000    0.304
 278950.000    0.319
 279000.000    0.329
 279050.000    0.319
 279100.000    0.304
 279150.000    0.328
 279200.000    0.304
 279250.000    0.317
 279300.000    0.320
 279350.000    0.320
 279400.000    0.311
 279450.000    0.335
 279500.000    0.326
 279550.000    0.323
 279600.000    0.270
 279650.000    0.290
 279700.000    0.294
 279750.000    0.319
 279800.000    0.321
 279850.000    0.326
 279900.000    0.330
 279950.000    0.326
 280000.000    0.303
 280050.000    0.304
 280100.000    0.317
 280150.000    0.307
 280200.000    0.317
 280250.000    0.320
 280300.000    0.312
 280350.000    0.318
 280400.000    0.309
 280450.000    0.281
 280500.000    0.314
 280550.000    0.309
 280600.000    0.292
 280650.000    0.311
 280700.000    0.341
 280750.000    0.337
 280800.000    0.324
 280850.000    0.313
 280900.000    0.322
 280950.000    0.321
 281000.000    0.335
 281050.000    0.293
 281100.000    0.309
 281150.000    0.291
 281200.000    0.283
 281250.000    0.346
 281300.000    0.341
 281350.000    0.308
 281400.000    0.322
 281450.000    0.347
 281500.000    0.332
 281550.000    0.340
 281600.000    0.323
 281650.000    0.350
 281700.000    0.344
 281750.000    0.338
 281800.000    0.342
 281850.000    0.342
 281900.000    0.324
 281950.000    0.324
 282000.000    0.301
 282050.000    0.323
 282100.000    0.331
 282150.000    0.316
 282200.000    0.320
 282250.000    0.305
 282300.000    0.252
 282350.000    0.293
 282400.000    0.279
 282450.000    0.275
 282500.000    0.281
 282550.000    0.301
 282600.000    0.310
 282650.000    0.299
 282700.000    0.291
 282750.000    0.297
 282800.000    0.347
 282850.000    0.312
 282900.000    0.269
 282950.000    0.316
 283000.000    0.298
 283050.000    0.290
 283100.000    0.318
 283150.000    0.304
 283200.000    0.319
 283250.000    0.334
 283300.000    0.328
 283350.000    0.332
 283400.000    0.324
 283450.000    0.310
 283500.000    0.357
 283550.000    0.309
 283600.000    0.317
 283650.000    0.310
 283700.000    0.320
 283750.000    0.310
 283800.000    0.327
 283850.000    0.331
 283900.000    0.319
 283950.000    0.317
 284000.000    0.322
 284050.000    0.290
 284100.000    0.330
 284150.000    0.317
 284200.000    0.295
 284250.000    0.275
 284300.000    0.319
 284350.000    0.308
 284400.000    0.305
 284450.000    0.294
 284500.000    0.300
 284550.000    0.320
 284600.000    0.314
 284650.000    0.340
 284700.000    0.297
 284750.000    0.322
 284800.000    0.322
 284850.000    0.332
 284900.000    0.305
 284950.000    0.300
 285000.000    0.317
 285050.000    0.330
 285100.000    0.303
 285150.000    0.355
 285200.000    0.314
 285250.000    0.313
 285300.000    0.329
 285350.000    0.315
 285400.000    0.329
 285450.000    0.288
 285500.000    0.315
 285550.000    0.321
 285600.000    0.326
 285650.000    0.336
 285700.000    0.298
 285750.000    0.346
 285800.000    0.350
 285850.000    0.300
 285900.000    0.305
 285950.000    0.327
 286000.000    0.321
 286050.000    0.323
 286100.000    0.367
 286150.000    0.297
 286200.000    0.342
 286250.000    0.304
 286300.000    0.317
 286350.000    0.301
 286400.000    0.315
 286450.000    0.320
 286500.000    0.322
 286550.000    0.306
 286600.000    0.302
 286650.000    0.261
 286700.000    0.311
 286750.000    0.319
 286800.000    0.345
 286850.000    0.314
 286900.000    0.324
 286950.000    0.314
 287000.000    0.262
 287050.000    0.287
 287100.000    0.306
 287150.000    0.299
 287200.000    0.297
 287250.000    0.292
 287300.000    0.298
 287350.000    0.337
 287400.000    0.328
 287450.000    0.284
 287500.000    0.313
 287550.000    0.331
 287600.000    0.339
 287650.000    0.327
 287700.000    0.328
 287750.000    0.325
 287800.000    0.329
 287850.000    0.332
 287900.000    0.335
 287950.000    0.343
 288000.000    0.322
 288050.000    0.298
 288100.000    0.323
 288150.000    0.343
 288200.000    0.347
 288250.000    0.327
 288300.000    0.325
 288350.000    0.338
 288400.000    0.328
 288450.000    0.314
 288500.000    0.329
 288550.000    0.345
 288600.000    0.332
 288650.000    0.324
 288700.000    0.341
 288750.000    0.340
 288800.000    0.327
 288850.000    0.307
 288900.000    0.314
 288950.000    0.272
 289000.000    0.342
 289050.000    0.313
 289100.000    0.328
 289150.000    0.314
 289200.000    0.298
 289250.000    0.296
 289300.000    0.340
 289350.000    0.286
 289400.000    0.316
 289450.000    0.318
 289500.000    0.319
 289550.000    0.280
 289600.000    0.303
 289650.000    0.315
 289700.000    0.297
 289750.000    0.316
 289800.000    0.360
 289850.000    0.342
 289900.000    0.319
 289950.000    0.323
 290000.000    0.343
 290050.000    0.286
 290100.000    0.319
 290150.000    0.328
 290200.000    0.348
 290250.000    0.366
 290300.000    0.319
 290350.000    0.296
 290400.000    0.324
 290450.000    0.324
 290500.000    0.324
 290550.000    0.313
 290600.000    0.302
 290650.000    0.317
 290700.000    0.326
 290750.000    0.325
 290800.000    0.352
 290850.000    0.295
 290900.000    0.315
 290950.000    0.312
 291000.000    0.320
 291050.000    0.313
 291100.000    0.298
 291150.000    0.293
 291200.000    0.328
 291250.000    0.305
 291300.000    0.317
 291350.000    0.320
 291400.000    0.273
 291450.000    0.320
 291500.000    0.259
 291550.000    0.314
 291600.000    0.338
 291650.000    0.295
 291700.000    0.310
 291750.000    0.351
 291800.000    0.343
 291850.000    0.319
 291900.000    0.321
 291950.000    0.343
 292000.000    0.297
 292050.000    0.347
 292100.000    0.340
 292150.000    0.328
 292200.000    0.324
 292250.000    0.329
 292300.000    0.329
 292350.000    0.306
 292400.000    0.310
 292450.000    0.335
 292500.000    0.322
 292550.000    0.341
 292600.000    0.303
 292650.000    0.325
 292700.000    0.331
 292750.000    0.353
 292800.000    0.332
 292850.000    0.292
 292900.000    0.314
 292950.000    0.314
 293000.000    0.330
 293050.000    0.340
 293100.000    0.312
 293150.000    0.330
 293200.000    0.331
 293250.000    0.309
 293300.000    0.311
 293350.000    0.300
 293400.000    0.318
 293450.000    0.337
 293500.000    0.267
 293550.000    0.340
 293600.000    0.325
 293650.000    0.317
 293700.000    0.350
 293750.000    0.317
 293800.000    0.332
 293850.000    0.295
 293900.000    0.265
 293950.000    0.331
 294000.000    0.338
 294050.000    0.322
 294100.000    0.322
 294150.000    0.349
 294200.000    0.346
 294250.000    0.329
 294300.000    0.317
 294350.000    0.331
 294400.000    0.325
 294450.000    0.318
 294500.000    0.296
 294550.000    0.302
 294600.000    0.331
 294650.000    0.304
 294700.000    0.303
 294750.000    0.344
 294800.000    0.328
 294850.000    0.364
 294900.000    0.288
 294950.000    0.299
 295000.000    0.298
 295050.000    0.297
 295100.000    0.314
 295150.000    0.316
 295200.000    0.316
 295250.000    0.310
 295300.000    0.289
 295350.000    0.342
 295400.000    0.318
 295450.000    0.322
 295500.000    0.343
 295550.000    0.307
 295600.000    0.303
 295650.000    0.311
 295700.000    0.315
 295750.000    0.294
 295800.000    0.338
 295850.000    0.296
 295900.000    0.325
 295950.000    0.290
 296000.000    0.292
 296050.000    0.346
 296100.000    0.296
 296150.000    0.335
 296200.000    0.330
 296250.000    0.325
 296300.000    0.337
 296350.000    0.321
 296400.000    0.327
 296450.000    0.298
 296500.000    0.322
 296550.000    0.308
 296600.000    0.328
 296650.000    0.328
 296700.000    0.336
 296750.000    0.304
 296800.000    0.307
 296850.000    0.329
 296900.000    0.291
 296950.000    0.309
 297000.000    0.328
 297050.000    0.307
 297100.000    0.343
 297150.000    0.342
 297200.000    0.357
 297250.000    0.281
 297300.000    0.296
 297350.000    0.329
 297400.000    0.343
 297450.000    0.333
 297500.000    0.322
 297550.000    0.343
 297600.000    0.338
 297650.000    0.361
 297700.000    0.335
 297750.000    0.346
 297800.000    0.340
 297850.000    0.343
 297900.000    0.311
 297950.000    0.325
 298000.000    0.327
 298050.000    0.303
 298100.000    0.307
 298150.000    0.336
 298200.000    0.336
 298250.000    0.309
 298300.000    0.327
 298350.000    0.348
 298400.000    0.323
 298450.000    0.301
 298500.000    0.305
 298550.000    0.316
 298600.000    0.329
 298650.000    0.315
 298700.000    0.352
 298750.000    0.322
 298800.000    0.345
 298850.000    0.305
 298900.000    0.300
 298950.000    0.311
 299000.000    0.319
 299050.000    0.360
 299100.000    0.346
 299150.000    0.324
 299200.000    0.338
 299250.000    0.312
 299300.000    0.332
 299350.000    0.340
 299400.000    0.329
 299450.000    0.302
 299500.000    0.336
 299550.000    0.322
 299600.000    0.354
 299650.000    0.341
 299700.000    0.343
 299750.000    0.318
 299800.000    0.309
 299850.000    0.352
 299900.000    0.308
 299950.000    0.280
 300000.000    0.326
 300050.000    0.323
 300100.000    0.298
 300150.000    0.309
 300200.000    0.351
 300250.000    0.301
 300300.000    0.338
 300350.000    0.333
 300400.000    0.333
 300450.000    0.342
 300500.000    0.293
 300550.000    0.326
 300600.000    0.362
 300650.000    0.337
 300700.000    0.305
 300750.000    0.340
 300800.000    0.369
 300850.000    0.373
 300900.000    0.354
 300950.000    0.362
 301000.000    0.354
 301050.000    0.338
 301100.000    0.317
 301150.000    0.348
 301200.000    0.350
 301250.000    0.354
 301300.000    0.361
 301350.000    0.337
 301400.000    0.338
 301450.000    0.360
 301500.000    0.317
 301550.000    0.296
 301600.000    0.311
 301650.000    0.320
 301700.000    0.304
 301750.000    0.325
 301800.000    0.332
 301850.000    0.327
 301900.000    0.343
 301950.000    0.327
 302000.000    0.308
 302050.000    0.332
 302100.000    0.326
 302150.000    0.297
 302200.000    0.329
 302250.000    0.319
 302300.000    0.294
 302350.000    0.275
 302400.000    0.335
 302450.000    0.305
 302500.000    0.310
 302550.000    0.327
 302600.000    0.319
 302650.000    0.297
 302700.000    0.313
 302750.000    0.332
 302800.000    0.315
 302850.000    0.333
 302900.000    0.332
 302950.000    0.328
 303000.000    0.319
 303050.000    0.308
 303100.000    0.335
 303150.000    0.262
 303200.000    0.323
 303250.000    0.312
 303300.000    0.325
 303350.000    0.354
 303400.000    0.328
 303450.000    0.344
 303500.000    0.336
 303550.000    0.355
 303600.000    0.310
 303650.000    0.302
 303700.000    0.321
 303750.000    0.308
 303800.000    0.343
 303850.000    0.348
 303900.000    0.328
 303950.000    0.284
 304000.000    0.307
 304050.000    0.340
 304100.000    0.346
 304150.000    0.326
 304200.000    0.320
 304250.000    0.332
 304300.000    0.317
 304350.000    0.319
 304400.000    0.314
 304450.000    0.313
 304500.000    0.321
 304550.000    0.322
 304600.000    0.315
 304650.000    0.301
 304700.000    0.312
 304750.000    0.322
 304800.000    0.318
 304850.000    0.320
 304900.000    0.305
 304950.000    0.337
 305000.000    0.331
 305050.000    0.342
 305100.000    0.325
 305150.000    0.324
 305200.000    0.326
 305250.000    0.301
 305300.000    0.305
 305350.000    0.309
 305400.000    0.331
 305450.000    0.305
 305500.000    0.315
 305550.000    0.340
 305600.000    0.310
 305650.000    0.322
 305700.000    0.317
 305750.000    0.340
 305800.000    0.324
 305850.000    0.323
 305900.000    0.357
 305950.000    0.357
 306000.000    0.333
 306050.000    0.317
 306100.000    0.345
 306150.000    0.323
 306200.000    0.345
 306250.000    0.311
 306300.000    0.307
 306350.000    0.305
 306400.000    0.323
 306450.000    0.332
 306500.000    0.327
 306550.000    0.319
 306600.000    0.331
 306650.000    0.322
 306700.000    0.331
 306750.000    0.304
 306800.000    0.338
 306850.000    0.313
 306900.000    0.319
 306950.000    0.294
 307000.000    0.325
 307050.000    0.330
 307100.000    0.321
 307150.000    0.295
 307200.000    0.306
 307250.000    0.338
 307300.000    0.324
 307350.000    0.308
 307400.000    0.308
 307450.000    0.325
 307500.000    0.299
 307550.000    0.293
 307600.000    0.329
 307650.000    0.337
 307700.000    0.317
 307750.000    0.324
 307800.000    0.309
 307850.000    0.319
 307900.000    0.344
 307950.000    0.319
 308000.000    0.269
 308050.000    0.313
 308100.000    0.332
 308150.000    0.323
 308200.000    0.321
 308250.000    0.314
 308300.000    0.308
 308350.000    0.324
 308400.000    0.315
 308450.000    0.315
 308500.000    0.314
 308550.000    0.318
 308600.000    0.311
 308650.000    0.308
 308700.000    0.324
 308750.000    0.308
 308800.000    0.351
 308850.000    0.329
 308900.000    0.314
 308950.000    0.300
 309000.000    0.333
 309050.000    0.314
 309100.000    0.327
 309150.000    0.316
 309200.000    0.321
 309250.000    0.296
 309300.000    0.288
 309350.000    0.316
 309400.000    0.325
 309450.000    0.319
 309500.000    0.305
 309550.000    0.324
 309600.000    0.301
 309650.000    0.326
 309700.000    0.357
 309750.000    0.311
 309800.000    0.322
 309850.000    0.324
 309900.000    0.297
 309950.000    0.307
 310000.000    0.302
 310050.000    0.329
 310100.000    0.325
 310150.000    0.335
 310200.000    0.323
 310250.000    0.339
 310300.000    0.309
 310350.000    0.304
 310400.000    0.308
 310450.000    0.308
 310500.000    0.314
 310550.000    0.326
 310600.000    0.314
 310650.000    0.332
 310700.000    0.345
 310750.000    0.320
 310800.000    0.321
 310850.000    0.323
 310900.000    0.322
 310950.000    0.316
 311000.000    0.354
 311050.000    0.336
 311100.000    0.317
 311150.000    0.316
 311200.000    0.331
 311250.000    0.326
 311300.000    0.310
 311350.000    0.332
 311400.000    0.326
 311450.000    0.326
 311500.000    0.329
 311550.000    0.327
 311600.000    0.328
 311650.000    0.330
 311700.000    0.320
 311750.000    0.304
 311800.000    0.291
 311850.000    0.312
 311900.000    0.306
 311950.000    0.305
 312000.000    0.317
 312050.000    0.332
 312100.000    0.307
 312150.000    0.297
 312200.000    0.321
 312250.000    0.301
 312300.000    0.292
 312350.000    0.276
 312400.000    0.318
 312450.000    0.332
 312500.000    0.340
 312550.000    0.307
 312600.000    0.319
 312650.000    0.321
 312700.000    0.341
 312750.000    0.327
 312800.000    0.337
 312850.000    0.297
 312900.000    0.318
 312950.000    0.328
 313000.000    0.337
 313050.000    0.324
 313100.000    0.307
 313150.000    0.329
 313200.000    0.295
 313250.000    0.316
 313300.000    0.321
 313350.000    0.318
 313400.000    0.314
 313450.000    0.332
 313500.000    0.327
 313550.000    0.342
 313600.000    0.314
 313650.000    0.320
 313700.000    0.314
 313750.000    0.318
 313800.000    0.345
 313850.000    0.329
 313900.000    0.334
 313950.000    0.297
 314000.000    0.335
 314050.000    0.328
 314100.000    0.301
 314150.000    0.316
 314200.000    0.317
 314250.000    0.324
 314300.000    0.342
 314350.000    0.320
 314400.000    0.320
 314450.000    0.305
 314500.000    0.306
 314550.000    0.341
 314600.000    0.330
 314650.000    0.335
 314700.000    0.324
 314750.000    0.361
 314800.000    0.313
 314850.000    0.320
 314900.000    0.306
 314950.000    0.346
 315000.000    0.300
 315050.000    0.307
 315100.000    0.323
 315150.000    0.334
 315200.000    0.339
 315250.000    0.308
 315300.000    0.322
 315350.000    0.329
 315400.000    0.359
 315450.000    0.318
 315500.000    0.301
 315550.000    0.321
 315600.000    0.334
 315650.000    0.300
 315700.000    0.326
 315750.000    0.321
 315800.000    0.305
 315850.000    0.323
 315900.000    0.302
 315950.000    0.322
 316000.000    0.294
 316050.000    0.312
 316100.000    0.317
 316150.000    0.344
 316200.000    0.328
 316250.000    0.321
 316300.000    0.311
 316350.000    0.315
 316400.000    0.329
 316450.000    0.239
 316500.000    0.326
 316550.000    0.341
 316600.000    0.329
 316650.000    0.306
 316700.000    0.333
 316750.000    0.293
 316800.000    0.316
 316850.000    0.315
 316900.000    0.291
 316950.000    0.329
 317000.000    0.318
 317050.000    0.299
 317100.000    0.326
 317150.000    0.350
 317200.000    0.310
 317250.000    0.310
 317300.000    0.326
 317350.000    0.319
 317400.000    0.309
 317450.000    0.283
 317500.000    0.299
 317550.000    0.319
 317600.000    0.317
 317650.000    0.296
 317700.000    0.321
 317750.000    0.310
 317800.000    0.321
 317850.000    0.363
 317900.000    0.321
 317950.000    0.349
 318000.000    0.320
 318050.000    0.320
 318100.000    0.295
 318150.000    0.325
 318200.000    0.326
 318250.000    0.301
 318300.000    0.321
 318350.000    0.326
 318400.000    0.301
 318450.000    0.323
 318500.000    0.316
 318550.000    0.329
 318600.000    0.276
 318650.000    0.349
 318700.000    0.325
 318750.000    0.311
 318800.000    0.331
 318850.000    0.308
 318900.000    0.328
 318950.000    0.338
 319000.000    0.284
 319050.000    0.324
 319100.000    0.336
 319150.000    0.292
 319200.000    0.308
 319250.000    0.317
 319300.000    0.302
 319350.000    0.311
 319400.000    0.312
 319450.000    0.302
 319500.000    0.330
 319550.000    0.333
 319600.000    0.307
 319650.000    0.328
 319700.000    0.326
 319750.000    0.330
 319800.000    0.299
 319850.000    0.294
 319900.000    0.281
 319950.000    0.301
 320000.000    0.307
 320050.000    0.316
 320100.000    0.324
 320150.000    0.314
 320200.000    0.320
 320250.000    0.330
 320300.000    0.308
 320350.000    0.330
 320400.000    0.327
 320450.000    0.323
 320500.000    0.312
 320550.000    0.353
 320600.000    0.324
 320650.000    0.317
 320700.000    0.323
 320750.000    0.320
 320800.000    0.324
 320850.000    0.318
 320900.000    0.325
 320950.000    0.329
 321000.000    0.322
 321050.000    0.343
 321100.000    0.313
 321150.000    0.340
 321200.000    0.308
 321250.000    0.327
 321300.000    0.321
 321350.000    0.315
 321400.000    0.355
 321450.000    0.314
 321500.000    0.318
 321550.000    0.320
 321600.000    0.309
 321650.000    0.332
 321700.000    0.329
 321750.000    0.334
 321800.000    0.318
 321850.000    0.336
 321900.000    0.316
 321950.000    0.316
 322000.000    0.342
 322050.000    0.310
 322100.000    0.337
 322150.000    0.319
 322200.000    0.323
 322250.000    0.307
 322300.000    0.326
 322350.000    0.344
 322400.000    0.328
 322450.000    0.345
 322500.000    0.320
 322550.000    0.323
 322600.000    0.299
 322650.000    0.342
 322700.000    0.353
 322750.000    0.326
 322800.000    0.345
 322850.000    0.316
 322900.000    0.308
 322950.000    0.337
 323000.000    0.308
 323050.000    0.319
 323100.000    0.337
 323150.000    0.305
 323200.000    0.315
 323250.000    0.338
 323300.000    0.326
 323350.000    0.341
 323400.000    0.292
 323450.000    0.318
 323500.000    0.331
 323550.000    0.282
 323600.000    0.294
 323650.000    0.326
 323700.000    0.313
 323750.000    0.327
 323800.000    0.322
 323850.000    0.353
 323900.000    0.336
 323950.000    0.308
 324000.000    0.331
 324050.000    0.319
 324100.000    0.321
 324150.000    0.331
 324200.000    0.316
 324250.000    0.344
 324300.000    0.302
 324350.000    0.316
 324400.000    0.305
 324450.000    0.322
 324500.000    0.349
 324550.000    0.340
 324600.000    0.314
 324650.000    0.335
 324700.000    0.270
 324750.000    0.333
 324800.000    0.319
 324850.000    0.325
 324900.000    0.356
 324950.000    0.319
 325000.000    0.324
 325050.000    0.365
 325100.000    0.333
 325150.000    0.314
 325200.000    0.312
 325250.000    0.314
 325300.000    0.332
 325350.000    0.340
 325400.000    0.324
 325450.000    0.328
 325500.000    0.338
 325550.000    0.323
 325600.000    0.294
 325650.000    0.333
 325700.000    0.318
 325750.000    0.344
 325800.000    0.340
 325850.000    0.304
 325900.000    0.306
 325950.000    0.318
 326000.000    0.335
 326050.000    0.354
 326100.000    0.337
 326150.000    0.316
 326200.000    0.330
 326250.000    0.337
 326300.000    0.314
 326350.000    0.344
 326400.000    0.278
 326450.000    0.340
 326500.000    0.332
 326550.000    0.296
 326600.000    0.327
 326650.000    0.322
 326700.000    0.317
 326750.000    0.270
 326800.000    0.309
 326850.000    0.323
 326900.000    0.309
 326950.000    0.292
 327000.000    0.321
 327050.000    0.329
 327100.000    0.323
 327150.000    0.322
 327200.000    0.301
 327250.000    0.334
 327300.000    0.308
 327350.000    0.303
 327400.000    0.315
 327450.000    0.311
 327500.000    0.306
 327550.000    0.319
 327600.000    0.290
 327650.000    0.309
 327700.000    0.298
 327750.000    0.332
 327800.000    0.336
 327850.000    0.334
 327900.000    0.313
 327950.000    0.337
 328000.000    0.310
 328050.000    0.346
 328100.000    0.313
 328150.000    0.337
 328200.000    0.323
 328250.000    0.338
 328300.000    0.317
 328350.000    0.279
 328400.000    0.323
 328450.000    0.326
 328500.000    0.344
 328550.000    0.348
 328600.000    0.307
 328650.000    0.307
 328700.000    0.307
 328750.000    0.318
 328800.000    0.317
 328850.000    0.337
 328900.000    0.306
 328950.000    0.331
 329000.000    0.329
 329050.000    0.335
 329100.000    0.306
 329150.000    0.317
 329200.000    0.311
 329250.000    0.306
 329300.000    0.322
 329350.000    0.298
 329400.000    0.296
 329450.000    0.311
 329500.000    0.317
 329550.000    0.314
 329600.000    0.336
 329650.000    0.320
 329700.000    0.335
 329750.000    0.303
 329800.000    0.334
 329850.000    0.297
 329900.000    0.328
 329950.000    0.341
 330000.000    0.307
 330050.000    0.349
 330100.000    0.340
 330150.000    0.327
 330200.000    0.304
 330250.000    0.331
 330300.000    0.335
 330350.000    0.322
 330400.000    0.312
 330450.000    0.285
 330500.000    0.318
 330550.000    0.321
 330600.000    0.311
 330650.000    0.301
 330700.000    0.341
 330750.000    0.333
 330800.000    0.325
 330850.000    0.328
 330900.000    0.327
 330950.000    0.294
 331000.000    0.309
 331050.000    0.321
 331100.000    0.314
 331150.000    0.333
 331200.000    0.338
 331250.000    0.322
 331300.000    0.301
 331350.000    0.346
 331400.000    0.317
 331450.000    0.331
 331500.000    0.305
 331550.000    0.313
 331600.000    0.342
 331650.000    0.335
 331700.000    0.333
 331750.000    0.305
 331800.000    0.307
 331850.000    0.309
 331900.000    0.301
 331950.000    0.303
 332000.000    0.364
 332050.000    0.309
 332100.000    0.328
 332150.000    0.301
 332200.000    0.350
 332250.000    0.345
 332300.000    0.300
 332350.000    0.312
 332400.000    0.315
 332450.000    0.321
 332500.000    0.311
 332550.000    0.335
 332600.000    0.310
 332650.000    0.324
 332700.000    0.313
 332750.000    0.340
 332800.000    0.307
 332850.000    0.346
 332900.000    0.309
 332950.000    0.326
 333000.000    0.321
 333050.000    0.323
 333100.000    0.319
 333150.000    0.305
 333200.000    0.288
 333250.000    0.311
 333300.000    0.306
 333350.000    0.328
 333400.000    0.323
 333450.000    0.337
 333500.000    0.309
 333550.000    0.308
 333600.000    0.306
 333650.000    0.310
 333700.000    0.309
 333750.000    0.329
 333800.000    0.314
 333850.000    0.303
 333900.000    0.323
 333950.000    0.321
 334000.000    0.316
 334050.000    0.304
 334100.000    0.301
 334150.000    0.305
 334200.000    0.336
 334250.000    0.298
 334300.000    0.330
 334350.000    0.295
 334400.000    0.319
 334450.000    0.328
 334500.000    0.304
 334550.000    0.341
 334600.000    0.317
 334650.000    0.339
 334700.000    0.317
 334750.000    0.338
 334800.000    0.325
 334850.000    0.310
 334900.000    0.321
 334950.000    0.286
 335000.000    0.308
 335050.000    0.308
 335100.000    0.349
 335150.000    0.303
 335200.000    0.318
 335250.000    0.317
 335300.000    0.318
 335350.000    0.342
 335400.000    0.312
 335450.000    0.331
 335500.000    0.321
 335550.000    0.317
 335600.000    0.346
 335650.000    0.332
 335700.000    0.337
 335750.000    0.315
 335800.000    0.347
 335850.000    0.359
 335900.000    0.315
 335950.000    0.327
 336000.000    0.333
 336050.000    0.332
 336100.000    0.340
 336150.000    0.325
 336200.000    0.329
 336250.000    0.334
 336300.000    0.335
 336350.000    0.353
 336400.000    0.339
 336450.000    0.336
 336500.000    0.324
 336550.000    0.314
 336600.000    0.295
 336650.000    0.322
 336700.000    0.319
 336750.000    0.343
 336800.000    0.338
 336850.000    0.329
 336900.000    0.327
 336950.000    0.320
 337000.000    0.334
 337050.000    0.310
 337100.000    0.356
 337150.000    0.336
 337200.000    0.299
 337250.000    0.292
 337300.000    0.306
 337350.000    0.305
 337400.000    0.297
 337450.000    0.320
 337500.000    0.304
 337550.000    0.321
 337600.000    0.306
 337650.000    0.338
 337700.000    0.310
 337750.000    0.316
 337800.000    0.327
 337850.000    0.306
 337900.000    0.314
 337950.000    0.300
 338000.000    0.306
 338050.000    0.322
 338100.000    0.315
 338150.000    0.311
 338200.000    0.330
 338250.000    0.326
 338300.000    0.319
 338350.000    0.347
 338400.000    0.325
 338450.000    0.331
 338500.000    0.329
 338550.000    0.317
 338600.000    0.331
 338650.000    0.353
 338700.000    0.310
 338750.000    0.321
 338800.000    0.295
 338850.000    0.365
 338900.000    0.287
 338950.000    0.332
 339000.000    0.319
 339050.000    0.329
 339100.000    0.327
 339150.000    0.306
 339200.000    0.296
 339250.000    0.320
 339300.000    0.304
 339350.000    0.299
 339400.000    0.293
 339450.000    0.306
 339500.000    0.334
 339550.000    0.329
 339600.000    0.306
 339650.000    0.325
 339700.000    0.312
 339750.000    0.339
 339800.000    0.306
 339850.000    0.317
 339900.000    0.314
 339950.000    0.307
 340000.000    0.336
 340050.000    0.311
 340100.000    0.332
 340150.000    0.330
 340200.000    0.323
 340250.000    0.325
 340300.000    0.310
 340350.000    0.328
 340400.000    0.304
 340450.000    0.304
 340500.000    0.337
 340550.000    0.322
 340600.000    0.305
 340650.000    0.322
 340700.000    0.326
 340750.000    0.305
 340800.000    0.320
 340850.000    0.306
 340900.000    0.292
 340950.000    0.311
 341000.000    0.328
 341050.000    0.301
 341100.000    0.343
 341150.000    0.313
 341200.000    0.324
 341250.000    0.316
 341300.000    0.353
 341350.000    0.341
 341400.000    0.332
 341450.000    0.327
 341500.000    0.313
 341550.000    0.293
 341600.000    0.317
 341650.000    0.329
 341700.000    0.343
 341750.000    0.327
 341800.000    0.328
 341850.000    0.303
 341900.000    0.316
 341950.000    0.302
 342000.000    0.308
 342050.000    0.308
 342100.000    0.335
 342150.000    0.297
 342200.000    0.330
 342250.000    0.330
 342300.000    0.301
 342350.000    0.325
 342400.000    0.333
 342450.000    0.303
 342500.000    0.322
 342550.000    0.318
 342600.000    0.325
 342650.000    0.281
 342700.000    0.308
 342750.000    0.339
 342800.000    0.299
 342850.000    0.333
 342900.000    0.342
 342950.000    0.341
 343000.000    0.285
 343050.000    0.303
 343100.000    0.302
 343150.000    0.318
 343200.000    0.302
 343250.000    0.304
 343300.000    0.333
 343350.000    0.307
 343400.000    0.306
 343450.000    0.295
 343500.000    0.284
 343550.000    0.299
 343600.000    0.284
 343650.000    0.356
 343700.000    0.336
 343750.000    0.297
 343800.000    0.314
 343850.000    0.303
 343900.000    0.328
 343950.000    0.316
 344000.000    0.301
 344050.000    0.315
 344100.000    0.315
 344150.000    0.318
 344200.000    0.265
 344250.000    0.312
 344300.000    0.315
 344350.000    0.305
 344400.000    0.299
 344450.000    0.325
 344500.000    0.296
 344550.000    0.321
 344600.000    0.321
 344650.000    0.302
 344700.000    0.332
 344750.000    0.349
 344800.000    0.309
 344850.000    0.284
 344900.000    0.329
 344950.000    0.305
 345000.000    0.309
 345050.000    0.328
 345100.000    0.331
 345150.000    0.314
 345200.000    0.299
 345250.000    0.301
 345300.000    0.316
 345350.000    0.304
 345400.000    0.325
 345450.000    0.282
 345500.000    0.297
 345550.000    0.304
 345600.000    0.326
 345650.000    0.320
 345700.000    0.342
 345750.000    0.288
 345800.000    0.335
 345850.000    0.299
 345900.000    0.296
 345950.000    0.332
 346000.000    0.328
 346050.000    0.324
 346100.000    0.308
 346150.000    0.329
 346200.000    0.317
 346250.000    0.315
 346300.000    0.319
 346350.000    0.300
 346400.000    0.306
 346450.000    0.279
 346500.000    0.315
 346550.000    0.308
 346600.000    0.325
 346650.000    0.317
 346700.000    0.336
 346750.000    0.318
 346800.000    0.324
 346850.000    0.318
 346900.000    0.321
 346950.000    0.307
 347000.000    0.323
 347050.000    0.343
 347100.000    0.299
 347150.000    0.318
 347200.000    0.298
 347250.000    0.281
 347300.000    0.339
 347350.000    0.323
 347400.000    0.325
 347450.000    0.327
 347500.000    0.333
 347550.000    0.326
 347600.000    0.317
 347650.000    0.310
 347700.000    0.321
 347750.000    0.317
 347800.000    0.337
 347850.000    0.317
 347900.000    0.295
 347950.000    0.292
 348000.000    0.335
 348050.000    0.283
 348100.000    0.300
 348150.000    0.298
 348200.000    0.330
 348250.000    0.356
 348300.000    0.306
 348350.000    0.341
 348400.000    0.322
 348450.000    0.306
 348500.000    0.295
 348550.000    0.301
 348600.000    0.310
 348650.000    0.318
 348700.000    0.321
 348750.000    0.316
 348800.000    0.338
 348850.000    0.304
 348900.000    0.305
 348950.000    0.317
 349000.000    0.335
 349050.000    0.328
 349100.000    0.311
 349150.000    0.291
 349200.000    0.309
 349250.000    0.336
 349300.000    0.321
 349350.000    0.330
 349400.000    0.321
 349450.000    0.320
 349500.000    0.317
 349550.000    0.299
 349600.000    0.308
 349650.000    0.332
 349700.000    0.303
 349750.000    0.303
 349800.000    0.292
 349850.000    0.338
 349900.000    0.335
 349950.000    0.342
 350000.000    0.310
 350050.000    0.332
 350100.000    0.309
 350150.000    0.319
 350200.000    0.313
 350250.000    0.294
 350300.000    0.315
 350350.000    0.332
 350400.000    0.325
 350450.000    0.296
 350500.000    0.311
 350550.000    0.316
 350600.000    0.335
 350650.000    0.325
 350700.000    0.331
 350750.000    0.350
 350800.000    0.298
 350850.000    0.340
 350900.000    0.322
 350950.000    0.311
 351000.000    0.310
 351050.000    0.319
 351100.000    0.332
 351150.000    0.334
 351200.000    0.329
 351250.000    0.317
 351300.000    0.327
 351350.000    0.325
 351400.000    0.312
 351450.000    0.304
 351500.000    0.269
 351550.000    0.304
 351600.000    0.321
 351650.000    0.302
 351700.000    0.297
 351750.000    0.303
 351800.000    0.335
 351850.000    0.314
 351900.000    0.314
 351950.000    0.309
 352000.000    0.349
 352050.000    0.329
 352100.000    0.322
 352150.000    0.296
 352200.000    0.308
 352250.000    0.317
 352300.000    0.303
 352350.000    0.305
 352400.000    0.360
 352450.000    0.311
 352500.000    0.293
 352550.000    0.304
 352600.000    0.319
 352650.000    0.320
 352700.000    0.309
 352750.000    0.317
 352800.000    0.286
 352850.000    0.290
 352900.000    0.315
 352950.000    0.317
 353000.000    0.313
 353050.000    0.304
 353100.000    0.334
 353150.000    0.319
 353200.000    0.308
 353250.000    0.319
 353300.000    0.304
 353350.000    0.327
 353400.000    0.319
 353450.000    0.337
 353500.000    0.327
 353550.000    0.336
 353600.000    0.353
 353650.000    0.325
 353700.000    0.340
 353750.000    0.329
 353800.000    0.329
 353850.000    0.332
 353900.000    0.292
 353950.000    0.319
 354000.000    0.331
 354050.000    0.308
 354100.000    0.322
 354150.000    0.345
 354200.000    0.324
 354250.000    0.345
 354300.000    0.309
 354350.000    0.304
 354400.000    0.312
 354450.000    0.315
 354500.000    0.317
 354550.000    0.310
 354600.000    0.323
 354650.000    0.339
 354700.000    0.308
 354750.000    0.325
 354800.000    0.319
 354850.000    0.309
 354900.000    0.331
 354950.000    0.325
 355000.000    0.320
 355050.000    0.345
 355100.000    0.306
 355150.000    0.337
 355200.000    0.306
 355250.000    0.325
 355300.000    0.314
 355350.000    0.320
 355400.000    0.305
 355450.000    0.305
 355500.000    0.309
 355550.000    0.314
 355600.000    0.310
 355650.000    0.312
 355700.000    0.320
 355750.000    0.322
 355800.000    0.322
 355850.000    0.308
 355900.000    0.320
 355950.000    0.343
 356000.000    0.323
 356050.000    0.341
 356100.000    0.351
 356150.000    0.307
 356200.000    0.326
 356250.000    0.342
 356300.000    0.318
 356350.000    0.317
 356400.000    0.305
 356450.000    0.302
 356500.000    0.323
 356550.000    0.340
 356600.000    0.318
 356650.000    0.325
 356700.000    0.296
 356750.000    0.321
 356800.000    0.330
 356850.000    0.330
 356900.000    0.315
 356950.000    0.324
 357000.000    0.290
 357050.000    0.342
 357100.000    0.278
 357150.000    0.326
 357200.000    0.326
 357250.000    0.323
 357300.000    0.329
 357350.000    0.305
 357400.000    0.326
 357450.000    0.328
 357500.000    0.328
 357550.000    0.308
 357600.000    0.326
 357650.000    0.339
 357700.000    0.304
 357750.000    0.341
 357800.000    0.321
 357850.000    0.331
 357900.000    0.327
 357950.000    0.291
 358000.000    0.302
 358050.000    0.299
 358100.000    0.348
 358150.000    0.322
 358200.000    0.275
 358250.000    0.319
 358300.000    0.321
 358350.000    0.320
 358400.000    0.322
 358450.000    0.306
 358500.000    0.321
 358550.000    0.303
 358600.000    0.300
 358650.000    0.307
 358700.000    0.316
 358750.000    0.344
 358800.000    0.316
 358850.000    0.318
 358900.000    0.326
 358950.000    0.281
 359000.000    0.324
 359050.000    0.333
 359100.000    0.278
 359150.000    0.300
 359200.000    0.305
 359250.000    0.294
 359300.000    0.335
 359350.000    0.286
 359400.000    0.302
 359450.000    0.332
 359500.000    0.331
 359550.000    0.316
 359600.000    0.285
 359650.000    0.311
 359700.000    0.336
 359750.000    0.303
 359800.000    0.332
 359850.000    0.274
 359900.000    0.306
 359950.000    0.309
 360000.000    0.302
 360050.000    0.322
 360100.000    0.319
 360150.000    0.315
 360200.000    0.311
 360250.000    0.306
 360300.000    0.316
 360350.000    0.316
 360400.000    0.312
 360450.000    0.313
 360500.000    0.305
 360550.000    0.348
 360600.000    0.305
 360650.000    0.283
 360700.000    0.318
 360750.000    0.320
 360800.000    0.315
 360850.000    0.321
 360900.000    0.305
 360950.000    0.318
 361000.000    0.304
 361050.000    0.312
 361100.000    0.313
 361150.000    0.254
 361200.000    0.307
 361250.000    0.295
 361300.000    0.311
 361350.000    0.308
 361400.000    0.315
 361450.000    0.306
 361500.000    0.312
 361550.000    0.335
 361600.000    0.276
 361650.000    0.318
 361700.000    0.298
 361750.000    0.321
 361800.000    0.308
 361850.000    0.306
 361900.000    0.330
 361950.000    0.325
 362000.000    0.282
 362050.000    0.281
 362100.000    0.319
 362150.000    0.303
 362200.000    0.333
 362250.000    0.291
 362300.000    0.343
 362350.000    0.346
 362400.000    0.310
 362450.000    0.343
 362500.000    0.295
 362550.000    0.323
 362600.000    0.325
 362650.000    0.320
 362700.000    0.311
 362750.000    0.317
 362800.000    0.307
 362850.000    0.345
 362900.000    0.325
 362950.000    0.323
 363000.000    0.255
 363050.000    0.307
 363100.000    0.329
 363150.000    0.318
 363200.000    0.318
 363250.000    0.296
 363300.000    0.334
 363350.000    0.322
 363400.000    0.315
 363450.000    0.285
 363500.000    0.337
 363550.000    0.291
 363600.000    0.301
 363650.000    0.312
 363700.000    0.319
 363750.000    0.316
 363800.000    0.333
 363850.000    0.286
 363900.000    0.338
 363950.000    0.320
 364000.000    0.334
 364050.000    0.308
 364100.000    0.296
 364150.000    0.302
 364200.000    0.301
 364250.000    0.308
 364300.000    0.307
 364350.000    0.310
 364400.000    0.313
 364450.000    0.330
 364500.000    0.319
 364550.000    0.314
 364600.000    0.342
 364650.000    0.302
 364700.000    0.335
 364750.000    0.308
 364800.000    0.284
 364850.000    0.303
 364900.000    0.312
 364950.000    0.347
 365000.000    0.317
 365050.000    0.324
 365100.000    0.338
 365150.000    0.293
 365200.000    0.300
 365250.000    0.316
 365300.000    0.295
 365350.000    0.328
 365400.000    0.273
 365450.000    0.287
 365500.000    0.343
 365550.000    0.312
 365600.000    0.344
 365650.000    0.313
 365700.000    0.332
 365750.000    0.299
 365800.000    0.316
 365850.000    0.325
 365900.000    0.318
 365950.000    0.323
 366000.000    0.314
 366050.000    0.320
 366100.000    0.306
 366150.000    0.369
 366200.000    0.323
 366250.000    0.301
 366300.000    0.306
 366350.000    0.282
 366400.000    0.317
 366450.000    0.306
 366500.000    0.299
 366550.000    0.348
 366600.000    0.312
 366650.000    0.330
 366700.000    0.344
 366750.000    0.340
 366800.000    0.319
 366850.000    0.308
 366900.000    0.316
 366950.000    0.299
 367000.000    0.336
 367050.000    0.344
 367100.000    0.355
 367150.000    0.337
 367200.000    0.344
 367250.000    0.339
 367300.000    0.330
 367350.000    0.304
 367400.000    0.338
 367450.000    0.331
 367500.000    0.347
 367550.000    0.326
 367600.000    0.295
 367650.000    0.359
 367700.000    0.316
 367750.000    0.284
 367800.000    0.310
 367850.000    0.359
 367900.000    0.337
 367950.000    0.339
 368000.000    0.344
 368050.000    0.324
 368100.000    0.322
 368150.000    0.310
 368200.000    0.352
 368250.000    0.333
 368300.000    0.323
 368350.000    0.313
 368400.000    0.332
 368450.000    0.332
 368500.000    0.308
 368550.000    0.311
 368600.000    0.325
 368650.000    0.326
 368700.000    0.366
 368750.000    0.355
 368800.000    0.339
 368850.000    0.351
 368900.000    0.343
 368950.000    0.325
 369000.000    0.341
 369050.000    0.318
 369100.000    0.331
 369150.000    0.318
 369200.000    0.311
 369250.000    0.305
 369300.000    0.326
 369350.000    0.345
 369400.000    0.334
 369450.000    0.354
 369500.000    0.327
 369550.000    0.303
 369600.000    0.309
 369650.000    0.318
 369700.000    0.315
 369750.000    0.305
 369800.000    0.316
 369850.000    0.328
 369900.000    0.331
 369950.000    0.314
 370000.000    0.322
 370050.000    0.305
 370100.000    0.260
 370150.000    0.292
 370200.000    0.302
 370250.000    0.297
 370300.000    0.320
 370350.000    0.308
 370400.000    0.278
 370450.000    0.289
 370500.000    0.281
 370550.000    0.272
 370600.000    0.326
 370650.000    0.283
 370700.000    0.302
 370750.000    0.311
 370800.000    0.322
 370850.000    0.349
 370900.000    0.334
 370950.000    0.354
 371000.000    0.325
 371050.000    0.349
 371100.000    0.317
 371150.000    0.351
 371200.000    0.339
 371250.000    0.368
 371300.000    0.336
 371350.000    0.362
 371400.000    0.325
 371450.000    0.348
 371500.000    0.307
 371550.000    0.341
 371600.000    0.340
 371650.000    0.340
 371700.000    0.327
 371750.000    0.347
 371800.000    0.349
 371850.000    0.319
 371900.000    0.362
 371950.000    0.343
 372000.000    0.322
 372050.000    0.291
 372100.000    0.291
 372150.000    0.293
 372200.000    0.302
 372250.000    0.265
 372300.000    0.257
 372350.000    0.290
 372400.000    0.301
 372450.000    0.288
 372500.000    0.276
 372550.000    0.288
 372600.000    0.302
 372650.000    0.322
 372700.000    0.309
 372750.000    0.287
 372800.000    0.330
 372850.000    0.292
 372900.000    0.292
 372950.000    0.311
 373000.000    0.297
 373050.000    0.284
 373100.000    0.320
 373150.000    0.314
 373200.000    0.290
 373250.000    0.286
 373300.000    0.309
 373350.000    0.290
 373400.000    0.312
 373450.000    0.312
 373500.000    0.318
 373550.000    0.355
 373600.000    0.266
 373650.000    0.258
 373700.000    0.248
 373750.000    0.240
 373800.000    0.267
 373850.000    0.284
 373900.000    0.318
 373950.000    0.296
 374000.000    0.304
 374050.000    0.334
 374100.000    0.260
 374150.000    0.292
 374200.000    0.294
 374250.000    0.256
 374300.000    0.274
 374350.000    0.302
 374400.000    0.336
 374450.000    0.319
 374500.000    0.299
 374550.000    0.343
 374600.000    0.314
 374650.000    0.337
 374700.000    0.298
 374750.000    0.332
 374800.000    0.343
 374850.000    0.297
 374900.000    0.279
 374950.000    0.285
 375000.000    0.300
 375050.000    0.288
 375100.000    0.283
 375150.000    0.341
 375200.000    0.337
 375250.000    0.293
 375300.000    0.297
 375350.000    0.269
 375400.000    0.306
 375450.000    0.292
 375500.000    0.251
 375550.000    0.270
 375600.000    0.289
 375650.000    0.292
 375700.000    0.270
 375750.000    0.333
 375800.000    0.297
 375850.000    0.302
 375900.000    0.301
 375950.000    0.290
 376000.000    0.310
 376050.000    0.306
 376100.000    0.258
 376150.000    0.301
 376200.000    0.316
 376250.000    0.322
 376300.000    0.343
 376350.000    0.341
 376400.000    0.280
 376450.000    0.351
 376500.000    0.318
 376550.000    0.348
 376600.000    0.298
 376650.000    0.329
 376700.000    0.331
 376750.000    0.303
 376800.000    0.356
 376850.000    0.315
 376900.000    0.335
 376950.000    0.306
 377000.000    0.331
 377050.000    0.308
 377100.000    0.343
 377150.000    0.326
 377200.000    0.287
 377250.000    0.299
 377300.000    0.309
 377350.000    0.274
 377400.000    0.316
 377450.000    0.328
 377500.000    0.324
 377550.000    0.362
 377600.000    0.287
 377650.000    0.337
 377700.000    0.312
 377750.000    0.314
 377800.000    0.300
 377850.000    0.305
 377900.000    0.313
 377950.000    0.356
 378000.000    0.291
 378050.000    0.326
 378100.000    0.295
 378150.000    0.346
 378200.000    0.328
 378250.000    0.328
 378300.000    0.307
 378350.000    0.346
 378400.000    0.328
 378450.000    0.311
 378500.000    0.303
 378550.000    0.338
 378600.000    0.321
 378650.000    0.303
 378700.000    0.338
 378750.000    0.342
 378800.000    0.278
 378850.000    0.325
 378900.000    0.312
 378950.000    0.307
 379000.000    0.277
 379050.000    0.314
 379100.000    0.305
 379150.000    0.262
 379200.000    0.320
 379250.000    0.329
 379300.000    0.303
 379350.000    0.319
 379400.000    0.327
 379450.000    0.309
 379500.000    0.316
 379550.000    0.296
 379600.000    0.320
 379650.000    0.316
 379700.000    0.343
 379750.000    0.328
 379800.000    0.311
 379850.000    0.328
 379900.000    0.311
 379950.000    0.292
 380000.000    0.347
 380050.000    0.271
 380100.000    0.307
 380150.000    0.340
 380200.000    0.330
 380250.000    0.329
 380300.000    0.342
 380350.000    0.294
 380400.000    0.321
 380450.000    0.320
 380500.000    0.303
 380550.000    0.281
 380600.000    0.332
 380650.000    0.349
 380700.000    0.288
 380750.000    0.316
 380800.000    0.333
 380850.000    0.288
 380900.000    0.318
 380950.000    0.294
 381000.000    0.276
 381050.000    0.292
 381100.000    0.324
 381150.000    0.331
 381200.000    0.312
 381250.000    0.294
 381300.000    0.341
 381350.000    0.301
 381400.000    0.320
 381450.000    0.317
 381500.000    0.315
 381550.000    0.315
 381600.000    0.323
 381650.000    0.349
 381700.000    0.275
 381750.000    0.278
 381800.000    0.334
 381850.000    0.297
 381900.000    0.327
 381950.000    0.318
 382000.000    0.333
 382050.000    0.325
 382100.000    0.307
 382150.000    0.329
 382200.000    0.320
 382250.000    0.305
 382300.000    0.270
 382350.000    0.341
 382400.000    0.323
 382450.000    0.334
 382500.000    0.320
 382550.000    0.315
 382600.000    0.332
 382650.000    0.348
 382700.000    0.321
 382750.000    0.324
 382800.000    0.321
 382850.000    0.323
 382900.000    0.299
 382950.000    0.301
 383000.000    0.320
 383050.000    0.339
 383100.000    0.295
 383150.000    0.333
 383200.000    0.317
 383250.000    0.313
 383300.000    0.325
 383350.000    0.284
 383400.000    0.291
 383450.000    0.338
 383500.000    0.343
 383550.000    0.311
 383600.000    0.323
 383650.000    0.351
 383700.000    0.323
 383750.000    0.320
 383800.000    0.301
 383850.000    0.274
 383900.000    0.333
 383950.000    0.292
 384000.000    0.289
 384050.000    0.332
 384100.000    0.323
 384150.000    0.306
 384200.000    0.345
 384250.000    0.283
 384300.000    0.320
 384350.000    0.287
 384400.000    0.296
 384450.000    0.289
 384500.000    0.346
 384550.000    0.310
 384600.000    0.282
 384650.000    0.342
 384700.000    0.283
 384750.000    0.324
 384800.000    0.325
 384850.000    0.310
 384900.000    0.326
 384950.000    0.344
 385000.000    0.307
 385050.000    0.375
 385100.000    0.333
 385150.000    0.326
 385200.000    0.294
 385250.000    0.329
 385300.000    0.324
 385350.000    0.308
 385400.000    0.288
 385450.000    0.279
 385500.000    0.308
 385550.000    0.325
 385600.000    0.293
 385650.000    0.327
 385700.000    0.304
 385750.000    0.343
 385800.000    0.298
 385850.000    0.321
 385900.000    0.296
 385950.000    0.330
 386000.000    0.339
 386050.000    0.310
 386100.000    0.322
 386150.000    0.328
 386200.000    0.314
 386250.000    0.321
 386300.000    0.301
 386350.000    0.287
 386400.000    0.285
 386450.000    0.324
 386500.000    0.330
 386550.000    0.316
 386600.000    0.328
 386650.000    0.323
 386700.000    0.317
 386750.000    0.301
 386800.000    0.297
 386850.000    0.348
 386900.000    0.315
 386950.000    0.309
 387000.000    0.399
 387050.000    0.314
 387100.000    0.272
 387150.000    0.362
 387200.000    0.305
 387250.000    0.345
 387300.000    0.353
 387350.000    0.313
 387400.000    0.280
 387450.000    0.302
 387500.000    0.341
 387550.000    0.311
 387600.000    0.282
 387650.000    0.302
 387700.000    0.321
 387750.000    0.339
 387800.000    0.332
 387850.000    0.321
 387900.000    0.332
 387950.000    0.331
 388000.000    0.290
 388050.000    0.275
 388100.000    0.342
 388150.000    0.309
 388200.000    0.343
 388250.000    0.338
 388300.000    0.349
 388350.000    0.318
 388400.000    0.297
 388450.000    0.330
 388500.000    0.326
 388550.000    0.304
 388600.000    0.330
 388650.000    0.355
 388700.000    0.300
 388750.000    0.313
 388800.000    0.333
 388850.000    0.308
 388900.000    0.315
 388950.000    0.324
 389000.000    0.324
 389050.000    0.310
 389100.000    0.315
 389150.000    0.329
 389200.000    0.301
 389250.000    0.332
 389300.000    0.313
 389350.000    0.299
 389400.000    0.302
 389450.000    0.292
 389500.000    0.259
 389550.000    0.295
 389600.000    0.324
 389650.000    0.333
 389700.000    0.293
 389750.000    0.321
 389800.000    0.319
 389850.000    0.276
 389900.000    0.329
 389950.000    0.315
 390000.000    0.291
 390050.000    0.320
 390100.000    0.290
 390150.000    0.334
 390200.000    0.280
 390250.000    0.281
 390300.000    0.336
 390350.000    0.286
 390400.000    0.293
 390450.000    0.338
 390500.000    0.296
 390550.000    0.366
 390600.000    0.292
 390650.000    0.314
 390700.000    0.318
 390750.000    0.310
 390800.000    0.346
 390850.000    0.288
 390900.000    0.340
 390950.000    0.287
 391000.000    0.316
 391050.000    0.303
 391100.000    0.346
 391150.000    0.335
 391200.000    0.318
 391250.000    0.296
 391300.000    0.288
 391350.000    0.293
 391400.000    0.304
 391450.000    0.348
 391500.000    0.307
 391550.000    0.324
 391600.000    0.307
 391650.000    0.314
 391700.000    0.288
 391750.000    0.285
 391800.000    0.319
 391850.000    0.280
 391900.000    0.288
 391950.000    0.320
 392000.000    0.306
 392050.000    0.309
 392100.000    0.314
 392150.000    0.330
 392200.000    0.278
 392250.000    0.318
 392300.000    0.341
 392350.000    0.283
 392400.000    0.287
 392450.000    0.307
 392500.000    0.322
 392550.000    0.304
 392600.000    0.326
 392650.000    0.322
 392700.000    0.302
 392750.000    0.299
 392800.000    0.295
 392850.000    0.311
 392900.000    0.284
 392950.000    0.305
 393000.000    0.287
 393050.000    0.321
 393100.000    0.300
 393150.000    0.349
 393200.000    0.307
 393250.000    0.377
 393300.000    0.336
 393350.000    0.302
 393400.000    0.331
 393450.000    0.300
 393500.000    0.335
 393550.000    0.342
 393600.000    0.337
 393650.000    0.287
 393700.000    0.325
 393750.000    0.289
 393800.000    0.301
 393850.000    0.356
 393900.000    0.333
 393950.000    0.310
 394000.000    0.359
 394050.000    0.370
 394100.000    0.281
 394150.000    0.313
 394200.000    0.308
 394250.000    0.288
 394300.000    0.300
 394350.000    0.289
 394400.000    0.308
 394450.000    0.305
 394500.000    0.320
 394550.000    0.307
 394600.000    0.309
 394650.000    0.289
 394700.000    0.307
 394750.000    0.268
 394800.000    0.325
 394850.000    0.330
 394900.000    0.308
 394950.000    0.330
 395000.000    0.310
 395050.000    0.326
 395100.000    0.313
 395150.000    0.344
 395200.000    0.325
 395250.000    0.273
 395300.000    0.314
 395350.000    0.328
 395400.000    0.331
 395450.000    0.301
 395500.000    0.317
 395550.000    0.312
 395600.000    0.316
 395650.000    0.299
 395700.000    0.291
 395750.000    0.291
 395800.000    0.312
 395850.000    0.300
 395900.000    0.312
 395950.000    0.277
 396000.000    0.334
 396050.000    0.297
 396100.000    0.299
 396150.000    0.309
 396200.000    0.316
 396250.000    0.293
 396300.000    0.307
 396350.000    0.347
 396400.000    0.305
 396450.000    0.338
 396500.000    0.326
 396550.000    0.355
 396600.000    0.319
 396650.000    0.287
 396700.000    0.321
 396750.000    0.318
 396800.000    0.303
 396850.000    0.331
 396900.000    0.287
 396950.000    0.287
 397000.000    0.286
 397050.000    0.322
 397100.000    0.310
 397150.000    0.329
 397200.000    0.302
 397250.000    0.312
 397300.000    0.349
 397350.000    0.315
 397400.000    0.328
 397450.000    0.311
 397500.000    0.314
 397550.000    0.293
 397600.000    0.330
 397650.000    0.275
 397700.000    0.298
 397750.000    0.321
 397800.000    0.329
 397850.000    0.327
 397900.000    0.303
 397950.000    0.316
 398000.000    0.327
 398050.000    0.311
 398100.000    0.324
 398150.000    0.327
 398200.000    0.292
 398250.000    0.300
 398300.000    0.334
 398350.000    0.325
 398400.000    0.268
 398450.000    0.303
 398500.000    0.295
 398550.000    0.345
 398600.000    0.316
 398650.000    0.311
 398700.000    0.327
 398750.000    0.270
 398800.000    0.310
 398850.000    0.301
 398900.000    0.285
 398950.000    0.331
 399000.000    0.324
 399050.000    0.304
 399100.000    0.324
 399150.000    0.297
 399200.000    0.280
 399250.000    0.333
 399300.000    0.314
 399350.000    0.330
 399400.000    0.311
 399450.000    0.314
 399500.000    0.327
 399550.000    0.304
 399600.000    0.302
 399650.000    0.331
 399700.000    0.303
 399750.000    0.302
 399800.000    0.309
 399850.000    0.258
 399900.000    0.298
 399950.000    0.309
 400000.000    0.277
 400050.000    0.287
 400100.000    0.318
 400150.000    0.287
 400200.000    0.284
 400250.000    0.309
 400300.000    0.313
 400350.000    0.355
 400400.000    0.328
 400450.000    0.316
 400500.000    0.320
 400550.000    0.310
 400600.000    0.349
 400650.000    0.331
 400700.000    0.334
 400750.000    0.284
 400800.000    0.343
 400850.000    0.316
 400900.000    0.321
 400950.000    0.301
 401000.000    0.299
 401050.000    0.319
 401100.000    0.307
 401150.000    0.291
 401200.000    0.316
 401250.000    0.306
 401300.000    0.327
 401350.000    0.319
 401400.000    0.316
 401450.000    0.334
 401500.000    0.293
 401550.000    0.317
 401600.000    0.299
 401650.000    0.335
 401700.000    0.307
 401750.000    0.328
 401800.000    0.314
 401850.000    0.333
 401900.000    0.297
 401950.000    0.312
 402000.000    0.306
 402050.000    0.280
 402100.000    0.340
 402150.000    0.309
 402200.000    0.346
 402250.000    0.322
 402300.000    0.334
 402350.000    0.317
 402400.000    0.328
 402450.000    0.328
 402500.000    0.301
 402550.000    0.276
 402600.000    0.291
 402650.000    0.316
 402700.000    0.303
 402750.000    0.322
 402800.000    0.335
 402850.000    0.342
 402900.000    0.357
 402950.000    0.329
 403000.000    0.359
 403050.000    0.321
 403100.000    0.315
 403150.000    0.322
 403200.000    0.305
 403250.000    0.332
 403300.000    0.328
 403350.000    0.304
 403400.000    0.305
 403450.000    0.323
 403500.000    0.315
 403550.000    0.308
 403600.000    0.306
 403650.000    0.322
 403700.000    0.331
 403750.000    0.333
 403800.000    0.326
 403850.000    0.314
 403900.000    0.301
 403950.000    0.325
 404000.000    0.236
 404050.000    0.320
 404100.000    0.331
 404150.000    0.323
 404200.000    0.304
 404250.000    0.315
 404300.000    0.305
 404350.000    0.343
 404400.000    0.309
 404450.000    0.318
 404500.000    0.309
 404550.000    0.309
 404600.000    0.325
 404650.000    0.337
 404700.000    0.276
 404750.000    0.319
 404800.000    0.328
 404850.000    0.312
 404900.000    0.309
 404950.000    0.326
 405000.000    0.301
 405050.000    0.308
 405100.000    0.300
 405150.000    0.340
 405200.000    0.329
 405250.000    0.286
 405300.000    0.306
 405350.000    0.336
 405400.000    0.290
 405450.000    0.327
 405500.000    0.288
 405550.000    0.304
 405600.000    0.316
 405650.000    0.283
 405700.000    0.306
 405750.000    0.334
 405800.000    0.320
 405850.000    0.308
 405900.000    0.314
 405950.000    0.318
 406000.000    0.343
 406050.000    0.313
 406100.000    0.329
 406150.000    0.305
 406200.000    0.296
 406250.000    0.350
 406300.000    0.306
 406350.000    0.295
 406400.000    0.290
 406450.000    0.302
 406500.000    0.308
 406550.000    0.274
 406600.000    0.299
 406650.000    0.327
 406700.000    0.278
 406750.000    0.268
 406800.000    0.337
 406850.000    0.326
 406900.000    0.324
 406950.000    0.282
 407000.000    0.320
 407050.000    0.323
 407100.000    0.330
 407150.000    0.305
 407200.000    0.308
 407250.000    0.283
 407300.000    0.323
 407350.000    0.267
 407400.000    0.307
 407450.000    0.326
 407500.000    0.323
 407550.000    0.276
 407600.000    0.300
 407650.000    0.299
 407700.000    0.315
 407750.000    0.301
 407800.000    0.305
 407850.000    0.292
 407900.000    0.277
 407950.000    0.326
 408000.000    0.286
 408050.000    0.285
 408100.000    0.280
 408150.000    0.282
 408200.000    0.310
 408250.000    0.324
 408300.000    0.344
 408350.000    0.306
 408400.000    0.342
 408450.000    0.292
 408500.000    0.321
 408550.000    0.316
 408600.000    0.294
 408650.000    0.327
 408700.000    0.291
 408750.000    0.313
 408800.000    0.307
 408850.000    0.285
 408900.000    0.312
 408950.000    0.318
 409000.000    0.303
 409050.000    0.271
 409100.000    0.300
 409150.000    0.316
 409200.000    0.327
 409250.000    0.308
 409300.000    0.327
 409350.000    0.311
 409400.000    0.327
 409450.000    0.299
 409500.000    0.297
 409550.000    0.296
 409600.000    0.298
 409650.000    0.279
 409700.000    0.329
 409750.000    0.301
 409800.000    0.305
 409850.000    0.321
 409900.000    0.309
 409950.000    0.320
 410000.000    0.274
 410050.000    0.316
 410100.000    0.308
 410150.000    0.316
 410200.000    0.317
 410250.000    0.287
 410300.000    0.298
 410350.000    0.290
 410400.000    0.272
 410450.000    0.295
 410500.000    0.324
 410550.000    0.323
 410600.000    0.284
 410650.000    0.301
 410700.000    0.281
 410750.000    0.303
 410800.000    0.325
 410850.000    0.337
 410900.000    0.294
 410950.000    0.324
 411000.000    0.260
 411050.000    0.320
 411100.000    0.312
 411150.000    0.317
 411200.000    0.303
 411250.000    0.297
 411300.000    0.328
 411350.000    0.300
 411400.000    0.308
 411450.000    0.316
 411500.000    0.307
 411550.000    0.302
 411600.000    0.301
 411650.000    0.315
 411700.000    0.304
 411750.000    0.296
 411800.000    0.331
 411850.000    0.285
 411900.000    0.318
 411950.000    0.319
 412000.000    0.309
 412050.000    0.309
 412100.000    0.304
 412150.000    0.315
 412200.000    0.318
 412250.000    0.319
 412300.000    0.316
 412350.000    0.316
 412400.000    0.326
 412450.000    0.326
 412500.000    0.343
 412550.000    0.327
 412600.000    0.342
 412650.000    0.256
 412700.000    0.295
 412750.000    0.292
 412800.000    0.333
 412850.000    0.290
 412900.000    0.313
 412950.000    0.262
 413000.000    0.321
 413050.000    0.269
 413100.000    0.305
 413150.000    0.305
 413200.000    0.285
 413250.000    0.309
 413300.000    0.338
 413350.000    0.337
 413400.000    0.313
 413450.000    0.320
 413500.000    0.285
 413550.000    0.344
 413600.000    0.333
 413650.000    0.334
 413700.000    0.319
 413750.000    0.303
 413800.000    0.313
 413850.000    0.332
 413900.000    0.289
 413950.000    0.292
 414000.000    0.318
 414050.000    0.337
 414100.000    0.296
 414150.000    0.300
 414200.000    0.305
 414250.000    0.309
 414300.000    0.312
 414350.000    0.299
 414400.000    0.319
 414450.000    0.323
 414500.000    0.345
 414550.000    0.320
 414600.000    0.283
 414650.000    0.326
 414700.000    0.312
 414750.000    0.332
 414800.000    0.330
 414850.000    0.336
 414900.000    0.323
 414950.000    0.309
 415000.000    0.352
 415050.000    0.282
 415100.000    0.325
 415150.000    0.310
 415200.000    0.339
 415250.000    0.311
 415300.000    0.337
 415350.000    0.282
 415400.000    0.341
 415450.000    0.299
 415500.000    0.327
 415550.000    0.344
 415600.000    0.323
 415650.000    0.326
 415700.000    0.327
 415750.000    0.323
 415800.000    0.330
 415850.000    0.300
 415900.000    0.361
 415950.000    0.291
 416000.000    0.292
 416050.000    0.344
 416100.000    0.305
 416150.000    0.303
 416200.000    0.305
 416250.000    0.338
 416300.000    0.324
 416350.000    0.297
 416400.000    0.335
 416450.000    0.282
 416500.000    0.321
 416550.000    0.312
 416600.000    0.316
 416650.000    0.292
 416700.000    0.312
 416750.000    0.311
 416800.000    0.312
 416850.000    0.335
 416900.000    0.300
 416950.000    0.333
 417000.000    0.319
 417050.000    0.331
 417100.000    0.322
 417150.000    0.273
 417200.000    0.327
 417250.000    0.336
 417300.000    0.347
 417350.000    0.292
 417400.000    0.345
 417450.000    0.341
 417500.000    0.316
 417550.000    0.342
 417600.000    0.316
 417650.000    0.316
 417700.000    0.317
 417750.000    0.341
 417800.000    0.254
 417850.000    0.321
 417900.000    0.321
 417950.000    0.320
 418000.000    0.315
 418050.000    0.321
 418100.000    0.312
 418150.000    0.337
 418200.000    0.317
 418250.000    0.281
 418300.000    0.323
 418350.000    0.336
 418400.000    0.340
 418450.000    0.329
 418500.000    0.315
 418550.000    0.352
 418600.000    0.333
 418650.000    0.340
 418700.000    0.356
 418750.000    0.298
 418800.000    0.367
 418850.000    0.337
 418900.000    0.321
 418950.000    0.307
 419000.000    0.316
 419050.000    0.305
 419100.000    0.304
 419150.000    0.347
 419200.000    0.329
 419250.000    0.313
 419300.000    0.350
 419350.000    0.319
 419400.000    0.318
 419450.000    0.313
 419500.000    0.313
 419550.000    0.316
 419600.000    0.314
 419650.000    0.292
 419700.000    0.302
 419750.000    0.303
 419800.000    0.293
 419850.000    0.330
 419900.000    0.309
 419950.000    0.322
 420000.000    0.278
 420050.000    0.314
 420100.000    0.350
 420150.000    0.334
 420200.000    0.337
 420250.000    0.305
 420300.000    0.313
 420350.000    0.268
 420400.000    0.331
 420450.000    0.299
 420500.000    0.311
 420550.000    0.314
 420600.000    0.304
 420650.000    0.335
 420700.000    0.326
 420750.000    0.313
 420800.000    0.292
 420850.000    0.301
 420900.000    0.322
 420950.000    0.344
 421000.000    0.338
 421050.000    0.323
 421100.000    0.295
 421150.000    0.350
 421200.000    0.305
 421250.000    0.338
 421300.000    0.350
 421350.000    0.324
 421400.000    0.315
 421450.000    0.329
 421500.000    0.316
 421550.000    0.303
 421600.000    0.314
 421650.000    0.328
 421700.000    0.288
 421750.000    0.308
 421800.000    0.321
 421850.000    0.338
 421900.000    0.279
 421950.000    0.308
 422000.000    0.324
 422050.000    0.317
 422100.000    0.285
 422150.000    0.323
 422200.000    0.305
 422250.000    0.297
 422300.000    0.335
 422350.000    0.320
 422400.000    0.331
 422450.000    0.274
 422500.000    0.324
 422550.000    0.338
 422600.000    0.321
 422650.000    0.317
 422700.000    0.299
 422750.000    0.300
 422800.000    0.367
 422850.000    0.320
 422900.000    0.296
 422950.000    0.305
 423000.000    0.349
 423050.000    0.330
 423100.000    0.347
 423150.000    0.344
 423200.000    0.340
 423250.000    0.305
 423300.000    0.293
 423350.000    0.294
 423400.000    0.271
 423450.000    0.320
 423500.000    0.295
 423550.000    0.291
 423600.000    0.362
 423650.000    0.311
 423700.000    0.307
 423750.000    0.320
 423800.000    0.319
 423850.000    0.297
 423900.000    0.295
 423950.000    0.312
 424000.000    0.338
 424050.000    0.344
 424100.000    0.322
 424150.000    0.328
 424200.000    0.301
 424250.000    0.338
 424300.000    0.320
 424350.000    0.294
 424400.000    0.310
 424450.000    0.352
 424500.000    0.326
 424550.000    0.283
 424600.000    0.327
 424650.000    0.315
 424700.000    0.330
 424750.000    0.363
 424800.000    0.305
 424850.000    0.294
 424900.000    0.330
 424950.000    0.317
 425000.000    0.345
 425050.000    0.334
 425100.000    0.336
 425150.000    0.302
 425200.000    0.326
 425250.000    0.274
 425300.000    0.325
 425350.000    0.307
 425400.000    0.310
 425450.000    0.308
 425500.000    0.279
 425550.000    0.344
 425600.000    0.304
 425650.000    0.328
 425700.000    0.292
 425750.000    0.325
 425800.000    0.306
 425850.000    0.315
 425900.000    0.327
 425950.000    0.311
 426000.000    0.300
 426050.000    0.358
 426100.000    0.338
 426150.000    0.320
 426200.000    0.348
 426250.000    0.314
 426300.000    0.333
 426350.000    0.332
 426400.000    0.298
 426450.000    0.310
 426500.000    0.306
 426550.000    0.336
 426600.000    0.335
 426650.000    0.304
 426700.000    0.328
 426750.000    0.333
 426800.000    0.308
 426850.000    0.362
 426900.000    0.316
 426950.000    0.331
 427000.000    0.284
 427050.000    0.327
 427100.000    0.314
 427150.000    0.311
 427200.000    0.330
 427250.000    0.307
 427300.000    0.301
 427350.000    0.297
 427400.000    0.335
 427450.000    0.327
 427500.000    0.305
 427550.000    0.360
 427600.000    0.316
 427650.000    0.278
 427700.000    0.308
 427750.000    0.309
 427800.000    0.308
 427850.000    0.333
 427900.000    0.318
 427950.000    0.320
 428000.000    0.331
 428050.000    0.319
 428100.000    0.343
 428150.000    0.337
 428200.000    0.310
 428250.000    0.300
 428300.000    0.314
 428350.000    0.328
 428400.000    0.344
 428450.000    0.317
 428500.000    0.310
 428550.000    0.337
 428600.000    0.328
 428650.000    0.309
 428700.000    0.289
 428750.000    0.300
 428800.000    0.305
 428850.000    0.349
 428900.000    0.316
 428950.000    0.297
 429000.000    0.289
 429050.000    0.321
 429100.000    0.340
 429150.000    0.272
 429200.000    0.312
 429250.000    0.332
 429300.000    0.301
 429350.000    0.297
 429400.000    0.297
 429450.000    0.333
 429500.000    0.314
 429550.000    0.301
 429600.000    0.313
 429650.000    0.310
 429700.000    0.292
 429750.000    0.321
 429800.000    0.293
 429850.000    0.338
 429900.000    0.366
 429950.000    0.327
 430000.000    0.337
 430050.000    0.305
 430100.000    0.338
 430150.000    0.312
 430200.000    0.263
 430250.000    0.332
 430300.000    0.327
 430350.000    0.301
 430400.000    0.326
 430450.000    0.305
 430500.000    0.305
 430550.000    0.326
 430600.000    0.317
 430650.000    0.278
 430700.000    0.318
 430750.000    0.320
 430800.000    0.311
 430850.000    0.340
 430900.000    0.309
 430950.000    0.317
 431000.000    0.278
 431050.000    0.328
 431100.000    0.348
 431150.000    0.302
 431200.000    0.367
 431250.000    0.294
 431300.000    0.291
 431350.000    0.308
 431400.000    0.327
 431450.000    0.314
 431500.000    0.320
 431550.000    0.340
 431600.000    0.336
 431650.000    0.336
 431700.000    0.292
 431750.000    0.343
 431800.000    0.292
 431850.000    0.315
 431900.000    0.317
 431950.000    0.332
 432000.000    0.326
 432050.000    0.312
 432100.000    0.295
 432150.000    0.331
 432200.000    0.328
 432250.000    0.317
 432300.000    0.309
 432350.000    0.314
 432400.000    0.344
 432450.000    0.302
 432500.000    0.298
 432550.000    0.301
 432600.000    0.321
 432650.000    0.330
 432700.000    0.331
 432750.000    0.283
 432800.000    0.295
 432850.000    0.339
 432900.000    0.286
 432950.000    0.311
 433000.000    0.310
 433050.000    0.316
 433100.000    0.285
 433150.000    0.284
 433200.000    0.327
 433250.000    0.337
 433300.000    0.288
 433350.000    0.345
 433400.000    0.339
 433450.000    0.326
 433500.000    0.315
 433550.000    0.330
 433600.000    0.337
 433650.000    0.329
 433700.000    0.310
 433750.000    0.306
 433800.000    0.331
 433850.000    0.301
 433900.000    0.321
 433950.000    0.326
 434000.000    0.344
 434050.000    0.310
 434100.000    0.307
 434150.000    0.319
 434200.000    0.308
 434250.000    0.321
 434300.000    0.316
 434350.000    0.269
 434400.000    0.315
 434450.000    0.309
 434500.000    0.331
 434550.000    0.283
 434600.000    0.304
 434650.000    0.312
 434700.000    0.290
 434750.000    0.293
 434800.000    0.300
 434850.000    0.289
 434900.000    0.294
 434950.000    0.348
 435000.000    0.323
 435050.000    0.294
 435100.000    0.345
 435150.000    0.270
 435200.000    0.334
 435250.000    0.258
 435300.000    0.300
 435350.000    0.304
 435400.000    0.268
 435450.000    0.296
 435500.000    0.270
 435550.000    0.316
 435600.000    0.320
 435650.000    0.307
 435700.000    0.304
 435750.000    0.300
 435800.000    0.296
 435850.000    0.337
 435900.000    0.298
 435950.000    0.348
 436000.000    0.344
 436050.000    0.289
 436100.000    0.307
 436150.000    0.274
 436200.000    0.302
 436250.000    0.289
 436300.000    0.279
 436350.000    0.281
 436400.000    0.319
 436450.000    0.309
 436500.000    0.300
 436550.000    0.328
 436600.000    0.357
 436650.000    0.299
 436700.000    0.328
 436750.000    0.313
 436800.000    0.317
 436850.000    0.335
 436900.000    0.305
 436950.000    0.313
 437000.000    0.323
 437050.000    0.322
 437100.000    0.306
 437150.000    0.334
 437200.000    0.290
 437250.000    0.265
 437300.000    0.303
 437350.000    0.312
 437400.000    0.309
 437450.000    0.324
 437500.000    0.312
 437550.000    0.306
 437600.000    0.258
 437650.000    0.302
 437700.000    0.321
 437750.000    0.298
 437800.000    0.278
 437850.000    0.299
 437900.000    0.299
 437950.000    0.312
 438000.000    0.309
 438050.000    0.317
 438100.000    0.348
 438150.000    0.278
 438200.000    0.322
 438250.000    0.285
 438300.000    0.296
 438350.000    0.308
 438400.000    0.315
 438450.000    0.327
 438500.000    0.301
 438550.000    0.307
 438600.000    0.301
 438650.000    0.313
 438700.000    0.310
 438750.000    0.325
 438800.000    0.296
 438850.000    0.291
 438900.000    0.311
 438950.000    0.317
 439000.000    0.342
 439050.000    0.302
 439100.000    0.329
 439150.000    0.306
 439200.000    0.325
 439250.000    0.310
 439300.000    0.330
 439350.000    0.321
 439400.000    0.310
 439450.000    0.336
 439500.000    0.300
 439550.000    0.324
 439600.000    0.343
 439650.000    0.290
 439700.000    0.335
 439750.000    0.308
 439800.000    0.315
 439850.000    0.291
 439900.000    0.300
 439950.000    0.302
 440000.000    0.327
 440050.000    0.341
 440100.000    0.266
 440150.000    0.316
 440200.000    0.299
 440250.000    0.327
 440300.000    0.305
 440350.000    0.285
 440400.000    0.299
 440450.000    0.339
 440500.000    0.302
 440550.000    0.304
 440600.000    0.334
 440650.000    0.312
 440700.000    0.330
 440750.000    0.336
 440800.000    0.282
 440850.000    0.301
 440900.000    0.314
 440950.000    0.327
 441000.000    0.305
 441050.000    0.334
 441100.000    0.286
 441150.000    0.287
 441200.000    0.361
 441250.000    0.268
 441300.000    0.305
 441350.000    0.303
 441400.000    0.319
 441450.000    0.303
 441500.000    0.312
 441550.000    0.285
 441600.000    0.310
 441650.000    0.319
 441700.000    0.321
 441750.000    0.319
 441800.000    0.329
 441850.000    0.333
 441900.000    0.337
 441950.000    0.303
 442000.000    0.336
 442050.000    0.293
 442100.000    0.290
 442150.000    0.307
 442200.000    0.280
 442250.000    0.290
 442300.000    0.322
 442350.000    0.318
 442400.000    0.309
 442450.000    0.330
 442500.000    0.300
 442550.000    0.268
 442600.000    0.333
 442650.000    0.314
 442700.000    0.334
 442750.000    0.301
 442800.000    0.293
 442850.000    0.310
 442900.000    0.320
 442950.000    0.323
 443000.000    0.314
 443050.000    0.337
 443100.000    0.301
 443150.000    0.317
 443200.000    0.324
 443250.000    0.331
 443300.000    0.307
 443350.000    0.282
 443400.000    0.323
 443450.000    0.305
 443500.000    0.331
 443550.000    0.307
 443600.000    0.293
 443650.000    0.324
 443700.000    0.277
 443750.000    0.322
 443800.000    0.324
 443850.000    0.291
 443900.000    0.310
 443950.000    0.306
 444000.000    0.316
 444050.000    0.306
 444100.000    0.320
 444150.000    0.294
 444200.000    0.285
 444250.000    0.294
 444300.000    0.334
 444350.000    0.276
 444400.000    0.291
 444450.000    0.313
 444500.000    0.307
 444550.000    0.290
 444600.000    0.345
 444650.000    0.314
 444700.000    0.307
 444750.000    0.273
 444800.000    0.312
 444850.000    0.284
 444900.000    0.283
 444950.000    0.347
 445000.000    0.319
 445050.000    0.317
 445100.000    0.307
 445150.000    0.354
 445200.000    0.330
 445250.000    0.267
 445300.000    0.334
 445350.000    0.309
 445400.000    0.310
 445450.000    0.313
 445500.000    0.306
 445550.000    0.268
 445600.000    0.355
 445650.000    0.298
 445700.000    0.271
 445750.000    0.312
 445800.000    0.283
 445850.000    0.295
 445900.000    0.260
 445950.000    0.329
 446000.000    0.307
 446050.000    0.322
 446100.000    0.274
 446150.000    0.293
 446200.000    0.273
 446250.000    0.317
 446300.000    0.329
 446350.000    0.289
 446400.000    0.328
 446450.000    0.288
 446500.000    0.331
 446550.000    0.280
 446600.000    0.269
 446650.000    0.321
 446700.000    0.343
 446750.000    0.292
 446800.000    0.293
 446850.000    0.304
 446900.000    0.289
 446950.000    0.340
 447000.000    0.285
 447050.000    0.294
 447100.000    0.277
 447150.000    0.258
 447200.000    0.350
 447250.000    0.334
 447300.000    0.299
 447350.000    0.311
 447400.000    0.329
 447450.000    0.297
 447500.000    0.330
 447550.000    0.304
 447600.000    0.297
 447650.000    0.290
 447700.000    0.299
 447750.000    0.339
 447800.000    0.264
 447850.000    0.323
 447900.000    0.315
 447950.000    0.283
 448000.000    0.286
 448050.000    0.301
 448100.000    0.314
 448150.000    0.317
 448200.000    0.329
 448250.000    0.334
 448300.000    0.271
 448350.000    0.292
 448400.000    0.309
 448450.000    0.292
 448500.000    0.320
 448550.000    0.312
 448600.000    0.306
 448650.000    0.294
 448700.000    0.295
 448750.000    0.282
 448800.000    0.341
 448850.000    0.282
 448900.000    0.301
 448950.000    0.354
 449000.000    0.338
 449050.000    0.304
 449100.000    0.307
 449150.000    0.303
 449200.000    0.322
 449250.000    0.320
 449300.000    0.312
 449350.000    0.325
 449400.000    0.298
 449450.000    0.309
 449500.000    0.295
 449550.000    0.299
 449600.000    0.303
 449650.000    0.292
 449700.000    0.329
 449750.000    0.316
 449800.000    0.301
 449850.000    0.309
 449900.000    0.296
 449950.000    0.310
 450000.000    0.301
 450050.000    0.314
 450100.000    0.287
 450150.000    0.314
 450200.000    0.267
 450250.000    0.338
 450300.000    0.317
 450350.000    0.259
 450400.000    0.344
 450450.000    0.270
 450500.000    0.325
 450550.000    0.326
 450600.000    0.302
 450650.000    0.292
 450700.000    0.305
 450750.000    0.297
 450800.000    0.275
 450850.000    0.321
 450900.000    0.302
 450950.000    0.293
 451000.000    0.258
 451050.000    0.311
 451100.000    0.291
 451150.000    0.271
 451200.000    0.288
 451250.000    0.307
 451300.000    0.341
 451350.000    0.301
 451400.000    0.303
 451450.000    0.290
 451500.000    0.291
 451550.000    0.293
 451600.000    0.316
 451650.000    0.302
 451700.000    0.295
 451750.000    0.334
 451800.000    0.289
 451850.000    0.344
 451900.000    0.322
 451950.000    0.318
 452000.000    0.348
 452050.000    0.302
 452100.000    0.312
 452150.000    0.318
 452200.000    0.324
 452250.000    0.318
 452300.000    0.354
 452350.000    0.319
 452400.000    0.294
 452450.000    0.320
 452500.000    0.297
 452550.000    0.318
 452600.000    0.336
 452650.000    0.315
 452700.000    0.321
 452750.000    0.294
 452800.000    0.311
 452850.000    0.332
 452900.000    0.315
 452950.000    0.289
 453000.000    0.279
 453050.000    0.318
 453100.000    0.312
 453150.000    0.309
 453200.000    0.310
 453250.000    0.312
 453300.000    0.323
 453350.000    0.325
 453400.000    0.310
 453450.000    0.299
 453500.000    0.324
 453550.000    0.294
 453600.000    0.268
 453650.000    0.320
 453700.000    0.285
 453750.000    0.279
 453800.000    0.291
 453850.000    0.301
 453900.000    0.304
 453950.000    0.301
 454000.000    0.289
 454050.000    0.267
 454100.000    0.325
 454150.000    0.308
 454200.000    0.285
 454250.000    0.280
 454300.000    0.336
 454350.000    0.304
 454400.000    0.326
 454450.000    0.274
 454500.000    0.312
 454550.000    0.323
 454600.000    0.320
 454650.000    0.317
 454700.000    0.344
 454750.000    0.307
 454800.000    0.323
 454850.000    0.305
 454900.000    0.311
 454950.000    0.341
 455000.000    0.322
 455050.000    0.300
 455100.000    0.299
 455150.000    0.295
 455200.000    0.308
 455250.000    0.300
 455300.000    0.316
 455350.000    0.304
 455400.000    0.316
 455450.000    0.322
 455500.000    0.289
 455550.000    0.303
 455600.000    0.317
 455650.000    0.289
 455700.000    0.318
 455750.000    0.291
 455800.000    0.315
 455850.000    0.293
 455900.000    0.300
 455950.000    0.329
 456000.000    0.293
 456050.000    0.306
 456100.000    0.317
 456150.000    0.318
 456200.000    0.321
 456250.000    0.313
 456300.000    0.331
 456350.000    0.312
 456400.000    0.308
 456450.000    0.265
 456500.000    0.328
 456550.000    0.289
 456600.000    0.309
 456650.000    0.326
 456700.000    0.289
 456750.000    0.310
 456800.000    0.268
 456850.000    0.293
 456900.000    0.316
 456950.000    0.328
 457000.000    0.342
 457050.000    0.331
 457100.000    0.297
 457150.000    0.295
 457200.000    0.322
 457250.000    0.306
 457300.000    0.297
 457350.000    0.268
 457400.000    0.292
 457450.000    0.303
 457500.000    0.316
 457550.000    0.290
 457600.000    0.303
 457650.000    0.314
 457700.000    0.309
 457750.000    0.291
 457800.000    0.296
 457850.000    0.327
 457900.000    0.305
 457950.000    0.331
 458000.000    0.296
 458050.000    0.304
 458100.000    0.279
 458150.000    0.322
 458200.000    0.306
 458250.000    0.315
 458300.000    0.325
 458350.000    0.309
 458400.000    0.355
 458450.000    0.320
 458500.000    0.333
 458550.000    0.313
 458600.000    0.288
 458650.000    0.324
 458700.000    0.307
 458750.000    0.293
 458800.000    0.323
 458850.000    0.319
 458900.000    0.295
 458950.000    0.325
 459000.000    0.318
 459050.000    0.322
 459100.000    0.337
 459150.000    0.319
 459200.000    0.318
 459250.000    0.314
 459300.000    0.354
 459350.000    0.292
 459400.000    0.312
 459450.000    0.300
 459500.000    0.305
 459550.000    0.344
 459600.000    0.289
 459650.000    0.296
 459700.000    0.286
 459750.000    0.303
 459800.000    0.289
 459850.000    0.325
 459900.000    0.306
 459950.000    0.329
 460000.000    0.321
 460050.000    0.295
 460100.000    0.332
 460150.000    0.270
 460200.000    0.280
 460250.000    0.303
 460300.000    0.320
 460350.000    0.325
 460400.000    0.329
 460450.000    0.286
 460500.000    0.325
 460550.000    0.312
 460600.000    0.286
 460650.000    0.309
 460700.000    0.312
 460750.000    0.304
 460800.000    0.333
 460850.000    0.301
 460900.000    0.338
 460950.000    0.298
 461000.000    0.338
 461050.000    0.271
 461100.000    0.318
 461150.000    0.301
 461200.000    0.303
 461250.000    0.334
 461300.000    0.316
 461350.000    0.321
 461400.000    0.305
 461450.000    0.342
 461500.000    0.294
 461550.000    0.317
 461600.000    0.307
 461650.000    0.309
 461700.000    0.336
 461750.000    0.324
 461800.000    0.316
 461850.000    0.322
 461900.000    0.295
 461950.000    0.347
 462000.000    0.293
 462050.000    0.308
 462100.000    0.293
 462150.000    0.281
 462200.000    0.271
 462250.000    0.302
 462300.000    0.334
 462350.000    0.300
 462400.000    0.314
 462450.000    0.312
 462500.000    0.267
 462550.000    0.328
 462600.000    0.328
 462650.000    0.316
 462700.000    0.321
 462750.000    0.319
 462800.000    0.298
 462850.000    0.299
 462900.000    0.295
 462950.000    0.305
 463000.000    0.308
 463050.000    0.318
 463100.000    0.313
 463150.000    0.305
 463200.000    0.321
 463250.000    0.303
 463300.000    0.288
 463350.000    0.317
 463400.000    0.297
 463450.000    0.334
 463500.000    0.320
 463550.000    0.309
 463600.000    0.289
 463650.000    0.332
 463700.000    0.298
 463750.000    0.307
 463800.000    0.327
 463850.000    0.297
 463900.000    0.317
 463950.000    0.341
 464000.000    0.282
 464050.000    0.305
 464100.000    0.327
 464150.000    0.300
 464200.000    0.299
 464250.000    0.290
 464300.000    0.306
 464350.000    0.298
 464400.000    0.309
 464450.000    0.315
 464500.000    0.301
 464550.000    0.307
 464600.000    0.314
 464650.000    0.327
 464700.000    0.273
 464750.000    0.309
 464800.000    0.336
 464850.000    0.344
 464900.000    0.313
 464950.000    0.308
 465000.000    0.285
 465050.000    0.308
 465100.000    0.327
 465150.000    0.334
 465200.000    0.323
 465250.000    0.331
 465300.000    0.286
 465350.000    0.301
 465400.000    0.280
 465450.000    0.306
 465500.000    0.302
 465550.000    0.342
 465600.000    0.288
 465650.000    0.332
 465700.000    0.344
 465750.000    0.309
 465800.000    0.297
 465850.000    0.290
 465900.000    0.295
 465950.000    0.296
 466000.000    0.323
 466050.000    0.302
 466100.000    0.288
 466150.000    0.285
 466200.000    0.323
 466250.000    0.331
 466300.000    0.271
 466350.000    0.274
 466400.000    0.331
 466450.000    0.305
 466500.000    0.312
 466550.000    0.294
 466600.000    0.307
 466650.000    0.302
 466700.000    0.293
 466750.000    0.255
 466800.000    0.328
 466850.000    0.338
 466900.000    0.325
 466950.000    0.299
 467000.000    0.333
 467050.000    0.294
 467100.000    0.293
 467150.000    0.311
 467200.000    0.321
 467250.000    0.315
 467300.000    0.300
 467350.000    0.329
 467400.000    0.310
 467450.000    0.333
 467500.000    0.321
 467550.000    0.292
 467600.000    0.318
 467650.000    0.290
 467700.000    0.327
 467750.000    0.305
 467800.000    0.304
 467850.000    0.315
 467900.000    0.278
 467950.000    0.291
 468000.000    0.293
 468050.000    0.348
 468100.000    0.288
 468150.000    0.328
 468200.000    0.283
 468250.000    0.320
 468300.000    0.309
 468350.000    0.302
 468400.000    0.303
 468450.000    0.310
 468500.000    0.290
 468550.000    0.308
 468600.000    0.282
 468650.000    0.285
 468700.000    0.300
 468750.000    0.319
 468800.000    0.299
 468850.000    0.282
 468900.000    0.306
 468950.000    0.280
 469000.000    0.273
 469050.000    0.300
 469100.000    0.272
 469150.000    0.315
 469200.000    0.300
 469250.000    0.307
 469300.000    0.305
 469350.000    0.293
 469400.000    0.292
 469450.000    0.288
 469500.000    0.322
 469550.000    0.300
 469600.000    0.271
 469650.000    0.308
 469700.000    0.353
 469750.000    0.283
 469800.000    0.300
 469850.000    0.310
 469900.000    0.287
 469950.000    0.305
 470000.000    0.301
 470050.000    0.347
 470100.000    0.246
 470150.000    0.245
 470200.000    0.251
 470250.000    0.272
 470300.000    0.277
 470350.000    0.300
 470400.000    0.312
 470450.000    0.295
 470500.000    0.288
 470550.000    0.283
 470600.000    0.331
 470650.000    0.311
 470700.000    0.308
 470750.000    0.315
 470800.000    0.294
 470850.000    0.307
 470900.000    0.310
 470950.000    0.261
 471000.000    0.311
 471050.000    0.285
 471100.000    0.307
 471150.000    0.279
 471200.000    0.322
 471250.000    0.264
 471300.000    0.317
 471350.000    0.326
 471400.000    0.335
 471450.000    0.246
 471500.000    0.301
 471550.000    0.286
 471600.000    0.300
 471650.000    0.362
 471700.000    0.355
 471750.000    0.320
 471800.000    0.325
 471850.000    0.286
 471900.000    0.356
 471950.000    0.304
 472000.000    0.287
 472050.000    0.342
 472100.000    0.292
 472150.000    0.325
 472200.000    0.321
 472250.000    0.349
 472300.000    0.306
 472350.000    0.302
 472400.000    0.330
 472450.000    0.315
 472500.000    0.311
 472550.000    0.311
 472600.000    0.295
 472650.000    0.312
 472700.000    0.293
 472750.000    0.288
 472800.000    0.326
 472850.000    0.284
 472900.000    0.333
 472950.000    0.276
 473000.000    0.303
 473050.000    0.303
 473100.000    0.302
 473150.000    0.319
 473200.000    0.311
 473250.000    0.315
 473300.000    0.269
 473350.000    0.302
 473400.000    0.310
 473450.000    0.233
 473500.000    0.311
 473550.000    0.311
 473600.000    0.336
 473650.000    0.292
 473700.000    0.305
 473750.000    0.285
 473800.000    0.296
 473850.000    0.311
 473900.000    0.317
 473950.000    0.313
 474000.000    0.308
 474050.000    0.306
 474100.000    0.295
 474150.000    0.299
 474200.000    0.316
 474250.000    0.261
 474300.000    0.295
 474350.000    0.283
 474400.000    0.293
 474450.000    0.261
 474500.000    0.313
 474550.000    0.344
 474600.000    0.307
 474650.000    0.277
 474700.000    0.287
 474750.000    0.316
 474800.000    0.282
 474850.000    0.317
 474900.000    0.313
 474950.000    0.264
 475000.000    0.299
 475050.000    0.332
 475100.000    0.281
 475150.000    0.324
 475200.000    0.317
 475250.000    0.285
 475300.000    0.314
 475350.000    0.303
 475400.000    0.264
 475450.000    0.288
 475500.000    0.320
 475550.000    0.270
 475600.000    0.302
 475650.000    0.283
 475700.000    0.303
 475750.000    0.307
 475800.000    0.310
 475850.000    0.313
 475900.000    0.312
 475950.000    0.313
 476000.000    0.305
 476050.000    0.296
 476100.000    0.326
 476150.000    0.327
 476200.000    0.300
 476250.000    0.296
 476300.000    0.300
 476350.000    0.311
 476400.000    0.335
 476450.000    0.316
 476500.000    0.284
 476550.000    0.307
 476600.000    0.326
 476650.000    0.292
 476700.000    0.338
 476750.000    0.305
 476800.000    0.320
 476850.000    0.323
 476900.000    0.339
 476950.000    0.271
 477000.000    0.308
 477050.000    0.290
 477100.000    0.277
 477150.000    0.276
 477200.000    0.275
 477250.000    0.287
 477300.000    0.294
 477350.000    0.324
 477400.000    0.308
 477450.000    0.311
 477500.000    0.291
 477550.000    0.313
 477600.000    0.329
 477650.000    0.309
 477700.000    0.285
 477750.000    0.265
 477800.000    0.272
 477850.000    0.326
 477900.000    0.278
 477950.000    0.292
 478000.000    0.303
 478050.000    0.289
 478100.000    0.288
 478150.000    0.292
 478200.000    0.322
 478250.000    0.344
 478300.000    0.280
 478350.000    0.321
 478400.000    0.284
 478450.000    0.329
 478500.000    0.329
 478550.000    0.323
 478600.000    0.345
 478650.000    0.301
 478700.000    0.321
 478750.000    0.325
 478800.000    0.291
 478850.000    0.318
 478900.000    0.306
 478950.000    0.313
 479000.000    0.320
 479050.000    0.329
 479100.000    0.293
 479150.000    0.305
 479200.000    0.304
 479250.000    0.317
 479300.000    0.354
 479350.000    0.310
 479400.000    0.318
 479450.000    0.297
 479500.000    0.315
 479550.000    0.319
 479600.000    0.293
 479650.000    0.318
 479700.000    0.313
 479750.000    0.314
 479800.000    0.380
 479850.000    0.297
 479900.000    0.274
 479950.000    0.317
 480000.000    0.282
 480050.000    0.328
 480100.000    0.308
 480150.000    0.349
 480200.000    0.337
 480250.000    0.312
 480300.000    0.322
 480350.000    0.311
 480400.000    0.295
 480450.000    0.307
 480500.000    0.309
 480550.000    0.298
 480600.000    0.292
 480650.000    0.301
 480700.000    0.312
 480750.000    0.307
 480800.000    0.290
 480850.000    0.325
 480900.000    0.313
 480950.000    0.297
 481000.000    0.344
 481050.000    0.308
 481100.000    0.301
 481150.000    0.311
 481200.000    0.313
 481250.000    0.281
 481300.000    0.336
 481350.000    0.322
 481400.000    0.293
 481450.000    0.305
 481500.000    0.293
 481550.000    0.314
 481600.000    0.336
 481650.000    0.301
 481700.000    0.321
 481750.000    0.274
 481800.000    0.319
 481850.000    0.341
 481900.000    0.339
 481950.000    0.332
 482000.000    0.273
 482050.000    0.286
 482100.000    0.298
 482150.000    0.259
 482200.000    0.258
 482250.000    0.314
 482300.000    0.321
 482350.000    0.278
 482400.000    0.324
 482450.000    0.327
 482500.000    0.267
 482550.000    0.291
 482600.000    0.313
 482650.000    0.267
 482700.000    0.339
 482750.000    0.303
 482800.000    0.307
 482850.000    0.338
 482900.000    0.334
 482950.000    0.335
 483000.000    0.260
 483050.000    0.308
 483100.000    0.324
 483150.000    0.296
 483200.000    0.315
 483250.000    0.318
 483300.000    0.349
 483350.000    0.305
 483400.000    0.295
 483450.000    0.320
 483500.000    0.286
 483550.000    0.314
 483600.000    0.286
 483650.000    0.331
 483700.000    0.275
 483750.000    0.342
 483800.000    0.296
 483850.000    0.296
 483900.000    0.282
 483950.000    0.338
 484000.000    0.317
 484050.000    0.299
 484100.000    0.295
 484150.000    0.322
 484200.000    0.291
 484250.000    0.292
 484300.000    0.337
 484350.000    0.337
 484400.000    0.297
 484450.000    0.273
 484500.000    0.312
 484550.000    0.275
 484600.000    0.302
 484650.000    0.321
 484700.000    0.342
 484750.000    0.341
 484800.000    0.311
 484850.000    0.279
 484900.000    0.288
 484950.000    0.315
 485000.000    0.295
 485050.000    0.306
 485100.000    0.330
 485150.000    0.288
 485200.000    0.305
 485250.000    0.308
 485300.000    0.316
 485350.000    0.298
 485400.000    0.305
 485450.000    0.302
 485500.000    0.302
 485550.000    0.269
 485600.000    0.279
 485650.000    0.292
 485700.000    0.254
 485750.000    0.315
 485800.000    0.312
 485850.000    0.269
 485900.000    0.274
 485950.000    0.304
 486000.000    0.294
 486050.000    0.293
 486100.000    0.314
 486150.000    0.313
 486200.000    0.294
 486250.000    0.308
 486300.000    0.301
 486350.000    0.291
 486400.000    0.317
 486450.000    0.325
 486500.000    0.334
 486550.000    0.320
 486600.000    0.337
 486650.000    0.361
 486700.000    0.307
 486750.000    0.325
 486800.000    0.297
 486850.000    0.296
 486900.000    0.314
 486950.000    0.305
 487000.000    0.299
 487050.000    0.320
 487100.000    0.354
 487150.000    0.312
 487200.000    0.300
 487250.000    0.304
 487300.000    0.302
 487350.000    0.323
 487400.000    0.323
 487450.000    0.258
 487500.000    0.296
 487550.000    0.344
 487600.000    0.322
 487650.000    0.326
 487700.000    0.332
 487750.000    0.287
 487800.000    0.311
 487850.000    0.296
 487900.000    0.307
 487950.000    0.328
 488000.000    0.303
 488050.000    0.294
 488100.000    0.295
 488150.000    0.314
 488200.000    0.311
 488250.000    0.306
 488300.000    0.277
 488350.000    0.358
 488400.000    0.375
 488450.000    0.330
 488500.000    0.308
 488550.000    0.310
 488600.000    0.313
 488650.000    0.282
 488700.000    0.308
 488750.000    0.328
 488800.000    0.320
 488850.000    0.303
 488900.000    0.317
 488950.000    0.325
 489000.000    0.308
 489050.000    0.298
 489100.000    0.331
 489150.000    0.300
 489200.000    0.327
 489250.000    0.301
 489300.000    0.319
 489350.000    0.303
 489400.000    0.328
 489450.000    0.287
 489500.000    0.309
 489550.000    0.329
 489600.000    0.324
 489650.000    0.329
 489700.000    0.308
 489750.000    0.335
 489800.000    0.307
 489850.000    0.309
 489900.000    0.305
 489950.000    0.325
 490000.000    0.303
 490050.000    0.321
 490100.000    0.316
 490150.000    0.310
 490200.000    0.323
 490250.000    0.323
 490300.000    0.285
 490350.000    0.302
 490400.000    0.310
 490450.000    0.306
 490500.000    0.350
 490550.000    0.298
 490600.000    0.350
 490650.000    0.266
 490700.000    0.335
 490750.000    0.327
 490800.000    0.325
 490850.000    0.322
 490900.000    0.315
 490950.000    0.320
 491000.000    0.295
 491050.000    0.324
 491100.000    0.323
 491150.000    0.331
 491200.000    0.315
 491250.000    0.303
 491300.000    0.321
 491350.000    0.296
 491400.000    0.351
 491450.000    0.336
 491500.000    0.321
 491550.000    0.318
 491600.000    0.293
 491650.000    0.298
 491700.000    0.282
 491750.000    0.322
 491800.000    0.320
 491850.000    0.291
 491900.000    0.276
 491950.000    0.284
 492000.000    0.338
 492050.000    0.281
 492100.000    0.331
 492150.000    0.325
 492200.000    0.283
 492250.000    0.315
 492300.000    0.343
 492350.000    0.306
 492400.000    0.272
 492450.000    0.247
 492500.000    0.300
 492550.000    0.302
 492600.000    0.309
 492650.000    0.340
 492700.000    0.289
 492750.000    0.280
 492800.000    0.305
 492850.000    0.324
 492900.000    0.324
 492950.000    0.313
 493000.000    0.268
 493050.000    0.320
 493100.000    0.278
 493150.000    0.317
 493200.000    0.335
 493250.000    0.314
 493300.000    0.308
 493350.000    0.281
 493400.000    0.317
 493450.000    0.313
 493500.000    0.354
 493550.000    0.341
 493600.000    0.330
 493650.000    0.322
 493700.000    0.326
 493750.000    0.315
 493800.000    0.309
 493850.000    0.309
 493900.000    0.295
 493950.000    0.305
 494000.000    0.337
 494050.000    0.304
 494100.000    0.333
 494150.000    0.290
 494200.000    0.282
 494250.000    0.332
 494300.000    0.319
 494350.000    0.308
 494400.000    0.333
 494450.000    0.332
 494500.000    0.311
 494550.000    0.297
 494600.000    0.312
 494650.000    0.267
 494700.000    0.310
 494750.000    0.300
 494800.000    0.300
 494850.000    0.322
 494900.000    0.348
 494950.000    0.303
 495000.000    0.322
 495050.000    0.289
 495100.000    0.291
 495150.000    0.306
 495200.000    0.307
 495250.000    0.339
 495300.000    0.289
 495350.000    0.304
 495400.000    0.255
 495450.000    0.300
 495500.000    0.306
 495550.000    0.316
 495600.000    0.338
 495650.000    0.342
 495700.000    0.329
 495750.000    0.319
 495800.000    0.335
 495850.000    0.291
 495900.000    0.325
 495950.000    0.368
 496000.000    0.350
 496050.000    0.337
 496100.000    0.317
 496150.000    0.324
 496200.000    0.315
 496250.000    0.338
 496300.000    0.329
 496350.000    0.333
 496400.000    0.315
 496450.000    0.314
 496500.000    0.352
 496550.000    0.342
 496600.000    0.308
 496650.000    0.321
 496700.000    0.355
 496750.000    0.277
 496800.000    0.296
 496850.000    0.297
 496900.000    0.289
 496950.000    0.333
 497000.000    0.310
 497050.000    0.290
 497100.000    0.337
 497150.000    0.353
 497200.000    0.330
 497250.000    0.329
 497300.000    0.356
 497350.000    0.361
 497400.000    0.319
 497450.000    0.326
 497500.000    0.300
 497550.000    0.330
 497600.000    0.317
 497650.000    0.323
 497700.000    0.310
 497750.000    0.333
 497800.000    0.300
 497850.000    0.358
 497900.000    0.300
 497950.000    0.350
 498000.000    0.341
 498050.000    0.331
 498100.000    0.307
 498150.000    0.327
 498200.000    0.282
 498250.000    0.326
 498300.000    0.367
 498350.000    0.355
 498400.000    0.313
 498450.000    0.279
 498500.000    0.308
 498550.000    0.322
 498600.000    0.321
 498650.000    0.311
 498700.000    0.308
 498750.000    0.299
 498800.000    0.308
 498850.000    0.304
 498900.000    0.303
 498950.000    0.358
 499000.000    0.331
 499050.000    0.282
 499100.000    0.305
 499150.000    0.345
 499200.000    0.314
 499250.000    0.335
 499300.000    0.321
 499350.000    0.285
 499400.000    0.339
 499450.000    0.344
 499500.000    0.292
 499550.000    0.309
 499600.000    0.322
 499650.000    0.309
 499700.000    0.316
 499750.000    0.289
 499800.000    0.310
 499850.000    0.320
 499900.000    0.329
 499950.000    0.326
 500000.000    0.297
