# Supplementary material for: Single-chain dimers from de novo immunoglobulins as robust scaffolds for multiple binding loops
Source: Nat Commun. 2023 Sep 23;14:5939. doi: 10.1038/s41467-023-41717-5 (PMC10517939; doi:10.1038/s41467-023-41717-5)
Supplement: Supplementary file 6 — Source data [file 41467_2023_41717_MOESM6_ESM.zip › SuppFig10d_scIg12+EF3b_03.txt]

# This file was created Tue Jul 12 12:25:39 2022
# Created by:
#                      :-) GROMACS - gmx pairdist, 2018 (-:
# 
# Executable:   /data/Software/gromacs-2018/bin/gmx
# Data prefix:  /data/Software/gromacs-2018
# Working dir:  /data/jrtcri/PROJECTS/design/grafting/sandwich_12/MD/molecular_dynamics/MD_models.list/0005
# Command line:
#   gmx pairdist -f md.imaged.rot.xtc -s solvated_ions.gro -b 100000 -o distave.xvg
# gmx pairdist is part of G R O M A C S:
#
# GROningen Mixture of Alchemy and Childrens' Stories
#
@    title "Minimum distance"
@    xaxis  label "Time (ps)"
@    yaxis  label "Distance (nm)"
@TYPE xy
@ view 0.15, 0.15, 0.75, 0.85
@ legend on
@ legend box on
@ legend loctype view
@ legend 0.78, 0.8
@ legend length 2
@ s0 legend "resnr 70"
 100000.000    0.460
 100050.000    0.464
 100100.000    0.484
 100150.000    0.463
 100200.000    0.461
 100250.000    0.471
 100300.000    0.475
 100350.000    0.443
 100400.000    0.447
 100450.000    0.459
 100500.000    0.473
 100550.000    0.460
 100600.000    0.465
 100650.000    0.457
 100700.000    0.460
 100750.000    0.455
 100800.000    0.374
 100850.000    0.464
 100900.000    0.360
 100950.000    0.381
 101000.000    0.382
 101050.000    0.426
 101100.000    0.431
 101150.000    0.410
 101200.000    0.437
 101250.000    0.437
 101300.000    0.453
 101350.000    0.437
 101400.000    0.409
 101450.000    0.433
 101500.000    0.396
 101550.000    0.443
 101600.000    0.416
 101650.000    0.468
 101700.000    0.370
 101750.000    0.397
 101800.000    0.359
 101850.000    0.455
 101900.000    0.385
 101950.000    0.347
 102000.000    0.447
 102050.000    0.309
 102100.000    0.440
 102150.000    0.319
 102200.000    0.406
 102250.000    0.313
 102300.000    0.313
 102350.000    0.324
 102400.000    0.381
 102450.000    0.398
 102500.000    0.324
 102550.000    0.423
 102600.000    0.336
 102650.000    0.436
 102700.000    0.370
 102750.000    0.351
 102800.000    0.436
 102850.000    0.393
 102900.000    0.376
 102950.000    0.373
 103000.000    0.386
 103050.000    0.302
 103100.000    0.352
 103150.000    0.354
 103200.000    0.361
 103250.000    0.339
 103300.000    0.355
 103350.000    0.383
 103400.000    0.341
 103450.000    0.357
 103500.000    0.419
 103550.000    0.348
 103600.000    0.307
 103650.000    0.377
 103700.000    0.338
 103750.000    0.368
 103800.000    0.323
 103850.000    0.379
 103900.000    0.354
 103950.000    0.344
 104000.000    0.343
 104050.000    0.415
 104100.000    0.371
 104150.000    0.331
 104200.000    0.370
 104250.000    0.372
 104300.000    0.315
 104350.000    0.358
 104400.000    0.362
 104450.000    0.359
 104500.000    0.377
 104550.000    0.408
 104600.000    0.348
 104650.000    0.374
 104700.000    0.354
 104750.000    0.382
 104800.000    0.334
 104850.000    0.400
 104900.000    0.432
 104950.000    0.329
 105000.000    0.379
 105050.000    0.364
 105100.000    0.355
 105150.000    0.338
 105200.000    0.417
 105250.000    0.393
 105300.000    0.414
 105350.000    0.469
 105400.000    0.471
 105450.000    0.464
 105500.000    0.482
 105550.000    0.467
 105600.000    0.455
 105650.000    0.422
 105700.000    0.456
 105750.000    0.439
 105800.000    0.393
 105850.000    0.414
 105900.000    0.402
 105950.000    0.487
 106000.000    0.443
 106050.000    0.431
 106100.000    0.392
 106150.000    0.434
 106200.000    0.342
 106250.000    0.467
 106300.000    0.433
 106350.000    0.475
 106400.000    0.461
 106450.000    0.443
 106500.000    0.420
 106550.000    0.373
 106600.000    0.459
 106650.000    0.427
 106700.000    0.452
 106750.000    0.468
 106800.000    0.416
 106850.000    0.407
 106900.000    0.433
 106950.000    0.382
 107000.000    0.397
 107050.000    0.455
 107100.000    0.453
 107150.000    0.432
 107200.000    0.418
 107250.000    0.388
 107300.000    0.390
 107350.000    0.388
 107400.000    0.378
 107450.000    0.412
 107500.000    0.362
 107550.000    0.407
 107600.000    0.387
 107650.000    0.409
 107700.000    0.391
 107750.000    0.372
 107800.000    0.389
 107850.000    0.356
 107900.000    0.310
 107950.000    0.322
 108000.000    0.345
 108050.000    0.316
 108100.000    0.356
 108150.000    0.287
 108200.000    0.353
 108250.000    0.376
 108300.000    0.355
 108350.000    0.371
 108400.000    0.334
 108450.000    0.395
 108500.000    0.332
 108550.000    0.375
 108600.000    0.388
 108650.000    0.389
 108700.000    0.356
 108750.000    0.355
 108800.000    0.377
 108850.000    0.386
 108900.000    0.335
 108950.000    0.325
 109000.000    0.368
 109050.000    0.387
 109100.000    0.344
 109150.000    0.376
 109200.000    0.182
 109250.000    0.197
 109300.000    0.363
 109350.000    0.315
 109400.000    0.404
 109450.000    0.327
 109500.000    0.371
 109550.000    0.359
 109600.000    0.335
 109650.000    0.390
 109700.000    0.366
 109750.000    0.402
 109800.000    0.350
 109850.000    0.375
 109900.000    0.358
 109950.000    0.351
 110000.000    0.329
 110050.000    0.324
 110100.000    0.384
 110150.000    0.355
 110200.000    0.357
 110250.000    0.365
 110300.000    0.389
 110350.000    0.350
 110400.000    0.344
 110450.000    0.330
 110500.000    0.361
 110550.000    0.314
 110600.000    0.370
 110650.000    0.239
 110700.000    0.279
 110750.000    0.315
 110800.000    0.339
 110850.000    0.360
 110900.000    0.318
 110950.000    0.300
 111000.000    0.349
 111050.000    0.360
 111100.000    0.334
 111150.000    0.381
 111200.000    0.396
 111250.000    0.390
 111300.000    0.391
 111350.000    0.386
 111400.000    0.466
 111450.000    0.399
 111500.000    0.404
 111550.000    0.362
 111600.000    0.349
 111650.000    0.402
 111700.000    0.359
 111750.000    0.372
 111800.000    0.378
 111850.000    0.354
 111900.000    0.346
 111950.000    0.336
 112000.000    0.302
 112050.000    0.269
 112100.000    0.318
 112150.000    0.345
 112200.000    0.380
 112250.000    0.320
 112300.000    0.328
 112350.000    0.376
 112400.000    0.315
 112450.000    0.339
 112500.000    0.359
 112550.000    0.339
 112600.000    0.324
 112650.000    0.319
 112700.000    0.377
 112750.000    0.365
 112800.000    0.366
 112850.000    0.376
 112900.000    0.353
 112950.000    0.368
 113000.000    0.356
 113050.000    0.345
 113100.000    0.394
 113150.000    0.317
 113200.000    0.352
 113250.000    0.303
 113300.000    0.335
 113350.000    0.365
 113400.000    0.371
 113450.000    0.386
 113500.000    0.371
 113550.000    0.366
 113600.000    0.360
 113650.000    0.307
 113700.000    0.396
 113750.000    0.370
 113800.000    0.372
 113850.000    0.335
 113900.000    0.351
 113950.000    0.398
 114000.000    0.331
 114050.000    0.331
 114100.000    0.374
 114150.000    0.256
 114200.000    0.355
 114250.000    0.440
 114300.000    0.410
 114350.000    0.356
 114400.000    0.399
 114450.000    0.303
 114500.000    0.293
 114550.000    0.300
 114600.000    0.311
 114650.000    0.400
 114700.000    0.358
 114750.000    0.354
 114800.000    0.365
 114850.000    0.309
 114900.000    0.332
 114950.000    0.319
 115000.000    0.402
 115050.000    0.391
 115100.000    0.388
 115150.000    0.414
 115200.000    0.388
 115250.000    0.405
 115300.000    0.408
 115350.000    0.384
 115400.000    0.436
 115450.000    0.435
 115500.000    0.415
 115550.000    0.407
 115600.000    0.396
 115650.000    0.396
 115700.000    0.381
 115750.000    0.375
 115800.000    0.417
 115850.000    0.378
 115900.000    0.347
 115950.000    0.351
 116000.000    0.276
 116050.000    0.316
 116100.000    0.356
 116150.000    0.362
 116200.000    0.386
 116250.000    0.365
 116300.000    0.327
 116350.000    0.390
 116400.000    0.339
 116450.000    0.309
 116500.000    0.329
 116550.000    0.317
 116600.000    0.363
 116650.000    0.300
 116700.000    0.367
 116750.000    0.369
 116800.000    0.353
 116850.000    0.335
 116900.000    0.321
 116950.000    0.343
 117000.000    0.351
 117050.000    0.350
 117100.000    0.323
 117150.000    0.262
 117200.000    0.353
 117250.000    0.407
 117300.000    0.396
 117350.000    0.406
 117400.000    0.404
 117450.000    0.312
 117500.000    0.350
 117550.000    0.396
 117600.000    0.330
 117650.000    0.359
 117700.000    0.359
 117750.000    0.385
 117800.000    0.436
 117850.000    0.371
 117900.000    0.338
 117950.000    0.341
 118000.000    0.437
 118050.000    0.347
 118100.000    0.351
 118150.000    0.334
 118200.000    0.399
 118250.000    0.465
 118300.000    0.435
 118350.000    0.365
 118400.000    0.341
 118450.000    0.335
 118500.000    0.356
 118550.000    0.367
 118600.000    0.363
 118650.000    0.315
 118700.000    0.357
 118750.000    0.298
 118800.000    0.360
 118850.000    0.322
 118900.000    0.357
 118950.000    0.330
 119000.000    0.258
 119050.000    0.303
 119100.000    0.385
 119150.000    0.343
 119200.000    0.319
 119250.000    0.347
 119300.000    0.271
 119350.000    0.387
 119400.000    0.310
 119450.000    0.318
 119500.000    0.279
 119550.000    0.352
 119600.000    0.380
 119650.000    0.373
 119700.000    0.386
 119750.000    0.297
 119800.000    0.428
 119850.000    0.314
 119900.000    0.356
 119950.000    0.400
 120000.000    0.298
 120050.000    0.314
 120100.000    0.345
 120150.000    0.377
 120200.000    0.373
 120250.000    0.340
 120300.000    0.367
 120350.000    0.299
 120400.000    0.339
 120450.000    0.331
 120500.000    0.336
 120550.000    0.302
 120600.000    0.330
 120650.000    0.319
 120700.000    0.396
 120750.000    0.331
 120800.000    0.373
 120850.000    0.359
 120900.000    0.307
 120950.000    0.362
 121000.000    0.349
 121050.000    0.344
 121100.000    0.401
 121150.000    0.326
 121200.000    0.373
 121250.000    0.324
 121300.000    0.376
 121350.000    0.348
 121400.000    0.388
 121450.000    0.347
 121500.000    0.349
 121550.000    0.359
 121600.000    0.387
 121650.000    0.357
 121700.000    0.318
 121750.000    0.381
 121800.000    0.344
 121850.000    0.344
 121900.000    0.174
 121950.000    0.348
 122000.000    0.437
 122050.000    0.395
 122100.000    0.356
 122150.000    0.435
 122200.000    0.352
 122250.000    0.379
 122300.000    0.379
 122350.000    0.374
 122400.000    0.454
 122450.000    0.413
 122500.000    0.379
 122550.000    0.339
 122600.000    0.343
 122650.000    0.384
 122700.000    0.398
 122750.000    0.407
 122800.000    0.418
 122850.000    0.387
 122900.000    0.404
 122950.000    0.346
 123000.000    0.392
 123050.000    0.347
 123100.000    0.351
 123150.000    0.391
 123200.000    0.419
 123250.000    0.459
 123300.000    0.409
 123350.000    0.382
 123400.000    0.427
 123450.000    0.352
 123500.000    0.398
 123550.000    0.371
 123600.000    0.412
 123650.000    0.453
 123700.000    0.439
 123750.000    0.375
 123800.000    0.343
 123850.000    0.385
 123900.000    0.440
 123950.000    0.377
 124000.000    0.373
 124050.000    0.362
 124100.000    0.373
 124150.000    0.466
 124200.000    0.372
 124250.000    0.421
 124300.000    0.378
 124350.000    0.332
 124400.000    0.377
 124450.000    0.464
 124500.000    0.370
 124550.000    0.360
 124600.000    0.365
 124650.000    0.385
 124700.000    0.347
 124750.000    0.399
 124800.000    0.391
 124850.000    0.379
 124900.000    0.402
 124950.000    0.451
 125000.000    0.347
 125050.000    0.350
 125100.000    0.324
 125150.000    0.374
 125200.000    0.322
 125250.000    0.397
 125300.000    0.476
 125350.000    0.444
 125400.000    0.394
 125450.000    0.402
 125500.000    0.419
 125550.000    0.428
 125600.000    0.406
 125650.000    0.369
 125700.000    0.328
 125750.000    0.430
 125800.000    0.433
 125850.000    0.450
 125900.000    0.399
 125950.000    0.440
 126000.000    0.428
 126050.000    0.344
 126100.000    0.435
 126150.000    0.380
 126200.000    0.452
 126250.000    0.421
 126300.000    0.366
 126350.000    0.364
 126400.000    0.416
 126450.000    0.391
 126500.000    0.441
 126550.000    0.435
 126600.000    0.429
 126650.000    0.413
 126700.000    0.402
 126750.000    0.359
 126800.000    0.436
 126850.000    0.363
 126900.000    0.380
 126950.000    0.423
 127000.000    0.370
 127050.000    0.427
 127100.000    0.437
 127150.000    0.444
 127200.000    0.347
 127250.000    0.325
 127300.000    0.464
 127350.000    0.370
 127400.000    0.406
 127450.000    0.360
 127500.000    0.407
 127550.000    0.391
 127600.000    0.379
 127650.000    0.392
 127700.000    0.415
 127750.000    0.399
 127800.000    0.411
 127850.000    0.387
 127900.000    0.395
 127950.000    0.419
 128000.000    0.444
 128050.000    0.344
 128100.000    0.350
 128150.000    0.427
 128200.000    0.383
 128250.000    0.400
 128300.000    0.399
 128350.000    0.393
 128400.000    0.398
 128450.000    0.408
 128500.000    0.357
 128550.000    0.345
 128600.000    0.418
 128650.000    0.373
 128700.000    0.359
 128750.000    0.365
 128800.000    0.342
 128850.000    0.402
 128900.000    0.370
 128950.000    0.395
 129000.000    0.369
 129050.000    0.366
 129100.000    0.392
 129150.000    0.345
 129200.000    0.370
 129250.000    0.411
 129300.000    0.414
 129350.000    0.394
 129400.000    0.398
 129450.000    0.348
 129500.000    0.373
 129550.000    0.360
 129600.000    0.370
 129650.000    0.351
 129700.000    0.378
 129750.000    0.389
 129800.000    0.352
 129850.000    0.378
 129900.000    0.393
 129950.000    0.430
 130000.000    0.431
 130050.000    0.443
 130100.000    0.355
 130150.000    0.286
 130200.000    0.319
 130250.000    0.306
 130300.000    0.336
 130350.000    0.330
 130400.000    0.313
 130450.000    0.245
 130500.000    0.329
 130550.000    0.286
 130600.000    0.311
 130650.000    0.301
 130700.000    0.353
 130750.000    0.327
 130800.000    0.384
 130850.000    0.344
 130900.000    0.341
 130950.000    0.337
 131000.000    0.314
 131050.000    0.230
 131100.000    0.347
 131150.000    0.364
 131200.000    0.358
 131250.000    0.322
 131300.000    0.365
 131350.000    0.404
 131400.000    0.349
 131450.000    0.400
 131500.000    0.377
 131550.000    0.337
 131600.000    0.350
 131650.000    0.326
 131700.000    0.371
 131750.000    0.329
 131800.000    0.378
 131850.000    0.324
 131900.000    0.336
 131950.000    0.333
 132000.000    0.399
 132050.000    0.339
 132100.000    0.332
 132150.000    0.373
 132200.000    0.372
 132250.000    0.369
 132300.000    0.387
 132350.000    0.325
 132400.000    0.398
 132450.000    0.390
 132500.000    0.411
 132550.000    0.397
 132600.000    0.374
 132650.000    0.334
 132700.000    0.283
 132750.000    0.332
 132800.000    0.370
 132850.000    0.391
 132900.000    0.359
 132950.000    0.353
 133000.000    0.343
 133050.000    0.386
 133100.000    0.370
 133150.000    0.416
 133200.000    0.409
 133250.000    0.348
 133300.000    0.344
 133350.000    0.410
 133400.000    0.364
 133450.000    0.364
 133500.000    0.349
 133550.000    0.369
 133600.000    0.380
 133650.000    0.325
 133700.000    0.382
 133750.000    0.383
 133800.000    0.364
 133850.000    0.352
 133900.000    0.376
 133950.000    0.389
 134000.000    0.367
 134050.000    0.423
 134100.000    0.382
 134150.000    0.358
 134200.000    0.471
 134250.000    0.370
 134300.000    0.365
 134350.000    0.393
 134400.000    0.383
 134450.000    0.370
 134500.000    0.440
 134550.000    0.367
 134600.000    0.358
 134650.000    0.395
 134700.000    0.409
 134750.000    0.379
 134800.000    0.400
 134850.000    0.377
 134900.000    0.453
 134950.000    0.427
 135000.000    0.416
 135050.000    0.428
 135100.000    0.421
 135150.000    0.358
 135200.000    0.473
 135250.000    0.420
 135300.000    0.415
 135350.000    0.440
 135400.000    0.427
 135450.000    0.372
 135500.000    0.438
 135550.000    0.416
 135600.000    0.375
 135650.000    0.359
 135700.000    0.420
 135750.000    0.390
 135800.000    0.398
 135850.000    0.391
 135900.000    0.393
 135950.000    0.376
 136000.000    0.345
 136050.000    0.376
 136100.000    0.453
 136150.000    0.435
 136200.000    0.408
 136250.000    0.344
 136300.000    0.317
 136350.000    0.370
 136400.000    0.318
 136450.000    0.339
 136500.000    0.353
 136550.000    0.328
 136600.000    0.379
 136650.000    0.361
 136700.000    0.326
 136750.000    0.358
 136800.000    0.365
 136850.000    0.414
 136900.000    0.398
 136950.000    0.381
 137000.000    0.358
 137050.000    0.369
 137100.000    0.437
 137150.000    0.368
 137200.000    0.392
 137250.000    0.436
 137300.000    0.346
 137350.000    0.365
 137400.000    0.417
 137450.000    0.367
 137500.000    0.336
 137550.000    0.363
 137600.000    0.359
 137650.000    0.342
 137700.000    0.334
 137750.000    0.438
 137800.000    0.463
 137850.000    0.465
 137900.000    0.466
 137950.000    0.469
 138000.000    0.451
 138050.000    0.460
 138100.000    0.464
 138150.000    0.459
 138200.000    0.433
 138250.000    0.442
 138300.000    0.442
 138350.000    0.451
 138400.000    0.474
 138450.000    0.451
 138500.000    0.461
 138550.000    0.448
 138600.000    0.436
 138650.000    0.433
 138700.000    0.391
 138750.000    0.463
 138800.000    0.437
 138850.000    0.464
 138900.000    0.452
 138950.000    0.433
 139000.000    0.465
 139050.000    0.435
 139100.000    0.474
 139150.000    0.445
 139200.000    0.457
 139250.000    0.447
 139300.000    0.470
 139350.000    0.362
 139400.000    0.448
 139450.000    0.472
 139500.000    0.456
 139550.000    0.455
 139600.000    0.449
 139650.000    0.467
 139700.000    0.449
 139750.000    0.446
 139800.000    0.434
 139850.000    0.399
 139900.000    0.450
 139950.000    0.456
 140000.000    0.386
 140050.000    0.406
 140100.000    0.333
 140150.000    0.419
 140200.000    0.444
 140250.000    0.463
 140300.000    0.480
 140350.000    0.410
 140400.000    0.456
 140450.000    0.440
 140500.000    0.386
 140550.000    0.463
 140600.000    0.456
 140650.000    0.451
 140700.000    0.459
 140750.000    0.410
 140800.000    0.457
 140850.000    0.462
 140900.000    0.453
 140950.000    0.453
 141000.000    0.462
 141050.000    0.428
 141100.000    0.350
 141150.000    0.331
 141200.000    0.358
 141250.000    0.383
 141300.000    0.478
 141350.000    0.461
 141400.000    0.469
 141450.000    0.444
 141500.000    0.444
 141550.000    0.456
 141600.000    0.421
 141650.000    0.452
 141700.000    0.333
 141750.000    0.340
 141800.000    0.386
 141850.000    0.454
 141900.000    0.469
 141950.000    0.473
 142000.000    0.484
 142050.000    0.447
 142100.000    0.338
 142150.000    0.355
 142200.000    0.373
 142250.000    0.385
 142300.000    0.383
 142350.000    0.336
 142400.000    0.342
 142450.000    0.357
 142500.000    0.467
 142550.000    0.473
 142600.000    0.461
 142650.000    0.471
 142700.000    0.380
 142750.000    0.403
 142800.000    0.365
 142850.000    0.443
 142900.000    0.450
 142950.000    0.370
 143000.000    0.427
 143050.000    0.414
 143100.000    0.350
 143150.000    0.376
 143200.000    0.385
 143250.000    0.404
 143300.000    0.466
 143350.000    0.390
 143400.000    0.338
 143450.000    0.379
 143500.000    0.350
 143550.000    0.351
 143600.000    0.366
 143650.000    0.292
 143700.000    0.354
 143750.000    0.260
 143800.000    0.349
 143850.000    0.343
 143900.000    0.372
 143950.000    0.309
 144000.000    0.440
 144050.000    0.360
 144100.000    0.412
 144150.000    0.423
 144200.000    0.362
 144250.000    0.399
 144300.000    0.361
 144350.000    0.372
 144400.000    0.363
 144450.000    0.366
 144500.000    0.376
 144550.000    0.307
 144600.000    0.373
 144650.000    0.345
 144700.000    0.399
 144750.000    0.376
 144800.000    0.437
 144850.000    0.363
 144900.000    0.344
 144950.000    0.396
 145000.000    0.376
 145050.000    0.423
 145100.000    0.331
 145150.000    0.339
 145200.000    0.300
 145250.000    0.408
 145300.000    0.343
 145350.000    0.380
 145400.000    0.371
 145450.000    0.411
 145500.000    0.389
 145550.000    0.437
 145600.000    0.460
 145650.000    0.465
 145700.000    0.473
 145750.000    0.338
 145800.000    0.390
 145850.000    0.458
 145900.000    0.459
 145950.000    0.462
 146000.000    0.429
 146050.000    0.468
 146100.000    0.450
 146150.000    0.462
 146200.000    0.415
 146250.000    0.442
 146300.000    0.326
 146350.000    0.435
 146400.000    0.461
 146450.000    0.459
 146500.000    0.477
 146550.000    0.449
 146600.000    0.460
 146650.000    0.460
 146700.000    0.455
 146750.000    0.476
 146800.000    0.405
 146850.000    0.433
 146900.000    0.449
 146950.000    0.452
 147000.000    0.435
 147050.000    0.303
 147100.000    0.365
 147150.000    0.435
 147200.000    0.367
 147250.000    0.401
 147300.000    0.433
 147350.000    0.476
 147400.000    0.464
 147450.000    0.434
 147500.000    0.419
 147550.000    0.384
 147600.000    0.461
 147650.000    0.370
 147700.000    0.392
 147750.000    0.416
 147800.000    0.393
 147850.000    0.373
 147900.000    0.421
 147950.000    0.349
 148000.000    0.347
 148050.000    0.441
 148100.000    0.420
 148150.000    0.382
 148200.000    0.424
 148250.000    0.444
 148300.000    0.390
 148350.000    0.396
 148400.000    0.276
 148450.000    0.410
 148500.000    0.365
 148550.000    0.387
 148600.000    0.440
 148650.000    0.426
 148700.000    0.428
 148750.000    0.434
 148800.000    0.421
 148850.000    0.363
 148900.000    0.415
 148950.000    0.386
 149000.000    0.405
 149050.000    0.386
 149100.000    0.384
 149150.000    0.373
 149200.000    0.369
 149250.000    0.461
 149300.000    0.430
 149350.000    0.438
 149400.000    0.406
 149450.000    0.367
 149500.000    0.429
 149550.000    0.399
 149600.000    0.431
 149650.000    0.420
 149700.000    0.404
 149750.000    0.411
 149800.000    0.432
 149850.000    0.450
 149900.000    0.343
 149950.000    0.363
 150000.000    0.360
 150050.000    0.376
 150100.000    0.370
 150150.000    0.381
 150200.000    0.357
 150250.000    0.396
 150300.000    0.347
 150350.000    0.372
 150400.000    0.371
 150450.000    0.445
 150500.000    0.341
 150550.000    0.411
 150600.000    0.363
 150650.000    0.421
 150700.000    0.384
 150750.000    0.457
 150800.000    0.408
 150850.000    0.406
 150900.000    0.446
 150950.000    0.302
 151000.000    0.381
 151050.000    0.362
 151100.000    0.405
 151150.000    0.403
 151200.000    0.388
 151250.000    0.362
 151300.000    0.374
 151350.000    0.375
 151400.000    0.395
 151450.000    0.388
 151500.000    0.369
 151550.000    0.400
 151600.000    0.359
 151650.000    0.397
 151700.000    0.391
 151750.000    0.405
 151800.000    0.332
 151850.000    0.352
 151900.000    0.466
 151950.000    0.413
 152000.000    0.424
 152050.000    0.413
 152100.000    0.382
 152150.000    0.366
 152200.000    0.387
 152250.000    0.396
 152300.000    0.389
 152350.000    0.409
 152400.000    0.416
 152450.000    0.425
 152500.000    0.415
 152550.000    0.467
 152600.000    0.382
 152650.000    0.347
 152700.000    0.351
 152750.000    0.370
 152800.000    0.423
 152850.000    0.362
 152900.000    0.461
 152950.000    0.367
 153000.000    0.448
 153050.000    0.397
 153100.000    0.374
 153150.000    0.369
 153200.000    0.382
 153250.000    0.375
 153300.000    0.387
 153350.000    0.376
 153400.000    0.379
 153450.000    0.432
 153500.000    0.299
 153550.000    0.355
 153600.000    0.392
 153650.000    0.390
 153700.000    0.441
 153750.000    0.328
 153800.000    0.356
 153850.000    0.375
 153900.000    0.402
 153950.000    0.397
 154000.000    0.427
 154050.000    0.387
 154100.000    0.404
 154150.000    0.369
 154200.000    0.403
 154250.000    0.408
 154300.000    0.391
 154350.000    0.411
 154400.000    0.394
 154450.000    0.399
 154500.000    0.376
 154550.000    0.426
 154600.000    0.371
 154650.000    0.343
 154700.000    0.337
 154750.000    0.397
 154800.000    0.385
 154850.000    0.426
 154900.000    0.437
 154950.000    0.404
 155000.000    0.402
 155050.000    0.387
 155100.000    0.402
 155150.000    0.350
 155200.000    0.393
 155250.000    0.399
 155300.000    0.388
 155350.000    0.382
 155400.000    0.385
 155450.000    0.402
 155500.000    0.391
 155550.000    0.438
 155600.000    0.454
 155650.000    0.439
 155700.000    0.398
 155750.000    0.374
 155800.000    0.335
 155850.000    0.464
 155900.000    0.421
 155950.000    0.447
 156000.000    0.460
 156050.000    0.454
 156100.000    0.371
 156150.000    0.412
 156200.000    0.467
 156250.000    0.463
 156300.000    0.417
 156350.000    0.448
 156400.000    0.400
 156450.000    0.398
 156500.000    0.349
 156550.000    0.422
 156600.000    0.412
 156650.000    0.396
 156700.000    0.365
 156750.000    0.399
 156800.000    0.445
 156850.000    0.403
 156900.000    0.423
 156950.000    0.409
 157000.000    0.321
 157050.000    0.372
 157100.000    0.419
 157150.000    0.374
 157200.000    0.403
 157250.000    0.430
 157300.000    0.461
 157350.000    0.448
 157400.000    0.361
 157450.000    0.425
 157500.000    0.443
 157550.000    0.473
 157600.000    0.441
 157650.000    0.335
 157700.000    0.452
 157750.000    0.462
 157800.000    0.416
 157850.000    0.432
 157900.000    0.420
 157950.000    0.377
 158000.000    0.456
 158050.000    0.422
 158100.000    0.399
 158150.000    0.458
 158200.000    0.479
 158250.000    0.484
 158300.000    0.427
 158350.000    0.393
 158400.000    0.367
 158450.000    0.395
 158500.000    0.408
 158550.000    0.383
 158600.000    0.366
 158650.000    0.377
 158700.000    0.372
 158750.000    0.375
 158800.000    0.395
 158850.000    0.361
 158900.000    0.368
 158950.000    0.399
 159000.000    0.459
 159050.000    0.416
 159100.000    0.474
 159150.000    0.366
 159200.000    0.454
 159250.000    0.456
 159300.000    0.425
 159350.000    0.409
 159400.000    0.365
 159450.000    0.355
 159500.000    0.431
 159550.000    0.390
 159600.000    0.381
 159650.000    0.381
 159700.000    0.390
 159750.000    0.286
 159800.000    0.362
 159850.000    0.383
 159900.000    0.364
 159950.000    0.428
 160000.000    0.467
 160050.000    0.473
 160100.000    0.404
 160150.000    0.414
 160200.000    0.407
 160250.000    0.401
 160300.000    0.402
 160350.000    0.417
 160400.000    0.460
 160450.000    0.482
 160500.000    0.442
 160550.000    0.371
 160600.000    0.360
 160650.000    0.398
 160700.000    0.414
 160750.000    0.445
 160800.000    0.426
 160850.000    0.416
 160900.000    0.463
 160950.000    0.420
 161000.000    0.429
 161050.000    0.437
 161100.000    0.472
 161150.000    0.467
 161200.000    0.430
 161250.000    0.462
 161300.000    0.462
 161350.000    0.444
 161400.000    0.421
 161450.000    0.440
 161500.000    0.473
 161550.000    0.464
 161600.000    0.473
 161650.000    0.473
 161700.000    0.466
 161750.000    0.461
 161800.000    0.417
 161850.000    0.380
 161900.000    0.393
 161950.000    0.448
 162000.000    0.347
 162050.000    0.397
 162100.000    0.373
 162150.000    0.374
 162200.000    0.445
 162250.000    0.400
 162300.000    0.374
 162350.000    0.354
 162400.000    0.432
 162450.000    0.406
 162500.000    0.458
 162550.000    0.474
 162600.000    0.353
 162650.000    0.393
 162700.000    0.385
 162750.000    0.389
 162800.000    0.376
 162850.000    0.349
 162900.000    0.386
 162950.000    0.373
 163000.000    0.373
 163050.000    0.351
 163100.000    0.390
 163150.000    0.352
 163200.000    0.393
 163250.000    0.380
 163300.000    0.364
 163350.000    0.368
 163400.000    0.355
 163450.000    0.364
 163500.000    0.394
 163550.000    0.349
 163600.000    0.396
 163650.000    0.335
 163700.000    0.379
 163750.000    0.390
 163800.000    0.342
 163850.000    0.408
 163900.000    0.372
 163950.000    0.389
 164000.000    0.372
 164050.000    0.374
 164100.000    0.383
 164150.000    0.383
 164200.000    0.349
 164250.000    0.402
 164300.000    0.365
 164350.000    0.376
 164400.000    0.413
 164450.000    0.399
 164500.000    0.340
 164550.000    0.191
 164600.000    0.360
 164650.000    0.375
 164700.000    0.377
 164750.000    0.373
 164800.000    0.386
 164850.000    0.461
 164900.000    0.399
 164950.000    0.391
 165000.000    0.320
 165050.000    0.403
 165100.000    0.364
 165150.000    0.397
 165200.000    0.412
 165250.000    0.450
 165300.000    0.379
 165350.000    0.419
 165400.000    0.457
 165450.000    0.351
 165500.000    0.475
 165550.000    0.397
 165600.000    0.388
 165650.000    0.385
 165700.000    0.421
 165750.000    0.437
 165800.000    0.473
 165850.000    0.379
 165900.000    0.329
 165950.000    0.389
 166000.000    0.405
 166050.000    0.406
 166100.000    0.372
 166150.000    0.372
 166200.000    0.380
 166250.000    0.371
 166300.000    0.412
 166350.000    0.364
 166400.000    0.394
 166450.000    0.202
 166500.000    0.410
 166550.000    0.370
 166600.000    0.375
 166650.000    0.409
 166700.000    0.406
 166750.000    0.331
 166800.000    0.364
 166850.000    0.463
 166900.000    0.362
 166950.000    0.445
 167000.000    0.381
 167050.000    0.345
 167100.000    0.355
 167150.000    0.379
 167200.000    0.366
 167250.000    0.404
 167300.000    0.468
 167350.000    0.428
 167400.000    0.404
 167450.000    0.445
 167500.000    0.427
 167550.000    0.345
 167600.000    0.374
 167650.000    0.473
 167700.000    0.374
 167750.000    0.439
 167800.000    0.399
 167850.000    0.410
 167900.000    0.374
 167950.000    0.427
 168000.000    0.378
 168050.000    0.396
 168100.000    0.384
 168150.000    0.391
 168200.000    0.383
 168250.000    0.348
 168300.000    0.429
 168350.000    0.449
 168400.000    0.427
 168450.000    0.374
 168500.000    0.472
 168550.000    0.380
 168600.000    0.389
 168650.000    0.396
 168700.000    0.387
 168750.000    0.384
 168800.000    0.413
 168850.000    0.391
 168900.000    0.374
 168950.000    0.402
 169000.000    0.370
 169050.000    0.322
 169100.000    0.427
 169150.000    0.446
 169200.000    0.384
 169250.000    0.380
 169300.000    0.430
 169350.000    0.398
 169400.000    0.481
 169450.000    0.369
 169500.000    0.351
 169550.000    0.404
 169600.000    0.428
 169650.000    0.405
 169700.000    0.415
 169750.000    0.380
 169800.000    0.348
 169850.000    0.402
 169900.000    0.388
 169950.000    0.385
 170000.000    0.393
 170050.000    0.372
 170100.000    0.363
 170150.000    0.357
 170200.000    0.414
 170250.000    0.433
 170300.000    0.395
 170350.000    0.393
 170400.000    0.388
 170450.000    0.408
 170500.000    0.426
 170550.000    0.423
 170600.000    0.429
 170650.000    0.375
 170700.000    0.320
 170750.000    0.413
 170800.000    0.202
 170850.000    0.423
 170900.000    0.300
 170950.000    0.333
 171000.000    0.425
 171050.000    0.365
 171100.000    0.375
 171150.000    0.374
 171200.000    0.406
 171250.000    0.418
 171300.000    0.413
 171350.000    0.374
 171400.000    0.401
 171450.000    0.434
 171500.000    0.391
 171550.000    0.402
 171600.000    0.408
 171650.000    0.384
 171700.000    0.397
 171750.000    0.318
 171800.000    0.370
 171850.000    0.360
 171900.000    0.417
 171950.000    0.361
 172000.000    0.391
 172050.000    0.405
 172100.000    0.361
 172150.000    0.411
 172200.000    0.387
 172250.000    0.408
 172300.000    0.415
 172350.000    0.397
 172400.000    0.392
 172450.000    0.379
 172500.000    0.344
 172550.000    0.369
 172600.000    0.415
 172650.000    0.426
 172700.000    0.399
 172750.000    0.423
 172800.000    0.367
 172850.000    0.363
 172900.000    0.376
 172950.000    0.414
 173000.000    0.405
 173050.000    0.333
 173100.000    0.436
 173150.000    0.374
 173200.000    0.451
 173250.000    0.416
 173300.000    0.475
 173350.000    0.365
 173400.000    0.442
 173450.000    0.368
 173500.000    0.384
 173550.000    0.372
 173600.000    0.461
 173650.000    0.349
 173700.000    0.439
 173750.000    0.358
 173800.000    0.390
 173850.000    0.368
 173900.000    0.407
 173950.000    0.376
 174000.000    0.412
 174050.000    0.401
 174100.000    0.376
 174150.000    0.421
 174200.000    0.404
 174250.000    0.384
 174300.000    0.430
 174350.000    0.357
 174400.000    0.385
 174450.000    0.399
 174500.000    0.398
 174550.000    0.472
 174600.000    0.392
 174650.000    0.434
 174700.000    0.405
 174750.000    0.396
 174800.000    0.386
 174850.000    0.401
 174900.000    0.370
 174950.000    0.365
 175000.000    0.394
 175050.000    0.372
 175100.000    0.412
 175150.000    0.412
 175200.000    0.367
 175250.000    0.389
 175300.000    0.415
 175350.000    0.422
 175400.000    0.409
 175450.000    0.414
 175500.000    0.405
 175550.000    0.406
 175600.000    0.434
 175650.000    0.415
 175700.000    0.424
 175750.000    0.470
 175800.000    0.470
 175850.000    0.447
 175900.000    0.399
 175950.000    0.396
 176000.000    0.392
 176050.000    0.419
 176100.000    0.345
 176150.000    0.399
 176200.000    0.403
 176250.000    0.475
 176300.000    0.463
 176350.000    0.435
 176400.000    0.457
 176450.000    0.425
 176500.000    0.443
 176550.000    0.389
 176600.000    0.379
 176650.000    0.430
 176700.000    0.414
 176750.000    0.417
 176800.000    0.364
 176850.000    0.374
 176900.000    0.430
 176950.000    0.442
 177000.000    0.450
 177050.000    0.383
 177100.000    0.415
 177150.000    0.379
 177200.000    0.402
 177250.000    0.425
 177300.000    0.390
 177350.000    0.376
 177400.000    0.371
 177450.000    0.384
 177500.000    0.333
 177550.000    0.380
 177600.000    0.436
 177650.000    0.379
 177700.000    0.345
 177750.000    0.361
 177800.000    0.370
 177850.000    0.458
 177900.000    0.391
 177950.000    0.338
 178000.000    0.433
 178050.000    0.418
 178100.000    0.426
 178150.000    0.399
 178200.000    0.396
 178250.000    0.394
 178300.000    0.434
 178350.000    0.395
 178400.000    0.458
 178450.000    0.479
 178500.000    0.372
 178550.000    0.408
 178600.000    0.393
 178650.000    0.347
 178700.000    0.365
 178750.000    0.377
 178800.000    0.421
 178850.000    0.375
 178900.000    0.394
 178950.000    0.379
 179000.000    0.401
 179050.000    0.417
 179100.000    0.384
 179150.000    0.404
 179200.000    0.376
 179250.000    0.405
 179300.000    0.389
 179350.000    0.408
 179400.000    0.462
 179450.000    0.415
 179500.000    0.459
 179550.000    0.415
 179600.000    0.424
 179650.000    0.359
 179700.000    0.459
 179750.000    0.398
 179800.000    0.392
 179850.000    0.405
 179900.000    0.436
 179950.000    0.368
 180000.000    0.379
 180050.000    0.397
 180100.000    0.359
 180150.000    0.385
 180200.000    0.405
 180250.000    0.433
 180300.000    0.404
 180350.000    0.409
 180400.000    0.414
 180450.000    0.390
 180500.000    0.376
 180550.000    0.425
 180600.000    0.397
 180650.000    0.427
 180700.000    0.432
 180750.000    0.366
 180800.000    0.395
 180850.000    0.461
 180900.000    0.402
 180950.000    0.359
 181000.000    0.407
 181050.000    0.399
 181100.000    0.399
 181150.000    0.448
 181200.000    0.379
 181250.000    0.472
 181300.000    0.392
 181350.000    0.440
 181400.000    0.405
 181450.000    0.354
 181500.000    0.336
 181550.000    0.356
 181600.000    0.385
 181650.000    0.379
 181700.000    0.396
 181750.000    0.359
 181800.000    0.468
 181850.000    0.442
 181900.000    0.391
 181950.000    0.390
 182000.000    0.399
 182050.000    0.387
 182100.000    0.395
 182150.000    0.373
 182200.000    0.384
 182250.000    0.427
 182300.000    0.395
 182350.000    0.403
 182400.000    0.398
 182450.000    0.405
 182500.000    0.424
 182550.000    0.374
 182600.000    0.451
 182650.000    0.380
 182700.000    0.373
 182750.000    0.366
 182800.000    0.432
 182850.000    0.402
 182900.000    0.397
 182950.000    0.386
 183000.000    0.381
 183050.000    0.448
 183100.000    0.381
 183150.000    0.378
 183200.000    0.392
 183250.000    0.434
 183300.000    0.425
 183350.000    0.468
 183400.000    0.409
 183450.000    0.383
 183500.000    0.390
 183550.000    0.394
 183600.000    0.419
 183650.000    0.406
 183700.000    0.432
 183750.000    0.450
 183800.000    0.446
 183850.000    0.400
 183900.000    0.456
 183950.000    0.406
 184000.000    0.388
 184050.000    0.418
 184100.000    0.355
 184150.000    0.446
 184200.000    0.410
 184250.000    0.470
 184300.000    0.442
 184350.000    0.409
 184400.000    0.403
 184450.000    0.363
 184500.000    0.456
 184550.000    0.417
 184600.000    0.402
 184650.000    0.408
 184700.000    0.478
 184750.000    0.467
 184800.000    0.375
 184850.000    0.387
 184900.000    0.399
 184950.000    0.395
 185000.000    0.429
 185050.000    0.399
 185100.000    0.336
 185150.000    0.431
 185200.000    0.408
 185250.000    0.356
 185300.000    0.436
 185350.000    0.407
 185400.000    0.394
 185450.000    0.375
 185500.000    0.474
 185550.000    0.439
 185600.000    0.457
 185650.000    0.414
 185700.000    0.380
 185750.000    0.409
 185800.000    0.430
 185850.000    0.450
 185900.000    0.446
 185950.000    0.412
 186000.000    0.371
 186050.000    0.440
 186100.000    0.384
 186150.000    0.404
 186200.000    0.440
 186250.000    0.385
 186300.000    0.379
 186350.000    0.431
 186400.000    0.387
 186450.000    0.393
 186500.000    0.405
 186550.000    0.426
 186600.000    0.358
 186650.000    0.379
 186700.000    0.372
 186750.000    0.375
 186800.000    0.379
 186850.000    0.414
 186900.000    0.383
 186950.000    0.379
 187000.000    0.366
 187050.000    0.400
 187100.000    0.452
 187150.000    0.402
 187200.000    0.449
 187250.000    0.427
 187300.000    0.423
 187350.000    0.407
 187400.000    0.452
 187450.000    0.436
 187500.000    0.411
 187550.000    0.396
 187600.000    0.353
 187650.000    0.378
 187700.000    0.426
 187750.000    0.383
 187800.000    0.421
 187850.000    0.456
 187900.000    0.415
 187950.000    0.401
 188000.000    0.356
 188050.000    0.412
 188100.000    0.381
 188150.000    0.436
 188200.000    0.362
 188250.000    0.393
 188300.000    0.422
 188350.000    0.384
 188400.000    0.433
 188450.000    0.429
 188500.000    0.439
 188550.000    0.421
 188600.000    0.419
 188650.000    0.408
 188700.000    0.418
 188750.000    0.464
 188800.000    0.364
 188850.000    0.383
 188900.000    0.452
 188950.000    0.394
 189000.000    0.433
 189050.000    0.427
 189100.000    0.416
 189150.000    0.462
 189200.000    0.374
 189250.000    0.364
 189300.000    0.380
 189350.000    0.357
 189400.000    0.424
 189450.000    0.454
 189500.000    0.440
 189550.000    0.428
 189600.000    0.468
 189650.000    0.428
 189700.000    0.475
 189750.000    0.411
 189800.000    0.374
 189850.000    0.395
 189900.000    0.465
 189950.000    0.342
 190000.000    0.408
 190050.000    0.375
 190100.000    0.410
 190150.000    0.341
 190200.000    0.411
 190250.000    0.334
 190300.000    0.321
 190350.000    0.404
 190400.000    0.361
 190450.000    0.360
 190500.000    0.384
 190550.000    0.349
 190600.000    0.405
 190650.000    0.367
 190700.000    0.426
 190750.000    0.381
 190800.000    0.366
 190850.000    0.385
 190900.000    0.369
 190950.000    0.359
 191000.000    0.422
 191050.000    0.377
 191100.000    0.357
 191150.000    0.330
 191200.000    0.310
 191250.000    0.375
 191300.000    0.398
 191350.000    0.419
 191400.000    0.376
 191450.000    0.469
 191500.000    0.374
 191550.000    0.393
 191600.000    0.401
 191650.000    0.365
 191700.000    0.403
 191750.000    0.421
 191800.000    0.372
 191850.000    0.409
 191900.000    0.383
 191950.000    0.406
 192000.000    0.412
 192050.000    0.431
 192100.000    0.418
 192150.000    0.383
 192200.000    0.386
 192250.000    0.368
 192300.000    0.393
 192350.000    0.371
 192400.000    0.306
 192450.000    0.378
 192500.000    0.355
 192550.000    0.378
 192600.000    0.365
 192650.000    0.371
 192700.000    0.394
 192750.000    0.451
 192800.000    0.398
 192850.000    0.399
 192900.000    0.334
 192950.000    0.347
 193000.000    0.317
 193050.000    0.374
 193100.000    0.379
 193150.000    0.357
 193200.000    0.346
 193250.000    0.423
 193300.000    0.385
 193350.000    0.371
 193400.000    0.384
 193450.000    0.358
 193500.000    0.354
 193550.000    0.386
 193600.000    0.375
 193650.000    0.381
 193700.000    0.366
 193750.000    0.412
 193800.000    0.379
 193850.000    0.324
 193900.000    0.352
 193950.000    0.371
 194000.000    0.358
 194050.000    0.380
 194100.000    0.347
 194150.000    0.369
 194200.000    0.387
 194250.000    0.356
 194300.000    0.400
 194350.000    0.349
 194400.000    0.402
 194450.000    0.329
 194500.000    0.396
 194550.000    0.370
 194600.000    0.396
 194650.000    0.394
 194700.000    0.405
 194750.000    0.376
 194800.000    0.419
 194850.000    0.382
 194900.000    0.398
 194950.000    0.411
 195000.000    0.436
 195050.000    0.371
 195100.000    0.330
 195150.000    0.430
 195200.000    0.374
 195250.000    0.462
 195300.000    0.394
 195350.000    0.404
 195400.000    0.388
 195450.000    0.428
 195500.000    0.448
 195550.000    0.325
 195600.000    0.446
 195650.000    0.361
 195700.000    0.356
 195750.000    0.401
 195800.000    0.392
 195850.000    0.384
 195900.000    0.391
 195950.000    0.424
 196000.000    0.452
 196050.000    0.426
 196100.000    0.415
 196150.000    0.417
 196200.000    0.429
 196250.000    0.403
 196300.000    0.365
 196350.000    0.426
 196400.000    0.440
 196450.000    0.395
 196500.000    0.454
 196550.000    0.433
 196600.000    0.349
 196650.000    0.387
 196700.000    0.354
 196750.000    0.402
 196800.000    0.365
 196850.000    0.352
 196900.000    0.394
 196950.000    0.382
 197000.000    0.379
 197050.000    0.391
 197100.000    0.462
 197150.000    0.398
 197200.000    0.430
 197250.000    0.425
 197300.000    0.427
 197350.000    0.355
 197400.000    0.391
 197450.000    0.400
 197500.000    0.390
 197550.000    0.384
 197600.000    0.417
 197650.000    0.394
 197700.000    0.411
 197750.000    0.456
 197800.000    0.414
 197850.000    0.369
 197900.000    0.397
 197950.000    0.446
 198000.000    0.416
 198050.000    0.381
 198100.000    0.445
 198150.000    0.391
 198200.000    0.463
 198250.000    0.392
 198300.000    0.402
 198350.000    0.438
 198400.000    0.405
 198450.000    0.415
 198500.000    0.350
 198550.000    0.412
 198600.000    0.395
 198650.000    0.382
 198700.000    0.375
 198750.000    0.350
 198800.000    0.380
 198850.000    0.339
 198900.000    0.372
 198950.000    0.349
 199000.000    0.385
 199050.000    0.373
 199100.000    0.406
 199150.000    0.394
 199200.000    0.311
 199250.000    0.357
 199300.000    0.415
 199350.000    0.380
 199400.000    0.397
 199450.000    0.355
 199500.000    0.352
 199550.000    0.385
 199600.000    0.428
 199650.000    0.391
 199700.000    0.348
 199750.000    0.368
 199800.000    0.419
 199850.000    0.373
 199900.000    0.387
 199950.000    0.343
 200000.000    0.392
 200050.000    0.394
 200100.000    0.333
 200150.000    0.384
 200200.000    0.378
 200250.000    0.403
 200300.000    0.398
 200350.000    0.384
 200400.000    0.385
 200450.000    0.386
 200500.000    0.359
 200550.000    0.387
 200600.000    0.384
 200650.000    0.436
 200700.000    0.348
 200750.000    0.444
 200800.000    0.365
 200850.000    0.386
 200900.000    0.408
 200950.000    0.401
 201000.000    0.397
 201050.000    0.375
 201100.000    0.358
 201150.000    0.406
 201200.000    0.353
 201250.000    0.413
 201300.000    0.415
 201350.000    0.368
 201400.000    0.380
 201450.000    0.380
 201500.000    0.368
 201550.000    0.338
 201600.000    0.381
 201650.000    0.402
 201700.000    0.441
 201750.000    0.382
 201800.000    0.352
 201850.000    0.374
 201900.000    0.382
 201950.000    0.377
 202000.000    0.357
 202050.000    0.405
 202100.000    0.392
 202150.000    0.414
 202200.000    0.413
 202250.000    0.361
 202300.000    0.419
 202350.000    0.424
 202400.000    0.438
 202450.000    0.407
 202500.000    0.386
 202550.000    0.376
 202600.000    0.387
 202650.000    0.382
 202700.000    0.381
 202750.000    0.359
 202800.000    0.343
 202850.000    0.343
 202900.000    0.389
 202950.000    0.350
 203000.000    0.371
 203050.000    0.366
 203100.000    0.401
 203150.000    0.412
 203200.000    0.374
 203250.000    0.353
 203300.000    0.428
 203350.000    0.421
 203400.000    0.404
 203450.000    0.342
 203500.000    0.379
 203550.000    0.348
 203600.000    0.404
 203650.000    0.356
 203700.000    0.401
 203750.000    0.339
 203800.000    0.361
 203850.000    0.378
 203900.000    0.373
 203950.000    0.365
 204000.000    0.357
 204050.000    0.352
 204100.000    0.355
 204150.000    0.358
 204200.000    0.400
 204250.000    0.398
 204300.000    0.324
 204350.000    0.368
 204400.000    0.351
 204450.000    0.419
 204500.000    0.423
 204550.000    0.367
 204600.000    0.358
 204650.000    0.381
 204700.000    0.370
 204750.000    0.366
 204800.000    0.411
 204850.000    0.354
 204900.000    0.350
 204950.000    0.429
 205000.000    0.403
 205050.000    0.253
 205100.000    0.364
 205150.000    0.437
 205200.000    0.401
 205250.000    0.337
 205300.000    0.325
 205350.000    0.376
 205400.000    0.403
 205450.000    0.397
 205500.000    0.361
 205550.000    0.395
 205600.000    0.358
 205650.000    0.375
 205700.000    0.405
 205750.000    0.404
 205800.000    0.406
 205850.000    0.440
 205900.000    0.378
 205950.000    0.346
 206000.000    0.387
 206050.000    0.383
 206100.000    0.400
 206150.000    0.384
 206200.000    0.373
 206250.000    0.383
 206300.000    0.381
 206350.000    0.350
 206400.000    0.413
 206450.000    0.390
 206500.000    0.375
 206550.000    0.401
 206600.000    0.382
 206650.000    0.371
 206700.000    0.331
 206750.000    0.415
 206800.000    0.412
 206850.000    0.367
 206900.000    0.394
 206950.000    0.432
 207000.000    0.402
 207050.000    0.375
 207100.000    0.392
 207150.000    0.373
 207200.000    0.351
 207250.000    0.391
 207300.000    0.390
 207350.000    0.401
 207400.000    0.383
 207450.000    0.430
 207500.000    0.389
 207550.000    0.415
 207600.000    0.375
 207650.000    0.371
 207700.000    0.380
 207750.000    0.383
 207800.000    0.420
 207850.000    0.404
 207900.000    0.416
 207950.000    0.391
 208000.000    0.397
 208050.000    0.394
 208100.000    0.421
 208150.000    0.405
 208200.000    0.362
 208250.000    0.338
 208300.000    0.401
 208350.000    0.434
 208400.000    0.381
 208450.000    0.359
 208500.000    0.394
 208550.000    0.284
 208600.000    0.389
 208650.000    0.336
 208700.000    0.406
 208750.000    0.292
 208800.000    0.332
 208850.000    0.356
 208900.000    0.368
 208950.000    0.398
 209000.000    0.375
 209050.000    0.324
 209100.000    0.376
 209150.000    0.351
 209200.000    0.398
 209250.000    0.379
 209300.000    0.400
 209350.000    0.402
 209400.000    0.369
 209450.000    0.383
 209500.000    0.350
 209550.000    0.340
 209600.000    0.414
 209650.000    0.404
 209700.000    0.413
 209750.000    0.372
 209800.000    0.410
 209850.000    0.412
 209900.000    0.411
 209950.000    0.418
 210000.000    0.423
 210050.000    0.383
 210100.000    0.420
 210150.000    0.443
 210200.000    0.403
 210250.000    0.399
 210300.000    0.406
 210350.000    0.339
 210400.000    0.378
 210450.000    0.416
 210500.000    0.421
 210550.000    0.421
 210600.000    0.410
 210650.000    0.414
 210700.000    0.414
 210750.000    0.396
 210800.000    0.395
 210850.000    0.379
 210900.000    0.463
 210950.000    0.387
 211000.000    0.369
 211050.000    0.368
 211100.000    0.382
 211150.000    0.405
 211200.000    0.422
 211250.000    0.383
 211300.000    0.435
 211350.000    0.405
 211400.000    0.417
 211450.000    0.407
 211500.000    0.387
 211550.000    0.381
 211600.000    0.397
 211650.000    0.397
 211700.000    0.387
 211750.000    0.452
 211800.000    0.368
 211850.000    0.403
 211900.000    0.409
 211950.000    0.362
 212000.000    0.411
 212050.000    0.386
 212100.000    0.405
 212150.000    0.393
 212200.000    0.433
 212250.000    0.382
 212300.000    0.399
 212350.000    0.410
 212400.000    0.390
 212450.000    0.402
 212500.000    0.384
 212550.000    0.393
 212600.000    0.443
 212650.000    0.368
 212700.000    0.394
 212750.000    0.402
 212800.000    0.414
 212850.000    0.387
 212900.000    0.383
 212950.000    0.397
 213000.000    0.347
 213050.000    0.389
 213100.000    0.392
 213150.000    0.383
 213200.000    0.430
 213250.000    0.450
 213300.000    0.443
 213350.000    0.419
 213400.000    0.387
 213450.000    0.398
 213500.000    0.376
 213550.000    0.332
 213600.000    0.413
 213650.000    0.430
 213700.000    0.419
 213750.000    0.358
 213800.000    0.349
 213850.000    0.329
 213900.000    0.354
 213950.000    0.373
 214000.000    0.385
 214050.000    0.385
 214100.000    0.347
 214150.000    0.397
 214200.000    0.409
 214250.000    0.406
 214300.000    0.343
 214350.000    0.411
 214400.000    0.391
 214450.000    0.406
 214500.000    0.348
 214550.000    0.385
 214600.000    0.384
 214650.000    0.384
 214700.000    0.434
 214750.000    0.428
 214800.000    0.417
 214850.000    0.382
 214900.000    0.380
 214950.000    0.357
 215000.000    0.407
 215050.000    0.409
 215100.000    0.406
 215150.000    0.424
 215200.000    0.446
 215250.000    0.405
 215300.000    0.366
 215350.000    0.406
 215400.000    0.427
 215450.000    0.386
 215500.000    0.430
 215550.000    0.399
 215600.000    0.385
 215650.000    0.426
 215700.000    0.470
 215750.000    0.416
 215800.000    0.403
 215850.000    0.400
 215900.000    0.381
 215950.000    0.397
 216000.000    0.379
 216050.000    0.420
 216100.000    0.398
 216150.000    0.407
 216200.000    0.391
 216250.000    0.426
 216300.000    0.401
 216350.000    0.379
 216400.000    0.394
 216450.000    0.393
 216500.000    0.424
 216550.000    0.453
 216600.000    0.455
 216650.000    0.372
 216700.000    0.406
 216750.000    0.378
 216800.000    0.381
 216850.000    0.390
 216900.000    0.379
 216950.000    0.392
 217000.000    0.406
 217050.000    0.404
 217100.000    0.408
 217150.000    0.410
 217200.000    0.387
 217250.000    0.402
 217300.000    0.416
 217350.000    0.428
 217400.000    0.391
 217450.000    0.381
 217500.000    0.429
 217550.000    0.418
 217600.000    0.427
 217650.000    0.407
 217700.000    0.432
 217750.000    0.415
 217800.000    0.398
 217850.000    0.406
 217900.000    0.379
 217950.000    0.367
 218000.000    0.399
 218050.000    0.386
 218100.000    0.397
 218150.000    0.451
 218200.000    0.375
 218250.000    0.401
 218300.000    0.409
 218350.000    0.379
 218400.000    0.387
 218450.000    0.403
 218500.000    0.405
 218550.000    0.395
 218600.000    0.415
 218650.000    0.399
 218700.000    0.361
 218750.000    0.393
 218800.000    0.383
 218850.000    0.417
 218900.000    0.405
 218950.000    0.404
 219000.000    0.415
 219050.000    0.379
 219100.000    0.367
 219150.000    0.409
 219200.000    0.418
 219250.000    0.406
 219300.000    0.368
 219350.000    0.352
 219400.000    0.409
 219450.000    0.338
 219500.000    0.399
 219550.000    0.400
 219600.000    0.381
 219650.000    0.374
 219700.000    0.392
 219750.000    0.407
 219800.000    0.413
 219850.000    0.407
 219900.000    0.417
 219950.000    0.420
 220000.000    0.416
 220050.000    0.447
 220100.000    0.388
 220150.000    0.435
 220200.000    0.426
 220250.000    0.397
 220300.000    0.378
 220350.000    0.388
 220400.000    0.401
 220450.000    0.405
 220500.000    0.447
 220550.000    0.365
 220600.000    0.402
 220650.000    0.437
 220700.000    0.401
 220750.000    0.422
 220800.000    0.412
 220850.000    0.399
 220900.000    0.412
 220950.000    0.384
 221000.000    0.383
 221050.000    0.409
 221100.000    0.363
 221150.000    0.406
 221200.000    0.382
 221250.000    0.440
 221300.000    0.396
 221350.000    0.387
 221400.000    0.421
 221450.000    0.421
 221500.000    0.405
 221550.000    0.431
 221600.000    0.401
 221650.000    0.379
 221700.000    0.430
 221750.000    0.451
 221800.000    0.430
 221850.000    0.404
 221900.000    0.445
 221950.000    0.389
 222000.000    0.455
 222050.000    0.469
 222100.000    0.431
 222150.000    0.358
 222200.000    0.431
 222250.000    0.403
 222300.000    0.374
 222350.000    0.420
 222400.000    0.365
 222450.000    0.377
 222500.000    0.396
 222550.000    0.411
 222600.000    0.370
 222650.000    0.401
 222700.000    0.406
 222750.000    0.373
 222800.000    0.330
 222850.000    0.434
 222900.000    0.321
 222950.000    0.358
 223000.000    0.430
 223050.000    0.381
 223100.000    0.452
 223150.000    0.401
 223200.000    0.396
 223250.000    0.404
 223300.000    0.433
 223350.000    0.394
 223400.000    0.437
 223450.000    0.393
 223500.000    0.394
 223550.000    0.377
 223600.000    0.403
 223650.000    0.383
 223700.000    0.367
 223750.000    0.435
 223800.000    0.384
 223850.000    0.376
 223900.000    0.383
 223950.000    0.379
 224000.000    0.414
 224050.000    0.366
 224100.000    0.391
 224150.000    0.417
 224200.000    0.409
 224250.000    0.420
 224300.000    0.382
 224350.000    0.435
 224400.000    0.413
 224450.000    0.426
 224500.000    0.362
 224550.000    0.373
 224600.000    0.385
 224650.000    0.460
 224700.000    0.466
 224750.000    0.481
 224800.000    0.479
 224850.000    0.452
 224900.000    0.476
 224950.000    0.387
 225000.000    0.397
 225050.000    0.413
 225100.000    0.417
 225150.000    0.415
 225200.000    0.444
 225250.000    0.386
 225300.000    0.416
 225350.000    0.416
 225400.000    0.451
 225450.000    0.397
 225500.000    0.401
 225550.000    0.416
 225600.000    0.384
 225650.000    0.406
 225700.000    0.454
 225750.000    0.416
 225800.000    0.436
 225850.000    0.437
 225900.000    0.407
 225950.000    0.388
 226000.000    0.399
 226050.000    0.428
 226100.000    0.424
 226150.000    0.418
 226200.000    0.410
 226250.000    0.359
 226300.000    0.456
 226350.000    0.425
 226400.000    0.395
 226450.000    0.424
 226500.000    0.352
 226550.000    0.388
 226600.000    0.364
 226650.000    0.387
 226700.000    0.413
 226750.000    0.380
 226800.000    0.384
 226850.000    0.399
 226900.000    0.364
 226950.000    0.392
 227000.000    0.413
 227050.000    0.398
 227100.000    0.389
 227150.000    0.395
 227200.000    0.412
 227250.000    0.360
 227300.000    0.377
 227350.000    0.416
 227400.000    0.418
 227450.000    0.418
 227500.000    0.422
 227550.000    0.436
 227600.000    0.397
 227650.000    0.370
 227700.000    0.364
 227750.000    0.350
 227800.000    0.372
 227850.000    0.385
 227900.000    0.358
 227950.000    0.369
 228000.000    0.450
 228050.000    0.376
 228100.000    0.424
 228150.000    0.378
 228200.000    0.406
 228250.000    0.406
 228300.000    0.369
 228350.000    0.367
 228400.000    0.355
 228450.000    0.438
 228500.000    0.376
 228550.000    0.399
 228600.000    0.419
 228650.000    0.445
 228700.000    0.360
 228750.000    0.358
 228800.000    0.396
 228850.000    0.470
 228900.000    0.382
 228950.000    0.407
 229000.000    0.361
 229050.000    0.367
 229100.000    0.429
 229150.000    0.376
 229200.000    0.395
 229250.000    0.390
 229300.000    0.372
 229350.000    0.411
 229400.000    0.408
 229450.000    0.412
 229500.000    0.370
 229550.000    0.388
 229600.000    0.402
 229650.000    0.396
 229700.000    0.358
 229750.000    0.407
 229800.000    0.405
 229850.000    0.370
 229900.000    0.390
 229950.000    0.414
 230000.000    0.400
 230050.000    0.416
 230100.000    0.457
 230150.000    0.410
 230200.000    0.406
 230250.000    0.404
 230300.000    0.389
 230350.000    0.414
 230400.000    0.383
 230450.000    0.351
 230500.000    0.394
 230550.000    0.411
 230600.000    0.393
 230650.000    0.385
 230700.000    0.398
 230750.000    0.379
 230800.000    0.377
 230850.000    0.376
 230900.000    0.362
 230950.000    0.407
 231000.000    0.418
 231050.000    0.379
 231100.000    0.310
 231150.000    0.374
 231200.000    0.390
 231250.000    0.354
 231300.000    0.382
 231350.000    0.335
 231400.000    0.348
 231450.000    0.375
 231500.000    0.189
 231550.000    0.390
 231600.000    0.389
 231650.000    0.393
 231700.000    0.433
 231750.000    0.372
 231800.000    0.392
 231850.000    0.420
 231900.000    0.419
 231950.000    0.371
 232000.000    0.385
 232050.000    0.412
 232100.000    0.395
 232150.000    0.393
 232200.000    0.389
 232250.000    0.404
 232300.000    0.458
 232350.000    0.355
 232400.000    0.349
 232450.000    0.379
 232500.000    0.390
 232550.000    0.353
 232600.000    0.359
 232650.000    0.416
 232700.000    0.356
 232750.000    0.356
 232800.000    0.380
 232850.000    0.390
 232900.000    0.405
 232950.000    0.414
 233000.000    0.414
 233050.000    0.368
 233100.000    0.369
 233150.000    0.419
 233200.000    0.426
 233250.000    0.394
 233300.000    0.423
 233350.000    0.417
 233400.000    0.376
 233450.000    0.387
 233500.000    0.399
 233550.000    0.365
 233600.000    0.354
 233650.000    0.371
 233700.000    0.408
 233750.000    0.406
 233800.000    0.374
 233850.000    0.392
 233900.000    0.408
 233950.000    0.398
 234000.000    0.401
 234050.000    0.453
 234100.000    0.424
 234150.000    0.404
 234200.000    0.346
 234250.000    0.384
 234300.000    0.405
 234350.000    0.393
 234400.000    0.405
 234450.000    0.390
 234500.000    0.389
 234550.000    0.363
 234600.000    0.395
 234650.000    0.388
 234700.000    0.447
 234750.000    0.440
 234800.000    0.387
 234850.000    0.428
 234900.000    0.402
 234950.000    0.368
 235000.000    0.403
 235050.000    0.397
 235100.000    0.395
 235150.000    0.405
 235200.000    0.476
 235250.000    0.441
 235300.000    0.416
 235350.000    0.368
 235400.000    0.422
 235450.000    0.398
 235500.000    0.373
 235550.000    0.399
 235600.000    0.406
 235650.000    0.394
 235700.000    0.423
 235750.000    0.338
 235800.000    0.382
 235850.000    0.391
 235900.000    0.365
 235950.000    0.389
 236000.000    0.398
 236050.000    0.388
 236100.000    0.413
 236150.000    0.343
 236200.000    0.387
 236250.000    0.425
 236300.000    0.362
 236350.000    0.355
 236400.000    0.409
 236450.000    0.406
 236500.000    0.433
 236550.000    0.451
 236600.000    0.342
 236650.000    0.424
 236700.000    0.416
 236750.000    0.395
 236800.000    0.374
 236850.000    0.382
 236900.000    0.430
 236950.000    0.397
 237000.000    0.397
 237050.000    0.424
 237100.000    0.405
 237150.000    0.382
 237200.000    0.395
 237250.000    0.403
 237300.000    0.408
 237350.000    0.450
 237400.000    0.417
 237450.000    0.385
 237500.000    0.403
 237550.000    0.429
 237600.000    0.404
 237650.000    0.391
 237700.000    0.356
 237750.000    0.389
 237800.000    0.425
 237850.000    0.411
 237900.000    0.432
 237950.000    0.351
 238000.000    0.393
 238050.000    0.384
 238100.000    0.379
 238150.000    0.386
 238200.000    0.421
 238250.000    0.349
 238300.000    0.450
 238350.000    0.414
 238400.000    0.422
 238450.000    0.400
 238500.000    0.354
 238550.000    0.416
 238600.000    0.376
 238650.000    0.444
 238700.000    0.419
 238750.000    0.403
 238800.000    0.336
 238850.000    0.363
 238900.000    0.442
 238950.000    0.354
 239000.000    0.469
 239050.000    0.381
 239100.000    0.383
 239150.000    0.382
 239200.000    0.449
 239250.000    0.423
 239300.000    0.430
 239350.000    0.418
 239400.000    0.383
 239450.000    0.403
 239500.000    0.459
 239550.000    0.418
 239600.000    0.422
 239650.000    0.391
 239700.000    0.388
 239750.000    0.420
 239800.000    0.413
 239850.000    0.387
 239900.000    0.403
 239950.000    0.349
 240000.000    0.408
 240050.000    0.394
 240100.000    0.455
 240150.000    0.374
 240200.000    0.395
 240250.000    0.361
 240300.000    0.399
 240350.000    0.376
 240400.000    0.442
 240450.000    0.418
 240500.000    0.457
 240550.000    0.441
 240600.000    0.379
 240650.000    0.409
 240700.000    0.413
 240750.000    0.410
 240800.000    0.391
 240850.000    0.398
 240900.000    0.406
 240950.000    0.424
 241000.000    0.392
 241050.000    0.362
 241100.000    0.396
 241150.000    0.371
 241200.000    0.439
 241250.000    0.442
 241300.000    0.398
 241350.000    0.413
 241400.000    0.436
 241450.000    0.279
 241500.000    0.440
 241550.000    0.417
 241600.000    0.387
 241650.000    0.416
 241700.000    0.381
 241750.000    0.392
 241800.000    0.350
 241850.000    0.435
 241900.000    0.414
 241950.000    0.360
 242000.000    0.436
 242050.000    0.369
 242100.000    0.394
 242150.000    0.411
 242200.000    0.427
 242250.000    0.402
 242300.000    0.393
 242350.000    0.430
 242400.000    0.387
 242450.000    0.397
 242500.000    0.417
 242550.000    0.415
 242600.000    0.404
 242650.000    0.363
 242700.000    0.425
 242750.000    0.406
 242800.000    0.419
 242850.000    0.380
 242900.000    0.414
 242950.000    0.414
 243000.000    0.387
 243050.000    0.378
 243100.000    0.440
 243150.000    0.374
 243200.000    0.404
 243250.000    0.331
 243300.000    0.377
 243350.000    0.406
 243400.000    0.385
 243450.000    0.399
 243500.000    0.432
 243550.000    0.363
 243600.000    0.356
 243650.000    0.385
 243700.000    0.389
 243750.000    0.360
 243800.000    0.402
 243850.000    0.387
 243900.000    0.419
 243950.000    0.372
 244000.000    0.325
 244050.000    0.365
 244100.000    0.430
 244150.000    0.382
 244200.000    0.375
 244250.000    0.385
 244300.000    0.385
 244350.000    0.360
 244400.000    0.407
 244450.000    0.400
 244500.000    0.384
 244550.000    0.404
 244600.000    0.372
 244650.000    0.380
 244700.000    0.367
 244750.000    0.380
 244800.000    0.391
 244850.000    0.404
 244900.000    0.384
 244950.000    0.422
 245000.000    0.391
 245050.000    0.383
 245100.000    0.426
 245150.000    0.396
 245200.000    0.465
 245250.000    0.422
 245300.000    0.386
 245350.000    0.371
 245400.000    0.393
 245450.000    0.420
 245500.000    0.374
 245550.000    0.395
 245600.000    0.407
 245650.000    0.417
 245700.000    0.433
 245750.000    0.361
 245800.000    0.436
 245850.000    0.468
 245900.000    0.452
 245950.000    0.404
 246000.000    0.404
 246050.000    0.411
 246100.000    0.390
 246150.000    0.406
 246200.000    0.434
 246250.000    0.443
 246300.000    0.412
 246350.000    0.372
 246400.000    0.398
 246450.000    0.338
 246500.000    0.385
 246550.000    0.431
 246600.000    0.394
 246650.000    0.364
 246700.000    0.333
 246750.000    0.382
 246800.000    0.375
 246850.000    0.397
 246900.000    0.348
 246950.000    0.416
 247000.000    0.416
 247050.000    0.405
 247100.000    0.395
 247150.000    0.370
 247200.000    0.419
 247250.000    0.386
 247300.000    0.400
 247350.000    0.394
 247400.000    0.419
 247450.000    0.396
 247500.000    0.422
 247550.000    0.464
 247600.000    0.396
 247650.000    0.424
 247700.000    0.383
 247750.000    0.378
 247800.000    0.374
 247850.000    0.396
 247900.000    0.369
 247950.000    0.392
 248000.000    0.361
 248050.000    0.434
 248100.000    0.414
 248150.000    0.439
 248200.000    0.445
 248250.000    0.385
 248300.000    0.377
 248350.000    0.459
 248400.000    0.392
 248450.000    0.369
 248500.000    0.424
 248550.000    0.409
 248600.000    0.399
 248650.000    0.392
 248700.000    0.408
 248750.000    0.404
 248800.000    0.413
 248850.000    0.437
 248900.000    0.364
 248950.000    0.351
 249000.000    0.356
 249050.000    0.386
 249100.000    0.400
 249150.000    0.416
 249200.000    0.367
 249250.000    0.422
 249300.000    0.367
 249350.000    0.439
 249400.000    0.457
 249450.000    0.389
 249500.000    0.353
 249550.000    0.371
 249600.000    0.429
 249650.000    0.431
 249700.000    0.406
 249750.000    0.388
 249800.000    0.400
 249850.000    0.404
 249900.000    0.395
 249950.000    0.401
 250000.000    0.345
 250050.000    0.387
 250100.000    0.400
 250150.000    0.363
 250200.000    0.388
 250250.000    0.401
 250300.000    0.365
 250350.000    0.397
 250400.000    0.395
 250450.000    0.408
 250500.000    0.364
 250550.000    0.389
 250600.000    0.409
 250650.000    0.414
 250700.000    0.342
 250750.000    0.413
 250800.000    0.410
 250850.000    0.361
 250900.000    0.444
 250950.000    0.410
 251000.000    0.419
 251050.000    0.396
 251100.000    0.399
 251150.000    0.463
 251200.000    0.354
 251250.000    0.370
 251300.000    0.375
 251350.000    0.373
 251400.000    0.386
 251450.000    0.379
 251500.000    0.375
 251550.000    0.363
 251600.000    0.403
 251650.000    0.334
 251700.000    0.365
 251750.000    0.350
 251800.000    0.374
 251850.000    0.393
 251900.000    0.294
 251950.000    0.464
 252000.000    0.364
 252050.000    0.409
 252100.000    0.417
 252150.000    0.401
 252200.000    0.401
 252250.000    0.394
 252300.000    0.396
 252350.000    0.424
 252400.000    0.393
 252450.000    0.394
 252500.000    0.391
 252550.000    0.376
 252600.000    0.412
 252650.000    0.414
 252700.000    0.377
 252750.000    0.360
 252800.000    0.412
 252850.000    0.350
 252900.000    0.435
 252950.000    0.389
 253000.000    0.420
 253050.000    0.404
 253100.000    0.403
 253150.000    0.379
 253200.000    0.376
 253250.000    0.387
 253300.000    0.402
 253350.000    0.420
 253400.000    0.389
 253450.000    0.372
 253500.000    0.369
 253550.000    0.410
 253600.000    0.343
 253650.000    0.388
 253700.000    0.354
 253750.000    0.408
 253800.000    0.366
 253850.000    0.383
 253900.000    0.444
 253950.000    0.393
 254000.000    0.388
 254050.000    0.406
 254100.000    0.405
 254150.000    0.425
 254200.000    0.450
 254250.000    0.392
 254300.000    0.400
 254350.000    0.393
 254400.000    0.380
 254450.000    0.409
 254500.000    0.357
 254550.000    0.362
 254600.000    0.367
 254650.000    0.401
 254700.000    0.364
 254750.000    0.374
 254800.000    0.393
 254850.000    0.415
 254900.000    0.387
 254950.000    0.370
 255000.000    0.388
 255050.000    0.392
 255100.000    0.368
 255150.000    0.418
 255200.000    0.409
 255250.000    0.401
 255300.000    0.395
 255350.000    0.375
 255400.000    0.306
 255450.000    0.435
 255500.000    0.379
 255550.000    0.385
 255600.000    0.345
 255650.000    0.392
 255700.000    0.379
 255750.000    0.427
 255800.000    0.378
 255850.000    0.342
 255900.000    0.422
 255950.000    0.366
 256000.000    0.362
 256050.000    0.372
 256100.000    0.385
 256150.000    0.417
 256200.000    0.379
 256250.000    0.448
 256300.000    0.421
 256350.000    0.419
 256400.000    0.387
 256450.000    0.390
 256500.000    0.364
 256550.000    0.414
 256600.000    0.463
 256650.000    0.405
 256700.000    0.380
 256750.000    0.400
 256800.000    0.376
 256850.000    0.359
 256900.000    0.395
 256950.000    0.405
 257000.000    0.373
 257050.000    0.364
 257100.000    0.409
 257150.000    0.438
 257200.000    0.422
 257250.000    0.371
 257300.000    0.396
 257350.000    0.378
 257400.000    0.405
 257450.000    0.410
 257500.000    0.401
 257550.000    0.414
 257600.000    0.399
 257650.000    0.389
 257700.000    0.374
 257750.000    0.383
 257800.000    0.416
 257850.000    0.398
 257900.000    0.404
 257950.000    0.433
 258000.000    0.432
 258050.000    0.377
 258100.000    0.429
 258150.000    0.430
 258200.000    0.402
 258250.000    0.411
 258300.000    0.374
 258350.000    0.386
 258400.000    0.401
 258450.000    0.420
 258500.000    0.415
 258550.000    0.374
 258600.000    0.393
 258650.000    0.340
 258700.000    0.416
 258750.000    0.384
 258800.000    0.388
 258850.000    0.406
 258900.000    0.366
 258950.000    0.400
 259000.000    0.388
 259050.000    0.456
 259100.000    0.348
 259150.000    0.388
 259200.000    0.400
 259250.000    0.351
 259300.000    0.419
 259350.000    0.386
 259400.000    0.412
 259450.000    0.399
 259500.000    0.365
 259550.000    0.395
 259600.000    0.354
 259650.000    0.404
 259700.000    0.394
 259750.000    0.389
 259800.000    0.405
 259850.000    0.403
 259900.000    0.373
 259950.000    0.429
 260000.000    0.394
 260050.000    0.379
 260100.000    0.419
 260150.000    0.417
 260200.000    0.394
 260250.000    0.437
 260300.000    0.315
 260350.000    0.390
 260400.000    0.373
 260450.000    0.389
 260500.000    0.391
 260550.000    0.423
 260600.000    0.399
 260650.000    0.395
 260700.000    0.372
 260750.000    0.400
 260800.000    0.350
 260850.000    0.434
 260900.000    0.429
 260950.000    0.379
 261000.000    0.390
 261050.000    0.419
 261100.000    0.347
 261150.000    0.372
 261200.000    0.328
 261250.000    0.374
 261300.000    0.391
 261350.000    0.376
 261400.000    0.324
 261450.000    0.417
 261500.000    0.366
 261550.000    0.405
 261600.000    0.449
 261650.000    0.365
 261700.000    0.355
 261750.000    0.408
 261800.000    0.388
 261850.000    0.396
 261900.000    0.367
 261950.000    0.372
 262000.000    0.401
 262050.000    0.405
 262100.000    0.387
 262150.000    0.347
 262200.000    0.402
 262250.000    0.394
 262300.000    0.335
 262350.000    0.381
 262400.000    0.373
 262450.000    0.361
 262500.000    0.372
 262550.000    0.369
 262600.000    0.332
 262650.000    0.365
 262700.000    0.394
 262750.000    0.391
 262800.000    0.383
 262850.000    0.323
 262900.000    0.358
 262950.000    0.344
 263000.000    0.350
 263050.000    0.312
 263100.000    0.297
 263150.000    0.303
 263200.000    0.362
 263250.000    0.379
 263300.000    0.356
 263350.000    0.404
 263400.000    0.386
 263450.000    0.363
 263500.000    0.423
 263550.000    0.299
 263600.000    0.347
 263650.000    0.428
 263700.000    0.433
 263750.000    0.374
 263800.000    0.367
 263850.000    0.376
 263900.000    0.362
 263950.000    0.381
 264000.000    0.408
 264050.000    0.463
 264100.000    0.373
 264150.000    0.378
 264200.000    0.417
 264250.000    0.410
 264300.000    0.383
 264350.000    0.405
 264400.000    0.344
 264450.000    0.362
 264500.000    0.371
 264550.000    0.432
 264600.000    0.379
 264650.000    0.399
 264700.000    0.428
 264750.000    0.425
 264800.000    0.428
 264850.000    0.323
 264900.000    0.407
 264950.000    0.415
 265000.000    0.362
 265050.000    0.374
 265100.000    0.349
 265150.000    0.401
 265200.000    0.406
 265250.000    0.352
 265300.000    0.348
 265350.000    0.331
 265400.000    0.355
 265450.000    0.390
 265500.000    0.390
 265550.000    0.345
 265600.000    0.361
 265650.000    0.355
 265700.000    0.374
 265750.000    0.415
 265800.000    0.374
 265850.000    0.398
 265900.000    0.465
 265950.000    0.437
 266000.000    0.393
 266050.000    0.446
 266100.000    0.405
 266150.000    0.402
 266200.000    0.409
 266250.000    0.401
 266300.000    0.357
 266350.000    0.342
 266400.000    0.394
 266450.000    0.415
 266500.000    0.388
 266550.000    0.400
 266600.000    0.362
 266650.000    0.383
 266700.000    0.412
 266750.000    0.430
 266800.000    0.403
 266850.000    0.432
 266900.000    0.408
 266950.000    0.439
 267000.000    0.435
 267050.000    0.359
 267100.000    0.414
 267150.000    0.414
 267200.000    0.476
 267250.000    0.401
 267300.000    0.420
 267350.000    0.421
 267400.000    0.397
 267450.000    0.403
 267500.000    0.406
 267550.000    0.357
 267600.000    0.370
 267650.000    0.372
 267700.000    0.384
 267750.000    0.430
 267800.000    0.393
 267850.000    0.423
 267900.000    0.409
 267950.000    0.400
 268000.000    0.389
 268050.000    0.357
 268100.000    0.382
 268150.000    0.313
 268200.000    0.439
 268250.000    0.445
 268300.000    0.412
 268350.000    0.374
 268400.000    0.413
 268450.000    0.425
 268500.000    0.410
 268550.000    0.416
 268600.000    0.403
 268650.000    0.393
 268700.000    0.405
 268750.000    0.431
 268800.000    0.370
 268850.000    0.393
 268900.000    0.400
 268950.000    0.367
 269000.000    0.390
 269050.000    0.415
 269100.000    0.398
 269150.000    0.445
 269200.000    0.459
 269250.000    0.471
 269300.000    0.408
 269350.000    0.460
 269400.000    0.424
 269450.000    0.373
 269500.000    0.401
 269550.000    0.396
 269600.000    0.368
 269650.000    0.413
 269700.000    0.393
 269750.000    0.382
 269800.000    0.341
 269850.000    0.392
 269900.000    0.398
 269950.000    0.414
 270000.000    0.367
 270050.000    0.384
 270100.000    0.429
 270150.000    0.352
 270200.000    0.392
 270250.000    0.447
 270300.000    0.429
 270350.000    0.443
 270400.000    0.437
 270450.000    0.363
 270500.000    0.327
 270550.000    0.335
 270600.000    0.372
 270650.000    0.336
 270700.000    0.356
 270750.000    0.392
 270800.000    0.414
 270850.000    0.429
 270900.000    0.440
 270950.000    0.434
 271000.000    0.349
 271050.000    0.449
 271100.000    0.409
 271150.000    0.380
 271200.000    0.381
 271250.000    0.364
 271300.000    0.362
 271350.000    0.443
 271400.000    0.453
 271450.000    0.381
 271500.000    0.395
 271550.000    0.395
 271600.000    0.452
 271650.000    0.360
 271700.000    0.405
 271750.000    0.318
 271800.000    0.317
 271850.000    0.418
 271900.000    0.351
 271950.000    0.391
 272000.000    0.364
 272050.000    0.388
 272100.000    0.404
 272150.000    0.453
 272200.000    0.337
 272250.000    0.468
 272300.000    0.402
 272350.000    0.385
 272400.000    0.367
 272450.000    0.478
 272500.000    0.380
 272550.000    0.416
 272600.000    0.373
 272650.000    0.412
 272700.000    0.474
 272750.000    0.392
 272800.000    0.438
 272850.000    0.429
 272900.000    0.441
 272950.000    0.451
 273000.000    0.400
 273050.000    0.382
 273100.000    0.400
 273150.000    0.426
 273200.000    0.336
 273250.000    0.386
 273300.000    0.353
 273350.000    0.357
 273400.000    0.353
 273450.000    0.345
 273500.000    0.366
 273550.000    0.393
 273600.000    0.393
 273650.000    0.424
 273700.000    0.364
 273750.000    0.335
 273800.000    0.366
 273850.000    0.407
 273900.000    0.327
 273950.000    0.321
 274000.000    0.360
 274050.000    0.363
 274100.000    0.407
 274150.000    0.450
 274200.000    0.332
 274250.000    0.354
 274300.000    0.410
 274350.000    0.427
 274400.000    0.423
 274450.000    0.360
 274500.000    0.371
 274550.000    0.359
 274600.000    0.390
 274650.000    0.402
 274700.000    0.387
 274750.000    0.418
 274800.000    0.387
 274850.000    0.423
 274900.000    0.428
 274950.000    0.452
 275000.000    0.390
 275050.000    0.470
 275100.000    0.444
 275150.000    0.458
 275200.000    0.409
 275250.000    0.418
 275300.000    0.371
 275350.000    0.410
 275400.000    0.415
 275450.000    0.376
 275500.000    0.343
 275550.000    0.429
 275600.000    0.359
 275650.000    0.440
 275700.000    0.385
 275750.000    0.380
 275800.000    0.375
 275850.000    0.371
 275900.000    0.365
 275950.000    0.398
 276000.000    0.427
 276050.000    0.408
 276100.000    0.374
 276150.000    0.374
 276200.000    0.352
 276250.000    0.392
 276300.000    0.333
 276350.000    0.398
 276400.000    0.333
 276450.000    0.406
 276500.000    0.355
 276550.000    0.380
 276600.000    0.382
 276650.000    0.336
 276700.000    0.407
 276750.000    0.415
 276800.000    0.339
 276850.000    0.400
 276900.000    0.338
 276950.000    0.382
 277000.000    0.391
 277050.000    0.322
 277100.000    0.437
 277150.000    0.331
 277200.000    0.343
 277250.000    0.380
 277300.000    0.342
 277350.000    0.388
 277400.000    0.357
 277450.000    0.361
 277500.000    0.462
 277550.000    0.362
 277600.000    0.398
 277650.000    0.425
 277700.000    0.369
 277750.000    0.371
 277800.000    0.411
 277850.000    0.353
 277900.000    0.344
 277950.000    0.348
 278000.000    0.408
 278050.000    0.360
 278100.000    0.432
 278150.000    0.379
 278200.000    0.412
 278250.000    0.391
 278300.000    0.395
 278350.000    0.391
 278400.000    0.390
 278450.000    0.391
 278500.000    0.382
 278550.000    0.336
 278600.000    0.373
 278650.000    0.374
 278700.000    0.358
 278750.000    0.362
 278800.000    0.426
 278850.000    0.394
 278900.000    0.364
 278950.000    0.377
 279000.000    0.451
 279050.000    0.393
 279100.000    0.409
 279150.000    0.400
 279200.000    0.467
 279250.000    0.404
 279300.000    0.363
 279350.000    0.376
 279400.000    0.412
 279450.000    0.401
 279500.000    0.406
 279550.000    0.401
 279600.000    0.455
 279650.000    0.359
 279700.000    0.430
 279750.000    0.369
 279800.000    0.440
 279850.000    0.405
 279900.000    0.417
 279950.000    0.373
 280000.000    0.382
 280050.000    0.333
 280100.000    0.431
 280150.000    0.392
 280200.000    0.393
 280250.000    0.382
 280300.000    0.384
 280350.000    0.350
 280400.000    0.371
 280450.000    0.379
 280500.000    0.395
 280550.000    0.397
 280600.000    0.383
 280650.000    0.385
 280700.000    0.417
 280750.000    0.370
 280800.000    0.383
 280850.000    0.363
 280900.000    0.439
 280950.000    0.378
 281000.000    0.474
 281050.000    0.372
 281100.000    0.390
 281150.000    0.385
 281200.000    0.415
 281250.000    0.365
 281300.000    0.377
 281350.000    0.389
 281400.000    0.406
 281450.000    0.454
 281500.000    0.363
 281550.000    0.415
 281600.000    0.383
 281650.000    0.448
 281700.000    0.398
 281750.000    0.380
 281800.000    0.320
 281850.000    0.401
 281900.000    0.444
 281950.000    0.395
 282000.000    0.325
 282050.000    0.364
 282100.000    0.428
 282150.000    0.444
 282200.000    0.374
 282250.000    0.301
 282300.000    0.409
 282350.000    0.415
 282400.000    0.397
 282450.000    0.396
 282500.000    0.372
 282550.000    0.372
 282600.000    0.427
 282650.000    0.429
 282700.000    0.446
 282750.000    0.389
 282800.000    0.422
 282850.000    0.406
 282900.000    0.448
 282950.000    0.456
 283000.000    0.474
 283050.000    0.429
 283100.000    0.337
 283150.000    0.455
 283200.000    0.462
 283250.000    0.466
 283300.000    0.431
 283350.000    0.466
 283400.000    0.355
 283450.000    0.440
 283500.000    0.431
 283550.000    0.459
 283600.000    0.414
 283650.000    0.426
 283700.000    0.462
 283750.000    0.462
 283800.000    0.464
 283850.000    0.466
 283900.000    0.449
 283950.000    0.469
 284000.000    0.468
 284050.000    0.463
 284100.000    0.457
 284150.000    0.465
 284200.000    0.462
 284250.000    0.471
 284300.000    0.440
 284350.000    0.481
 284400.000    0.480
 284450.000    0.433
 284500.000    0.477
 284550.000    0.466
 284600.000    0.423
 284650.000    0.465
 284700.000    0.454
 284750.000    0.459
 284800.000    0.471
 284850.000    0.432
 284900.000    0.474
 284950.000    0.464
 285000.000    0.468
 285050.000    0.475
 285100.000    0.476
 285150.000    0.458
 285200.000    0.457
 285250.000    0.477
 285300.000    0.442
 285350.000    0.448
 285400.000    0.444
 285450.000    0.476
 285500.000    0.465
 285550.000    0.485
 285600.000    0.427
 285650.000    0.475
 285700.000    0.471
 285750.000    0.470
 285800.000    0.448
 285850.000    0.471
 285900.000    0.470
 285950.000    0.440
 286000.000    0.485
 286050.000    0.465
 286100.000    0.453
 286150.000    0.464
 286200.000    0.472
 286250.000    0.472
 286300.000    0.474
 286350.000    0.481
 286400.000    0.464
 286450.000    0.447
 286500.000    0.477
 286550.000    0.411
 286600.000    0.458
 286650.000    0.471
 286700.000    0.455
 286750.000    0.424
 286800.000    0.399
 286850.000    0.439
 286900.000    0.445
 286950.000    0.410
 287000.000    0.462
 287050.000    0.448
 287100.000    0.471
 287150.000    0.484
 287200.000    0.450
 287250.000    0.470
 287300.000    0.455
 287350.000    0.407
 287400.000    0.465
 287450.000    0.473
 287500.000    0.453
 287550.000    0.398
 287600.000    0.459
 287650.000    0.413
 287700.000    0.459
 287750.000    0.360
 287800.000    0.464
 287850.000    0.474
 287900.000    0.474
 287950.000    0.469
 288000.000    0.434
 288050.000    0.470
 288100.000    0.468
 288150.000    0.473
 288200.000    0.417
 288250.000    0.416
 288300.000    0.474
 288350.000    0.473
 288400.000    0.466
 288450.000    0.443
 288500.000    0.404
 288550.000    0.387
 288600.000    0.424
 288650.000    0.369
 288700.000    0.411
 288750.000    0.450
 288800.000    0.405
 288850.000    0.417
 288900.000    0.405
 288950.000    0.429
 289000.000    0.423
 289050.000    0.393
 289100.000    0.408
 289150.000    0.434
 289200.000    0.385
 289250.000    0.452
 289300.000    0.409
 289350.000    0.460
 289400.000    0.471
 289450.000    0.463
 289500.000    0.424
 289550.000    0.417
 289600.000    0.417
 289650.000    0.467
 289700.000    0.456
 289750.000    0.471
 289800.000    0.425
 289850.000    0.412
 289900.000    0.461
 289950.000    0.475
 290000.000    0.449
 290050.000    0.457
 290100.000    0.369
 290150.000    0.380
 290200.000    0.434
 290250.000    0.458
 290300.000    0.339
 290350.000    0.430
 290400.000    0.445
 290450.000    0.389
 290500.000    0.438
 290550.000    0.441
 290600.000    0.449
 290650.000    0.416
 290700.000    0.413
 290750.000    0.459
 290800.000    0.464
 290850.000    0.464
 290900.000    0.450
 290950.000    0.478
 291000.000    0.458
 291050.000    0.446
 291100.000    0.395
 291150.000    0.448
 291200.000    0.430
 291250.000    0.462
 291300.000    0.437
 291350.000    0.455
 291400.000    0.455
 291450.000    0.464
 291500.000    0.463
 291550.000    0.458
 291600.000    0.462
 291650.000    0.442
 291700.000    0.472
 291750.000    0.477
 291800.000    0.462
 291850.000    0.419
 291900.000    0.406
 291950.000    0.446
 292000.000    0.454
 292050.000    0.444
 292100.000    0.474
 292150.000    0.464
 292200.000    0.470
 292250.000    0.434
 292300.000    0.419
 292350.000    0.457
 292400.000    0.447
 292450.000    0.462
 292500.000    0.461
 292550.000    0.459
 292600.000    0.471
 292650.000    0.452
 292700.000    0.457
 292750.000    0.446
 292800.000    0.455
 292850.000    0.471
 292900.000    0.445
 292950.000    0.469
 293000.000    0.454
 293050.000    0.454
 293100.000    0.450
 293150.000    0.465
 293200.000    0.473
 293250.000    0.450
 293300.000    0.476
 293350.000    0.441
 293400.000    0.479
 293450.000    0.476
 293500.000    0.455
 293550.000    0.474
 293600.000    0.469
 293650.000    0.476
 293700.000    0.461
 293750.000    0.463
 293800.000    0.464
 293850.000    0.471
 293900.000    0.473
 293950.000    0.447
 294000.000    0.463
 294050.000    0.460
 294100.000    0.450
 294150.000    0.474
 294200.000    0.447
 294250.000    0.485
 294300.000    0.471
 294350.000    0.479
 294400.000    0.468
 294450.000    0.466
 294500.000    0.465
 294550.000    0.464
 294600.000    0.435
 294650.000    0.467
 294700.000    0.462
 294750.000    0.473
 294800.000    0.469
 294850.000    0.463
 294900.000    0.462
 294950.000    0.401
 295000.000    0.475
 295050.000    0.456
 295100.000    0.457
 295150.000    0.475
 295200.000    0.472
 295250.000    0.452
 295300.000    0.450
 295350.000    0.411
 295400.000    0.437
 295450.000    0.436
 295500.000    0.446
 295550.000    0.393
 295600.000    0.431
 295650.000    0.433
 295700.000    0.409
 295750.000    0.434
 295800.000    0.481
 295850.000    0.456
 295900.000    0.444
 295950.000    0.455
 296000.000    0.433
 296050.000    0.476
 296100.000    0.447
 296150.000    0.475
 296200.000    0.461
 296250.000    0.477
 296300.000    0.470
 296350.000    0.471
 296400.000    0.460
 296450.000    0.454
 296500.000    0.462
 296550.000    0.449
 296600.000    0.439
 296650.000    0.480
 296700.000    0.441
 296750.000    0.436
 296800.000    0.434
 296850.000    0.474
 296900.000    0.412
 296950.000    0.452
 297000.000    0.479
 297050.000    0.471
 297100.000    0.463
 297150.000    0.467
 297200.000    0.459
 297250.000    0.453
 297300.000    0.456
 297350.000    0.468
 297400.000    0.475
 297450.000    0.475
 297500.000    0.469
 297550.000    0.484
 297600.000    0.470
 297650.000    0.448
 297700.000    0.477
 297750.000    0.459
 297800.000    0.446
 297850.000    0.474
 297900.000    0.433
 297950.000    0.481
 298000.000    0.446
 298050.000    0.449
 298100.000    0.442
 298150.000    0.464
 298200.000    0.460
 298250.000    0.469
 298300.000    0.449
 298350.000    0.440
 298400.000    0.424
 298450.000    0.467
 298500.000    0.467
 298550.000    0.465
 298600.000    0.475
 298650.000    0.450
 298700.000    0.455
 298750.000    0.448
 298800.000    0.446
 298850.000    0.465
 298900.000    0.468
 298950.000    0.465
 299000.000    0.452
 299050.000    0.444
 299100.000    0.466
 299150.000    0.472
 299200.000    0.455
 299250.000    0.472
 299300.000    0.460
 299350.000    0.479
 299400.000    0.465
 299450.000    0.463
 299500.000    0.485
 299550.000    0.463
 299600.000    0.456
 299650.000    0.427
 299700.000    0.437
 299750.000    0.475
 299800.000    0.470
 299850.000    0.460
 299900.000    0.439
 299950.000    0.467
 300000.000    0.470
 300050.000    0.472
 300100.000    0.467
 300150.000    0.481
 300200.000    0.481
 300250.000    0.465
 300300.000    0.464
 300350.000    0.475
 300400.000    0.434
 300450.000    0.451
 300500.000    0.472
 300550.000    0.448
 300600.000    0.465
 300650.000    0.468
 300700.000    0.451
 300750.000    0.475
 300800.000    0.400
 300850.000    0.431
 300900.000    0.476
 300950.000    0.432
 301000.000    0.447
 301050.000    0.397
 301100.000    0.480
 301150.000    0.448
 301200.000    0.471
 301250.000    0.412
 301300.000    0.459
 301350.000    0.446
 301400.000    0.414
 301450.000    0.380
 301500.000    0.448
 301550.000    0.401
 301600.000    0.429
 301650.000    0.462
 301700.000    0.420
 301750.000    0.433
 301800.000    0.429
 301850.000    0.469
 301900.000    0.489
 301950.000    0.478
 302000.000    0.466
 302050.000    0.445
 302100.000    0.460
 302150.000    0.450
 302200.000    0.482
 302250.000    0.396
 302300.000    0.448
 302350.000    0.469
 302400.000    0.439
 302450.000    0.470
 302500.000    0.471
 302550.000    0.418
 302600.000    0.469
 302650.000    0.457
 302700.000    0.473
 302750.000    0.456
 302800.000    0.471
 302850.000    0.434
 302900.000    0.444
 302950.000    0.422
 303000.000    0.478
 303050.000    0.472
 303100.000    0.475
 303150.000    0.384
 303200.000    0.448
 303250.000    0.433
 303300.000    0.460
 303350.000    0.461
 303400.000    0.386
 303450.000    0.456
 303500.000    0.457
 303550.000    0.442
 303600.000    0.354
 303650.000    0.467
 303700.000    0.466
 303750.000    0.471
 303800.000    0.476
 303850.000    0.428
 303900.000    0.469
 303950.000    0.440
 304000.000    0.483
 304050.000    0.471
 304100.000    0.455
 304150.000    0.455
 304200.000    0.453
 304250.000    0.441
 304300.000    0.428
 304350.000    0.408
 304400.000    0.423
 304450.000    0.450
 304500.000    0.467
 304550.000    0.459
 304600.000    0.448
 304650.000    0.468
 304700.000    0.455
 304750.000    0.470
 304800.000    0.432
 304850.000    0.454
 304900.000    0.457
 304950.000    0.453
 305000.000    0.421
 305050.000    0.465
 305100.000    0.458
 305150.000    0.452
 305200.000    0.473
 305250.000    0.467
 305300.000    0.436
 305350.000    0.465
 305400.000    0.431
 305450.000    0.459
 305500.000    0.461
 305550.000    0.436
 305600.000    0.444
 305650.000    0.458
 305700.000    0.458
 305750.000    0.472
 305800.000    0.464
 305850.000    0.447
 305900.000    0.437
 305950.000    0.449
 306000.000    0.467
 306050.000    0.440
 306100.000    0.462
 306150.000    0.483
 306200.000    0.476
 306250.000    0.442
 306300.000    0.405
 306350.000    0.456
 306400.000    0.470
 306450.000    0.477
 306500.000    0.440
 306550.000    0.462
 306600.000    0.443
 306650.000    0.463
 306700.000    0.415
 306750.000    0.433
 306800.000    0.436
 306850.000    0.448
 306900.000    0.432
 306950.000    0.442
 307000.000    0.412
 307050.000    0.286
 307100.000    0.429
 307150.000    0.414
 307200.000    0.437
 307250.000    0.402
 307300.000    0.354
 307350.000    0.408
 307400.000    0.418
 307450.000    0.464
 307500.000    0.442
 307550.000    0.414
 307600.000    0.398
 307650.000    0.425
 307700.000    0.450
 307750.000    0.457
 307800.000    0.445
 307850.000    0.331
 307900.000    0.357
 307950.000    0.317
 308000.000    0.423
 308050.000    0.294
 308100.000    0.355
 308150.000    0.448
 308200.000    0.464
 308250.000    0.234
 308300.000    0.417
 308350.000    0.472
 308400.000    0.431
 308450.000    0.471
 308500.000    0.382
 308550.000    0.384
 308600.000    0.461
 308650.000    0.441
 308700.000    0.335
 308750.000    0.463
 308800.000    0.331
 308850.000    0.384
 308900.000    0.446
 308950.000    0.347
 309000.000    0.403
 309050.000    0.445
 309100.000    0.436
 309150.000    0.388
 309200.000    0.357
 309250.000    0.388
 309300.000    0.427
 309350.000    0.405
 309400.000    0.420
 309450.000    0.449
 309500.000    0.354
 309550.000    0.472
 309600.000    0.457
 309650.000    0.431
 309700.000    0.390
 309750.000    0.366
 309800.000    0.333
 309850.000    0.455
 309900.000    0.408
 309950.000    0.398
 310000.000    0.388
 310050.000    0.401
 310100.000    0.459
 310150.000    0.400
 310200.000    0.415
 310250.000    0.447
 310300.000    0.365
 310350.000    0.423
 310400.000    0.407
 310450.000    0.443
 310500.000    0.434
 310550.000    0.411
 310600.000    0.384
 310650.000    0.403
 310700.000    0.399
 310750.000    0.464
 310800.000    0.445
 310850.000    0.453
 310900.000    0.449
 310950.000    0.429
 311000.000    0.486
 311050.000    0.348
 311100.000    0.337
 311150.000    0.364
 311200.000    0.317
 311250.000    0.373
 311300.000    0.349
 311350.000    0.334
 311400.000    0.349
 311450.000    0.404
 311500.000    0.442
 311550.000    0.437
 311600.000    0.411
 311650.000    0.420
 311700.000    0.389
 311750.000    0.360
 311800.000    0.421
 311850.000    0.432
 311900.000    0.458
 311950.000    0.386
 312000.000    0.366
 312050.000    0.419
 312100.000    0.471
 312150.000    0.418
 312200.000    0.389
 312250.000    0.417
 312300.000    0.426
 312350.000    0.437
 312400.000    0.424
 312450.000    0.391
 312500.000    0.370
 312550.000    0.334
 312600.000    0.349
 312650.000    0.389
 312700.000    0.415
 312750.000    0.354
 312800.000    0.434
 312850.000    0.476
 312900.000    0.471
 312950.000    0.469
 313000.000    0.466
 313050.000    0.443
 313100.000    0.388
 313150.000    0.447
 313200.000    0.448
 313250.000    0.406
 313300.000    0.356
 313350.000    0.421
 313400.000    0.419
 313450.000    0.373
 313500.000    0.389
 313550.000    0.401
 313600.000    0.457
 313650.000    0.459
 313700.000    0.395
 313750.000    0.433
 313800.000    0.482
 313850.000    0.421
 313900.000    0.386
 313950.000    0.410
 314000.000    0.366
 314050.000    0.371
 314100.000    0.422
 314150.000    0.460
 314200.000    0.389
 314250.000    0.455
 314300.000    0.416
 314350.000    0.398
 314400.000    0.440
 314450.000    0.423
 314500.000    0.431
 314550.000    0.379
 314600.000    0.389
 314650.000    0.414
 314700.000    0.428
 314750.000    0.439
 314800.000    0.463
 314850.000    0.463
 314900.000    0.418
 314950.000    0.310
 315000.000    0.454
 315050.000    0.394
 315100.000    0.367
 315150.000    0.363
 315200.000    0.414
 315250.000    0.336
 315300.000    0.457
 315350.000    0.469
 315400.000    0.406
 315450.000    0.403
 315500.000    0.351
 315550.000    0.335
 315600.000    0.344
 315650.000    0.335
 315700.000    0.410
 315750.000    0.392
 315800.000    0.326
 315850.000    0.401
 315900.000    0.391
 315950.000    0.386
 316000.000    0.372
 316050.000    0.356
 316100.000    0.373
 316150.000    0.337
 316200.000    0.317
 316250.000    0.356
 316300.000    0.353
 316350.000    0.357
 316400.000    0.309
 316450.000    0.381
 316500.000    0.374
 316550.000    0.382
 316600.000    0.459
 316650.000    0.398
 316700.000    0.434
 316750.000    0.369
 316800.000    0.338
 316850.000    0.359
 316900.000    0.384
 316950.000    0.352
 317000.000    0.388
 317050.000    0.370
 317100.000    0.359
 317150.000    0.419
 317200.000    0.384
 317250.000    0.413
 317300.000    0.388
 317350.000    0.440
 317400.000    0.402
 317450.000    0.444
 317500.000    0.394
 317550.000    0.324
 317600.000    0.383
 317650.000    0.365
 317700.000    0.390
 317750.000    0.355
 317800.000    0.392
 317850.000    0.431
 317900.000    0.340
 317950.000    0.378
 318000.000    0.350
 318050.000    0.408
 318100.000    0.373
 318150.000    0.343
 318200.000    0.426
 318250.000    0.474
 318300.000    0.341
 318350.000    0.365
 318400.000    0.359
 318450.000    0.371
 318500.000    0.384
 318550.000    0.356
 318600.000    0.338
 318650.000    0.275
 318700.000    0.406
 318750.000    0.394
 318800.000    0.364
 318850.000    0.370
 318900.000    0.338
 318950.000    0.410
 319000.000    0.394
 319050.000    0.339
 319100.000    0.394
 319150.000    0.405
 319200.000    0.356
 319250.000    0.398
 319300.000    0.371
 319350.000    0.375
 319400.000    0.395
 319450.000    0.385
 319500.000    0.405
 319550.000    0.398
 319600.000    0.401
 319650.000    0.383
 319700.000    0.396
 319750.000    0.430
 319800.000    0.371
 319850.000    0.395
 319900.000    0.393
 319950.000    0.361
 320000.000    0.299
 320050.000    0.343
 320100.000    0.360
 320150.000    0.314
 320200.000    0.347
 320250.000    0.358
 320300.000    0.360
 320350.000    0.358
 320400.000    0.422
 320450.000    0.369
 320500.000    0.343
 320550.000    0.366
 320600.000    0.406
 320650.000    0.392
 320700.000    0.335
 320750.000    0.373
 320800.000    0.365
 320850.000    0.379
 320900.000    0.302
 320950.000    0.360
 321000.000    0.376
 321050.000    0.373
 321100.000    0.375
 321150.000    0.390
 321200.000    0.369
 321250.000    0.353
 321300.000    0.330
 321350.000    0.379
 321400.000    0.359
 321450.000    0.333
 321500.000    0.264
 321550.000    0.319
 321600.000    0.337
 321650.000    0.429
 321700.000    0.420
 321750.000    0.378
 321800.000    0.351
 321850.000    0.351
 321900.000    0.397
 321950.000    0.371
 322000.000    0.376
 322050.000    0.420
 322100.000    0.435
 322150.000    0.395
 322200.000    0.356
 322250.000    0.360
 322300.000    0.372
 322350.000    0.379
 322400.000    0.400
 322450.000    0.365
 322500.000    0.329
 322550.000    0.316
 322600.000    0.345
 322650.000    0.413
 322700.000    0.315
 322750.000    0.396
 322800.000    0.324
 322850.000    0.375
 322900.000    0.314
 322950.000    0.350
 323000.000    0.396
 323050.000    0.381
 323100.000    0.368
 323150.000    0.382
 323200.000    0.391
 323250.000    0.391
 323300.000    0.368
 323350.000    0.438
 323400.000    0.362
 323450.000    0.359
 323500.000    0.368
 323550.000    0.384
 323600.000    0.433
 323650.000    0.382
 323700.000    0.387
 323750.000    0.378
 323800.000    0.404
 323850.000    0.401
 323900.000    0.272
 323950.000    0.328
 324000.000    0.390
 324050.000    0.476
 324100.000    0.370
 324150.000    0.353
 324200.000    0.374
 324250.000    0.352
 324300.000    0.362
 324350.000    0.368
 324400.000    0.373
 324450.000    0.332
 324500.000    0.331
 324550.000    0.306
 324600.000    0.339
 324650.000    0.385
 324700.000    0.342
 324750.000    0.362
 324800.000    0.333
 324850.000    0.370
 324900.000    0.353
 324950.000    0.376
 325000.000    0.389
 325050.000    0.352
 325100.000    0.351
 325150.000    0.388
 325200.000    0.336
 325250.000    0.343
 325300.000    0.310
 325350.000    0.336
 325400.000    0.366
 325450.000    0.340
 325500.000    0.366
 325550.000    0.382
 325600.000    0.343
 325650.000    0.357
 325700.000    0.365
 325750.000    0.401
 325800.000    0.346
 325850.000    0.388
 325900.000    0.395
 325950.000    0.403
 326000.000    0.297
 326050.000    0.423
 326100.000    0.416
 326150.000    0.374
 326200.000    0.382
 326250.000    0.411
 326300.000    0.349
 326350.000    0.362
 326400.000    0.387
 326450.000    0.409
 326500.000    0.386
 326550.000    0.387
 326600.000    0.386
 326650.000    0.457
 326700.000    0.371
 326750.000    0.378
 326800.000    0.341
 326850.000    0.335
 326900.000    0.375
 326950.000    0.407
 327000.000    0.378
 327050.000    0.364
 327100.000    0.352
 327150.000    0.361
 327200.000    0.385
 327250.000    0.375
 327300.000    0.409
 327350.000    0.324
 327400.000    0.390
 327450.000    0.369
 327500.000    0.325
 327550.000    0.321
 327600.000    0.340
 327650.000    0.321
 327700.000    0.367
 327750.000    0.355
 327800.000    0.319
 327850.000    0.329
 327900.000    0.309
 327950.000    0.449
 328000.000    0.383
 328050.000    0.392
 328100.000    0.444
 328150.000    0.432
 328200.000    0.469
 328250.000    0.298
 328300.000    0.388
 328350.000    0.372
 328400.000    0.382
 328450.000    0.383
 328500.000    0.418
 328550.000    0.480
 328600.000    0.396
 328650.000    0.436
 328700.000    0.440
 328750.000    0.347
 328800.000    0.335
 328850.000    0.377
 328900.000    0.368
 328950.000    0.402
 329000.000    0.364
 329050.000    0.353
 329100.000    0.340
 329150.000    0.328
 329200.000    0.349
 329250.000    0.363
 329300.000    0.373
 329350.000    0.353
 329400.000    0.343
 329450.000    0.338
 329500.000    0.381
 329550.000    0.355
 329600.000    0.297
 329650.000    0.352
 329700.000    0.353
 329750.000    0.390
 329800.000    0.338
 329850.000    0.307
 329900.000    0.315
 329950.000    0.374
 330000.000    0.401
 330050.000    0.390
 330100.000    0.340
 330150.000    0.391
 330200.000    0.386
 330250.000    0.417
 330300.000    0.411
 330350.000    0.352
 330400.000    0.363
 330450.000    0.364
 330500.000    0.357
 330550.000    0.363
 330600.000    0.309
 330650.000    0.356
 330700.000    0.369
 330750.000    0.353
 330800.000    0.294
 330850.000    0.382
 330900.000    0.344
 330950.000    0.364
 331000.000    0.305
 331050.000    0.362
 331100.000    0.313
 331150.000    0.346
 331200.000    0.387
 331250.000    0.332
 331300.000    0.323
 331350.000    0.371
 331400.000    0.368
 331450.000    0.320
 331500.000    0.291
 331550.000    0.384
 331600.000    0.312
 331650.000    0.363
 331700.000    0.353
 331750.000    0.368
 331800.000    0.358
 331850.000    0.363
 331900.000    0.376
 331950.000    0.360
 332000.000    0.372
 332050.000    0.344
 332100.000    0.356
 332150.000    0.365
 332200.000    0.335
 332250.000    0.307
 332300.000    0.358
 332350.000    0.356
 332400.000    0.369
 332450.000    0.338
 332500.000    0.384
 332550.000    0.350
 332600.000    0.353
 332650.000    0.390
 332700.000    0.371
 332750.000    0.454
 332800.000    0.326
 332850.000    0.327
 332900.000    0.348
 332950.000    0.390
 333000.000    0.321
 333050.000    0.351
 333100.000    0.388
 333150.000    0.379
 333200.000    0.358
 333250.000    0.337
 333300.000    0.345
 333350.000    0.310
 333400.000    0.344
 333450.000    0.343
 333500.000    0.317
 333550.000    0.371
 333600.000    0.358
 333650.000    0.364
 333700.000    0.404
 333750.000    0.346
 333800.000    0.350
 333850.000    0.384
 333900.000    0.352
 333950.000    0.356
 334000.000    0.382
 334050.000    0.309
 334100.000    0.301
 334150.000    0.344
 334200.000    0.344
 334250.000    0.355
 334300.000    0.354
 334350.000    0.406
 334400.000    0.360
 334450.000    0.305
 334500.000    0.399
 334550.000    0.392
 334600.000    0.340
 334650.000    0.413
 334700.000    0.368
 334750.000    0.391
 334800.000    0.359
 334850.000    0.377
 334900.000    0.329
 334950.000    0.336
 335000.000    0.383
 335050.000    0.368
 335100.000    0.332
 335150.000    0.386
 335200.000    0.349
 335250.000    0.414
 335300.000    0.373
 335350.000    0.387
 335400.000    0.361
 335450.000    0.385
 335500.000    0.326
 335550.000    0.343
 335600.000    0.381
 335650.000    0.337
 335700.000    0.412
 335750.000    0.368
 335800.000    0.386
 335850.000    0.379
 335900.000    0.383
 335950.000    0.357
 336000.000    0.386
 336050.000    0.378
 336100.000    0.373
 336150.000    0.376
 336200.000    0.368
 336250.000    0.373
 336300.000    0.303
 336350.000    0.374
 336400.000    0.357
 336450.000    0.366
 336500.000    0.380
 336550.000    0.408
 336600.000    0.397
 336650.000    0.361
 336700.000    0.340
 336750.000    0.393
 336800.000    0.341
 336850.000    0.378
 336900.000    0.300
 336950.000    0.392
 337000.000    0.398
 337050.000    0.372
 337100.000    0.414
 337150.000    0.378
 337200.000    0.373
 337250.000    0.368
 337300.000    0.349
 337350.000    0.356
 337400.000    0.331
 337450.000    0.389
 337500.000    0.368
 337550.000    0.322
 337600.000    0.375
 337650.000    0.386
 337700.000    0.364
 337750.000    0.343
 337800.000    0.316
 337850.000    0.361
 337900.000    0.331
 337950.000    0.372
 338000.000    0.362
 338050.000    0.360
 338100.000    0.348
 338150.000    0.357
 338200.000    0.400
 338250.000    0.402
 338300.000    0.376
 338350.000    0.362
 338400.000    0.348
 338450.000    0.438
 338500.000    0.398
 338550.000    0.366
 338600.000    0.326
 338650.000    0.390
 338700.000    0.290
 338750.000    0.369
 338800.000    0.317
 338850.000    0.323
 338900.000    0.372
 338950.000    0.335
 339000.000    0.291
 339050.000    0.351
 339100.000    0.400
 339150.000    0.377
 339200.000    0.396
 339250.000    0.310
 339300.000    0.333
 339350.000    0.427
 339400.000    0.352
 339450.000    0.376
 339500.000    0.358
 339550.000    0.340
 339600.000    0.397
 339650.000    0.371
 339700.000    0.340
 339750.000    0.368
 339800.000    0.372
 339850.000    0.322
 339900.000    0.389
 339950.000    0.371
 340000.000    0.341
 340050.000    0.370
 340100.000    0.399
 340150.000    0.323
 340200.000    0.347
 340250.000    0.348
 340300.000    0.380
 340350.000    0.375
 340400.000    0.379
 340450.000    0.353
 340500.000    0.406
 340550.000    0.379
 340600.000    0.352
 340650.000    0.402
 340700.000    0.391
 340750.000    0.368
 340800.000    0.403
 340850.000    0.424
 340900.000    0.383
 340950.000    0.391
 341000.000    0.456
 341050.000    0.382
 341100.000    0.376
 341150.000    0.384
 341200.000    0.374
 341250.000    0.383
 341300.000    0.422
 341350.000    0.462
 341400.000    0.377
 341450.000    0.379
 341500.000    0.335
 341550.000    0.371
 341600.000    0.356
 341650.000    0.468
 341700.000    0.384
 341750.000    0.384
 341800.000    0.365
 341850.000    0.393
 341900.000    0.367
 341950.000    0.385
 342000.000    0.345
 342050.000    0.414
 342100.000    0.351
 342150.000    0.369
 342200.000    0.415
 342250.000    0.408
 342300.000    0.351
 342350.000    0.371
 342400.000    0.390
 342450.000    0.361
 342500.000    0.375
 342550.000    0.450
 342600.000    0.409
 342650.000    0.386
 342700.000    0.410
 342750.000    0.436
 342800.000    0.442
 342850.000    0.414
 342900.000    0.432
 342950.000    0.389
 343000.000    0.346
 343050.000    0.399
 343100.000    0.400
 343150.000    0.377
 343200.000    0.312
 343250.000    0.406
 343300.000    0.400
 343350.000    0.387
 343400.000    0.374
 343450.000    0.376
 343500.000    0.391
 343550.000    0.406
 343600.000    0.376
 343650.000    0.379
 343700.000    0.415
 343750.000    0.332
 343800.000    0.305
 343850.000    0.376
 343900.000    0.369
 343950.000    0.333
 344000.000    0.391
 344050.000    0.431
 344100.000    0.348
 344150.000    0.380
 344200.000    0.435
 344250.000    0.371
 344300.000    0.398
 344350.000    0.448
 344400.000    0.395
 344450.000    0.398
 344500.000    0.379
 344550.000    0.376
 344600.000    0.381
 344650.000    0.308
 344700.000    0.385
 344750.000    0.315
 344800.000    0.381
 344850.000    0.382
 344900.000    0.402
 344950.000    0.416
 345000.000    0.370
 345050.000    0.421
 345100.000    0.393
 345150.000    0.401
 345200.000    0.390
 345250.000    0.374
 345300.000    0.358
 345350.000    0.433
 345400.000    0.358
 345450.000    0.419
 345500.000    0.405
 345550.000    0.396
 345600.000    0.467
 345650.000    0.409
 345700.000    0.393
 345750.000    0.398
 345800.000    0.441
 345850.000    0.408
 345900.000    0.389
 345950.000    0.446
 346000.000    0.400
 346050.000    0.342
 346100.000    0.384
 346150.000    0.390
 346200.000    0.416
 346250.000    0.395
 346300.000    0.389
 346350.000    0.381
 346400.000    0.363
 346450.000    0.328
 346500.000    0.396
 346550.000    0.376
 346600.000    0.376
 346650.000    0.378
 346700.000    0.348
 346750.000    0.368
 346800.000    0.364
 346850.000    0.373
 346900.000    0.396
 346950.000    0.349
 347000.000    0.378
 347050.000    0.342
 347100.000    0.391
 347150.000    0.400
 347200.000    0.382
 347250.000    0.383
 347300.000    0.333
 347350.000    0.371
 347400.000    0.310
 347450.000    0.375
 347500.000    0.355
 347550.000    0.388
 347600.000    0.365
 347650.000    0.393
 347700.000    0.335
 347750.000    0.373
 347800.000    0.323
 347850.000    0.337
 347900.000    0.385
 347950.000    0.366
 348000.000    0.348
 348050.000    0.324
 348100.000    0.385
 348150.000    0.364
 348200.000    0.381
 348250.000    0.361
 348300.000    0.351
 348350.000    0.354
 348400.000    0.337
 348450.000    0.349
 348500.000    0.368
 348550.000    0.368
 348600.000    0.332
 348650.000    0.285
 348700.000    0.375
 348750.000    0.420
 348800.000    0.407
 348850.000    0.393
 348900.000    0.342
 348950.000    0.393
 349000.000    0.376
 349050.000    0.387
 349100.000    0.345
 349150.000    0.371
 349200.000    0.391
 349250.000    0.320
 349300.000    0.322
 349350.000    0.349
 349400.000    0.306
 349450.000    0.377
 349500.000    0.385
 349550.000    0.384
 349600.000    0.389
 349650.000    0.309
 349700.000    0.370
 349750.000    0.380
 349800.000    0.389
 349850.000    0.316
 349900.000    0.349
 349950.000    0.363
 350000.000    0.356
 350050.000    0.328
 350100.000    0.390
 350150.000    0.367
 350200.000    0.368
 350250.000    0.356
 350300.000    0.385
 350350.000    0.357
 350400.000    0.352
 350450.000    0.392
 350500.000    0.361
 350550.000    0.332
 350600.000    0.380
 350650.000    0.330
 350700.000    0.365
 350750.000    0.401
 350800.000    0.415
 350850.000    0.354
 350900.000    0.382
 350950.000    0.342
 351000.000    0.385
 351050.000    0.385
 351100.000    0.310
 351150.000    0.347
 351200.000    0.350
 351250.000    0.343
 351300.000    0.306
 351350.000    0.347
 351400.000    0.351
 351450.000    0.429
 351500.000    0.314
 351550.000    0.333
 351600.000    0.340
 351650.000    0.329
 351700.000    0.366
 351750.000    0.259
 351800.000    0.321
 351850.000    0.321
 351900.000    0.300
 351950.000    0.379
 352000.000    0.289
 352050.000    0.333
 352100.000    0.292
 352150.000    0.392
 352200.000    0.386
 352250.000    0.347
 352300.000    0.341
 352350.000    0.292
 352400.000    0.391
 352450.000    0.351
 352500.000    0.402
 352550.000    0.361
 352600.000    0.316
 352650.000    0.344
 352700.000    0.368
 352750.000    0.355
 352800.000    0.382
 352850.000    0.347
 352900.000    0.311
 352950.000    0.386
 353000.000    0.374
 353050.000    0.324
 353100.000    0.297
 353150.000    0.308
 353200.000    0.354
 353250.000    0.322
 353300.000    0.355
 353350.000    0.357
 353400.000    0.375
 353450.000    0.330
 353500.000    0.296
 353550.000    0.289
 353600.000    0.367
 353650.000    0.299
 353700.000    0.355
 353750.000    0.429
 353800.000    0.308
 353850.000    0.369
 353900.000    0.407
 353950.000    0.350
 354000.000    0.344
 354050.000    0.299
 354100.000    0.351
 354150.000    0.374
 354200.000    0.370
 354250.000    0.330
 354300.000    0.384
 354350.000    0.347
 354400.000    0.391
 354450.000    0.332
 354500.000    0.316
 354550.000    0.328
 354600.000    0.328
 354650.000    0.355
 354700.000    0.279
 354750.000    0.380
 354800.000    0.438
 354850.000    0.370
 354900.000    0.405
 354950.000    0.354
 355000.000    0.338
 355050.000    0.346
 355100.000    0.353
 355150.000    0.348
 355200.000    0.377
 355250.000    0.336
 355300.000    0.368
 355350.000    0.344
 355400.000    0.377
 355450.000    0.355
 355500.000    0.352
 355550.000    0.337
 355600.000    0.320
 355650.000    0.342
 355700.000    0.364
 355750.000    0.369
 355800.000    0.359
 355850.000    0.384
 355900.000    0.355
 355950.000    0.302
 356000.000    0.348
 356050.000    0.336
 356100.000    0.350
 356150.000    0.352
 356200.000    0.356
 356250.000    0.307
 356300.000    0.315
 356350.000    0.327
 356400.000    0.399
 356450.000    0.367
 356500.000    0.381
 356550.000    0.334
 356600.000    0.339
 356650.000    0.330
 356700.000    0.381
 356750.000    0.277
 356800.000    0.387
 356850.000    0.369
 356900.000    0.398
 356950.000    0.381
 357000.000    0.396
 357050.000    0.369
 357100.000    0.388
 357150.000    0.373
 357200.000    0.385
 357250.000    0.359
 357300.000    0.379
 357350.000    0.389
 357400.000    0.341
 357450.000    0.356
 357500.000    0.370
 357550.000    0.315
 357600.000    0.342
 357650.000    0.325
 357700.000    0.357
 357750.000    0.347
 357800.000    0.377
 357850.000    0.348
 357900.000    0.347
 357950.000    0.380
 358000.000    0.350
 358050.000    0.290
 358100.000    0.387
 358150.000    0.378
 358200.000    0.339
 358250.000    0.337
 358300.000    0.338
 358350.000    0.336
 358400.000    0.340
 358450.000    0.345
 358500.000    0.333
 358550.000    0.343
 358600.000    0.345
 358650.000    0.348
 358700.000    0.381
 358750.000    0.359
 358800.000    0.330
 358850.000    0.365
 358900.000    0.301
 358950.000    0.402
 359000.000    0.386
 359050.000    0.411
 359100.000    0.329
 359150.000    0.357
 359200.000    0.360
 359250.000    0.319
 359300.000    0.352
 359350.000    0.353
 359400.000    0.389
 359450.000    0.383
 359500.000    0.333
 359550.000    0.382
 359600.000    0.346
 359650.000    0.465
 359700.000    0.361
 359750.000    0.363
 359800.000    0.361
 359850.000    0.420
 359900.000    0.348
 359950.000    0.300
 360000.000    0.377
 360050.000    0.334
 360100.000    0.334
 360150.000    0.317
 360200.000    0.365
 360250.000    0.346
 360300.000    0.333
 360350.000    0.361
 360400.000    0.338
 360450.000    0.373
 360500.000    0.455
 360550.000    0.355
 360600.000    0.366
 360650.000    0.382
 360700.000    0.366
 360750.000    0.362
 360800.000    0.388
 360850.000    0.355
 360900.000    0.401
 360950.000    0.401
 361000.000    0.362
 361050.000    0.341
 361100.000    0.362
 361150.000    0.337
 361200.000    0.404
 361250.000    0.372
 361300.000    0.333
 361350.000    0.323
 361400.000    0.375
 361450.000    0.349
 361500.000    0.367
 361550.000    0.366
 361600.000    0.332
 361650.000    0.362
 361700.000    0.369
 361750.000    0.399
 361800.000    0.315
 361850.000    0.377
 361900.000    0.360
 361950.000    0.387
 362000.000    0.344
 362050.000    0.373
 362100.000    0.313
 362150.000    0.305
 362200.000    0.345
 362250.000    0.382
 362300.000    0.331
 362350.000    0.322
 362400.000    0.324
 362450.000    0.356
 362500.000    0.372
 362550.000    0.351
 362600.000    0.364
 362650.000    0.348
 362700.000    0.325
 362750.000    0.383
 362800.000    0.348
 362850.000    0.355
 362900.000    0.294
 362950.000    0.297
 363000.000    0.331
 363050.000    0.383
 363100.000    0.299
 363150.000    0.336
 363200.000    0.357
 363250.000    0.333
 363300.000    0.315
 363350.000    0.380
 363400.000    0.364
 363450.000    0.377
 363500.000    0.346
 363550.000    0.301
 363600.000    0.326
 363650.000    0.346
 363700.000    0.360
 363750.000    0.387
 363800.000    0.399
 363850.000    0.331
 363900.000    0.353
 363950.000    0.356
 364000.000    0.358
 364050.000    0.313
 364100.000    0.383
 364150.000    0.387
 364200.000    0.364
 364250.000    0.377
 364300.000    0.359
 364350.000    0.369
 364400.000    0.400
 364450.000    0.344
 364500.000    0.374
 364550.000    0.321
 364600.000    0.383
 364650.000    0.375
 364700.000    0.375
 364750.000    0.338
 364800.000    0.348
 364850.000    0.358
 364900.000    0.344
 364950.000    0.382
 365000.000    0.277
 365050.000    0.356
 365100.000    0.298
 365150.000    0.401
 365200.000    0.326
 365250.000    0.334
 365300.000    0.430
 365350.000    0.422
 365400.000    0.400
 365450.000    0.384
 365500.000    0.336
 365550.000    0.363
 365600.000    0.302
 365650.000    0.341
 365700.000    0.395
 365750.000    0.316
 365800.000    0.361
 365850.000    0.404
 365900.000    0.386
 365950.000    0.384
 366000.000    0.369
 366050.000    0.401
 366100.000    0.349
 366150.000    0.358
 366200.000    0.334
 366250.000    0.379
 366300.000    0.407
 366350.000    0.327
 366400.000    0.384
 366450.000    0.376
 366500.000    0.344
 366550.000    0.321
 366600.000    0.349
 366650.000    0.326
 366700.000    0.362
 366750.000    0.383
 366800.000    0.346
 366850.000    0.398
 366900.000    0.339
 366950.000    0.338
 367000.000    0.381
 367050.000    0.355
 367100.000    0.364
 367150.000    0.447
 367200.000    0.379
 367250.000    0.361
 367300.000    0.374
 367350.000    0.395
 367400.000    0.364
 367450.000    0.386
 367500.000    0.404
 367550.000    0.378
 367600.000    0.357
 367650.000    0.361
 367700.000    0.336
 367750.000    0.317
 367800.000    0.352
 367850.000    0.372
 367900.000    0.337
 367950.000    0.381
 368000.000    0.399
 368050.000    0.360
 368100.000    0.372
 368150.000    0.388
 368200.000    0.351
 368250.000    0.461
 368300.000    0.352
 368350.000    0.357
 368400.000    0.391
 368450.000    0.357
 368500.000    0.385
 368550.000    0.388
 368600.000    0.378
 368650.000    0.374
 368700.000    0.405
 368750.000    0.356
 368800.000    0.338
 368850.000    0.404
 368900.000    0.358
 368950.000    0.367
 369000.000    0.393
 369050.000    0.418
 369100.000    0.363
 369150.000    0.324
 369200.000    0.326
 369250.000    0.376
 369300.000    0.294
 369350.000    0.321
 369400.000    0.334
 369450.000    0.366
 369500.000    0.348
 369550.000    0.369
 369600.000    0.369
 369650.000    0.354
 369700.000    0.374
 369750.000    0.411
 369800.000    0.341
 369850.000    0.329
 369900.000    0.358
 369950.000    0.349
 370000.000    0.378
 370050.000    0.340
 370100.000    0.317
 370150.000    0.347
 370200.000    0.356
 370250.000    0.317
 370300.000    0.318
 370350.000    0.344
 370400.000    0.287
 370450.000    0.365
 370500.000    0.393
 370550.000    0.372
 370600.000    0.333
 370650.000    0.396
 370700.000    0.363
 370750.000    0.351
 370800.000    0.367
 370850.000    0.362
 370900.000    0.287
 370950.000    0.370
 371000.000    0.324
 371050.000    0.344
 371100.000    0.379
 371150.000    0.357
 371200.000    0.385
 371250.000    0.345
 371300.000    0.308
 371350.000    0.336
 371400.000    0.366
 371450.000    0.299
 371500.000    0.362
 371550.000    0.362
 371600.000    0.404
 371650.000    0.383
 371700.000    0.382
 371750.000    0.314
 371800.000    0.315
 371850.000    0.348
 371900.000    0.359
 371950.000    0.368
 372000.000    0.309
 372050.000    0.381
 372100.000    0.367
 372150.000    0.313
 372200.000    0.336
 372250.000    0.317
 372300.000    0.356
 372350.000    0.330
 372400.000    0.337
 372450.000    0.344
 372500.000    0.352
 372550.000    0.403
 372600.000    0.358
 372650.000    0.322
 372700.000    0.350
 372750.000    0.356
 372800.000    0.344
 372850.000    0.353
 372900.000    0.371
 372950.000    0.349
 373000.000    0.394
 373050.000    0.352
 373100.000    0.310
 373150.000    0.279
 373200.000    0.360
 373250.000    0.333
 373300.000    0.315
 373350.000    0.341
 373400.000    0.342
 373450.000    0.352
 373500.000    0.337
 373550.000    0.356
 373600.000    0.344
 373650.000    0.325
 373700.000    0.355
 373750.000    0.303
 373800.000    0.285
 373850.000    0.314
 373900.000    0.396
 373950.000    0.374
 374000.000    0.378
 374050.000    0.365
 374100.000    0.361
 374150.000    0.340
 374200.000    0.377
 374250.000    0.301
 374300.000    0.324
 374350.000    0.383
 374400.000    0.343
 374450.000    0.369
 374500.000    0.335
 374550.000    0.370
 374600.000    0.327
 374650.000    0.411
 374700.000    0.462
 374750.000    0.380
 374800.000    0.303
 374850.000    0.361
 374900.000    0.376
 374950.000    0.365
 375000.000    0.357
 375050.000    0.322
 375100.000    0.401
 375150.000    0.335
 375200.000    0.381
 375250.000    0.353
 375300.000    0.378
 375350.000    0.370
 375400.000    0.413
 375450.000    0.363
 375500.000    0.363
 375550.000    0.372
 375600.000    0.351
 375650.000    0.360
 375700.000    0.347
 375750.000    0.353
 375800.000    0.367
 375850.000    0.364
 375900.000    0.375
 375950.000    0.384
 376000.000    0.357
 376050.000    0.359
 376100.000    0.358
 376150.000    0.371
 376200.000    0.339
 376250.000    0.332
 376300.000    0.378
 376350.000    0.326
 376400.000    0.400
 376450.000    0.362
 376500.000    0.310
 376550.000    0.350
 376600.000    0.403
 376650.000    0.391
 376700.000    0.360
 376750.000    0.325
 376800.000    0.364
 376850.000    0.369
 376900.000    0.349
 376950.000    0.372
 377000.000    0.386
 377050.000    0.358
 377100.000    0.388
 377150.000    0.374
 377200.000    0.342
 377250.000    0.342
 377300.000    0.370
 377350.000    0.399
 377400.000    0.390
 377450.000    0.372
 377500.000    0.373
 377550.000    0.328
 377600.000    0.363
 377650.000    0.344
 377700.000    0.340
 377750.000    0.303
 377800.000    0.373
 377850.000    0.428
 377900.000    0.413
 377950.000    0.387
 378000.000    0.364
 378050.000    0.293
 378100.000    0.339
 378150.000    0.329
 378200.000    0.348
 378250.000    0.343
 378300.000    0.348
 378350.000    0.365
 378400.000    0.363
 378450.000    0.363
 378500.000    0.386
 378550.000    0.383
 378600.000    0.400
 378650.000    0.321
 378700.000    0.365
 378750.000    0.323
 378800.000    0.371
 378850.000    0.408
 378900.000    0.362
 378950.000    0.400
 379000.000    0.368
 379050.000    0.378
 379100.000    0.365
 379150.000    0.313
 379200.000    0.442
 379250.000    0.360
 379300.000    0.332
 379350.000    0.394
 379400.000    0.387
 379450.000    0.425
 379500.000    0.347
 379550.000    0.358
 379600.000    0.387
 379650.000    0.466
 379700.000    0.372
 379750.000    0.309
 379800.000    0.322
 379850.000    0.352
 379900.000    0.373
 379950.000    0.384
 380000.000    0.377
 380050.000    0.342
 380100.000    0.311
 380150.000    0.355
 380200.000    0.370
 380250.000    0.338
 380300.000    0.363
 380350.000    0.382
 380400.000    0.321
 380450.000    0.400
 380500.000    0.375
 380550.000    0.333
 380600.000    0.300
 380650.000    0.368
 380700.000    0.347
 380750.000    0.346
 380800.000    0.355
 380850.000    0.341
 380900.000    0.356
 380950.000    0.368
 381000.000    0.323
 381050.000    0.376
 381100.000    0.353
 381150.000    0.324
 381200.000    0.340
 381250.000    0.284
 381300.000    0.320
 381350.000    0.340
 381400.000    0.215
 381450.000    0.184
 381500.000    0.331
 381550.000    0.305
 381600.000    0.401
 381650.000    0.340
 381700.000    0.393
 381750.000    0.359
 381800.000    0.355
 381850.000    0.381
 381900.000    0.353
 381950.000    0.349
 382000.000    0.375
 382050.000    0.374
 382100.000    0.479
 382150.000    0.306
 382200.000    0.348
 382250.000    0.329
 382300.000    0.351
 382350.000    0.372
 382400.000    0.417
 382450.000    0.323
 382500.000    0.356
 382550.000    0.375
 382600.000    0.338
 382650.000    0.354
 382700.000    0.335
 382750.000    0.365
 382800.000    0.297
 382850.000    0.335
 382900.000    0.355
 382950.000    0.351
 383000.000    0.309
 383050.000    0.365
 383100.000    0.371
 383150.000    0.333
 383200.000    0.269
 383250.000    0.340
 383300.000    0.370
 383350.000    0.349
 383400.000    0.347
 383450.000    0.312
 383500.000    0.177
 383550.000    0.205
 383600.000    0.328
 383650.000    0.350
 383700.000    0.344
 383750.000    0.378
 383800.000    0.349
 383850.000    0.331
 383900.000    0.331
 383950.000    0.383
 384000.000    0.363
 384050.000    0.353
 384100.000    0.310
 384150.000    0.304
 384200.000    0.335
 384250.000    0.349
 384300.000    0.311
 384350.000    0.379
 384400.000    0.358
 384450.000    0.345
 384500.000    0.317
 384550.000    0.386
 384600.000    0.377
 384650.000    0.368
 384700.000    0.370
 384750.000    0.349
 384800.000    0.348
 384850.000    0.338
 384900.000    0.346
 384950.000    0.361
 385000.000    0.285
 385050.000    0.354
 385100.000    0.392
 385150.000    0.393
 385200.000    0.305
 385250.000    0.344
 385300.000    0.341
 385350.000    0.312
 385400.000    0.365
 385450.000    0.381
 385500.000    0.361
 385550.000    0.396
 385600.000    0.352
 385650.000    0.380
 385700.000    0.277
 385750.000    0.355
 385800.000    0.322
 385850.000    0.372
 385900.000    0.308
 385950.000    0.364
 386000.000    0.355
 386050.000    0.337
 386100.000    0.371
 386150.000    0.351
 386200.000    0.355
 386250.000    0.370
 386300.000    0.311
 386350.000    0.351
 386400.000    0.395
 386450.000    0.337
 386500.000    0.398
 386550.000    0.362
 386600.000    0.301
 386650.000    0.285
 386700.000    0.307
 386750.000    0.329
 386800.000    0.403
 386850.000    0.357
 386900.000    0.401
 386950.000    0.346
 387000.000    0.312
 387050.000    0.341
 387100.000    0.351
 387150.000    0.317
 387200.000    0.323
 387250.000    0.336
 387300.000    0.345
 387350.000    0.298
 387400.000    0.322
 387450.000    0.349
 387500.000    0.364
 387550.000    0.239
 387600.000    0.263
 387650.000    0.343
 387700.000    0.362
 387750.000    0.366
 387800.000    0.324
 387850.000    0.395
 387900.000    0.306
 387950.000    0.355
 388000.000    0.281
 388050.000    0.321
 388100.000    0.334
 388150.000    0.341
 388200.000    0.347
 388250.000    0.389
 388300.000    0.324
 388350.000    0.463
 388400.000    0.263
 388450.000    0.238
 388500.000    0.366
 388550.000    0.355
 388600.000    0.397
 388650.000    0.332
 388700.000    0.360
 388750.000    0.327
 388800.000    0.429
 388850.000    0.357
 388900.000    0.341
 388950.000    0.326
 389000.000    0.370
 389050.000    0.338
 389100.000    0.336
 389150.000    0.318
 389200.000    0.352
 389250.000    0.353
 389300.000    0.348
 389350.000    0.324
 389400.000    0.319
 389450.000    0.339
 389500.000    0.324
 389550.000    0.290
 389600.000    0.366
 389650.000    0.379
 389700.000    0.313
 389750.000    0.298
 389800.000    0.301
 389850.000    0.354
 389900.000    0.365
 389950.000    0.328
 390000.000    0.330
 390050.000    0.347
 390100.000    0.360
 390150.000    0.367
 390200.000    0.352
 390250.000    0.364
 390300.000    0.345
 390350.000    0.350
 390400.000    0.359
 390450.000    0.358
 390500.000    0.343
 390550.000    0.353
 390600.000    0.335
 390650.000    0.367
 390700.000    0.345
 390750.000    0.345
 390800.000    0.359
 390850.000    0.383
 390900.000    0.315
 390950.000    0.313
 391000.000    0.383
 391050.000    0.370
 391100.000    0.314
 391150.000    0.181
 391200.000    0.187
 391250.000    0.382
 391300.000    0.341
 391350.000    0.352
 391400.000    0.314
 391450.000    0.324
 391500.000    0.362
 391550.000    0.375
 391600.000    0.363
 391650.000    0.376
 391700.000    0.332
 391750.000    0.298
 391800.000    0.383
 391850.000    0.382
 391900.000    0.299
 391950.000    0.284
 392000.000    0.294
 392050.000    0.305
 392100.000    0.392
 392150.000    0.378
 392200.000    0.335
 392250.000    0.342
 392300.000    0.338
 392350.000    0.341
 392400.000    0.321
 392450.000    0.353
 392500.000    0.366
 392550.000    0.355
 392600.000    0.377
 392650.000    0.331
 392700.000    0.325
 392750.000    0.339
 392800.000    0.333
 392850.000    0.393
 392900.000    0.343
 392950.000    0.374
 393000.000    0.324
 393050.000    0.319
 393100.000    0.365
 393150.000    0.395
 393200.000    0.342
 393250.000    0.349
 393300.000    0.298
 393350.000    0.375
 393400.000    0.333
 393450.000    0.302
 393500.000    0.358
 393550.000    0.345
 393600.000    0.353
 393650.000    0.348
 393700.000    0.321
 393750.000    0.388
 393800.000    0.311
 393850.000    0.318
 393900.000    0.355
 393950.000    0.384
 394000.000    0.368
 394050.000    0.317
 394100.000    0.308
 394150.000    0.329
 394200.000    0.356
 394250.000    0.341
 394300.000    0.322
 394350.000    0.349
 394400.000    0.341
 394450.000    0.372
 394500.000    0.386
 394550.000    0.325
 394600.000    0.387
 394650.000    0.329
 394700.000    0.383
 394750.000    0.410
 394800.000    0.349
 394850.000    0.364
 394900.000    0.366
 394950.000    0.337
 395000.000    0.306
 395050.000    0.311
 395100.000    0.363
 395150.000    0.363
 395200.000    0.323
 395250.000    0.364
 395300.000    0.323
 395350.000    0.378
 395400.000    0.319
 395450.000    0.379
 395500.000    0.368
 395550.000    0.384
 395600.000    0.344
 395650.000    0.387
 395700.000    0.322
 395750.000    0.346
 395800.000    0.380
 395850.000    0.355
 395900.000    0.348
 395950.000    0.338
 396000.000    0.326
 396050.000    0.332
 396100.000    0.374
 396150.000    0.382
 396200.000    0.332
 396250.000    0.334
 396300.000    0.291
 396350.000    0.356
 396400.000    0.335
 396450.000    0.389
 396500.000    0.426
 396550.000    0.341
 396600.000    0.338
 396650.000    0.437
 396700.000    0.398
 396750.000    0.401
 396800.000    0.333
 396850.000    0.347
 396900.000    0.313
 396950.000    0.335
 397000.000    0.379
 397050.000    0.360
 397100.000    0.321
 397150.000    0.291
 397200.000    0.345
 397250.000    0.322
 397300.000    0.308
 397350.000    0.396
 397400.000    0.323
 397450.000    0.367
 397500.000    0.347
 397550.000    0.375
 397600.000    0.333
 397650.000    0.349
 397700.000    0.384
 397750.000    0.343
 397800.000    0.359
 397850.000    0.392
 397900.000    0.337
 397950.000    0.349
 398000.000    0.317
 398050.000    0.390
 398100.000    0.403
 398150.000    0.346
 398200.000    0.323
 398250.000    0.336
 398300.000    0.335
 398350.000    0.328
 398400.000    0.335
 398450.000    0.310
 398500.000    0.335
 398550.000    0.336
 398600.000    0.351
 398650.000    0.394
 398700.000    0.334
 398750.000    0.319
 398800.000    0.382
 398850.000    0.337
 398900.000    0.355
 398950.000    0.316
 399000.000    0.316
 399050.000    0.301
 399100.000    0.379
 399150.000    0.393
 399200.000    0.393
 399250.000    0.335
 399300.000    0.368
 399350.000    0.364
 399400.000    0.355
 399450.000    0.350
 399500.000    0.375
 399550.000    0.354
 399600.000    0.370
 399650.000    0.358
 399700.000    0.295
 399750.000    0.306
 399800.000    0.274
 399850.000    0.361
 399900.000    0.398
 399950.000    0.370
 400000.000    0.360
 400050.000    0.380
 400100.000    0.352
 400150.000    0.342
 400200.000    0.346
 400250.000    0.314
 400300.000    0.335
 400350.000    0.310
 400400.000    0.338
 400450.000    0.341
 400500.000    0.345
 400550.000    0.356
 400600.000    0.345
 400650.000    0.295
 400700.000    0.321
 400750.000    0.279
 400800.000    0.352
 400850.000    0.319
 400900.000    0.323
 400950.000    0.352
 401000.000    0.308
 401050.000    0.336
 401100.000    0.352
 401150.000    0.309
 401200.000    0.334
 401250.000    0.377
 401300.000    0.340
 401350.000    0.399
 401400.000    0.364
 401450.000    0.356
 401500.000    0.393
 401550.000    0.383
 401600.000    0.380
 401650.000    0.350
 401700.000    0.369
 401750.000    0.328
 401800.000    0.389
 401850.000    0.357
 401900.000    0.356
 401950.000    0.322
 402000.000    0.357
 402050.000    0.293
 402100.000    0.319
 402150.000    0.331
 402200.000    0.309
 402250.000    0.367
 402300.000    0.229
 402350.000    0.368
 402400.000    0.368
 402450.000    0.329
 402500.000    0.293
 402550.000    0.176
 402600.000    0.173
 402650.000    0.186
 402700.000    0.174
 402750.000    0.177
 402800.000    0.214
 402850.000    0.335
 402900.000    0.330
 402950.000    0.308
 403000.000    0.326
 403050.000    0.311
 403100.000    0.265
 403150.000    0.306
 403200.000    0.351
 403250.000    0.329
 403300.000    0.375
 403350.000    0.328
 403400.000    0.282
 403450.000    0.362
 403500.000    0.376
 403550.000    0.284
 403600.000    0.331
 403650.000    0.349
 403700.000    0.369
 403750.000    0.392
 403800.000    0.317
 403850.000    0.352
 403900.000    0.296
 403950.000    0.358
 404000.000    0.327
 404050.000    0.372
 404100.000    0.408
 404150.000    0.354
 404200.000    0.285
 404250.000    0.358
 404300.000    0.387
 404350.000    0.304
 404400.000    0.393
 404450.000    0.336
 404500.000    0.304
 404550.000    0.391
 404600.000    0.392
 404650.000    0.339
 404700.000    0.354
 404750.000    0.380
 404800.000    0.347
 404850.000    0.353
 404900.000    0.406
 404950.000    0.355
 405000.000    0.420
 405050.000    0.362
 405100.000    0.370
 405150.000    0.384
 405200.000    0.322
 405250.000    0.342
 405300.000    0.371
 405350.000    0.292
 405400.000    0.357
 405450.000    0.404
 405500.000    0.340
 405550.000    0.367
 405600.000    0.356
 405650.000    0.363
 405700.000    0.265
 405750.000    0.418
 405800.000    0.354
 405850.000    0.412
 405900.000    0.362
 405950.000    0.350
 406000.000    0.374
 406050.000    0.328
 406100.000    0.396
 406150.000    0.384
 406200.000    0.382
 406250.000    0.367
 406300.000    0.343
 406350.000    0.374
 406400.000    0.375
 406450.000    0.334
 406500.000    0.368
 406550.000    0.360
 406600.000    0.378
 406650.000    0.386
 406700.000    0.334
 406750.000    0.368
 406800.000    0.316
 406850.000    0.408
 406900.000    0.338
 406950.000    0.378
 407000.000    0.382
 407050.000    0.355
 407100.000    0.362
 407150.000    0.308
 407200.000    0.348
 407250.000    0.387
 407300.000    0.372
 407350.000    0.279
 407400.000    0.452
 407450.000    0.344
 407500.000    0.360
 407550.000    0.348
 407600.000    0.334
 407650.000    0.322
 407700.000    0.351
 407750.000    0.370
 407800.000    0.365
 407850.000    0.285
 407900.000    0.362
 407950.000    0.345
 408000.000    0.365
 408050.000    0.323
 408100.000    0.307
 408150.000    0.393
 408200.000    0.339
 408250.000    0.356
 408300.000    0.346
 408350.000    0.383
 408400.000    0.344
 408450.000    0.374
 408500.000    0.341
 408550.000    0.453
 408600.000    0.333
 408650.000    0.351
 408700.000    0.410
 408750.000    0.356
 408800.000    0.327
 408850.000    0.375
 408900.000    0.375
 408950.000    0.328
 409000.000    0.316
 409050.000    0.358
 409100.000    0.398
 409150.000    0.302
 409200.000    0.372
 409250.000    0.372
 409300.000    0.336
 409350.000    0.323
 409400.000    0.375
 409450.000    0.353
 409500.000    0.330
 409550.000    0.367
 409600.000    0.338
 409650.000    0.380
 409700.000    0.392
 409750.000    0.399
 409800.000    0.380
 409850.000    0.373
 409900.000    0.327
 409950.000    0.323
 410000.000    0.348
 410050.000    0.342
 410100.000    0.324
 410150.000    0.342
 410200.000    0.318
 410250.000    0.344
 410300.000    0.372
 410350.000    0.311
 410400.000    0.329
 410450.000    0.324
 410500.000    0.331
 410550.000    0.340
 410600.000    0.346
 410650.000    0.339
 410700.000    0.394
 410750.000    0.305
 410800.000    0.308
 410850.000    0.355
 410900.000    0.374
 410950.000    0.367
 411000.000    0.360
 411050.000    0.396
 411100.000    0.374
 411150.000    0.384
 411200.000    0.389
 411250.000    0.321
 411300.000    0.361
 411350.000    0.361
 411400.000    0.351
 411450.000    0.369
 411500.000    0.372
 411550.000    0.344
 411600.000    0.355
 411650.000    0.312
 411700.000    0.356
 411750.000    0.310
 411800.000    0.367
 411850.000    0.350
 411900.000    0.368
 411950.000    0.346
 412000.000    0.343
 412050.000    0.337
 412100.000    0.360
 412150.000    0.467
 412200.000    0.347
 412250.000    0.298
 412300.000    0.362
 412350.000    0.374
 412400.000    0.315
 412450.000    0.369
 412500.000    0.370
 412550.000    0.319
 412600.000    0.337
 412650.000    0.355
 412700.000    0.354
 412750.000    0.363
 412800.000    0.373
 412850.000    0.276
 412900.000    0.375
 412950.000    0.337
 413000.000    0.314
 413050.000    0.299
 413100.000    0.349
 413150.000    0.333
 413200.000    0.332
 413250.000    0.343
 413300.000    0.349
 413350.000    0.368
 413400.000    0.364
 413450.000    0.321
 413500.000    0.381
 413550.000    0.296
 413600.000    0.390
 413650.000    0.335
 413700.000    0.396
 413750.000    0.345
 413800.000    0.337
 413850.000    0.368
 413900.000    0.340
 413950.000    0.370
 414000.000    0.386
 414050.000    0.381
 414100.000    0.318
 414150.000    0.306
 414200.000    0.371
 414250.000    0.393
 414300.000    0.351
 414350.000    0.364
 414400.000    0.367
 414450.000    0.349
 414500.000    0.415
 414550.000    0.313
 414600.000    0.368
 414650.000    0.351
 414700.000    0.305
 414750.000    0.373
 414800.000    0.375
 414850.000    0.423
 414900.000    0.359
 414950.000    0.395
 415000.000    0.386
 415050.000    0.377
 415100.000    0.374
 415150.000    0.347
 415200.000    0.363
 415250.000    0.361
 415300.000    0.368
 415350.000    0.368
 415400.000    0.318
 415450.000    0.299
 415500.000    0.360
 415550.000    0.375
 415600.000    0.393
 415650.000    0.314
 415700.000    0.362
 415750.000    0.332
 415800.000    0.347
 415850.000    0.383
 415900.000    0.346
 415950.000    0.374
 416000.000    0.342
 416050.000    0.367
 416100.000    0.319
 416150.000    0.345
 416200.000    0.329
 416250.000    0.338
 416300.000    0.345
 416350.000    0.347
 416400.000    0.340
 416450.000    0.442
 416500.000    0.393
 416550.000    0.389
 416600.000    0.454
 416650.000    0.419
 416700.000    0.447
 416750.000    0.329
 416800.000    0.331
 416850.000    0.389
 416900.000    0.371
 416950.000    0.366
 417000.000    0.365
 417050.000    0.383
 417100.000    0.386
 417150.000    0.351
 417200.000    0.367
 417250.000    0.410
 417300.000    0.425
 417350.000    0.442
 417400.000    0.405
 417450.000    0.350
 417500.000    0.368
 417550.000    0.427
 417600.000    0.469
 417650.000    0.452
 417700.000    0.421
 417750.000    0.409
 417800.000    0.375
 417850.000    0.419
 417900.000    0.394
 417950.000    0.428
 418000.000    0.361
 418050.000    0.442
 418100.000    0.374
 418150.000    0.429
 418200.000    0.466
 418250.000    0.426
 418300.000    0.389
 418350.000    0.368
 418400.000    0.370
 418450.000    0.403
 418500.000    0.437
 418550.000    0.363
 418600.000    0.393
 418650.000    0.379
 418700.000    0.376
 418750.000    0.397
 418800.000    0.336
 418850.000    0.328
 418900.000    0.290
 418950.000    0.398
 419000.000    0.344
 419050.000    0.459
 419100.000    0.403
 419150.000    0.336
 419200.000    0.450
 419250.000    0.407
 419300.000    0.422
 419350.000    0.416
 419400.000    0.441
 419450.000    0.472
 419500.000    0.460
 419550.000    0.465
 419600.000    0.343
 419650.000    0.356
 419700.000    0.341
 419750.000    0.354
 419800.000    0.361
 419850.000    0.335
 419900.000    0.303
 419950.000    0.373
 420000.000    0.344
 420050.000    0.358
 420100.000    0.338
 420150.000    0.322
 420200.000    0.301
 420250.000    0.352
 420300.000    0.372
 420350.000    0.365
 420400.000    0.296
 420450.000    0.344
 420500.000    0.323
 420550.000    0.313
 420600.000    0.344
 420650.000    0.393
 420700.000    0.405
 420750.000    0.361
 420800.000    0.306
 420850.000    0.359
 420900.000    0.344
 420950.000    0.405
 421000.000    0.388
 421050.000    0.379
 421100.000    0.373
 421150.000    0.377
 421200.000    0.350
 421250.000    0.292
 421300.000    0.255
 421350.000    0.326
 421400.000    0.387
 421450.000    0.354
 421500.000    0.466
 421550.000    0.316
 421600.000    0.376
 421650.000    0.349
 421700.000    0.316
 421750.000    0.304
 421800.000    0.309
 421850.000    0.372
 421900.000    0.326
 421950.000    0.349
 422000.000    0.330
 422050.000    0.320
 422100.000    0.418
 422150.000    0.332
 422200.000    0.309
 422250.000    0.371
 422300.000    0.328
 422350.000    0.350
 422400.000    0.323
 422450.000    0.347
 422500.000    0.361
 422550.000    0.391
 422600.000    0.340
 422650.000    0.297
 422700.000    0.345
 422750.000    0.350
 422800.000    0.325
 422850.000    0.378
 422900.000    0.351
 422950.000    0.396
 423000.000    0.341
 423050.000    0.347
 423100.000    0.292
 423150.000    0.347
 423200.000    0.275
 423250.000    0.367
 423300.000    0.398
 423350.000    0.380
 423400.000    0.385
 423450.000    0.372
 423500.000    0.321
 423550.000    0.338
 423600.000    0.333
 423650.000    0.380
 423700.000    0.357
 423750.000    0.456
 423800.000    0.362
 423850.000    0.453
 423900.000    0.393
 423950.000    0.351
 424000.000    0.378
 424050.000    0.324
 424100.000    0.396
 424150.000    0.365
 424200.000    0.383
 424250.000    0.388
 424300.000    0.382
 424350.000    0.345
 424400.000    0.390
 424450.000    0.379
 424500.000    0.354
 424550.000    0.348
 424600.000    0.326
 424650.000    0.333
 424700.000    0.342
 424750.000    0.332
 424800.000    0.352
 424850.000    0.399
 424900.000    0.385
 424950.000    0.317
 425000.000    0.355
 425050.000    0.346
 425100.000    0.344
 425150.000    0.386
 425200.000    0.389
 425250.000    0.329
 425300.000    0.377
 425350.000    0.372
 425400.000    0.375
 425450.000    0.392
 425500.000    0.329
 425550.000    0.383
 425600.000    0.388
 425650.000    0.379
 425700.000    0.371
 425750.000    0.465
 425800.000    0.341
 425850.000    0.434
 425900.000    0.343
 425950.000    0.453
 426000.000    0.446
 426050.000    0.358
 426100.000    0.387
 426150.000    0.357
 426200.000    0.312
 426250.000    0.340
 426300.000    0.312
 426350.000    0.312
 426400.000    0.375
 426450.000    0.360
 426500.000    0.352
 426550.000    0.342
 426600.000    0.402
 426650.000    0.333
 426700.000    0.336
 426750.000    0.340
 426800.000    0.178
 426850.000    0.275
 426900.000    0.381
 426950.000    0.341
 427000.000    0.330
 427050.000    0.376
 427100.000    0.410
 427150.000    0.458
 427200.000    0.387
 427250.000    0.307
 427300.000    0.357
 427350.000    0.394
 427400.000    0.311
 427450.000    0.376
 427500.000    0.340
 427550.000    0.281
 427600.000    0.372
 427650.000    0.393
 427700.000    0.388
 427750.000    0.421
 427800.000    0.428
 427850.000    0.405
 427900.000    0.395
 427950.000    0.443
 428000.000    0.342
 428050.000    0.336
 428100.000    0.408
 428150.000    0.321
 428200.000    0.427
 428250.000    0.373
 428300.000    0.407
 428350.000    0.393
 428400.000    0.393
 428450.000    0.431
 428500.000    0.418
 428550.000    0.346
 428600.000    0.388
 428650.000    0.325
 428700.000    0.364
 428750.000    0.381
 428800.000    0.475
 428850.000    0.453
 428900.000    0.394
 428950.000    0.434
 429000.000    0.462
 429050.000    0.452
 429100.000    0.396
 429150.000    0.440
 429200.000    0.369
 429250.000    0.377
 429300.000    0.354
 429350.000    0.366
 429400.000    0.478
 429450.000    0.426
 429500.000    0.435
 429550.000    0.407
 429600.000    0.456
 429650.000    0.443
 429700.000    0.419
 429750.000    0.401
 429800.000    0.370
 429850.000    0.352
 429900.000    0.437
 429950.000    0.450
 430000.000    0.398
 430050.000    0.468
 430100.000    0.412
 430150.000    0.428
 430200.000    0.429
 430250.000    0.408
 430300.000    0.389
 430350.000    0.379
 430400.000    0.382
 430450.000    0.270
 430500.000    0.401
 430550.000    0.355
 430600.000    0.373
 430650.000    0.350
 430700.000    0.431
 430750.000    0.470
 430800.000    0.393
 430850.000    0.342
 430900.000    0.448
 430950.000    0.419
 431000.000    0.341
 431050.000    0.410
 431100.000    0.458
 431150.000    0.363
 431200.000    0.470
 431250.000    0.434
 431300.000    0.464
 431350.000    0.425
 431400.000    0.437
 431450.000    0.457
 431500.000    0.388
 431550.000    0.466
 431600.000    0.409
 431650.000    0.426
 431700.000    0.445
 431750.000    0.445
 431800.000    0.358
 431850.000    0.461
 431900.000    0.373
 431950.000    0.467
 432000.000    0.445
 432050.000    0.438
 432100.000    0.430
 432150.000    0.422
 432200.000    0.465
 432250.000    0.441
 432300.000    0.454
 432350.000    0.449
 432400.000    0.426
 432450.000    0.441
 432500.000    0.428
 432550.000    0.427
 432600.000    0.347
 432650.000    0.400
 432700.000    0.303
 432750.000    0.344
 432800.000    0.433
 432850.000    0.466
 432900.000    0.451
 432950.000    0.442
 433000.000    0.471
 433050.000    0.419
 433100.000    0.408
 433150.000    0.430
 433200.000    0.379
 433250.000    0.387
 433300.000    0.438
 433350.000    0.414
 433400.000    0.369
 433450.000    0.466
 433500.000    0.438
 433550.000    0.324
 433600.000    0.428
 433650.000    0.376
 433700.000    0.389
 433750.000    0.355
 433800.000    0.334
 433850.000    0.368
 433900.000    0.361
 433950.000    0.432
 434000.000    0.400
 434050.000    0.377
 434100.000    0.398
 434150.000    0.391
 434200.000    0.359
 434250.000    0.346
 434300.000    0.362
 434350.000    0.455
 434400.000    0.434
 434450.000    0.445
 434500.000    0.380
 434550.000    0.366
 434600.000    0.353
 434650.000    0.473
 434700.000    0.329
 434750.000    0.377
 434800.000    0.330
 434850.000    0.320
 434900.000    0.341
 434950.000    0.347
 435000.000    0.340
 435050.000    0.473
 435100.000    0.396
 435150.000    0.429
 435200.000    0.365
 435250.000    0.324
 435300.000    0.422
 435350.000    0.357
 435400.000    0.416
 435450.000    0.455
 435500.000    0.351
 435550.000    0.431
 435600.000    0.380
 435650.000    0.378
 435700.000    0.373
 435750.000    0.377
 435800.000    0.437
 435850.000    0.312
 435900.000    0.352
 435950.000    0.415
 436000.000    0.424
 436050.000    0.306
 436100.000    0.314
 436150.000    0.313
 436200.000    0.371
 436250.000    0.359
 436300.000    0.371
 436350.000    0.348
 436400.000    0.330
 436450.000    0.324
 436500.000    0.334
 436550.000    0.346
 436600.000    0.349
 436650.000    0.355
 436700.000    0.310
 436750.000    0.372
 436800.000    0.471
 436850.000    0.359
 436900.000    0.381
 436950.000    0.367
 437000.000    0.368
 437050.000    0.363
 437100.000    0.362
 437150.000    0.353
 437200.000    0.386
 437250.000    0.401
 437300.000    0.367
 437350.000    0.363
 437400.000    0.381
 437450.000    0.405
 437500.000    0.391
 437550.000    0.344
 437600.000    0.349
 437650.000    0.449
 437700.000    0.474
 437750.000    0.368
 437800.000    0.338
 437850.000    0.469
 437900.000    0.458
 437950.000    0.472
 438000.000    0.425
 438050.000    0.471
 438100.000    0.436
 438150.000    0.425
 438200.000    0.450
 438250.000    0.446
 438300.000    0.464
 438350.000    0.317
 438400.000    0.330
 438450.000    0.350
 438500.000    0.333
 438550.000    0.329
 438600.000    0.408
 438650.000    0.348
 438700.000    0.441
 438750.000    0.494
 438800.000    0.371
 438850.000    0.362
 438900.000    0.470
 438950.000    0.383
 439000.000    0.329
 439050.000    0.444
 439100.000    0.298
 439150.000    0.321
 439200.000    0.383
 439250.000    0.380
 439300.000    0.359
 439350.000    0.402
 439400.000    0.377
 439450.000    0.324
 439500.000    0.317
 439550.000    0.334
 439600.000    0.342
 439650.000    0.321
 439700.000    0.374
 439750.000    0.356
 439800.000    0.363
 439850.000    0.385
 439900.000    0.360
 439950.000    0.359
 440000.000    0.366
 440050.000    0.416
 440100.000    0.349
 440150.000    0.404
 440200.000    0.381
 440250.000    0.411
 440300.000    0.356
 440350.000    0.376
 440400.000    0.423
 440450.000    0.342
 440500.000    0.454
 440550.000    0.373
 440600.000    0.390
 440650.000    0.440
 440700.000    0.425
 440750.000    0.349
 440800.000    0.402
 440850.000    0.382
 440900.000    0.414
 440950.000    0.442
 441000.000    0.347
 441050.000    0.440
 441100.000    0.422
 441150.000    0.385
 441200.000    0.384
 441250.000    0.386
 441300.000    0.393
 441350.000    0.389
 441400.000    0.389
 441450.000    0.392
 441500.000    0.372
 441550.000    0.372
 441600.000    0.371
 441650.000    0.397
 441700.000    0.378
 441750.000    0.428
 441800.000    0.358
 441850.000    0.377
 441900.000    0.354
 441950.000    0.386
 442000.000    0.351
 442050.000    0.415
 442100.000    0.371
 442150.000    0.409
 442200.000    0.381
 442250.000    0.402
 442300.000    0.424
 442350.000    0.417
 442400.000    0.358
 442450.000    0.422
 442500.000    0.383
 442550.000    0.387
 442600.000    0.456
 442650.000    0.404
 442700.000    0.408
 442750.000    0.441
 442800.000    0.403
 442850.000    0.385
 442900.000    0.398
 442950.000    0.397
 443000.000    0.402
 443050.000    0.343
 443100.000    0.396
 443150.000    0.429
 443200.000    0.377
 443250.000    0.462
 443300.000    0.383
 443350.000    0.434
 443400.000    0.393
 443450.000    0.382
 443500.000    0.345
 443550.000    0.306
 443600.000    0.363
 443650.000    0.344
 443700.000    0.383
 443750.000    0.379
 443800.000    0.425
 443850.000    0.379
 443900.000    0.423
 443950.000    0.386
 444000.000    0.383
 444050.000    0.406
 444100.000    0.388
 444150.000    0.459
 444200.000    0.460
 444250.000    0.366
 444300.000    0.404
 444350.000    0.388
 444400.000    0.395
 444450.000    0.414
 444500.000    0.403
 444550.000    0.372
 444600.000    0.365
 444650.000    0.379
 444700.000    0.379
 444750.000    0.411
 444800.000    0.383
 444850.000    0.355
 444900.000    0.439
 444950.000    0.382
 445000.000    0.391
 445050.000    0.384
 445100.000    0.382
 445150.000    0.413
 445200.000    0.354
 445250.000    0.396
 445300.000    0.349
 445350.000    0.389
 445400.000    0.346
 445450.000    0.361
 445500.000    0.355
 445550.000    0.314
 445600.000    0.391
 445650.000    0.371
 445700.000    0.357
 445750.000    0.362
 445800.000    0.365
 445850.000    0.384
 445900.000    0.355
 445950.000    0.416
 446000.000    0.397
 446050.000    0.335
 446100.000    0.388
 446150.000    0.363
 446200.000    0.356
 446250.000    0.402
 446300.000    0.352
 446350.000    0.351
 446400.000    0.355
 446450.000    0.358
 446500.000    0.451
 446550.000    0.373
 446600.000    0.340
 446650.000    0.349
 446700.000    0.369
 446750.000    0.362
 446800.000    0.370
 446850.000    0.358
 446900.000    0.386
 446950.000    0.372
 447000.000    0.340
 447050.000    0.382
 447100.000    0.331
 447150.000    0.350
 447200.000    0.367
 447250.000    0.380
 447300.000    0.363
 447350.000    0.301
 447400.000    0.316
 447450.000    0.344
 447500.000    0.372
 447550.000    0.387
 447600.000    0.325
 447650.000    0.344
 447700.000    0.391
 447750.000    0.327
 447800.000    0.328
 447850.000    0.326
 447900.000    0.316
 447950.000    0.340
 448000.000    0.350
 448050.000    0.356
 448100.000    0.345
 448150.000    0.427
 448200.000    0.414
 448250.000    0.446
 448300.000    0.439
 448350.000    0.460
 448400.000    0.455
 448450.000    0.448
 448500.000    0.431
 448550.000    0.381
 448600.000    0.337
 448650.000    0.401
 448700.000    0.377
 448750.000    0.384
 448800.000    0.349
 448850.000    0.358
 448900.000    0.381
 448950.000    0.344
 449000.000    0.412
 449050.000    0.378
 449100.000    0.387
 449150.000    0.345
 449200.000    0.364
 449250.000    0.372
 449300.000    0.371
 449350.000    0.400
 449400.000    0.446
 449450.000    0.390
 449500.000    0.407
 449550.000    0.449
 449600.000    0.458
 449650.000    0.345
 449700.000    0.450
 449750.000    0.425
 449800.000    0.373
 449850.000    0.389
 449900.000    0.391
 449950.000    0.362
 450000.000    0.296
 450050.000    0.390
 450100.000    0.320
 450150.000    0.373
 450200.000    0.352
 450250.000    0.336
 450300.000    0.353
 450350.000    0.305
 450400.000    0.370
 450450.000    0.384
 450500.000    0.314
 450550.000    0.355
 450600.000    0.317
 450650.000    0.310
 450700.000    0.332
 450750.000    0.368
 450800.000    0.322
 450850.000    0.344
 450900.000    0.333
 450950.000    0.315
 451000.000    0.351
 451050.000    0.334
 451100.000    0.352
 451150.000    0.454
 451200.000    0.361
 451250.000    0.348
 451300.000    0.344
 451350.000    0.309
 451400.000    0.341
 451450.000    0.368
 451500.000    0.366
 451550.000    0.334
 451600.000    0.411
 451650.000    0.344
 451700.000    0.370
 451750.000    0.326
 451800.000    0.409
 451850.000    0.353
 451900.000    0.231
 451950.000    0.348
 452000.000    0.421
 452050.000    0.341
 452100.000    0.380
 452150.000    0.363
 452200.000    0.322
 452250.000    0.358
 452300.000    0.354
 452350.000    0.328
 452400.000    0.314
 452450.000    0.293
 452500.000    0.266
 452550.000    0.358
 452600.000    0.454
 452650.000    0.435
 452700.000    0.450
 452750.000    0.381
 452800.000    0.368
 452850.000    0.434
 452900.000    0.358
 452950.000    0.368
 453000.000    0.416
 453050.000    0.386
 453100.000    0.441
 453150.000    0.406
 453200.000    0.363
 453250.000    0.356
 453300.000    0.370
 453350.000    0.390
 453400.000    0.397
 453450.000    0.392
 453500.000    0.397
 453550.000    0.423
 453600.000    0.466
 453650.000    0.308
 453700.000    0.411
 453750.000    0.351
 453800.000    0.423
 453850.000    0.396
 453900.000    0.385
 453950.000    0.435
 454000.000    0.339
 454050.000    0.362
 454100.000    0.422
 454150.000    0.411
 454200.000    0.396
 454250.000    0.324
 454300.000    0.447
 454350.000    0.391
 454400.000    0.391
 454450.000    0.452
 454500.000    0.386
 454550.000    0.383
 454600.000    0.383
 454650.000    0.378
 454700.000    0.383
 454750.000    0.372
 454800.000    0.351
 454850.000    0.425
 454900.000    0.449
 454950.000    0.402
 455000.000    0.397
 455050.000    0.375
 455100.000    0.436
 455150.000    0.373
 455200.000    0.365
 455250.000    0.363
 455300.000    0.416
 455350.000    0.434
 455400.000    0.413
 455450.000    0.435
 455500.000    0.390
 455550.000    0.324
 455600.000    0.382
 455650.000    0.384
 455700.000    0.419
 455750.000    0.386
 455800.000    0.364
 455850.000    0.366
 455900.000    0.393
 455950.000    0.409
 456000.000    0.382
 456050.000    0.408
 456100.000    0.408
 456150.000    0.440
 456200.000    0.391
 456250.000    0.330
 456300.000    0.334
 456350.000    0.465
 456400.000    0.471
 456450.000    0.389
 456500.000    0.375
 456550.000    0.380
 456600.000    0.395
 456650.000    0.424
 456700.000    0.398
 456750.000    0.392
 456800.000    0.442
 456850.000    0.490
 456900.000    0.355
 456950.000    0.438
 457000.000    0.467
 457050.000    0.379
 457100.000    0.429
 457150.000    0.380
 457200.000    0.447
 457250.000    0.355
 457300.000    0.392
 457350.000    0.368
 457400.000    0.399
 457450.000    0.450
 457500.000    0.466
 457550.000    0.326
 457600.000    0.345
 457650.000    0.387
 457700.000    0.442
 457750.000    0.353
 457800.000    0.370
 457850.000    0.370
 457900.000    0.387
 457950.000    0.384
 458000.000    0.347
 458050.000    0.463
 458100.000    0.364
 458150.000    0.363
 458200.000    0.353
 458250.000    0.416
 458300.000    0.383
 458350.000    0.369
 458400.000    0.405
 458450.000    0.454
 458500.000    0.390
 458550.000    0.464
 458600.000    0.387
 458650.000    0.420
 458700.000    0.411
 458750.000    0.436
 458800.000    0.380
 458850.000    0.384
 458900.000    0.399
 458950.000    0.408
 459000.000    0.356
 459050.000    0.401
 459100.000    0.370
 459150.000    0.383
 459200.000    0.394
 459250.000    0.407
 459300.000    0.346
 459350.000    0.412
 459400.000    0.395
 459450.000    0.376
 459500.000    0.393
 459550.000    0.394
 459600.000    0.400
 459650.000    0.394
 459700.000    0.362
 459750.000    0.393
 459800.000    0.387
 459850.000    0.396
 459900.000    0.364
 459950.000    0.427
 460000.000    0.443
 460050.000    0.434
 460100.000    0.404
 460150.000    0.444
 460200.000    0.428
 460250.000    0.400
 460300.000    0.337
 460350.000    0.431
 460400.000    0.425
 460450.000    0.438
 460500.000    0.473
 460550.000    0.388
 460600.000    0.445
 460650.000    0.394
 460700.000    0.443
 460750.000    0.455
 460800.000    0.342
 460850.000    0.415
 460900.000    0.474
 460950.000    0.426
 461000.000    0.472
 461050.000    0.429
 461100.000    0.463
 461150.000    0.365
 461200.000    0.416
 461250.000    0.348
 461300.000    0.376
 461350.000    0.344
 461400.000    0.472
 461450.000    0.396
 461500.000    0.360
 461550.000    0.458
 461600.000    0.365
 461650.000    0.353
 461700.000    0.447
 461750.000    0.376
 461800.000    0.414
 461850.000    0.354
 461900.000    0.358
 461950.000    0.459
 462000.000    0.468
 462050.000    0.450
 462100.000    0.428
 462150.000    0.370
 462200.000    0.468
 462250.000    0.314
 462300.000    0.327
 462350.000    0.404
 462400.000    0.431
 462450.000    0.371
 462500.000    0.303
 462550.000    0.457
 462600.000    0.381
 462650.000    0.391
 462700.000    0.340
 462750.000    0.331
 462800.000    0.291
 462850.000    0.389
 462900.000    0.317
 462950.000    0.326
 463000.000    0.317
 463050.000    0.385
 463100.000    0.441
 463150.000    0.441
 463200.000    0.324
 463250.000    0.432
 463300.000    0.457
 463350.000    0.377
 463400.000    0.399
 463450.000    0.443
 463500.000    0.351
 463550.000    0.300
 463600.000    0.359
 463650.000    0.454
 463700.000    0.458
 463750.000    0.359
 463800.000    0.337
 463850.000    0.337
 463900.000    0.362
 463950.000    0.367
 464000.000    0.372
 464050.000    0.296
 464100.000    0.333
 464150.000    0.362
 464200.000    0.319
 464250.000    0.471
 464300.000    0.457
 464350.000    0.444
 464400.000    0.427
 464450.000    0.439
 464500.000    0.443
 464550.000    0.358
 464600.000    0.326
 464650.000    0.299
 464700.000    0.363
 464750.000    0.356
 464800.000    0.470
 464850.000    0.319
 464900.000    0.347
 464950.000    0.375
 465000.000    0.368
 465050.000    0.296
 465100.000    0.359
 465150.000    0.425
 465200.000    0.466
 465250.000    0.436
 465300.000    0.453
 465350.000    0.398
 465400.000    0.461
 465450.000    0.377
 465500.000    0.358
 465550.000    0.464
 465600.000    0.446
 465650.000    0.340
 465700.000    0.448
 465750.000    0.371
 465800.000    0.342
 465850.000    0.448
 465900.000    0.452
 465950.000    0.381
 466000.000    0.422
 466050.000    0.388
 466100.000    0.410
 466150.000    0.399
 466200.000    0.359
 466250.000    0.329
 466300.000    0.350
 466350.000    0.316
 466400.000    0.324
 466450.000    0.345
 466500.000    0.360
 466550.000    0.371
 466600.000    0.316
 466650.000    0.377
 466700.000    0.317
 466750.000    0.345
 466800.000    0.356
 466850.000    0.293
 466900.000    0.418
 466950.000    0.426
 467000.000    0.474
 467050.000    0.388
 467100.000    0.395
 467150.000    0.347
 467200.000    0.419
 467250.000    0.457
 467300.000    0.333
 467350.000    0.441
 467400.000    0.461
 467450.000    0.394
 467500.000    0.418
 467550.000    0.469
 467600.000    0.378
 467650.000    0.357
 467700.000    0.433
 467750.000    0.464
 467800.000    0.470
 467850.000    0.355
 467900.000    0.363
 467950.000    0.321
 468000.000    0.369
 468050.000    0.387
 468100.000    0.324
 468150.000    0.304
 468200.000    0.357
 468250.000    0.284
 468300.000    0.340
 468350.000    0.380
 468400.000    0.377
 468450.000    0.395
 468500.000    0.370
 468550.000    0.389
 468600.000    0.367
 468650.000    0.289
 468700.000    0.285
 468750.000    0.296
 468800.000    0.265
 468850.000    0.263
 468900.000    0.350
 468950.000    0.289
 469000.000    0.314
 469050.000    0.287
 469100.000    0.284
 469150.000    0.358
 469200.000    0.315
 469250.000    0.315
 469300.000    0.308
 469350.000    0.257
 469400.000    0.294
 469450.000    0.276
 469500.000    0.318
 469550.000    0.246
 469600.000    0.348
 469650.000    0.313
 469700.000    0.295
 469750.000    0.379
 469800.000    0.301
 469850.000    0.324
 469900.000    0.341
 469950.000    0.339
 470000.000    0.344
 470050.000    0.296
 470100.000    0.348
 470150.000    0.281
 470200.000    0.316
 470250.000    0.345
 470300.000    0.308
 470350.000    0.387
 470400.000    0.376
 470450.000    0.316
 470500.000    0.359
 470550.000    0.372
 470600.000    0.308
 470650.000    0.311
 470700.000    0.403
 470750.000    0.381
 470800.000    0.377
 470850.000    0.369
 470900.000    0.403
 470950.000    0.382
 471000.000    0.348
 471050.000    0.371
 471100.000    0.326
 471150.000    0.377
 471200.000    0.321
 471250.000    0.387
 471300.000    0.451
 471350.000    0.340
 471400.000    0.325
 471450.000    0.329
 471500.000    0.393
 471550.000    0.377
 471600.000    0.396
 471650.000    0.413
 471700.000    0.419
 471750.000    0.352
 471800.000    0.408
 471850.000    0.418
 471900.000    0.410
 471950.000    0.371
 472000.000    0.386
 472050.000    0.387
 472100.000    0.411
 472150.000    0.400
 472200.000    0.382
 472250.000    0.401
 472300.000    0.342
 472350.000    0.394
 472400.000    0.353
 472450.000    0.397
 472500.000    0.370
 472550.000    0.399
 472600.000    0.420
 472650.000    0.436
 472700.000    0.364
 472750.000    0.432
 472800.000    0.356
 472850.000    0.412
 472900.000    0.344
 472950.000    0.364
 473000.000    0.404
 473050.000    0.369
 473100.000    0.219
 473150.000    0.394
 473200.000    0.360
 473250.000    0.374
 473300.000    0.343
 473350.000    0.237
 473400.000    0.283
 473450.000    0.248
 473500.000    0.226
 473550.000    0.333
 473600.000    0.320
 473650.000    0.396
 473700.000    0.269
 473750.000    0.311
 473800.000    0.373
 473850.000    0.269
 473900.000    0.263
 473950.000    0.308
 474000.000    0.332
 474050.000    0.306
 474100.000    0.315
 474150.000    0.299
 474200.000    0.330
 474250.000    0.341
 474300.000    0.348
 474350.000    0.293
 474400.000    0.248
 474450.000    0.338
 474500.000    0.337
 474550.000    0.350
 474600.000    0.319
 474650.000    0.281
 474700.000    0.311
 474750.000    0.296
 474800.000    0.329
 474850.000    0.322
 474900.000    0.337
 474950.000    0.256
 475000.000    0.296
 475050.000    0.308
 475100.000    0.296
 475150.000    0.340
 475200.000    0.272
 475250.000    0.325
 475300.000    0.269
 475350.000    0.317
 475400.000    0.316
 475450.000    0.293
 475500.000    0.329
 475550.000    0.328
 475600.000    0.333
 475650.000    0.367
 475700.000    0.308
 475750.000    0.351
 475800.000    0.361
 475850.000    0.280
 475900.000    0.223
 475950.000    0.276
 476000.000    0.293
 476050.000    0.285
 476100.000    0.343
 476150.000    0.284
 476200.000    0.332
 476250.000    0.252
 476300.000    0.310
 476350.000    0.321
 476400.000    0.317
 476450.000    0.283
 476500.000    0.308
 476550.000    0.338
 476600.000    0.341
 476650.000    0.349
 476700.000    0.232
 476750.000    0.316
 476800.000    0.303
 476850.000    0.303
 476900.000    0.341
 476950.000    0.203
 477000.000    0.335
 477050.000    0.331
 477100.000    0.336
 477150.000    0.344
 477200.000    0.286
 477250.000    0.303
 477300.000    0.352
 477350.000    0.304
 477400.000    0.331
 477450.000    0.295
 477500.000    0.333
 477550.000    0.308
 477600.000    0.236
 477650.000    0.219
 477700.000    0.321
 477750.000    0.285
 477800.000    0.238
 477850.000    0.294
 477900.000    0.326
 477950.000    0.272
 478000.000    0.291
 478050.000    0.342
 478100.000    0.370
 478150.000    0.313
 478200.000    0.246
 478250.000    0.312
 478300.000    0.309
 478350.000    0.266
 478400.000    0.326
 478450.000    0.268
 478500.000    0.268
 478550.000    0.263
 478600.000    0.312
 478650.000    0.354
 478700.000    0.366
 478750.000    0.304
 478800.000    0.255
 478850.000    0.296
 478900.000    0.309
 478950.000    0.342
 479000.000    0.302
 479050.000    0.300
 479100.000    0.359
 479150.000    0.346
 479200.000    0.328
 479250.000    0.331
 479300.000    0.296
 479350.000    0.310
 479400.000    0.354
 479450.000    0.282
 479500.000    0.306
 479550.000    0.347
 479600.000    0.313
 479650.000    0.343
 479700.000    0.319
 479750.000    0.294
 479800.000    0.262
 479850.000    0.285
 479900.000    0.300
 479950.000    0.277
 480000.000    0.299
 480050.000    0.335
 480100.000    0.321
 480150.000    0.346
 480200.000    0.362
 480250.000    0.360
 480300.000    0.390
 480350.000    0.317
 480400.000    0.276
 480450.000    0.349
 480500.000    0.397
 480550.000    0.326
 480600.000    0.328
 480650.000    0.379
 480700.000    0.319
 480750.000    0.344
 480800.000    0.292
 480850.000    0.332
 480900.000    0.390
 480950.000    0.327
 481000.000    0.286
 481050.000    0.328
 481100.000    0.264
 481150.000    0.351
 481200.000    0.336
 481250.000    0.290
 481300.000    0.338
 481350.000    0.309
 481400.000    0.307
 481450.000    0.328
 481500.000    0.335
 481550.000    0.318
 481600.000    0.372
 481650.000    0.278
 481700.000    0.381
 481750.000    0.299
 481800.000    0.391
 481850.000    0.363
 481900.000    0.352
 481950.000    0.307
 482000.000    0.315
 482050.000    0.358
 482100.000    0.316
 482150.000    0.317
 482200.000    0.251
 482250.000    0.298
 482300.000    0.365
 482350.000    0.372
 482400.000    0.214
 482450.000    0.348
 482500.000    0.354
 482550.000    0.316
 482600.000    0.340
 482650.000    0.350
 482700.000    0.349
 482750.000    0.353
 482800.000    0.334
 482850.000    0.360
 482900.000    0.348
 482950.000    0.331
 483000.000    0.351
 483050.000    0.350
 483100.000    0.376
 483150.000    0.352
 483200.000    0.320
 483250.000    0.294
 483300.000    0.277
 483350.000    0.340
 483400.000    0.293
 483450.000    0.390
 483500.000    0.330
 483550.000    0.321
 483600.000    0.321
 483650.000    0.248
 483700.000    0.310
 483750.000    0.311
 483800.000    0.326
 483850.000    0.346
 483900.000    0.264
 483950.000    0.342
 484000.000    0.410
 484050.000    0.312
 484100.000    0.298
 484150.000    0.265
 484200.000    0.293
 484250.000    0.352
 484300.000    0.282
 484350.000    0.328
 484400.000    0.329
 484450.000    0.360
 484500.000    0.389
 484550.000    0.410
 484600.000    0.416
 484650.000    0.389
 484700.000    0.473
 484750.000    0.438
 484800.000    0.402
 484850.000    0.368
 484900.000    0.386
 484950.000    0.447
 485000.000    0.373
 485050.000    0.455
 485100.000    0.445
 485150.000    0.384
 485200.000    0.415
 485250.000    0.438
 485300.000    0.450
 485350.000    0.451
 485400.000    0.397
 485450.000    0.376
 485500.000    0.398
 485550.000    0.383
 485600.000    0.320
 485650.000    0.266
 485700.000    0.377
 485750.000    0.375
 485800.000    0.382
 485850.000    0.365
 485900.000    0.380
 485950.000    0.388
 486000.000    0.348
 486050.000    0.366
 486100.000    0.375
 486150.000    0.456
 486200.000    0.420
 486250.000    0.377
 486300.000    0.362
 486350.000    0.299
 486400.000    0.330
 486450.000    0.297
 486500.000    0.394
 486550.000    0.380
 486600.000    0.314
 486650.000    0.295
 486700.000    0.381
 486750.000    0.327
 486800.000    0.267
 486850.000    0.280
 486900.000    0.316
 486950.000    0.365
 487000.000    0.320
 487050.000    0.379
 487100.000    0.419
 487150.000    0.411
 487200.000    0.371
 487250.000    0.372
 487300.000    0.327
 487350.000    0.349
 487400.000    0.290
 487450.000    0.274
 487500.000    0.350
 487550.000    0.345
 487600.000    0.321
 487650.000    0.342
 487700.000    0.361
 487750.000    0.343
 487800.000    0.354
 487850.000    0.399
 487900.000    0.386
 487950.000    0.369
 488000.000    0.243
 488050.000    0.359
 488100.000    0.404
 488150.000    0.375
 488200.000    0.381
 488250.000    0.452
 488300.000    0.326
 488350.000    0.365
 488400.000    0.305
 488450.000    0.359
 488500.000    0.313
 488550.000    0.340
 488600.000    0.399
 488650.000    0.368
 488700.000    0.369
 488750.000    0.331
 488800.000    0.412
 488850.000    0.323
 488900.000    0.297
 488950.000    0.366
 489000.000    0.363
 489050.000    0.394
 489100.000    0.324
 489150.000    0.330
 489200.000    0.345
 489250.000    0.450
 489300.000    0.469
 489350.000    0.440
 489400.000    0.470
 489450.000    0.401
 489500.000    0.355
 489550.000    0.413
 489600.000    0.403
 489650.000    0.363
 489700.000    0.356
 489750.000    0.316
 489800.000    0.380
 489850.000    0.343
 489900.000    0.360
 489950.000    0.374
 490000.000    0.345
 490050.000    0.336
 490100.000    0.329
 490150.000    0.402
 490200.000    0.451
 490250.000    0.453
 490300.000    0.462
 490350.000    0.467
 490400.000    0.402
 490450.000    0.436
 490500.000    0.413
 490550.000    0.332
 490600.000    0.369
 490650.000    0.371
 490700.000    0.325
 490750.000    0.321
 490800.000    0.374
 490850.000    0.236
 490900.000    0.318
 490950.000    0.290
 491000.000    0.329
 491050.000    0.347
 491100.000    0.302
 491150.000    0.293
 491200.000    0.399
 491250.000    0.391
 491300.000    0.342
 491350.000    0.369
 491400.000    0.388
 491450.000    0.355
 491500.000    0.358
 491550.000    0.297
 491600.000    0.307
 491650.000    0.324
 491700.000    0.307
 491750.000    0.315
 491800.000    0.312
 491850.000    0.378
 491900.000    0.362
 491950.000    0.358
 492000.000    0.381
 492050.000    0.368
 492100.000    0.313
 492150.000    0.355
 492200.000    0.357
 492250.000    0.399
 492300.000    0.314
 492350.000    0.372
 492400.000    0.441
 492450.000    0.321
 492500.000    0.311
 492550.000    0.397
 492600.000    0.404
 492650.000    0.372
 492700.000    0.365
 492750.000    0.344
 492800.000    0.350
 492850.000    0.322
 492900.000    0.301
 492950.000    0.386
 493000.000    0.404
 493050.000    0.400
 493100.000    0.347
 493150.000    0.332
 493200.000    0.304
 493250.000    0.386
 493300.000    0.356
 493350.000    0.291
 493400.000    0.341
 493450.000    0.343
 493500.000    0.289
 493550.000    0.327
 493600.000    0.292
 493650.000    0.357
 493700.000    0.352
 493750.000    0.282
 493800.000    0.275
 493850.000    0.358
 493900.000    0.295
 493950.000    0.323
 494000.000    0.291
 494050.000    0.317
 494100.000    0.313
 494150.000    0.333
 494200.000    0.362
 494250.000    0.330
 494300.000    0.373
 494350.000    0.327
 494400.000    0.351
 494450.000    0.312
 494500.000    0.322
 494550.000    0.347
 494600.000    0.320
 494650.000    0.325
 494700.000    0.352
 494750.000    0.351
 494800.000    0.360
 494850.000    0.286
 494900.000    0.353
 494950.000    0.356
 495000.000    0.293
 495050.000    0.377
 495100.000    0.306
 495150.000    0.258
 495200.000    0.316
 495250.000    0.348
 495300.000    0.355
 495350.000    0.257
 495400.000    0.353
 495450.000    0.369
 495500.000    0.323
 495550.000    0.337
 495600.000    0.342
 495650.000    0.379
 495700.000    0.393
 495750.000    0.367
 495800.000    0.381
 495850.000    0.301
 495900.000    0.363
 495950.000    0.383
 496000.000    0.344
 496050.000    0.380
 496100.000    0.358
 496150.000    0.308
 496200.000    0.366
 496250.000    0.375
 496300.000    0.365
 496350.000    0.293
 496400.000    0.393
 496450.000    0.402
 496500.000    0.356
 496550.000    0.341
 496600.000    0.351
 496650.000    0.384
 496700.000    0.340
 496750.000    0.397
 496800.000    0.338
 496850.000    0.317
 496900.000    0.324
 496950.000    0.365
 497000.000    0.372
 497050.000    0.354
 497100.000    0.382
 497150.000    0.331
 497200.000    0.363
 497250.000    0.314
 497300.000    0.315
 497350.000    0.315
 497400.000    0.286
 497450.000    0.360
 497500.000    0.315
 497550.000    0.333
 497600.000    0.325
 497650.000    0.357
 497700.000    0.384
 497750.000    0.318
 497800.000    0.365
 497850.000    0.322
 497900.000    0.317
 497950.000    0.325
 498000.000    0.367
 498050.000    0.378
 498100.000    0.294
 498150.000    0.355
 498200.000    0.396
 498250.000    0.369
 498300.000    0.381
 498350.000    0.373
 498400.000    0.319
 498450.000    0.367
 498500.000    0.328
 498550.000    0.363
 498600.000    0.337
 498650.000    0.359
 498700.000    0.339
 498750.000    0.316
 498800.000    0.338
 498850.000    0.362
 498900.000    0.350
 498950.000    0.359
 499000.000    0.274
 499050.000    0.373
 499100.000    0.303
 499150.000    0.367
 499200.000    0.339
 499250.000    0.300
 499300.000    0.337
 499350.000    0.379
 499400.000    0.384
 499450.000    0.343
 499500.000    0.345
 499550.000    0.306
 499600.000    0.344
 499650.000    0.368
 499700.000    0.413
 499750.000    0.345
 499800.000    0.375
 499850.000    0.388
 499900.000    0.417
 499950.000    0.415
 500000.000    0.420
