# Supplementary material for: Single-chain dimers from de novo immunoglobulins as robust scaffolds for multiple binding loops
Source: Nat Commun. 2023 Sep 23;14:5939. doi: 10.1038/s41467-023-41717-5 (PMC10517939; doi:10.1038/s41467-023-41717-5)
Supplement: Supplementary file 6 — Source data [file 41467_2023_41717_MOESM6_ESM.zip › SuppFig10d_scIg12+EF3c_01.txt]

# This file was created Tue Jul 12 12:27:14 2022
# Created by:
#                      :-) GROMACS - gmx pairdist, 2018 (-:
# 
# Executable:   /data/Software/gromacs-2018/bin/gmx
# Data prefix:  /data/Software/gromacs-2018
# Working dir:  /data/jrtcri/PROJECTS/design/grafting/sandwich_12/MD/molecular_dynamics/MD_models.list/0006
# Command line:
#   gmx pairdist -f md.imaged.rot.xtc -s solvated_ions.gro -b 100000 -o distave.xvg
# gmx pairdist is part of G R O M A C S:
#
# Gyas ROwers Mature At Cryogenic Speed
#
@    title "Minimum distance"
@    xaxis  label "Time (ps)"
@    yaxis  label "Distance (nm)"
@TYPE xy
@ view 0.15, 0.15, 0.75, 0.85
@ legend on
@ legend box on
@ legend loctype view
@ legend 0.78, 0.8
@ legend length 2
@ s0 legend "resnr 70"
 100000.000    0.262
 100050.000    0.286
 100100.000    0.264
 100150.000    0.313
 100200.000    0.235
 100250.000    0.235
 100300.000    0.239
 100350.000    0.252
 100400.000    0.254
 100450.000    0.184
 100500.000    0.236
 100550.000    0.247
 100600.000    0.235
 100650.000    0.260
 100700.000    0.194
 100750.000    0.257
 100800.000    0.226
 100850.000    0.266
 100900.000    0.275
 100950.000    0.244
 101000.000    0.189
 101050.000    0.189
 101100.000    0.242
 101150.000    0.252
 101200.000    0.188
 101250.000    0.215
 101300.000    0.217
 101350.000    0.264
 101400.000    0.234
 101450.000    0.243
 101500.000    0.231
 101550.000    0.239
 101600.000    0.240
 101650.000    0.212
 101700.000    0.282
 101750.000    0.273
 101800.000    0.267
 101850.000    0.231
 101900.000    0.232
 101950.000    0.264
 102000.000    0.251
 102050.000    0.285
 102100.000    0.289
 102150.000    0.246
 102200.000    0.262
 102250.000    0.265
 102300.000    0.316
 102350.000    0.250
 102400.000    0.390
 102450.000    0.332
 102500.000    0.315
 102550.000    0.329
 102600.000    0.359
 102650.000    0.343
 102700.000    0.336
 102750.000    0.241
 102800.000    0.330
 102850.000    0.331
 102900.000    0.308
 102950.000    0.224
 103000.000    0.213
 103050.000    0.247
 103100.000    0.248
 103150.000    0.217
 103200.000    0.202
 103250.000    0.244
 103300.000    0.198
 103350.000    0.221
 103400.000    0.290
 103450.000    0.345
 103500.000    0.340
 103550.000    0.336
 103600.000    0.360
 103650.000    0.320
 103700.000    0.295
 103750.000    0.246
 103800.000    0.246
 103850.000    0.217
 103900.000    0.263
 103950.000    0.252
 104000.000    0.249
 104050.000    0.259
 104100.000    0.268
 104150.000    0.217
 104200.000    0.200
 104250.000    0.187
 104300.000    0.175
 104350.000    0.183
 104400.000    0.175
 104450.000    0.239
 104500.000    0.253
 104550.000    0.262
 104600.000    0.239
 104650.000    0.225
 104700.000    0.179
 104750.000    0.178
 104800.000    0.206
 104850.000    0.182
 104900.000    0.150
 104950.000    0.249
 105000.000    0.237
 105050.000    0.230
 105100.000    0.227
 105150.000    0.177
 105200.000    0.200
 105250.000    0.211
 105300.000    0.251
 105350.000    0.292
 105400.000    0.221
 105450.000    0.243
 105500.000    0.253
 105550.000    0.210
 105600.000    0.235
 105650.000    0.186
 105700.000    0.171
 105750.000    0.188
 105800.000    0.245
 105850.000    0.211
 105900.000    0.237
 105950.000    0.239
 106000.000    0.169
 106050.000    0.238
 106100.000    0.256
 106150.000    0.293
 106200.000    0.187
 106250.000    0.264
 106300.000    0.253
 106350.000    0.249
 106400.000    0.233
 106450.000    0.204
 106500.000    0.173
 106550.000    0.180
 106600.000    0.194
 106650.000    0.175
 106700.000    0.183
 106750.000    0.175
 106800.000    0.274
 106850.000    0.228
 106900.000    0.198
 106950.000    0.180
 107000.000    0.268
 107050.000    0.254
 107100.000    0.228
 107150.000    0.247
 107200.000    0.246
 107250.000    0.254
 107300.000    0.252
 107350.000    0.234
 107400.000    0.228
 107450.000    0.169
 107500.000    0.175
 107550.000    0.170
 107600.000    0.169
 107650.000    0.164
 107700.000    0.170
 107750.000    0.183
 107800.000    0.179
 107850.000    0.243
 107900.000    0.312
 107950.000    0.263
 108000.000    0.183
 108050.000    0.170
 108100.000    0.171
 108150.000    0.196
 108200.000    0.203
 108250.000    0.186
 108300.000    0.200
 108350.000    0.193
 108400.000    0.259
 108450.000    0.208
 108500.000    0.224
 108550.000    0.266
 108600.000    0.186
 108650.000    0.232
 108700.000    0.208
 108750.000    0.200
 108800.000    0.193
 108850.000    0.217
 108900.000    0.274
 108950.000    0.239
 109000.000    0.227
 109050.000    0.277
 109100.000    0.256
 109150.000    0.258
 109200.000    0.228
 109250.000    0.255
 109300.000    0.171
 109350.000    0.190
 109400.000    0.230
 109450.000    0.271
 109500.000    0.175
 109550.000    0.170
 109600.000    0.204
 109650.000    0.221
 109700.000    0.187
 109750.000    0.176
 109800.000    0.169
 109850.000    0.198
 109900.000    0.189
 109950.000    0.193
 110000.000    0.187
 110050.000    0.198
 110100.000    0.191
 110150.000    0.193
 110200.000    0.184
 110250.000    0.182
 110300.000    0.189
 110350.000    0.192
 110400.000    0.186
 110450.000    0.196
 110500.000    0.193
 110550.000    0.177
 110600.000    0.238
 110650.000    0.264
 110700.000    0.226
 110750.000    0.289
 110800.000    0.222
 110850.000    0.228
 110900.000    0.223
 110950.000    0.178
 111000.000    0.176
 111050.000    0.215
 111100.000    0.180
 111150.000    0.195
 111200.000    0.228
 111250.000    0.244
 111300.000    0.168
 111350.000    0.197
 111400.000    0.215
 111450.000    0.181
 111500.000    0.193
 111550.000    0.182
 111600.000    0.196
 111650.000    0.181
 111700.000    0.201
 111750.000    0.207
 111800.000    0.192
 111850.000    0.191
 111900.000    0.172
 111950.000    0.180
 112000.000    0.164
 112050.000    0.182
 112100.000    0.196
 112150.000    0.176
 112200.000    0.187
 112250.000    0.184
 112300.000    0.193
 112350.000    0.190
 112400.000    0.167
 112450.000    0.217
 112500.000    0.198
 112550.000    0.194
 112600.000    0.205
 112650.000    0.199
 112700.000    0.169
 112750.000    0.197
 112800.000    0.196
 112850.000    0.192
 112900.000    0.165
 112950.000    0.187
 113000.000    0.194
 113050.000    0.175
 113100.000    0.186
 113150.000    0.206
 113200.000    0.202
 113250.000    0.175
 113300.000    0.213
 113350.000    0.208
 113400.000    0.191
 113450.000    0.203
 113500.000    0.176
 113550.000    0.187
 113600.000    0.182
 113650.000    0.197
 113700.000    0.174
 113750.000    0.199
 113800.000    0.166
 113850.000    0.176
 113900.000    0.201
 113950.000    0.165
 114000.000    0.176
 114050.000    0.164
 114100.000    0.198
 114150.000    0.174
 114200.000    0.176
 114250.000    0.179
 114300.000    0.193
 114350.000    0.196
 114400.000    0.184
 114450.000    0.191
 114500.000    0.185
 114550.000    0.231
 114600.000    0.209
 114650.000    0.179
 114700.000    0.180
 114750.000    0.172
 114800.000    0.181
 114850.000    0.192
 114900.000    0.182
 114950.000    0.191
 115000.000    0.199
 115050.000    0.196
 115100.000    0.194
 115150.000    0.173
 115200.000    0.178
 115250.000    0.172
 115300.000    0.232
 115350.000    0.204
 115400.000    0.208
 115450.000    0.201
 115500.000    0.173
 115550.000    0.182
 115600.000    0.187
 115650.000    0.205
 115700.000    0.201
 115750.000    0.204
 115800.000    0.196
 115850.000    0.166
 115900.000    0.173
 115950.000    0.197
 116000.000    0.174
 116050.000    0.183
 116100.000    0.177
 116150.000    0.201
 116200.000    0.293
 116250.000    0.244
 116300.000    0.287
 116350.000    0.191
 116400.000    0.182
 116450.000    0.177
 116500.000    0.205
 116550.000    0.193
 116600.000    0.179
 116650.000    0.178
 116700.000    0.210
 116750.000    0.170
 116800.000    0.193
 116850.000    0.177
 116900.000    0.167
 116950.000    0.185
 117000.000    0.190
 117050.000    0.178
 117100.000    0.180
 117150.000    0.194
 117200.000    0.181
 117250.000    0.180
 117300.000    0.189
 117350.000    0.187
 117400.000    0.175
 117450.000    0.180
 117500.000    0.172
 117550.000    0.177
 117600.000    0.189
 117650.000    0.187
 117700.000    0.187
 117750.000    0.165
 117800.000    0.181
 117850.000    0.176
 117900.000    0.181
 117950.000    0.210
 118000.000    0.177
 118050.000    0.167
 118100.000    0.180
 118150.000    0.166
 118200.000    0.176
 118250.000    0.189
 118300.000    0.216
 118350.000    0.191
 118400.000    0.186
 118450.000    0.183
 118500.000    0.213
 118550.000    0.181
 118600.000    0.180
 118650.000    0.192
 118700.000    0.173
 118750.000    0.172
 118800.000    0.225
 118850.000    0.291
 118900.000    0.193
 118950.000    0.172
 119000.000    0.204
 119050.000    0.283
 119100.000    0.186
 119150.000    0.217
 119200.000    0.188
 119250.000    0.174
 119300.000    0.199
 119350.000    0.181
 119400.000    0.175
 119450.000    0.186
 119500.000    0.241
 119550.000    0.170
 119600.000    0.173
 119650.000    0.216
 119700.000    0.188
 119750.000    0.183
 119800.000    0.196
 119850.000    0.189
 119900.000    0.193
 119950.000    0.181
 120000.000    0.220
 120050.000    0.188
 120100.000    0.183
 120150.000    0.166
 120200.000    0.201
 120250.000    0.183
 120300.000    0.180
 120350.000    0.198
 120400.000    0.223
 120450.000    0.198
 120500.000    0.174
 120550.000    0.197
 120600.000    0.188
 120650.000    0.180
 120700.000    0.187
 120750.000    0.204
 120800.000    0.197
 120850.000    0.186
 120900.000    0.254
 120950.000    0.169
 121000.000    0.196
 121050.000    0.172
 121100.000    0.184
 121150.000    0.196
 121200.000    0.196
 121250.000    0.181
 121300.000    0.167
 121350.000    0.244
 121400.000    0.201
 121450.000    0.177
 121500.000    0.298
 121550.000    0.290
 121600.000    0.286
 121650.000    0.251
 121700.000    0.253
 121750.000    0.247
 121800.000    0.224
 121850.000    0.275
 121900.000    0.324
 121950.000    0.326
 122000.000    0.263
 122050.000    0.311
 122100.000    0.373
 122150.000    0.335
 122200.000    0.309
 122250.000    0.366
 122300.000    0.332
 122350.000    0.366
 122400.000    0.352
 122450.000    0.344
 122500.000    0.327
 122550.000    0.208
 122600.000    0.219
 122650.000    0.237
 122700.000    0.376
 122750.000    0.356
 122800.000    0.203
 122850.000    0.303
 122900.000    0.293
 122950.000    0.206
 123000.000    0.297
 123050.000    0.276
 123100.000    0.327
 123150.000    0.227
 123200.000    0.197
 123250.000    0.269
 123300.000    0.270
 123350.000    0.224
 123400.000    0.247
 123450.000    0.198
 123500.000    0.262
 123550.000    0.299
 123600.000    0.320
 123650.000    0.320
 123700.000    0.264
 123750.000    0.343
 123800.000    0.352
 123850.000    0.276
 123900.000    0.321
 123950.000    0.312
 124000.000    0.316
 124050.000    0.249
 124100.000    0.350
 124150.000    0.321
 124200.000    0.262
 124250.000    0.193
 124300.000    0.232
 124350.000    0.318
 124400.000    0.377
 124450.000    0.321
 124500.000    0.206
 124550.000    0.228
 124600.000    0.194
 124650.000    0.195
 124700.000    0.260
 124750.000    0.310
 124800.000    0.267
 124850.000    0.176
 124900.000    0.352
 124950.000    0.367
 125000.000    0.347
 125050.000    0.324
 125100.000    0.281
 125150.000    0.216
 125200.000    0.246
 125250.000    0.331
 125300.000    0.342
 125350.000    0.216
 125400.000    0.268
 125450.000    0.353
 125500.000    0.316
 125550.000    0.337
 125600.000    0.213
 125650.000    0.370
 125700.000    0.308
 125750.000    0.349
 125800.000    0.297
 125850.000    0.203
 125900.000    0.225
 125950.000    0.209
 126000.000    0.329
 126050.000    0.285
 126100.000    0.340
 126150.000    0.280
 126200.000    0.219
 126250.000    0.208
 126300.000    0.299
 126350.000    0.250
 126400.000    0.190
 126450.000    0.264
 126500.000    0.237
 126550.000    0.329
 126600.000    0.356
 126650.000    0.337
 126700.000    0.237
 126750.000    0.199
 126800.000    0.332
 126850.000    0.258
 126900.000    0.357
 126950.000    0.234
 127000.000    0.368
 127050.000    0.356
 127100.000    0.310
 127150.000    0.225
 127200.000    0.343
 127250.000    0.351
 127300.000    0.391
 127350.000    0.281
 127400.000    0.311
 127450.000    0.347
 127500.000    0.204
 127550.000    0.298
 127600.000    0.285
 127650.000    0.231
 127700.000    0.207
 127750.000    0.224
 127800.000    0.257
 127850.000    0.220
 127900.000    0.267
 127950.000    0.207
 128000.000    0.256
 128050.000    0.242
 128100.000    0.256
 128150.000    0.247
 128200.000    0.265
 128250.000    0.243
 128300.000    0.289
 128350.000    0.274
 128400.000    0.261
 128450.000    0.188
 128500.000    0.212
 128550.000    0.288
 128600.000    0.248
 128650.000    0.212
 128700.000    0.267
 128750.000    0.265
 128800.000    0.212
 128850.000    0.254
 128900.000    0.204
 128950.000    0.218
 129000.000    0.211
 129050.000    0.203
 129100.000    0.247
 129150.000    0.222
 129200.000    0.260
 129250.000    0.262
 129300.000    0.202
 129350.000    0.245
 129400.000    0.241
 129450.000    0.193
 129500.000    0.208
 129550.000    0.201
 129600.000    0.186
 129650.000    0.204
 129700.000    0.256
 129750.000    0.176
 129800.000    0.225
 129850.000    0.195
 129900.000    0.174
 129950.000    0.219
 130000.000    0.193
 130050.000    0.262
 130100.000    0.256
 130150.000    0.198
 130200.000    0.176
 130250.000    0.183
 130300.000    0.182
 130350.000    0.211
 130400.000    0.185
 130450.000    0.176
 130500.000    0.168
 130550.000    0.168
 130600.000    0.167
 130650.000    0.195
 130700.000    0.168
 130750.000    0.180
 130800.000    0.180
 130850.000    0.175
 130900.000    0.170
 130950.000    0.189
 131000.000    0.205
 131050.000    0.173
 131100.000    0.173
 131150.000    0.195
 131200.000    0.196
 131250.000    0.174
 131300.000    0.184
 131350.000    0.180
 131400.000    0.178
 131450.000    0.193
 131500.000    0.173
 131550.000    0.211
 131600.000    0.189
 131650.000    0.171
 131700.000    0.221
 131750.000    0.169
 131800.000    0.189
 131850.000    0.171
 131900.000    0.179
 131950.000    0.178
 132000.000    0.196
 132050.000    0.189
 132100.000    0.248
 132150.000    0.205
 132200.000    0.186
 132250.000    0.198
 132300.000    0.185
 132350.000    0.174
 132400.000    0.195
 132450.000    0.177
 132500.000    0.191
 132550.000    0.175
 132600.000    0.176
 132650.000    0.170
 132700.000    0.196
 132750.000    0.178
 132800.000    0.164
 132850.000    0.183
 132900.000    0.163
 132950.000    0.168
 133000.000    0.189
 133050.000    0.181
 133100.000    0.212
 133150.000    0.171
 133200.000    0.179
 133250.000    0.186
 133300.000    0.264
 133350.000    0.184
 133400.000    0.189
 133450.000    0.166
 133500.000    0.173
 133550.000    0.201
 133600.000    0.224
 133650.000    0.170
 133700.000    0.196
 133750.000    0.174
 133800.000    0.182
 133850.000    0.173
 133900.000    0.208
 133950.000    0.184
 134000.000    0.168
 134050.000    0.189
 134100.000    0.195
 134150.000    0.178
 134200.000    0.173
 134250.000    0.218
 134300.000    0.178
 134350.000    0.212
 134400.000    0.226
 134450.000    0.192
 134500.000    0.185
 134550.000    0.160
 134600.000    0.193
 134650.000    0.229
 134700.000    0.231
 134750.000    0.185
 134800.000    0.194
 134850.000    0.175
 134900.000    0.210
 134950.000    0.177
 135000.000    0.181
 135050.000    0.171
 135100.000    0.165
 135150.000    0.180
 135200.000    0.201
 135250.000    0.183
 135300.000    0.207
 135350.000    0.240
 135400.000    0.190
 135450.000    0.192
 135500.000    0.168
 135550.000    0.177
 135600.000    0.185
 135650.000    0.190
 135700.000    0.186
 135750.000    0.183
 135800.000    0.171
 135850.000    0.172
 135900.000    0.187
 135950.000    0.171
 136000.000    0.193
 136050.000    0.174
 136100.000    0.229
 136150.000    0.247
 136200.000    0.247
 136250.000    0.241
 136300.000    0.233
 136350.000    0.255
 136400.000    0.223
 136450.000    0.248
 136500.000    0.170
 136550.000    0.184
 136600.000    0.183
 136650.000    0.185
 136700.000    0.173
 136750.000    0.179
 136800.000    0.190
 136850.000    0.198
 136900.000    0.198
 136950.000    0.226
 137000.000    0.206
 137050.000    0.221
 137100.000    0.187
 137150.000    0.167
 137200.000    0.193
 137250.000    0.192
 137300.000    0.194
 137350.000    0.234
 137400.000    0.212
 137450.000    0.175
 137500.000    0.186
 137550.000    0.175
 137600.000    0.176
 137650.000    0.177
 137700.000    0.190
 137750.000    0.204
 137800.000    0.187
 137850.000    0.200
 137900.000    0.290
 137950.000    0.229
 138000.000    0.259
 138050.000    0.249
 138100.000    0.255
 138150.000    0.228
 138200.000    0.179
 138250.000    0.307
 138300.000    0.201
 138350.000    0.238
 138400.000    0.264
 138450.000    0.244
 138500.000    0.295
 138550.000    0.189
 138600.000    0.175
 138650.000    0.186
 138700.000    0.211
 138750.000    0.172
 138800.000    0.177
 138850.000    0.197
 138900.000    0.215
 138950.000    0.261
 139000.000    0.220
 139050.000    0.214
 139100.000    0.263
 139150.000    0.171
 139200.000    0.179
 139250.000    0.200
 139300.000    0.185
 139350.000    0.198
 139400.000    0.205
 139450.000    0.198
 139500.000    0.208
 139550.000    0.182
 139600.000    0.182
 139650.000    0.201
 139700.000    0.170
 139750.000    0.186
 139800.000    0.194
 139850.000    0.185
 139900.000    0.180
 139950.000    0.173
 140000.000    0.187
 140050.000    0.175
 140100.000    0.190
 140150.000    0.170
 140200.000    0.266
 140250.000    0.185
 140300.000    0.194
 140350.000    0.184
 140400.000    0.189
 140450.000    0.188
 140500.000    0.174
 140550.000    0.233
 140600.000    0.205
 140650.000    0.185
 140700.000    0.203
 140750.000    0.227
 140800.000    0.211
 140850.000    0.194
 140900.000    0.193
 140950.000    0.210
 141000.000    0.184
 141050.000    0.220
 141100.000    0.188
 141150.000    0.290
 141200.000    0.287
 141250.000    0.194
 141300.000    0.225
 141350.000    0.264
 141400.000    0.255
 141450.000    0.280
 141500.000    0.250
 141550.000    0.332
 141600.000    0.359
 141650.000    0.411
 141700.000    0.336
 141750.000    0.294
 141800.000    0.349
 141850.000    0.308
 141900.000    0.290
 141950.000    0.195
 142000.000    0.234
 142050.000    0.326
 142100.000    0.392
 142150.000    0.231
 142200.000    0.207
 142250.000    0.222
 142300.000    0.230
 142350.000    0.245
 142400.000    0.200
 142450.000    0.328
 142500.000    0.312
 142550.000    0.311
 142600.000    0.313
 142650.000    0.254
 142700.000    0.206
 142750.000    0.327
 142800.000    0.203
 142850.000    0.355
 142900.000    0.243
 142950.000    0.346
 143000.000    0.249
 143050.000    0.280
 143100.000    0.215
 143150.000    0.191
 143200.000    0.270
 143250.000    0.238
 143300.000    0.278
 143350.000    0.215
 143400.000    0.208
 143450.000    0.290
 143500.000    0.268
 143550.000    0.243
 143600.000    0.234
 143650.000    0.230
 143700.000    0.222
 143750.000    0.222
 143800.000    0.236
 143850.000    0.234
 143900.000    0.253
 143950.000    0.210
 144000.000    0.263
 144050.000    0.190
 144100.000    0.222
 144150.000    0.199
 144200.000    0.233
 144250.000    0.191
 144300.000    0.270
 144350.000    0.204
 144400.000    0.264
 144450.000    0.240
 144500.000    0.268
 144550.000    0.230
 144600.000    0.217
 144650.000    0.227
 144700.000    0.244
 144750.000    0.258
 144800.000    0.217
 144850.000    0.208
 144900.000    0.270
 144950.000    0.270
 145000.000    0.258
 145050.000    0.265
 145100.000    0.236
 145150.000    0.282
 145200.000    0.242
 145250.000    0.259
 145300.000    0.266
 145350.000    0.260
 145400.000    0.242
 145450.000    0.255
 145500.000    0.230
 145550.000    0.271
 145600.000    0.250
 145650.000    0.243
 145700.000    0.253
 145750.000    0.197
 145800.000    0.290
 145850.000    0.247
 145900.000    0.257
 145950.000    0.298
 146000.000    0.217
 146050.000    0.262
 146100.000    0.196
 146150.000    0.215
 146200.000    0.253
 146250.000    0.241
 146300.000    0.257
 146350.000    0.258
 146400.000    0.254
 146450.000    0.272
 146500.000    0.227
 146550.000    0.254
 146600.000    0.249
 146650.000    0.236
 146700.000    0.225
 146750.000    0.199
 146800.000    0.222
 146850.000    0.274
 146900.000    0.232
 146950.000    0.238
 147000.000    0.237
 147050.000    0.208
 147100.000    0.235
 147150.000    0.173
 147200.000    0.177
 147250.000    0.186
 147300.000    0.175
 147350.000    0.179
 147400.000    0.194
 147450.000    0.238
 147500.000    0.190
 147550.000    0.171
 147600.000    0.191
 147650.000    0.182
 147700.000    0.176
 147750.000    0.172
 147800.000    0.201
 147850.000    0.179
 147900.000    0.177
 147950.000    0.180
 148000.000    0.176
 148050.000    0.186
 148100.000    0.201
 148150.000    0.171
 148200.000    0.186
 148250.000    0.178
 148300.000    0.185
 148350.000    0.187
 148400.000    0.204
 148450.000    0.207
 148500.000    0.177
 148550.000    0.278
 148600.000    0.279
 148650.000    0.163
 148700.000    0.202
 148750.000    0.277
 148800.000    0.190
 148850.000    0.193
 148900.000    0.185
 148950.000    0.182
 149000.000    0.178
 149050.000    0.187
 149100.000    0.175
 149150.000    0.187
 149200.000    0.219
 149250.000    0.171
 149300.000    0.196
 149350.000    0.186
 149400.000    0.168
 149450.000    0.184
 149500.000    0.183
 149550.000    0.185
 149600.000    0.200
 149650.000    0.160
 149700.000    0.193
 149750.000    0.194
 149800.000    0.246
 149850.000    0.180
 149900.000    0.226
 149950.000    0.178
 150000.000    0.175
 150050.000    0.181
 150100.000    0.183
 150150.000    0.177
 150200.000    0.178
 150250.000    0.183
 150300.000    0.201
 150350.000    0.173
 150400.000    0.243
 150450.000    0.192
 150500.000    0.169
 150550.000    0.166
 150600.000    0.281
 150650.000    0.254
 150700.000    0.251
 150750.000    0.269
 150800.000    0.226
 150850.000    0.220
 150900.000    0.212
 150950.000    0.281
 151000.000    0.247
 151050.000    0.220
 151100.000    0.235
 151150.000    0.240
 151200.000    0.213
 151250.000    0.237
 151300.000    0.218
 151350.000    0.288
 151400.000    0.194
 151450.000    0.208
 151500.000    0.183
 151550.000    0.244
 151600.000    0.204
 151650.000    0.197
 151700.000    0.251
 151750.000    0.194
 151800.000    0.209
 151850.000    0.216
 151900.000    0.189
 151950.000    0.267
 152000.000    0.229
 152050.000    0.229
 152100.000    0.284
 152150.000    0.239
 152200.000    0.268
 152250.000    0.320
 152300.000    0.208
 152350.000    0.282
 152400.000    0.341
 152450.000    0.261
 152500.000    0.394
 152550.000    0.353
 152600.000    0.353
 152650.000    0.294
 152700.000    0.338
 152750.000    0.347
 152800.000    0.206
 152850.000    0.293
 152900.000    0.390
 152950.000    0.379
 153000.000    0.403
 153050.000    0.332
 153100.000    0.255
 153150.000    0.307
 153200.000    0.194
 153250.000    0.268
 153300.000    0.169
 153350.000    0.217
 153400.000    0.247
 153450.000    0.184
 153500.000    0.180
 153550.000    0.187
 153600.000    0.215
 153650.000    0.269
 153700.000    0.336
 153750.000    0.260
 153800.000    0.386
 153850.000    0.234
 153900.000    0.311
 153950.000    0.271
 154000.000    0.200
 154050.000    0.290
 154100.000    0.370
 154150.000    0.344
 154200.000    0.250
 154250.000    0.279
 154300.000    0.324
 154350.000    0.372
 154400.000    0.378
 154450.000    0.347
 154500.000    0.376
 154550.000    0.353
 154600.000    0.343
 154650.000    0.318
 154700.000    0.217
 154750.000    0.345
 154800.000    0.207
 154850.000    0.255
 154900.000    0.239
 154950.000    0.251
 155000.000    0.238
 155050.000    0.285
 155100.000    0.297
 155150.000    0.264
 155200.000    0.227
 155250.000    0.313
 155300.000    0.325
 155350.000    0.303
 155400.000    0.204
 155450.000    0.201
 155500.000    0.311
 155550.000    0.311
 155600.000    0.266
 155650.000    0.314
 155700.000    0.294
 155750.000    0.339
 155800.000    0.321
 155850.000    0.262
 155900.000    0.316
 155950.000    0.330
 156000.000    0.270
 156050.000    0.322
 156100.000    0.289
 156150.000    0.202
 156200.000    0.211
 156250.000    0.228
 156300.000    0.290
 156350.000    0.304
 156400.000    0.277
 156450.000    0.308
 156500.000    0.298
 156550.000    0.220
 156600.000    0.313
 156650.000    0.321
 156700.000    0.224
 156750.000    0.184
 156800.000    0.172
 156850.000    0.225
 156900.000    0.174
 156950.000    0.238
 157000.000    0.178
 157050.000    0.178
 157100.000    0.182
 157150.000    0.281
 157200.000    0.314
 157250.000    0.302
 157300.000    0.277
 157350.000    0.294
 157400.000    0.304
 157450.000    0.291
 157500.000    0.278
 157550.000    0.287
 157600.000    0.298
 157650.000    0.186
 157700.000    0.304
 157750.000    0.268
 157800.000    0.294
 157850.000    0.231
 157900.000    0.298
 157950.000    0.305
 158000.000    0.256
 158050.000    0.284
 158100.000    0.297
 158150.000    0.291
 158200.000    0.277
 158250.000    0.284
 158300.000    0.287
 158350.000    0.276
 158400.000    0.310
 158450.000    0.225
 158500.000    0.307
 158550.000    0.265
 158600.000    0.347
 158650.000    0.309
 158700.000    0.363
 158750.000    0.369
 158800.000    0.275
 158850.000    0.266
 158900.000    0.256
 158950.000    0.237
 159000.000    0.256
 159050.000    0.264
 159100.000    0.299
 159150.000    0.298
 159200.000    0.294
 159250.000    0.267
 159300.000    0.311
 159350.000    0.308
 159400.000    0.253
 159450.000    0.297
 159500.000    0.264
 159550.000    0.181
 159600.000    0.325
 159650.000    0.176
 159700.000    0.337
 159750.000    0.298
 159800.000    0.183
 159850.000    0.204
 159900.000    0.189
 159950.000    0.220
 160000.000    0.161
 160050.000    0.183
 160100.000    0.179
 160150.000    0.180
 160200.000    0.189
 160250.000    0.190
 160300.000    0.189
 160350.000    0.187
 160400.000    0.163
 160450.000    0.171
 160500.000    0.205
 160550.000    0.180
 160600.000    0.193
 160650.000    0.174
 160700.000    0.186
 160750.000    0.176
 160800.000    0.173
 160850.000    0.177
 160900.000    0.302
 160950.000    0.204
 161000.000    0.167
 161050.000    0.179
 161100.000    0.236
 161150.000    0.209
 161200.000    0.192
 161250.000    0.174
 161300.000    0.216
 161350.000    0.323
 161400.000    0.255
 161450.000    0.165
 161500.000    0.172
 161550.000    0.196
 161600.000    0.185
 161650.000    0.200
 161700.000    0.186
 161750.000    0.267
 161800.000    0.231
 161850.000    0.252
 161900.000    0.175
 161950.000    0.251
 162000.000    0.261
 162050.000    0.172
 162100.000    0.311
 162150.000    0.271
 162200.000    0.258
 162250.000    0.208
 162300.000    0.241
 162350.000    0.255
 162400.000    0.241
 162450.000    0.184
 162500.000    0.186
 162550.000    0.169
 162600.000    0.193
 162650.000    0.177
 162700.000    0.199
 162750.000    0.232
 162800.000    0.203
 162850.000    0.172
 162900.000    0.176
 162950.000    0.173
 163000.000    0.211
 163050.000    0.233
 163100.000    0.184
 163150.000    0.192
 163200.000    0.225
 163250.000    0.267
 163300.000    0.243
 163350.000    0.208
 163400.000    0.246
 163450.000    0.183
 163500.000    0.176
 163550.000    0.247
 163600.000    0.298
 163650.000    0.222
 163700.000    0.251
 163750.000    0.279
 163800.000    0.227
 163850.000    0.253
 163900.000    0.280
 163950.000    0.254
 164000.000    0.260
 164050.000    0.295
 164100.000    0.265
 164150.000    0.280
 164200.000    0.248
 164250.000    0.258
 164300.000    0.256
 164350.000    0.265
 164400.000    0.261
 164450.000    0.205
 164500.000    0.229
 164550.000    0.244
 164600.000    0.243
 164650.000    0.226
 164700.000    0.237
 164750.000    0.268
 164800.000    0.254
 164850.000    0.268
 164900.000    0.249
 164950.000    0.254
 165000.000    0.277
 165050.000    0.202
 165100.000    0.265
 165150.000    0.259
 165200.000    0.248
 165250.000    0.264
 165300.000    0.252
 165350.000    0.263
 165400.000    0.289
 165450.000    0.293
 165500.000    0.232
 165550.000    0.329
 165600.000    0.262
 165650.000    0.315
 165700.000    0.341
 165750.000    0.273
 165800.000    0.239
 165850.000    0.300
 165900.000    0.326
 165950.000    0.375
 166000.000    0.361
 166050.000    0.353
 166100.000    0.394
 166150.000    0.378
 166200.000    0.328
 166250.000    0.358
 166300.000    0.365
 166350.000    0.388
 166400.000    0.363
 166450.000    0.319
 166500.000    0.349
 166550.000    0.376
 166600.000    0.313
 166650.000    0.319
 166700.000    0.333
 166750.000    0.310
 166800.000    0.375
 166850.000    0.373
 166900.000    0.341
 166950.000    0.334
 167000.000    0.306
 167050.000    0.347
 167100.000    0.289
 167150.000    0.337
 167200.000    0.293
 167250.000    0.344
 167300.000    0.334
 167350.000    0.345
 167400.000    0.243
 167450.000    0.270
 167500.000    0.302
 167550.000    0.216
 167600.000    0.257
 167650.000    0.296
 167700.000    0.244
 167750.000    0.233
 167800.000    0.243
 167850.000    0.196
 167900.000    0.248
 167950.000    0.262
 168000.000    0.169
 168050.000    0.174
 168100.000    0.181
 168150.000    0.208
 168200.000    0.242
 168250.000    0.188
 168300.000    0.260
 168350.000    0.186
 168400.000    0.176
 168450.000    0.179
 168500.000    0.189
 168550.000    0.226
 168600.000    0.223
 168650.000    0.173
 168700.000    0.233
 168750.000    0.205
 168800.000    0.224
 168850.000    0.202
 168900.000    0.238
 168950.000    0.239
 169000.000    0.216
 169050.000    0.195
 169100.000    0.200
 169150.000    0.255
 169200.000    0.254
 169250.000    0.254
 169300.000    0.188
 169350.000    0.185
 169400.000    0.194
 169450.000    0.167
 169500.000    0.173
 169550.000    0.187
 169600.000    0.188
 169650.000    0.188
 169700.000    0.184
 169750.000    0.212
 169800.000    0.291
 169850.000    0.185
 169900.000    0.181
 169950.000    0.169
 170000.000    0.185
 170050.000    0.168
 170100.000    0.186
 170150.000    0.198
 170200.000    0.193
 170250.000    0.162
 170300.000    0.172
 170350.000    0.165
 170400.000    0.165
 170450.000    0.243
 170500.000    0.226
 170550.000    0.185
 170600.000    0.190
 170650.000    0.237
 170700.000    0.190
 170750.000    0.201
 170800.000    0.183
 170850.000    0.175
 170900.000    0.172
 170950.000    0.179
 171000.000    0.179
 171050.000    0.193
 171100.000    0.190
 171150.000    0.196
 171200.000    0.172
 171250.000    0.192
 171300.000    0.177
 171350.000    0.190
 171400.000    0.203
 171450.000    0.213
 171500.000    0.218
 171550.000    0.232
 171600.000    0.202
 171650.000    0.189
 171700.000    0.199
 171750.000    0.182
 171800.000    0.232
 171850.000    0.261
 171900.000    0.230
 171950.000    0.212
 172000.000    0.220
 172050.000    0.199
 172100.000    0.231
 172150.000    0.232
 172200.000    0.209
 172250.000    0.221
 172300.000    0.265
 172350.000    0.246
 172400.000    0.253
 172450.000    0.225
 172500.000    0.270
 172550.000    0.253
 172600.000    0.219
 172650.000    0.240
 172700.000    0.224
 172750.000    0.268
 172800.000    0.194
 172850.000    0.198
 172900.000    0.216
 172950.000    0.226
 173000.000    0.256
 173050.000    0.180
 173100.000    0.265
 173150.000    0.292
 173200.000    0.275
 173250.000    0.261
 173300.000    0.240
 173350.000    0.249
 173400.000    0.237
 173450.000    0.283
 173500.000    0.291
 173550.000    0.234
 173600.000    0.312
 173650.000    0.254
 173700.000    0.278
 173750.000    0.262
 173800.000    0.227
 173850.000    0.284
 173900.000    0.260
 173950.000    0.259
 174000.000    0.261
 174050.000    0.237
 174100.000    0.213
 174150.000    0.245
 174200.000    0.226
 174250.000    0.249
 174300.000    0.216
 174350.000    0.216
 174400.000    0.287
 174450.000    0.213
 174500.000    0.175
 174550.000    0.204
 174600.000    0.180
 174650.000    0.186
 174700.000    0.229
 174750.000    0.226
 174800.000    0.228
 174850.000    0.266
 174900.000    0.264
 174950.000    0.236
 175000.000    0.236
 175050.000    0.224
 175100.000    0.255
 175150.000    0.284
 175200.000    0.227
 175250.000    0.248
 175300.000    0.221
 175350.000    0.231
 175400.000    0.236
 175450.000    0.236
 175500.000    0.277
 175550.000    0.249
 175600.000    0.239
 175650.000    0.231
 175700.000    0.279
 175750.000    0.216
 175800.000    0.197
 175850.000    0.284
 175900.000    0.210
 175950.000    0.212
 176000.000    0.179
 176050.000    0.239
 176100.000    0.261
 176150.000    0.236
 176200.000    0.221
 176250.000    0.258
 176300.000    0.242
 176350.000    0.251
 176400.000    0.343
 176450.000    0.253
 176500.000    0.258
 176550.000    0.251
 176600.000    0.295
 176650.000    0.244
 176700.000    0.211
 176750.000    0.246
 176800.000    0.228
 176850.000    0.285
 176900.000    0.248
 176950.000    0.238
 177000.000    0.234
 177050.000    0.267
 177100.000    0.259
 177150.000    0.249
 177200.000    0.249
 177250.000    0.273
 177300.000    0.254
 177350.000    0.241
 177400.000    0.272
 177450.000    0.206
 177500.000    0.227
 177550.000    0.268
 177600.000    0.207
 177650.000    0.257
 177700.000    0.248
 177750.000    0.289
 177800.000    0.260
 177850.000    0.305
 177900.000    0.273
 177950.000    0.266
 178000.000    0.287
 178050.000    0.286
 178100.000    0.243
 178150.000    0.245
 178200.000    0.307
 178250.000    0.287
 178300.000    0.213
 178350.000    0.292
 178400.000    0.264
 178450.000    0.231
 178500.000    0.235
 178550.000    0.251
 178600.000    0.253
 178650.000    0.247
 178700.000    0.257
 178750.000    0.236
 178800.000    0.238
 178850.000    0.200
 178900.000    0.196
 178950.000    0.256
 179000.000    0.203
 179050.000    0.271
 179100.000    0.204
 179150.000    0.245
 179200.000    0.233
 179250.000    0.234
 179300.000    0.212
 179350.000    0.204
 179400.000    0.254
 179450.000    0.259
 179500.000    0.307
 179550.000    0.196
 179600.000    0.229
 179650.000    0.241
 179700.000    0.213
 179750.000    0.253
 179800.000    0.206
 179850.000    0.205
 179900.000    0.279
 179950.000    0.258
 180000.000    0.220
 180050.000    0.236
 180100.000    0.223
 180150.000    0.216
 180200.000    0.215
 180250.000    0.218
 180300.000    0.269
 180350.000    0.305
 180400.000    0.229
 180450.000    0.251
 180500.000    0.238
 180550.000    0.244
 180600.000    0.228
 180650.000    0.231
 180700.000    0.236
 180750.000    0.249
 180800.000    0.225
 180850.000    0.244
 180900.000    0.254
 180950.000    0.217
 181000.000    0.183
 181050.000    0.192
 181100.000    0.224
 181150.000    0.197
 181200.000    0.250
 181250.000    0.249
 181300.000    0.263
 181350.000    0.243
 181400.000    0.179
 181450.000    0.191
 181500.000    0.183
 181550.000    0.185
 181600.000    0.171
 181650.000    0.196
 181700.000    0.195
 181750.000    0.195
 181800.000    0.275
 181850.000    0.205
 181900.000    0.193
 181950.000    0.178
 182000.000    0.182
 182050.000    0.243
 182100.000    0.182
 182150.000    0.219
 182200.000    0.193
 182250.000    0.198
 182300.000    0.179
 182350.000    0.179
 182400.000    0.274
 182450.000    0.185
 182500.000    0.198
 182550.000    0.171
 182600.000    0.175
 182650.000    0.206
 182700.000    0.213
 182750.000    0.171
 182800.000    0.173
 182850.000    0.192
 182900.000    0.252
 182950.000    0.165
 183000.000    0.175
 183050.000    0.178
 183100.000    0.180
 183150.000    0.189
 183200.000    0.162
 183250.000    0.199
 183300.000    0.178
 183350.000    0.243
 183400.000    0.192
 183450.000    0.176
 183500.000    0.176
 183550.000    0.194
 183600.000    0.262
 183650.000    0.184
 183700.000    0.188
 183750.000    0.209
 183800.000    0.178
 183850.000    0.172
 183900.000    0.186
 183950.000    0.205
 184000.000    0.183
 184050.000    0.244
 184100.000    0.182
 184150.000    0.214
 184200.000    0.178
 184250.000    0.250
 184300.000    0.251
 184350.000    0.246
 184400.000    0.233
 184450.000    0.254
 184500.000    0.258
 184550.000    0.184
 184600.000    0.182
 184650.000    0.233
 184700.000    0.245
 184750.000    0.251
 184800.000    0.189
 184850.000    0.171
 184900.000    0.182
 184950.000    0.203
 185000.000    0.209
 185050.000    0.191
 185100.000    0.185
 185150.000    0.186
 185200.000    0.185
 185250.000    0.226
 185300.000    0.212
 185350.000    0.211
 185400.000    0.198
 185450.000    0.175
 185500.000    0.282
 185550.000    0.183
 185600.000    0.230
 185650.000    0.200
 185700.000    0.219
 185750.000    0.240
 185800.000    0.212
 185850.000    0.185
 185900.000    0.174
 185950.000    0.195
 186000.000    0.179
 186050.000    0.180
 186100.000    0.181
 186150.000    0.170
 186200.000    0.178
 186250.000    0.179
 186300.000    0.172
 186350.000    0.168
 186400.000    0.162
 186450.000    0.180
 186500.000    0.171
 186550.000    0.174
 186600.000    0.252
 186650.000    0.237
 186700.000    0.229
 186750.000    0.263
 186800.000    0.173
 186850.000    0.197
 186900.000    0.172
 186950.000    0.170
 187000.000    0.188
 187050.000    0.186
 187100.000    0.181
 187150.000    0.185
 187200.000    0.196
 187250.000    0.183
 187300.000    0.204
 187350.000    0.239
 187400.000    0.243
 187450.000    0.204
 187500.000    0.182
 187550.000    0.194
 187600.000    0.194
 187650.000    0.193
 187700.000    0.195
 187750.000    0.227
 187800.000    0.203
 187850.000    0.171
 187900.000    0.289
 187950.000    0.178
 188000.000    0.186
 188050.000    0.190
 188100.000    0.168
 188150.000    0.191
 188200.000    0.253
 188250.000    0.246
 188300.000    0.288
 188350.000    0.197
 188400.000    0.178
 188450.000    0.192
 188500.000    0.255
 188550.000    0.237
 188600.000    0.164
 188650.000    0.168
 188700.000    0.178
 188750.000    0.201
 188800.000    0.187
 188850.000    0.179
 188900.000    0.166
 188950.000    0.181
 189000.000    0.184
 189050.000    0.175
 189100.000    0.172
 189150.000    0.179
 189200.000    0.202
 189250.000    0.169
 189300.000    0.186
 189350.000    0.202
 189400.000    0.186
 189450.000    0.178
 189500.000    0.209
 189550.000    0.189
 189600.000    0.168
 189650.000    0.195
 189700.000    0.183
 189750.000    0.177
 189800.000    0.191
 189850.000    0.201
 189900.000    0.190
 189950.000    0.186
 190000.000    0.175
 190050.000    0.173
 190100.000    0.205
 190150.000    0.184
 190200.000    0.185
 190250.000    0.182
 190300.000    0.182
 190350.000    0.175
 190400.000    0.166
 190450.000    0.184
 190500.000    0.171
 190550.000    0.208
 190600.000    0.171
 190650.000    0.189
 190700.000    0.168
 190750.000    0.241
 190800.000    0.224
 190850.000    0.172
 190900.000    0.188
 190950.000    0.213
 191000.000    0.182
 191050.000    0.175
 191100.000    0.175
 191150.000    0.200
 191200.000    0.167
 191250.000    0.176
 191300.000    0.198
 191350.000    0.192
 191400.000    0.177
 191450.000    0.179
 191500.000    0.182
 191550.000    0.221
 191600.000    0.237
 191650.000    0.279
 191700.000    0.173
 191750.000    0.321
 191800.000    0.183
 191850.000    0.219
 191900.000    0.204
 191950.000    0.183
 192000.000    0.205
 192050.000    0.169
 192100.000    0.178
 192150.000    0.188
 192200.000    0.256
 192250.000    0.194
 192300.000    0.189
 192350.000    0.179
 192400.000    0.220
 192450.000    0.172
 192500.000    0.201
 192550.000    0.181
 192600.000    0.202
 192650.000    0.197
 192700.000    0.175
 192750.000    0.195
 192800.000    0.205
 192850.000    0.242
 192900.000    0.195
 192950.000    0.254
 193000.000    0.202
 193050.000    0.206
 193100.000    0.184
 193150.000    0.187
 193200.000    0.187
 193250.000    0.219
 193300.000    0.208
 193350.000    0.181
 193400.000    0.195
 193450.000    0.199
 193500.000    0.190
 193550.000    0.206
 193600.000    0.204
 193650.000    0.203
 193700.000    0.261
 193750.000    0.176
 193800.000    0.169
 193850.000    0.191
 193900.000    0.207
 193950.000    0.204
 194000.000    0.168
 194050.000    0.186
 194100.000    0.207
 194150.000    0.173
 194200.000    0.220
 194250.000    0.177
 194300.000    0.174
 194350.000    0.194
 194400.000    0.196
 194450.000    0.196
 194500.000    0.179
 194550.000    0.180
 194600.000    0.174
 194650.000    0.180
 194700.000    0.194
 194750.000    0.196
 194800.000    0.208
 194850.000    0.175
 194900.000    0.186
 194950.000    0.189
 195000.000    0.170
 195050.000    0.239
 195100.000    0.167
 195150.000    0.175
 195200.000    0.182
 195250.000    0.214
 195300.000    0.180
 195350.000    0.232
 195400.000    0.186
 195450.000    0.182
 195500.000    0.197
 195550.000    0.220
 195600.000    0.198
 195650.000    0.189
 195700.000    0.218
 195750.000    0.188
 195800.000    0.178
 195850.000    0.162
 195900.000    0.196
 195950.000    0.203
 196000.000    0.179
 196050.000    0.193
 196100.000    0.173
 196150.000    0.178
 196200.000    0.186
 196250.000    0.180
 196300.000    0.195
 196350.000    0.179
 196400.000    0.189
 196450.000    0.189
 196500.000    0.210
 196550.000    0.179
 196600.000    0.171
 196650.000    0.164
 196700.000    0.188
 196750.000    0.187
 196800.000    0.203
 196850.000    0.188
 196900.000    0.180
 196950.000    0.181
 197000.000    0.194
 197050.000    0.197
 197100.000    0.188
 197150.000    0.235
 197200.000    0.204
 197250.000    0.181
 197300.000    0.205
 197350.000    0.232
 197400.000    0.186
 197450.000    0.184
 197500.000    0.183
 197550.000    0.244
 197600.000    0.189
 197650.000    0.186
 197700.000    0.175
 197750.000    0.195
 197800.000    0.185
 197850.000    0.275
 197900.000    0.172
 197950.000    0.194
 198000.000    0.291
 198050.000    0.185
 198100.000    0.176
 198150.000    0.255
 198200.000    0.216
 198250.000    0.229
 198300.000    0.194
 198350.000    0.175
 198400.000    0.177
 198450.000    0.184
 198500.000    0.246
 198550.000    0.185
 198600.000    0.231
 198650.000    0.275
 198700.000    0.206
 198750.000    0.195
 198800.000    0.243
 198850.000    0.236
 198900.000    0.222
 198950.000    0.174
 199000.000    0.177
 199050.000    0.206
 199100.000    0.192
 199150.000    0.230
 199200.000    0.177
 199250.000    0.228
 199300.000    0.176
 199350.000    0.213
 199400.000    0.174
 199450.000    0.185
 199500.000    0.190
 199550.000    0.212
 199600.000    0.246
 199650.000    0.182
 199700.000    0.232
 199750.000    0.189
 199800.000    0.284
 199850.000    0.236
 199900.000    0.225
 199950.000    0.201
 200000.000    0.184
 200050.000    0.176
 200100.000    0.195
 200150.000    0.181
 200200.000    0.246
 200250.000    0.176
 200300.000    0.175
 200350.000    0.297
 200400.000    0.200
 200450.000    0.177
 200500.000    0.215
 200550.000    0.223
 200600.000    0.287
 200650.000    0.180
 200700.000    0.176
 200750.000    0.269
 200800.000    0.275
 200850.000    0.263
 200900.000    0.184
 200950.000    0.204
 201000.000    0.208
 201050.000    0.210
 201100.000    0.193
 201150.000    0.172
 201200.000    0.206
 201250.000    0.246
 201300.000    0.173
 201350.000    0.293
 201400.000    0.185
 201450.000    0.206
 201500.000    0.168
 201550.000    0.183
 201600.000    0.185
 201650.000    0.204
 201700.000    0.297
 201750.000    0.193
 201800.000    0.172
 201850.000    0.326
 201900.000    0.184
 201950.000    0.183
 202000.000    0.225
 202050.000    0.204
 202100.000    0.242
 202150.000    0.300
 202200.000    0.308
 202250.000    0.169
 202300.000    0.166
 202350.000    0.180
 202400.000    0.178
 202450.000    0.170
 202500.000    0.185
 202550.000    0.251
 202600.000    0.218
 202650.000    0.185
 202700.000    0.180
 202750.000    0.188
 202800.000    0.259
 202850.000    0.260
 202900.000    0.276
 202950.000    0.219
 203000.000    0.197
 203050.000    0.259
 203100.000    0.195
 203150.000    0.195
 203200.000    0.176
 203250.000    0.243
 203300.000    0.209
 203350.000    0.284
 203400.000    0.199
 203450.000    0.194
 203500.000    0.228
 203550.000    0.188
 203600.000    0.196
 203650.000    0.264
 203700.000    0.171
 203750.000    0.233
 203800.000    0.234
 203850.000    0.198
 203900.000    0.195
 203950.000    0.213
 204000.000    0.198
 204050.000    0.214
 204100.000    0.196
 204150.000    0.174
 204200.000    0.246
 204250.000    0.336
 204300.000    0.252
 204350.000    0.240
 204400.000    0.226
 204450.000    0.251
 204500.000    0.251
 204550.000    0.238
 204600.000    0.282
 204650.000    0.203
 204700.000    0.241
 204750.000    0.269
 204800.000    0.283
 204850.000    0.267
 204900.000    0.210
 204950.000    0.269
 205000.000    0.245
 205050.000    0.245
 205100.000    0.229
 205150.000    0.175
 205200.000    0.196
 205250.000    0.179
 205300.000    0.180
 205350.000    0.192
 205400.000    0.271
 205450.000    0.284
 205500.000    0.278
 205550.000    0.243
 205600.000    0.244
 205650.000    0.248
 205700.000    0.251
 205750.000    0.230
 205800.000    0.171
 205850.000    0.258
 205900.000    0.220
 205950.000    0.246
 206000.000    0.183
 206050.000    0.217
 206100.000    0.247
 206150.000    0.265
 206200.000    0.247
 206250.000    0.256
 206300.000    0.232
 206350.000    0.242
 206400.000    0.191
 206450.000    0.192
 206500.000    0.173
 206550.000    0.176
 206600.000    0.243
 206650.000    0.177
 206700.000    0.190
 206750.000    0.189
 206800.000    0.259
 206850.000    0.219
 206900.000    0.171
 206950.000    0.195
 207000.000    0.175
 207050.000    0.172
 207100.000    0.181
 207150.000    0.177
 207200.000    0.249
 207250.000    0.212
 207300.000    0.196
 207350.000    0.183
 207400.000    0.180
 207450.000    0.196
 207500.000    0.177
 207550.000    0.187
 207600.000    0.169
 207650.000    0.185
 207700.000    0.231
 207750.000    0.189
 207800.000    0.179
 207850.000    0.260
 207900.000    0.238
 207950.000    0.238
 208000.000    0.229
 208050.000    0.209
 208100.000    0.214
 208150.000    0.233
 208200.000    0.220
 208250.000    0.240
 208300.000    0.240
 208350.000    0.223
 208400.000    0.254
 208450.000    0.249
 208500.000    0.217
 208550.000    0.248
 208600.000    0.273
 208650.000    0.173
 208700.000    0.191
 208750.000    0.198
 208800.000    0.179
 208850.000    0.202
 208900.000    0.184
 208950.000    0.202
 209000.000    0.222
 209050.000    0.191
 209100.000    0.215
 209150.000    0.190
 209200.000    0.192
 209250.000    0.189
 209300.000    0.205
 209350.000    0.186
 209400.000    0.183
 209450.000    0.208
 209500.000    0.184
 209550.000    0.194
 209600.000    0.187
 209650.000    0.188
 209700.000    0.212
 209750.000    0.180
 209800.000    0.221
 209850.000    0.174
 209900.000    0.197
 209950.000    0.177
 210000.000    0.194
 210050.000    0.184
 210100.000    0.174
 210150.000    0.188
 210200.000    0.205
 210250.000    0.248
 210300.000    0.207
 210350.000    0.179
 210400.000    0.174
 210450.000    0.242
 210500.000    0.227
 210550.000    0.258
 210600.000    0.278
 210650.000    0.240
 210700.000    0.229
 210750.000    0.193
 210800.000    0.175
 210850.000    0.224
 210900.000    0.203
 210950.000    0.242
 211000.000    0.186
 211050.000    0.178
 211100.000    0.206
 211150.000    0.182
 211200.000    0.186
 211250.000    0.256
 211300.000    0.202
 211350.000    0.240
 211400.000    0.210
 211450.000    0.230
 211500.000    0.185
 211550.000    0.220
 211600.000    0.262
 211650.000    0.209
 211700.000    0.167
 211750.000    0.278
 211800.000    0.184
 211850.000    0.188
 211900.000    0.230
 211950.000    0.197
 212000.000    0.191
 212050.000    0.180
 212100.000    0.189
 212150.000    0.202
 212200.000    0.236
 212250.000    0.187
 212300.000    0.184
 212350.000    0.241
 212400.000    0.181
 212450.000    0.178
 212500.000    0.162
 212550.000    0.209
 212600.000    0.236
 212650.000    0.187
 212700.000    0.187
 212750.000    0.263
 212800.000    0.233
 212850.000    0.192
 212900.000    0.234
 212950.000    0.183
 213000.000    0.201
 213050.000    0.192
 213100.000    0.198
 213150.000    0.178
 213200.000    0.174
 213250.000    0.173
 213300.000    0.198
 213350.000    0.215
 213400.000    0.226
 213450.000    0.191
 213500.000    0.200
 213550.000    0.204
 213600.000    0.206
 213650.000    0.179
 213700.000    0.180
 213750.000    0.198
 213800.000    0.195
 213850.000    0.167
 213900.000    0.186
 213950.000    0.181
 214000.000    0.185
 214050.000    0.206
 214100.000    0.220
 214150.000    0.215
 214200.000    0.187
 214250.000    0.257
 214300.000    0.235
 214350.000    0.241
 214400.000    0.211
 214450.000    0.245
 214500.000    0.172
 214550.000    0.234
 214600.000    0.229
 214650.000    0.187
 214700.000    0.188
 214750.000    0.190
 214800.000    0.212
 214850.000    0.255
 214900.000    0.254
 214950.000    0.187
 215000.000    0.183
 215050.000    0.187
 215100.000    0.221
 215150.000    0.206
 215200.000    0.226
 215250.000    0.195
 215300.000    0.219
 215350.000    0.230
 215400.000    0.167
 215450.000    0.181
 215500.000    0.224
 215550.000    0.230
 215600.000    0.254
 215650.000    0.264
 215700.000    0.255
 215750.000    0.259
 215800.000    0.181
 215850.000    0.190
 215900.000    0.177
 215950.000    0.223
 216000.000    0.171
 216050.000    0.216
 216100.000    0.183
 216150.000    0.240
 216200.000    0.253
 216250.000    0.238
 216300.000    0.192
 216350.000    0.184
 216400.000    0.183
 216450.000    0.205
 216500.000    0.185
 216550.000    0.192
 216600.000    0.177
 216650.000    0.187
 216700.000    0.203
 216750.000    0.271
 216800.000    0.174
 216850.000    0.194
 216900.000    0.176
 216950.000    0.186
 217000.000    0.175
 217050.000    0.186
 217100.000    0.190
 217150.000    0.313
 217200.000    0.196
 217250.000    0.205
 217300.000    0.178
 217350.000    0.190
 217400.000    0.203
 217450.000    0.189
 217500.000    0.243
 217550.000    0.180
 217600.000    0.177
 217650.000    0.178
 217700.000    0.202
 217750.000    0.204
 217800.000    0.182
 217850.000    0.250
 217900.000    0.253
 217950.000    0.218
 218000.000    0.294
 218050.000    0.275
 218100.000    0.279
 218150.000    0.286
 218200.000    0.285
 218250.000    0.257
 218300.000    0.248
 218350.000    0.321
 218400.000    0.296
 218450.000    0.197
 218500.000    0.178
 218550.000    0.176
 218600.000    0.179
 218650.000    0.187
 218700.000    0.220
 218750.000    0.165
 218800.000    0.176
 218850.000    0.175
 218900.000    0.184
 218950.000    0.258
 219000.000    0.201
 219050.000    0.173
 219100.000    0.182
 219150.000    0.180
 219200.000    0.185
 219250.000    0.175
 219300.000    0.177
 219350.000    0.181
 219400.000    0.181
 219450.000    0.220
 219500.000    0.175
 219550.000    0.179
 219600.000    0.181
 219650.000    0.194
 219700.000    0.173
 219750.000    0.167
 219800.000    0.220
 219850.000    0.179
 219900.000    0.180
 219950.000    0.213
 220000.000    0.243
 220050.000    0.170
 220100.000    0.247
 220150.000    0.200
 220200.000    0.260
 220250.000    0.188
 220300.000    0.175
 220350.000    0.206
 220400.000    0.184
 220450.000    0.218
 220500.000    0.220
 220550.000    0.172
 220600.000    0.194
 220650.000    0.185
 220700.000    0.182
 220750.000    0.204
 220800.000    0.251
 220850.000    0.248
 220900.000    0.250
 220950.000    0.252
 221000.000    0.183
 221050.000    0.246
 221100.000    0.227
 221150.000    0.190
 221200.000    0.184
 221250.000    0.189
 221300.000    0.208
 221350.000    0.191
 221400.000    0.182
 221450.000    0.187
 221500.000    0.211
 221550.000    0.172
 221600.000    0.180
 221650.000    0.174
 221700.000    0.184
 221750.000    0.202
 221800.000    0.181
 221850.000    0.192
 221900.000    0.184
 221950.000    0.162
 222000.000    0.181
 222050.000    0.166
 222100.000    0.208
 222150.000    0.184
 222200.000    0.172
 222250.000    0.183
 222300.000    0.213
 222350.000    0.174
 222400.000    0.173
 222450.000    0.194
 222500.000    0.174
 222550.000    0.210
 222600.000    0.222
 222650.000    0.175
 222700.000    0.188
 222750.000    0.168
 222800.000    0.200
 222850.000    0.178
 222900.000    0.186
 222950.000    0.191
 223000.000    0.194
 223050.000    0.208
 223100.000    0.182
 223150.000    0.182
 223200.000    0.207
 223250.000    0.185
 223300.000    0.190
 223350.000    0.167
 223400.000    0.173
 223450.000    0.192
 223500.000    0.167
 223550.000    0.181
 223600.000    0.184
 223650.000    0.196
 223700.000    0.195
 223750.000    0.172
 223800.000    0.183
 223850.000    0.181
 223900.000    0.196
 223950.000    0.170
 224000.000    0.181
 224050.000    0.198
 224100.000    0.172
 224150.000    0.167
 224200.000    0.204
 224250.000    0.183
 224300.000    0.171
 224350.000    0.187
 224400.000    0.176
 224450.000    0.176
 224500.000    0.223
 224550.000    0.183
 224600.000    0.174
 224650.000    0.186
 224700.000    0.178
 224750.000    0.190
 224800.000    0.174
 224850.000    0.188
 224900.000    0.198
 224950.000    0.179
 225000.000    0.193
 225050.000    0.187
 225100.000    0.190
 225150.000    0.176
 225200.000    0.178
 225250.000    0.168
 225300.000    0.190
 225350.000    0.191
 225400.000    0.181
 225450.000    0.186
 225500.000    0.186
 225550.000    0.183
 225600.000    0.181
 225650.000    0.181
 225700.000    0.177
 225750.000    0.175
 225800.000    0.180
 225850.000    0.206
 225900.000    0.172
 225950.000    0.173
 226000.000    0.189
 226050.000    0.176
 226100.000    0.180
 226150.000    0.177
 226200.000    0.184
 226250.000    0.202
 226300.000    0.177
 226350.000    0.184
 226400.000    0.175
 226450.000    0.180
 226500.000    0.190
 226550.000    0.171
 226600.000    0.174
 226650.000    0.181
 226700.000    0.169
 226750.000    0.182
 226800.000    0.176
 226850.000    0.177
 226900.000    0.173
 226950.000    0.188
 227000.000    0.196
 227050.000    0.161
 227100.000    0.164
 227150.000    0.178
 227200.000    0.182
 227250.000    0.182
 227300.000    0.174
 227350.000    0.185
 227400.000    0.179
 227450.000    0.187
 227500.000    0.194
 227550.000    0.188
 227600.000    0.176
 227650.000    0.188
 227700.000    0.198
 227750.000    0.185
 227800.000    0.169
 227850.000    0.174
 227900.000    0.211
 227950.000    0.171
 228000.000    0.175
 228050.000    0.160
 228100.000    0.169
 228150.000    0.182
 228200.000    0.186
 228250.000    0.175
 228300.000    0.172
 228350.000    0.174
 228400.000    0.178
 228450.000    0.173
 228500.000    0.178
 228550.000    0.176
 228600.000    0.174
 228650.000    0.172
 228700.000    0.171
 228750.000    0.177
 228800.000    0.214
 228850.000    0.180
 228900.000    0.175
 228950.000    0.174
 229000.000    0.170
 229050.000    0.187
 229100.000    0.180
 229150.000    0.184
 229200.000    0.173
 229250.000    0.183
 229300.000    0.226
 229350.000    0.188
 229400.000    0.176
 229450.000    0.203
 229500.000    0.199
 229550.000    0.186
 229600.000    0.193
 229650.000    0.210
 229700.000    0.191
 229750.000    0.188
 229800.000    0.178
 229850.000    0.204
 229900.000    0.158
 229950.000    0.187
 230000.000    0.181
 230050.000    0.168
 230100.000    0.187
 230150.000    0.176
 230200.000    0.204
 230250.000    0.198
 230300.000    0.173
 230350.000    0.183
 230400.000    0.214
 230450.000    0.182
 230500.000    0.205
 230550.000    0.228
 230600.000    0.186
 230650.000    0.192
 230700.000    0.176
 230750.000    0.191
 230800.000    0.166
 230850.000    0.182
 230900.000    0.176
 230950.000    0.204
 231000.000    0.208
 231050.000    0.199
 231100.000    0.196
 231150.000    0.178
 231200.000    0.173
 231250.000    0.164
 231300.000    0.193
 231350.000    0.194
 231400.000    0.169
 231450.000    0.181
 231500.000    0.170
 231550.000    0.202
 231600.000    0.173
 231650.000    0.166
 231700.000    0.173
 231750.000    0.188
 231800.000    0.174
 231850.000    0.181
 231900.000    0.187
 231950.000    0.202
 232000.000    0.175
 232050.000    0.186
 232100.000    0.189
 232150.000    0.166
 232200.000    0.177
 232250.000    0.169
 232300.000    0.172
 232350.000    0.178
 232400.000    0.168
 232450.000    0.171
 232500.000    0.184
 232550.000    0.163
 232600.000    0.216
 232650.000    0.185
 232700.000    0.199
 232750.000    0.167
 232800.000    0.178
 232850.000    0.181
 232900.000    0.167
 232950.000    0.177
 233000.000    0.193
 233050.000    0.171
 233100.000    0.168
 233150.000    0.181
 233200.000    0.173
 233250.000    0.169
 233300.000    0.184
 233350.000    0.186
 233400.000    0.169
 233450.000    0.160
 233500.000    0.182
 233550.000    0.181
 233600.000    0.189
 233650.000    0.174
 233700.000    0.244
 233750.000    0.183
 233800.000    0.190
 233850.000    0.176
 233900.000    0.192
 233950.000    0.227
 234000.000    0.225
 234050.000    0.270
 234100.000    0.299
 234150.000    0.234
 234200.000    0.178
 234250.000    0.224
 234300.000    0.211
 234350.000    0.248
 234400.000    0.255
 234450.000    0.220
 234500.000    0.257
 234550.000    0.206
 234600.000    0.251
 234650.000    0.227
 234700.000    0.220
 234750.000    0.254
 234800.000    0.208
 234850.000    0.243
 234900.000    0.234
 234950.000    0.273
 235000.000    0.257
 235050.000    0.241
 235100.000    0.219
 235150.000    0.240
 235200.000    0.254
 235250.000    0.259
 235300.000    0.223
 235350.000    0.229
 235400.000    0.205
 235450.000    0.250
 235500.000    0.227
 235550.000    0.180
 235600.000    0.212
 235650.000    0.179
 235700.000    0.251
 235750.000    0.254
 235800.000    0.231
 235850.000    0.224
 235900.000    0.181
 235950.000    0.166
 236000.000    0.180
 236050.000    0.225
 236100.000    0.207
 236150.000    0.192
 236200.000    0.237
 236250.000    0.213
 236300.000    0.276
 236350.000    0.180
 236400.000    0.167
 236450.000    0.172
 236500.000    0.177
 236550.000    0.177
 236600.000    0.187
 236650.000    0.168
 236700.000    0.202
 236750.000    0.187
 236800.000    0.179
 236850.000    0.193
 236900.000    0.231
 236950.000    0.259
 237000.000    0.235
 237050.000    0.177
 237100.000    0.173
 237150.000    0.197
 237200.000    0.180
 237250.000    0.179
 237300.000    0.190
 237350.000    0.180
 237400.000    0.167
 237450.000    0.202
 237500.000    0.177
 237550.000    0.185
 237600.000    0.284
 237650.000    0.176
 237700.000    0.182
 237750.000    0.208
 237800.000    0.166
 237850.000    0.179
 237900.000    0.247
 237950.000    0.183
 238000.000    0.303
 238050.000    0.171
 238100.000    0.290
 238150.000    0.259
 238200.000    0.302
 238250.000    0.269
 238300.000    0.212
 238350.000    0.331
 238400.000    0.221
 238450.000    0.248
 238500.000    0.183
 238550.000    0.199
 238600.000    0.214
 238650.000    0.248
 238700.000    0.210
 238750.000    0.228
 238800.000    0.265
 238850.000    0.252
 238900.000    0.222
 238950.000    0.217
 239000.000    0.190
 239050.000    0.214
 239100.000    0.244
 239150.000    0.244
 239200.000    0.248
 239250.000    0.241
 239300.000    0.223
 239350.000    0.177
 239400.000    0.245
 239450.000    0.258
 239500.000    0.242
 239550.000    0.284
 239600.000    0.234
 239650.000    0.175
 239700.000    0.222
 239750.000    0.221
 239800.000    0.224
 239850.000    0.213
 239900.000    0.204
 239950.000    0.261
 240000.000    0.256
 240050.000    0.205
 240100.000    0.207
 240150.000    0.204
 240200.000    0.257
 240250.000    0.205
 240300.000    0.212
 240350.000    0.176
 240400.000    0.180
 240450.000    0.163
 240500.000    0.180
 240550.000    0.180
 240600.000    0.182
 240650.000    0.166
 240700.000    0.178
 240750.000    0.164
 240800.000    0.175
 240850.000    0.184
 240900.000    0.180
 240950.000    0.204
 241000.000    0.177
 241050.000    0.187
 241100.000    0.194
 241150.000    0.163
 241200.000    0.168
 241250.000    0.213
 241300.000    0.183
 241350.000    0.172
 241400.000    0.184
 241450.000    0.184
 241500.000    0.186
 241550.000    0.230
 241600.000    0.210
 241650.000    0.291
 241700.000    0.187
 241750.000    0.226
 241800.000    0.237
 241850.000    0.257
 241900.000    0.236
 241950.000    0.212
 242000.000    0.231
 242050.000    0.205
 242100.000    0.188
 242150.000    0.259
 242200.000    0.191
 242250.000    0.257
 242300.000    0.226
 242350.000    0.223
 242400.000    0.241
 242450.000    0.209
 242500.000    0.239
 242550.000    0.195
 242600.000    0.208
 242650.000    0.187
 242700.000    0.178
 242750.000    0.220
 242800.000    0.215
 242850.000    0.211
 242900.000    0.209
 242950.000    0.197
 243000.000    0.211
 243050.000    0.208
 243100.000    0.226
 243150.000    0.265
 243200.000    0.206
 243250.000    0.213
 243300.000    0.253
 243350.000    0.213
 243400.000    0.241
 243450.000    0.205
 243500.000    0.215
 243550.000    0.204
 243600.000    0.221
 243650.000    0.233
 243700.000    0.223
 243750.000    0.223
 243800.000    0.187
 243850.000    0.200
 243900.000    0.229
 243950.000    0.228
 244000.000    0.231
 244050.000    0.261
 244100.000    0.211
 244150.000    0.242
 244200.000    0.197
 244250.000    0.286
 244300.000    0.253
 244350.000    0.234
 244400.000    0.236
 244450.000    0.266
 244500.000    0.259
 244550.000    0.206
 244600.000    0.240
 244650.000    0.214
 244700.000    0.238
 244750.000    0.206
 244800.000    0.190
 244850.000    0.209
 244900.000    0.213
 244950.000    0.234
 245000.000    0.222
 245050.000    0.189
 245100.000    0.185
 245150.000    0.197
 245200.000    0.206
 245250.000    0.225
 245300.000    0.204
 245350.000    0.279
 245400.000    0.263
 245450.000    0.282
 245500.000    0.247
 245550.000    0.208
 245600.000    0.195
 245650.000    0.221
 245700.000    0.202
 245750.000    0.215
 245800.000    0.203
 245850.000    0.257
 245900.000    0.217
 245950.000    0.193
 246000.000    0.200
 246050.000    0.179
 246100.000    0.272
 246150.000    0.203
 246200.000    0.231
 246250.000    0.246
 246300.000    0.249
 246350.000    0.210
 246400.000    0.275
 246450.000    0.255
 246500.000    0.262
 246550.000    0.258
 246600.000    0.253
 246650.000    0.216
 246700.000    0.200
 246750.000    0.243
 246800.000    0.229
 246850.000    0.248
 246900.000    0.203
 246950.000    0.259
 247000.000    0.230
 247050.000    0.265
 247100.000    0.234
 247150.000    0.199
 247200.000    0.205
 247250.000    0.199
 247300.000    0.198
 247350.000    0.192
 247400.000    0.213
 247450.000    0.195
 247500.000    0.209
 247550.000    0.220
 247600.000    0.188
 247650.000    0.222
 247700.000    0.209
 247750.000    0.225
 247800.000    0.258
 247850.000    0.215
 247900.000    0.210
 247950.000    0.189
 248000.000    0.211
 248050.000    0.294
 248100.000    0.326
 248150.000    0.238
 248200.000    0.277
 248250.000    0.203
 248300.000    0.285
 248350.000    0.283
 248400.000    0.239
 248450.000    0.244
 248500.000    0.254
 248550.000    0.183
 248600.000    0.227
 248650.000    0.215
 248700.000    0.218
 248750.000    0.202
 248800.000    0.244
 248850.000    0.204
 248900.000    0.210
 248950.000    0.272
 249000.000    0.214
 249050.000    0.241
 249100.000    0.211
 249150.000    0.215
 249200.000    0.243
 249250.000    0.244
 249300.000    0.238
 249350.000    0.248
 249400.000    0.231
 249450.000    0.199
 249500.000    0.201
 249550.000    0.208
 249600.000    0.193
 249650.000    0.196
 249700.000    0.262
 249750.000    0.193
 249800.000    0.207
 249850.000    0.199
 249900.000    0.207
 249950.000    0.216
 250000.000    0.184
 250050.000    0.202
 250100.000    0.219
 250150.000    0.308
 250200.000    0.211
 250250.000    0.180
 250300.000    0.195
 250350.000    0.262
 250400.000    0.237
 250450.000    0.207
 250500.000    0.238
 250550.000    0.234
 250600.000    0.189
 250650.000    0.182
 250700.000    0.203
 250750.000    0.245
 250800.000    0.254
 250850.000    0.231
 250900.000    0.235
 250950.000    0.204
 251000.000    0.231
 251050.000    0.220
 251100.000    0.262
 251150.000    0.226
 251200.000    0.197
 251250.000    0.209
 251300.000    0.244
 251350.000    0.228
 251400.000    0.173
 251450.000    0.232
 251500.000    0.194
 251550.000    0.234
 251600.000    0.214
 251650.000    0.206
 251700.000    0.205
 251750.000    0.197
 251800.000    0.218
 251850.000    0.189
 251900.000    0.217
 251950.000    0.176
 252000.000    0.172
 252050.000    0.169
 252100.000    0.198
 252150.000    0.194
 252200.000    0.231
 252250.000    0.192
 252300.000    0.190
 252350.000    0.182
 252400.000    0.231
 252450.000    0.218
 252500.000    0.177
 252550.000    0.176
 252600.000    0.175
 252650.000    0.185
 252700.000    0.189
 252750.000    0.244
 252800.000    0.164
 252850.000    0.174
 252900.000    0.203
 252950.000    0.184
 253000.000    0.175
 253050.000    0.200
 253100.000    0.173
 253150.000    0.214
 253200.000    0.213
 253250.000    0.254
 253300.000    0.198
 253350.000    0.226
 253400.000    0.236
 253450.000    0.196
 253500.000    0.237
 253550.000    0.236
 253600.000    0.230
 253650.000    0.217
 253700.000    0.220
 253750.000    0.237
 253800.000    0.252
 253850.000    0.223
 253900.000    0.260
 253950.000    0.230
 254000.000    0.273
 254050.000    0.177
 254100.000    0.288
 254150.000    0.238
 254200.000    0.204
 254250.000    0.227
 254300.000    0.226
 254350.000    0.214
 254400.000    0.211
 254450.000    0.203
 254500.000    0.265
 254550.000    0.281
 254600.000    0.207
 254650.000    0.281
 254700.000    0.276
 254750.000    0.180
 254800.000    0.200
 254850.000    0.203
 254900.000    0.228
 254950.000    0.275
 255000.000    0.191
 255050.000    0.281
 255100.000    0.253
 255150.000    0.232
 255200.000    0.184
 255250.000    0.241
 255300.000    0.210
 255350.000    0.190
 255400.000    0.253
 255450.000    0.243
 255500.000    0.272
 255550.000    0.250
 255600.000    0.200
 255650.000    0.265
 255700.000    0.242
 255750.000    0.189
 255800.000    0.207
 255850.000    0.174
 255900.000    0.201
 255950.000    0.204
 256000.000    0.172
 256050.000    0.268
 256100.000    0.239
 256150.000    0.200
 256200.000    0.240
 256250.000    0.275
 256300.000    0.295
 256350.000    0.268
 256400.000    0.235
 256450.000    0.283
 256500.000    0.249
 256550.000    0.213
 256600.000    0.232
 256650.000    0.167
 256700.000    0.267
 256750.000    0.231
 256800.000    0.183
 256850.000    0.237
 256900.000    0.251
 256950.000    0.252
 257000.000    0.227
 257050.000    0.290
 257100.000    0.257
 257150.000    0.249
 257200.000    0.261
 257250.000    0.241
 257300.000    0.246
 257350.000    0.283
 257400.000    0.238
 257450.000    0.214
 257500.000    0.195
 257550.000    0.231
 257600.000    0.175
 257650.000    0.185
 257700.000    0.195
 257750.000    0.219
 257800.000    0.166
 257850.000    0.241
 257900.000    0.240
 257950.000    0.234
 258000.000    0.269
 258050.000    0.191
 258100.000    0.183
 258150.000    0.184
 258200.000    0.205
 258250.000    0.208
 258300.000    0.184
 258350.000    0.188
 258400.000    0.200
 258450.000    0.180
 258500.000    0.182
 258550.000    0.215
 258600.000    0.272
 258650.000    0.234
 258700.000    0.184
 258750.000    0.172
 258800.000    0.203
 258850.000    0.176
 258900.000    0.194
 258950.000    0.183
 259000.000    0.183
 259050.000    0.200
 259100.000    0.201
 259150.000    0.212
 259200.000    0.222
 259250.000    0.221
 259300.000    0.232
 259350.000    0.216
 259400.000    0.197
 259450.000    0.196
 259500.000    0.237
 259550.000    0.251
 259600.000    0.216
 259650.000    0.261
 259700.000    0.201
 259750.000    0.217
 259800.000    0.249
 259850.000    0.205
 259900.000    0.263
 259950.000    0.213
 260000.000    0.242
 260050.000    0.252
 260100.000    0.242
 260150.000    0.222
 260200.000    0.219
 260250.000    0.223
 260300.000    0.210
 260350.000    0.244
 260400.000    0.185
 260450.000    0.204
 260500.000    0.276
 260550.000    0.208
 260600.000    0.206
 260650.000    0.283
 260700.000    0.265
 260750.000    0.176
 260800.000    0.241
 260850.000    0.243
 260900.000    0.254
 260950.000    0.176
 261000.000    0.185
 261050.000    0.188
 261100.000    0.186
 261150.000    0.204
 261200.000    0.197
 261250.000    0.178
 261300.000    0.176
 261350.000    0.175
 261400.000    0.185
 261450.000    0.199
 261500.000    0.250
 261550.000    0.265
 261600.000    0.245
 261650.000    0.194
 261700.000    0.237
 261750.000    0.252
 261800.000    0.250
 261850.000    0.203
 261900.000    0.181
 261950.000    0.180
 262000.000    0.185
 262050.000    0.186
 262100.000    0.177
 262150.000    0.187
 262200.000    0.197
 262250.000    0.178
 262300.000    0.177
 262350.000    0.171
 262400.000    0.182
 262450.000    0.276
 262500.000    0.197
 262550.000    0.197
 262600.000    0.229
 262650.000    0.269
 262700.000    0.272
 262750.000    0.218
 262800.000    0.268
 262850.000    0.232
 262900.000    0.278
 262950.000    0.236
 263000.000    0.315
 263050.000    0.255
 263100.000    0.219
 263150.000    0.249
 263200.000    0.245
 263250.000    0.267
 263300.000    0.285
 263350.000    0.239
 263400.000    0.261
 263450.000    0.252
 263500.000    0.235
 263550.000    0.239
 263600.000    0.222
 263650.000    0.238
 263700.000    0.254
 263750.000    0.271
 263800.000    0.266
 263850.000    0.247
 263900.000    0.305
 263950.000    0.291
 264000.000    0.320
 264050.000    0.230
 264100.000    0.273
 264150.000    0.210
 264200.000    0.243
 264250.000    0.250
 264300.000    0.263
 264350.000    0.255
 264400.000    0.235
 264450.000    0.280
 264500.000    0.253
 264550.000    0.257
 264600.000    0.273
 264650.000    0.285
 264700.000    0.221
 264750.000    0.221
 264800.000    0.288
 264850.000    0.196
 264900.000    0.272
 264950.000    0.227
 265000.000    0.244
 265050.000    0.262
 265100.000    0.283
 265150.000    0.236
 265200.000    0.232
 265250.000    0.240
 265300.000    0.206
 265350.000    0.222
 265400.000    0.280
 265450.000    0.237
 265500.000    0.251
 265550.000    0.230
 265600.000    0.209
 265650.000    0.258
 265700.000    0.218
 265750.000    0.187
 265800.000    0.280
 265850.000    0.221
 265900.000    0.229
 265950.000    0.212
 266000.000    0.226
 266050.000    0.298
 266100.000    0.207
 266150.000    0.223
 266200.000    0.238
 266250.000    0.243
 266300.000    0.234
 266350.000    0.225
 266400.000    0.204
 266450.000    0.216
 266500.000    0.274
 266550.000    0.220
 266600.000    0.240
 266650.000    0.225
 266700.000    0.245
 266750.000    0.237
 266800.000    0.239
 266850.000    0.224
 266900.000    0.220
 266950.000    0.241
 267000.000    0.218
 267050.000    0.275
 267100.000    0.227
 267150.000    0.198
 267200.000    0.255
 267250.000    0.214
 267300.000    0.250
 267350.000    0.259
 267400.000    0.204
 267450.000    0.264
 267500.000    0.210
 267550.000    0.229
 267600.000    0.225
 267650.000    0.253
 267700.000    0.235
 267750.000    0.265
 267800.000    0.262
 267850.000    0.214
 267900.000    0.245
 267950.000    0.264
 268000.000    0.247
 268050.000    0.312
 268100.000    0.268
 268150.000    0.270
 268200.000    0.306
 268250.000    0.292
 268300.000    0.267
 268350.000    0.246
 268400.000    0.274
 268450.000    0.200
 268500.000    0.249
 268550.000    0.297
 268600.000    0.229
 268650.000    0.205
 268700.000    0.212
 268750.000    0.225
 268800.000    0.214
 268850.000    0.243
 268900.000    0.207
 268950.000    0.273
 269000.000    0.309
 269050.000    0.284
 269100.000    0.264
 269150.000    0.208
 269200.000    0.222
 269250.000    0.251
 269300.000    0.255
 269350.000    0.247
 269400.000    0.244
 269450.000    0.268
 269500.000    0.242
 269550.000    0.239
 269600.000    0.197
 269650.000    0.220
 269700.000    0.214
 269750.000    0.246
 269800.000    0.220
 269850.000    0.229
 269900.000    0.227
 269950.000    0.211
 270000.000    0.264
 270050.000    0.274
 270100.000    0.356
 270150.000    0.292
 270200.000    0.284
 270250.000    0.242
 270300.000    0.222
 270350.000    0.228
 270400.000    0.191
 270450.000    0.203
 270500.000    0.210
 270550.000    0.218
 270600.000    0.197
 270650.000    0.262
 270700.000    0.220
 270750.000    0.238
 270800.000    0.227
 270850.000    0.189
 270900.000    0.223
 270950.000    0.216
 271000.000    0.216
 271050.000    0.231
 271100.000    0.191
 271150.000    0.207
 271200.000    0.260
 271250.000    0.236
 271300.000    0.194
 271350.000    0.237
 271400.000    0.217
 271450.000    0.221
 271500.000    0.200
 271550.000    0.212
 271600.000    0.223
 271650.000    0.247
 271700.000    0.223
 271750.000    0.203
 271800.000    0.236
 271850.000    0.259
 271900.000    0.265
 271950.000    0.261
 272000.000    0.247
 272050.000    0.209
 272100.000    0.294
 272150.000    0.277
 272200.000    0.235
 272250.000    0.285
 272300.000    0.287
 272350.000    0.272
 272400.000    0.220
 272450.000    0.280
 272500.000    0.251
 272550.000    0.221
 272600.000    0.209
 272650.000    0.314
 272700.000    0.205
 272750.000    0.202
 272800.000    0.184
 272850.000    0.223
 272900.000    0.220
 272950.000    0.189
 273000.000    0.205
 273050.000    0.206
 273100.000    0.218
 273150.000    0.228
 273200.000    0.229
 273250.000    0.209
 273300.000    0.212
 273350.000    0.190
 273400.000    0.180
 273450.000    0.173
 273500.000    0.193
 273550.000    0.223
 273600.000    0.220
 273650.000    0.212
 273700.000    0.200
 273750.000    0.192
 273800.000    0.194
 273850.000    0.195
 273900.000    0.210
 273950.000    0.181
 274000.000    0.233
 274050.000    0.205
 274100.000    0.206
 274150.000    0.192
 274200.000    0.177
 274250.000    0.207
 274300.000    0.207
 274350.000    0.204
 274400.000    0.203
 274450.000    0.196
 274500.000    0.203
 274550.000    0.200
 274600.000    0.211
 274650.000    0.199
 274700.000    0.184
 274750.000    0.219
 274800.000    0.236
 274850.000    0.256
 274900.000    0.190
 274950.000    0.215
 275000.000    0.197
 275050.000    0.219
 275100.000    0.249
 275150.000    0.249
 275200.000    0.274
 275250.000    0.202
 275300.000    0.278
 275350.000    0.242
 275400.000    0.239
 275450.000    0.261
 275500.000    0.205
 275550.000    0.262
 275600.000    0.226
 275650.000    0.219
 275700.000    0.263
 275750.000    0.282
 275800.000    0.219
 275850.000    0.200
 275900.000    0.206
 275950.000    0.187
 276000.000    0.257
 276050.000    0.202
 276100.000    0.216
 276150.000    0.330
 276200.000    0.204
 276250.000    0.237
 276300.000    0.241
 276350.000    0.229
 276400.000    0.233
 276450.000    0.202
 276500.000    0.249
 276550.000    0.259
 276600.000    0.285
 276650.000    0.225
 276700.000    0.242
 276750.000    0.225
 276800.000    0.243
 276850.000    0.248
 276900.000    0.218
 276950.000    0.239
 277000.000    0.217
 277050.000    0.223
 277100.000    0.248
 277150.000    0.217
 277200.000    0.194
 277250.000    0.253
 277300.000    0.223
 277350.000    0.213
 277400.000    0.212
 277450.000    0.250
 277500.000    0.210
 277550.000    0.235
 277600.000    0.235
 277650.000    0.210
 277700.000    0.235
 277750.000    0.203
 277800.000    0.248
 277850.000    0.286
 277900.000    0.234
 277950.000    0.205
 278000.000    0.268
 278050.000    0.205
 278100.000    0.231
 278150.000    0.233
 278200.000    0.188
 278250.000    0.222
 278300.000    0.214
 278350.000    0.255
 278400.000    0.224
 278450.000    0.229
 278500.000    0.173
 278550.000    0.286
 278600.000    0.231
 278650.000    0.206
 278700.000    0.296
 278750.000    0.210
 278800.000    0.257
 278850.000    0.242
 278900.000    0.229
 278950.000    0.245
 279000.000    0.244
 279050.000    0.191
 279100.000    0.244
 279150.000    0.272
 279200.000    0.226
 279250.000    0.235
 279300.000    0.206
 279350.000    0.221
 279400.000    0.287
 279450.000    0.220
 279500.000    0.237
 279550.000    0.229
 279600.000    0.258
 279650.000    0.283
 279700.000    0.270
 279750.000    0.209
 279800.000    0.244
 279850.000    0.233
 279900.000    0.231
 279950.000    0.225
 280000.000    0.237
 280050.000    0.272
 280100.000    0.317
 280150.000    0.276
 280200.000    0.300
 280250.000    0.296
 280300.000    0.299
 280350.000    0.317
 280400.000    0.304
 280450.000    0.246
 280500.000    0.266
 280550.000    0.245
 280600.000    0.260
 280650.000    0.229
 280700.000    0.193
 280750.000    0.208
 280800.000    0.218
 280850.000    0.227
 280900.000    0.198
 280950.000    0.252
 281000.000    0.201
 281050.000    0.210
 281100.000    0.250
 281150.000    0.192
 281200.000    0.218
 281250.000    0.239
 281300.000    0.197
 281350.000    0.196
 281400.000    0.199
 281450.000    0.289
 281500.000    0.221
 281550.000    0.209
 281600.000    0.214
 281650.000    0.235
 281700.000    0.192
 281750.000    0.206
 281800.000    0.244
 281850.000    0.233
 281900.000    0.215
 281950.000    0.233
 282000.000    0.239
 282050.000    0.209
 282100.000    0.213
 282150.000    0.218
 282200.000    0.226
 282250.000    0.216
 282300.000    0.207
 282350.000    0.194
 282400.000    0.223
 282450.000    0.217
 282500.000    0.227
 282550.000    0.233
 282600.000    0.202
 282650.000    0.211
 282700.000    0.197
 282750.000    0.213
 282800.000    0.243
 282850.000    0.231
 282900.000    0.261
 282950.000    0.282
 283000.000    0.282
 283050.000    0.206
 283100.000    0.196
 283150.000    0.211
 283200.000    0.235
 283250.000    0.226
 283300.000    0.237
 283350.000    0.215
 283400.000    0.246
 283450.000    0.199
 283500.000    0.199
 283550.000    0.219
 283600.000    0.205
 283650.000    0.260
 283700.000    0.207
 283750.000    0.193
 283800.000    0.207
 283850.000    0.224
 283900.000    0.264
 283950.000    0.223
 284000.000    0.216
 284050.000    0.223
 284100.000    0.201
 284150.000    0.253
 284200.000    0.233
 284250.000    0.215
 284300.000    0.230
 284350.000    0.254
 284400.000    0.272
 284450.000    0.189
 284500.000    0.207
 284550.000    0.195
 284600.000    0.204
 284650.000    0.212
 284700.000    0.250
 284750.000    0.236
 284800.000    0.188
 284850.000    0.221
 284900.000    0.245
 284950.000    0.228
 285000.000    0.267
 285050.000    0.218
 285100.000    0.251
 285150.000    0.250
 285200.000    0.223
 285250.000    0.229
 285300.000    0.253
 285350.000    0.226
 285400.000    0.239
 285450.000    0.206
 285500.000    0.256
 285550.000    0.220
 285600.000    0.198
 285650.000    0.206
 285700.000    0.214
 285750.000    0.242
 285800.000    0.274
 285850.000    0.216
 285900.000    0.323
 285950.000    0.211
 286000.000    0.188
 286050.000    0.214
 286100.000    0.210
 286150.000    0.215
 286200.000    0.300
 286250.000    0.233
 286300.000    0.191
 286350.000    0.214
 286400.000    0.208
 286450.000    0.254
 286500.000    0.248
 286550.000    0.233
 286600.000    0.270
 286650.000    0.198
 286700.000    0.264
 286750.000    0.196
 286800.000    0.245
 286850.000    0.224
 286900.000    0.248
 286950.000    0.239
 287000.000    0.233
 287050.000    0.232
 287100.000    0.194
 287150.000    0.230
 287200.000    0.232
 287250.000    0.237
 287300.000    0.267
 287350.000    0.219
 287400.000    0.208
 287450.000    0.228
 287500.000    0.210
 287550.000    0.186
 287600.000    0.252
 287650.000    0.220
 287700.000    0.212
 287750.000    0.216
 287800.000    0.223
 287850.000    0.252
 287900.000    0.227
 287950.000    0.270
 288000.000    0.249
 288050.000    0.253
 288100.000    0.296
 288150.000    0.262
 288200.000    0.237
 288250.000    0.193
 288300.000    0.244
 288350.000    0.252
 288400.000    0.236
 288450.000    0.232
 288500.000    0.216
 288550.000    0.249
 288600.000    0.283
 288650.000    0.244
 288700.000    0.264
 288750.000    0.286
 288800.000    0.184
 288850.000    0.224
 288900.000    0.288
 288950.000    0.214
 289000.000    0.287
 289050.000    0.189
 289100.000    0.198
 289150.000    0.275
 289200.000    0.260
 289250.000    0.199
 289300.000    0.230
 289350.000    0.221
 289400.000    0.210
 289450.000    0.187
 289500.000    0.216
 289550.000    0.229
 289600.000    0.238
 289650.000    0.221
 289700.000    0.202
 289750.000    0.284
 289800.000    0.242
 289850.000    0.234
 289900.000    0.218
 289950.000    0.210
 290000.000    0.222
 290050.000    0.229
 290100.000    0.243
 290150.000    0.217
 290200.000    0.204
 290250.000    0.208
 290300.000    0.220
 290350.000    0.281
 290400.000    0.215
 290450.000    0.278
 290500.000    0.227
 290550.000    0.242
 290600.000    0.246
 290650.000    0.212
 290700.000    0.252
 290750.000    0.246
 290800.000    0.236
 290850.000    0.245
 290900.000    0.257
 290950.000    0.237
 291000.000    0.229
 291050.000    0.273
 291100.000    0.206
 291150.000    0.233
 291200.000    0.239
 291250.000    0.249
 291300.000    0.190
 291350.000    0.216
 291400.000    0.220
 291450.000    0.199
 291500.000    0.217
 291550.000    0.205
 291600.000    0.220
 291650.000    0.186
 291700.000    0.198
 291750.000    0.188
 291800.000    0.179
 291850.000    0.248
 291900.000    0.232
 291950.000    0.207
 292000.000    0.204
 292050.000    0.224
 292100.000    0.206
 292150.000    0.234
 292200.000    0.210
 292250.000    0.202
 292300.000    0.247
 292350.000    0.219
 292400.000    0.193
 292450.000    0.177
 292500.000    0.207
 292550.000    0.239
 292600.000    0.209
 292650.000    0.220
 292700.000    0.233
 292750.000    0.263
 292800.000    0.254
 292850.000    0.256
 292900.000    0.255
 292950.000    0.212
 293000.000    0.254
 293050.000    0.248
 293100.000    0.284
 293150.000    0.209
 293200.000    0.253
 293250.000    0.195
 293300.000    0.214
 293350.000    0.242
 293400.000    0.277
 293450.000    0.238
 293500.000    0.233
 293550.000    0.274
 293600.000    0.251
 293650.000    0.237
 293700.000    0.185
 293750.000    0.189
 293800.000    0.254
 293850.000    0.250
 293900.000    0.175
 293950.000    0.186
 294000.000    0.166
 294050.000    0.176
 294100.000    0.172
 294150.000    0.192
 294200.000    0.188
 294250.000    0.207
 294300.000    0.196
 294350.000    0.184
 294400.000    0.176
 294450.000    0.197
 294500.000    0.198
 294550.000    0.189
 294600.000    0.173
 294650.000    0.187
 294700.000    0.172
 294750.000    0.181
 294800.000    0.179
 294850.000    0.181
 294900.000    0.189
 294950.000    0.201
 295000.000    0.171
 295050.000    0.186
 295100.000    0.184
 295150.000    0.161
 295200.000    0.171
 295250.000    0.173
 295300.000    0.201
 295350.000    0.165
 295400.000    0.187
 295450.000    0.177
 295500.000    0.188
 295550.000    0.176
 295600.000    0.196
 295650.000    0.203
 295700.000    0.197
 295750.000    0.187
 295800.000    0.185
 295850.000    0.179
 295900.000    0.177
 295950.000    0.195
 296000.000    0.187
 296050.000    0.188
 296100.000    0.242
 296150.000    0.273
 296200.000    0.183
 296250.000    0.246
 296300.000    0.233
 296350.000    0.224
 296400.000    0.192
 296450.000    0.275
 296500.000    0.187
 296550.000    0.191
 296600.000    0.202
 296650.000    0.224
 296700.000    0.227
 296750.000    0.200
 296800.000    0.185
 296850.000    0.215
 296900.000    0.179
 296950.000    0.170
 297000.000    0.169
 297050.000    0.181
 297100.000    0.178
 297150.000    0.188
 297200.000    0.169
 297250.000    0.197
 297300.000    0.189
 297350.000    0.190
 297400.000    0.182
 297450.000    0.175
 297500.000    0.189
 297550.000    0.208
 297600.000    0.176
 297650.000    0.180
 297700.000    0.177
 297750.000    0.185
 297800.000    0.177
 297850.000    0.195
 297900.000    0.255
 297950.000    0.170
 298000.000    0.185
 298050.000    0.179
 298100.000    0.204
 298150.000    0.178
 298200.000    0.174
 298250.000    0.178
 298300.000    0.173
 298350.000    0.182
 298400.000    0.171
 298450.000    0.202
 298500.000    0.185
 298550.000    0.183
 298600.000    0.252
 298650.000    0.160
 298700.000    0.199
 298750.000    0.182
 298800.000    0.190
 298850.000    0.178
 298900.000    0.174
 298950.000    0.193
 299000.000    0.176
 299050.000    0.183
 299100.000    0.196
 299150.000    0.183
 299200.000    0.167
 299250.000    0.257
 299300.000    0.169
 299350.000    0.177
 299400.000    0.195
 299450.000    0.195
 299500.000    0.184
 299550.000    0.178
 299600.000    0.186
 299650.000    0.170
 299700.000    0.178
 299750.000    0.176
 299800.000    0.165
 299850.000    0.175
 299900.000    0.181
 299950.000    0.186
 300000.000    0.166
 300050.000    0.183
 300100.000    0.172
 300150.000    0.225
 300200.000    0.176
 300250.000    0.216
 300300.000    0.185
 300350.000    0.193
 300400.000    0.203
 300450.000    0.183
 300500.000    0.237
 300550.000    0.205
 300600.000    0.231
 300650.000    0.175
 300700.000    0.175
 300750.000    0.214
 300800.000    0.191
 300850.000    0.215
 300900.000    0.185
 300950.000    0.242
 301000.000    0.215
 301050.000    0.207
 301100.000    0.209
 301150.000    0.236
 301200.000    0.204
 301250.000    0.224
 301300.000    0.214
 301350.000    0.232
 301400.000    0.244
 301450.000    0.203
 301500.000    0.235
 301550.000    0.217
 301600.000    0.201
 301650.000    0.222
 301700.000    0.217
 301750.000    0.211
 301800.000    0.212
 301850.000    0.238
 301900.000    0.215
 301950.000    0.190
 302000.000    0.185
 302050.000    0.166
 302100.000    0.206
 302150.000    0.177
 302200.000    0.193
 302250.000    0.166
 302300.000    0.178
 302350.000    0.196
 302400.000    0.182
 302450.000    0.174
 302500.000    0.174
 302550.000    0.185
 302600.000    0.207
 302650.000    0.222
 302700.000    0.306
 302750.000    0.236
 302800.000    0.216
 302850.000    0.206
 302900.000    0.214
 302950.000    0.238
 303000.000    0.266
 303050.000    0.272
 303100.000    0.227
 303150.000    0.225
 303200.000    0.207
 303250.000    0.218
 303300.000    0.195
 303350.000    0.244
 303400.000    0.253
 303450.000    0.307
 303500.000    0.363
 303550.000    0.240
 303600.000    0.202
 303650.000    0.243
 303700.000    0.204
 303750.000    0.239
 303800.000    0.260
 303850.000    0.191
 303900.000    0.222
 303950.000    0.194
 304000.000    0.189
 304050.000    0.261
 304100.000    0.232
 304150.000    0.206
 304200.000    0.243
 304250.000    0.247
 304300.000    0.260
 304350.000    0.243
 304400.000    0.250
 304450.000    0.249
 304500.000    0.196
 304550.000    0.249
 304600.000    0.225
 304650.000    0.253
 304700.000    0.221
 304750.000    0.228
 304800.000    0.218
 304850.000    0.248
 304900.000    0.217
 304950.000    0.216
 305000.000    0.304
 305050.000    0.219
 305100.000    0.213
 305150.000    0.221
 305200.000    0.183
 305250.000    0.245
 305300.000    0.220
 305350.000    0.230
 305400.000    0.245
 305450.000    0.216
 305500.000    0.229
 305550.000    0.253
 305600.000    0.192
 305650.000    0.208
 305700.000    0.201
 305750.000    0.207
 305800.000    0.238
 305850.000    0.222
 305900.000    0.272
 305950.000    0.237
 306000.000    0.262
 306050.000    0.204
 306100.000    0.206
 306150.000    0.243
 306200.000    0.244
 306250.000    0.221
 306300.000    0.228
 306350.000    0.190
 306400.000    0.197
 306450.000    0.223
 306500.000    0.212
 306550.000    0.234
 306600.000    0.219
 306650.000    0.243
 306700.000    0.248
 306750.000    0.229
 306800.000    0.225
 306850.000    0.209
 306900.000    0.216
 306950.000    0.205
 307000.000    0.235
 307050.000    0.193
 307100.000    0.193
 307150.000    0.288
 307200.000    0.216
 307250.000    0.244
 307300.000    0.217
 307350.000    0.195
 307400.000    0.195
 307450.000    0.226
 307500.000    0.255
 307550.000    0.240
 307600.000    0.231
 307650.000    0.266
 307700.000    0.217
 307750.000    0.211
 307800.000    0.215
 307850.000    0.195
 307900.000    0.265
 307950.000    0.209
 308000.000    0.193
 308050.000    0.221
 308100.000    0.198
 308150.000    0.231
 308200.000    0.207
 308250.000    0.238
 308300.000    0.237
 308350.000    0.207
 308400.000    0.264
 308450.000    0.185
 308500.000    0.198
 308550.000    0.215
 308600.000    0.208
 308650.000    0.228
 308700.000    0.228
 308750.000    0.234
 308800.000    0.235
 308850.000    0.217
 308900.000    0.195
 308950.000    0.189
 309000.000    0.222
 309050.000    0.236
 309100.000    0.223
 309150.000    0.182
 309200.000    0.222
 309250.000    0.234
 309300.000    0.232
 309350.000    0.205
 309400.000    0.219
 309450.000    0.202
 309500.000    0.199
 309550.000    0.211
 309600.000    0.222
 309650.000    0.231
 309700.000    0.237
 309750.000    0.227
 309800.000    0.168
 309850.000    0.197
 309900.000    0.196
 309950.000    0.217
 310000.000    0.267
 310050.000    0.215
 310100.000    0.207
 310150.000    0.233
 310200.000    0.208
 310250.000    0.243
 310300.000    0.271
 310350.000    0.215
 310400.000    0.197
 310450.000    0.205
 310500.000    0.236
 310550.000    0.267
 310600.000    0.208
 310650.000    0.221
 310700.000    0.242
 310750.000    0.209
 310800.000    0.197
 310850.000    0.209
 310900.000    0.213
 310950.000    0.193
 311000.000    0.212
 311050.000    0.230
 311100.000    0.209
 311150.000    0.221
 311200.000    0.208
 311250.000    0.211
 311300.000    0.261
 311350.000    0.268
 311400.000    0.206
 311450.000    0.211
 311500.000    0.242
 311550.000    0.224
 311600.000    0.237
 311650.000    0.218
 311700.000    0.236
 311750.000    0.216
 311800.000    0.246
 311850.000    0.218
 311900.000    0.214
 311950.000    0.194
 312000.000    0.225
 312050.000    0.186
 312100.000    0.208
 312150.000    0.236
 312200.000    0.245
 312250.000    0.261
 312300.000    0.228
 312350.000    0.227
 312400.000    0.238
 312450.000    0.253
 312500.000    0.250
 312550.000    0.260
 312600.000    0.242
 312650.000    0.280
 312700.000    0.185
 312750.000    0.197
 312800.000    0.172
 312850.000    0.183
 312900.000    0.172
 312950.000    0.219
 313000.000    0.225
 313050.000    0.246
 313100.000    0.170
 313150.000    0.194
 313200.000    0.173
 313250.000    0.214
 313300.000    0.207
 313350.000    0.229
 313400.000    0.234
 313450.000    0.253
 313500.000    0.191
 313550.000    0.226
 313600.000    0.243
 313650.000    0.257
 313700.000    0.195
 313750.000    0.202
 313800.000    0.192
 313850.000    0.206
 313900.000    0.212
 313950.000    0.219
 314000.000    0.261
 314050.000    0.220
 314100.000    0.246
 314150.000    0.215
 314200.000    0.201
 314250.000    0.259
 314300.000    0.263
 314350.000    0.252
 314400.000    0.215
 314450.000    0.220
 314500.000    0.284
 314550.000    0.195
 314600.000    0.256
 314650.000    0.238
 314700.000    0.256
 314750.000    0.183
 314800.000    0.167
 314850.000    0.177
 314900.000    0.186
 314950.000    0.196
 315000.000    0.175
 315050.000    0.197
 315100.000    0.182
 315150.000    0.194
 315200.000    0.166
 315250.000    0.178
 315300.000    0.185
 315350.000    0.195
 315400.000    0.192
 315450.000    0.207
 315500.000    0.185
 315550.000    0.235
 315600.000    0.247
 315650.000    0.191
 315700.000    0.179
 315750.000    0.180
 315800.000    0.175
 315850.000    0.199
 315900.000    0.251
 315950.000    0.246
 316000.000    0.202
 316050.000    0.184
 316100.000    0.191
 316150.000    0.179
 316200.000    0.231
 316250.000    0.197
 316300.000    0.214
 316350.000    0.203
 316400.000    0.204
 316450.000    0.201
 316500.000    0.180
 316550.000    0.186
 316600.000    0.179
 316650.000    0.188
 316700.000    0.177
 316750.000    0.187
 316800.000    0.169
 316850.000    0.182
 316900.000    0.190
 316950.000    0.184
 317000.000    0.235
 317050.000    0.168
 317100.000    0.179
 317150.000    0.190
 317200.000    0.192
 317250.000    0.181
 317300.000    0.174
 317350.000    0.180
 317400.000    0.204
 317450.000    0.174
 317500.000    0.186
 317550.000    0.177
 317600.000    0.183
 317650.000    0.171
 317700.000    0.179
 317750.000    0.166
 317800.000    0.177
 317850.000    0.180
 317900.000    0.163
 317950.000    0.182
 318000.000    0.181
 318050.000    0.210
 318100.000    0.177
 318150.000    0.173
 318200.000    0.210
 318250.000    0.194
 318300.000    0.212
 318350.000    0.176
 318400.000    0.178
 318450.000    0.181
 318500.000    0.219
 318550.000    0.196
 318600.000    0.221
 318650.000    0.173
 318700.000    0.173
 318750.000    0.193
 318800.000    0.195
 318850.000    0.169
 318900.000    0.178
 318950.000    0.178
 319000.000    0.229
 319050.000    0.296
 319100.000    0.207
 319150.000    0.235
 319200.000    0.297
 319250.000    0.237
 319300.000    0.216
 319350.000    0.233
 319400.000    0.244
 319450.000    0.222
 319500.000    0.226
 319550.000    0.222
 319600.000    0.251
 319650.000    0.237
 319700.000    0.245
 319750.000    0.217
 319800.000    0.221
 319850.000    0.206
 319900.000    0.191
 319950.000    0.179
 320000.000    0.228
 320050.000    0.226
 320100.000    0.231
 320150.000    0.219
 320200.000    0.256
 320250.000    0.197
 320300.000    0.211
 320350.000    0.242
 320400.000    0.230
 320450.000    0.180
 320500.000    0.235
 320550.000    0.213
 320600.000    0.219
 320650.000    0.188
 320700.000    0.225
 320750.000    0.206
 320800.000    0.250
 320850.000    0.230
 320900.000    0.213
 320950.000    0.234
 321000.000    0.200
 321050.000    0.265
 321100.000    0.216
 321150.000    0.222
 321200.000    0.251
 321250.000    0.189
 321300.000    0.226
 321350.000    0.221
 321400.000    0.205
 321450.000    0.194
 321500.000    0.185
 321550.000    0.208
 321600.000    0.196
 321650.000    0.233
 321700.000    0.242
 321750.000    0.234
 321800.000    0.213
 321850.000    0.226
 321900.000    0.179
 321950.000    0.225
 322000.000    0.191
 322050.000    0.216
 322100.000    0.212
 322150.000    0.217
 322200.000    0.216
 322250.000    0.211
 322300.000    0.223
 322350.000    0.224
 322400.000    0.186
 322450.000    0.225
 322500.000    0.233
 322550.000    0.192
 322600.000    0.222
 322650.000    0.228
 322700.000    0.298
 322750.000    0.290
 322800.000    0.293
 322850.000    0.284
 322900.000    0.256
 322950.000    0.287
 323000.000    0.239
 323050.000    0.238
 323100.000    0.231
 323150.000    0.240
 323200.000    0.246
 323250.000    0.221
 323300.000    0.223
 323350.000    0.205
 323400.000    0.219
 323450.000    0.270
 323500.000    0.261
 323550.000    0.226
 323600.000    0.199
 323650.000    0.252
 323700.000    0.242
 323750.000    0.191
 323800.000    0.255
 323850.000    0.229
 323900.000    0.187
 323950.000    0.215
 324000.000    0.204
 324050.000    0.187
 324100.000    0.222
 324150.000    0.221
 324200.000    0.219
 324250.000    0.241
 324300.000    0.230
 324350.000    0.244
 324400.000    0.207
 324450.000    0.213
 324500.000    0.264
 324550.000    0.229
 324600.000    0.214
 324650.000    0.180
 324700.000    0.248
 324750.000    0.211
 324800.000    0.208
 324850.000    0.235
 324900.000    0.234
 324950.000    0.232
 325000.000    0.233
 325050.000    0.244
 325100.000    0.185
 325150.000    0.267
 325200.000    0.236
 325250.000    0.250
 325300.000    0.209
 325350.000    0.248
 325400.000    0.280
 325450.000    0.244
 325500.000    0.286
 325550.000    0.248
 325600.000    0.246
 325650.000    0.190
 325700.000    0.227
 325750.000    0.238
 325800.000    0.261
 325850.000    0.226
 325900.000    0.221
 325950.000    0.246
 326000.000    0.234
 326050.000    0.214
 326100.000    0.238
 326150.000    0.196
 326200.000    0.221
 326250.000    0.218
 326300.000    0.197
 326350.000    0.222
 326400.000    0.218
 326450.000    0.300
 326500.000    0.224
 326550.000    0.219
 326600.000    0.205
 326650.000    0.258
 326700.000    0.235
 326750.000    0.218
 326800.000    0.207
 326850.000    0.244
 326900.000    0.203
 326950.000    0.215
 327000.000    0.236
 327050.000    0.229
 327100.000    0.258
 327150.000    0.202
 327200.000    0.241
 327250.000    0.267
 327300.000    0.228
 327350.000    0.255
 327400.000    0.207
 327450.000    0.208
 327500.000    0.231
 327550.000    0.190
 327600.000    0.183
 327650.000    0.209
 327700.000    0.187
 327750.000    0.217
 327800.000    0.216
 327850.000    0.241
 327900.000    0.190
 327950.000    0.220
 328000.000    0.282
 328050.000    0.244
 328100.000    0.200
 328150.000    0.207
 328200.000    0.213
 328250.000    0.200
 328300.000    0.241
 328350.000    0.233
 328400.000    0.208
 328450.000    0.224
 328500.000    0.245
 328550.000    0.225
 328600.000    0.228
 328650.000    0.229
 328700.000    0.211
 328750.000    0.220
 328800.000    0.211
 328850.000    0.231
 328900.000    0.269
 328950.000    0.192
 329000.000    0.198
 329050.000    0.263
 329100.000    0.224
 329150.000    0.214
 329200.000    0.249
 329250.000    0.229
 329300.000    0.242
 329350.000    0.244
 329400.000    0.196
 329450.000    0.218
 329500.000    0.303
 329550.000    0.218
 329600.000    0.245
 329650.000    0.285
 329700.000    0.241
 329750.000    0.188
 329800.000    0.225
 329850.000    0.211
 329900.000    0.222
 329950.000    0.255
 330000.000    0.236
 330050.000    0.187
 330100.000    0.231
 330150.000    0.252
 330200.000    0.248
 330250.000    0.240
 330300.000    0.203
 330350.000    0.220
 330400.000    0.203
 330450.000    0.218
 330500.000    0.209
 330550.000    0.222
 330600.000    0.194
 330650.000    0.220
 330700.000    0.236
 330750.000    0.268
 330800.000    0.200
 330850.000    0.204
 330900.000    0.215
 330950.000    0.199
 331000.000    0.224
 331050.000    0.252
 331100.000    0.185
 331150.000    0.197
 331200.000    0.225
 331250.000    0.188
 331300.000    0.262
 331350.000    0.191
 331400.000    0.225
 331450.000    0.248
 331500.000    0.238
 331550.000    0.240
 331600.000    0.190
 331650.000    0.202
 331700.000    0.201
 331750.000    0.179
 331800.000    0.199
 331850.000    0.205
 331900.000    0.216
 331950.000    0.183
 332000.000    0.194
 332050.000    0.218
 332100.000    0.189
 332150.000    0.203
 332200.000    0.197
 332250.000    0.212
 332300.000    0.214
 332350.000    0.204
 332400.000    0.210
 332450.000    0.178
 332500.000    0.196
 332550.000    0.213
 332600.000    0.245
 332650.000    0.201
 332700.000    0.194
 332750.000    0.230
 332800.000    0.224
 332850.000    0.251
 332900.000    0.230
 332950.000    0.235
 333000.000    0.228
 333050.000    0.195
 333100.000    0.239
 333150.000    0.273
 333200.000    0.247
 333250.000    0.203
 333300.000    0.246
 333350.000    0.196
 333400.000    0.204
 333450.000    0.212
 333500.000    0.221
 333550.000    0.213
 333600.000    0.183
 333650.000    0.212
 333700.000    0.194
 333750.000    0.216
 333800.000    0.205
 333850.000    0.213
 333900.000    0.207
 333950.000    0.229
 334000.000    0.264
 334050.000    0.199
 334100.000    0.212
 334150.000    0.281
 334200.000    0.201
 334250.000    0.184
 334300.000    0.221
 334350.000    0.226
 334400.000    0.264
 334450.000    0.239
 334500.000    0.305
 334550.000    0.202
 334600.000    0.224
 334650.000    0.223
 334700.000    0.281
 334750.000    0.239
 334800.000    0.190
 334850.000    0.254
 334900.000    0.223
 334950.000    0.192
 335000.000    0.276
 335050.000    0.271
 335100.000    0.218
 335150.000    0.228
 335200.000    0.258
 335250.000    0.256
 335300.000    0.248
 335350.000    0.260
 335400.000    0.242
 335450.000    0.270
 335500.000    0.264
 335550.000    0.223
 335600.000    0.247
 335650.000    0.258
 335700.000    0.211
 335750.000    0.303
 335800.000    0.194
 335850.000    0.211
 335900.000    0.255
 335950.000    0.202
 336000.000    0.190
 336050.000    0.177
 336100.000    0.172
 336150.000    0.187
 336200.000    0.175
 336250.000    0.173
 336300.000    0.192
 336350.000    0.171
 336400.000    0.179
 336450.000    0.199
 336500.000    0.172
 336550.000    0.220
 336600.000    0.186
 336650.000    0.168
 336700.000    0.199
 336750.000    0.190
 336800.000    0.204
 336850.000    0.197
 336900.000    0.231
 336950.000    0.193
 337000.000    0.181
 337050.000    0.206
 337100.000    0.221
 337150.000    0.187
 337200.000    0.344
 337250.000    0.221
 337300.000    0.279
 337350.000    0.262
 337400.000    0.254
 337450.000    0.236
 337500.000    0.208
 337550.000    0.212
 337600.000    0.205
 337650.000    0.257
 337700.000    0.242
 337750.000    0.251
 337800.000    0.220
 337850.000    0.197
 337900.000    0.222
 337950.000    0.223
 338000.000    0.207
 338050.000    0.202
 338100.000    0.243
 338150.000    0.241
 338200.000    0.199
 338250.000    0.242
 338300.000    0.207
 338350.000    0.381
 338400.000    0.215
 338450.000    0.204
 338500.000    0.367
 338550.000    0.378
 338600.000    0.329
 338650.000    0.191
 338700.000    0.264
 338750.000    0.193
 338800.000    0.218
 338850.000    0.207
 338900.000    0.243
 338950.000    0.240
 339000.000    0.236
 339050.000    0.207
 339100.000    0.199
 339150.000    0.201
 339200.000    0.266
 339250.000    0.175
 339300.000    0.186
 339350.000    0.175
 339400.000    0.193
 339450.000    0.183
 339500.000    0.181
 339550.000    0.194
 339600.000    0.186
 339650.000    0.200
 339700.000    0.177
 339750.000    0.182
 339800.000    0.229
 339850.000    0.273
 339900.000    0.187
 339950.000    0.198
 340000.000    0.178
 340050.000    0.186
 340100.000    0.232
 340150.000    0.195
 340200.000    0.233
 340250.000    0.220
 340300.000    0.198
 340350.000    0.211
 340400.000    0.243
 340450.000    0.208
 340500.000    0.243
 340550.000    0.197
 340600.000    0.217
 340650.000    0.283
 340700.000    0.222
 340750.000    0.270
 340800.000    0.226
 340850.000    0.245
 340900.000    0.238
 340950.000    0.225
 341000.000    0.202
 341050.000    0.241
 341100.000    0.231
 341150.000    0.244
 341200.000    0.185
 341250.000    0.241
 341300.000    0.229
 341350.000    0.211
 341400.000    0.208
 341450.000    0.216
 341500.000    0.205
 341550.000    0.205
 341600.000    0.247
 341650.000    0.182
 341700.000    0.236
 341750.000    0.294
 341800.000    0.207
 341850.000    0.209
 341900.000    0.230
 341950.000    0.224
 342000.000    0.221
 342050.000    0.241
 342100.000    0.194
 342150.000    0.169
 342200.000    0.173
 342250.000    0.185
 342300.000    0.176
 342350.000    0.188
 342400.000    0.183
 342450.000    0.173
 342500.000    0.179
 342550.000    0.203
 342600.000    0.195
 342650.000    0.188
 342700.000    0.186
 342750.000    0.177
 342800.000    0.176
 342850.000    0.171
 342900.000    0.172
 342950.000    0.171
 343000.000    0.199
 343050.000    0.187
 343100.000    0.175
 343150.000    0.182
 343200.000    0.177
 343250.000    0.188
 343300.000    0.191
 343350.000    0.181
 343400.000    0.244
 343450.000    0.205
 343500.000    0.177
 343550.000    0.187
 343600.000    0.203
 343650.000    0.194
 343700.000    0.196
 343750.000    0.184
 343800.000    0.183
 343850.000    0.245
 343900.000    0.172
 343950.000    0.168
 344000.000    0.175
 344050.000    0.180
 344100.000    0.198
 344150.000    0.227
 344200.000    0.185
 344250.000    0.184
 344300.000    0.196
 344350.000    0.167
 344400.000    0.197
 344450.000    0.196
 344500.000    0.180
 344550.000    0.199
 344600.000    0.215
 344650.000    0.197
 344700.000    0.202
 344750.000    0.168
 344800.000    0.183
 344850.000    0.185
 344900.000    0.176
 344950.000    0.182
 345000.000    0.167
 345050.000    0.173
 345100.000    0.184
 345150.000    0.185
 345200.000    0.180
 345250.000    0.180
 345300.000    0.191
 345350.000    0.189
 345400.000    0.169
 345450.000    0.195
 345500.000    0.179
 345550.000    0.171
 345600.000    0.202
 345650.000    0.171
 345700.000    0.188
 345750.000    0.174
 345800.000    0.176
 345850.000    0.198
 345900.000    0.178
 345950.000    0.180
 346000.000    0.185
 346050.000    0.176
 346100.000    0.183
 346150.000    0.166
 346200.000    0.176
 346250.000    0.196
 346300.000    0.169
 346350.000    0.160
 346400.000    0.177
 346450.000    0.185
 346500.000    0.209
 346550.000    0.184
 346600.000    0.170
 346650.000    0.182
 346700.000    0.172
 346750.000    0.177
 346800.000    0.201
 346850.000    0.173
 346900.000    0.185
 346950.000    0.175
 347000.000    0.165
 347050.000    0.211
 347100.000    0.183
 347150.000    0.255
 347200.000    0.225
 347250.000    0.193
 347300.000    0.178
 347350.000    0.173
 347400.000    0.167
 347450.000    0.175
 347500.000    0.186
 347550.000    0.165
 347600.000    0.169
 347650.000    0.197
 347700.000    0.198
 347750.000    0.190
 347800.000    0.190
 347850.000    0.165
 347900.000    0.269
 347950.000    0.284
 348000.000    0.234
 348050.000    0.286
 348100.000    0.297
 348150.000    0.281
 348200.000    0.209
 348250.000    0.208
 348300.000    0.209
 348350.000    0.215
 348400.000    0.222
 348450.000    0.251
 348500.000    0.206
 348550.000    0.229
 348600.000    0.227
 348650.000    0.214
 348700.000    0.242
 348750.000    0.187
 348800.000    0.187
 348850.000    0.176
 348900.000    0.213
 348950.000    0.189
 349000.000    0.191
 349050.000    0.218
 349100.000    0.200
 349150.000    0.263
 349200.000    0.248
 349250.000    0.173
 349300.000    0.201
 349350.000    0.201
 349400.000    0.177
 349450.000    0.186
 349500.000    0.203
 349550.000    0.209
 349600.000    0.201
 349650.000    0.182
 349700.000    0.197
 349750.000    0.177
 349800.000    0.203
 349850.000    0.190
 349900.000    0.198
 349950.000    0.195
 350000.000    0.184
 350050.000    0.196
 350100.000    0.175
 350150.000    0.182
 350200.000    0.177
 350250.000    0.167
 350300.000    0.205
 350350.000    0.197
 350400.000    0.163
 350450.000    0.199
 350500.000    0.177
 350550.000    0.190
 350600.000    0.206
 350650.000    0.176
 350700.000    0.190
 350750.000    0.181
 350800.000    0.184
 350850.000    0.177
 350900.000    0.171
 350950.000    0.173
 351000.000    0.185
 351050.000    0.180
 351100.000    0.175
 351150.000    0.178
 351200.000    0.198
 351250.000    0.197
 351300.000    0.209
 351350.000    0.177
 351400.000    0.194
 351450.000    0.217
 351500.000    0.244
 351550.000    0.182
 351600.000    0.181
 351650.000    0.176
 351700.000    0.166
 351750.000    0.175
 351800.000    0.185
 351850.000    0.171
 351900.000    0.165
 351950.000    0.178
 352000.000    0.187
 352050.000    0.190
 352100.000    0.173
 352150.000    0.163
 352200.000    0.176
 352250.000    0.181
 352300.000    0.180
 352350.000    0.170
 352400.000    0.174
 352450.000    0.176
 352500.000    0.177
 352550.000    0.181
 352600.000    0.192
 352650.000    0.169
 352700.000    0.180
 352750.000    0.172
 352800.000    0.220
 352850.000    0.230
 352900.000    0.256
 352950.000    0.208
 353000.000    0.227
 353050.000    0.253
 353100.000    0.253
 353150.000    0.219
 353200.000    0.267
 353250.000    0.248
 353300.000    0.255
 353350.000    0.260
 353400.000    0.254
 353450.000    0.202
 353500.000    0.241
 353550.000    0.229
 353600.000    0.210
 353650.000    0.219
 353700.000    0.238
 353750.000    0.209
 353800.000    0.231
 353850.000    0.202
 353900.000    0.204
 353950.000    0.234
 354000.000    0.203
 354050.000    0.214
 354100.000    0.220
 354150.000    0.232
 354200.000    0.199
 354250.000    0.204
 354300.000    0.219
 354350.000    0.226
 354400.000    0.195
 354450.000    0.227
 354500.000    0.218
 354550.000    0.212
 354600.000    0.208
 354650.000    0.249
 354700.000    0.218
 354750.000    0.192
 354800.000    0.217
 354850.000    0.209
 354900.000    0.208
 354950.000    0.216
 355000.000    0.231
 355050.000    0.236
 355100.000    0.244
 355150.000    0.238
 355200.000    0.197
 355250.000    0.234
 355300.000    0.228
 355350.000    0.242
 355400.000    0.205
 355450.000    0.206
 355500.000    0.217
 355550.000    0.213
 355600.000    0.191
 355650.000    0.211
 355700.000    0.230
 355750.000    0.232
 355800.000    0.210
 355850.000    0.243
 355900.000    0.212
 355950.000    0.215
 356000.000    0.243
 356050.000    0.222
 356100.000    0.224
 356150.000    0.211
 356200.000    0.219
 356250.000    0.185
 356300.000    0.199
 356350.000    0.189
 356400.000    0.209
 356450.000    0.307
 356500.000    0.239
 356550.000    0.231
 356600.000    0.217
 356650.000    0.192
 356700.000    0.214
 356750.000    0.218
 356800.000    0.223
 356850.000    0.188
 356900.000    0.213
 356950.000    0.224
 357000.000    0.206
 357050.000    0.217
 357100.000    0.213
 357150.000    0.220
 357200.000    0.217
 357250.000    0.255
 357300.000    0.215
 357350.000    0.237
 357400.000    0.204
 357450.000    0.218
 357500.000    0.208
 357550.000    0.206
 357600.000    0.220
 357650.000    0.206
 357700.000    0.197
 357750.000    0.191
 357800.000    0.204
 357850.000    0.233
 357900.000    0.221
 357950.000    0.213
 358000.000    0.244
 358050.000    0.215
 358100.000    0.199
 358150.000    0.198
 358200.000    0.242
 358250.000    0.215
 358300.000    0.245
 358350.000    0.236
 358400.000    0.193
 358450.000    0.222
 358500.000    0.270
 358550.000    0.238
 358600.000    0.220
 358650.000    0.210
 358700.000    0.205
 358750.000    0.193
 358800.000    0.199
 358850.000    0.225
 358900.000    0.231
 358950.000    0.218
 359000.000    0.231
 359050.000    0.261
 359100.000    0.199
 359150.000    0.202
 359200.000    0.211
 359250.000    0.243
 359300.000    0.249
 359350.000    0.231
 359400.000    0.210
 359450.000    0.271
 359500.000    0.199
 359550.000    0.206
 359600.000    0.185
 359650.000    0.192
 359700.000    0.202
 359750.000    0.198
 359800.000    0.224
 359850.000    0.233
 359900.000    0.217
 359950.000    0.233
 360000.000    0.211
 360050.000    0.220
 360100.000    0.220
 360150.000    0.213
 360200.000    0.204
 360250.000    0.239
 360300.000    0.204
 360350.000    0.246
 360400.000    0.232
 360450.000    0.222
 360500.000    0.231
 360550.000    0.209
 360600.000    0.190
 360650.000    0.198
 360700.000    0.191
 360750.000    0.222
 360800.000    0.254
 360850.000    0.264
 360900.000    0.236
 360950.000    0.216
 361000.000    0.221
 361050.000    0.240
 361100.000    0.173
 361150.000    0.194
 361200.000    0.186
 361250.000    0.195
 361300.000    0.192
 361350.000    0.161
 361400.000    0.211
 361450.000    0.171
 361500.000    0.165
 361550.000    0.194
 361600.000    0.178
 361650.000    0.212
 361700.000    0.170
 361750.000    0.196
 361800.000    0.188
 361850.000    0.217
 361900.000    0.171
 361950.000    0.170
 362000.000    0.248
 362050.000    0.174
 362100.000    0.179
 362150.000    0.178
 362200.000    0.176
 362250.000    0.165
 362300.000    0.176
 362350.000    0.192
 362400.000    0.198
 362450.000    0.183
 362500.000    0.221
 362550.000    0.199
 362600.000    0.198
 362650.000    0.198
 362700.000    0.198
 362750.000    0.180
 362800.000    0.176
 362850.000    0.196
 362900.000    0.181
 362950.000    0.180
 363000.000    0.175
 363050.000    0.188
 363100.000    0.176
 363150.000    0.190
 363200.000    0.169
 363250.000    0.192
 363300.000    0.181
 363350.000    0.218
 363400.000    0.193
 363450.000    0.170
 363500.000    0.206
 363550.000    0.236
 363600.000    0.181
 363650.000    0.182
 363700.000    0.175
 363750.000    0.182
 363800.000    0.178
 363850.000    0.171
 363900.000    0.167
 363950.000    0.238
 364000.000    0.179
 364050.000    0.192
 364100.000    0.193
 364150.000    0.172
 364200.000    0.189
 364250.000    0.189
 364300.000    0.180
 364350.000    0.184
 364400.000    0.178
 364450.000    0.181
 364500.000    0.179
 364550.000    0.179
 364600.000    0.183
 364650.000    0.175
 364700.000    0.184
 364750.000    0.173
 364800.000    0.178
 364850.000    0.193
 364900.000    0.185
 364950.000    0.186
 365000.000    0.172
 365050.000    0.167
 365100.000    0.172
 365150.000    0.250
 365200.000    0.182
 365250.000    0.168
 365300.000    0.169
 365350.000    0.174
 365400.000    0.178
 365450.000    0.163
 365500.000    0.243
 365550.000    0.167
 365600.000    0.219
 365650.000    0.175
 365700.000    0.208
 365750.000    0.192
 365800.000    0.182
 365850.000    0.174
 365900.000    0.186
 365950.000    0.183
 366000.000    0.178
 366050.000    0.203
 366100.000    0.203
 366150.000    0.183
 366200.000    0.164
 366250.000    0.183
 366300.000    0.183
 366350.000    0.177
 366400.000    0.190
 366450.000    0.184
 366500.000    0.175
 366550.000    0.174
 366600.000    0.183
 366650.000    0.176
 366700.000    0.261
 366750.000    0.206
 366800.000    0.187
 366850.000    0.189
 366900.000    0.196
 366950.000    0.183
 367000.000    0.182
 367050.000    0.182
 367100.000    0.182
 367150.000    0.186
 367200.000    0.188
 367250.000    0.176
 367300.000    0.171
 367350.000    0.196
 367400.000    0.229
 367450.000    0.178
 367500.000    0.174
 367550.000    0.222
 367600.000    0.178
 367650.000    0.181
 367700.000    0.187
 367750.000    0.191
 367800.000    0.205
 367850.000    0.178
 367900.000    0.168
 367950.000    0.172
 368000.000    0.193
 368050.000    0.186
 368100.000    0.184
 368150.000    0.207
 368200.000    0.179
 368250.000    0.193
 368300.000    0.184
 368350.000    0.249
 368400.000    0.237
 368450.000    0.190
 368500.000    0.190
 368550.000    0.195
 368600.000    0.205
 368650.000    0.196
 368700.000    0.176
 368750.000    0.189
 368800.000    0.170
 368850.000    0.172
 368900.000    0.182
 368950.000    0.180
 369000.000    0.181
 369050.000    0.203
 369100.000    0.171
 369150.000    0.177
 369200.000    0.188
 369250.000    0.168
 369300.000    0.183
 369350.000    0.187
 369400.000    0.183
 369450.000    0.195
 369500.000    0.167
 369550.000    0.165
 369600.000    0.189
 369650.000    0.200
 369700.000    0.179
 369750.000    0.269
 369800.000    0.212
 369850.000    0.249
 369900.000    0.209
 369950.000    0.272
 370000.000    0.168
 370050.000    0.185
 370100.000    0.183
 370150.000    0.234
 370200.000    0.171
 370250.000    0.272
 370300.000    0.256
 370350.000    0.191
 370400.000    0.189
 370450.000    0.234
 370500.000    0.206
 370550.000    0.172
 370600.000    0.218
 370650.000    0.327
 370700.000    0.239
 370750.000    0.279
 370800.000    0.196
 370850.000    0.221
 370900.000    0.302
 370950.000    0.192
 371000.000    0.195
 371050.000    0.304
 371100.000    0.249
 371150.000    0.176
 371200.000    0.199
 371250.000    0.180
 371300.000    0.168
 371350.000    0.170
 371400.000    0.185
 371450.000    0.182
 371500.000    0.184
 371550.000    0.343
 371600.000    0.192
 371650.000    0.189
 371700.000    0.216
 371750.000    0.302
 371800.000    0.259
 371850.000    0.177
 371900.000    0.179
 371950.000    0.312
 372000.000    0.313
 372050.000    0.241
 372100.000    0.192
 372150.000    0.189
 372200.000    0.179
 372250.000    0.245
 372300.000    0.364
 372350.000    0.222
 372400.000    0.180
 372450.000    0.175
 372500.000    0.192
 372550.000    0.164
 372600.000    0.177
 372650.000    0.250
 372700.000    0.183
 372750.000    0.192
 372800.000    0.184
 372850.000    0.210
 372900.000    0.233
 372950.000    0.165
 373000.000    0.176
 373050.000    0.193
 373100.000    0.183
 373150.000    0.192
 373200.000    0.191
 373250.000    0.180
 373300.000    0.202
 373350.000    0.224
 373400.000    0.193
 373450.000    0.221
 373500.000    0.207
 373550.000    0.178
 373600.000    0.205
 373650.000    0.173
 373700.000    0.187
 373750.000    0.196
 373800.000    0.178
 373850.000    0.302
 373900.000    0.213
 373950.000    0.204
 374000.000    0.222
 374050.000    0.174
 374100.000    0.207
 374150.000    0.177
 374200.000    0.201
 374250.000    0.166
 374300.000    0.175
 374350.000    0.175
 374400.000    0.190
 374450.000    0.213
 374500.000    0.229
 374550.000    0.236
 374600.000    0.310
 374650.000    0.348
 374700.000    0.213
 374750.000    0.188
 374800.000    0.197
 374850.000    0.214
 374900.000    0.185
 374950.000    0.211
 375000.000    0.198
 375050.000    0.172
 375100.000    0.202
 375150.000    0.215
 375200.000    0.257
 375250.000    0.232
 375300.000    0.313
 375350.000    0.235
 375400.000    0.229
 375450.000    0.220
 375500.000    0.310
 375550.000    0.220
 375600.000    0.200
 375650.000    0.223
 375700.000    0.201
 375750.000    0.226
 375800.000    0.220
 375850.000    0.261
 375900.000    0.210
 375950.000    0.216
 376000.000    0.206
 376050.000    0.227
 376100.000    0.209
 376150.000    0.215
 376200.000    0.197
 376250.000    0.208
 376300.000    0.191
 376350.000    0.199
 376400.000    0.207
 376450.000    0.259
 376500.000    0.203
 376550.000    0.208
 376600.000    0.197
 376650.000    0.215
 376700.000    0.197
 376750.000    0.187
 376800.000    0.221
 376850.000    0.206
 376900.000    0.201
 376950.000    0.214
 377000.000    0.216
 377050.000    0.230
 377100.000    0.187
 377150.000    0.249
 377200.000    0.298
 377250.000    0.220
 377300.000    0.216
 377350.000    0.200
 377400.000    0.249
 377450.000    0.214
 377500.000    0.182
 377550.000    0.260
 377600.000    0.216
 377650.000    0.203
 377700.000    0.192
 377750.000    0.225
 377800.000    0.214
 377850.000    0.239
 377900.000    0.228
 377950.000    0.224
 378000.000    0.192
 378050.000    0.222
 378100.000    0.276
 378150.000    0.233
 378200.000    0.255
 378250.000    0.188
 378300.000    0.251
 378350.000    0.202
 378400.000    0.208
 378450.000    0.229
 378500.000    0.208
 378550.000    0.217
 378600.000    0.203
 378650.000    0.198
 378700.000    0.239
 378750.000    0.203
 378800.000    0.224
 378850.000    0.240
 378900.000    0.204
 378950.000    0.208
 379000.000    0.219
 379050.000    0.228
 379100.000    0.235
 379150.000    0.221
 379200.000    0.194
 379250.000    0.217
 379300.000    0.229
 379350.000    0.252
 379400.000    0.224
 379450.000    0.231
 379500.000    0.206
 379550.000    0.196
 379600.000    0.229
 379650.000    0.217
 379700.000    0.244
 379750.000    0.192
 379800.000    0.200
 379850.000    0.238
 379900.000    0.256
 379950.000    0.189
 380000.000    0.211
 380050.000    0.259
 380100.000    0.216
 380150.000    0.262
 380200.000    0.245
 380250.000    0.243
 380300.000    0.211
 380350.000    0.216
 380400.000    0.236
 380450.000    0.218
 380500.000    0.215
 380550.000    0.241
 380600.000    0.248
 380650.000    0.233
 380700.000    0.279
 380750.000    0.259
 380800.000    0.307
 380850.000    0.248
 380900.000    0.234
 380950.000    0.230
 381000.000    0.227
 381050.000    0.257
 381100.000    0.193
 381150.000    0.249
 381200.000    0.202
 381250.000    0.214
 381300.000    0.241
 381350.000    0.244
 381400.000    0.236
 381450.000    0.275
 381500.000    0.228
 381550.000    0.194
 381600.000    0.255
 381650.000    0.235
 381700.000    0.229
 381750.000    0.298
 381800.000    0.250
 381850.000    0.253
 381900.000    0.191
 381950.000    0.208
 382000.000    0.180
 382050.000    0.179
 382100.000    0.173
 382150.000    0.188
 382200.000    0.168
 382250.000    0.174
 382300.000    0.182
 382350.000    0.188
 382400.000    0.171
 382450.000    0.182
 382500.000    0.192
 382550.000    0.231
 382600.000    0.159
 382650.000    0.188
 382700.000    0.196
 382750.000    0.170
 382800.000    0.174
 382850.000    0.175
 382900.000    0.192
 382950.000    0.227
 383000.000    0.171
 383050.000    0.177
 383100.000    0.185
 383150.000    0.198
 383200.000    0.171
 383250.000    0.184
 383300.000    0.170
 383350.000    0.191
 383400.000    0.177
 383450.000    0.187
 383500.000    0.174
 383550.000    0.193
 383600.000    0.187
 383650.000    0.173
 383700.000    0.175
 383750.000    0.186
 383800.000    0.177
 383850.000    0.182
 383900.000    0.179
 383950.000    0.220
 384000.000    0.179
 384050.000    0.193
 384100.000    0.176
 384150.000    0.181
 384200.000    0.223
 384250.000    0.188
 384300.000    0.174
 384350.000    0.213
 384400.000    0.202
 384450.000    0.177
 384500.000    0.211
 384550.000    0.187
 384600.000    0.205
 384650.000    0.188
 384700.000    0.207
 384750.000    0.217
 384800.000    0.196
 384850.000    0.170
 384900.000    0.231
 384950.000    0.160
 385000.000    0.195
 385050.000    0.177
 385100.000    0.217
 385150.000    0.177
 385200.000    0.184
 385250.000    0.208
 385300.000    0.200
 385350.000    0.172
 385400.000    0.180
 385450.000    0.166
 385500.000    0.171
 385550.000    0.201
 385600.000    0.177
 385650.000    0.182
 385700.000    0.198
 385750.000    0.174
 385800.000    0.195
 385850.000    0.176
 385900.000    0.245
 385950.000    0.305
 386000.000    0.217
 386050.000    0.188
 386100.000    0.187
 386150.000    0.226
 386200.000    0.162
 386250.000    0.185
 386300.000    0.183
 386350.000    0.175
 386400.000    0.185
 386450.000    0.293
 386500.000    0.183
 386550.000    0.176
 386600.000    0.195
 386650.000    0.180
 386700.000    0.169
 386750.000    0.173
 386800.000    0.203
 386850.000    0.161
 386900.000    0.238
 386950.000    0.184
 387000.000    0.172
 387050.000    0.167
 387100.000    0.202
 387150.000    0.218
 387200.000    0.188
 387250.000    0.183
 387300.000    0.195
 387350.000    0.253
 387400.000    0.261
 387450.000    0.182
 387500.000    0.171
 387550.000    0.194
 387600.000    0.187
 387650.000    0.190
 387700.000    0.183
 387750.000    0.175
 387800.000    0.182
 387850.000    0.230
 387900.000    0.170
 387950.000    0.199
 388000.000    0.185
 388050.000    0.188
 388100.000    0.195
 388150.000    0.253
 388200.000    0.246
 388250.000    0.166
 388300.000    0.180
 388350.000    0.208
 388400.000    0.188
 388450.000    0.194
 388500.000    0.246
 388550.000    0.233
 388600.000    0.185
 388650.000    0.170
 388700.000    0.180
 388750.000    0.183
 388800.000    0.226
 388850.000    0.189
 388900.000    0.236
 388950.000    0.182
 389000.000    0.183
 389050.000    0.180
 389100.000    0.284
 389150.000    0.197
 389200.000    0.270
 389250.000    0.179
 389300.000    0.180
 389350.000    0.212
 389400.000    0.185
 389450.000    0.201
 389500.000    0.194
 389550.000    0.203
 389600.000    0.193
 389650.000    0.261
 389700.000    0.243
 389750.000    0.184
 389800.000    0.213
 389850.000    0.180
 389900.000    0.188
 389950.000    0.190
 390000.000    0.170
 390050.000    0.192
 390100.000    0.219
 390150.000    0.174
 390200.000    0.175
 390250.000    0.199
 390300.000    0.176
 390350.000    0.195
 390400.000    0.205
 390450.000    0.188
 390500.000    0.176
 390550.000    0.217
 390600.000    0.178
 390650.000    0.188
 390700.000    0.197
 390750.000    0.162
 390800.000    0.177
 390850.000    0.160
 390900.000    0.189
 390950.000    0.213
 391000.000    0.194
 391050.000    0.206
 391100.000    0.188
 391150.000    0.183
 391200.000    0.195
 391250.000    0.185
 391300.000    0.207
 391350.000    0.223
 391400.000    0.187
 391450.000    0.182
 391500.000    0.175
 391550.000    0.187
 391600.000    0.174
 391650.000    0.169
 391700.000    0.215
 391750.000    0.193
 391800.000    0.200
 391850.000    0.201
 391900.000    0.205
 391950.000    0.188
 392000.000    0.228
 392050.000    0.191
 392100.000    0.179
 392150.000    0.166
 392200.000    0.205
 392250.000    0.218
 392300.000    0.199
 392350.000    0.194
 392400.000    0.190
 392450.000    0.199
 392500.000    0.202
 392550.000    0.231
 392600.000    0.238
 392650.000    0.240
 392700.000    0.192
 392750.000    0.196
 392800.000    0.249
 392850.000    0.186
 392900.000    0.195
 392950.000    0.196
 393000.000    0.184
 393050.000    0.177
 393100.000    0.178
 393150.000    0.189
 393200.000    0.205
 393250.000    0.203
 393300.000    0.240
 393350.000    0.197
 393400.000    0.188
 393450.000    0.243
 393500.000    0.190
 393550.000    0.189
 393600.000    0.193
 393650.000    0.181
 393700.000    0.192
 393750.000    0.181
 393800.000    0.245
 393850.000    0.165
 393900.000    0.245
 393950.000    0.171
 394000.000    0.206
 394050.000    0.216
 394100.000    0.223
 394150.000    0.202
 394200.000    0.180
 394250.000    0.209
 394300.000    0.176
 394350.000    0.186
 394400.000    0.184
 394450.000    0.179
 394500.000    0.186
 394550.000    0.188
 394600.000    0.169
 394650.000    0.176
 394700.000    0.179
 394750.000    0.175
 394800.000    0.194
 394850.000    0.198
 394900.000    0.183
 394950.000    0.187
 395000.000    0.186
 395050.000    0.219
 395100.000    0.179
 395150.000    0.193
 395200.000    0.193
 395250.000    0.170
 395300.000    0.183
 395350.000    0.190
 395400.000    0.188
 395450.000    0.193
 395500.000    0.177
 395550.000    0.184
 395600.000    0.183
 395650.000    0.219
 395700.000    0.194
 395750.000    0.167
 395800.000    0.183
 395850.000    0.175
 395900.000    0.172
 395950.000    0.191
 396000.000    0.182
 396050.000    0.180
 396100.000    0.190
 396150.000    0.197
 396200.000    0.202
 396250.000    0.166
 396300.000    0.225
 396350.000    0.219
 396400.000    0.217
 396450.000    0.217
 396500.000    0.204
 396550.000    0.208
 396600.000    0.193
 396650.000    0.220
 396700.000    0.212
 396750.000    0.227
 396800.000    0.225
 396850.000    0.241
 396900.000    0.207
 396950.000    0.225
 397000.000    0.220
 397050.000    0.248
 397100.000    0.250
 397150.000    0.248
 397200.000    0.198
 397250.000    0.246
 397300.000    0.322
 397350.000    0.266
 397400.000    0.274
 397450.000    0.252
 397500.000    0.227
 397550.000    0.229
 397600.000    0.248
 397650.000    0.199
 397700.000    0.223
 397750.000    0.222
 397800.000    0.205
 397850.000    0.277
 397900.000    0.229
 397950.000    0.225
 398000.000    0.237
 398050.000    0.179
 398100.000    0.198
 398150.000    0.213
 398200.000    0.224
 398250.000    0.218
 398300.000    0.222
 398350.000    0.235
 398400.000    0.227
 398450.000    0.269
 398500.000    0.258
 398550.000    0.258
 398600.000    0.210
 398650.000    0.222
 398700.000    0.200
 398750.000    0.200
 398800.000    0.216
 398850.000    0.267
 398900.000    0.210
 398950.000    0.218
 399000.000    0.213
 399050.000    0.234
 399100.000    0.242
 399150.000    0.213
 399200.000    0.194
 399250.000    0.296
 399300.000    0.215
 399350.000    0.260
 399400.000    0.190
 399450.000    0.253
 399500.000    0.197
 399550.000    0.227
 399600.000    0.228
 399650.000    0.239
 399700.000    0.181
 399750.000    0.178
 399800.000    0.177
 399850.000    0.170
 399900.000    0.204
 399950.000    0.176
 400000.000    0.181
 400050.000    0.174
 400100.000    0.179
 400150.000    0.189
 400200.000    0.184
 400250.000    0.181
 400300.000    0.188
 400350.000    0.202
 400400.000    0.166
 400450.000    0.206
 400500.000    0.190
 400550.000    0.207
 400600.000    0.184
 400650.000    0.176
 400700.000    0.184
 400750.000    0.208
 400800.000    0.212
 400850.000    0.246
 400900.000    0.172
 400950.000    0.192
 401000.000    0.193
 401050.000    0.197
 401100.000    0.200
 401150.000    0.185
 401200.000    0.184
 401250.000    0.211
 401300.000    0.189
 401350.000    0.180
 401400.000    0.182
 401450.000    0.173
 401500.000    0.199
 401550.000    0.170
 401600.000    0.200
 401650.000    0.183
 401700.000    0.183
 401750.000    0.176
 401800.000    0.205
 401850.000    0.175
 401900.000    0.192
 401950.000    0.186
 402000.000    0.179
 402050.000    0.166
 402100.000    0.224
 402150.000    0.203
 402200.000    0.173
 402250.000    0.177
 402300.000    0.184
 402350.000    0.195
 402400.000    0.187
 402450.000    0.220
 402500.000    0.180
 402550.000    0.196
 402600.000    0.177
 402650.000    0.174
 402700.000    0.169
 402750.000    0.202
 402800.000    0.192
 402850.000    0.190
 402900.000    0.199
 402950.000    0.171
 403000.000    0.197
 403050.000    0.163
 403100.000    0.179
 403150.000    0.196
 403200.000    0.177
 403250.000    0.168
 403300.000    0.174
 403350.000    0.179
 403400.000    0.171
 403450.000    0.191
 403500.000    0.178
 403550.000    0.226
 403600.000    0.176
 403650.000    0.191
 403700.000    0.170
 403750.000    0.168
 403800.000    0.184
 403850.000    0.170
 403900.000    0.181
 403950.000    0.178
 404000.000    0.182
 404050.000    0.185
 404100.000    0.166
 404150.000    0.172
 404200.000    0.180
 404250.000    0.193
 404300.000    0.213
 404350.000    0.179
 404400.000    0.178
 404450.000    0.177
 404500.000    0.231
 404550.000    0.173
 404600.000    0.223
 404650.000    0.183
 404700.000    0.181
 404750.000    0.207
 404800.000    0.173
 404850.000    0.198
 404900.000    0.172
 404950.000    0.176
 405000.000    0.236
 405050.000    0.187
 405100.000    0.189
 405150.000    0.198
 405200.000    0.212
 405250.000    0.193
 405300.000    0.244
 405350.000    0.248
 405400.000    0.249
 405450.000    0.190
 405500.000    0.278
 405550.000    0.177
 405600.000    0.183
 405650.000    0.225
 405700.000    0.187
 405750.000    0.183
 405800.000    0.183
 405850.000    0.194
 405900.000    0.230
 405950.000    0.174
 406000.000    0.196
 406050.000    0.180
 406100.000    0.176
 406150.000    0.247
 406200.000    0.194
 406250.000    0.205
 406300.000    0.193
 406350.000    0.185
 406400.000    0.181
 406450.000    0.204
 406500.000    0.169
 406550.000    0.174
 406600.000    0.184
 406650.000    0.198
 406700.000    0.196
 406750.000    0.180
 406800.000    0.166
 406850.000    0.202
 406900.000    0.180
 406950.000    0.196
 407000.000    0.187
 407050.000    0.176
 407100.000    0.170
 407150.000    0.198
 407200.000    0.187
 407250.000    0.187
 407300.000    0.215
 407350.000    0.189
 407400.000    0.178
 407450.000    0.167
 407500.000    0.183
 407550.000    0.207
 407600.000    0.165
 407650.000    0.177
 407700.000    0.201
 407750.000    0.184
 407800.000    0.176
 407850.000    0.197
 407900.000    0.183
 407950.000    0.168
 408000.000    0.194
 408050.000    0.181
 408100.000    0.180
 408150.000    0.183
 408200.000    0.217
 408250.000    0.204
 408300.000    0.163
 408350.000    0.188
 408400.000    0.173
 408450.000    0.176
 408500.000    0.203
 408550.000    0.181
 408600.000    0.176
 408650.000    0.181
 408700.000    0.190
 408750.000    0.186
 408800.000    0.196
 408850.000    0.223
 408900.000    0.235
 408950.000    0.193
 409000.000    0.175
 409050.000    0.173
 409100.000    0.186
 409150.000    0.194
 409200.000    0.187
 409250.000    0.174
 409300.000    0.171
 409350.000    0.191
 409400.000    0.216
 409450.000    0.186
 409500.000    0.189
 409550.000    0.187
 409600.000    0.175
 409650.000    0.175
 409700.000    0.189
 409750.000    0.199
 409800.000    0.178
 409850.000    0.203
 409900.000    0.221
 409950.000    0.175
 410000.000    0.168
 410050.000    0.180
 410100.000    0.199
 410150.000    0.172
 410200.000    0.172
 410250.000    0.179
 410300.000    0.173
 410350.000    0.185
 410400.000    0.179
 410450.000    0.162
 410500.000    0.216
 410550.000    0.197
 410600.000    0.182
 410650.000    0.204
 410700.000    0.178
 410750.000    0.181
 410800.000    0.174
 410850.000    0.186
 410900.000    0.184
 410950.000    0.167
 411000.000    0.170
 411050.000    0.172
 411100.000    0.173
 411150.000    0.173
 411200.000    0.165
 411250.000    0.207
 411300.000    0.178
 411350.000    0.187
 411400.000    0.214
 411450.000    0.196
 411500.000    0.221
 411550.000    0.180
 411600.000    0.176
 411650.000    0.193
 411700.000    0.189
 411750.000    0.171
 411800.000    0.190
 411850.000    0.195
 411900.000    0.187
 411950.000    0.177
 412000.000    0.186
 412050.000    0.230
 412100.000    0.193
 412150.000    0.185
 412200.000    0.245
 412250.000    0.188
 412300.000    0.182
 412350.000    0.193
 412400.000    0.203
 412450.000    0.177
 412500.000    0.196
 412550.000    0.169
 412600.000    0.180
 412650.000    0.175
 412700.000    0.191
 412750.000    0.191
 412800.000    0.181
 412850.000    0.160
 412900.000    0.174
 412950.000    0.190
 413000.000    0.259
 413050.000    0.280
 413100.000    0.188
 413150.000    0.180
 413200.000    0.200
 413250.000    0.188
 413300.000    0.235
 413350.000    0.188
 413400.000    0.192
 413450.000    0.181
 413500.000    0.163
 413550.000    0.186
 413600.000    0.181
 413650.000    0.188
 413700.000    0.182
 413750.000    0.184
 413800.000    0.167
 413850.000    0.207
 413900.000    0.220
 413950.000    0.271
 414000.000    0.234
 414050.000    0.239
 414100.000    0.234
 414150.000    0.256
 414200.000    0.216
 414250.000    0.202
 414300.000    0.183
 414350.000    0.229
 414400.000    0.258
 414450.000    0.223
 414500.000    0.259
 414550.000    0.218
 414600.000    0.201
 414650.000    0.228
 414700.000    0.240
 414750.000    0.243
 414800.000    0.217
 414850.000    0.242
 414900.000    0.235
 414950.000    0.193
 415000.000    0.187
 415050.000    0.214
 415100.000    0.232
 415150.000    0.211
 415200.000    0.238
 415250.000    0.204
 415300.000    0.246
 415350.000    0.225
 415400.000    0.205
 415450.000    0.204
 415500.000    0.221
 415550.000    0.196
 415600.000    0.220
 415650.000    0.246
 415700.000    0.223
 415750.000    0.205
 415800.000    0.232
 415850.000    0.236
 415900.000    0.182
 415950.000    0.218
 416000.000    0.208
 416050.000    0.237
 416100.000    0.213
 416150.000    0.282
 416200.000    0.199
 416250.000    0.245
 416300.000    0.197
 416350.000    0.216
 416400.000    0.212
 416450.000    0.237
 416500.000    0.243
 416550.000    0.254
 416600.000    0.179
 416650.000    0.200
 416700.000    0.170
 416750.000    0.201
 416800.000    0.191
 416850.000    0.205
 416900.000    0.178
 416950.000    0.200
 417000.000    0.186
 417050.000    0.179
 417100.000    0.225
 417150.000    0.176
 417200.000    0.187
 417250.000    0.171
 417300.000    0.205
 417350.000    0.184
 417400.000    0.219
 417450.000    0.251
 417500.000    0.177
 417550.000    0.181
 417600.000    0.205
 417650.000    0.194
 417700.000    0.195
 417750.000    0.188
 417800.000    0.189
 417850.000    0.180
 417900.000    0.180
 417950.000    0.185
 418000.000    0.194
 418050.000    0.176
 418100.000    0.182
 418150.000    0.165
 418200.000    0.169
 418250.000    0.197
 418300.000    0.197
 418350.000    0.175
 418400.000    0.188
 418450.000    0.187
 418500.000    0.185
 418550.000    0.182
 418600.000    0.174
 418650.000    0.184
 418700.000    0.181
 418750.000    0.170
 418800.000    0.197
 418850.000    0.169
 418900.000    0.164
 418950.000    0.186
 419000.000    0.170
 419050.000    0.173
 419100.000    0.182
 419150.000    0.195
 419200.000    0.195
 419250.000    0.160
 419300.000    0.164
 419350.000    0.186
 419400.000    0.180
 419450.000    0.171
 419500.000    0.185
 419550.000    0.180
 419600.000    0.179
 419650.000    0.178
 419700.000    0.181
 419750.000    0.184
 419800.000    0.183
 419850.000    0.203
 419900.000    0.210
 419950.000    0.162
 420000.000    0.181
 420050.000    0.191
 420100.000    0.180
 420150.000    0.171
 420200.000    0.191
 420250.000    0.183
 420300.000    0.218
 420350.000    0.188
 420400.000    0.174
 420450.000    0.168
 420500.000    0.179
 420550.000    0.201
 420600.000    0.189
 420650.000    0.201
 420700.000    0.187
 420750.000    0.177
 420800.000    0.184
 420850.000    0.187
 420900.000    0.182
 420950.000    0.185
 421000.000    0.172
 421050.000    0.206
 421100.000    0.166
 421150.000    0.195
 421200.000    0.181
 421250.000    0.189
 421300.000    0.242
 421350.000    0.173
 421400.000    0.178
 421450.000    0.185
 421500.000    0.177
 421550.000    0.207
 421600.000    0.180
 421650.000    0.195
 421700.000    0.169
 421750.000    0.166
 421800.000    0.176
 421850.000    0.173
 421900.000    0.188
 421950.000    0.199
 422000.000    0.175
 422050.000    0.191
 422100.000    0.189
 422150.000    0.180
 422200.000    0.194
 422250.000    0.189
 422300.000    0.186
 422350.000    0.219
 422400.000    0.177
 422450.000    0.183
 422500.000    0.179
 422550.000    0.213
 422600.000    0.169
 422650.000    0.192
 422700.000    0.176
 422750.000    0.170
 422800.000    0.177
 422850.000    0.183
 422900.000    0.212
 422950.000    0.174
 423000.000    0.195
 423050.000    0.184
 423100.000    0.191
 423150.000    0.192
 423200.000    0.179
 423250.000    0.171
 423300.000    0.195
 423350.000    0.183
 423400.000    0.195
 423450.000    0.204
 423500.000    0.185
 423550.000    0.178
 423600.000    0.173
 423650.000    0.186
 423700.000    0.194
 423750.000    0.211
 423800.000    0.171
 423850.000    0.181
 423900.000    0.178
 423950.000    0.173
 424000.000    0.172
 424050.000    0.194
 424100.000    0.198
 424150.000    0.184
 424200.000    0.186
 424250.000    0.191
 424300.000    0.197
 424350.000    0.178
 424400.000    0.178
 424450.000    0.176
 424500.000    0.171
 424550.000    0.193
 424600.000    0.185
 424650.000    0.175
 424700.000    0.185
 424750.000    0.169
 424800.000    0.208
 424850.000    0.169
 424900.000    0.207
 424950.000    0.171
 425000.000    0.176
 425050.000    0.203
 425100.000    0.171
 425150.000    0.185
 425200.000    0.187
 425250.000    0.185
 425300.000    0.207
 425350.000    0.208
 425400.000    0.211
 425450.000    0.178
 425500.000    0.178
 425550.000    0.174
 425600.000    0.177
 425650.000    0.198
 425700.000    0.172
 425750.000    0.188
 425800.000    0.169
 425850.000    0.196
 425900.000    0.219
 425950.000    0.175
 426000.000    0.181
 426050.000    0.182
 426100.000    0.185
 426150.000    0.183
 426200.000    0.201
 426250.000    0.197
 426300.000    0.176
 426350.000    0.175
 426400.000    0.182
 426450.000    0.174
 426500.000    0.197
 426550.000    0.195
 426600.000    0.173
 426650.000    0.189
 426700.000    0.210
 426750.000    0.245
 426800.000    0.182
 426850.000    0.255
 426900.000    0.188
 426950.000    0.217
 427000.000    0.225
 427050.000    0.178
 427100.000    0.195
 427150.000    0.182
 427200.000    0.177
 427250.000    0.181
 427300.000    0.191
 427350.000    0.184
 427400.000    0.174
 427450.000    0.174
 427500.000    0.174
 427550.000    0.182
 427600.000    0.176
 427650.000    0.210
 427700.000    0.182
 427750.000    0.171
 427800.000    0.201
 427850.000    0.185
 427900.000    0.180
 427950.000    0.182
 428000.000    0.192
 428050.000    0.202
 428100.000    0.176
 428150.000    0.177
 428200.000    0.190
 428250.000    0.191
 428300.000    0.164
 428350.000    0.168
 428400.000    0.224
 428450.000    0.179
 428500.000    0.169
 428550.000    0.178
 428600.000    0.185
 428650.000    0.188
 428700.000    0.176
 428750.000    0.170
 428800.000    0.179
 428850.000    0.178
 428900.000    0.173
 428950.000    0.203
 429000.000    0.172
 429050.000    0.188
 429100.000    0.183
 429150.000    0.179
 429200.000    0.196
 429250.000    0.174
 429300.000    0.175
 429350.000    0.179
 429400.000    0.174
 429450.000    0.222
 429500.000    0.173
 429550.000    0.195
 429600.000    0.180
 429650.000    0.161
 429700.000    0.180
 429750.000    0.164
 429800.000    0.173
 429850.000    0.179
 429900.000    0.192
 429950.000    0.177
 430000.000    0.177
 430050.000    0.174
 430100.000    0.201
 430150.000    0.178
 430200.000    0.188
 430250.000    0.202
 430300.000    0.178
 430350.000    0.186
 430400.000    0.187
 430450.000    0.181
 430500.000    0.174
 430550.000    0.193
 430600.000    0.167
 430650.000    0.185
 430700.000    0.189
 430750.000    0.184
 430800.000    0.189
 430850.000    0.198
 430900.000    0.181
 430950.000    0.173
 431000.000    0.172
 431050.000    0.175
 431100.000    0.173
 431150.000    0.183
 431200.000    0.175
 431250.000    0.187
 431300.000    0.189
 431350.000    0.173
 431400.000    0.181
 431450.000    0.183
 431500.000    0.190
 431550.000    0.185
 431600.000    0.195
 431650.000    0.175
 431700.000    0.183
 431750.000    0.186
 431800.000    0.177
 431850.000    0.181
 431900.000    0.174
 431950.000    0.164
 432000.000    0.167
 432050.000    0.178
 432100.000    0.180
 432150.000    0.172
 432200.000    0.169
 432250.000    0.179
 432300.000    0.176
 432350.000    0.174
 432400.000    0.171
 432450.000    0.175
 432500.000    0.186
 432550.000    0.219
 432600.000    0.171
 432650.000    0.191
 432700.000    0.181
 432750.000    0.195
 432800.000    0.179
 432850.000    0.179
 432900.000    0.191
 432950.000    0.193
 433000.000    0.238
 433050.000    0.185
 433100.000    0.184
 433150.000    0.182
 433200.000    0.171
 433250.000    0.202
 433300.000    0.180
 433350.000    0.187
 433400.000    0.166
 433450.000    0.175
 433500.000    0.171
 433550.000    0.199
 433600.000    0.179
 433650.000    0.170
 433700.000    0.182
 433750.000    0.169
 433800.000    0.187
 433850.000    0.190
 433900.000    0.179
 433950.000    0.220
 434000.000    0.198
 434050.000    0.173
 434100.000    0.176
 434150.000    0.202
 434200.000    0.183
 434250.000    0.182
 434300.000    0.181
 434350.000    0.170
 434400.000    0.209
 434450.000    0.176
 434500.000    0.184
 434550.000    0.175
 434600.000    0.188
 434650.000    0.178
 434700.000    0.174
 434750.000    0.177
 434800.000    0.173
 434850.000    0.194
 434900.000    0.190
 434950.000    0.180
 435000.000    0.200
 435050.000    0.179
 435100.000    0.178
 435150.000    0.181
 435200.000    0.247
 435250.000    0.187
 435300.000    0.175
 435350.000    0.207
 435400.000    0.183
 435450.000    0.173
 435500.000    0.180
 435550.000    0.181
 435600.000    0.189
 435650.000    0.191
 435700.000    0.240
 435750.000    0.172
 435800.000    0.173
 435850.000    0.190
 435900.000    0.185
 435950.000    0.188
 436000.000    0.199
 436050.000    0.194
 436100.000    0.175
 436150.000    0.186
 436200.000    0.187
 436250.000    0.187
 436300.000    0.181
 436350.000    0.170
 436400.000    0.208
 436450.000    0.176
 436500.000    0.186
 436550.000    0.186
 436600.000    0.227
 436650.000    0.170
 436700.000    0.192
 436750.000    0.231
 436800.000    0.188
 436850.000    0.174
 436900.000    0.197
 436950.000    0.182
 437000.000    0.183
 437050.000    0.189
 437100.000    0.188
 437150.000    0.175
 437200.000    0.181
 437250.000    0.183
 437300.000    0.177
 437350.000    0.181
 437400.000    0.249
 437450.000    0.188
 437500.000    0.174
 437550.000    0.174
 437600.000    0.173
 437650.000    0.187
 437700.000    0.173
 437750.000    0.197
 437800.000    0.188
 437850.000    0.188
 437900.000    0.198
 437950.000    0.196
 438000.000    0.184
 438050.000    0.184
 438100.000    0.173
 438150.000    0.187
 438200.000    0.178
 438250.000    0.195
 438300.000    0.188
 438350.000    0.186
 438400.000    0.190
 438450.000    0.188
 438500.000    0.188
 438550.000    0.192
 438600.000    0.193
 438650.000    0.181
 438700.000    0.172
 438750.000    0.173
 438800.000    0.170
 438850.000    0.175
 438900.000    0.179
 438950.000    0.180
 439000.000    0.175
 439050.000    0.169
 439100.000    0.196
 439150.000    0.178
 439200.000    0.185
 439250.000    0.175
 439300.000    0.189
 439350.000    0.190
 439400.000    0.176
 439450.000    0.185
 439500.000    0.189
 439550.000    0.173
 439600.000    0.166
 439650.000    0.194
 439700.000    0.175
 439750.000    0.175
 439800.000    0.198
 439850.000    0.181
 439900.000    0.171
 439950.000    0.257
 440000.000    0.257
 440050.000    0.196
 440100.000    0.294
 440150.000    0.201
 440200.000    0.212
 440250.000    0.259
 440300.000    0.282
 440350.000    0.235
 440400.000    0.228
 440450.000    0.249
 440500.000    0.197
 440550.000    0.212
 440600.000    0.258
 440650.000    0.232
 440700.000    0.224
 440750.000    0.233
 440800.000    0.189
 440850.000    0.203
 440900.000    0.197
 440950.000    0.206
 441000.000    0.207
 441050.000    0.198
 441100.000    0.189
 441150.000    0.234
 441200.000    0.209
 441250.000    0.229
 441300.000    0.199
 441350.000    0.196
 441400.000    0.212
 441450.000    0.221
 441500.000    0.218
 441550.000    0.240
 441600.000    0.206
 441650.000    0.259
 441700.000    0.238
 441750.000    0.219
 441800.000    0.256
 441850.000    0.233
 441900.000    0.211
 441950.000    0.227
 442000.000    0.231
 442050.000    0.225
 442100.000    0.237
 442150.000    0.254
 442200.000    0.222
 442250.000    0.239
 442300.000    0.236
 442350.000    0.279
 442400.000    0.240
 442450.000    0.272
 442500.000    0.245
 442550.000    0.254
 442600.000    0.210
 442650.000    0.206
 442700.000    0.202
 442750.000    0.265
 442800.000    0.233
 442850.000    0.276
 442900.000    0.207
 442950.000    0.279
 443000.000    0.227
 443050.000    0.255
 443100.000    0.284
 443150.000    0.209
 443200.000    0.224
 443250.000    0.238
 443300.000    0.235
 443350.000    0.239
 443400.000    0.218
 443450.000    0.176
 443500.000    0.174
 443550.000    0.191
 443600.000    0.194
 443650.000    0.182
 443700.000    0.185
 443750.000    0.179
 443800.000    0.185
 443850.000    0.191
 443900.000    0.225
 443950.000    0.230
 444000.000    0.190
 444050.000    0.170
 444100.000    0.178
 444150.000    0.193
 444200.000    0.211
 444250.000    0.186
 444300.000    0.192
 444350.000    0.183
 444400.000    0.167
 444450.000    0.186
 444500.000    0.182
 444550.000    0.177
 444600.000    0.171
 444650.000    0.170
 444700.000    0.178
 444750.000    0.168
 444800.000    0.191
 444850.000    0.171
 444900.000    0.191
 444950.000    0.185
 445000.000    0.203
 445050.000    0.178
 445100.000    0.177
 445150.000    0.190
 445200.000    0.180
 445250.000    0.181
 445300.000    0.188
 445350.000    0.194
 445400.000    0.196
 445450.000    0.175
 445500.000    0.196
 445550.000    0.173
 445600.000    0.175
 445650.000    0.170
 445700.000    0.202
 445750.000    0.223
 445800.000    0.212
 445850.000    0.224
 445900.000    0.203
 445950.000    0.168
 446000.000    0.176
 446050.000    0.183
 446100.000    0.181
 446150.000    0.186
 446200.000    0.197
 446250.000    0.164
 446300.000    0.170
 446350.000    0.169
 446400.000    0.182
 446450.000    0.211
 446500.000    0.191
 446550.000    0.174
 446600.000    0.182
 446650.000    0.170
 446700.000    0.230
 446750.000    0.192
 446800.000    0.184
 446850.000    0.300
 446900.000    0.184
 446950.000    0.174
 447000.000    0.175
 447050.000    0.193
 447100.000    0.180
 447150.000    0.200
 447200.000    0.172
 447250.000    0.168
 447300.000    0.180
 447350.000    0.182
 447400.000    0.184
 447450.000    0.177
 447500.000    0.186
 447550.000    0.179
 447600.000    0.176
 447650.000    0.187
 447700.000    0.183
 447750.000    0.185
 447800.000    0.194
 447850.000    0.288
 447900.000    0.282
 447950.000    0.236
 448000.000    0.204
 448050.000    0.222
 448100.000    0.231
 448150.000    0.266
 448200.000    0.203
 448250.000    0.236
 448300.000    0.242
 448350.000    0.203
 448400.000    0.277
 448450.000    0.237
 448500.000    0.205
 448550.000    0.228
 448600.000    0.213
 448650.000    0.223
 448700.000    0.206
 448750.000    0.257
 448800.000    0.211
 448850.000    0.257
 448900.000    0.227
 448950.000    0.233
 449000.000    0.265
 449050.000    0.218
 449100.000    0.255
 449150.000    0.233
 449200.000    0.224
 449250.000    0.204
 449300.000    0.220
 449350.000    0.241
 449400.000    0.224
 449450.000    0.169
 449500.000    0.230
 449550.000    0.296
 449600.000    0.223
 449650.000    0.269
 449700.000    0.295
 449750.000    0.211
 449800.000    0.216
 449850.000    0.217
 449900.000    0.199
 449950.000    0.256
 450000.000    0.253
 450050.000    0.205
 450100.000    0.269
 450150.000    0.213
 450200.000    0.209
 450250.000    0.307
 450300.000    0.228
 450350.000    0.220
 450400.000    0.195
 450450.000    0.188
 450500.000    0.248
 450550.000    0.240
 450600.000    0.214
 450650.000    0.232
 450700.000    0.234
 450750.000    0.221
 450800.000    0.268
 450850.000    0.208
 450900.000    0.230
 450950.000    0.201
 451000.000    0.235
 451050.000    0.226
 451100.000    0.289
 451150.000    0.217
 451200.000    0.226
 451250.000    0.226
 451300.000    0.254
 451350.000    0.261
 451400.000    0.226
 451450.000    0.247
 451500.000    0.252
 451550.000    0.217
 451600.000    0.228
 451650.000    0.197
 451700.000    0.219
 451750.000    0.205
 451800.000    0.244
 451850.000    0.225
 451900.000    0.210
 451950.000    0.173
 452000.000    0.186
 452050.000    0.200
 452100.000    0.192
 452150.000    0.205
 452200.000    0.215
 452250.000    0.206
 452300.000    0.182
 452350.000    0.204
 452400.000    0.210
 452450.000    0.217
 452500.000    0.205
 452550.000    0.220
 452600.000    0.237
 452650.000    0.235
 452700.000    0.215
 452750.000    0.198
 452800.000    0.253
 452850.000    0.195
 452900.000    0.201
 452950.000    0.201
 453000.000    0.220
 453050.000    0.229
 453100.000    0.205
 453150.000    0.238
 453200.000    0.215
 453250.000    0.178
 453300.000    0.200
 453350.000    0.213
 453400.000    0.184
 453450.000    0.224
 453500.000    0.209
 453550.000    0.238
 453600.000    0.227
 453650.000    0.213
 453700.000    0.189
 453750.000    0.219
 453800.000    0.220
 453850.000    0.188
 453900.000    0.193
 453950.000    0.203
 454000.000    0.215
 454050.000    0.204
 454100.000    0.221
 454150.000    0.221
 454200.000    0.232
 454250.000    0.222
 454300.000    0.215
 454350.000    0.194
 454400.000    0.197
 454450.000    0.219
 454500.000    0.197
 454550.000    0.215
 454600.000    0.206
 454650.000    0.224
 454700.000    0.222
 454750.000    0.206
 454800.000    0.207
 454850.000    0.221
 454900.000    0.211
 454950.000    0.203
 455000.000    0.203
 455050.000    0.247
 455100.000    0.202
 455150.000    0.219
 455200.000    0.224
 455250.000    0.238
 455300.000    0.198
 455350.000    0.200
 455400.000    0.214
 455450.000    0.239
 455500.000    0.202
 455550.000    0.201
 455600.000    0.213
 455650.000    0.220
 455700.000    0.173
 455750.000    0.223
 455800.000    0.208
 455850.000    0.231
 455900.000    0.218
 455950.000    0.232
 456000.000    0.224
 456050.000    0.225
 456100.000    0.207
 456150.000    0.226
 456200.000    0.190
 456250.000    0.199
 456300.000    0.198
 456350.000    0.233
 456400.000    0.203
 456450.000    0.185
 456500.000    0.214
 456550.000    0.174
 456600.000    0.201
 456650.000    0.209
 456700.000    0.197
 456750.000    0.219
 456800.000    0.186
 456850.000    0.244
 456900.000    0.219
 456950.000    0.220
 457000.000    0.221
 457050.000    0.199
 457100.000    0.228
 457150.000    0.201
 457200.000    0.240
 457250.000    0.216
 457300.000    0.231
 457350.000    0.217
 457400.000    0.235
 457450.000    0.228
 457500.000    0.204
 457550.000    0.195
 457600.000    0.212
 457650.000    0.202
 457700.000    0.208
 457750.000    0.234
 457800.000    0.205
 457850.000    0.205
 457900.000    0.219
 457950.000    0.231
 458000.000    0.224
 458050.000    0.234
 458100.000    0.200
 458150.000    0.204
 458200.000    0.238
 458250.000    0.233
 458300.000    0.217
 458350.000    0.218
 458400.000    0.210
 458450.000    0.191
 458500.000    0.198
 458550.000    0.209
 458600.000    0.248
 458650.000    0.199
 458700.000    0.209
 458750.000    0.197
 458800.000    0.208
 458850.000    0.211
 458900.000    0.216
 458950.000    0.204
 459000.000    0.235
 459050.000    0.244
 459100.000    0.204
 459150.000    0.233
 459200.000    0.210
 459250.000    0.233
 459300.000    0.197
 459350.000    0.227
 459400.000    0.212
 459450.000    0.238
 459500.000    0.211
 459550.000    0.202
 459600.000    0.226
 459650.000    0.187
 459700.000    0.223
 459750.000    0.267
 459800.000    0.232
 459850.000    0.239
 459900.000    0.220
 459950.000    0.257
 460000.000    0.265
 460050.000    0.223
 460100.000    0.216
 460150.000    0.242
 460200.000    0.213
 460250.000    0.226
 460300.000    0.194
 460350.000    0.239
 460400.000    0.218
 460450.000    0.217
 460500.000    0.198
 460550.000    0.227
 460600.000    0.198
 460650.000    0.208
 460700.000    0.221
 460750.000    0.204
 460800.000    0.243
 460850.000    0.237
 460900.000    0.183
 460950.000    0.224
 461000.000    0.231
 461050.000    0.244
 461100.000    0.204
 461150.000    0.188
 461200.000    0.203
 461250.000    0.244
 461300.000    0.211
 461350.000    0.196
 461400.000    0.205
 461450.000    0.228
 461500.000    0.187
 461550.000    0.191
 461600.000    0.246
 461650.000    0.214
 461700.000    0.205
 461750.000    0.220
 461800.000    0.215
 461850.000    0.199
 461900.000    0.220
 461950.000    0.197
 462000.000    0.199
 462050.000    0.239
 462100.000    0.241
 462150.000    0.226
 462200.000    0.239
 462250.000    0.234
 462300.000    0.233
 462350.000    0.225
 462400.000    0.230
 462450.000    0.260
 462500.000    0.303
 462550.000    0.257
 462600.000    0.210
 462650.000    0.237
 462700.000    0.299
 462750.000    0.201
 462800.000    0.220
 462850.000    0.265
 462900.000    0.217
 462950.000    0.240
 463000.000    0.240
 463050.000    0.227
 463100.000    0.256
 463150.000    0.254
 463200.000    0.226
 463250.000    0.264
 463300.000    0.260
 463350.000    0.229
 463400.000    0.221
 463450.000    0.311
 463500.000    0.270
 463550.000    0.239
 463600.000    0.306
 463650.000    0.232
 463700.000    0.213
 463750.000    0.258
 463800.000    0.235
 463850.000    0.233
 463900.000    0.280
 463950.000    0.219
 464000.000    0.198
 464050.000    0.206
 464100.000    0.205
 464150.000    0.227
 464200.000    0.229
 464250.000    0.198
 464300.000    0.261
 464350.000    0.206
 464400.000    0.224
 464450.000    0.180
 464500.000    0.263
 464550.000    0.281
 464600.000    0.265
 464650.000    0.248
 464700.000    0.248
 464750.000    0.260
 464800.000    0.201
 464850.000    0.276
 464900.000    0.236
 464950.000    0.254
 465000.000    0.214
 465050.000    0.195
 465100.000    0.194
 465150.000    0.233
 465200.000    0.213
 465250.000    0.205
 465300.000    0.233
 465350.000    0.234
 465400.000    0.264
 465450.000    0.207
 465500.000    0.179
 465550.000    0.226
 465600.000    0.196
 465650.000    0.283
 465700.000    0.227
 465750.000    0.236
 465800.000    0.209
 465850.000    0.210
 465900.000    0.231
 465950.000    0.207
 466000.000    0.219
 466050.000    0.229
 466100.000    0.205
 466150.000    0.252
 466200.000    0.200
 466250.000    0.203
 466300.000    0.192
 466350.000    0.199
 466400.000    0.225
 466450.000    0.190
 466500.000    0.175
 466550.000    0.185
 466600.000    0.166
 466650.000    0.195
 466700.000    0.199
 466750.000    0.194
 466800.000    0.183
 466850.000    0.170
 466900.000    0.195
 466950.000    0.168
 467000.000    0.171
 467050.000    0.210
 467100.000    0.191
 467150.000    0.267
 467200.000    0.311
 467250.000    0.214
 467300.000    0.252
 467350.000    0.228
 467400.000    0.253
 467450.000    0.209
 467500.000    0.243
 467550.000    0.234
 467600.000    0.235
 467650.000    0.198
 467700.000    0.213
 467750.000    0.264
 467800.000    0.314
 467850.000    0.268
 467900.000    0.230
 467950.000    0.232
 468000.000    0.209
 468050.000    0.230
 468100.000    0.222
 468150.000    0.181
 468200.000    0.259
 468250.000    0.227
 468300.000    0.201
 468350.000    0.240
 468400.000    0.182
 468450.000    0.213
 468500.000    0.205
 468550.000    0.214
 468600.000    0.232
 468650.000    0.215
 468700.000    0.221
 468750.000    0.220
 468800.000    0.219
 468850.000    0.228
 468900.000    0.251
 468950.000    0.237
 469000.000    0.268
 469050.000    0.205
 469100.000    0.232
 469150.000    0.246
 469200.000    0.193
 469250.000    0.244
 469300.000    0.257
 469350.000    0.230
 469400.000    0.192
 469450.000    0.192
 469500.000    0.261
 469550.000    0.260
 469600.000    0.220
 469650.000    0.203
 469700.000    0.243
 469750.000    0.262
 469800.000    0.218
 469850.000    0.216
 469900.000    0.277
 469950.000    0.251
 470000.000    0.269
 470050.000    0.214
 470100.000    0.210
 470150.000    0.217
 470200.000    0.258
 470250.000    0.249
 470300.000    0.259
 470350.000    0.212
 470400.000    0.198
 470450.000    0.202
 470500.000    0.225
 470550.000    0.279
 470600.000    0.219
 470650.000    0.212
 470700.000    0.195
 470750.000    0.229
 470800.000    0.197
 470850.000    0.247
 470900.000    0.207
 470950.000    0.202
 471000.000    0.244
 471050.000    0.217
 471100.000    0.241
 471150.000    0.206
 471200.000    0.230
 471250.000    0.177
 471300.000    0.187
 471350.000    0.207
 471400.000    0.202
 471450.000    0.230
 471500.000    0.212
 471550.000    0.206
 471600.000    0.188
 471650.000    0.198
 471700.000    0.230
 471750.000    0.218
 471800.000    0.243
 471850.000    0.220
 471900.000    0.243
 471950.000    0.197
 472000.000    0.226
 472050.000    0.195
 472100.000    0.236
 472150.000    0.217
 472200.000    0.202
 472250.000    0.206
 472300.000    0.231
 472350.000    0.196
 472400.000    0.271
 472450.000    0.226
 472500.000    0.263
 472550.000    0.229
 472600.000    0.216
 472650.000    0.281
 472700.000    0.228
 472750.000    0.255
 472800.000    0.271
 472850.000    0.267
 472900.000    0.228
 472950.000    0.221
 473000.000    0.185
 473050.000    0.216
 473100.000    0.272
 473150.000    0.184
 473200.000    0.232
 473250.000    0.204
 473300.000    0.232
 473350.000    0.205
 473400.000    0.220
 473450.000    0.221
 473500.000    0.226
 473550.000    0.249
 473600.000    0.217
 473650.000    0.311
 473700.000    0.214
 473750.000    0.191
 473800.000    0.196
 473850.000    0.199
 473900.000    0.200
 473950.000    0.193
 474000.000    0.229
 474050.000    0.253
 474100.000    0.203
 474150.000    0.227
 474200.000    0.233
 474250.000    0.310
 474300.000    0.260
 474350.000    0.268
 474400.000    0.249
 474450.000    0.249
 474500.000    0.216
 474550.000    0.213
 474600.000    0.222
 474650.000    0.267
 474700.000    0.229
 474750.000    0.201
 474800.000    0.238
 474850.000    0.219
 474900.000    0.222
 474950.000    0.224
 475000.000    0.215
 475050.000    0.215
 475100.000    0.235
 475150.000    0.243
 475200.000    0.239
 475250.000    0.217
 475300.000    0.263
 475350.000    0.212
 475400.000    0.262
 475450.000    0.220
 475500.000    0.260
 475550.000    0.243
 475600.000    0.210
 475650.000    0.191
 475700.000    0.253
 475750.000    0.195
 475800.000    0.212
 475850.000    0.239
 475900.000    0.222
 475950.000    0.206
 476000.000    0.201
 476050.000    0.213
 476100.000    0.215
 476150.000    0.198
 476200.000    0.212
 476250.000    0.240
 476300.000    0.214
 476350.000    0.215
 476400.000    0.213
 476450.000    0.202
 476500.000    0.246
 476550.000    0.205
 476600.000    0.233
 476650.000    0.224
 476700.000    0.252
 476750.000    0.282
 476800.000    0.218
 476850.000    0.209
 476900.000    0.234
 476950.000    0.213
 477000.000    0.389
 477050.000    0.199
 477100.000    0.198
 477150.000    0.199
 477200.000    0.243
 477250.000    0.236
 477300.000    0.242
 477350.000    0.226
 477400.000    0.216
 477450.000    0.274
 477500.000    0.238
 477550.000    0.243
 477600.000    0.229
 477650.000    0.212
 477700.000    0.217
 477750.000    0.219
 477800.000    0.240
 477850.000    0.246
 477900.000    0.263
 477950.000    0.191
 478000.000    0.222
 478050.000    0.208
 478100.000    0.209
 478150.000    0.205
 478200.000    0.191
 478250.000    0.187
 478300.000    0.238
 478350.000    0.198
 478400.000    0.235
 478450.000    0.215
 478500.000    0.184
 478550.000    0.183
 478600.000    0.244
 478650.000    0.175
 478700.000    0.221
 478750.000    0.201
 478800.000    0.173
 478850.000    0.225
 478900.000    0.193
 478950.000    0.186
 479000.000    0.249
 479050.000    0.181
 479100.000    0.220
 479150.000    0.174
 479200.000    0.218
 479250.000    0.226
 479300.000    0.209
 479350.000    0.198
 479400.000    0.208
 479450.000    0.200
 479500.000    0.189
 479550.000    0.192
 479600.000    0.218
 479650.000    0.248
 479700.000    0.175
 479750.000    0.195
 479800.000    0.179
 479850.000    0.252
 479900.000    0.189
 479950.000    0.181
 480000.000    0.244
 480050.000    0.182
 480100.000    0.173
 480150.000    0.178
 480200.000    0.198
 480250.000    0.172
 480300.000    0.185
 480350.000    0.193
 480400.000    0.172
 480450.000    0.185
 480500.000    0.186
 480550.000    0.207
 480600.000    0.204
 480650.000    0.183
 480700.000    0.254
 480750.000    0.194
 480800.000    0.176
 480850.000    0.177
 480900.000    0.215
 480950.000    0.175
 481000.000    0.185
 481050.000    0.185
 481100.000    0.171
 481150.000    0.184
 481200.000    0.172
 481250.000    0.240
 481300.000    0.185
 481350.000    0.178
 481400.000    0.173
 481450.000    0.181
 481500.000    0.183
 481550.000    0.184
 481600.000    0.189
 481650.000    0.179
 481700.000    0.183
 481750.000    0.195
 481800.000    0.165
 481850.000    0.207
 481900.000    0.174
 481950.000    0.170
 482000.000    0.178
 482050.000    0.169
 482100.000    0.184
 482150.000    0.172
 482200.000    0.205
 482250.000    0.194
 482300.000    0.195
 482350.000    0.192
 482400.000    0.190
 482450.000    0.190
 482500.000    0.181
 482550.000    0.176
 482600.000    0.176
 482650.000    0.182
 482700.000    0.170
 482750.000    0.165
 482800.000    0.182
 482850.000    0.238
 482900.000    0.182
 482950.000    0.177
 483000.000    0.177
 483050.000    0.185
 483100.000    0.185
 483150.000    0.254
 483200.000    0.255
 483250.000    0.266
 483300.000    0.229
 483350.000    0.190
 483400.000    0.171
 483450.000    0.210
 483500.000    0.241
 483550.000    0.261
 483600.000    0.232
 483650.000    0.256
 483700.000    0.234
 483750.000    0.223
 483800.000    0.227
 483850.000    0.204
 483900.000    0.219
 483950.000    0.243
 484000.000    0.300
 484050.000    0.235
 484100.000    0.215
 484150.000    0.207
 484200.000    0.197
 484250.000    0.208
 484300.000    0.228
 484350.000    0.241
 484400.000    0.263
 484450.000    0.243
 484500.000    0.196
 484550.000    0.233
 484600.000    0.274
 484650.000    0.170
 484700.000    0.182
 484750.000    0.178
 484800.000    0.186
 484850.000    0.196
 484900.000    0.188
 484950.000    0.176
 485000.000    0.203
 485050.000    0.203
 485100.000    0.216
 485150.000    0.173
 485200.000    0.200
 485250.000    0.184
 485300.000    0.176
 485350.000    0.167
 485400.000    0.196
 485450.000    0.169
 485500.000    0.182
 485550.000    0.177
 485600.000    0.198
 485650.000    0.163
 485700.000    0.198
 485750.000    0.166
 485800.000    0.214
 485850.000    0.203
 485900.000    0.177
 485950.000    0.196
 486000.000    0.189
 486050.000    0.195
 486100.000    0.199
 486150.000    0.183
 486200.000    0.178
 486250.000    0.166
 486300.000    0.185
 486350.000    0.191
 486400.000    0.193
 486450.000    0.202
 486500.000    0.192
 486550.000    0.173
 486600.000    0.227
 486650.000    0.196
 486700.000    0.196
 486750.000    0.207
 486800.000    0.195
 486850.000    0.195
 486900.000    0.189
 486950.000    0.201
 487000.000    0.195
 487050.000    0.169
 487100.000    0.179
 487150.000    0.195
 487200.000    0.174
 487250.000    0.192
 487300.000    0.169
 487350.000    0.175
 487400.000    0.194
 487450.000    0.185
 487500.000    0.171
 487550.000    0.187
 487600.000    0.184
 487650.000    0.170
 487700.000    0.203
 487750.000    0.181
 487800.000    0.193
 487850.000    0.174
 487900.000    0.200
 487950.000    0.211
 488000.000    0.187
 488050.000    0.179
 488100.000    0.190
 488150.000    0.194
 488200.000    0.185
 488250.000    0.191
 488300.000    0.185
 488350.000    0.176
 488400.000    0.208
 488450.000    0.194
 488500.000    0.186
 488550.000    0.194
 488600.000    0.173
 488650.000    0.187
 488700.000    0.197
 488750.000    0.189
 488800.000    0.207
 488850.000    0.177
 488900.000    0.174
 488950.000    0.197
 489000.000    0.167
 489050.000    0.179
 489100.000    0.162
 489150.000    0.189
 489200.000    0.176
 489250.000    0.183
 489300.000    0.260
 489350.000    0.163
 489400.000    0.202
 489450.000    0.208
 489500.000    0.182
 489550.000    0.257
 489600.000    0.212
 489650.000    0.166
 489700.000    0.192
 489750.000    0.182
 489800.000    0.171
 489850.000    0.166
 489900.000    0.188
 489950.000    0.213
 490000.000    0.227
 490050.000    0.189
 490100.000    0.170
 490150.000    0.191
 490200.000    0.177
 490250.000    0.184
 490300.000    0.195
 490350.000    0.273
 490400.000    0.175
 490450.000    0.167
 490500.000    0.184
 490550.000    0.173
 490600.000    0.186
 490650.000    0.182
 490700.000    0.187
 490750.000    0.190
 490800.000    0.187
 490850.000    0.199
 490900.000    0.188
 490950.000    0.175
 491000.000    0.173
 491050.000    0.160
 491100.000    0.182
 491150.000    0.170
 491200.000    0.177
 491250.000    0.174
 491300.000    0.184
 491350.000    0.169
 491400.000    0.174
 491450.000    0.181
 491500.000    0.184
 491550.000    0.180
 491600.000    0.176
 491650.000    0.199
 491700.000    0.186
 491750.000    0.201
 491800.000    0.172
 491850.000    0.189
 491900.000    0.184
 491950.000    0.199
 492000.000    0.186
 492050.000    0.183
 492100.000    0.171
 492150.000    0.165
 492200.000    0.176
 492250.000    0.182
 492300.000    0.182
 492350.000    0.187
 492400.000    0.178
 492450.000    0.178
 492500.000    0.177
 492550.000    0.185
 492600.000    0.201
 492650.000    0.196
 492700.000    0.208
 492750.000    0.177
 492800.000    0.174
 492850.000    0.179
 492900.000    0.169
 492950.000    0.191
 493000.000    0.174
 493050.000    0.196
 493100.000    0.172
 493150.000    0.171
 493200.000    0.187
 493250.000    0.173
 493300.000    0.188
 493350.000    0.165
 493400.000    0.179
 493450.000    0.170
 493500.000    0.178
 493550.000    0.181
 493600.000    0.184
 493650.000    0.179
 493700.000    0.254
 493750.000    0.178
 493800.000    0.179
 493850.000    0.183
 493900.000    0.186
 493950.000    0.170
 494000.000    0.233
 494050.000    0.239
 494100.000    0.256
 494150.000    0.237
 494200.000    0.193
 494250.000    0.192
 494300.000    0.233
 494350.000    0.224
 494400.000    0.205
 494450.000    0.192
 494500.000    0.217
 494550.000    0.232
 494600.000    0.199
 494650.000    0.230
 494700.000    0.232
 494750.000    0.209
 494800.000    0.228
 494850.000    0.194
 494900.000    0.224
 494950.000    0.212
 495000.000    0.210
 495050.000    0.190
 495100.000    0.189
 495150.000    0.221
 495200.000    0.324
 495250.000    0.255
 495300.000    0.231
 495350.000    0.257
 495400.000    0.226
 495450.000    0.243
 495500.000    0.227
 495550.000    0.238
 495600.000    0.191
 495650.000    0.207
 495700.000    0.254
 495750.000    0.181
 495800.000    0.229
 495850.000    0.254
 495900.000    0.190
 495950.000    0.217
 496000.000    0.297
 496050.000    0.272
 496100.000    0.212
 496150.000    0.227
 496200.000    0.247
 496250.000    0.204
 496300.000    0.245
 496350.000    0.201
 496400.000    0.186
 496450.000    0.200
 496500.000    0.206
 496550.000    0.208
 496600.000    0.192
 496650.000    0.181
 496700.000    0.178
 496750.000    0.197
 496800.000    0.175
 496850.000    0.179
 496900.000    0.173
 496950.000    0.188
 497000.000    0.193
 497050.000    0.198
 497100.000    0.175
 497150.000    0.165
 497200.000    0.169
 497250.000    0.167
 497300.000    0.245
 497350.000    0.186
 497400.000    0.197
 497450.000    0.221
 497500.000    0.212
 497550.000    0.202
 497600.000    0.224
 497650.000    0.195
 497700.000    0.182
 497750.000    0.167
 497800.000    0.209
 497850.000    0.173
 497900.000    0.180
 497950.000    0.197
 498000.000    0.174
 498050.000    0.204
 498100.000    0.189
 498150.000    0.187
 498200.000    0.186
 498250.000    0.175
 498300.000    0.186
 498350.000    0.177
 498400.000    0.200
 498450.000    0.184
 498500.000    0.182
 498550.000    0.181
 498600.000    0.204
 498650.000    0.199
 498700.000    0.210
 498750.000    0.185
 498800.000    0.178
 498850.000    0.201
 498900.000    0.251
 498950.000    0.213
 499000.000    0.184
 499050.000    0.211
 499100.000    0.181
 499150.000    0.222
 499200.000    0.181
 499250.000    0.189
 499300.000    0.186
 499350.000    0.187
 499400.000    0.174
 499450.000    0.165
 499500.000    0.193
 499550.000    0.186
 499600.000    0.190
 499650.000    0.209
 499700.000    0.181
 499750.000    0.203
 499800.000    0.248
 499850.000    0.176
 499900.000    0.192
 499950.000    0.177
 500000.000    0.177
