# Supplementary material for: Single-chain dimers from de novo immunoglobulins as robust scaffolds for multiple binding loops
Source: Nat Commun. 2023 Sep 23;14:5939. doi: 10.1038/s41467-023-41717-5 (PMC10517939; doi:10.1038/s41467-023-41717-5)
Supplement: Supplementary file 6 — Source data [file 41467_2023_41717_MOESM6_ESM.zip › SuppFig10d_scIg12+EF3c_02.txt]

# This file was created Tue Jul 12 12:27:31 2022
# Created by:
#                      :-) GROMACS - gmx pairdist, 2018 (-:
# 
# Executable:   /data/Software/gromacs-2018/bin/gmx
# Data prefix:  /data/Software/gromacs-2018
# Working dir:  /data/jrtcri/PROJECTS/design/grafting/sandwich_12/MD/molecular_dynamics/MD_models.list/0007
# Command line:
#   gmx pairdist -f md.imaged.rot.xtc -s solvated_ions.gro -b 100000 -o distave.xvg
# gmx pairdist is part of G R O M A C S:
#
# Gyas ROwers Mature At Cryogenic Speed
#
@    title "Minimum distance"
@    xaxis  label "Time (ps)"
@    yaxis  label "Distance (nm)"
@TYPE xy
@ view 0.15, 0.15, 0.75, 0.85
@ legend on
@ legend box on
@ legend loctype view
@ legend 0.78, 0.8
@ legend length 2
@ s0 legend "resnr 70"
 100000.000    0.301
 100050.000    0.344
 100100.000    0.319
 100150.000    0.305
 100200.000    0.322
 100250.000    0.352
 100300.000    0.367
 100350.000    0.218
 100400.000    0.238
 100450.000    0.182
 100500.000    0.221
 100550.000    0.203
 100600.000    0.235
 100650.000    0.209
 100700.000    0.195
 100750.000    0.370
 100800.000    0.195
 100850.000    0.215
 100900.000    0.264
 100950.000    0.217
 101000.000    0.318
 101050.000    0.195
 101100.000    0.246
 101150.000    0.203
 101200.000    0.246
 101250.000    0.173
 101300.000    0.228
 101350.000    0.374
 101400.000    0.361
 101450.000    0.316
 101500.000    0.306
 101550.000    0.316
 101600.000    0.351
 101650.000    0.274
 101700.000    0.411
 101750.000    0.314
 101800.000    0.317
 101850.000    0.328
 101900.000    0.385
 101950.000    0.342
 102000.000    0.350
 102050.000    0.358
 102100.000    0.362
 102150.000    0.339
 102200.000    0.388
 102250.000    0.350
 102300.000    0.380
 102350.000    0.328
 102400.000    0.396
 102450.000    0.207
 102500.000    0.339
 102550.000    0.354
 102600.000    0.343
 102650.000    0.224
 102700.000    0.192
 102750.000    0.187
 102800.000    0.254
 102850.000    0.206
 102900.000    0.267
 102950.000    0.205
 103000.000    0.197
 103050.000    0.377
 103100.000    0.272
 103150.000    0.258
 103200.000    0.182
 103250.000    0.179
 103300.000    0.175
 103350.000    0.178
 103400.000    0.177
 103450.000    0.180
 103500.000    0.205
 103550.000    0.167
 103600.000    0.270
 103650.000    0.215
 103700.000    0.271
 103750.000    0.319
 103800.000    0.365
 103850.000    0.349
 103900.000    0.382
 103950.000    0.405
 104000.000    0.368
 104050.000    0.374
 104100.000    0.392
 104150.000    0.373
 104200.000    0.336
 104250.000    0.386
 104300.000    0.324
 104350.000    0.363
 104400.000    0.394
 104450.000    0.358
 104500.000    0.376
 104550.000    0.372
 104600.000    0.330
 104650.000    0.295
 104700.000    0.288
 104750.000    0.287
 104800.000    0.264
 104850.000    0.393
 104900.000    0.337
 104950.000    0.227
 105000.000    0.290
 105050.000    0.299
 105100.000    0.355
 105150.000    0.318
 105200.000    0.326
 105250.000    0.293
 105300.000    0.251
 105350.000    0.292
 105400.000    0.293
 105450.000    0.319
 105500.000    0.318
 105550.000    0.327
 105600.000    0.329
 105650.000    0.304
 105700.000    0.323
 105750.000    0.358
 105800.000    0.276
 105850.000    0.293
 105900.000    0.354
 105950.000    0.269
 106000.000    0.240
 106050.000    0.324
 106100.000    0.332
 106150.000    0.267
 106200.000    0.388
 106250.000    0.274
 106300.000    0.330
 106350.000    0.352
 106400.000    0.291
 106450.000    0.253
 106500.000    0.256
 106550.000    0.391
 106600.000    0.287
 106650.000    0.246
 106700.000    0.309
 106750.000    0.324
 106800.000    0.260
 106850.000    0.266
 106900.000    0.298
 106950.000    0.364
 107000.000    0.401
 107050.000    0.304
 107100.000    0.360
 107150.000    0.370
 107200.000    0.324
 107250.000    0.247
 107300.000    0.356
 107350.000    0.290
 107400.000    0.282
 107450.000    0.311
 107500.000    0.331
 107550.000    0.271
 107600.000    0.267
 107650.000    0.376
 107700.000    0.327
 107750.000    0.251
 107800.000    0.226
 107850.000    0.313
 107900.000    0.225
 107950.000    0.235
 108000.000    0.289
 108050.000    0.309
 108100.000    0.308
 108150.000    0.281
 108200.000    0.293
 108250.000    0.244
 108300.000    0.295
 108350.000    0.337
 108400.000    0.275
 108450.000    0.240
 108500.000    0.279
 108550.000    0.257
 108600.000    0.295
 108650.000    0.249
 108700.000    0.279
 108750.000    0.227
 108800.000    0.277
 108850.000    0.326
 108900.000    0.331
 108950.000    0.395
 109000.000    0.283
 109050.000    0.229
 109100.000    0.321
 109150.000    0.350
 109200.000    0.364
 109250.000    0.328
 109300.000    0.252
 109350.000    0.287
 109400.000    0.326
 109450.000    0.352
 109500.000    0.388
 109550.000    0.316
 109600.000    0.338
 109650.000    0.284
 109700.000    0.315
 109750.000    0.358
 109800.000    0.324
 109850.000    0.321
 109900.000    0.298
 109950.000    0.268
 110000.000    0.206
 110050.000    0.203
 110100.000    0.225
 110150.000    0.252
 110200.000    0.204
 110250.000    0.346
 110300.000    0.373
 110350.000    0.327
 110400.000    0.341
 110450.000    0.357
 110500.000    0.318
 110550.000    0.374
 110600.000    0.316
 110650.000    0.354
 110700.000    0.366
 110750.000    0.320
 110800.000    0.303
 110850.000    0.241
 110900.000    0.376
 110950.000    0.355
 111000.000    0.356
 111050.000    0.403
 111100.000    0.310
 111150.000    0.328
 111200.000    0.391
 111250.000    0.382
 111300.000    0.207
 111350.000    0.345
 111400.000    0.370
 111450.000    0.302
 111500.000    0.258
 111550.000    0.338
 111600.000    0.379
 111650.000    0.327
 111700.000    0.370
 111750.000    0.334
 111800.000    0.338
 111850.000    0.329
 111900.000    0.410
 111950.000    0.326
 112000.000    0.313
 112050.000    0.256
 112100.000    0.311
 112150.000    0.223
 112200.000    0.387
 112250.000    0.317
 112300.000    0.350
 112350.000    0.350
 112400.000    0.289
 112450.000    0.345
 112500.000    0.334
 112550.000    0.323
 112600.000    0.352
 112650.000    0.343
 112700.000    0.342
 112750.000    0.349
 112800.000    0.377
 112850.000    0.365
 112900.000    0.287
 112950.000    0.245
 113000.000    0.400
 113050.000    0.365
 113100.000    0.382
 113150.000    0.385
 113200.000    0.399
 113250.000    0.299
 113300.000    0.391
 113350.000    0.381
 113400.000    0.360
 113450.000    0.351
 113500.000    0.368
 113550.000    0.263
 113600.000    0.310
 113650.000    0.313
 113700.000    0.283
 113750.000    0.329
 113800.000    0.315
 113850.000    0.331
 113900.000    0.275
 113950.000    0.315
 114000.000    0.286
 114050.000    0.322
 114100.000    0.306
 114150.000    0.304
 114200.000    0.299
 114250.000    0.293
 114300.000    0.323
 114350.000    0.366
 114400.000    0.302
 114450.000    0.257
 114500.000    0.306
 114550.000    0.285
 114600.000    0.250
 114650.000    0.305
 114700.000    0.293
 114750.000    0.288
 114800.000    0.252
 114850.000    0.268
 114900.000    0.273
 114950.000    0.309
 115000.000    0.334
 115050.000    0.258
 115100.000    0.291
 115150.000    0.318
 115200.000    0.293
 115250.000    0.292
 115300.000    0.281
 115350.000    0.297
 115400.000    0.241
 115450.000    0.298
 115500.000    0.215
 115550.000    0.284
 115600.000    0.201
 115650.000    0.258
 115700.000    0.255
 115750.000    0.253
 115800.000    0.275
 115850.000    0.278
 115900.000    0.286
 115950.000    0.328
 116000.000    0.247
 116050.000    0.324
 116100.000    0.322
 116150.000    0.253
 116200.000    0.302
 116250.000    0.287
 116300.000    0.288
 116350.000    0.297
 116400.000    0.300
 116450.000    0.275
 116500.000    0.314
 116550.000    0.285
 116600.000    0.323
 116650.000    0.292
 116700.000    0.315
 116750.000    0.341
 116800.000    0.373
 116850.000    0.308
 116900.000    0.198
 116950.000    0.251
 117000.000    0.266
 117050.000    0.284
 117100.000    0.310
 117150.000    0.277
 117200.000    0.300
 117250.000    0.297
 117300.000    0.297
 117350.000    0.245
 117400.000    0.293
 117450.000    0.294
 117500.000    0.276
 117550.000    0.223
 117600.000    0.252
 117650.000    0.256
 117700.000    0.291
 117750.000    0.321
 117800.000    0.273
 117850.000    0.255
 117900.000    0.238
 117950.000    0.252
 118000.000    0.253
 118050.000    0.271
 118100.000    0.268
 118150.000    0.344
 118200.000    0.291
 118250.000    0.284
 118300.000    0.249
 118350.000    0.283
 118400.000    0.275
 118450.000    0.275
 118500.000    0.285
 118550.000    0.247
 118600.000    0.264
 118650.000    0.381
 118700.000    0.284
 118750.000    0.353
 118800.000    0.257
 118850.000    0.285
 118900.000    0.300
 118950.000    0.296
 119000.000    0.260
 119050.000    0.257
 119100.000    0.345
 119150.000    0.379
 119200.000    0.323
 119250.000    0.291
 119300.000    0.354
 119350.000    0.307
 119400.000    0.264
 119450.000    0.249
 119500.000    0.262
 119550.000    0.259
 119600.000    0.235
 119650.000    0.289
 119700.000    0.277
 119750.000    0.260
 119800.000    0.257
 119850.000    0.266
 119900.000    0.264
 119950.000    0.333
 120000.000    0.229
 120050.000    0.348
 120100.000    0.267
 120150.000    0.353
 120200.000    0.317
 120250.000    0.178
 120300.000    0.201
 120350.000    0.191
 120400.000    0.181
 120450.000    0.171
 120500.000    0.182
 120550.000    0.170
 120600.000    0.228
 120650.000    0.170
 120700.000    0.192
 120750.000    0.165
 120800.000    0.186
 120850.000    0.178
 120900.000    0.198
 120950.000    0.201
 121000.000    0.184
 121050.000    0.184
 121100.000    0.198
 121150.000    0.168
 121200.000    0.175
 121250.000    0.185
 121300.000    0.176
 121350.000    0.181
 121400.000    0.176
 121450.000    0.184
 121500.000    0.189
 121550.000    0.164
 121600.000    0.174
 121650.000    0.346
 121700.000    0.296
 121750.000    0.271
 121800.000    0.202
 121850.000    0.321
 121900.000    0.256
 121950.000    0.265
 122000.000    0.266
 122050.000    0.275
 122100.000    0.273
 122150.000    0.320
 122200.000    0.306
 122250.000    0.260
 122300.000    0.377
 122350.000    0.274
 122400.000    0.171
 122450.000    0.190
 122500.000    0.214
 122550.000    0.195
 122600.000    0.204
 122650.000    0.217
 122700.000    0.194
 122750.000    0.177
 122800.000    0.177
 122850.000    0.170
 122900.000    0.210
 122950.000    0.176
 123000.000    0.175
 123050.000    0.171
 123100.000    0.194
 123150.000    0.188
 123200.000    0.167
 123250.000    0.171
 123300.000    0.187
 123350.000    0.180
 123400.000    0.192
 123450.000    0.192
 123500.000    0.187
 123550.000    0.180
 123600.000    0.197
 123650.000    0.186
 123700.000    0.194
 123750.000    0.180
 123800.000    0.187
 123850.000    0.180
 123900.000    0.186
 123950.000    0.178
 124000.000    0.178
 124050.000    0.192
 124100.000    0.193
 124150.000    0.175
 124200.000    0.171
 124250.000    0.175
 124300.000    0.165
 124350.000    0.180
 124400.000    0.196
 124450.000    0.185
 124500.000    0.196
 124550.000    0.184
 124600.000    0.174
 124650.000    0.203
 124700.000    0.186
 124750.000    0.167
 124800.000    0.198
 124850.000    0.172
 124900.000    0.174
 124950.000    0.178
 125000.000    0.177
 125050.000    0.169
 125100.000    0.190
 125150.000    0.178
 125200.000    0.172
 125250.000    0.171
 125300.000    0.162
 125350.000    0.173
 125400.000    0.175
 125450.000    0.208
 125500.000    0.170
 125550.000    0.227
 125600.000    0.225
 125650.000    0.256
 125700.000    0.181
 125750.000    0.199
 125800.000    0.351
 125850.000    0.324
 125900.000    0.346
 125950.000    0.309
 126000.000    0.341
 126050.000    0.349
 126100.000    0.315
 126150.000    0.339
 126200.000    0.369
 126250.000    0.480
 126300.000    0.335
 126350.000    0.356
 126400.000    0.361
 126450.000    0.334
 126500.000    0.263
 126550.000    0.374
 126600.000    0.432
 126650.000    0.324
 126700.000    0.332
 126750.000    0.357
 126800.000    0.366
 126850.000    0.335
 126900.000    0.349
 126950.000    0.329
 127000.000    0.359
 127050.000    0.291
 127100.000    0.288
 127150.000    0.348
 127200.000    0.436
 127250.000    0.321
 127300.000    0.322
 127350.000    0.301
 127400.000    0.388
 127450.000    0.268
 127500.000    0.335
 127550.000    0.323
 127600.000    0.400
 127650.000    0.334
 127700.000    0.332
 127750.000    0.433
 127800.000    0.324
 127850.000    0.322
 127900.000    0.315
 127950.000    0.309
 128000.000    0.258
 128050.000    0.294
 128100.000    0.344
 128150.000    0.280
 128200.000    0.353
 128250.000    0.407
 128300.000    0.322
 128350.000    0.353
 128400.000    0.383
 128450.000    0.288
 128500.000    0.411
 128550.000    0.295
 128600.000    0.240
 128650.000    0.347
 128700.000    0.250
 128750.000    0.349
 128800.000    0.333
 128850.000    0.335
 128900.000    0.324
 128950.000    0.351
 129000.000    0.323
 129050.000    0.262
 129100.000    0.238
 129150.000    0.281
 129200.000    0.328
 129250.000    0.324
 129300.000    0.344
 129350.000    0.298
 129400.000    0.375
 129450.000    0.260
 129500.000    0.370
 129550.000    0.323
 129600.000    0.339
 129650.000    0.407
 129700.000    0.344
 129750.000    0.354
 129800.000    0.419
 129850.000    0.266
 129900.000    0.322
 129950.000    0.296
 130000.000    0.257
 130050.000    0.360
 130100.000    0.317
 130150.000    0.427
 130200.000    0.343
 130250.000    0.320
 130300.000    0.362
 130350.000    0.377
 130400.000    0.340
 130450.000    0.337
 130500.000    0.358
 130550.000    0.303
 130600.000    0.365
 130650.000    0.308
 130700.000    0.339
 130750.000    0.337
 130800.000    0.270
 130850.000    0.282
 130900.000    0.351
 130950.000    0.360
 131000.000    0.318
 131050.000    0.307
 131100.000    0.310
 131150.000    0.282
 131200.000    0.312
 131250.000    0.362
 131300.000    0.305
 131350.000    0.338
 131400.000    0.350
 131450.000    0.304
 131500.000    0.303
 131550.000    0.318
 131600.000    0.329
 131650.000    0.289
 131700.000    0.337
 131750.000    0.424
 131800.000    0.350
 131850.000    0.380
 131900.000    0.362
 131950.000    0.398
 132000.000    0.327
 132050.000    0.374
 132100.000    0.339
 132150.000    0.311
 132200.000    0.408
 132250.000    0.284
 132300.000    0.273
 132350.000    0.362
 132400.000    0.362
 132450.000    0.361
 132500.000    0.336
 132550.000    0.414
 132600.000    0.305
 132650.000    0.376
 132700.000    0.289
 132750.000    0.380
 132800.000    0.324
 132850.000    0.357
 132900.000    0.336
 132950.000    0.406
 133000.000    0.383
 133050.000    0.409
 133100.000    0.376
 133150.000    0.381
 133200.000    0.365
 133250.000    0.358
 133300.000    0.379
 133350.000    0.359
 133400.000    0.390
 133450.000    0.333
 133500.000    0.363
 133550.000    0.385
 133600.000    0.328
 133650.000    0.378
 133700.000    0.405
 133750.000    0.366
 133800.000    0.391
 133850.000    0.399
 133900.000    0.373
 133950.000    0.340
 134000.000    0.347
 134050.000    0.342
 134100.000    0.389
 134150.000    0.361
 134200.000    0.216
 134250.000    0.288
 134300.000    0.225
 134350.000    0.271
 134400.000    0.352
 134450.000    0.301
 134500.000    0.320
 134550.000    0.252
 134600.000    0.294
 134650.000    0.235
 134700.000    0.285
 134750.000    0.314
 134800.000    0.396
 134850.000    0.367
 134900.000    0.421
 134950.000    0.376
 135000.000    0.231
 135050.000    0.223
 135100.000    0.418
 135150.000    0.276
 135200.000    0.196
 135250.000    0.191
 135300.000    0.202
 135350.000    0.182
 135400.000    0.372
 135450.000    0.361
 135500.000    0.355
 135550.000    0.399
 135600.000    0.350
 135650.000    0.361
 135700.000    0.380
 135750.000    0.440
 135800.000    0.423
 135850.000    0.370
 135900.000    0.378
 135950.000    0.386
 136000.000    0.371
 136050.000    0.376
 136100.000    0.366
 136150.000    0.382
 136200.000    0.397
 136250.000    0.331
 136300.000    0.354
 136350.000    0.349
 136400.000    0.379
 136450.000    0.367
 136500.000    0.325
 136550.000    0.381
 136600.000    0.421
 136650.000    0.328
 136700.000    0.331
 136750.000    0.373
 136800.000    0.324
 136850.000    0.394
 136900.000    0.372
 136950.000    0.312
 137000.000    0.316
 137050.000    0.377
 137100.000    0.353
 137150.000    0.304
 137200.000    0.343
 137250.000    0.402
 137300.000    0.389
 137350.000    0.411
 137400.000    0.345
 137450.000    0.406
 137500.000    0.320
 137550.000    0.364
 137600.000    0.405
 137650.000    0.381
 137700.000    0.365
 137750.000    0.364
 137800.000    0.338
 137850.000    0.349
 137900.000    0.313
 137950.000    0.324
 138000.000    0.399
 138050.000    0.300
 138100.000    0.322
 138150.000    0.271
 138200.000    0.331
 138250.000    0.355
 138300.000    0.363
 138350.000    0.301
 138400.000    0.350
 138450.000    0.328
 138500.000    0.345
 138550.000    0.387
 138600.000    0.369
 138650.000    0.398
 138700.000    0.415
 138750.000    0.400
 138800.000    0.362
 138850.000    0.403
 138900.000    0.374
 138950.000    0.363
 139000.000    0.352
 139050.000    0.413
 139100.000    0.443
 139150.000    0.379
 139200.000    0.348
 139250.000    0.365
 139300.000    0.377
 139350.000    0.345
 139400.000    0.372
 139450.000    0.375
 139500.000    0.376
 139550.000    0.386
 139600.000    0.418
 139650.000    0.398
 139700.000    0.399
 139750.000    0.441
 139800.000    0.388
 139850.000    0.388
 139900.000    0.409
 139950.000    0.349
 140000.000    0.321
 140050.000    0.339
 140100.000    0.341
 140150.000    0.301
 140200.000    0.354
 140250.000    0.296
 140300.000    0.332
 140350.000    0.298
 140400.000    0.315
 140450.000    0.382
 140500.000    0.364
 140550.000    0.303
 140600.000    0.381
 140650.000    0.401
 140700.000    0.363
 140750.000    0.334
 140800.000    0.357
 140850.000    0.401
 140900.000    0.388
 140950.000    0.354
 141000.000    0.341
 141050.000    0.315
 141100.000    0.365
 141150.000    0.394
 141200.000    0.390
 141250.000    0.310
 141300.000    0.398
 141350.000    0.372
 141400.000    0.323
 141450.000    0.313
 141500.000    0.354
 141550.000    0.385
 141600.000    0.417
 141650.000    0.366
 141700.000    0.393
 141750.000    0.286
 141800.000    0.332
 141850.000    0.356
 141900.000    0.358
 141950.000    0.329
 142000.000    0.374
 142050.000    0.367
 142100.000    0.346
 142150.000    0.368
 142200.000    0.339
 142250.000    0.439
 142300.000    0.360
 142350.000    0.386
 142400.000    0.311
 142450.000    0.372
 142500.000    0.314
 142550.000    0.370
 142600.000    0.304
 142650.000    0.304
 142700.000    0.328
 142750.000    0.330
 142800.000    0.302
 142850.000    0.260
 142900.000    0.300
 142950.000    0.342
 143000.000    0.334
 143050.000    0.304
 143100.000    0.346
 143150.000    0.329
 143200.000    0.319
 143250.000    0.380
 143300.000    0.385
 143350.000    0.373
 143400.000    0.334
 143450.000    0.403
 143500.000    0.349
 143550.000    0.393
 143600.000    0.293
 143650.000    0.389
 143700.000    0.362
 143750.000    0.341
 143800.000    0.361
 143850.000    0.367
 143900.000    0.433
 143950.000    0.404
 144000.000    0.341
 144050.000    0.203
 144100.000    0.314
 144150.000    0.230
 144200.000    0.211
 144250.000    0.314
 144300.000    0.282
 144350.000    0.187
 144400.000    0.181
 144450.000    0.240
 144500.000    0.320
 144550.000    0.193
 144600.000    0.340
 144650.000    0.364
 144700.000    0.383
 144750.000    0.298
 144800.000    0.327
 144850.000    0.281
 144900.000    0.360
 144950.000    0.174
 145000.000    0.171
 145050.000    0.230
 145100.000    0.226
 145150.000    0.239
 145200.000    0.294
 145250.000    0.246
 145300.000    0.239
 145350.000    0.187
 145400.000    0.209
 145450.000    0.242
 145500.000    0.176
 145550.000    0.196
 145600.000    0.229
 145650.000    0.199
 145700.000    0.356
 145750.000    0.371
 145800.000    0.360
 145850.000    0.177
 145900.000    0.171
 145950.000    0.189
 146000.000    0.262
 146050.000    0.196
 146100.000    0.247
 146150.000    0.172
 146200.000    0.229
 146250.000    0.201
 146300.000    0.188
 146350.000    0.231
 146400.000    0.234
 146450.000    0.199
 146500.000    0.218
 146550.000    0.247
 146600.000    0.182
 146650.000    0.207
 146700.000    0.191
 146750.000    0.239
 146800.000    0.192
 146850.000    0.231
 146900.000    0.213
 146950.000    0.178
 147000.000    0.254
 147050.000    0.240
 147100.000    0.209
 147150.000    0.297
 147200.000    0.398
 147250.000    0.364
 147300.000    0.328
 147350.000    0.349
 147400.000    0.390
 147450.000    0.331
 147500.000    0.364
 147550.000    0.318
 147600.000    0.420
 147650.000    0.346
 147700.000    0.340
 147750.000    0.353
 147800.000    0.399
 147850.000    0.382
 147900.000    0.408
 147950.000    0.296
 148000.000    0.355
 148050.000    0.358
 148100.000    0.376
 148150.000    0.319
 148200.000    0.345
 148250.000    0.316
 148300.000    0.384
 148350.000    0.312
 148400.000    0.320
 148450.000    0.343
 148500.000    0.304
 148550.000    0.368
 148600.000    0.343
 148650.000    0.289
 148700.000    0.414
 148750.000    0.311
 148800.000    0.332
 148850.000    0.393
 148900.000    0.315
 148950.000    0.366
 149000.000    0.357
 149050.000    0.318
 149100.000    0.290
 149150.000    0.348
 149200.000    0.351
 149250.000    0.375
 149300.000    0.281
 149350.000    0.335
 149400.000    0.278
 149450.000    0.297
 149500.000    0.343
 149550.000    0.348
 149600.000    0.354
 149650.000    0.318
 149700.000    0.321
 149750.000    0.355
 149800.000    0.326
 149850.000    0.356
 149900.000    0.387
 149950.000    0.326
 150000.000    0.300
 150050.000    0.338
 150100.000    0.308
 150150.000    0.326
 150200.000    0.318
 150250.000    0.334
 150300.000    0.340
 150350.000    0.331
 150400.000    0.364
 150450.000    0.335
 150500.000    0.367
 150550.000    0.350
 150600.000    0.355
 150650.000    0.275
 150700.000    0.329
 150750.000    0.333
 150800.000    0.259
 150850.000    0.289
 150900.000    0.340
 150950.000    0.321
 151000.000    0.352
 151050.000    0.344
 151100.000    0.297
 151150.000    0.346
 151200.000    0.364
 151250.000    0.345
 151300.000    0.324
 151350.000    0.303
 151400.000    0.370
 151450.000    0.397
 151500.000    0.315
 151550.000    0.293
 151600.000    0.376
 151650.000    0.294
 151700.000    0.284
 151750.000    0.326
 151800.000    0.356
 151850.000    0.367
 151900.000    0.370
 151950.000    0.387
 152000.000    0.266
 152050.000    0.302
 152100.000    0.286
 152150.000    0.310
 152200.000    0.284
 152250.000    0.349
 152300.000    0.338
 152350.000    0.288
 152400.000    0.293
 152450.000    0.305
 152500.000    0.351
 152550.000    0.435
 152600.000    0.319
 152650.000    0.360
 152700.000    0.316
 152750.000    0.349
 152800.000    0.376
 152850.000    0.367
 152900.000    0.258
 152950.000    0.233
 153000.000    0.196
 153050.000    0.264
 153100.000    0.238
 153150.000    0.339
 153200.000    0.335
 153250.000    0.348
 153300.000    0.285
 153350.000    0.285
 153400.000    0.323
 153450.000    0.289
 153500.000    0.333
 153550.000    0.366
 153600.000    0.344
 153650.000    0.360
 153700.000    0.303
 153750.000    0.421
 153800.000    0.190
 153850.000    0.164
 153900.000    0.260
 153950.000    0.189
 154000.000    0.186
 154050.000    0.186
 154100.000    0.180
 154150.000    0.225
 154200.000    0.209
 154250.000    0.236
 154300.000    0.180
 154350.000    0.190
 154400.000    0.282
 154450.000    0.398
 154500.000    0.448
 154550.000    0.458
 154600.000    0.337
 154650.000    0.333
 154700.000    0.312
 154750.000    0.386
 154800.000    0.334
 154850.000    0.347
 154900.000    0.311
 154950.000    0.335
 155000.000    0.330
 155050.000    0.303
 155100.000    0.343
 155150.000    0.351
 155200.000    0.379
 155250.000    0.304
 155300.000    0.353
 155350.000    0.270
 155400.000    0.305
 155450.000    0.384
 155500.000    0.335
 155550.000    0.312
 155600.000    0.341
 155650.000    0.330
 155700.000    0.293
 155750.000    0.358
 155800.000    0.305
 155850.000    0.344
 155900.000    0.349
 155950.000    0.350
 156000.000    0.323
 156050.000    0.319
 156100.000    0.338
 156150.000    0.413
 156200.000    0.378
 156250.000    0.375
 156300.000    0.409
 156350.000    0.391
 156400.000    0.374
 156450.000    0.308
 156500.000    0.356
 156550.000    0.297
 156600.000    0.328
 156650.000    0.322
 156700.000    0.295
 156750.000    0.304
 156800.000    0.332
 156850.000    0.378
 156900.000    0.319
 156950.000    0.367
 157000.000    0.337
 157050.000    0.314
 157100.000    0.348
 157150.000    0.190
 157200.000    0.329
 157250.000    0.321
 157300.000    0.309
 157350.000    0.332
 157400.000    0.295
 157450.000    0.340
 157500.000    0.327
 157550.000    0.342
 157600.000    0.382
 157650.000    0.336
 157700.000    0.286
 157750.000    0.392
 157800.000    0.325
 157850.000    0.364
 157900.000    0.344
 157950.000    0.338
 158000.000    0.280
 158050.000    0.370
 158100.000    0.418
 158150.000    0.361
 158200.000    0.336
 158250.000    0.339
 158300.000    0.307
 158350.000    0.390
 158400.000    0.397
 158450.000    0.309
 158500.000    0.337
 158550.000    0.191
 158600.000    0.187
 158650.000    0.210
 158700.000    0.192
 158750.000    0.209
 158800.000    0.184
 158850.000    0.253
 158900.000    0.186
 158950.000    0.186
 159000.000    0.203
 159050.000    0.182
 159100.000    0.190
 159150.000    0.197
 159200.000    0.176
 159250.000    0.208
 159300.000    0.188
 159350.000    0.182
 159400.000    0.309
 159450.000    0.199
 159500.000    0.329
 159550.000    0.293
 159600.000    0.329
 159650.000    0.365
 159700.000    0.395
 159750.000    0.270
 159800.000    0.390
 159850.000    0.326
 159900.000    0.362
 159950.000    0.376
 160000.000    0.334
 160050.000    0.393
 160100.000    0.327
 160150.000    0.327
 160200.000    0.323
 160250.000    0.380
 160300.000    0.388
 160350.000    0.348
 160400.000    0.328
 160450.000    0.352
 160500.000    0.357
 160550.000    0.381
 160600.000    0.338
 160650.000    0.320
 160700.000    0.292
 160750.000    0.364
 160800.000    0.301
 160850.000    0.371
 160900.000    0.351
 160950.000    0.322
 161000.000    0.346
 161050.000    0.301
 161100.000    0.407
 161150.000    0.343
 161200.000    0.337
 161250.000    0.321
 161300.000    0.361
 161350.000    0.338
 161400.000    0.342
 161450.000    0.335
 161500.000    0.370
 161550.000    0.331
 161600.000    0.376
 161650.000    0.381
 161700.000    0.360
 161750.000    0.341
 161800.000    0.396
 161850.000    0.370
 161900.000    0.390
 161950.000    0.327
 162000.000    0.337
 162050.000    0.364
 162100.000    0.412
 162150.000    0.380
 162200.000    0.344
 162250.000    0.378
 162300.000    0.405
 162350.000    0.342
 162400.000    0.396
 162450.000    0.338
 162500.000    0.371
 162550.000    0.353
 162600.000    0.336
 162650.000    0.373
 162700.000    0.364
 162750.000    0.357
 162800.000    0.327
 162850.000    0.300
 162900.000    0.351
 162950.000    0.321
 163000.000    0.415
 163050.000    0.306
 163100.000    0.332
 163150.000    0.366
 163200.000    0.342
 163250.000    0.342
 163300.000    0.370
 163350.000    0.347
 163400.000    0.384
 163450.000    0.372
 163500.000    0.315
 163550.000    0.356
 163600.000    0.310
 163650.000    0.324
 163700.000    0.367
 163750.000    0.328
 163800.000    0.352
 163850.000    0.314
 163900.000    0.351
 163950.000    0.315
 164000.000    0.371
 164050.000    0.317
 164100.000    0.385
 164150.000    0.341
 164200.000    0.349
 164250.000    0.310
 164300.000    0.369
 164350.000    0.381
 164400.000    0.331
 164450.000    0.313
 164500.000    0.332
 164550.000    0.296
 164600.000    0.367
 164650.000    0.289
 164700.000    0.332
 164750.000    0.272
 164800.000    0.357
 164850.000    0.341
 164900.000    0.325
 164950.000    0.332
 165000.000    0.286
 165050.000    0.326
 165100.000    0.373
 165150.000    0.306
 165200.000    0.354
 165250.000    0.285
 165300.000    0.325
 165350.000    0.302
 165400.000    0.306
 165450.000    0.300
 165500.000    0.328
 165550.000    0.369
 165600.000    0.322
 165650.000    0.331
 165700.000    0.307
 165750.000    0.402
 165800.000    0.322
 165850.000    0.302
 165900.000    0.382
 165950.000    0.338
 166000.000    0.381
 166050.000    0.329
 166100.000    0.379
 166150.000    0.343
 166200.000    0.288
 166250.000    0.352
 166300.000    0.378
 166350.000    0.318
 166400.000    0.318
 166450.000    0.323
 166500.000    0.328
 166550.000    0.285
 166600.000    0.322
 166650.000    0.361
 166700.000    0.329
 166750.000    0.337
 166800.000    0.350
 166850.000    0.371
 166900.000    0.303
 166950.000    0.349
 167000.000    0.292
 167050.000    0.361
 167100.000    0.321
 167150.000    0.309
 167200.000    0.363
 167250.000    0.338
 167300.000    0.290
 167350.000    0.312
 167400.000    0.344
 167450.000    0.321
 167500.000    0.304
 167550.000    0.333
 167600.000    0.315
 167650.000    0.343
 167700.000    0.275
 167750.000    0.302
 167800.000    0.309
 167850.000    0.326
 167900.000    0.369
 167950.000    0.329
 168000.000    0.312
 168050.000    0.345
 168100.000    0.292
 168150.000    0.275
 168200.000    0.343
 168250.000    0.302
 168300.000    0.374
 168350.000    0.281
 168400.000    0.378
 168450.000    0.311
 168500.000    0.358
 168550.000    0.287
 168600.000    0.356
 168650.000    0.377
 168700.000    0.331
 168750.000    0.347
 168800.000    0.322
 168850.000    0.322
 168900.000    0.324
 168950.000    0.325
 169000.000    0.316
 169050.000    0.332
 169100.000    0.296
 169150.000    0.291
 169200.000    0.320
 169250.000    0.322
 169300.000    0.344
 169350.000    0.283
 169400.000    0.319
 169450.000    0.353
 169500.000    0.360
 169550.000    0.308
 169600.000    0.369
 169650.000    0.304
 169700.000    0.281
 169750.000    0.337
 169800.000    0.359
 169850.000    0.375
 169900.000    0.419
 169950.000    0.283
 170000.000    0.317
 170050.000    0.359
 170100.000    0.355
 170150.000    0.308
 170200.000    0.361
 170250.000    0.294
 170300.000    0.323
 170350.000    0.331
 170400.000    0.391
 170450.000    0.354
 170500.000    0.283
 170550.000    0.348
 170600.000    0.335
 170650.000    0.288
 170700.000    0.332
 170750.000    0.441
 170800.000    0.344
 170850.000    0.363
 170900.000    0.449
 170950.000    0.431
 171000.000    0.408
 171050.000    0.424
 171100.000    0.314
 171150.000    0.299
 171200.000    0.425
 171250.000    0.423
 171300.000    0.455
 171350.000    0.459
 171400.000    0.305
 171450.000    0.347
 171500.000    0.383
 171550.000    0.339
 171600.000    0.309
 171650.000    0.383
 171700.000    0.343
 171750.000    0.399
 171800.000    0.409
 171850.000    0.423
 171900.000    0.349
 171950.000    0.426
 172000.000    0.374
 172050.000    0.305
 172100.000    0.441
 172150.000    0.381
 172200.000    0.392
 172250.000    0.399
 172300.000    0.378
 172350.000    0.379
 172400.000    0.366
 172450.000    0.337
 172500.000    0.379
 172550.000    0.421
 172600.000    0.341
 172650.000    0.305
 172700.000    0.373
 172750.000    0.339
 172800.000    0.395
 172850.000    0.424
 172900.000    0.362
 172950.000    0.379
 173000.000    0.406
 173050.000    0.392
 173100.000    0.350
 173150.000    0.299
 173200.000    0.309
 173250.000    0.372
 173300.000    0.389
 173350.000    0.401
 173400.000    0.369
 173450.000    0.378
 173500.000    0.403
 173550.000    0.363
 173600.000    0.329
 173650.000    0.358
 173700.000    0.420
 173750.000    0.362
 173800.000    0.382
 173850.000    0.392
 173900.000    0.338
 173950.000    0.389
 174000.000    0.330
 174050.000    0.352
 174100.000    0.348
 174150.000    0.409
 174200.000    0.336
 174250.000    0.317
 174300.000    0.351
 174350.000    0.369
 174400.000    0.316
 174450.000    0.348
 174500.000    0.402
 174550.000    0.370
 174600.000    0.363
 174650.000    0.377
 174700.000    0.310
 174750.000    0.424
 174800.000    0.362
 174850.000    0.350
 174900.000    0.350
 174950.000    0.416
 175000.000    0.366
 175050.000    0.413
 175100.000    0.360
 175150.000    0.366
 175200.000    0.251
 175250.000    0.321
 175300.000    0.361
 175350.000    0.348
 175400.000    0.273
 175450.000    0.309
 175500.000    0.356
 175550.000    0.407
 175600.000    0.378
 175650.000    0.400
 175700.000    0.344
 175750.000    0.331
 175800.000    0.375
 175850.000    0.347
 175900.000    0.332
 175950.000    0.381
 176000.000    0.333
 176050.000    0.356
 176100.000    0.351
 176150.000    0.364
 176200.000    0.347
 176250.000    0.345
 176300.000    0.379
 176350.000    0.377
 176400.000    0.375
 176450.000    0.383
 176500.000    0.364
 176550.000    0.348
 176600.000    0.322
 176650.000    0.344
 176700.000    0.393
 176750.000    0.258
 176800.000    0.407
 176850.000    0.322
 176900.000    0.268
 176950.000    0.351
 177000.000    0.285
 177050.000    0.295
 177100.000    0.296
 177150.000    0.340
 177200.000    0.289
 177250.000    0.340
 177300.000    0.347
 177350.000    0.304
 177400.000    0.428
 177450.000    0.354
 177500.000    0.293
 177550.000    0.374
 177600.000    0.370
 177650.000    0.331
 177700.000    0.422
 177750.000    0.327
 177800.000    0.362
 177850.000    0.397
 177900.000    0.328
 177950.000    0.378
 178000.000    0.377
 178050.000    0.339
 178100.000    0.371
 178150.000    0.332
 178200.000    0.445
 178250.000    0.373
 178300.000    0.350
 178350.000    0.366
 178400.000    0.376
 178450.000    0.380
 178500.000    0.334
 178550.000    0.378
 178600.000    0.358
 178650.000    0.353
 178700.000    0.329
 178750.000    0.389
 178800.000    0.374
 178850.000    0.300
 178900.000    0.380
 178950.000    0.397
 179000.000    0.429
 179050.000    0.370
 179100.000    0.344
 179150.000    0.347
 179200.000    0.315
 179250.000    0.328
 179300.000    0.407
 179350.000    0.395
 179400.000    0.403
 179450.000    0.428
 179500.000    0.418
 179550.000    0.388
 179600.000    0.356
 179650.000    0.383
 179700.000    0.417
 179750.000    0.315
 179800.000    0.402
 179850.000    0.388
 179900.000    0.384
 179950.000    0.399
 180000.000    0.376
 180050.000    0.406
 180100.000    0.391
 180150.000    0.418
 180200.000    0.406
 180250.000    0.335
 180300.000    0.322
 180350.000    0.355
 180400.000    0.385
 180450.000    0.364
 180500.000    0.363
 180550.000    0.305
 180600.000    0.333
 180650.000    0.391
 180700.000    0.399
 180750.000    0.372
 180800.000    0.307
 180850.000    0.351
 180900.000    0.342
 180950.000    0.362
 181000.000    0.316
 181050.000    0.348
 181100.000    0.336
 181150.000    0.370
 181200.000    0.318
 181250.000    0.365
 181300.000    0.412
 181350.000    0.398
 181400.000    0.368
 181450.000    0.389
 181500.000    0.355
 181550.000    0.302
 181600.000    0.355
 181650.000    0.369
 181700.000    0.338
 181750.000    0.366
 181800.000    0.270
 181850.000    0.308
 181900.000    0.390
 181950.000    0.332
 182000.000    0.411
 182050.000    0.287
 182100.000    0.388
 182150.000    0.382
 182200.000    0.303
 182250.000    0.403
 182300.000    0.321
 182350.000    0.314
 182400.000    0.282
 182450.000    0.341
 182500.000    0.346
 182550.000    0.321
 182600.000    0.389
 182650.000    0.340
 182700.000    0.334
 182750.000    0.445
 182800.000    0.447
 182850.000    0.348
 182900.000    0.353
 182950.000    0.338
 183000.000    0.353
 183050.000    0.390
 183100.000    0.381
 183150.000    0.298
 183200.000    0.375
 183250.000    0.287
 183300.000    0.396
 183350.000    0.387
 183400.000    0.334
 183450.000    0.386
 183500.000    0.318
 183550.000    0.333
 183600.000    0.315
 183650.000    0.329
 183700.000    0.391
 183750.000    0.392
 183800.000    0.435
 183850.000    0.294
 183900.000    0.312
 183950.000    0.363
 184000.000    0.357
 184050.000    0.315
 184100.000    0.382
 184150.000    0.319
 184200.000    0.341
 184250.000    0.339
 184300.000    0.417
 184350.000    0.364
 184400.000    0.354
 184450.000    0.273
 184500.000    0.308
 184550.000    0.364
 184600.000    0.337
 184650.000    0.386
 184700.000    0.344
 184750.000    0.390
 184800.000    0.399
 184850.000    0.362
 184900.000    0.405
 184950.000    0.405
 185000.000    0.353
 185050.000    0.402
 185100.000    0.361
 185150.000    0.341
 185200.000    0.355
 185250.000    0.342
 185300.000    0.311
 185350.000    0.307
 185400.000    0.353
 185450.000    0.358
 185500.000    0.317
 185550.000    0.278
 185600.000    0.333
 185650.000    0.372
 185700.000    0.367
 185750.000    0.371
 185800.000    0.293
 185850.000    0.318
 185900.000    0.351
 185950.000    0.358
 186000.000    0.333
 186050.000    0.367
 186100.000    0.340
 186150.000    0.403
 186200.000    0.293
 186250.000    0.339
 186300.000    0.307
 186350.000    0.404
 186400.000    0.354
 186450.000    0.372
 186500.000    0.325
 186550.000    0.434
 186600.000    0.296
 186650.000    0.379
 186700.000    0.416
 186750.000    0.334
 186800.000    0.329
 186850.000    0.360
 186900.000    0.280
 186950.000    0.350
 187000.000    0.323
 187050.000    0.312
 187100.000    0.351
 187150.000    0.382
 187200.000    0.415
 187250.000    0.330
 187300.000    0.374
 187350.000    0.325
 187400.000    0.386
 187450.000    0.429
 187500.000    0.360
 187550.000    0.376
 187600.000    0.396
 187650.000    0.330
 187700.000    0.414
 187750.000    0.371
 187800.000    0.315
 187850.000    0.319
 187900.000    0.280
 187950.000    0.378
 188000.000    0.189
 188050.000    0.167
 188100.000    0.252
 188150.000    0.323
 188200.000    0.381
 188250.000    0.387
 188300.000    0.344
 188350.000    0.406
 188400.000    0.327
 188450.000    0.307
 188500.000    0.383
 188550.000    0.368
 188600.000    0.415
 188650.000    0.397
 188700.000    0.311
 188750.000    0.376
 188800.000    0.393
 188850.000    0.416
 188900.000    0.374
 188950.000    0.361
 189000.000    0.393
 189050.000    0.389
 189100.000    0.395
 189150.000    0.412
 189200.000    0.348
 189250.000    0.336
 189300.000    0.365
 189350.000    0.342
 189400.000    0.307
 189450.000    0.411
 189500.000    0.368
 189550.000    0.399
 189600.000    0.349
 189650.000    0.412
 189700.000    0.389
 189750.000    0.391
 189800.000    0.407
 189850.000    0.427
 189900.000    0.431
 189950.000    0.428
 190000.000    0.429
 190050.000    0.351
 190100.000    0.424
 190150.000    0.371
 190200.000    0.424
 190250.000    0.375
 190300.000    0.413
 190350.000    0.272
 190400.000    0.348
 190450.000    0.342
 190500.000    0.349
 190550.000    0.355
 190600.000    0.384
 190650.000    0.362
 190700.000    0.401
 190750.000    0.352
 190800.000    0.364
 190850.000    0.402
 190900.000    0.306
 190950.000    0.337
 191000.000    0.410
 191050.000    0.379
 191100.000    0.344
 191150.000    0.384
 191200.000    0.364
 191250.000    0.333
 191300.000    0.350
 191350.000    0.320
 191400.000    0.385
 191450.000    0.433
 191500.000    0.305
 191550.000    0.314
 191600.000    0.342
 191650.000    0.355
 191700.000    0.361
 191750.000    0.334
 191800.000    0.332
 191850.000    0.338
 191900.000    0.411
 191950.000    0.408
 192000.000    0.419
 192050.000    0.411
 192100.000    0.378
 192150.000    0.358
 192200.000    0.402
 192250.000    0.296
 192300.000    0.328
 192350.000    0.332
 192400.000    0.297
 192450.000    0.351
 192500.000    0.422
 192550.000    0.251
 192600.000    0.324
 192650.000    0.353
 192700.000    0.327
 192750.000    0.332
 192800.000    0.379
 192850.000    0.407
 192900.000    0.374
 192950.000    0.342
 193000.000    0.374
 193050.000    0.311
 193100.000    0.403
 193150.000    0.330
 193200.000    0.310
 193250.000    0.374
 193300.000    0.410
 193350.000    0.321
 193400.000    0.330
 193450.000    0.376
 193500.000    0.440
 193550.000    0.409
 193600.000    0.322
 193650.000    0.344
 193700.000    0.325
 193750.000    0.364
 193800.000    0.272
 193850.000    0.291
 193900.000    0.348
 193950.000    0.344
 194000.000    0.386
 194050.000    0.317
 194100.000    0.420
 194150.000    0.358
 194200.000    0.320
 194250.000    0.336
 194300.000    0.336
 194350.000    0.379
 194400.000    0.358
 194450.000    0.306
 194500.000    0.341
 194550.000    0.383
 194600.000    0.323
 194650.000    0.369
 194700.000    0.380
 194750.000    0.336
 194800.000    0.357
 194850.000    0.360
 194900.000    0.304
 194950.000    0.224
 195000.000    0.199
 195050.000    0.218
 195100.000    0.224
 195150.000    0.186
 195200.000    0.221
 195250.000    0.303
 195300.000    0.247
 195350.000    0.242
 195400.000    0.261
 195450.000    0.263
 195500.000    0.243
 195550.000    0.245
 195600.000    0.170
 195650.000    0.213
 195700.000    0.259
 195750.000    0.256
 195800.000    0.217
 195850.000    0.283
 195900.000    0.222
 195950.000    0.281
 196000.000    0.358
 196050.000    0.329
 196100.000    0.323
 196150.000    0.356
 196200.000    0.334
 196250.000    0.343
 196300.000    0.354
 196350.000    0.278
 196400.000    0.385
 196450.000    0.348
 196500.000    0.352
 196550.000    0.376
 196600.000    0.302
 196650.000    0.375
 196700.000    0.364
 196750.000    0.355
 196800.000    0.387
 196850.000    0.390
 196900.000    0.352
 196950.000    0.391
 197000.000    0.369
 197050.000    0.325
 197100.000    0.381
 197150.000    0.395
 197200.000    0.427
 197250.000    0.337
 197300.000    0.298
 197350.000    0.311
 197400.000    0.352
 197450.000    0.351
 197500.000    0.441
 197550.000    0.367
 197600.000    0.372
 197650.000    0.365
 197700.000    0.400
 197750.000    0.348
 197800.000    0.374
 197850.000    0.447
 197900.000    0.413
 197950.000    0.354
 198000.000    0.400
 198050.000    0.384
 198100.000    0.419
 198150.000    0.358
 198200.000    0.341
 198250.000    0.382
 198300.000    0.372
 198350.000    0.347
 198400.000    0.324
 198450.000    0.309
 198500.000    0.342
 198550.000    0.314
 198600.000    0.313
 198650.000    0.332
 198700.000    0.320
 198750.000    0.396
 198800.000    0.340
 198850.000    0.332
 198900.000    0.345
 198950.000    0.359
 199000.000    0.318
 199050.000    0.354
 199100.000    0.360
 199150.000    0.408
 199200.000    0.334
 199250.000    0.344
 199300.000    0.385
 199350.000    0.398
 199400.000    0.341
 199450.000    0.364
 199500.000    0.413
 199550.000    0.367
 199600.000    0.391
 199650.000    0.394
 199700.000    0.385
 199750.000    0.389
 199800.000    0.307
 199850.000    0.386
 199900.000    0.365
 199950.000    0.319
 200000.000    0.384
 200050.000    0.353
 200100.000    0.350
 200150.000    0.414
 200200.000    0.382
 200250.000    0.341
 200300.000    0.408
 200350.000    0.450
 200400.000    0.352
 200450.000    0.341
 200500.000    0.340
 200550.000    0.322
 200600.000    0.392
 200650.000    0.449
 200700.000    0.444
 200750.000    0.356
 200800.000    0.392
 200850.000    0.382
 200900.000    0.387
 200950.000    0.354
 201000.000    0.377
 201050.000    0.388
 201100.000    0.356
 201150.000    0.377
 201200.000    0.393
 201250.000    0.400
 201300.000    0.334
 201350.000    0.392
 201400.000    0.397
 201450.000    0.356
 201500.000    0.374
 201550.000    0.408
 201600.000    0.405
 201650.000    0.349
 201700.000    0.354
 201750.000    0.394
 201800.000    0.391
 201850.000    0.391
 201900.000    0.381
 201950.000    0.338
 202000.000    0.378
 202050.000    0.407
 202100.000    0.433
 202150.000    0.407
 202200.000    0.373
 202250.000    0.325
 202300.000    0.359
 202350.000    0.380
 202400.000    0.368
 202450.000    0.439
 202500.000    0.383
 202550.000    0.374
 202600.000    0.425
 202650.000    0.364
 202700.000    0.380
 202750.000    0.375
 202800.000    0.400
 202850.000    0.365
 202900.000    0.402
 202950.000    0.428
 203000.000    0.391
 203050.000    0.345
 203100.000    0.411
 203150.000    0.372
 203200.000    0.380
 203250.000    0.391
 203300.000    0.360
 203350.000    0.337
 203400.000    0.353
 203450.000    0.322
 203500.000    0.408
 203550.000    0.384
 203600.000    0.360
 203650.000    0.351
 203700.000    0.369
 203750.000    0.350
 203800.000    0.397
 203850.000    0.427
 203900.000    0.400
 203950.000    0.365
 204000.000    0.352
 204050.000    0.354
 204100.000    0.331
 204150.000    0.306
 204200.000    0.389
 204250.000    0.374
 204300.000    0.382
 204350.000    0.372
 204400.000    0.371
 204450.000    0.375
 204500.000    0.362
 204550.000    0.307
 204600.000    0.371
 204650.000    0.329
 204700.000    0.395
 204750.000    0.366
 204800.000    0.374
 204850.000    0.338
 204900.000    0.447
 204950.000    0.360
 205000.000    0.332
 205050.000    0.390
 205100.000    0.376
 205150.000    0.332
 205200.000    0.344
 205250.000    0.337
 205300.000    0.379
 205350.000    0.373
 205400.000    0.387
 205450.000    0.396
 205500.000    0.378
 205550.000    0.429
 205600.000    0.264
 205650.000    0.442
 205700.000    0.328
 205750.000    0.346
 205800.000    0.332
 205850.000    0.304
 205900.000    0.419
 205950.000    0.318
 206000.000    0.411
 206050.000    0.385
 206100.000    0.400
 206150.000    0.396
 206200.000    0.362
 206250.000    0.328
 206300.000    0.336
 206350.000    0.355
 206400.000    0.344
 206450.000    0.360
 206500.000    0.334
 206550.000    0.346
 206600.000    0.323
 206650.000    0.360
 206700.000    0.354
 206750.000    0.356
 206800.000    0.376
 206850.000    0.406
 206900.000    0.370
 206950.000    0.337
 207000.000    0.373
 207050.000    0.379
 207100.000    0.412
 207150.000    0.408
 207200.000    0.412
 207250.000    0.361
 207300.000    0.323
 207350.000    0.337
 207400.000    0.388
 207450.000    0.316
 207500.000    0.336
 207550.000    0.336
 207600.000    0.426
 207650.000    0.358
 207700.000    0.349
 207750.000    0.390
 207800.000    0.341
 207850.000    0.355
 207900.000    0.305
 207950.000    0.380
 208000.000    0.350
 208050.000    0.337
 208100.000    0.404
 208150.000    0.356
 208200.000    0.381
 208250.000    0.340
 208300.000    0.367
 208350.000    0.335
 208400.000    0.372
 208450.000    0.387
 208500.000    0.331
 208550.000    0.357
 208600.000    0.312
 208650.000    0.332
 208700.000    0.301
 208750.000    0.319
 208800.000    0.331
 208850.000    0.356
 208900.000    0.328
 208950.000    0.341
 209000.000    0.342
 209050.000    0.373
 209100.000    0.374
 209150.000    0.369
 209200.000    0.399
 209250.000    0.339
 209300.000    0.359
 209350.000    0.349
 209400.000    0.351
 209450.000    0.310
 209500.000    0.368
 209550.000    0.268
 209600.000    0.353
 209650.000    0.372
 209700.000    0.335
 209750.000    0.371
 209800.000    0.382
 209850.000    0.356
 209900.000    0.376
 209950.000    0.322
 210000.000    0.364
 210050.000    0.357
 210100.000    0.395
 210150.000    0.294
 210200.000    0.425
 210250.000    0.301
 210300.000    0.369
 210350.000    0.364
 210400.000    0.381
 210450.000    0.374
 210500.000    0.359
 210550.000    0.366
 210600.000    0.314
 210650.000    0.375
 210700.000    0.375
 210750.000    0.403
 210800.000    0.348
 210850.000    0.391
 210900.000    0.393
 210950.000    0.376
 211000.000    0.297
 211050.000    0.386
 211100.000    0.380
 211150.000    0.460
 211200.000    0.393
 211250.000    0.394
 211300.000    0.383
 211350.000    0.398
 211400.000    0.347
 211450.000    0.368
 211500.000    0.402
 211550.000    0.355
 211600.000    0.431
 211650.000    0.392
 211700.000    0.406
 211750.000    0.352
 211800.000    0.385
 211850.000    0.394
 211900.000    0.345
 211950.000    0.388
 212000.000    0.378
 212050.000    0.383
 212100.000    0.407
 212150.000    0.399
 212200.000    0.371
 212250.000    0.345
 212300.000    0.392
 212350.000    0.375
 212400.000    0.379
 212450.000    0.351
 212500.000    0.305
 212550.000    0.360
 212600.000    0.323
 212650.000    0.416
 212700.000    0.383
 212750.000    0.397
 212800.000    0.392
 212850.000    0.397
 212900.000    0.354
 212950.000    0.368
 213000.000    0.376
 213050.000    0.363
 213100.000    0.393
 213150.000    0.327
 213200.000    0.309
 213250.000    0.357
 213300.000    0.400
 213350.000    0.327
 213400.000    0.336
 213450.000    0.359
 213500.000    0.350
 213550.000    0.361
 213600.000    0.408
 213650.000    0.358
 213700.000    0.341
 213750.000    0.288
 213800.000    0.381
 213850.000    0.369
 213900.000    0.359
 213950.000    0.271
 214000.000    0.373
 214050.000    0.394
 214100.000    0.338
 214150.000    0.449
 214200.000    0.335
 214250.000    0.374
 214300.000    0.371
 214350.000    0.422
 214400.000    0.406
 214450.000    0.346
 214500.000    0.343
 214550.000    0.313
 214600.000    0.441
 214650.000    0.377
 214700.000    0.341
 214750.000    0.335
 214800.000    0.321
 214850.000    0.296
 214900.000    0.323
 214950.000    0.352
 215000.000    0.372
 215050.000    0.386
 215100.000    0.337
 215150.000    0.382
 215200.000    0.323
 215250.000    0.357
 215300.000    0.382
 215350.000    0.326
 215400.000    0.398
 215450.000    0.261
 215500.000    0.323
 215550.000    0.376
 215600.000    0.360
 215650.000    0.369
 215700.000    0.391
 215750.000    0.382
 215800.000    0.351
 215850.000    0.332
 215900.000    0.403
 215950.000    0.416
 216000.000    0.402
 216050.000    0.353
 216100.000    0.362
 216150.000    0.342
 216200.000    0.401
 216250.000    0.356
 216300.000    0.408
 216350.000    0.437
 216400.000    0.414
 216450.000    0.377
 216500.000    0.406
 216550.000    0.392
 216600.000    0.406
 216650.000    0.372
 216700.000    0.399
 216750.000    0.347
 216800.000    0.379
 216850.000    0.343
 216900.000    0.318
 216950.000    0.321
 217000.000    0.395
 217050.000    0.350
 217100.000    0.350
 217150.000    0.342
 217200.000    0.321
 217250.000    0.343
 217300.000    0.372
 217350.000    0.394
 217400.000    0.423
 217450.000    0.404
 217500.000    0.373
 217550.000    0.345
 217600.000    0.329
 217650.000    0.397
 217700.000    0.301
 217750.000    0.330
 217800.000    0.353
 217850.000    0.369
 217900.000    0.282
 217950.000    0.304
 218000.000    0.362
 218050.000    0.351
 218100.000    0.350
 218150.000    0.275
 218200.000    0.296
 218250.000    0.383
 218300.000    0.352
 218350.000    0.367
 218400.000    0.384
 218450.000    0.420
 218500.000    0.413
 218550.000    0.340
 218600.000    0.403
 218650.000    0.389
 218700.000    0.419
 218750.000    0.370
 218800.000    0.341
 218850.000    0.407
 218900.000    0.379
 218950.000    0.303
 219000.000    0.385
 219050.000    0.377
 219100.000    0.360
 219150.000    0.369
 219200.000    0.365
 219250.000    0.410
 219300.000    0.324
 219350.000    0.378
 219400.000    0.349
 219450.000    0.300
 219500.000    0.352
 219550.000    0.338
 219600.000    0.306
 219650.000    0.348
 219700.000    0.320
 219750.000    0.362
 219800.000    0.364
 219850.000    0.340
 219900.000    0.353
 219950.000    0.338
 220000.000    0.318
 220050.000    0.425
 220100.000    0.347
 220150.000    0.317
 220200.000    0.393
 220250.000    0.323
 220300.000    0.370
 220350.000    0.339
 220400.000    0.314
 220450.000    0.365
 220500.000    0.316
 220550.000    0.338
 220600.000    0.351
 220650.000    0.328
 220700.000    0.287
 220750.000    0.354
 220800.000    0.380
 220850.000    0.304
 220900.000    0.346
 220950.000    0.304
 221000.000    0.371
 221050.000    0.361
 221100.000    0.322
 221150.000    0.377
 221200.000    0.321
 221250.000    0.333
 221300.000    0.375
 221350.000    0.349
 221400.000    0.331
 221450.000    0.345
 221500.000    0.377
 221550.000    0.336
 221600.000    0.361
 221650.000    0.336
 221700.000    0.311
 221750.000    0.334
 221800.000    0.347
 221850.000    0.333
 221900.000    0.372
 221950.000    0.311
 222000.000    0.295
 222050.000    0.272
 222100.000    0.304
 222150.000    0.267
 222200.000    0.323
 222250.000    0.296
 222300.000    0.430
 222350.000    0.345
 222400.000    0.339
 222450.000    0.331
 222500.000    0.292
 222550.000    0.287
 222600.000    0.361
 222650.000    0.362
 222700.000    0.338
 222750.000    0.332
 222800.000    0.322
 222850.000    0.335
 222900.000    0.391
 222950.000    0.302
 223000.000    0.360
 223050.000    0.352
 223100.000    0.306
 223150.000    0.357
 223200.000    0.359
 223250.000    0.326
 223300.000    0.386
 223350.000    0.281
 223400.000    0.359
 223450.000    0.320
 223500.000    0.285
 223550.000    0.386
 223600.000    0.312
 223650.000    0.445
 223700.000    0.320
 223750.000    0.355
 223800.000    0.309
 223850.000    0.365
 223900.000    0.343
 223950.000    0.284
 224000.000    0.315
 224050.000    0.305
 224100.000    0.352
 224150.000    0.325
 224200.000    0.395
 224250.000    0.439
 224300.000    0.326
 224350.000    0.361
 224400.000    0.351
 224450.000    0.315
 224500.000    0.339
 224550.000    0.407
 224600.000    0.274
 224650.000    0.432
 224700.000    0.326
 224750.000    0.321
 224800.000    0.381
 224850.000    0.339
 224900.000    0.338
 224950.000    0.248
 225000.000    0.359
 225050.000    0.369
 225100.000    0.323
 225150.000    0.357
 225200.000    0.320
 225250.000    0.310
 225300.000    0.393
 225350.000    0.327
 225400.000    0.309
 225450.000    0.368
 225500.000    0.393
 225550.000    0.370
 225600.000    0.360
 225650.000    0.355
 225700.000    0.350
 225750.000    0.350
 225800.000    0.364
 225850.000    0.376
 225900.000    0.389
 225950.000    0.353
 226000.000    0.357
 226050.000    0.289
 226100.000    0.323
 226150.000    0.406
 226200.000    0.397
 226250.000    0.358
 226300.000    0.347
 226350.000    0.329
 226400.000    0.364
 226450.000    0.412
 226500.000    0.338
 226550.000    0.335
 226600.000    0.360
 226650.000    0.367
 226700.000    0.300
 226750.000    0.399
 226800.000    0.335
 226850.000    0.379
 226900.000    0.357
 226950.000    0.361
 227000.000    0.426
 227050.000    0.415
 227100.000    0.395
 227150.000    0.378
 227200.000    0.377
 227250.000    0.395
 227300.000    0.409
 227350.000    0.389
 227400.000    0.383
 227450.000    0.428
 227500.000    0.374
 227550.000    0.443
 227600.000    0.381
 227650.000    0.334
 227700.000    0.352
 227750.000    0.357
 227800.000    0.385
 227850.000    0.399
 227900.000    0.379
 227950.000    0.384
 228000.000    0.420
 228050.000    0.343
 228100.000    0.318
 228150.000    0.384
 228200.000    0.411
 228250.000    0.442
 228300.000    0.379
 228350.000    0.321
 228400.000    0.346
 228450.000    0.368
 228500.000    0.318
 228550.000    0.366
 228600.000    0.394
 228650.000    0.365
 228700.000    0.351
 228750.000    0.399
 228800.000    0.430
 228850.000    0.410
 228900.000    0.402
 228950.000    0.378
 229000.000    0.355
 229050.000    0.365
 229100.000    0.346
 229150.000    0.336
 229200.000    0.404
 229250.000    0.370
 229300.000    0.337
 229350.000    0.335
 229400.000    0.358
 229450.000    0.330
 229500.000    0.351
 229550.000    0.374
 229600.000    0.346
 229650.000    0.408
 229700.000    0.365
 229750.000    0.358
 229800.000    0.397
 229850.000    0.428
 229900.000    0.315
 229950.000    0.329
 230000.000    0.397
 230050.000    0.392
 230100.000    0.323
 230150.000    0.366
 230200.000    0.341
 230250.000    0.331
 230300.000    0.324
 230350.000    0.325
 230400.000    0.349
 230450.000    0.344
 230500.000    0.346
 230550.000    0.386
 230600.000    0.323
 230650.000    0.288
 230700.000    0.315
 230750.000    0.320
 230800.000    0.374
 230850.000    0.361
 230900.000    0.305
 230950.000    0.363
 231000.000    0.423
 231050.000    0.399
 231100.000    0.290
 231150.000    0.395
 231200.000    0.375
 231250.000    0.292
 231300.000    0.319
 231350.000    0.330
 231400.000    0.347
 231450.000    0.407
 231500.000    0.367
 231550.000    0.299
 231600.000    0.360
 231650.000    0.410
 231700.000    0.374
 231750.000    0.378
 231800.000    0.368
 231850.000    0.346
 231900.000    0.357
 231950.000    0.388
 232000.000    0.368
 232050.000    0.422
 232100.000    0.344
 232150.000    0.457
 232200.000    0.394
 232250.000    0.270
 232300.000    0.343
 232350.000    0.303
 232400.000    0.287
 232450.000    0.389
 232500.000    0.406
 232550.000    0.347
 232600.000    0.304
 232650.000    0.300
 232700.000    0.306
 232750.000    0.332
 232800.000    0.337
 232850.000    0.377
 232900.000    0.304
 232950.000    0.359
 233000.000    0.382
 233050.000    0.311
 233100.000    0.371
 233150.000    0.387
 233200.000    0.334
 233250.000    0.351
 233300.000    0.374
 233350.000    0.327
 233400.000    0.328
 233450.000    0.359
 233500.000    0.336
 233550.000    0.349
 233600.000    0.336
 233650.000    0.346
 233700.000    0.382
 233750.000    0.316
 233800.000    0.348
 233850.000    0.343
 233900.000    0.356
 233950.000    0.325
 234000.000    0.340
 234050.000    0.324
 234100.000    0.320
 234150.000    0.348
 234200.000    0.275
 234250.000    0.408
 234300.000    0.367
 234350.000    0.388
 234400.000    0.333
 234450.000    0.363
 234500.000    0.342
 234550.000    0.366
 234600.000    0.337
 234650.000    0.363
 234700.000    0.373
 234750.000    0.368
 234800.000    0.343
 234850.000    0.352
 234900.000    0.366
 234950.000    0.379
 235000.000    0.389
 235050.000    0.346
 235100.000    0.373
 235150.000    0.302
 235200.000    0.351
 235250.000    0.367
 235300.000    0.363
 235350.000    0.367
 235400.000    0.327
 235450.000    0.367
 235500.000    0.386
 235550.000    0.347
 235600.000    0.376
 235650.000    0.297
 235700.000    0.230
 235750.000    0.310
 235800.000    0.275
 235850.000    0.326
 235900.000    0.317
 235950.000    0.352
 236000.000    0.344
 236050.000    0.380
 236100.000    0.341
 236150.000    0.365
 236200.000    0.439
 236250.000    0.389
 236300.000    0.406
 236350.000    0.327
 236400.000    0.357
 236450.000    0.394
 236500.000    0.371
 236550.000    0.293
 236600.000    0.431
 236650.000    0.391
 236700.000    0.400
 236750.000    0.366
 236800.000    0.382
 236850.000    0.303
 236900.000    0.332
 236950.000    0.359
 237000.000    0.423
 237050.000    0.375
 237100.000    0.398
 237150.000    0.389
 237200.000    0.362
 237250.000    0.366
 237300.000    0.320
 237350.000    0.311
 237400.000    0.306
 237450.000    0.355
 237500.000    0.345
 237550.000    0.341
 237600.000    0.377
 237650.000    0.364
 237700.000    0.388
 237750.000    0.313
 237800.000    0.274
 237850.000    0.338
 237900.000    0.358
 237950.000    0.366
 238000.000    0.341
 238050.000    0.338
 238100.000    0.287
 238150.000    0.351
 238200.000    0.404
 238250.000    0.376
 238300.000    0.308
 238350.000    0.346
 238400.000    0.351
 238450.000    0.351
 238500.000    0.389
 238550.000    0.327
 238600.000    0.386
 238650.000    0.418
 238700.000    0.385
 238750.000    0.361
 238800.000    0.444
 238850.000    0.431
 238900.000    0.413
 238950.000    0.381
 239000.000    0.395
 239050.000    0.388
 239100.000    0.329
 239150.000    0.376
 239200.000    0.393
 239250.000    0.406
 239300.000    0.407
 239350.000    0.388
 239400.000    0.364
 239450.000    0.420
 239500.000    0.348
 239550.000    0.369
 239600.000    0.372
 239650.000    0.425
 239700.000    0.435
 239750.000    0.361
 239800.000    0.391
 239850.000    0.360
 239900.000    0.371
 239950.000    0.301
 240000.000    0.353
 240050.000    0.378
 240100.000    0.374
 240150.000    0.298
 240200.000    0.380
 240250.000    0.374
 240300.000    0.438
 240350.000    0.417
 240400.000    0.449
 240450.000    0.365
 240500.000    0.352
 240550.000    0.429
 240600.000    0.300
 240650.000    0.401
 240700.000    0.343
 240750.000    0.404
 240800.000    0.334
 240850.000    0.317
 240900.000    0.419
 240950.000    0.418
 241000.000    0.345
 241050.000    0.311
 241100.000    0.341
 241150.000    0.362
 241200.000    0.389
 241250.000    0.388
 241300.000    0.392
 241350.000    0.346
 241400.000    0.340
 241450.000    0.361
 241500.000    0.362
 241550.000    0.320
 241600.000    0.368
 241650.000    0.293
 241700.000    0.356
 241750.000    0.347
 241800.000    0.338
 241850.000    0.359
 241900.000    0.316
 241950.000    0.421
 242000.000    0.340
 242050.000    0.435
 242100.000    0.308
 242150.000    0.372
 242200.000    0.341
 242250.000    0.450
 242300.000    0.412
 242350.000    0.374
 242400.000    0.384
 242450.000    0.380
 242500.000    0.394
 242550.000    0.342
 242600.000    0.357
 242650.000    0.304
 242700.000    0.380
 242750.000    0.323
 242800.000    0.356
 242850.000    0.362
 242900.000    0.356
 242950.000    0.398
 243000.000    0.371
 243050.000    0.355
 243100.000    0.371
 243150.000    0.350
 243200.000    0.379
 243250.000    0.386
 243300.000    0.322
 243350.000    0.354
 243400.000    0.327
 243450.000    0.360
 243500.000    0.357
 243550.000    0.392
 243600.000    0.359
 243650.000    0.340
 243700.000    0.311
 243750.000    0.392
 243800.000    0.339
 243850.000    0.371
 243900.000    0.370
 243950.000    0.339
 244000.000    0.360
 244050.000    0.387
 244100.000    0.389
 244150.000    0.361
 244200.000    0.309
 244250.000    0.327
 244300.000    0.366
 244350.000    0.396
 244400.000    0.292
 244450.000    0.313
 244500.000    0.361
 244550.000    0.365
 244600.000    0.309
 244650.000    0.403
 244700.000    0.356
 244750.000    0.369
 244800.000    0.422
 244850.000    0.330
 244900.000    0.409
 244950.000    0.341
 245000.000    0.426
 245050.000    0.342
 245100.000    0.447
 245150.000    0.382
 245200.000    0.390
 245250.000    0.378
 245300.000    0.399
 245350.000    0.359
 245400.000    0.378
 245450.000    0.346
 245500.000    0.345
 245550.000    0.375
 245600.000    0.403
 245650.000    0.333
 245700.000    0.388
 245750.000    0.371
 245800.000    0.369
 245850.000    0.313
 245900.000    0.356
 245950.000    0.333
 246000.000    0.371
 246050.000    0.299
 246100.000    0.311
 246150.000    0.335
 246200.000    0.411
 246250.000    0.368
 246300.000    0.400
 246350.000    0.463
 246400.000    0.406
 246450.000    0.344
 246500.000    0.348
 246550.000    0.392
 246600.000    0.401
 246650.000    0.406
 246700.000    0.404
 246750.000    0.333
 246800.000    0.363
 246850.000    0.364
 246900.000    0.347
 246950.000    0.352
 247000.000    0.392
 247050.000    0.401
 247100.000    0.382
 247150.000    0.294
 247200.000    0.331
 247250.000    0.388
 247300.000    0.373
 247350.000    0.356
 247400.000    0.330
 247450.000    0.333
 247500.000    0.326
 247550.000    0.327
 247600.000    0.336
 247650.000    0.331
 247700.000    0.354
 247750.000    0.366
 247800.000    0.295
 247850.000    0.351
 247900.000    0.361
 247950.000    0.337
 248000.000    0.347
 248050.000    0.380
 248100.000    0.353
 248150.000    0.387
 248200.000    0.357
 248250.000    0.352
 248300.000    0.419
 248350.000    0.342
 248400.000    0.412
 248450.000    0.391
 248500.000    0.323
 248550.000    0.369
 248600.000    0.351
 248650.000    0.337
 248700.000    0.360
 248750.000    0.346
 248800.000    0.318
 248850.000    0.363
 248900.000    0.339
 248950.000    0.357
 249000.000    0.384
 249050.000    0.334
 249100.000    0.371
 249150.000    0.362
 249200.000    0.308
 249250.000    0.408
 249300.000    0.357
 249350.000    0.315
 249400.000    0.371
 249450.000    0.375
 249500.000    0.321
 249550.000    0.405
 249600.000    0.380
 249650.000    0.337
 249700.000    0.346
 249750.000    0.381
 249800.000    0.359
 249850.000    0.340
 249900.000    0.409
 249950.000    0.384
 250000.000    0.373
 250050.000    0.351
 250100.000    0.422
 250150.000    0.361
 250200.000    0.324
 250250.000    0.343
 250300.000    0.391
 250350.000    0.354
 250400.000    0.344
 250450.000    0.357
 250500.000    0.325
 250550.000    0.393
 250600.000    0.391
 250650.000    0.308
 250700.000    0.302
 250750.000    0.371
 250800.000    0.437
 250850.000    0.356
 250900.000    0.360
 250950.000    0.362
 251000.000    0.391
 251050.000    0.346
 251100.000    0.389
 251150.000    0.406
 251200.000    0.284
 251250.000    0.369
 251300.000    0.365
 251350.000    0.349
 251400.000    0.373
 251450.000    0.340
 251500.000    0.414
 251550.000    0.367
 251600.000    0.374
 251650.000    0.415
 251700.000    0.402
 251750.000    0.398
 251800.000    0.371
 251850.000    0.364
 251900.000    0.381
 251950.000    0.386
 252000.000    0.323
 252050.000    0.443
 252100.000    0.346
 252150.000    0.366
 252200.000    0.361
 252250.000    0.342
 252300.000    0.413
 252350.000    0.370
 252400.000    0.374
 252450.000    0.304
 252500.000    0.307
 252550.000    0.388
 252600.000    0.414
 252650.000    0.377
 252700.000    0.396
 252750.000    0.407
 252800.000    0.361
 252850.000    0.435
 252900.000    0.415
 252950.000    0.437
 253000.000    0.406
 253050.000    0.399
 253100.000    0.341
 253150.000    0.410
 253200.000    0.413
 253250.000    0.415
 253300.000    0.390
 253350.000    0.427
 253400.000    0.429
 253450.000    0.403
 253500.000    0.418
 253550.000    0.445
 253600.000    0.411
 253650.000    0.358
 253700.000    0.379
 253750.000    0.413
 253800.000    0.353
 253850.000    0.379
 253900.000    0.417
 253950.000    0.322
 254000.000    0.388
 254050.000    0.368
 254100.000    0.419
 254150.000    0.367
 254200.000    0.406
 254250.000    0.404
 254300.000    0.364
 254350.000    0.297
 254400.000    0.334
 254450.000    0.344
 254500.000    0.376
 254550.000    0.315
 254600.000    0.338
 254650.000    0.453
 254700.000    0.403
 254750.000    0.410
 254800.000    0.379
 254850.000    0.369
 254900.000    0.388
 254950.000    0.426
 255000.000    0.354
 255050.000    0.410
 255100.000    0.349
 255150.000    0.362
 255200.000    0.325
 255250.000    0.381
 255300.000    0.399
 255350.000    0.421
 255400.000    0.381
 255450.000    0.360
 255500.000    0.441
 255550.000    0.416
 255600.000    0.403
 255650.000    0.345
 255700.000    0.423
 255750.000    0.390
 255800.000    0.400
 255850.000    0.424
 255900.000    0.396
 255950.000    0.325
 256000.000    0.427
 256050.000    0.417
 256100.000    0.405
 256150.000    0.369
 256200.000    0.348
 256250.000    0.341
 256300.000    0.345
 256350.000    0.394
 256400.000    0.352
 256450.000    0.369
 256500.000    0.370
 256550.000    0.386
 256600.000    0.362
 256650.000    0.405
 256700.000    0.420
 256750.000    0.447
 256800.000    0.326
 256850.000    0.326
 256900.000    0.377
 256950.000    0.364
 257000.000    0.373
 257050.000    0.341
 257100.000    0.337
 257150.000    0.388
 257200.000    0.373
 257250.000    0.319
 257300.000    0.305
 257350.000    0.444
 257400.000    0.387
 257450.000    0.403
 257500.000    0.332
 257550.000    0.389
 257600.000    0.375
 257650.000    0.337
 257700.000    0.407
 257750.000    0.346
 257800.000    0.403
 257850.000    0.420
 257900.000    0.367
 257950.000    0.400
 258000.000    0.390
 258050.000    0.337
 258100.000    0.297
 258150.000    0.375
 258200.000    0.333
 258250.000    0.379
 258300.000    0.366
 258350.000    0.369
 258400.000    0.325
 258450.000    0.343
 258500.000    0.343
 258550.000    0.387
 258600.000    0.392
 258650.000    0.369
 258700.000    0.355
 258750.000    0.425
 258800.000    0.419
 258850.000    0.434
 258900.000    0.359
 258950.000    0.389
 259000.000    0.431
 259050.000    0.356
 259100.000    0.406
 259150.000    0.352
 259200.000    0.390
 259250.000    0.376
 259300.000    0.352
 259350.000    0.363
 259400.000    0.412
 259450.000    0.374
 259500.000    0.345
 259550.000    0.329
 259600.000    0.388
 259650.000    0.357
 259700.000    0.315
 259750.000    0.391
 259800.000    0.430
 259850.000    0.403
 259900.000    0.422
 259950.000    0.386
 260000.000    0.305
 260050.000    0.410
 260100.000    0.375
 260150.000    0.356
 260200.000    0.341
 260250.000    0.441
 260300.000    0.354
 260350.000    0.435
 260400.000    0.353
 260450.000    0.329
 260500.000    0.357
 260550.000    0.347
 260600.000    0.357
 260650.000    0.383
 260700.000    0.365
 260750.000    0.311
 260800.000    0.349
 260850.000    0.317
 260900.000    0.435
 260950.000    0.410
 261000.000    0.419
 261050.000    0.385
 261100.000    0.381
 261150.000    0.384
 261200.000    0.402
 261250.000    0.434
 261300.000    0.451
 261350.000    0.346
 261400.000    0.394
 261450.000    0.292
 261500.000    0.395
 261550.000    0.396
 261600.000    0.386
 261650.000    0.405
 261700.000    0.401
 261750.000    0.413
 261800.000    0.372
 261850.000    0.327
 261900.000    0.338
 261950.000    0.369
 262000.000    0.297
 262050.000    0.368
 262100.000    0.352
 262150.000    0.414
 262200.000    0.404
 262250.000    0.350
 262300.000    0.340
 262350.000    0.392
 262400.000    0.370
 262450.000    0.316
 262500.000    0.388
 262550.000    0.354
 262600.000    0.362
 262650.000    0.402
 262700.000    0.374
 262750.000    0.432
 262800.000    0.420
 262850.000    0.408
 262900.000    0.405
 262950.000    0.384
 263000.000    0.389
 263050.000    0.374
 263100.000    0.384
 263150.000    0.343
 263200.000    0.409
 263250.000    0.294
 263300.000    0.416
 263350.000    0.393
 263400.000    0.417
 263450.000    0.395
 263500.000    0.374
 263550.000    0.409
 263600.000    0.347
 263650.000    0.305
 263700.000    0.408
 263750.000    0.434
 263800.000    0.358
 263850.000    0.381
 263900.000    0.348
 263950.000    0.430
 264000.000    0.350
 264050.000    0.387
 264100.000    0.375
 264150.000    0.360
 264200.000    0.321
 264250.000    0.405
 264300.000    0.416
 264350.000    0.388
 264400.000    0.394
 264450.000    0.347
 264500.000    0.392
 264550.000    0.322
 264600.000    0.372
 264650.000    0.339
 264700.000    0.329
 264750.000    0.344
 264800.000    0.450
 264850.000    0.361
 264900.000    0.436
 264950.000    0.328
 265000.000    0.338
 265050.000    0.375
 265100.000    0.420
 265150.000    0.343
 265200.000    0.356
 265250.000    0.348
 265300.000    0.376
 265350.000    0.407
 265400.000    0.346
 265450.000    0.337
 265500.000    0.427
 265550.000    0.393
 265600.000    0.360
 265650.000    0.365
 265700.000    0.345
 265750.000    0.396
 265800.000    0.420
 265850.000    0.435
 265900.000    0.335
 265950.000    0.366
 266000.000    0.392
 266050.000    0.405
 266100.000    0.371
 266150.000    0.438
 266200.000    0.356
 266250.000    0.404
 266300.000    0.368
 266350.000    0.382
 266400.000    0.353
 266450.000    0.401
 266500.000    0.391
 266550.000    0.338
 266600.000    0.386
 266650.000    0.351
 266700.000    0.433
 266750.000    0.438
 266800.000    0.432
 266850.000    0.408
 266900.000    0.360
 266950.000    0.401
 267000.000    0.419
 267050.000    0.414
 267100.000    0.411
 267150.000    0.368
 267200.000    0.402
 267250.000    0.351
 267300.000    0.385
 267350.000    0.365
 267400.000    0.396
 267450.000    0.397
 267500.000    0.397
 267550.000    0.378
 267600.000    0.338
 267650.000    0.373
 267700.000    0.360
 267750.000    0.368
 267800.000    0.357
 267850.000    0.420
 267900.000    0.356
 267950.000    0.342
 268000.000    0.297
 268050.000    0.344
 268100.000    0.340
 268150.000    0.385
 268200.000    0.359
 268250.000    0.395
 268300.000    0.423
 268350.000    0.355
 268400.000    0.381
 268450.000    0.334
 268500.000    0.366
 268550.000    0.350
 268600.000    0.248
 268650.000    0.292
 268700.000    0.296
 268750.000    0.342
 268800.000    0.365
 268850.000    0.331
 268900.000    0.397
 268950.000    0.415
 269000.000    0.409
 269050.000    0.384
 269100.000    0.377
 269150.000    0.370
 269200.000    0.426
 269250.000    0.378
 269300.000    0.444
 269350.000    0.429
 269400.000    0.361
 269450.000    0.385
 269500.000    0.344
 269550.000    0.423
 269600.000    0.450
 269650.000    0.404
 269700.000    0.368
 269750.000    0.399
 269800.000    0.395
 269850.000    0.386
 269900.000    0.424
 269950.000    0.385
 270000.000    0.405
 270050.000    0.341
 270100.000    0.354
 270150.000    0.395
 270200.000    0.339
 270250.000    0.393
 270300.000    0.362
 270350.000    0.371
 270400.000    0.374
 270450.000    0.401
 270500.000    0.345
 270550.000    0.406
 270600.000    0.345
 270650.000    0.401
 270700.000    0.379
 270750.000    0.432
 270800.000    0.360
 270850.000    0.418
 270900.000    0.334
 270950.000    0.413
 271000.000    0.290
 271050.000    0.354
 271100.000    0.332
 271150.000    0.329
 271200.000    0.398
 271250.000    0.322
 271300.000    0.298
 271350.000    0.352
 271400.000    0.399
 271450.000    0.439
 271500.000    0.413
 271550.000    0.401
 271600.000    0.376
 271650.000    0.389
 271700.000    0.337
 271750.000    0.327
 271800.000    0.403
 271850.000    0.381
 271900.000    0.351
 271950.000    0.374
 272000.000    0.419
 272050.000    0.347
 272100.000    0.367
 272150.000    0.339
 272200.000    0.438
 272250.000    0.292
 272300.000    0.336
 272350.000    0.363
 272400.000    0.397
 272450.000    0.364
 272500.000    0.345
 272550.000    0.316
 272600.000    0.343
 272650.000    0.338
 272700.000    0.419
 272750.000    0.352
 272800.000    0.404
 272850.000    0.310
 272900.000    0.332
 272950.000    0.327
 273000.000    0.290
 273050.000    0.360
 273100.000    0.404
 273150.000    0.331
 273200.000    0.373
 273250.000    0.297
 273300.000    0.352
 273350.000    0.378
 273400.000    0.412
 273450.000    0.349
 273500.000    0.391
 273550.000    0.375
 273600.000    0.350
 273650.000    0.390
 273700.000    0.368
 273750.000    0.369
 273800.000    0.383
 273850.000    0.355
 273900.000    0.351
 273950.000    0.416
 274000.000    0.336
 274050.000    0.352
 274100.000    0.356
 274150.000    0.364
 274200.000    0.352
 274250.000    0.392
 274300.000    0.368
 274350.000    0.382
 274400.000    0.408
 274450.000    0.353
 274500.000    0.431
 274550.000    0.433
 274600.000    0.388
 274650.000    0.325
 274700.000    0.414
 274750.000    0.373
 274800.000    0.316
 274850.000    0.396
 274900.000    0.431
 274950.000    0.340
 275000.000    0.397
 275050.000    0.403
 275100.000    0.392
 275150.000    0.340
 275200.000    0.304
 275250.000    0.390
 275300.000    0.385
 275350.000    0.356
 275400.000    0.426
 275450.000    0.413
 275500.000    0.443
 275550.000    0.421
 275600.000    0.396
 275650.000    0.392
 275700.000    0.351
 275750.000    0.344
 275800.000    0.364
 275850.000    0.365
 275900.000    0.256
 275950.000    0.375
 276000.000    0.375
 276050.000    0.400
 276100.000    0.346
 276150.000    0.342
 276200.000    0.319
 276250.000    0.379
 276300.000    0.394
 276350.000    0.404
 276400.000    0.259
 276450.000    0.352
 276500.000    0.342
 276550.000    0.370
 276600.000    0.400
 276650.000    0.328
 276700.000    0.442
 276750.000    0.442
 276800.000    0.424
 276850.000    0.402
 276900.000    0.452
 276950.000    0.388
 277000.000    0.387
 277050.000    0.373
 277100.000    0.374
 277150.000    0.378
 277200.000    0.402
 277250.000    0.358
 277300.000    0.390
 277350.000    0.389
 277400.000    0.363
 277450.000    0.371
 277500.000    0.315
 277550.000    0.390
 277600.000    0.413
 277650.000    0.396
 277700.000    0.377
 277750.000    0.348
 277800.000    0.419
 277850.000    0.397
 277900.000    0.447
 277950.000    0.382
 278000.000    0.397
 278050.000    0.335
 278100.000    0.362
 278150.000    0.413
 278200.000    0.421
 278250.000    0.359
 278300.000    0.391
 278350.000    0.411
 278400.000    0.370
 278450.000    0.310
 278500.000    0.367
 278550.000    0.333
 278600.000    0.428
 278650.000    0.417
 278700.000    0.418
 278750.000    0.420
 278800.000    0.440
 278850.000    0.348
 278900.000    0.330
 278950.000    0.357
 279000.000    0.343
 279050.000    0.335
 279100.000    0.388
 279150.000    0.332
 279200.000    0.323
 279250.000    0.345
 279300.000    0.325
 279350.000    0.385
 279400.000    0.411
 279450.000    0.408
 279500.000    0.361
 279550.000    0.422
 279600.000    0.389
 279650.000    0.404
 279700.000    0.338
 279750.000    0.401
 279800.000    0.424
 279850.000    0.421
 279900.000    0.404
 279950.000    0.397
 280000.000    0.406
 280050.000    0.415
 280100.000    0.375
 280150.000    0.409
 280200.000    0.396
 280250.000    0.391
 280300.000    0.388
 280350.000    0.410
 280400.000    0.384
 280450.000    0.466
 280500.000    0.376
 280550.000    0.356
 280600.000    0.358
 280650.000    0.392
 280700.000    0.383
 280750.000    0.366
 280800.000    0.418
 280850.000    0.355
 280900.000    0.425
 280950.000    0.388
 281000.000    0.419
 281050.000    0.392
 281100.000    0.378
 281150.000    0.361
 281200.000    0.308
 281250.000    0.348
 281300.000    0.336
 281350.000    0.376
 281400.000    0.337
 281450.000    0.308
 281500.000    0.296
 281550.000    0.340
 281600.000    0.304
 281650.000    0.268
 281700.000    0.316
 281750.000    0.343
 281800.000    0.331
 281850.000    0.260
 281900.000    0.388
 281950.000    0.404
 282000.000    0.349
 282050.000    0.323
 282100.000    0.372
 282150.000    0.388
 282200.000    0.353
 282250.000    0.425
 282300.000    0.407
 282350.000    0.336
 282400.000    0.413
 282450.000    0.366
 282500.000    0.388
 282550.000    0.422
 282600.000    0.422
 282650.000    0.380
 282700.000    0.283
 282750.000    0.297
 282800.000    0.440
 282850.000    0.394
 282900.000    0.307
 282950.000    0.392
 283000.000    0.446
 283050.000    0.379
 283100.000    0.360
 283150.000    0.376
 283200.000    0.419
 283250.000    0.356
 283300.000    0.407
 283350.000    0.417
 283400.000    0.403
 283450.000    0.390
 283500.000    0.427
 283550.000    0.444
 283600.000    0.394
 283650.000    0.382
 283700.000    0.418
 283750.000    0.353
 283800.000    0.395
 283850.000    0.426
 283900.000    0.457
 283950.000    0.397
 284000.000    0.392
 284050.000    0.407
 284100.000    0.411
 284150.000    0.431
 284200.000    0.414
 284250.000    0.395
 284300.000    0.371
 284350.000    0.385
 284400.000    0.435
 284450.000    0.413
 284500.000    0.401
 284550.000    0.419
 284600.000    0.381
 284650.000    0.365
 284700.000    0.388
 284750.000    0.406
 284800.000    0.424
 284850.000    0.359
 284900.000    0.366
 284950.000    0.347
 285000.000    0.448
 285050.000    0.366
 285100.000    0.312
 285150.000    0.406
 285200.000    0.346
 285250.000    0.347
 285300.000    0.373
 285350.000    0.376
 285400.000    0.283
 285450.000    0.417
 285500.000    0.407
 285550.000    0.391
 285600.000    0.424
 285650.000    0.396
 285700.000    0.348
 285750.000    0.331
 285800.000    0.321
 285850.000    0.338
 285900.000    0.337
 285950.000    0.350
 286000.000    0.425
 286050.000    0.373
 286100.000    0.393
 286150.000    0.352
 286200.000    0.434
 286250.000    0.381
 286300.000    0.352
 286350.000    0.416
 286400.000    0.368
 286450.000    0.367
 286500.000    0.373
 286550.000    0.303
 286600.000    0.356
 286650.000    0.331
 286700.000    0.337
 286750.000    0.408
 286800.000    0.389
 286850.000    0.333
 286900.000    0.375
 286950.000    0.378
 287000.000    0.351
 287050.000    0.348
 287100.000    0.410
 287150.000    0.417
 287200.000    0.417
 287250.000    0.404
 287300.000    0.398
 287350.000    0.380
 287400.000    0.417
 287450.000    0.349
 287500.000    0.374
 287550.000    0.343
 287600.000    0.356
 287650.000    0.391
 287700.000    0.417
 287750.000    0.387
 287800.000    0.380
 287850.000    0.350
 287900.000    0.458
 287950.000    0.354
 288000.000    0.355
 288050.000    0.349
 288100.000    0.365
 288150.000    0.337
 288200.000    0.418
 288250.000    0.390
 288300.000    0.437
 288350.000    0.340
 288400.000    0.403
 288450.000    0.363
 288500.000    0.394
 288550.000    0.386
 288600.000    0.384
 288650.000    0.371
 288700.000    0.380
 288750.000    0.314
 288800.000    0.384
 288850.000    0.451
 288900.000    0.404
 288950.000    0.427
 289000.000    0.346
 289050.000    0.369
 289100.000    0.365
 289150.000    0.355
 289200.000    0.343
 289250.000    0.391
 289300.000    0.415
 289350.000    0.381
 289400.000    0.356
 289450.000    0.394
 289500.000    0.414
 289550.000    0.339
 289600.000    0.401
 289650.000    0.414
 289700.000    0.399
 289750.000    0.367
 289800.000    0.390
 289850.000    0.268
 289900.000    0.227
 289950.000    0.323
 290000.000    0.379
 290050.000    0.292
 290100.000    0.333
 290150.000    0.303
 290200.000    0.361
 290250.000    0.356
 290300.000    0.427
 290350.000    0.379
 290400.000    0.285
 290450.000    0.282
 290500.000    0.356
 290550.000    0.344
 290600.000    0.272
 290650.000    0.294
 290700.000    0.298
 290750.000    0.297
 290800.000    0.278
 290850.000    0.334
 290900.000    0.305
 290950.000    0.393
 291000.000    0.359
 291050.000    0.342
 291100.000    0.346
 291150.000    0.364
 291200.000    0.336
 291250.000    0.354
 291300.000    0.375
 291350.000    0.259
 291400.000    0.359
 291450.000    0.393
 291500.000    0.365
 291550.000    0.348
 291600.000    0.303
 291650.000    0.248
 291700.000    0.253
 291750.000    0.270
 291800.000    0.235
 291850.000    0.304
 291900.000    0.270
 291950.000    0.220
 292000.000    0.275
 292050.000    0.300
 292100.000    0.255
 292150.000    0.222
 292200.000    0.279
 292250.000    0.252
 292300.000    0.248
 292350.000    0.234
 292400.000    0.254
 292450.000    0.227
 292500.000    0.280
 292550.000    0.247
 292600.000    0.257
 292650.000    0.276
 292700.000    0.265
 292750.000    0.259
 292800.000    0.245
 292850.000    0.332
 292900.000    0.268
 292950.000    0.275
 293000.000    0.268
 293050.000    0.323
 293100.000    0.259
 293150.000    0.270
 293200.000    0.268
 293250.000    0.273
 293300.000    0.279
 293350.000    0.290
 293400.000    0.259
 293450.000    0.392
 293500.000    0.368
 293550.000    0.316
 293600.000    0.303
 293650.000    0.287
 293700.000    0.334
 293750.000    0.325
 293800.000    0.331
 293850.000    0.332
 293900.000    0.317
 293950.000    0.326
 294000.000    0.350
 294050.000    0.397
 294100.000    0.328
 294150.000    0.328
 294200.000    0.274
 294250.000    0.221
 294300.000    0.203
 294350.000    0.220
 294400.000    0.242
 294450.000    0.259
 294500.000    0.233
 294550.000    0.266
 294600.000    0.262
 294650.000    0.271
 294700.000    0.271
 294750.000    0.314
 294800.000    0.281
 294850.000    0.297
 294900.000    0.262
 294950.000    0.247
 295000.000    0.234
 295050.000    0.245
 295100.000    0.195
 295150.000    0.262
 295200.000    0.289
 295250.000    0.237
 295300.000    0.276
 295350.000    0.263
 295400.000    0.198
 295450.000    0.280
 295500.000    0.271
 295550.000    0.207
 295600.000    0.228
 295650.000    0.284
 295700.000    0.276
 295750.000    0.302
 295800.000    0.290
 295850.000    0.303
 295900.000    0.241
 295950.000    0.241
 296000.000    0.282
 296050.000    0.288
 296100.000    0.251
 296150.000    0.218
 296200.000    0.359
 296250.000    0.403
 296300.000    0.413
 296350.000    0.317
 296400.000    0.378
 296450.000    0.366
 296500.000    0.256
 296550.000    0.231
 296600.000    0.375
 296650.000    0.243
 296700.000    0.405
 296750.000    0.324
 296800.000    0.376
 296850.000    0.406
 296900.000    0.374
 296950.000    0.381
 297000.000    0.304
 297050.000    0.355
 297100.000    0.339
 297150.000    0.426
 297200.000    0.380
 297250.000    0.294
 297300.000    0.345
 297350.000    0.363
 297400.000    0.385
 297450.000    0.327
 297500.000    0.384
 297550.000    0.393
 297600.000    0.336
 297650.000    0.340
 297700.000    0.367
 297750.000    0.364
 297800.000    0.348
 297850.000    0.353
 297900.000    0.372
 297950.000    0.369
 298000.000    0.375
 298050.000    0.360
 298100.000    0.384
 298150.000    0.341
 298200.000    0.323
 298250.000    0.354
 298300.000    0.359
 298350.000    0.346
 298400.000    0.301
 298450.000    0.176
 298500.000    0.201
 298550.000    0.312
 298600.000    0.189
 298650.000    0.211
 298700.000    0.182
 298750.000    0.213
 298800.000    0.260
 298850.000    0.174
 298900.000    0.172
 298950.000    0.181
 299000.000    0.181
 299050.000    0.192
 299100.000    0.230
 299150.000    0.254
 299200.000    0.223
 299250.000    0.228
 299300.000    0.255
 299350.000    0.268
 299400.000    0.269
 299450.000    0.240
 299500.000    0.191
 299550.000    0.192
 299600.000    0.201
 299650.000    0.249
 299700.000    0.243
 299750.000    0.235
 299800.000    0.314
 299850.000    0.285
 299900.000    0.239
 299950.000    0.221
 300000.000    0.220
 300050.000    0.257
 300100.000    0.217
 300150.000    0.265
 300200.000    0.250
 300250.000    0.273
 300300.000    0.269
 300350.000    0.254
 300400.000    0.196
 300450.000    0.238
 300500.000    0.306
 300550.000    0.370
 300600.000    0.350
 300650.000    0.352
 300700.000    0.351
 300750.000    0.311
 300800.000    0.385
 300850.000    0.355
 300900.000    0.342
 300950.000    0.286
 301000.000    0.220
 301050.000    0.191
 301100.000    0.235
 301150.000    0.195
 301200.000    0.271
 301250.000    0.284
 301300.000    0.253
 301350.000    0.218
 301400.000    0.251
 301450.000    0.221
 301500.000    0.291
 301550.000    0.244
 301600.000    0.272
 301650.000    0.237
 301700.000    0.283
 301750.000    0.227
 301800.000    0.229
 301850.000    0.252
 301900.000    0.214
 301950.000    0.222
 302000.000    0.227
 302050.000    0.305
 302100.000    0.230
 302150.000    0.224
 302200.000    0.223
 302250.000    0.224
 302300.000    0.188
 302350.000    0.199
 302400.000    0.179
 302450.000    0.186
 302500.000    0.183
 302550.000    0.184
 302600.000    0.189
 302650.000    0.170
 302700.000    0.175
 302750.000    0.170
 302800.000    0.218
 302850.000    0.282
 302900.000    0.167
 302950.000    0.183
 303000.000    0.176
 303050.000    0.172
 303100.000    0.171
 303150.000    0.173
 303200.000    0.232
 303250.000    0.218
 303300.000    0.232
 303350.000    0.248
 303400.000    0.216
 303450.000    0.265
 303500.000    0.247
 303550.000    0.223
 303600.000    0.214
 303650.000    0.224
 303700.000    0.226
 303750.000    0.246
 303800.000    0.237
 303850.000    0.255
 303900.000    0.234
 303950.000    0.254
 304000.000    0.249
 304050.000    0.228
 304100.000    0.231
 304150.000    0.273
 304200.000    0.247
 304250.000    0.249
 304300.000    0.237
 304350.000    0.259
 304400.000    0.242
 304450.000    0.231
 304500.000    0.227
 304550.000    0.239
 304600.000    0.275
 304650.000    0.241
 304700.000    0.177
 304750.000    0.207
 304800.000    0.230
 304850.000    0.329
 304900.000    0.211
 304950.000    0.213
 305000.000    0.229
 305050.000    0.317
 305100.000    0.222
 305150.000    0.224
 305200.000    0.236
 305250.000    0.256
 305300.000    0.214
 305350.000    0.238
 305400.000    0.295
 305450.000    0.233
 305500.000    0.219
 305550.000    0.226
 305600.000    0.211
 305650.000    0.208
 305700.000    0.281
 305750.000    0.192
 305800.000    0.244
 305850.000    0.227
 305900.000    0.228
 305950.000    0.266
 306000.000    0.227
 306050.000    0.280
 306100.000    0.226
 306150.000    0.239
 306200.000    0.253
 306250.000    0.254
 306300.000    0.287
 306350.000    0.305
 306400.000    0.263
 306450.000    0.348
 306500.000    0.382
 306550.000    0.298
 306600.000    0.315
 306650.000    0.345
 306700.000    0.337
 306750.000    0.290
 306800.000    0.352
 306850.000    0.360
 306900.000    0.324
 306950.000    0.371
 307000.000    0.336
 307050.000    0.272
 307100.000    0.337
 307150.000    0.294
 307200.000    0.301
 307250.000    0.274
 307300.000    0.386
 307350.000    0.390
 307400.000    0.329
 307450.000    0.365
 307500.000    0.379
 307550.000    0.319
 307600.000    0.319
 307650.000    0.349
 307700.000    0.363
 307750.000    0.394
 307800.000    0.390
 307850.000    0.389
 307900.000    0.367
 307950.000    0.363
 308000.000    0.340
 308050.000    0.381
 308100.000    0.356
 308150.000    0.354
 308200.000    0.382
 308250.000    0.383
 308300.000    0.377
 308350.000    0.392
 308400.000    0.376
 308450.000    0.330
 308500.000    0.382
 308550.000    0.398
 308600.000    0.347
 308650.000    0.364
 308700.000    0.351
 308750.000    0.362
 308800.000    0.357
 308850.000    0.291
 308900.000    0.330
 308950.000    0.340
 309000.000    0.290
 309050.000    0.255
 309100.000    0.300
 309150.000    0.258
 309200.000    0.253
 309250.000    0.258
 309300.000    0.265
 309350.000    0.254
 309400.000    0.264
 309450.000    0.242
 309500.000    0.291
 309550.000    0.281
 309600.000    0.266
 309650.000    0.276
 309700.000    0.330
 309750.000    0.350
 309800.000    0.396
 309850.000    0.381
 309900.000    0.351
 309950.000    0.397
 310000.000    0.397
 310050.000    0.364
 310100.000    0.372
 310150.000    0.398
 310200.000    0.344
 310250.000    0.228
 310300.000    0.259
 310350.000    0.259
 310400.000    0.253
 310450.000    0.268
 310500.000    0.261
 310550.000    0.274
 310600.000    0.204
 310650.000    0.250
 310700.000    0.278
 310750.000    0.247
 310800.000    0.276
 310850.000    0.289
 310900.000    0.254
 310950.000    0.295
 311000.000    0.239
 311050.000    0.238
 311100.000    0.240
 311150.000    0.264
 311200.000    0.295
 311250.000    0.293
 311300.000    0.277
 311350.000    0.239
 311400.000    0.232
 311450.000    0.230
 311500.000    0.281
 311550.000    0.260
 311600.000    0.300
 311650.000    0.266
 311700.000    0.324
 311750.000    0.329
 311800.000    0.283
 311850.000    0.247
 311900.000    0.200
 311950.000    0.218
 312000.000    0.228
 312050.000    0.281
 312100.000    0.246
 312150.000    0.237
 312200.000    0.252
 312250.000    0.225
 312300.000    0.243
 312350.000    0.227
 312400.000    0.255
 312450.000    0.271
 312500.000    0.249
 312550.000    0.223
 312600.000    0.207
 312650.000    0.259
 312700.000    0.278
 312750.000    0.257
 312800.000    0.255
 312850.000    0.272
 312900.000    0.290
 312950.000    0.227
 313000.000    0.277
 313050.000    0.270
 313100.000    0.305
 313150.000    0.286
 313200.000    0.288
 313250.000    0.256
 313300.000    0.248
 313350.000    0.253
 313400.000    0.253
 313450.000    0.282
 313500.000    0.251
 313550.000    0.256
 313600.000    0.258
 313650.000    0.247
 313700.000    0.245
 313750.000    0.216
 313800.000    0.239
 313850.000    0.179
 313900.000    0.187
 313950.000    0.163
 314000.000    0.191
 314050.000    0.189
 314100.000    0.253
 314150.000    0.261
 314200.000    0.250
 314250.000    0.261
 314300.000    0.211
 314350.000    0.283
 314400.000    0.231
 314450.000    0.296
 314500.000    0.230
 314550.000    0.262
 314600.000    0.243
 314650.000    0.295
 314700.000    0.272
 314750.000    0.294
 314800.000    0.266
 314850.000    0.316
 314900.000    0.256
 314950.000    0.294
 315000.000    0.270
 315050.000    0.327
 315100.000    0.261
 315150.000    0.259
 315200.000    0.275
 315250.000    0.353
 315300.000    0.349
 315350.000    0.339
 315400.000    0.303
 315450.000    0.381
 315500.000    0.304
 315550.000    0.222
 315600.000    0.209
 315650.000    0.260
 315700.000    0.241
 315750.000    0.292
 315800.000    0.256
 315850.000    0.249
 315900.000    0.274
 315950.000    0.263
 316000.000    0.287
 316050.000    0.297
 316100.000    0.262
 316150.000    0.276
 316200.000    0.375
 316250.000    0.307
 316300.000    0.358
 316350.000    0.319
 316400.000    0.335
 316450.000    0.388
 316500.000    0.353
 316550.000    0.351
 316600.000    0.315
 316650.000    0.358
 316700.000    0.299
 316750.000    0.345
 316800.000    0.334
 316850.000    0.316
 316900.000    0.334
 316950.000    0.363
 317000.000    0.349
 317050.000    0.315
 317100.000    0.351
 317150.000    0.338
 317200.000    0.374
 317250.000    0.337
 317300.000    0.366
 317350.000    0.301
 317400.000    0.346
 317450.000    0.341
 317500.000    0.296
 317550.000    0.342
 317600.000    0.339
 317650.000    0.349
 317700.000    0.339
 317750.000    0.317
 317800.000    0.329
 317850.000    0.299
 317900.000    0.231
 317950.000    0.347
 318000.000    0.326
 318050.000    0.362
 318100.000    0.326
 318150.000    0.270
 318200.000    0.377
 318250.000    0.288
 318300.000    0.374
 318350.000    0.331
 318400.000    0.316
 318450.000    0.266
 318500.000    0.251
 318550.000    0.262
 318600.000    0.276
 318650.000    0.218
 318700.000    0.269
 318750.000    0.247
 318800.000    0.261
 318850.000    0.322
 318900.000    0.270
 318950.000    0.321
 319000.000    0.262
 319050.000    0.295
 319100.000    0.271
 319150.000    0.270
 319200.000    0.257
 319250.000    0.248
 319300.000    0.251
 319350.000    0.194
 319400.000    0.202
 319450.000    0.208
 319500.000    0.209
 319550.000    0.246
 319600.000    0.219
 319650.000    0.292
 319700.000    0.244
 319750.000    0.243
 319800.000    0.206
 319850.000    0.249
 319900.000    0.236
 319950.000    0.221
 320000.000    0.319
 320050.000    0.210
 320100.000    0.279
 320150.000    0.316
 320200.000    0.273
 320250.000    0.280
 320300.000    0.279
 320350.000    0.267
 320400.000    0.281
 320450.000    0.261
 320500.000    0.227
 320550.000    0.257
 320600.000    0.248
 320650.000    0.266
 320700.000    0.269
 320750.000    0.252
 320800.000    0.350
 320850.000    0.273
 320900.000    0.274
 320950.000    0.238
 321000.000    0.289
 321050.000    0.300
 321100.000    0.267
 321150.000    0.268
 321200.000    0.264
 321250.000    0.268
 321300.000    0.256
 321350.000    0.275
 321400.000    0.264
 321450.000    0.321
 321500.000    0.204
 321550.000    0.251
 321600.000    0.275
 321650.000    0.299
 321700.000    0.256
 321750.000    0.236
 321800.000    0.207
 321850.000    0.212
 321900.000    0.269
 321950.000    0.233
 322000.000    0.266
 322050.000    0.229
 322100.000    0.197
 322150.000    0.243
 322200.000    0.233
 322250.000    0.219
 322300.000    0.249
 322350.000    0.273
 322400.000    0.249
 322450.000    0.260
 322500.000    0.245
 322550.000    0.271
 322600.000    0.257
 322650.000    0.255
 322700.000    0.231
 322750.000    0.236
 322800.000    0.262
 322850.000    0.222
 322900.000    0.255
 322950.000    0.200
 323000.000    0.264
 323050.000    0.280
 323100.000    0.235
 323150.000    0.243
 323200.000    0.257
 323250.000    0.258
 323300.000    0.253
 323350.000    0.216
 323400.000    0.214
 323450.000    0.251
 323500.000    0.292
 323550.000    0.248
 323600.000    0.269
 323650.000    0.280
 323700.000    0.321
 323750.000    0.275
 323800.000    0.250
 323850.000    0.262
 323900.000    0.241
 323950.000    0.265
 324000.000    0.271
 324050.000    0.249
 324100.000    0.251
 324150.000    0.218
 324200.000    0.248
 324250.000    0.254
 324300.000    0.214
 324350.000    0.225
 324400.000    0.217
 324450.000    0.251
 324500.000    0.203
 324550.000    0.273
 324600.000    0.200
 324650.000    0.266
 324700.000    0.284
 324750.000    0.186
 324800.000    0.275
 324850.000    0.237
 324900.000    0.254
 324950.000    0.268
 325000.000    0.204
 325050.000    0.200
 325100.000    0.225
 325150.000    0.187
 325200.000    0.223
 325250.000    0.251
 325300.000    0.235
 325350.000    0.269
 325400.000    0.219
 325450.000    0.288
 325500.000    0.239
 325550.000    0.206
 325600.000    0.222
 325650.000    0.172
 325700.000    0.210
 325750.000    0.192
 325800.000    0.200
 325850.000    0.210
 325900.000    0.211
 325950.000    0.184
 326000.000    0.198
 326050.000    0.224
 326100.000    0.196
 326150.000    0.213
 326200.000    0.223
 326250.000    0.214
 326300.000    0.250
 326350.000    0.246
 326400.000    0.217
 326450.000    0.231
 326500.000    0.271
 326550.000    0.191
 326600.000    0.251
 326650.000    0.208
 326700.000    0.241
 326750.000    0.198
 326800.000    0.201
 326850.000    0.255
 326900.000    0.190
 326950.000    0.215
 327000.000    0.198
 327050.000    0.199
 327100.000    0.239
 327150.000    0.230
 327200.000    0.195
 327250.000    0.192
 327300.000    0.227
 327350.000    0.212
 327400.000    0.265
 327450.000    0.267
 327500.000    0.291
 327550.000    0.292
 327600.000    0.260
 327650.000    0.257
 327700.000    0.250
 327750.000    0.239
 327800.000    0.260
 327850.000    0.226
 327900.000    0.230
 327950.000    0.286
 328000.000    0.242
 328050.000    0.261
 328100.000    0.240
 328150.000    0.283
 328200.000    0.242
 328250.000    0.220
 328300.000    0.262
 328350.000    0.295
 328400.000    0.273
 328450.000    0.261
 328500.000    0.274
 328550.000    0.194
 328600.000    0.196
 328650.000    0.292
 328700.000    0.193
 328750.000    0.211
 328800.000    0.224
 328850.000    0.230
 328900.000    0.205
 328950.000    0.206
 329000.000    0.233
 329050.000    0.219
 329100.000    0.234
 329150.000    0.211
 329200.000    0.213
 329250.000    0.224
 329300.000    0.210
 329350.000    0.185
 329400.000    0.256
 329450.000    0.244
 329500.000    0.224
 329550.000    0.255
 329600.000    0.233
 329650.000    0.221
 329700.000    0.251
 329750.000    0.255
 329800.000    0.225
 329850.000    0.215
 329900.000    0.211
 329950.000    0.209
 330000.000    0.263
 330050.000    0.229
 330100.000    0.252
 330150.000    0.307
 330200.000    0.212
 330250.000    0.240
 330300.000    0.271
 330350.000    0.228
 330400.000    0.240
 330450.000    0.259
 330500.000    0.285
 330550.000    0.242
 330600.000    0.198
 330650.000    0.234
 330700.000    0.263
 330750.000    0.337
 330800.000    0.237
 330850.000    0.396
 330900.000    0.304
 330950.000    0.343
 331000.000    0.333
 331050.000    0.324
 331100.000    0.303
 331150.000    0.197
 331200.000    0.224
 331250.000    0.245
 331300.000    0.206
 331350.000    0.226
 331400.000    0.238
 331450.000    0.258
 331500.000    0.209
 331550.000    0.205
 331600.000    0.227
 331650.000    0.201
 331700.000    0.202
 331750.000    0.258
 331800.000    0.232
 331850.000    0.217
 331900.000    0.206
 331950.000    0.197
 332000.000    0.214
 332050.000    0.242
 332100.000    0.209
 332150.000    0.238
 332200.000    0.227
 332250.000    0.274
 332300.000    0.302
 332350.000    0.263
 332400.000    0.285
 332450.000    0.291
 332500.000    0.242
 332550.000    0.259
 332600.000    0.304
 332650.000    0.252
 332700.000    0.226
 332750.000    0.207
 332800.000    0.204
 332850.000    0.239
 332900.000    0.255
 332950.000    0.193
 333000.000    0.215
 333050.000    0.232
 333100.000    0.197
 333150.000    0.202
 333200.000    0.202
 333250.000    0.176
 333300.000    0.190
 333350.000    0.212
 333400.000    0.180
 333450.000    0.180
 333500.000    0.204
 333550.000    0.220
 333600.000    0.171
 333650.000    0.200
 333700.000    0.202
 333750.000    0.196
 333800.000    0.206
 333850.000    0.211
 333900.000    0.221
 333950.000    0.197
 334000.000    0.191
 334050.000    0.202
 334100.000    0.215
 334150.000    0.272
 334200.000    0.294
 334250.000    0.197
 334300.000    0.253
 334350.000    0.288
 334400.000    0.232
 334450.000    0.264
 334500.000    0.300
 334550.000    0.230
 334600.000    0.267
 334650.000    0.252
 334700.000    0.246
 334750.000    0.250
 334800.000    0.270
 334850.000    0.266
 334900.000    0.205
 334950.000    0.298
 335000.000    0.230
 335050.000    0.226
 335100.000    0.218
 335150.000    0.236
 335200.000    0.297
 335250.000    0.283
 335300.000    0.282
 335350.000    0.249
 335400.000    0.300
 335450.000    0.273
 335500.000    0.257
 335550.000    0.213
 335600.000    0.269
 335650.000    0.344
 335700.000    0.290
 335750.000    0.346
 335800.000    0.325
 335850.000    0.322
 335900.000    0.360
 335950.000    0.375
 336000.000    0.305
 336050.000    0.370
 336100.000    0.420
 336150.000    0.410
 336200.000    0.276
 336250.000    0.278
 336300.000    0.258
 336350.000    0.302
 336400.000    0.367
 336450.000    0.326
 336500.000    0.378
 336550.000    0.396
 336600.000    0.284
 336650.000    0.314
 336700.000    0.354
 336750.000    0.311
 336800.000    0.339
 336850.000    0.310
 336900.000    0.355
 336950.000    0.374
 337000.000    0.324
 337050.000    0.271
 337100.000    0.337
 337150.000    0.311
 337200.000    0.358
 337250.000    0.369
 337300.000    0.396
 337350.000    0.314
 337400.000    0.399
 337450.000    0.438
 337500.000    0.366
 337550.000    0.372
 337600.000    0.350
 337650.000    0.376
 337700.000    0.418
 337750.000    0.423
 337800.000    0.361
 337850.000    0.390
 337900.000    0.355
 337950.000    0.197
 338000.000    0.332
 338050.000    0.326
 338100.000    0.274
 338150.000    0.348
 338200.000    0.411
 338250.000    0.364
 338300.000    0.386
 338350.000    0.376
 338400.000    0.356
 338450.000    0.351
 338500.000    0.330
 338550.000    0.402
 338600.000    0.340
 338650.000    0.389
 338700.000    0.411
 338750.000    0.416
 338800.000    0.311
 338850.000    0.330
 338900.000    0.392
 338950.000    0.372
 339000.000    0.353
 339050.000    0.366
 339100.000    0.378
 339150.000    0.386
 339200.000    0.365
 339250.000    0.381
 339300.000    0.333
 339350.000    0.393
 339400.000    0.352
 339450.000    0.368
 339500.000    0.397
 339550.000    0.364
 339600.000    0.355
 339650.000    0.368
 339700.000    0.382
 339750.000    0.385
 339800.000    0.366
 339850.000    0.357
 339900.000    0.381
 339950.000    0.309
 340000.000    0.366
 340050.000    0.378
 340100.000    0.320
 340150.000    0.257
 340200.000    0.325
 340250.000    0.338
 340300.000    0.382
 340350.000    0.397
 340400.000    0.402
 340450.000    0.292
 340500.000    0.385
 340550.000    0.341
 340600.000    0.340
 340650.000    0.416
 340700.000    0.338
 340750.000    0.416
 340800.000    0.408
 340850.000    0.346
 340900.000    0.355
 340950.000    0.358
 341000.000    0.304
 341050.000    0.366
 341100.000    0.332
 341150.000    0.441
 341200.000    0.319
 341250.000    0.407
 341300.000    0.430
 341350.000    0.327
 341400.000    0.375
 341450.000    0.360
 341500.000    0.376
 341550.000    0.443
 341600.000    0.436
 341650.000    0.378
 341700.000    0.356
 341750.000    0.345
 341800.000    0.366
 341850.000    0.420
 341900.000    0.419
 341950.000    0.374
 342000.000    0.446
 342050.000    0.377
 342100.000    0.400
 342150.000    0.398
 342200.000    0.365
 342250.000    0.434
 342300.000    0.407
 342350.000    0.402
 342400.000    0.333
 342450.000    0.416
 342500.000    0.336
 342550.000    0.353
 342600.000    0.403
 342650.000    0.413
 342700.000    0.427
 342750.000    0.419
 342800.000    0.391
 342850.000    0.369
 342900.000    0.294
 342950.000    0.339
 343000.000    0.357
 343050.000    0.350
 343100.000    0.361
 343150.000    0.351
 343200.000    0.317
 343250.000    0.355
 343300.000    0.354
 343350.000    0.308
 343400.000    0.362
 343450.000    0.349
 343500.000    0.403
 343550.000    0.353
 343600.000    0.370
 343650.000    0.416
 343700.000    0.399
 343750.000    0.358
 343800.000    0.334
 343850.000    0.335
 343900.000    0.349
 343950.000    0.366
 344000.000    0.352
 344050.000    0.450
 344100.000    0.406
 344150.000    0.378
 344200.000    0.353
 344250.000    0.314
 344300.000    0.333
 344350.000    0.423
 344400.000    0.343
 344450.000    0.310
 344500.000    0.397
 344550.000    0.349
 344600.000    0.386
 344650.000    0.420
 344700.000    0.380
 344750.000    0.321
 344800.000    0.348
 344850.000    0.387
 344900.000    0.413
 344950.000    0.321
 345000.000    0.326
 345050.000    0.412
 345100.000    0.386
 345150.000    0.406
 345200.000    0.431
 345250.000    0.334
 345300.000    0.369
 345350.000    0.399
 345400.000    0.381
 345450.000    0.416
 345500.000    0.386
 345550.000    0.433
 345600.000    0.345
 345650.000    0.387
 345700.000    0.325
 345750.000    0.347
 345800.000    0.353
 345850.000    0.410
 345900.000    0.349
 345950.000    0.361
 346000.000    0.403
 346050.000    0.404
 346100.000    0.403
 346150.000    0.399
 346200.000    0.371
 346250.000    0.332
 346300.000    0.402
 346350.000    0.473
 346400.000    0.437
 346450.000    0.417
 346500.000    0.445
 346550.000    0.363
 346600.000    0.429
 346650.000    0.383
 346700.000    0.359
 346750.000    0.335
 346800.000    0.395
 346850.000    0.334
 346900.000    0.366
 346950.000    0.334
 347000.000    0.334
 347050.000    0.411
 347100.000    0.424
 347150.000    0.407
 347200.000    0.373
 347250.000    0.387
 347300.000    0.366
 347350.000    0.421
 347400.000    0.372
 347450.000    0.396
 347500.000    0.419
 347550.000    0.383
 347600.000    0.406
 347650.000    0.398
 347700.000    0.416
 347750.000    0.378
 347800.000    0.398
 347850.000    0.383
 347900.000    0.362
 347950.000    0.322
 348000.000    0.376
 348050.000    0.334
 348100.000    0.389
 348150.000    0.387
 348200.000    0.395
 348250.000    0.351
 348300.000    0.404
 348350.000    0.310
 348400.000    0.444
 348450.000    0.387
 348500.000    0.416
 348550.000    0.391
 348600.000    0.417
 348650.000    0.289
 348700.000    0.420
 348750.000    0.317
 348800.000    0.319
 348850.000    0.338
 348900.000    0.343
 348950.000    0.357
 349000.000    0.374
 349050.000    0.413
 349100.000    0.369
 349150.000    0.419
 349200.000    0.406
 349250.000    0.355
 349300.000    0.346
 349350.000    0.394
 349400.000    0.433
 349450.000    0.371
 349500.000    0.415
 349550.000    0.394
 349600.000    0.409
 349650.000    0.366
 349700.000    0.382
 349750.000    0.428
 349800.000    0.340
 349850.000    0.347
 349900.000    0.339
 349950.000    0.343
 350000.000    0.415
 350050.000    0.436
 350100.000    0.368
 350150.000    0.361
 350200.000    0.331
 350250.000    0.361
 350300.000    0.415
 350350.000    0.380
 350400.000    0.400
 350450.000    0.359
 350500.000    0.383
 350550.000    0.387
 350600.000    0.434
 350650.000    0.406
 350700.000    0.393
 350750.000    0.459
 350800.000    0.356
 350850.000    0.398
 350900.000    0.470
 350950.000    0.326
 351000.000    0.354
 351050.000    0.384
 351100.000    0.329
 351150.000    0.394
 351200.000    0.401
 351250.000    0.431
 351300.000    0.389
 351350.000    0.327
 351400.000    0.295
 351450.000    0.353
 351500.000    0.369
 351550.000    0.404
 351600.000    0.389
 351650.000    0.353
 351700.000    0.345
 351750.000    0.336
 351800.000    0.400
 351850.000    0.397
 351900.000    0.346
 351950.000    0.340
 352000.000    0.422
 352050.000    0.370
 352100.000    0.346
 352150.000    0.357
 352200.000    0.351
 352250.000    0.390
 352300.000    0.294
 352350.000    0.413
 352400.000    0.386
 352450.000    0.402
 352500.000    0.340
 352550.000    0.379
 352600.000    0.411
 352650.000    0.393
 352700.000    0.346
 352750.000    0.386
 352800.000    0.401
 352850.000    0.371
 352900.000    0.404
 352950.000    0.399
 353000.000    0.377
 353050.000    0.378
 353100.000    0.382
 353150.000    0.357
 353200.000    0.336
 353250.000    0.329
 353300.000    0.354
 353350.000    0.362
 353400.000    0.386
 353450.000    0.377
 353500.000    0.372
 353550.000    0.415
 353600.000    0.390
 353650.000    0.388
 353700.000    0.357
 353750.000    0.401
 353800.000    0.407
 353850.000    0.355
 353900.000    0.405
 353950.000    0.378
 354000.000    0.359
 354050.000    0.321
 354100.000    0.330
 354150.000    0.402
 354200.000    0.432
 354250.000    0.380
 354300.000    0.348
 354350.000    0.360
 354400.000    0.389
 354450.000    0.375
 354500.000    0.400
 354550.000    0.347
 354600.000    0.434
 354650.000    0.373
 354700.000    0.324
 354750.000    0.397
 354800.000    0.355
 354850.000    0.400
 354900.000    0.408
 354950.000    0.386
 355000.000    0.398
 355050.000    0.395
 355100.000    0.336
 355150.000    0.350
 355200.000    0.328
 355250.000    0.375
 355300.000    0.408
 355350.000    0.413
 355400.000    0.337
 355450.000    0.394
 355500.000    0.398
 355550.000    0.405
 355600.000    0.410
 355650.000    0.381
 355700.000    0.412
 355750.000    0.335
 355800.000    0.383
 355850.000    0.418
 355900.000    0.390
 355950.000    0.279
 356000.000    0.409
 356050.000    0.388
 356100.000    0.376
 356150.000    0.360
 356200.000    0.325
 356250.000    0.367
 356300.000    0.407
 356350.000    0.447
 356400.000    0.333
 356450.000    0.426
 356500.000    0.390
 356550.000    0.391
 356600.000    0.407
 356650.000    0.357
 356700.000    0.362
 356750.000    0.403
 356800.000    0.405
 356850.000    0.354
 356900.000    0.378
 356950.000    0.386
 357000.000    0.399
 357050.000    0.380
 357100.000    0.348
 357150.000    0.370
 357200.000    0.339
 357250.000    0.359
 357300.000    0.340
 357350.000    0.354
 357400.000    0.373
 357450.000    0.314
 357500.000    0.369
 357550.000    0.355
 357600.000    0.341
 357650.000    0.377
 357700.000    0.361
 357750.000    0.283
 357800.000    0.377
 357850.000    0.357
 357900.000    0.396
 357950.000    0.354
 358000.000    0.310
 358050.000    0.346
 358100.000    0.387
 358150.000    0.397
 358200.000    0.341
 358250.000    0.404
 358300.000    0.339
 358350.000    0.322
 358400.000    0.352
 358450.000    0.430
 358500.000    0.395
 358550.000    0.297
 358600.000    0.373
 358650.000    0.425
 358700.000    0.393
 358750.000    0.327
 358800.000    0.433
 358850.000    0.379
 358900.000    0.372
 358950.000    0.355
 359000.000    0.375
 359050.000    0.436
 359100.000    0.416
 359150.000    0.346
 359200.000    0.362
 359250.000    0.369
 359300.000    0.313
 359350.000    0.438
 359400.000    0.292
 359450.000    0.374
 359500.000    0.382
 359550.000    0.351
 359600.000    0.345
 359650.000    0.332
 359700.000    0.362
 359750.000    0.351
 359800.000    0.416
 359850.000    0.365
 359900.000    0.328
 359950.000    0.351
 360000.000    0.360
 360050.000    0.365
 360100.000    0.335
 360150.000    0.375
 360200.000    0.378
 360250.000    0.316
 360300.000    0.349
 360350.000    0.370
 360400.000    0.346
 360450.000    0.414
 360500.000    0.387
 360550.000    0.370
 360600.000    0.383
 360650.000    0.374
 360700.000    0.435
 360750.000    0.419
 360800.000    0.341
 360850.000    0.401
 360900.000    0.378
 360950.000    0.364
 361000.000    0.421
 361050.000    0.424
 361100.000    0.316
 361150.000    0.315
 361200.000    0.414
 361250.000    0.419
 361300.000    0.326
 361350.000    0.409
 361400.000    0.431
 361450.000    0.421
 361500.000    0.332
 361550.000    0.432
 361600.000    0.305
 361650.000    0.369
 361700.000    0.358
 361750.000    0.392
 361800.000    0.417
 361850.000    0.337
 361900.000    0.420
 361950.000    0.389
 362000.000    0.415
 362050.000    0.370
 362100.000    0.370
 362150.000    0.325
 362200.000    0.338
 362250.000    0.384
 362300.000    0.345
 362350.000    0.383
 362400.000    0.377
 362450.000    0.327
 362500.000    0.389
 362550.000    0.418
 362600.000    0.351
 362650.000    0.403
 362700.000    0.377
 362750.000    0.342
 362800.000    0.417
 362850.000    0.330
 362900.000    0.404
 362950.000    0.354
 363000.000    0.375
 363050.000    0.430
 363100.000    0.343
 363150.000    0.364
 363200.000    0.370
 363250.000    0.356
 363300.000    0.400
 363350.000    0.358
 363400.000    0.422
 363450.000    0.346
 363500.000    0.419
 363550.000    0.368
 363600.000    0.412
 363650.000    0.392
 363700.000    0.345
 363750.000    0.331
 363800.000    0.453
 363850.000    0.398
 363900.000    0.345
 363950.000    0.370
 364000.000    0.330
 364050.000    0.378
 364100.000    0.398
 364150.000    0.385
 364200.000    0.324
 364250.000    0.349
 364300.000    0.317
 364350.000    0.378
 364400.000    0.319
 364450.000    0.316
 364500.000    0.359
 364550.000    0.295
 364600.000    0.295
 364650.000    0.302
 364700.000    0.379
 364750.000    0.347
 364800.000    0.375
 364850.000    0.357
 364900.000    0.332
 364950.000    0.330
 365000.000    0.410
 365050.000    0.390
 365100.000    0.355
 365150.000    0.380
 365200.000    0.340
 365250.000    0.366
 365300.000    0.312
 365350.000    0.353
 365400.000    0.385
 365450.000    0.392
 365500.000    0.398
 365550.000    0.361
 365600.000    0.405
 365650.000    0.341
 365700.000    0.347
 365750.000    0.388
 365800.000    0.351
 365850.000    0.401
 365900.000    0.379
 365950.000    0.308
 366000.000    0.270
 366050.000    0.341
 366100.000    0.311
 366150.000    0.351
 366200.000    0.303
 366250.000    0.305
 366300.000    0.317
 366350.000    0.408
 366400.000    0.319
 366450.000    0.311
 366500.000    0.344
 366550.000    0.349
 366600.000    0.347
 366650.000    0.366
 366700.000    0.353
 366750.000    0.340
 366800.000    0.321
 366850.000    0.361
 366900.000    0.325
 366950.000    0.386
 367000.000    0.365
 367050.000    0.319
 367100.000    0.358
 367150.000    0.350
 367200.000    0.414
 367250.000    0.346
 367300.000    0.373
 367350.000    0.346
 367400.000    0.367
 367450.000    0.327
 367500.000    0.281
 367550.000    0.327
 367600.000    0.340
 367650.000    0.340
 367700.000    0.338
 367750.000    0.387
 367800.000    0.340
 367850.000    0.372
 367900.000    0.256
 367950.000    0.388
 368000.000    0.397
 368050.000    0.392
 368100.000    0.336
 368150.000    0.376
 368200.000    0.370
 368250.000    0.349
 368300.000    0.359
 368350.000    0.392
 368400.000    0.363
 368450.000    0.363
 368500.000    0.356
 368550.000    0.336
 368600.000    0.248
 368650.000    0.181
 368700.000    0.328
 368750.000    0.397
 368800.000    0.361
 368850.000    0.378
 368900.000    0.398
 368950.000    0.325
 369000.000    0.300
 369050.000    0.355
 369100.000    0.291
 369150.000    0.337
 369200.000    0.371
 369250.000    0.363
 369300.000    0.269
 369350.000    0.373
 369400.000    0.341
 369450.000    0.364
 369500.000    0.336
 369550.000    0.360
 369600.000    0.325
 369650.000    0.423
 369700.000    0.273
 369750.000    0.366
 369800.000    0.396
 369850.000    0.382
 369900.000    0.391
 369950.000    0.304
 370000.000    0.315
 370050.000    0.348
 370100.000    0.331
 370150.000    0.381
 370200.000    0.402
 370250.000    0.374
 370300.000    0.327
 370350.000    0.376
 370400.000    0.354
 370450.000    0.361
 370500.000    0.385
 370550.000    0.353
 370600.000    0.339
 370650.000    0.417
 370700.000    0.363
 370750.000    0.411
 370800.000    0.337
 370850.000    0.295
 370900.000    0.424
 370950.000    0.390
 371000.000    0.266
 371050.000    0.381
 371100.000    0.432
 371150.000    0.422
 371200.000    0.397
 371250.000    0.306
 371300.000    0.432
 371350.000    0.378
 371400.000    0.343
 371450.000    0.353
 371500.000    0.403
 371550.000    0.449
 371600.000    0.415
 371650.000    0.355
 371700.000    0.377
 371750.000    0.369
 371800.000    0.390
 371850.000    0.373
 371900.000    0.341
 371950.000    0.389
 372000.000    0.410
 372050.000    0.365
 372100.000    0.385
 372150.000    0.357
 372200.000    0.360
 372250.000    0.405
 372300.000    0.290
 372350.000    0.416
 372400.000    0.418
 372450.000    0.439
 372500.000    0.396
 372550.000    0.417
 372600.000    0.346
 372650.000    0.375
 372700.000    0.392
 372750.000    0.384
 372800.000    0.354
 372850.000    0.414
 372900.000    0.402
 372950.000    0.375
 373000.000    0.393
 373050.000    0.386
 373100.000    0.354
 373150.000    0.335
 373200.000    0.342
 373250.000    0.324
 373300.000    0.360
 373350.000    0.343
 373400.000    0.358
 373450.000    0.387
 373500.000    0.352
 373550.000    0.399
 373600.000    0.328
 373650.000    0.325
 373700.000    0.349
 373750.000    0.349
 373800.000    0.417
 373850.000    0.381
 373900.000    0.372
 373950.000    0.395
 374000.000    0.419
 374050.000    0.371
 374100.000    0.334
 374150.000    0.389
 374200.000    0.339
 374250.000    0.315
 374300.000    0.389
 374350.000    0.399
 374400.000    0.292
 374450.000    0.356
 374500.000    0.363
 374550.000    0.341
 374600.000    0.381
 374650.000    0.353
 374700.000    0.376
 374750.000    0.406
 374800.000    0.426
 374850.000    0.353
 374900.000    0.409
 374950.000    0.420
 375000.000    0.366
 375050.000    0.357
 375100.000    0.403
 375150.000    0.402
 375200.000    0.421
 375250.000    0.391
 375300.000    0.363
 375350.000    0.358
 375400.000    0.390
 375450.000    0.385
 375500.000    0.409
 375550.000    0.353
 375600.000    0.317
 375650.000    0.340
 375700.000    0.337
 375750.000    0.320
 375800.000    0.294
 375850.000    0.330
 375900.000    0.363
 375950.000    0.386
 376000.000    0.423
 376050.000    0.396
 376100.000    0.339
 376150.000    0.432
 376200.000    0.407
 376250.000    0.372
 376300.000    0.363
 376350.000    0.402
 376400.000    0.389
 376450.000    0.380
 376500.000    0.403
 376550.000    0.364
 376600.000    0.391
 376650.000    0.400
 376700.000    0.344
 376750.000    0.389
 376800.000    0.316
 376850.000    0.356
 376900.000    0.361
 376950.000    0.387
 377000.000    0.385
 377050.000    0.352
 377100.000    0.403
 377150.000    0.349
 377200.000    0.365
 377250.000    0.358
 377300.000    0.369
 377350.000    0.416
 377400.000    0.337
 377450.000    0.359
 377500.000    0.388
 377550.000    0.332
 377600.000    0.368
 377650.000    0.342
 377700.000    0.367
 377750.000    0.332
 377800.000    0.331
 377850.000    0.385
 377900.000    0.391
 377950.000    0.340
 378000.000    0.387
 378050.000    0.338
 378100.000    0.414
 378150.000    0.312
 378200.000    0.387
 378250.000    0.347
 378300.000    0.195
 378350.000    0.374
 378400.000    0.398
 378450.000    0.360
 378500.000    0.321
 378550.000    0.380
 378600.000    0.318
 378650.000    0.403
 378700.000    0.259
 378750.000    0.397
 378800.000    0.405
 378850.000    0.359
 378900.000    0.363
 378950.000    0.392
 379000.000    0.406
 379050.000    0.405
 379100.000    0.419
 379150.000    0.414
 379200.000    0.422
 379250.000    0.400
 379300.000    0.390
 379350.000    0.396
 379400.000    0.330
 379450.000    0.366
 379500.000    0.313
 379550.000    0.370
 379600.000    0.328
 379650.000    0.329
 379700.000    0.346
 379750.000    0.367
 379800.000    0.357
 379850.000    0.316
 379900.000    0.271
 379950.000    0.370
 380000.000    0.328
 380050.000    0.376
 380100.000    0.404
 380150.000    0.355
 380200.000    0.381
 380250.000    0.404
 380300.000    0.372
 380350.000    0.362
 380400.000    0.394
 380450.000    0.343
 380500.000    0.307
 380550.000    0.363
 380600.000    0.377
 380650.000    0.398
 380700.000    0.350
 380750.000    0.360
 380800.000    0.351
 380850.000    0.330
 380900.000    0.382
 380950.000    0.428
 381000.000    0.364
 381050.000    0.378
 381100.000    0.269
 381150.000    0.327
 381200.000    0.352
 381250.000    0.319
 381300.000    0.336
 381350.000    0.353
 381400.000    0.328
 381450.000    0.349
 381500.000    0.354
 381550.000    0.333
 381600.000    0.304
 381650.000    0.390
 381700.000    0.339
 381750.000    0.378
 381800.000    0.302
 381850.000    0.339
 381900.000    0.268
 381950.000    0.317
 382000.000    0.346
 382050.000    0.318
 382100.000    0.359
 382150.000    0.376
 382200.000    0.301
 382250.000    0.350
 382300.000    0.350
 382350.000    0.327
 382400.000    0.347
 382450.000    0.383
 382500.000    0.325
 382550.000    0.412
 382600.000    0.376
 382650.000    0.354
 382700.000    0.357
 382750.000    0.332
 382800.000    0.348
 382850.000    0.336
 382900.000    0.349
 382950.000    0.349
 383000.000    0.330
 383050.000    0.351
 383100.000    0.393
 383150.000    0.357
 383200.000    0.348
 383250.000    0.355
 383300.000    0.417
 383350.000    0.333
 383400.000    0.349
 383450.000    0.403
 383500.000    0.309
 383550.000    0.364
 383600.000    0.375
 383650.000    0.322
 383700.000    0.397
 383750.000    0.344
 383800.000    0.340
 383850.000    0.342
 383900.000    0.356
 383950.000    0.361
 384000.000    0.364
 384050.000    0.378
 384100.000    0.372
 384150.000    0.360
 384200.000    0.324
 384250.000    0.382
 384300.000    0.330
 384350.000    0.385
 384400.000    0.392
 384450.000    0.384
 384500.000    0.369
 384550.000    0.413
 384600.000    0.372
 384650.000    0.351
 384700.000    0.393
 384750.000    0.386
 384800.000    0.326
 384850.000    0.357
 384900.000    0.401
 384950.000    0.374
 385000.000    0.351
 385050.000    0.344
 385100.000    0.369
 385150.000    0.369
 385200.000    0.372
 385250.000    0.335
 385300.000    0.422
 385350.000    0.416
 385400.000    0.369
 385450.000    0.376
 385500.000    0.336
 385550.000    0.389
 385600.000    0.331
 385650.000    0.343
 385700.000    0.236
 385750.000    0.305
 385800.000    0.319
 385850.000    0.315
 385900.000    0.354
 385950.000    0.308
 386000.000    0.300
 386050.000    0.266
 386100.000    0.290
 386150.000    0.345
 386200.000    0.364
 386250.000    0.415
 386300.000    0.374
 386350.000    0.367
 386400.000    0.352
 386450.000    0.267
 386500.000    0.296
 386550.000    0.368
 386600.000    0.366
 386650.000    0.341
 386700.000    0.399
 386750.000    0.430
 386800.000    0.390
 386850.000    0.253
 386900.000    0.319
 386950.000    0.337
 387000.000    0.356
 387050.000    0.392
 387100.000    0.385
 387150.000    0.275
 387200.000    0.375
 387250.000    0.344
 387300.000    0.300
 387350.000    0.287
 387400.000    0.399
 387450.000    0.377
 387500.000    0.363
 387550.000    0.375
 387600.000    0.294
 387650.000    0.336
 387700.000    0.361
 387750.000    0.395
 387800.000    0.378
 387850.000    0.343
 387900.000    0.415
 387950.000    0.382
 388000.000    0.349
 388050.000    0.331
 388100.000    0.336
 388150.000    0.289
 388200.000    0.313
 388250.000    0.327
 388300.000    0.325
 388350.000    0.366
 388400.000    0.324
 388450.000    0.378
 388500.000    0.327
 388550.000    0.312
 388600.000    0.325
 388650.000    0.320
 388700.000    0.293
 388750.000    0.347
 388800.000    0.364
 388850.000    0.341
 388900.000    0.342
 388950.000    0.307
 389000.000    0.345
 389050.000    0.358
 389100.000    0.394
 389150.000    0.359
 389200.000    0.370
 389250.000    0.330
 389300.000    0.432
 389350.000    0.387
 389400.000    0.375
 389450.000    0.348
 389500.000    0.412
 389550.000    0.303
 389600.000    0.414
 389650.000    0.396
 389700.000    0.412
 389750.000    0.416
 389800.000    0.403
 389850.000    0.352
 389900.000    0.365
 389950.000    0.317
 390000.000    0.408
 390050.000    0.348
 390100.000    0.331
 390150.000    0.383
 390200.000    0.381
 390250.000    0.382
 390300.000    0.386
 390350.000    0.313
 390400.000    0.399
 390450.000    0.414
 390500.000    0.338
 390550.000    0.346
 390600.000    0.318
 390650.000    0.368
 390700.000    0.427
 390750.000    0.316
 390800.000    0.372
 390850.000    0.382
 390900.000    0.428
 390950.000    0.379
 391000.000    0.376
 391050.000    0.335
 391100.000    0.268
 391150.000    0.383
 391200.000    0.353
 391250.000    0.373
 391300.000    0.391
 391350.000    0.403
 391400.000    0.389
 391450.000    0.347
 391500.000    0.335
 391550.000    0.416
 391600.000    0.418
 391650.000    0.338
 391700.000    0.354
 391750.000    0.370
 391800.000    0.367
 391850.000    0.361
 391900.000    0.338
 391950.000    0.389
 392000.000    0.313
 392050.000    0.343
 392100.000    0.349
 392150.000    0.390
 392200.000    0.394
 392250.000    0.416
 392300.000    0.410
 392350.000    0.344
 392400.000    0.387
 392450.000    0.348
 392500.000    0.392
 392550.000    0.344
 392600.000    0.355
 392650.000    0.322
 392700.000    0.391
 392750.000    0.331
 392800.000    0.390
 392850.000    0.407
 392900.000    0.377
 392950.000    0.342
 393000.000    0.404
 393050.000    0.432
 393100.000    0.369
 393150.000    0.374
 393200.000    0.350
 393250.000    0.377
 393300.000    0.427
 393350.000    0.350
 393400.000    0.313
 393450.000    0.316
 393500.000    0.341
 393550.000    0.365
 393600.000    0.405
 393650.000    0.398
 393700.000    0.416
 393750.000    0.376
 393800.000    0.322
 393850.000    0.379
 393900.000    0.338
 393950.000    0.358
 394000.000    0.382
 394050.000    0.385
 394100.000    0.326
 394150.000    0.394
 394200.000    0.331
 394250.000    0.337
 394300.000    0.261
 394350.000    0.301
 394400.000    0.354
 394450.000    0.389
 394500.000    0.392
 394550.000    0.403
 394600.000    0.365
 394650.000    0.338
 394700.000    0.333
 394750.000    0.306
 394800.000    0.315
 394850.000    0.361
 394900.000    0.371
 394950.000    0.370
 395000.000    0.364
 395050.000    0.400
 395100.000    0.359
 395150.000    0.330
 395200.000    0.356
 395250.000    0.357
 395300.000    0.322
 395350.000    0.381
 395400.000    0.335
 395450.000    0.312
 395500.000    0.406
 395550.000    0.338
 395600.000    0.379
 395650.000    0.350
 395700.000    0.376
 395750.000    0.362
 395800.000    0.362
 395850.000    0.406
 395900.000    0.318
 395950.000    0.389
 396000.000    0.349
 396050.000    0.241
 396100.000    0.252
 396150.000    0.332
 396200.000    0.327
 396250.000    0.419
 396300.000    0.400
 396350.000    0.394
 396400.000    0.432
 396450.000    0.304
 396500.000    0.336
 396550.000    0.368
 396600.000    0.391
 396650.000    0.369
 396700.000    0.340
 396750.000    0.376
 396800.000    0.398
 396850.000    0.399
 396900.000    0.391
 396950.000    0.400
 397000.000    0.335
 397050.000    0.395
 397100.000    0.330
 397150.000    0.419
 397200.000    0.339
 397250.000    0.336
 397300.000    0.316
 397350.000    0.405
 397400.000    0.321
 397450.000    0.385
 397500.000    0.419
 397550.000    0.331
 397600.000    0.308
 397650.000    0.427
 397700.000    0.392
 397750.000    0.285
 397800.000    0.304
 397850.000    0.323
 397900.000    0.332
 397950.000    0.306
 398000.000    0.327
 398050.000    0.361
 398100.000    0.329
 398150.000    0.454
 398200.000    0.319
 398250.000    0.320
 398300.000    0.366
 398350.000    0.369
 398400.000    0.357
 398450.000    0.303
 398500.000    0.324
 398550.000    0.379
 398600.000    0.350
 398650.000    0.355
 398700.000    0.314
 398750.000    0.325
 398800.000    0.345
 398850.000    0.334
 398900.000    0.330
 398950.000    0.321
 399000.000    0.254
 399050.000    0.395
 399100.000    0.357
 399150.000    0.396
 399200.000    0.329
 399250.000    0.378
 399300.000    0.318
 399350.000    0.362
 399400.000    0.336
 399450.000    0.382
 399500.000    0.395
 399550.000    0.379
 399600.000    0.348
 399650.000    0.344
 399700.000    0.382
 399750.000    0.351
 399800.000    0.362
 399850.000    0.382
 399900.000    0.342
 399950.000    0.349
 400000.000    0.350
 400050.000    0.356
 400100.000    0.333
 400150.000    0.328
 400200.000    0.405
 400250.000    0.292
 400300.000    0.345
 400350.000    0.341
 400400.000    0.406
 400450.000    0.363
 400500.000    0.400
 400550.000    0.366
 400600.000    0.381
 400650.000    0.356
 400700.000    0.313
 400750.000    0.304
 400800.000    0.362
 400850.000    0.339
 400900.000    0.360
 400950.000    0.424
 401000.000    0.420
 401050.000    0.319
 401100.000    0.344
 401150.000    0.331
 401200.000    0.355
 401250.000    0.354
 401300.000    0.346
 401350.000    0.324
 401400.000    0.412
 401450.000    0.349
 401500.000    0.353
 401550.000    0.367
 401600.000    0.361
 401650.000    0.393
 401700.000    0.333
 401750.000    0.357
 401800.000    0.361
 401850.000    0.382
 401900.000    0.394
 401950.000    0.456
 402000.000    0.399
 402050.000    0.338
 402100.000    0.376
 402150.000    0.412
 402200.000    0.369
 402250.000    0.357
 402300.000    0.379
 402350.000    0.354
 402400.000    0.284
 402450.000    0.362
 402500.000    0.312
 402550.000    0.365
 402600.000    0.374
 402650.000    0.346
 402700.000    0.355
 402750.000    0.405
 402800.000    0.383
 402850.000    0.313
 402900.000    0.365
 402950.000    0.292
 403000.000    0.395
 403050.000    0.336
 403100.000    0.412
 403150.000    0.401
 403200.000    0.396
 403250.000    0.332
 403300.000    0.355
 403350.000    0.345
 403400.000    0.370
 403450.000    0.334
 403500.000    0.374
 403550.000    0.377
 403600.000    0.317
 403650.000    0.331
 403700.000    0.356
 403750.000    0.292
 403800.000    0.361
 403850.000    0.347
 403900.000    0.374
 403950.000    0.411
 404000.000    0.341
 404050.000    0.316
 404100.000    0.378
 404150.000    0.340
 404200.000    0.402
 404250.000    0.416
 404300.000    0.396
 404350.000    0.395
 404400.000    0.373
 404450.000    0.413
 404500.000    0.305
 404550.000    0.309
 404600.000    0.374
 404650.000    0.309
 404700.000    0.353
 404750.000    0.329
 404800.000    0.345
 404850.000    0.414
 404900.000    0.316
 404950.000    0.360
 405000.000    0.380
 405050.000    0.328
 405100.000    0.363
 405150.000    0.394
 405200.000    0.448
 405250.000    0.363
 405300.000    0.348
 405350.000    0.404
 405400.000    0.456
 405450.000    0.366
 405500.000    0.362
 405550.000    0.339
 405600.000    0.363
 405650.000    0.339
 405700.000    0.404
 405750.000    0.395
 405800.000    0.345
 405850.000    0.401
 405900.000    0.428
 405950.000    0.370
 406000.000    0.373
 406050.000    0.395
 406100.000    0.337
 406150.000    0.328
 406200.000    0.350
 406250.000    0.356
 406300.000    0.396
 406350.000    0.373
 406400.000    0.393
 406450.000    0.337
 406500.000    0.321
 406550.000    0.394
 406600.000    0.369
 406650.000    0.360
 406700.000    0.390
 406750.000    0.368
 406800.000    0.353
 406850.000    0.352
 406900.000    0.355
 406950.000    0.399
 407000.000    0.327
 407050.000    0.387
 407100.000    0.339
 407150.000    0.328
 407200.000    0.401
 407250.000    0.363
 407300.000    0.372
 407350.000    0.436
 407400.000    0.242
 407450.000    0.402
 407500.000    0.381
 407550.000    0.336
 407600.000    0.308
 407650.000    0.382
 407700.000    0.353
 407750.000    0.318
 407800.000    0.377
 407850.000    0.353
 407900.000    0.329
 407950.000    0.399
 408000.000    0.274
 408050.000    0.345
 408100.000    0.387
 408150.000    0.369
 408200.000    0.337
 408250.000    0.384
 408300.000    0.351
 408350.000    0.327
 408400.000    0.344
 408450.000    0.357
 408500.000    0.343
 408550.000    0.380
 408600.000    0.353
 408650.000    0.331
 408700.000    0.352
 408750.000    0.336
 408800.000    0.394
 408850.000    0.301
 408900.000    0.399
 408950.000    0.372
 409000.000    0.374
 409050.000    0.306
 409100.000    0.365
 409150.000    0.359
 409200.000    0.347
 409250.000    0.400
 409300.000    0.367
 409350.000    0.369
 409400.000    0.301
 409450.000    0.330
 409500.000    0.330
 409550.000    0.328
 409600.000    0.346
 409650.000    0.320
 409700.000    0.329
 409750.000    0.343
 409800.000    0.388
 409850.000    0.367
 409900.000    0.371
 409950.000    0.351
 410000.000    0.357
 410050.000    0.326
 410100.000    0.352
 410150.000    0.387
 410200.000    0.393
 410250.000    0.387
 410300.000    0.355
 410350.000    0.366
 410400.000    0.369
 410450.000    0.411
 410500.000    0.450
 410550.000    0.356
 410600.000    0.434
 410650.000    0.368
 410700.000    0.388
 410750.000    0.415
 410800.000    0.350
 410850.000    0.347
 410900.000    0.351
 410950.000    0.311
 411000.000    0.365
 411050.000    0.335
 411100.000    0.340
 411150.000    0.351
 411200.000    0.345
 411250.000    0.412
 411300.000    0.339
 411350.000    0.373
 411400.000    0.340
 411450.000    0.365
 411500.000    0.376
 411550.000    0.400
 411600.000    0.428
 411650.000    0.359
 411700.000    0.390
 411750.000    0.283
 411800.000    0.393
 411850.000    0.410
 411900.000    0.400
 411950.000    0.387
 412000.000    0.404
 412050.000    0.342
 412100.000    0.368
 412150.000    0.346
 412200.000    0.420
 412250.000    0.376
 412300.000    0.428
 412350.000    0.358
 412400.000    0.363
 412450.000    0.354
 412500.000    0.335
 412550.000    0.382
 412600.000    0.404
 412650.000    0.396
 412700.000    0.342
 412750.000    0.404
 412800.000    0.382
 412850.000    0.399
 412900.000    0.341
 412950.000    0.407
 413000.000    0.380
 413050.000    0.432
 413100.000    0.346
 413150.000    0.379
 413200.000    0.382
 413250.000    0.332
 413300.000    0.360
 413350.000    0.358
 413400.000    0.323
 413450.000    0.436
 413500.000    0.367
 413550.000    0.355
 413600.000    0.361
 413650.000    0.405
 413700.000    0.405
 413750.000    0.432
 413800.000    0.385
 413850.000    0.446
 413900.000    0.379
 413950.000    0.370
 414000.000    0.359
 414050.000    0.347
 414100.000    0.447
 414150.000    0.341
 414200.000    0.374
 414250.000    0.308
 414300.000    0.390
 414350.000    0.406
 414400.000    0.414
 414450.000    0.360
 414500.000    0.352
 414550.000    0.378
 414600.000    0.350
 414650.000    0.378
 414700.000    0.344
 414750.000    0.325
 414800.000    0.370
 414850.000    0.378
 414900.000    0.347
 414950.000    0.338
 415000.000    0.337
 415050.000    0.373
 415100.000    0.343
 415150.000    0.336
 415200.000    0.331
 415250.000    0.378
 415300.000    0.427
 415350.000    0.343
 415400.000    0.417
 415450.000    0.384
 415500.000    0.322
 415550.000    0.428
 415600.000    0.404
 415650.000    0.381
 415700.000    0.359
 415750.000    0.427
 415800.000    0.355
 415850.000    0.342
 415900.000    0.350
 415950.000    0.381
 416000.000    0.365
 416050.000    0.384
 416100.000    0.389
 416150.000    0.458
 416200.000    0.386
 416250.000    0.353
 416300.000    0.379
 416350.000    0.289
 416400.000    0.252
 416450.000    0.282
 416500.000    0.368
 416550.000    0.386
 416600.000    0.408
 416650.000    0.384
 416700.000    0.398
 416750.000    0.339
 416800.000    0.383
 416850.000    0.322
 416900.000    0.354
 416950.000    0.367
 417000.000    0.388
 417050.000    0.328
 417100.000    0.310
 417150.000    0.291
 417200.000    0.352
 417250.000    0.383
 417300.000    0.325
 417350.000    0.282
 417400.000    0.322
 417450.000    0.391
 417500.000    0.355
 417550.000    0.360
 417600.000    0.398
 417650.000    0.370
 417700.000    0.388
 417750.000    0.388
 417800.000    0.317
 417850.000    0.417
 417900.000    0.317
 417950.000    0.421
 418000.000    0.425
 418050.000    0.392
 418100.000    0.335
 418150.000    0.415
 418200.000    0.393
 418250.000    0.352
 418300.000    0.306
 418350.000    0.366
 418400.000    0.372
 418450.000    0.237
 418500.000    0.164
 418550.000    0.385
 418600.000    0.406
 418650.000    0.346
 418700.000    0.357
 418750.000    0.413
 418800.000    0.401
 418850.000    0.380
 418900.000    0.354
 418950.000    0.419
 419000.000    0.373
 419050.000    0.353
 419100.000    0.406
 419150.000    0.392
 419200.000    0.415
 419250.000    0.414
 419300.000    0.449
 419350.000    0.391
 419400.000    0.344
 419450.000    0.347
 419500.000    0.417
 419550.000    0.401
 419600.000    0.386
 419650.000    0.361
 419700.000    0.403
 419750.000    0.349
 419800.000    0.367
 419850.000    0.385
 419900.000    0.375
 419950.000    0.365
 420000.000    0.379
 420050.000    0.310
 420100.000    0.338
 420150.000    0.331
 420200.000    0.218
 420250.000    0.389
 420300.000    0.380
 420350.000    0.324
 420400.000    0.266
 420450.000    0.227
 420500.000    0.300
 420550.000    0.343
 420600.000    0.293
 420650.000    0.297
 420700.000    0.283
 420750.000    0.269
 420800.000    0.373
 420850.000    0.377
 420900.000    0.301
 420950.000    0.383
 421000.000    0.391
 421050.000    0.390
 421100.000    0.378
 421150.000    0.359
 421200.000    0.339
 421250.000    0.325
 421300.000    0.404
 421350.000    0.334
 421400.000    0.403
 421450.000    0.412
 421500.000    0.381
 421550.000    0.430
 421600.000    0.243
 421650.000    0.189
 421700.000    0.313
 421750.000    0.410
 421800.000    0.395
 421850.000    0.324
 421900.000    0.371
 421950.000    0.361
 422000.000    0.389
 422050.000    0.358
 422100.000    0.314
 422150.000    0.356
 422200.000    0.384
 422250.000    0.391
 422300.000    0.366
 422350.000    0.392
 422400.000    0.313
 422450.000    0.375
 422500.000    0.390
 422550.000    0.340
 422600.000    0.397
 422650.000    0.357
 422700.000    0.290
 422750.000    0.401
 422800.000    0.343
 422850.000    0.318
 422900.000    0.379
 422950.000    0.368
 423000.000    0.369
 423050.000    0.398
 423100.000    0.370
 423150.000    0.342
 423200.000    0.290
 423250.000    0.389
 423300.000    0.346
 423350.000    0.396
 423400.000    0.377
 423450.000    0.374
 423500.000    0.356
 423550.000    0.375
 423600.000    0.365
 423650.000    0.372
 423700.000    0.390
 423750.000    0.329
 423800.000    0.408
 423850.000    0.335
 423900.000    0.359
 423950.000    0.386
 424000.000    0.402
 424050.000    0.388
 424100.000    0.332
 424150.000    0.353
 424200.000    0.323
 424250.000    0.339
 424300.000    0.372
 424350.000    0.306
 424400.000    0.372
 424450.000    0.353
 424500.000    0.375
 424550.000    0.376
 424600.000    0.353
 424650.000    0.361
 424700.000    0.283
 424750.000    0.324
 424800.000    0.318
 424850.000    0.395
 424900.000    0.362
 424950.000    0.409
 425000.000    0.385
 425050.000    0.407
 425100.000    0.322
 425150.000    0.382
 425200.000    0.347
 425250.000    0.395
 425300.000    0.418
 425350.000    0.308
 425400.000    0.361
 425450.000    0.375
 425500.000    0.337
 425550.000    0.407
 425600.000    0.371
 425650.000    0.314
 425700.000    0.252
 425750.000    0.389
 425800.000    0.362
 425850.000    0.320
 425900.000    0.371
 425950.000    0.256
 426000.000    0.342
 426050.000    0.325
 426100.000    0.336
 426150.000    0.358
 426200.000    0.324
 426250.000    0.298
 426300.000    0.308
 426350.000    0.328
 426400.000    0.343
 426450.000    0.321
 426500.000    0.337
 426550.000    0.377
 426600.000    0.381
 426650.000    0.372
 426700.000    0.368
 426750.000    0.348
 426800.000    0.308
 426850.000    0.284
 426900.000    0.388
 426950.000    0.323
 427000.000    0.276
 427050.000    0.363
 427100.000    0.376
 427150.000    0.378
 427200.000    0.280
 427250.000    0.319
 427300.000    0.348
 427350.000    0.322
 427400.000    0.311
 427450.000    0.420
 427500.000    0.357
 427550.000    0.337
 427600.000    0.344
 427650.000    0.360
 427700.000    0.353
 427750.000    0.351
 427800.000    0.346
 427850.000    0.381
 427900.000    0.357
 427950.000    0.390
 428000.000    0.429
 428050.000    0.404
 428100.000    0.412
 428150.000    0.413
 428200.000    0.377
 428250.000    0.330
 428300.000    0.314
 428350.000    0.360
 428400.000    0.317
 428450.000    0.342
 428500.000    0.324
 428550.000    0.340
 428600.000    0.443
 428650.000    0.374
 428700.000    0.374
 428750.000    0.325
 428800.000    0.333
 428850.000    0.352
 428900.000    0.305
 428950.000    0.357
 429000.000    0.306
 429050.000    0.305
 429100.000    0.391
 429150.000    0.377
 429200.000    0.362
 429250.000    0.361
 429300.000    0.332
 429350.000    0.431
 429400.000    0.426
 429450.000    0.338
 429500.000    0.388
 429550.000    0.352
 429600.000    0.350
 429650.000    0.388
 429700.000    0.360
 429750.000    0.388
 429800.000    0.374
 429850.000    0.407
 429900.000    0.400
 429950.000    0.319
 430000.000    0.368
 430050.000    0.391
 430100.000    0.389
 430150.000    0.407
 430200.000    0.340
 430250.000    0.380
 430300.000    0.412
 430350.000    0.359
 430400.000    0.380
 430450.000    0.348
 430500.000    0.375
 430550.000    0.367
 430600.000    0.348
 430650.000    0.372
 430700.000    0.397
 430750.000    0.363
 430800.000    0.362
 430850.000    0.417
 430900.000    0.403
 430950.000    0.307
 431000.000    0.330
 431050.000    0.396
 431100.000    0.385
 431150.000    0.377
 431200.000    0.320
 431250.000    0.425
 431300.000    0.424
 431350.000    0.330
 431400.000    0.343
 431450.000    0.356
 431500.000    0.388
 431550.000    0.338
 431600.000    0.427
 431650.000    0.387
 431700.000    0.335
 431750.000    0.351
 431800.000    0.388
 431850.000    0.417
 431900.000    0.314
 431950.000    0.328
 432000.000    0.388
 432050.000    0.368
 432100.000    0.380
 432150.000    0.398
 432200.000    0.297
 432250.000    0.445
 432300.000    0.396
 432350.000    0.375
 432400.000    0.336
 432450.000    0.303
 432500.000    0.402
 432550.000    0.327
 432600.000    0.360
 432650.000    0.347
 432700.000    0.341
 432750.000    0.402
 432800.000    0.324
 432850.000    0.339
 432900.000    0.302
 432950.000    0.348
 433000.000    0.341
 433050.000    0.365
 433100.000    0.300
 433150.000    0.314
 433200.000    0.387
 433250.000    0.289
 433300.000    0.366
 433350.000    0.353
 433400.000    0.374
 433450.000    0.353
 433500.000    0.346
 433550.000    0.331
 433600.000    0.341
 433650.000    0.306
 433700.000    0.321
 433750.000    0.324
 433800.000    0.354
 433850.000    0.309
 433900.000    0.322
 433950.000    0.367
 434000.000    0.326
 434050.000    0.289
 434100.000    0.361
 434150.000    0.377
 434200.000    0.361
 434250.000    0.325
 434300.000    0.342
 434350.000    0.299
 434400.000    0.311
 434450.000    0.371
 434500.000    0.410
 434550.000    0.333
 434600.000    0.338
 434650.000    0.352
 434700.000    0.366
 434750.000    0.331
 434800.000    0.317
 434850.000    0.383
 434900.000    0.335
 434950.000    0.329
 435000.000    0.287
 435050.000    0.323
 435100.000    0.321
 435150.000    0.307
 435200.000    0.360
 435250.000    0.327
 435300.000    0.318
 435350.000    0.230
 435400.000    0.343
 435450.000    0.297
 435500.000    0.303
 435550.000    0.312
 435600.000    0.255
 435650.000    0.387
 435700.000    0.313
 435750.000    0.407
 435800.000    0.373
 435850.000    0.288
 435900.000    0.352
 435950.000    0.349
 436000.000    0.250
 436050.000    0.289
 436100.000    0.305
 436150.000    0.317
 436200.000    0.395
 436250.000    0.291
 436300.000    0.295
 436350.000    0.253
 436400.000    0.225
 436450.000    0.325
 436500.000    0.269
 436550.000    0.393
 436600.000    0.310
 436650.000    0.270
 436700.000    0.299
 436750.000    0.393
 436800.000    0.377
 436850.000    0.244
 436900.000    0.275
 436950.000    0.340
 437000.000    0.376
 437050.000    0.341
 437100.000    0.286
 437150.000    0.263
 437200.000    0.333
 437250.000    0.354
 437300.000    0.329
 437350.000    0.290
 437400.000    0.333
 437450.000    0.281
 437500.000    0.335
 437550.000    0.355
 437600.000    0.333
 437650.000    0.372
 437700.000    0.291
 437750.000    0.337
 437800.000    0.302
 437850.000    0.335
 437900.000    0.331
 437950.000    0.368
 438000.000    0.342
 438050.000    0.297
 438100.000    0.234
 438150.000    0.249
 438200.000    0.323
 438250.000    0.343
 438300.000    0.347
 438350.000    0.343
 438400.000    0.310
 438450.000    0.309
 438500.000    0.333
 438550.000    0.337
 438600.000    0.367
 438650.000    0.369
 438700.000    0.327
 438750.000    0.410
 438800.000    0.363
 438850.000    0.348
 438900.000    0.369
 438950.000    0.391
 439000.000    0.356
 439050.000    0.354
 439100.000    0.347
 439150.000    0.320
 439200.000    0.364
 439250.000    0.396
 439300.000    0.373
 439350.000    0.342
 439400.000    0.382
 439450.000    0.397
 439500.000    0.406
 439550.000    0.367
 439600.000    0.328
 439650.000    0.391
 439700.000    0.388
 439750.000    0.366
 439800.000    0.429
 439850.000    0.390
 439900.000    0.334
 439950.000    0.298
 440000.000    0.316
 440050.000    0.375
 440100.000    0.386
 440150.000    0.376
 440200.000    0.330
 440250.000    0.340
 440300.000    0.333
 440350.000    0.375
 440400.000    0.374
 440450.000    0.406
 440500.000    0.409
 440550.000    0.378
 440600.000    0.390
 440650.000    0.338
 440700.000    0.383
 440750.000    0.367
 440800.000    0.400
 440850.000    0.319
 440900.000    0.369
 440950.000    0.319
 441000.000    0.388
 441050.000    0.299
 441100.000    0.351
 441150.000    0.317
 441200.000    0.334
 441250.000    0.237
 441300.000    0.380
 441350.000    0.292
 441400.000    0.294
 441450.000    0.332
 441500.000    0.381
 441550.000    0.352
 441600.000    0.423
 441650.000    0.341
 441700.000    0.366
 441750.000    0.363
 441800.000    0.353
 441850.000    0.282
 441900.000    0.339
 441950.000    0.359
 442000.000    0.351
 442050.000    0.411
 442100.000    0.376
 442150.000    0.399
 442200.000    0.342
 442250.000    0.414
 442300.000    0.376
 442350.000    0.386
 442400.000    0.371
 442450.000    0.376
 442500.000    0.375
 442550.000    0.417
 442600.000    0.350
 442650.000    0.358
 442700.000    0.402
 442750.000    0.335
 442800.000    0.389
 442850.000    0.372
 442900.000    0.390
 442950.000    0.316
 443000.000    0.278
 443050.000    0.309
 443100.000    0.341
 443150.000    0.320
 443200.000    0.327
 443250.000    0.326
 443300.000    0.313
 443350.000    0.381
 443400.000    0.284
 443450.000    0.270
 443500.000    0.353
 443550.000    0.370
 443600.000    0.254
 443650.000    0.310
 443700.000    0.256
 443750.000    0.346
 443800.000    0.384
 443850.000    0.243
 443900.000    0.299
 443950.000    0.312
 444000.000    0.265
 444050.000    0.341
 444100.000    0.358
 444150.000    0.326
 444200.000    0.371
 444250.000    0.319
 444300.000    0.381
 444350.000    0.284
 444400.000    0.381
 444450.000    0.281
 444500.000    0.343
 444550.000    0.304
 444600.000    0.231
 444650.000    0.274
 444700.000    0.303
 444750.000    0.323
 444800.000    0.302
 444850.000    0.298
 444900.000    0.301
 444950.000    0.356
 445000.000    0.253
 445050.000    0.260
 445100.000    0.322
 445150.000    0.256
 445200.000    0.308
 445250.000    0.268
 445300.000    0.339
 445350.000    0.270
 445400.000    0.253
 445450.000    0.300
 445500.000    0.322
 445550.000    0.256
 445600.000    0.351
 445650.000    0.289
 445700.000    0.337
 445750.000    0.256
 445800.000    0.273
 445850.000    0.326
 445900.000    0.330
 445950.000    0.309
 446000.000    0.328
 446050.000    0.346
 446100.000    0.392
 446150.000    0.358
 446200.000    0.309
 446250.000    0.300
 446300.000    0.343
 446350.000    0.350
 446400.000    0.342
 446450.000    0.321
 446500.000    0.353
 446550.000    0.359
 446600.000    0.277
 446650.000    0.350
 446700.000    0.377
 446750.000    0.365
 446800.000    0.393
 446850.000    0.440
 446900.000    0.411
 446950.000    0.415
 447000.000    0.377
 447050.000    0.376
 447100.000    0.422
 447150.000    0.359
 447200.000    0.342
 447250.000    0.349
 447300.000    0.360
 447350.000    0.345
 447400.000    0.399
 447450.000    0.346
 447500.000    0.299
 447550.000    0.366
 447600.000    0.398
 447650.000    0.403
 447700.000    0.424
 447750.000    0.409
 447800.000    0.368
 447850.000    0.310
 447900.000    0.360
 447950.000    0.377
 448000.000    0.313
 448050.000    0.357
 448100.000    0.385
 448150.000    0.375
 448200.000    0.380
 448250.000    0.328
 448300.000    0.360
 448350.000    0.419
 448400.000    0.354
 448450.000    0.401
 448500.000    0.381
 448550.000    0.362
 448600.000    0.329
 448650.000    0.330
 448700.000    0.299
 448750.000    0.381
 448800.000    0.373
 448850.000    0.334
 448900.000    0.397
 448950.000    0.372
 449000.000    0.351
 449050.000    0.408
 449100.000    0.347
 449150.000    0.366
 449200.000    0.424
 449250.000    0.424
 449300.000    0.376
 449350.000    0.405
 449400.000    0.393
 449450.000    0.390
 449500.000    0.390
 449550.000    0.335
 449600.000    0.371
 449650.000    0.408
 449700.000    0.345
 449750.000    0.388
 449800.000    0.337
 449850.000    0.368
 449900.000    0.308
 449950.000    0.356
 450000.000    0.309
 450050.000    0.307
 450100.000    0.346
 450150.000    0.381
 450200.000    0.355
 450250.000    0.354
 450300.000    0.355
 450350.000    0.417
 450400.000    0.321
 450450.000    0.326
 450500.000    0.310
 450550.000    0.282
 450600.000    0.341
 450650.000    0.295
 450700.000    0.353
 450750.000    0.342
 450800.000    0.293
 450850.000    0.353
 450900.000    0.351
 450950.000    0.383
 451000.000    0.351
 451050.000    0.354
 451100.000    0.312
 451150.000    0.340
 451200.000    0.336
 451250.000    0.379
 451300.000    0.363
 451350.000    0.419
 451400.000    0.381
 451450.000    0.351
 451500.000    0.396
 451550.000    0.365
 451600.000    0.399
 451650.000    0.414
 451700.000    0.392
 451750.000    0.318
 451800.000    0.345
 451850.000    0.339
 451900.000    0.336
 451950.000    0.354
 452000.000    0.356
 452050.000    0.272
 452100.000    0.343
 452150.000    0.335
 452200.000    0.387
 452250.000    0.321
 452300.000    0.340
 452350.000    0.327
 452400.000    0.369
 452450.000    0.329
 452500.000    0.310
 452550.000    0.259
 452600.000    0.358
 452650.000    0.294
 452700.000    0.337
 452750.000    0.401
 452800.000    0.264
 452850.000    0.322
 452900.000    0.399
 452950.000    0.328
 453000.000    0.313
 453050.000    0.407
 453100.000    0.417
 453150.000    0.392
 453200.000    0.305
 453250.000    0.375
 453300.000    0.311
 453350.000    0.334
 453400.000    0.363
 453450.000    0.329
 453500.000    0.355
 453550.000    0.332
 453600.000    0.329
 453650.000    0.357
 453700.000    0.327
 453750.000    0.367
 453800.000    0.329
 453850.000    0.346
 453900.000    0.391
 453950.000    0.393
 454000.000    0.337
 454050.000    0.344
 454100.000    0.357
 454150.000    0.343
 454200.000    0.332
 454250.000    0.311
 454300.000    0.379
 454350.000    0.366
 454400.000    0.363
 454450.000    0.373
 454500.000    0.321
 454550.000    0.338
 454600.000    0.369
 454650.000    0.348
 454700.000    0.285
 454750.000    0.309
 454800.000    0.315
 454850.000    0.405
 454900.000    0.352
 454950.000    0.394
 455000.000    0.380
 455050.000    0.333
 455100.000    0.299
 455150.000    0.356
 455200.000    0.308
 455250.000    0.327
 455300.000    0.361
 455350.000    0.326
 455400.000    0.289
 455450.000    0.309
 455500.000    0.345
 455550.000    0.301
 455600.000    0.375
 455650.000    0.389
 455700.000    0.375
 455750.000    0.367
 455800.000    0.380
 455850.000    0.360
 455900.000    0.364
 455950.000    0.354
 456000.000    0.365
 456050.000    0.387
 456100.000    0.290
 456150.000    0.382
 456200.000    0.344
 456250.000    0.253
 456300.000    0.305
 456350.000    0.234
 456400.000    0.281
 456450.000    0.254
 456500.000    0.253
 456550.000    0.210
 456600.000    0.277
 456650.000    0.249
 456700.000    0.284
 456750.000    0.322
 456800.000    0.365
 456850.000    0.310
 456900.000    0.339
 456950.000    0.331
 457000.000    0.452
 457050.000    0.416
 457100.000    0.297
 457150.000    0.329
 457200.000    0.293
 457250.000    0.375
 457300.000    0.372
 457350.000    0.182
 457400.000    0.189
 457450.000    0.351
 457500.000    0.341
 457550.000    0.168
 457600.000    0.217
 457650.000    0.202
 457700.000    0.183
 457750.000    0.181
 457800.000    0.178
 457850.000    0.336
 457900.000    0.377
 457950.000    0.411
 458000.000    0.405
 458050.000    0.379
 458100.000    0.386
 458150.000    0.286
 458200.000    0.362
 458250.000    0.329
 458300.000    0.344
 458350.000    0.354
 458400.000    0.328
 458450.000    0.337
 458500.000    0.332
 458550.000    0.349
 458600.000    0.371
 458650.000    0.382
 458700.000    0.395
 458750.000    0.392
 458800.000    0.373
 458850.000    0.376
 458900.000    0.374
 458950.000    0.336
 459000.000    0.405
 459050.000    0.379
 459100.000    0.343
 459150.000    0.372
 459200.000    0.324
 459250.000    0.344
 459300.000    0.308
 459350.000    0.329
 459400.000    0.346
 459450.000    0.364
 459500.000    0.315
 459550.000    0.347
 459600.000    0.372
 459650.000    0.362
 459700.000    0.415
 459750.000    0.393
 459800.000    0.384
 459850.000    0.391
 459900.000    0.350
 459950.000    0.352
 460000.000    0.405
 460050.000    0.349
 460100.000    0.413
 460150.000    0.385
 460200.000    0.360
 460250.000    0.429
 460300.000    0.413
 460350.000    0.425
 460400.000    0.394
 460450.000    0.356
 460500.000    0.383
 460550.000    0.353
 460600.000    0.328
 460650.000    0.378
 460700.000    0.327
 460750.000    0.360
 460800.000    0.399
 460850.000    0.355
 460900.000    0.368
 460950.000    0.329
 461000.000    0.314
 461050.000    0.374
 461100.000    0.331
 461150.000    0.243
 461200.000    0.187
 461250.000    0.211
 461300.000    0.341
 461350.000    0.273
 461400.000    0.347
 461450.000    0.305
 461500.000    0.245
 461550.000    0.301
 461600.000    0.365
 461650.000    0.414
 461700.000    0.382
 461750.000    0.375
 461800.000    0.373
 461850.000    0.417
 461900.000    0.383
 461950.000    0.395
 462000.000    0.373
 462050.000    0.338
 462100.000    0.334
 462150.000    0.330
 462200.000    0.349
 462250.000    0.326
 462300.000    0.379
 462350.000    0.384
 462400.000    0.355
 462450.000    0.381
 462500.000    0.424
 462550.000    0.302
 462600.000    0.374
 462650.000    0.354
 462700.000    0.350
 462750.000    0.440
 462800.000    0.412
 462850.000    0.393
 462900.000    0.367
 462950.000    0.309
 463000.000    0.333
 463050.000    0.357
 463100.000    0.334
 463150.000    0.416
 463200.000    0.310
 463250.000    0.352
 463300.000    0.358
 463350.000    0.357
 463400.000    0.318
 463450.000    0.303
 463500.000    0.310
 463550.000    0.328
 463600.000    0.352
 463650.000    0.416
 463700.000    0.356
 463750.000    0.370
 463800.000    0.359
 463850.000    0.330
 463900.000    0.291
 463950.000    0.381
 464000.000    0.311
 464050.000    0.345
 464100.000    0.389
 464150.000    0.367
 464200.000    0.375
 464250.000    0.372
 464300.000    0.288
 464350.000    0.317
 464400.000    0.310
 464450.000    0.338
 464500.000    0.304
 464550.000    0.355
 464600.000    0.385
 464650.000    0.326
 464700.000    0.268
 464750.000    0.342
 464800.000    0.344
 464850.000    0.278
 464900.000    0.298
 464950.000    0.256
 465000.000    0.325
 465050.000    0.269
 465100.000    0.316
 465150.000    0.311
 465200.000    0.298
 465250.000    0.347
 465300.000    0.323
 465350.000    0.366
 465400.000    0.289
 465450.000    0.412
 465500.000    0.365
 465550.000    0.381
 465600.000    0.291
 465650.000    0.403
 465700.000    0.312
 465750.000    0.410
 465800.000    0.321
 465850.000    0.333
 465900.000    0.387
 465950.000    0.375
 466000.000    0.335
 466050.000    0.332
 466100.000    0.407
 466150.000    0.348
 466200.000    0.350
 466250.000    0.385
 466300.000    0.344
 466350.000    0.373
 466400.000    0.325
 466450.000    0.361
 466500.000    0.331
 466550.000    0.428
 466600.000    0.235
 466650.000    0.398
 466700.000    0.347
 466750.000    0.370
 466800.000    0.275
 466850.000    0.331
 466900.000    0.369
 466950.000    0.331
 467000.000    0.364
 467050.000    0.304
 467100.000    0.371
 467150.000    0.318
 467200.000    0.313
 467250.000    0.385
 467300.000    0.322
 467350.000    0.332
 467400.000    0.376
 467450.000    0.349
 467500.000    0.354
 467550.000    0.362
 467600.000    0.369
 467650.000    0.353
 467700.000    0.329
 467750.000    0.387
 467800.000    0.308
 467850.000    0.363
 467900.000    0.377
 467950.000    0.333
 468000.000    0.333
 468050.000    0.359
 468100.000    0.403
 468150.000    0.352
 468200.000    0.356
 468250.000    0.428
 468300.000    0.365
 468350.000    0.353
 468400.000    0.400
 468450.000    0.307
 468500.000    0.342
 468550.000    0.358
 468600.000    0.331
 468650.000    0.382
 468700.000    0.342
 468750.000    0.350
 468800.000    0.445
 468850.000    0.370
 468900.000    0.415
 468950.000    0.337
 469000.000    0.300
 469050.000    0.361
 469100.000    0.413
 469150.000    0.414
 469200.000    0.338
 469250.000    0.287
 469300.000    0.369
 469350.000    0.289
 469400.000    0.401
 469450.000    0.361
 469500.000    0.381
 469550.000    0.341
 469600.000    0.336
 469650.000    0.316
 469700.000    0.444
 469750.000    0.394
 469800.000    0.376
 469850.000    0.402
 469900.000    0.395
 469950.000    0.386
 470000.000    0.381
 470050.000    0.357
 470100.000    0.316
 470150.000    0.394
 470200.000    0.303
 470250.000    0.387
 470300.000    0.396
 470350.000    0.332
 470400.000    0.353
 470450.000    0.324
 470500.000    0.428
 470550.000    0.338
 470600.000    0.364
 470650.000    0.378
 470700.000    0.401
 470750.000    0.322
 470800.000    0.357
 470850.000    0.390
 470900.000    0.337
 470950.000    0.295
 471000.000    0.399
 471050.000    0.414
 471100.000    0.408
 471150.000    0.366
 471200.000    0.344
 471250.000    0.360
 471300.000    0.423
 471350.000    0.405
 471400.000    0.397
 471450.000    0.415
 471500.000    0.366
 471550.000    0.407
 471600.000    0.341
 471650.000    0.388
 471700.000    0.391
 471750.000    0.386
 471800.000    0.378
 471850.000    0.329
 471900.000    0.327
 471950.000    0.360
 472000.000    0.412
 472050.000    0.355
 472100.000    0.375
 472150.000    0.391
 472200.000    0.360
 472250.000    0.377
 472300.000    0.375
 472350.000    0.355
 472400.000    0.355
 472450.000    0.410
 472500.000    0.362
 472550.000    0.375
 472600.000    0.359
 472650.000    0.399
 472700.000    0.322
 472750.000    0.409
 472800.000    0.438
 472850.000    0.344
 472900.000    0.378
 472950.000    0.357
 473000.000    0.346
 473050.000    0.353
 473100.000    0.356
 473150.000    0.431
 473200.000    0.344
 473250.000    0.391
 473300.000    0.377
 473350.000    0.388
 473400.000    0.362
 473450.000    0.385
 473500.000    0.421
 473550.000    0.358
 473600.000    0.346
 473650.000    0.328
 473700.000    0.418
 473750.000    0.389
 473800.000    0.378
 473850.000    0.400
 473900.000    0.325
 473950.000    0.366
 474000.000    0.402
 474050.000    0.347
 474100.000    0.382
 474150.000    0.386
 474200.000    0.334
 474250.000    0.414
 474300.000    0.339
 474350.000    0.382
 474400.000    0.361
 474450.000    0.422
 474500.000    0.382
 474550.000    0.369
 474600.000    0.380
 474650.000    0.355
 474700.000    0.353
 474750.000    0.419
 474800.000    0.409
 474850.000    0.412
 474900.000    0.351
 474950.000    0.373
 475000.000    0.380
 475050.000    0.348
 475100.000    0.379
 475150.000    0.373
 475200.000    0.364
 475250.000    0.374
 475300.000    0.329
 475350.000    0.340
 475400.000    0.376
 475450.000    0.311
 475500.000    0.306
 475550.000    0.390
 475600.000    0.394
 475650.000    0.373
 475700.000    0.370
 475750.000    0.336
 475800.000    0.325
 475850.000    0.358
 475900.000    0.333
 475950.000    0.344
 476000.000    0.315
 476050.000    0.324
 476100.000    0.391
 476150.000    0.356
 476200.000    0.375
 476250.000    0.366
 476300.000    0.412
 476350.000    0.381
 476400.000    0.375
 476450.000    0.402
 476500.000    0.340
 476550.000    0.364
 476600.000    0.410
 476650.000    0.402
 476700.000    0.358
 476750.000    0.322
 476800.000    0.383
 476850.000    0.433
 476900.000    0.337
 476950.000    0.374
 477000.000    0.351
 477050.000    0.380
 477100.000    0.384
 477150.000    0.396
 477200.000    0.339
 477250.000    0.385
 477300.000    0.328
 477350.000    0.421
 477400.000    0.380
 477450.000    0.353
 477500.000    0.342
 477550.000    0.405
 477600.000    0.401
 477650.000    0.398
 477700.000    0.429
 477750.000    0.414
 477800.000    0.442
 477850.000    0.379
 477900.000    0.405
 477950.000    0.385
 478000.000    0.335
 478050.000    0.410
 478100.000    0.343
 478150.000    0.352
 478200.000    0.373
 478250.000    0.369
 478300.000    0.330
 478350.000    0.444
 478400.000    0.389
 478450.000    0.363
 478500.000    0.352
 478550.000    0.349
 478600.000    0.344
 478650.000    0.342
 478700.000    0.330
 478750.000    0.334
 478800.000    0.370
 478850.000    0.436
 478900.000    0.442
 478950.000    0.394
 479000.000    0.372
 479050.000    0.363
 479100.000    0.431
 479150.000    0.410
 479200.000    0.409
 479250.000    0.377
 479300.000    0.417
 479350.000    0.395
 479400.000    0.325
 479450.000    0.366
 479500.000    0.370
 479550.000    0.395
 479600.000    0.353
 479650.000    0.392
 479700.000    0.367
 479750.000    0.400
 479800.000    0.398
 479850.000    0.406
 479900.000    0.320
 479950.000    0.348
 480000.000    0.333
 480050.000    0.349
 480100.000    0.445
 480150.000    0.403
 480200.000    0.381
 480250.000    0.343
 480300.000    0.356
 480350.000    0.419
 480400.000    0.329
 480450.000    0.346
 480500.000    0.389
 480550.000    0.424
 480600.000    0.367
 480650.000    0.337
 480700.000    0.359
 480750.000    0.355
 480800.000    0.356
 480850.000    0.334
 480900.000    0.359
 480950.000    0.399
 481000.000    0.397
 481050.000    0.353
 481100.000    0.361
 481150.000    0.355
 481200.000    0.379
 481250.000    0.406
 481300.000    0.346
 481350.000    0.330
 481400.000    0.383
 481450.000    0.393
 481500.000    0.344
 481550.000    0.435
 481600.000    0.448
 481650.000    0.456
 481700.000    0.351
 481750.000    0.389
 481800.000    0.366
 481850.000    0.331
 481900.000    0.338
 481950.000    0.378
 482000.000    0.390
 482050.000    0.393
 482100.000    0.372
 482150.000    0.402
 482200.000    0.451
 482250.000    0.344
 482300.000    0.359
 482350.000    0.353
 482400.000    0.393
 482450.000    0.377
 482500.000    0.375
 482550.000    0.380
 482600.000    0.362
 482650.000    0.410
 482700.000    0.386
 482750.000    0.353
 482800.000    0.358
 482850.000    0.358
 482900.000    0.349
 482950.000    0.325
 483000.000    0.336
 483050.000    0.338
 483100.000    0.349
 483150.000    0.331
 483200.000    0.352
 483250.000    0.334
 483300.000    0.335
 483350.000    0.317
 483400.000    0.260
 483450.000    0.366
 483500.000    0.369
 483550.000    0.226
 483600.000    0.392
 483650.000    0.337
 483700.000    0.338
 483750.000    0.312
 483800.000    0.370
 483850.000    0.408
 483900.000    0.475
 483950.000    0.341
 484000.000    0.348
 484050.000    0.426
 484100.000    0.418
 484150.000    0.388
 484200.000    0.295
 484250.000    0.340
 484300.000    0.344
 484350.000    0.362
 484400.000    0.396
 484450.000    0.422
 484500.000    0.379
 484550.000    0.329
 484600.000    0.308
 484650.000    0.234
 484700.000    0.311
 484750.000    0.327
 484800.000    0.301
 484850.000    0.370
 484900.000    0.344
 484950.000    0.356
 485000.000    0.366
 485050.000    0.410
 485100.000    0.427
 485150.000    0.192
 485200.000    0.168
 485250.000    0.355
 485300.000    0.374
 485350.000    0.321
 485400.000    0.368
 485450.000    0.383
 485500.000    0.256
 485550.000    0.362
 485600.000    0.249
 485650.000    0.380
 485700.000    0.329
 485750.000    0.353
 485800.000    0.355
 485850.000    0.305
 485900.000    0.353
 485950.000    0.335
 486000.000    0.329
 486050.000    0.318
 486100.000    0.327
 486150.000    0.333
 486200.000    0.287
 486250.000    0.287
 486300.000    0.347
 486350.000    0.297
 486400.000    0.335
 486450.000    0.314
 486500.000    0.410
 486550.000    0.402
 486600.000    0.376
 486650.000    0.348
 486700.000    0.431
 486750.000    0.382
 486800.000    0.410
 486850.000    0.346
 486900.000    0.341
 486950.000    0.393
 487000.000    0.364
 487050.000    0.311
 487100.000    0.334
 487150.000    0.327
 487200.000    0.366
 487250.000    0.385
 487300.000    0.406
 487350.000    0.391
 487400.000    0.352
 487450.000    0.341
 487500.000    0.354
 487550.000    0.331
 487600.000    0.393
 487650.000    0.357
 487700.000    0.419
 487750.000    0.395
 487800.000    0.370
 487850.000    0.364
 487900.000    0.323
 487950.000    0.373
 488000.000    0.335
 488050.000    0.357
 488100.000    0.374
 488150.000    0.389
 488200.000    0.347
 488250.000    0.400
 488300.000    0.418
 488350.000    0.359
 488400.000    0.419
 488450.000    0.419
 488500.000    0.408
 488550.000    0.371
 488600.000    0.392
 488650.000    0.345
 488700.000    0.349
 488750.000    0.365
 488800.000    0.335
 488850.000    0.408
 488900.000    0.384
 488950.000    0.388
 489000.000    0.336
 489050.000    0.358
 489100.000    0.371
 489150.000    0.357
 489200.000    0.392
 489250.000    0.332
 489300.000    0.426
 489350.000    0.444
 489400.000    0.285
 489450.000    0.323
 489500.000    0.305
 489550.000    0.294
 489600.000    0.370
 489650.000    0.307
 489700.000    0.395
 489750.000    0.345
 489800.000    0.274
 489850.000    0.269
 489900.000    0.289
 489950.000    0.293
 490000.000    0.353
 490050.000    0.379
 490100.000    0.333
 490150.000    0.336
 490200.000    0.303
 490250.000    0.317
 490300.000    0.332
 490350.000    0.229
 490400.000    0.341
 490450.000    0.326
 490500.000    0.362
 490550.000    0.338
 490600.000    0.337
 490650.000    0.341
 490700.000    0.376
 490750.000    0.325
 490800.000    0.328
 490850.000    0.361
 490900.000    0.290
 490950.000    0.343
 491000.000    0.265
 491050.000    0.352
 491100.000    0.374
 491150.000    0.373
 491200.000    0.413
 491250.000    0.368
 491300.000    0.398
 491350.000    0.414
 491400.000    0.413
 491450.000    0.393
 491500.000    0.428
 491550.000    0.355
 491600.000    0.382
 491650.000    0.405
 491700.000    0.408
 491750.000    0.357
 491800.000    0.464
 491850.000    0.400
 491900.000    0.461
 491950.000    0.442
 492000.000    0.420
 492050.000    0.380
 492100.000    0.458
 492150.000    0.385
 492200.000    0.380
 492250.000    0.419
 492300.000    0.456
 492350.000    0.414
 492400.000    0.425
 492450.000    0.400
 492500.000    0.381
 492550.000    0.383
 492600.000    0.348
 492650.000    0.406
 492700.000    0.427
 492750.000    0.392
 492800.000    0.385
 492850.000    0.403
 492900.000    0.399
 492950.000    0.370
 493000.000    0.419
 493050.000    0.419
 493100.000    0.436
 493150.000    0.410
 493200.000    0.463
 493250.000    0.403
 493300.000    0.400
 493350.000    0.433
 493400.000    0.429
 493450.000    0.390
 493500.000    0.394
 493550.000    0.393
 493600.000    0.366
 493650.000    0.422
 493700.000    0.369
 493750.000    0.413
 493800.000    0.376
 493850.000    0.391
 493900.000    0.298
 493950.000    0.389
 494000.000    0.465
 494050.000    0.347
 494100.000    0.370
 494150.000    0.361
 494200.000    0.387
 494250.000    0.382
 494300.000    0.359
 494350.000    0.364
 494400.000    0.463
 494450.000    0.381
 494500.000    0.388
 494550.000    0.386
 494600.000    0.315
 494650.000    0.399
 494700.000    0.401
 494750.000    0.391
 494800.000    0.405
 494850.000    0.378
 494900.000    0.398
 494950.000    0.404
 495000.000    0.404
 495050.000    0.372
 495100.000    0.294
 495150.000    0.377
 495200.000    0.375
 495250.000    0.343
 495300.000    0.388
 495350.000    0.352
 495400.000    0.363
 495450.000    0.343
 495500.000    0.419
 495550.000    0.371
 495600.000    0.344
 495650.000    0.399
 495700.000    0.367
 495750.000    0.372
 495800.000    0.346
 495850.000    0.397
 495900.000    0.362
 495950.000    0.390
 496000.000    0.394
 496050.000    0.406
 496100.000    0.452
 496150.000    0.448
 496200.000    0.432
 496250.000    0.401
 496300.000    0.384
 496350.000    0.432
 496400.000    0.360
 496450.000    0.386
 496500.000    0.354
 496550.000    0.376
 496600.000    0.352
 496650.000    0.419
 496700.000    0.390
 496750.000    0.366
 496800.000    0.340
 496850.000    0.296
 496900.000    0.398
 496950.000    0.348
 497000.000    0.411
 497050.000    0.265
 497100.000    0.438
 497150.000    0.393
 497200.000    0.405
 497250.000    0.393
 497300.000    0.397
 497350.000    0.331
 497400.000    0.358
 497450.000    0.353
 497500.000    0.417
 497550.000    0.358
 497600.000    0.354
 497650.000    0.337
 497700.000    0.421
 497750.000    0.434
 497800.000    0.408
 497850.000    0.391
 497900.000    0.399
 497950.000    0.374
 498000.000    0.397
 498050.000    0.355
 498100.000    0.407
 498150.000    0.369
 498200.000    0.346
 498250.000    0.358
 498300.000    0.324
 498350.000    0.307
 498400.000    0.329
 498450.000    0.264
 498500.000    0.260
 498550.000    0.340
 498600.000    0.302
 498650.000    0.320
 498700.000    0.261
 498750.000    0.354
 498800.000    0.299
 498850.000    0.354
 498900.000    0.309
 498950.000    0.293
 499000.000    0.255
 499050.000    0.327
 499100.000    0.311
 499150.000    0.397
 499200.000    0.407
 499250.000    0.400
 499300.000    0.353
 499350.000    0.387
 499400.000    0.393
 499450.000    0.397
 499500.000    0.381
 499550.000    0.321
 499600.000    0.326
 499650.000    0.373
 499700.000    0.340
 499750.000    0.328
 499800.000    0.296
 499850.000    0.384
 499900.000    0.365
 499950.000    0.344
 500000.000    0.343
