# Supplementary material for: Single-chain dimers from de novo immunoglobulins as robust scaffolds for multiple binding loops
Source: Nat Commun. 2023 Sep 23;14:5939. doi: 10.1038/s41467-023-41717-5 (PMC10517939; doi:10.1038/s41467-023-41717-5)
Supplement: Supplementary file 6 — Source data [file 41467_2023_41717_MOESM6_ESM.zip › SuppFig10d_scIg12+EF3c_03.txt]

# This file was created Tue Jul 12 12:28:00 2022
# Created by:
#                      :-) GROMACS - gmx pairdist, 2018 (-:
# 
# Executable:   /data/Software/gromacs-2018/bin/gmx
# Data prefix:  /data/Software/gromacs-2018
# Working dir:  /data/jrtcri/PROJECTS/design/grafting/sandwich_12/MD/molecular_dynamics/MD_models.list/0008
# Command line:
#   gmx pairdist -f md.imaged.rot.xtc -s solvated_ions.gro -b 100000 -o distave.xvg
# gmx pairdist is part of G R O M A C S:
#
# Gravel Rubs Often Many Awfully Cauterized Sores
#
@    title "Minimum distance"
@    xaxis  label "Time (ps)"
@    yaxis  label "Distance (nm)"
@TYPE xy
@ view 0.15, 0.15, 0.75, 0.85
@ legend on
@ legend box on
@ legend loctype view
@ legend 0.78, 0.8
@ legend length 2
@ s0 legend "resnr 70"
 100000.000    0.291
 100050.000    0.262
 100100.000    0.284
 100150.000    0.252
 100200.000    0.257
 100250.000    0.255
 100300.000    0.226
 100350.000    0.283
 100400.000    0.188
 100450.000    0.284
 100500.000    0.242
 100550.000    0.274
 100600.000    0.253
 100650.000    0.261
 100700.000    0.287
 100750.000    0.337
 100800.000    0.275
 100850.000    0.231
 100900.000    0.221
 100950.000    0.269
 101000.000    0.292
 101050.000    0.309
 101100.000    0.287
 101150.000    0.324
 101200.000    0.295
 101250.000    0.270
 101300.000    0.236
 101350.000    0.246
 101400.000    0.215
 101450.000    0.266
 101500.000    0.202
 101550.000    0.259
 101600.000    0.251
 101650.000    0.275
 101700.000    0.258
 101750.000    0.224
 101800.000    0.294
 101850.000    0.209
 101900.000    0.254
 101950.000    0.266
 102000.000    0.238
 102050.000    0.193
 102100.000    0.259
 102150.000    0.257
 102200.000    0.257
 102250.000    0.306
 102300.000    0.294
 102350.000    0.336
 102400.000    0.254
 102450.000    0.276
 102500.000    0.262
 102550.000    0.244
 102600.000    0.333
 102650.000    0.256
 102700.000    0.246
 102750.000    0.220
 102800.000    0.244
 102850.000    0.206
 102900.000    0.311
 102950.000    0.239
 103000.000    0.214
 103050.000    0.207
 103100.000    0.226
 103150.000    0.203
 103200.000    0.189
 103250.000    0.202
 103300.000    0.232
 103350.000    0.241
 103400.000    0.212
 103450.000    0.187
 103500.000    0.207
 103550.000    0.205
 103600.000    0.209
 103650.000    0.195
 103700.000    0.229
 103750.000    0.245
 103800.000    0.275
 103850.000    0.220
 103900.000    0.204
 103950.000    0.180
 104000.000    0.162
 104050.000    0.206
 104100.000    0.174
 104150.000    0.174
 104200.000    0.194
 104250.000    0.198
 104300.000    0.201
 104350.000    0.198
 104400.000    0.175
 104450.000    0.199
 104500.000    0.223
 104550.000    0.197
 104600.000    0.166
 104650.000    0.212
 104700.000    0.181
 104750.000    0.205
 104800.000    0.212
 104850.000    0.215
 104900.000    0.186
 104950.000    0.173
 105000.000    0.185
 105050.000    0.192
 105100.000    0.214
 105150.000    0.267
 105200.000    0.189
 105250.000    0.193
 105300.000    0.194
 105350.000    0.211
 105400.000    0.164
 105450.000    0.233
 105500.000    0.186
 105550.000    0.257
 105600.000    0.328
 105650.000    0.245
 105700.000    0.208
 105750.000    0.185
 105800.000    0.194
 105850.000    0.194
 105900.000    0.270
 105950.000    0.179
 106000.000    0.186
 106050.000    0.204
 106100.000    0.203
 106150.000    0.168
 106200.000    0.162
 106250.000    0.204
 106300.000    0.191
 106350.000    0.182
 106400.000    0.175
 106450.000    0.207
 106500.000    0.204
 106550.000    0.204
 106600.000    0.199
 106650.000    0.183
 106700.000    0.170
 106750.000    0.195
 106800.000    0.206
 106850.000    0.188
 106900.000    0.174
 106950.000    0.168
 107000.000    0.225
 107050.000    0.193
 107100.000    0.217
 107150.000    0.161
 107200.000    0.187
 107250.000    0.165
 107300.000    0.185
 107350.000    0.181
 107400.000    0.201
 107450.000    0.204
 107500.000    0.195
 107550.000    0.189
 107600.000    0.173
 107650.000    0.198
 107700.000    0.206
 107750.000    0.276
 107800.000    0.278
 107850.000    0.274
 107900.000    0.266
 107950.000    0.235
 108000.000    0.211
 108050.000    0.221
 108100.000    0.217
 108150.000    0.261
 108200.000    0.223
 108250.000    0.288
 108300.000    0.212
 108350.000    0.240
 108400.000    0.299
 108450.000    0.228
 108500.000    0.266
 108550.000    0.213
 108600.000    0.285
 108650.000    0.271
 108700.000    0.251
 108750.000    0.244
 108800.000    0.252
 108850.000    0.233
 108900.000    0.214
 108950.000    0.254
 109000.000    0.237
 109050.000    0.191
 109100.000    0.174
 109150.000    0.232
 109200.000    0.248
 109250.000    0.179
 109300.000    0.188
 109350.000    0.165
 109400.000    0.201
 109450.000    0.184
 109500.000    0.186
 109550.000    0.193
 109600.000    0.162
 109650.000    0.204
 109700.000    0.191
 109750.000    0.178
 109800.000    0.218
 109850.000    0.342
 109900.000    0.254
 109950.000    0.262
 110000.000    0.222
 110050.000    0.179
 110100.000    0.210
 110150.000    0.186
 110200.000    0.198
 110250.000    0.182
 110300.000    0.195
 110350.000    0.182
 110400.000    0.173
 110450.000    0.194
 110500.000    0.187
 110550.000    0.245
 110600.000    0.221
 110650.000    0.289
 110700.000    0.206
 110750.000    0.174
 110800.000    0.184
 110850.000    0.202
 110900.000    0.178
 110950.000    0.204
 111000.000    0.174
 111050.000    0.194
 111100.000    0.202
 111150.000    0.205
 111200.000    0.184
 111250.000    0.182
 111300.000    0.192
 111350.000    0.210
 111400.000    0.181
 111450.000    0.191
 111500.000    0.165
 111550.000    0.177
 111600.000    0.206
 111650.000    0.168
 111700.000    0.185
 111750.000    0.283
 111800.000    0.294
 111850.000    0.266
 111900.000    0.292
 111950.000    0.178
 112000.000    0.252
 112050.000    0.204
 112100.000    0.178
 112150.000    0.296
 112200.000    0.185
 112250.000    0.169
 112300.000    0.179
 112350.000    0.174
 112400.000    0.184
 112450.000    0.174
 112500.000    0.178
 112550.000    0.271
 112600.000    0.270
 112650.000    0.234
 112700.000    0.303
 112750.000    0.208
 112800.000    0.301
 112850.000    0.181
 112900.000    0.212
 112950.000    0.228
 113000.000    0.227
 113050.000    0.219
 113100.000    0.197
 113150.000    0.241
 113200.000    0.193
 113250.000    0.268
 113300.000    0.221
 113350.000    0.322
 113400.000    0.236
 113450.000    0.272
 113500.000    0.272
 113550.000    0.297
 113600.000    0.287
 113650.000    0.304
 113700.000    0.371
 113750.000    0.291
 113800.000    0.210
 113850.000    0.169
 113900.000    0.173
 113950.000    0.206
 114000.000    0.198
 114050.000    0.225
 114100.000    0.272
 114150.000    0.254
 114200.000    0.251
 114250.000    0.301
 114300.000    0.274
 114350.000    0.254
 114400.000    0.260
 114450.000    0.257
 114500.000    0.237
 114550.000    0.250
 114600.000    0.210
 114650.000    0.267
 114700.000    0.234
 114750.000    0.231
 114800.000    0.246
 114850.000    0.250
 114900.000    0.225
 114950.000    0.237
 115000.000    0.237
 115050.000    0.262
 115100.000    0.274
 115150.000    0.177
 115200.000    0.181
 115250.000    0.168
 115300.000    0.251
 115350.000    0.243
 115400.000    0.244
 115450.000    0.287
 115500.000    0.219
 115550.000    0.204
 115600.000    0.207
 115650.000    0.183
 115700.000    0.184
 115750.000    0.224
 115800.000    0.207
 115850.000    0.261
 115900.000    0.273
 115950.000    0.201
 116000.000    0.226
 116050.000    0.267
 116100.000    0.207
 116150.000    0.235
 116200.000    0.223
 116250.000    0.273
 116300.000    0.243
 116350.000    0.181
 116400.000    0.185
 116450.000    0.243
 116500.000    0.277
 116550.000    0.257
 116600.000    0.260
 116650.000    0.183
 116700.000    0.242
 116750.000    0.257
 116800.000    0.234
 116850.000    0.233
 116900.000    0.247
 116950.000    0.268
 117000.000    0.179
 117050.000    0.223
 117100.000    0.179
 117150.000    0.173
 117200.000    0.178
 117250.000    0.191
 117300.000    0.176
 117350.000    0.247
 117400.000    0.183
 117450.000    0.175
 117500.000    0.167
 117550.000    0.184
 117600.000    0.191
 117650.000    0.171
 117700.000    0.170
 117750.000    0.178
 117800.000    0.186
 117850.000    0.178
 117900.000    0.236
 117950.000    0.187
 118000.000    0.328
 118050.000    0.179
 118100.000    0.176
 118150.000    0.209
 118200.000    0.247
 118250.000    0.224
 118300.000    0.195
 118350.000    0.187
 118400.000    0.174
 118450.000    0.228
 118500.000    0.257
 118550.000    0.256
 118600.000    0.259
 118650.000    0.218
 118700.000    0.234
 118750.000    0.268
 118800.000    0.253
 118850.000    0.258
 118900.000    0.244
 118950.000    0.205
 119000.000    0.274
 119050.000    0.272
 119100.000    0.217
 119150.000    0.221
 119200.000    0.237
 119250.000    0.237
 119300.000    0.221
 119350.000    0.247
 119400.000    0.254
 119450.000    0.220
 119500.000    0.239
 119550.000    0.271
 119600.000    0.276
 119650.000    0.296
 119700.000    0.259
 119750.000    0.202
 119800.000    0.190
 119850.000    0.228
 119900.000    0.170
 119950.000    0.184
 120000.000    0.196
 120050.000    0.213
 120100.000    0.263
 120150.000    0.196
 120200.000    0.194
 120250.000    0.216
 120300.000    0.202
 120350.000    0.182
 120400.000    0.188
 120450.000    0.219
 120500.000    0.179
 120550.000    0.191
 120600.000    0.183
 120650.000    0.195
 120700.000    0.188
 120750.000    0.176
 120800.000    0.242
 120850.000    0.254
 120900.000    0.187
 120950.000    0.180
 121000.000    0.171
 121050.000    0.227
 121100.000    0.207
 121150.000    0.207
 121200.000    0.169
 121250.000    0.198
 121300.000    0.192
 121350.000    0.183
 121400.000    0.188
 121450.000    0.222
 121500.000    0.182
 121550.000    0.194
 121600.000    0.179
 121650.000    0.208
 121700.000    0.181
 121750.000    0.176
 121800.000    0.184
 121850.000    0.171
 121900.000    0.187
 121950.000    0.186
 122000.000    0.177
 122050.000    0.175
 122100.000    0.237
 122150.000    0.258
 122200.000    0.208
 122250.000    0.205
 122300.000    0.219
 122350.000    0.175
 122400.000    0.176
 122450.000    0.199
 122500.000    0.190
 122550.000    0.181
 122600.000    0.188
 122650.000    0.173
 122700.000    0.187
 122750.000    0.204
 122800.000    0.165
 122850.000    0.168
 122900.000    0.202
 122950.000    0.193
 123000.000    0.164
 123050.000    0.166
 123100.000    0.189
 123150.000    0.176
 123200.000    0.247
 123250.000    0.247
 123300.000    0.243
 123350.000    0.173
 123400.000    0.168
 123450.000    0.195
 123500.000    0.212
 123550.000    0.190
 123600.000    0.210
 123650.000    0.187
 123700.000    0.192
 123750.000    0.178
 123800.000    0.174
 123850.000    0.208
 123900.000    0.181
 123950.000    0.184
 124000.000    0.195
 124050.000    0.174
 124100.000    0.161
 124150.000    0.184
 124200.000    0.214
 124250.000    0.200
 124300.000    0.164
 124350.000    0.225
 124400.000    0.163
 124450.000    0.180
 124500.000    0.175
 124550.000    0.176
 124600.000    0.197
 124650.000    0.186
 124700.000    0.211
 124750.000    0.188
 124800.000    0.184
 124850.000    0.191
 124900.000    0.183
 124950.000    0.182
 125000.000    0.227
 125050.000    0.223
 125100.000    0.222
 125150.000    0.229
 125200.000    0.191
 125250.000    0.219
 125300.000    0.205
 125350.000    0.178
 125400.000    0.190
 125450.000    0.173
 125500.000    0.162
 125550.000    0.181
 125600.000    0.188
 125650.000    0.162
 125700.000    0.207
 125750.000    0.187
 125800.000    0.200
 125850.000    0.168
 125900.000    0.178
 125950.000    0.193
 126000.000    0.202
 126050.000    0.167
 126100.000    0.190
 126150.000    0.185
 126200.000    0.174
 126250.000    0.171
 126300.000    0.174
 126350.000    0.191
 126400.000    0.195
 126450.000    0.200
 126500.000    0.235
 126550.000    0.271
 126600.000    0.237
 126650.000    0.251
 126700.000    0.226
 126750.000    0.210
 126800.000    0.231
 126850.000    0.276
 126900.000    0.216
 126950.000    0.223
 127000.000    0.270
 127050.000    0.321
 127100.000    0.335
 127150.000    0.258
 127200.000    0.235
 127250.000    0.259
 127300.000    0.295
 127350.000    0.191
 127400.000    0.255
 127450.000    0.176
 127500.000    0.173
 127550.000    0.183
 127600.000    0.198
 127650.000    0.192
 127700.000    0.203
 127750.000    0.175
 127800.000    0.169
 127850.000    0.188
 127900.000    0.195
 127950.000    0.179
 128000.000    0.184
 128050.000    0.174
 128100.000    0.175
 128150.000    0.173
 128200.000    0.172
 128250.000    0.184
 128300.000    0.194
 128350.000    0.176
 128400.000    0.192
 128450.000    0.186
 128500.000    0.202
 128550.000    0.173
 128600.000    0.182
 128650.000    0.243
 128700.000    0.217
 128750.000    0.175
 128800.000    0.180
 128850.000    0.173
 128900.000    0.288
 128950.000    0.173
 129000.000    0.202
 129050.000    0.179
 129100.000    0.176
 129150.000    0.187
 129200.000    0.163
 129250.000    0.180
 129300.000    0.247
 129350.000    0.279
 129400.000    0.183
 129450.000    0.177
 129500.000    0.245
 129550.000    0.202
 129600.000    0.193
 129650.000    0.196
 129700.000    0.197
 129750.000    0.195
 129800.000    0.186
 129850.000    0.219
 129900.000    0.172
 129950.000    0.188
 130000.000    0.189
 130050.000    0.179
 130100.000    0.188
 130150.000    0.188
 130200.000    0.209
 130250.000    0.227
 130300.000    0.193
 130350.000    0.211
 130400.000    0.210
 130450.000    0.183
 130500.000    0.177
 130550.000    0.193
 130600.000    0.171
 130650.000    0.179
 130700.000    0.233
 130750.000    0.202
 130800.000    0.259
 130850.000    0.269
 130900.000    0.239
 130950.000    0.249
 131000.000    0.189
 131050.000    0.182
 131100.000    0.259
 131150.000    0.250
 131200.000    0.247
 131250.000    0.265
 131300.000    0.244
 131350.000    0.223
 131400.000    0.208
 131450.000    0.184
 131500.000    0.178
 131550.000    0.288
 131600.000    0.190
 131650.000    0.330
 131700.000    0.232
 131750.000    0.251
 131800.000    0.315
 131850.000    0.218
 131900.000    0.202
 131950.000    0.181
 132000.000    0.173
 132050.000    0.260
 132100.000    0.216
 132150.000    0.229
 132200.000    0.252
 132250.000    0.280
 132300.000    0.197
 132350.000    0.230
 132400.000    0.234
 132450.000    0.254
 132500.000    0.236
 132550.000    0.242
 132600.000    0.238
 132650.000    0.226
 132700.000    0.266
 132750.000    0.259
 132800.000    0.209
 132850.000    0.214
 132900.000    0.212
 132950.000    0.184
 133000.000    0.214
 133050.000    0.285
 133100.000    0.262
 133150.000    0.246
 133200.000    0.272
 133250.000    0.248
 133300.000    0.295
 133350.000    0.259
 133400.000    0.265
 133450.000    0.255
 133500.000    0.283
 133550.000    0.256
 133600.000    0.257
 133650.000    0.214
 133700.000    0.197
 133750.000    0.233
 133800.000    0.193
 133850.000    0.244
 133900.000    0.266
 133950.000    0.244
 134000.000    0.225
 134050.000    0.186
 134100.000    0.181
 134150.000    0.234
 134200.000    0.225
 134250.000    0.268
 134300.000    0.168
 134350.000    0.213
 134400.000    0.207
 134450.000    0.227
 134500.000    0.194
 134550.000    0.221
 134600.000    0.235
 134650.000    0.214
 134700.000    0.193
 134750.000    0.206
 134800.000    0.248
 134850.000    0.186
 134900.000    0.208
 134950.000    0.221
 135000.000    0.217
 135050.000    0.213
 135100.000    0.235
 135150.000    0.208
 135200.000    0.222
 135250.000    0.257
 135300.000    0.260
 135350.000    0.237
 135400.000    0.275
 135450.000    0.247
 135500.000    0.235
 135550.000    0.221
 135600.000    0.229
 135650.000    0.206
 135700.000    0.213
 135750.000    0.218
 135800.000    0.203
 135850.000    0.238
 135900.000    0.192
 135950.000    0.222
 136000.000    0.247
 136050.000    0.209
 136100.000    0.253
 136150.000    0.245
 136200.000    0.222
 136250.000    0.244
 136300.000    0.277
 136350.000    0.203
 136400.000    0.243
 136450.000    0.243
 136500.000    0.252
 136550.000    0.266
 136600.000    0.243
 136650.000    0.244
 136700.000    0.190
 136750.000    0.196
 136800.000    0.236
 136850.000    0.203
 136900.000    0.210
 136950.000    0.228
 137000.000    0.236
 137050.000    0.221
 137100.000    0.212
 137150.000    0.214
 137200.000    0.185
 137250.000    0.198
 137300.000    0.215
 137350.000    0.186
 137400.000    0.190
 137450.000    0.212
 137500.000    0.201
 137550.000    0.243
 137600.000    0.223
 137650.000    0.243
 137700.000    0.221
 137750.000    0.181
 137800.000    0.182
 137850.000    0.186
 137900.000    0.185
 137950.000    0.192
 138000.000    0.204
 138050.000    0.215
 138100.000    0.175
 138150.000    0.181
 138200.000    0.180
 138250.000    0.187
 138300.000    0.202
 138350.000    0.182
 138400.000    0.196
 138450.000    0.222
 138500.000    0.184
 138550.000    0.188
 138600.000    0.187
 138650.000    0.199
 138700.000    0.235
 138750.000    0.193
 138800.000    0.177
 138850.000    0.208
 138900.000    0.171
 138950.000    0.175
 139000.000    0.201
 139050.000    0.199
 139100.000    0.194
 139150.000    0.194
 139200.000    0.171
 139250.000    0.253
 139300.000    0.210
 139350.000    0.214
 139400.000    0.179
 139450.000    0.203
 139500.000    0.226
 139550.000    0.262
 139600.000    0.221
 139650.000    0.198
 139700.000    0.265
 139750.000    0.247
 139800.000    0.236
 139850.000    0.179
 139900.000    0.198
 139950.000    0.189
 140000.000    0.188
 140050.000    0.205
 140100.000    0.245
 140150.000    0.238
 140200.000    0.233
 140250.000    0.231
 140300.000    0.213
 140350.000    0.186
 140400.000    0.192
 140450.000    0.180
 140500.000    0.183
 140550.000    0.189
 140600.000    0.180
 140650.000    0.204
 140700.000    0.239
 140750.000    0.196
 140800.000    0.245
 140850.000    0.197
 140900.000    0.186
 140950.000    0.204
 141000.000    0.200
 141050.000    0.271
 141100.000    0.260
 141150.000    0.266
 141200.000    0.251
 141250.000    0.182
 141300.000    0.183
 141350.000    0.195
 141400.000    0.257
 141450.000    0.239
 141500.000    0.187
 141550.000    0.213
 141600.000    0.173
 141650.000    0.213
 141700.000    0.179
 141750.000    0.192
 141800.000    0.178
 141850.000    0.190
 141900.000    0.201
 141950.000    0.188
 142000.000    0.187
 142050.000    0.182
 142100.000    0.188
 142150.000    0.252
 142200.000    0.208
 142250.000    0.182
 142300.000    0.283
 142350.000    0.190
 142400.000    0.167
 142450.000    0.229
 142500.000    0.188
 142550.000    0.201
 142600.000    0.191
 142650.000    0.179
 142700.000    0.256
 142750.000    0.241
 142800.000    0.227
 142850.000    0.223
 142900.000    0.234
 142950.000    0.205
 143000.000    0.264
 143050.000    0.206
 143100.000    0.245
 143150.000    0.251
 143200.000    0.255
 143250.000    0.253
 143300.000    0.265
 143350.000    0.261
 143400.000    0.230
 143450.000    0.234
 143500.000    0.239
 143550.000    0.258
 143600.000    0.243
 143650.000    0.252
 143700.000    0.252
 143750.000    0.235
 143800.000    0.239
 143850.000    0.241
 143900.000    0.246
 143950.000    0.257
 144000.000    0.225
 144050.000    0.233
 144100.000    0.243
 144150.000    0.260
 144200.000    0.229
 144250.000    0.262
 144300.000    0.214
 144350.000    0.203
 144400.000    0.230
 144450.000    0.257
 144500.000    0.254
 144550.000    0.250
 144600.000    0.226
 144650.000    0.248
 144700.000    0.244
 144750.000    0.256
 144800.000    0.239
 144850.000    0.248
 144900.000    0.222
 144950.000    0.235
 145000.000    0.255
 145050.000    0.194
 145100.000    0.177
 145150.000    0.184
 145200.000    0.256
 145250.000    0.241
 145300.000    0.289
 145350.000    0.275
 145400.000    0.244
 145450.000    0.281
 145500.000    0.239
 145550.000    0.235
 145600.000    0.258
 145650.000    0.292
 145700.000    0.194
 145750.000    0.217
 145800.000    0.188
 145850.000    0.217
 145900.000    0.257
 145950.000    0.254
 146000.000    0.231
 146050.000    0.246
 146100.000    0.260
 146150.000    0.245
 146200.000    0.267
 146250.000    0.226
 146300.000    0.238
 146350.000    0.257
 146400.000    0.228
 146450.000    0.249
 146500.000    0.243
 146550.000    0.225
 146600.000    0.252
 146650.000    0.221
 146700.000    0.239
 146750.000    0.183
 146800.000    0.201
 146850.000    0.233
 146900.000    0.197
 146950.000    0.176
 147000.000    0.267
 147050.000    0.258
 147100.000    0.234
 147150.000    0.255
 147200.000    0.230
 147250.000    0.210
 147300.000    0.227
 147350.000    0.186
 147400.000    0.192
 147450.000    0.201
 147500.000    0.180
 147550.000    0.168
 147600.000    0.197
 147650.000    0.177
 147700.000    0.189
 147750.000    0.176
 147800.000    0.219
 147850.000    0.189
 147900.000    0.182
 147950.000    0.246
 148000.000    0.177
 148050.000    0.183
 148100.000    0.171
 148150.000    0.189
 148200.000    0.192
 148250.000    0.206
 148300.000    0.222
 148350.000    0.172
 148400.000    0.177
 148450.000    0.179
 148500.000    0.191
 148550.000    0.189
 148600.000    0.229
 148650.000    0.174
 148700.000    0.185
 148750.000    0.181
 148800.000    0.172
 148850.000    0.175
 148900.000    0.197
 148950.000    0.183
 149000.000    0.185
 149050.000    0.181
 149100.000    0.186
 149150.000    0.180
 149200.000    0.181
 149250.000    0.164
 149300.000    0.177
 149350.000    0.191
 149400.000    0.187
 149450.000    0.194
 149500.000    0.212
 149550.000    0.186
 149600.000    0.190
 149650.000    0.185
 149700.000    0.174
 149750.000    0.162
 149800.000    0.169
 149850.000    0.185
 149900.000    0.188
 149950.000    0.174
 150000.000    0.195
 150050.000    0.180
 150100.000    0.176
 150150.000    0.166
 150200.000    0.174
 150250.000    0.180
 150300.000    0.179
 150350.000    0.169
 150400.000    0.205
 150450.000    0.168
 150500.000    0.167
 150550.000    0.193
 150600.000    0.177
 150650.000    0.164
 150700.000    0.171
 150750.000    0.268
 150800.000    0.187
 150850.000    0.194
 150900.000    0.241
 150950.000    0.218
 151000.000    0.197
 151050.000    0.195
 151100.000    0.181
 151150.000    0.197
 151200.000    0.219
 151250.000    0.198
 151300.000    0.204
 151350.000    0.252
 151400.000    0.189
 151450.000    0.189
 151500.000    0.174
 151550.000    0.190
 151600.000    0.197
 151650.000    0.174
 151700.000    0.203
 151750.000    0.258
 151800.000    0.185
 151850.000    0.251
 151900.000    0.180
 151950.000    0.170
 152000.000    0.201
 152050.000    0.166
 152100.000    0.174
 152150.000    0.204
 152200.000    0.177
 152250.000    0.169
 152300.000    0.199
 152350.000    0.174
 152400.000    0.222
 152450.000    0.182
 152500.000    0.212
 152550.000    0.163
 152600.000    0.173
 152650.000    0.237
 152700.000    0.191
 152750.000    0.192
 152800.000    0.190
 152850.000    0.181
 152900.000    0.171
 152950.000    0.178
 153000.000    0.206
 153050.000    0.191
 153100.000    0.179
 153150.000    0.168
 153200.000    0.180
 153250.000    0.193
 153300.000    0.165
 153350.000    0.180
 153400.000    0.179
 153450.000    0.185
 153500.000    0.195
 153550.000    0.167
 153600.000    0.182
 153650.000    0.161
 153700.000    0.170
 153750.000    0.206
 153800.000    0.222
 153850.000    0.217
 153900.000    0.224
 153950.000    0.193
 154000.000    0.205
 154050.000    0.191
 154100.000    0.252
 154150.000    0.220
 154200.000    0.196
 154250.000    0.223
 154300.000    0.238
 154350.000    0.210
 154400.000    0.234
 154450.000    0.210
 154500.000    0.217
 154550.000    0.172
 154600.000    0.181
 154650.000    0.188
 154700.000    0.186
 154750.000    0.199
 154800.000    0.184
 154850.000    0.175
 154900.000    0.172
 154950.000    0.187
 155000.000    0.187
 155050.000    0.173
 155100.000    0.175
 155150.000    0.184
 155200.000    0.232
 155250.000    0.171
 155300.000    0.183
 155350.000    0.201
 155400.000    0.191
 155450.000    0.172
 155500.000    0.184
 155550.000    0.183
 155600.000    0.184
 155650.000    0.174
 155700.000    0.176
 155750.000    0.206
 155800.000    0.202
 155850.000    0.227
 155900.000    0.182
 155950.000    0.179
 156000.000    0.168
 156050.000    0.188
 156100.000    0.272
 156150.000    0.177
 156200.000    0.177
 156250.000    0.174
 156300.000    0.177
 156350.000    0.181
 156400.000    0.184
 156450.000    0.178
 156500.000    0.194
 156550.000    0.182
 156600.000    0.246
 156650.000    0.307
 156700.000    0.277
 156750.000    0.172
 156800.000    0.233
 156850.000    0.206
 156900.000    0.204
 156950.000    0.171
 157000.000    0.177
 157050.000    0.209
 157100.000    0.204
 157150.000    0.179
 157200.000    0.207
 157250.000    0.213
 157300.000    0.223
 157350.000    0.195
 157400.000    0.191
 157450.000    0.189
 157500.000    0.204
 157550.000    0.231
 157600.000    0.178
 157650.000    0.200
 157700.000    0.197
 157750.000    0.186
 157800.000    0.236
 157850.000    0.218
 157900.000    0.213
 157950.000    0.188
 158000.000    0.189
 158050.000    0.176
 158100.000    0.176
 158150.000    0.260
 158200.000    0.195
 158250.000    0.171
 158300.000    0.249
 158350.000    0.178
 158400.000    0.195
 158450.000    0.202
 158500.000    0.174
 158550.000    0.186
 158600.000    0.199
 158650.000    0.175
 158700.000    0.192
 158750.000    0.181
 158800.000    0.196
 158850.000    0.255
 158900.000    0.241
 158950.000    0.207
 159000.000    0.190
 159050.000    0.245
 159100.000    0.232
 159150.000    0.243
 159200.000    0.252
 159250.000    0.248
 159300.000    0.225
 159350.000    0.235
 159400.000    0.235
 159450.000    0.216
 159500.000    0.226
 159550.000    0.231
 159600.000    0.204
 159650.000    0.229
 159700.000    0.230
 159750.000    0.217
 159800.000    0.260
 159850.000    0.201
 159900.000    0.238
 159950.000    0.216
 160000.000    0.228
 160050.000    0.256
 160100.000    0.248
 160150.000    0.229
 160200.000    0.221
 160250.000    0.242
 160300.000    0.203
 160350.000    0.211
 160400.000    0.260
 160450.000    0.230
 160500.000    0.220
 160550.000    0.264
 160600.000    0.195
 160650.000    0.253
 160700.000    0.249
 160750.000    0.259
 160800.000    0.266
 160850.000    0.185
 160900.000    0.233
 160950.000    0.255
 161000.000    0.239
 161050.000    0.243
 161100.000    0.248
 161150.000    0.247
 161200.000    0.228
 161250.000    0.235
 161300.000    0.227
 161350.000    0.176
 161400.000    0.188
 161450.000    0.187
 161500.000    0.183
 161550.000    0.164
 161600.000    0.245
 161650.000    0.218
 161700.000    0.249
 161750.000    0.188
 161800.000    0.190
 161850.000    0.174
 161900.000    0.185
 161950.000    0.241
 162000.000    0.181
 162050.000    0.204
 162100.000    0.186
 162150.000    0.202
 162200.000    0.202
 162250.000    0.227
 162300.000    0.171
 162350.000    0.193
 162400.000    0.175
 162450.000    0.186
 162500.000    0.224
 162550.000    0.230
 162600.000    0.183
 162650.000    0.195
 162700.000    0.199
 162750.000    0.207
 162800.000    0.183
 162850.000    0.215
 162900.000    0.175
 162950.000    0.196
 163000.000    0.208
 163050.000    0.176
 163100.000    0.168
 163150.000    0.209
 163200.000    0.198
 163250.000    0.186
 163300.000    0.183
 163350.000    0.202
 163400.000    0.191
 163450.000    0.185
 163500.000    0.193
 163550.000    0.183
 163600.000    0.182
 163650.000    0.219
 163700.000    0.209
 163750.000    0.197
 163800.000    0.164
 163850.000    0.181
 163900.000    0.169
 163950.000    0.180
 164000.000    0.197
 164050.000    0.223
 164100.000    0.175
 164150.000    0.173
 164200.000    0.222
 164250.000    0.194
 164300.000    0.198
 164350.000    0.222
 164400.000    0.195
 164450.000    0.199
 164500.000    0.274
 164550.000    0.169
 164600.000    0.219
 164650.000    0.220
 164700.000    0.206
 164750.000    0.230
 164800.000    0.233
 164850.000    0.197
 164900.000    0.262
 164950.000    0.245
 165000.000    0.258
 165050.000    0.236
 165100.000    0.275
 165150.000    0.234
 165200.000    0.247
 165250.000    0.211
 165300.000    0.264
 165350.000    0.230
 165400.000    0.241
 165450.000    0.262
 165500.000    0.191
 165550.000    0.231
 165600.000    0.236
 165650.000    0.227
 165700.000    0.245
 165750.000    0.228
 165800.000    0.261
 165850.000    0.178
 165900.000    0.201
 165950.000    0.183
 166000.000    0.188
 166050.000    0.211
 166100.000    0.211
 166150.000    0.221
 166200.000    0.183
 166250.000    0.172
 166300.000    0.271
 166350.000    0.205
 166400.000    0.260
 166450.000    0.192
 166500.000    0.173
 166550.000    0.180
 166600.000    0.272
 166650.000    0.197
 166700.000    0.188
 166750.000    0.208
 166800.000    0.172
 166850.000    0.209
 166900.000    0.192
 166950.000    0.203
 167000.000    0.182
 167050.000    0.173
 167100.000    0.205
 167150.000    0.187
 167200.000    0.189
 167250.000    0.181
 167300.000    0.181
 167350.000    0.184
 167400.000    0.174
 167450.000    0.192
 167500.000    0.181
 167550.000    0.190
 167600.000    0.174
 167650.000    0.167
 167700.000    0.186
 167750.000    0.210
 167800.000    0.212
 167850.000    0.181
 167900.000    0.177
 167950.000    0.197
 168000.000    0.179
 168050.000    0.186
 168100.000    0.177
 168150.000    0.171
 168200.000    0.205
 168250.000    0.182
 168300.000    0.222
 168350.000    0.239
 168400.000    0.206
 168450.000    0.186
 168500.000    0.176
 168550.000    0.200
 168600.000    0.224
 168650.000    0.259
 168700.000    0.271
 168750.000    0.226
 168800.000    0.243
 168850.000    0.246
 168900.000    0.220
 168950.000    0.202
 169000.000    0.254
 169050.000    0.187
 169100.000    0.195
 169150.000    0.279
 169200.000    0.203
 169250.000    0.176
 169300.000    0.193
 169350.000    0.238
 169400.000    0.190
 169450.000    0.180
 169500.000    0.202
 169550.000    0.223
 169600.000    0.190
 169650.000    0.180
 169700.000    0.202
 169750.000    0.183
 169800.000    0.177
 169850.000    0.172
 169900.000    0.172
 169950.000    0.190
 170000.000    0.186
 170050.000    0.173
 170100.000    0.165
 170150.000    0.191
 170200.000    0.183
 170250.000    0.173
 170300.000    0.184
 170350.000    0.178
 170400.000    0.177
 170450.000    0.190
 170500.000    0.180
 170550.000    0.199
 170600.000    0.184
 170650.000    0.194
 170700.000    0.183
 170750.000    0.186
 170800.000    0.270
 170850.000    0.171
 170900.000    0.200
 170950.000    0.189
 171000.000    0.176
 171050.000    0.182
 171100.000    0.174
 171150.000    0.185
 171200.000    0.196
 171250.000    0.179
 171300.000    0.175
 171350.000    0.186
 171400.000    0.185
 171450.000    0.169
 171500.000    0.217
 171550.000    0.177
 171600.000    0.172
 171650.000    0.206
 171700.000    0.181
 171750.000    0.185
 171800.000    0.174
 171850.000    0.178
 171900.000    0.175
 171950.000    0.169
 172000.000    0.195
 172050.000    0.219
 172100.000    0.183
 172150.000    0.175
 172200.000    0.183
 172250.000    0.204
 172300.000    0.175
 172350.000    0.205
 172400.000    0.187
 172450.000    0.203
 172500.000    0.199
 172550.000    0.205
 172600.000    0.188
 172650.000    0.242
 172700.000    0.170
 172750.000    0.217
 172800.000    0.212
 172850.000    0.198
 172900.000    0.201
 172950.000    0.178
 173000.000    0.178
 173050.000    0.187
 173100.000    0.170
 173150.000    0.167
 173200.000    0.187
 173250.000    0.203
 173300.000    0.182
 173350.000    0.178
 173400.000    0.177
 173450.000    0.182
 173500.000    0.184
 173550.000    0.183
 173600.000    0.174
 173650.000    0.186
 173700.000    0.207
 173750.000    0.198
 173800.000    0.192
 173850.000    0.186
 173900.000    0.204
 173950.000    0.180
 174000.000    0.189
 174050.000    0.174
 174100.000    0.183
 174150.000    0.191
 174200.000    0.167
 174250.000    0.178
 174300.000    0.191
 174350.000    0.179
 174400.000    0.207
 174450.000    0.191
 174500.000    0.231
 174550.000    0.179
 174600.000    0.191
 174650.000    0.214
 174700.000    0.183
 174750.000    0.183
 174800.000    0.169
 174850.000    0.199
 174900.000    0.178
 174950.000    0.190
 175000.000    0.191
 175050.000    0.195
 175100.000    0.181
 175150.000    0.188
 175200.000    0.203
 175250.000    0.212
 175300.000    0.171
 175350.000    0.191
 175400.000    0.181
 175450.000    0.183
 175500.000    0.215
 175550.000    0.175
 175600.000    0.197
 175650.000    0.167
 175700.000    0.189
 175750.000    0.192
 175800.000    0.184
 175850.000    0.212
 175900.000    0.238
 175950.000    0.277
 176000.000    0.260
 176050.000    0.182
 176100.000    0.211
 176150.000    0.201
 176200.000    0.175
 176250.000    0.186
 176300.000    0.171
 176350.000    0.182
 176400.000    0.226
 176450.000    0.164
 176500.000    0.188
 176550.000    0.180
 176600.000    0.175
 176650.000    0.252
 176700.000    0.188
 176750.000    0.182
 176800.000    0.183
 176850.000    0.172
 176900.000    0.182
 176950.000    0.205
 177000.000    0.173
 177050.000    0.201
 177100.000    0.271
 177150.000    0.208
 177200.000    0.180
 177250.000    0.180
 177300.000    0.180
 177350.000    0.267
 177400.000    0.188
 177450.000    0.204
 177500.000    0.193
 177550.000    0.224
 177600.000    0.178
 177650.000    0.180
 177700.000    0.192
 177750.000    0.163
 177800.000    0.183
 177850.000    0.204
 177900.000    0.179
 177950.000    0.173
 178000.000    0.224
 178050.000    0.230
 178100.000    0.227
 178150.000    0.200
 178200.000    0.234
 178250.000    0.178
 178300.000    0.179
 178350.000    0.260
 178400.000    0.238
 178450.000    0.253
 178500.000    0.215
 178550.000    0.239
 178600.000    0.223
 178650.000    0.182
 178700.000    0.222
 178750.000    0.253
 178800.000    0.257
 178850.000    0.248
 178900.000    0.227
 178950.000    0.256
 179000.000    0.273
 179050.000    0.185
 179100.000    0.206
 179150.000    0.312
 179200.000    0.205
 179250.000    0.188
 179300.000    0.182
 179350.000    0.177
 179400.000    0.194
 179450.000    0.197
 179500.000    0.175
 179550.000    0.195
 179600.000    0.204
 179650.000    0.202
 179700.000    0.192
 179750.000    0.181
 179800.000    0.203
 179850.000    0.180
 179900.000    0.184
 179950.000    0.175
 180000.000    0.182
 180050.000    0.218
 180100.000    0.185
 180150.000    0.173
 180200.000    0.174
 180250.000    0.174
 180300.000    0.199
 180350.000    0.177
 180400.000    0.171
 180450.000    0.178
 180500.000    0.193
 180550.000    0.183
 180600.000    0.187
 180650.000    0.203
 180700.000    0.174
 180750.000    0.228
 180800.000    0.197
 180850.000    0.182
 180900.000    0.185
 180950.000    0.198
 181000.000    0.339
 181050.000    0.285
 181100.000    0.266
 181150.000    0.282
 181200.000    0.279
 181250.000    0.209
 181300.000    0.193
 181350.000    0.245
 181400.000    0.236
 181450.000    0.243
 181500.000    0.287
 181550.000    0.268
 181600.000    0.284
 181650.000    0.216
 181700.000    0.197
 181750.000    0.264
 181800.000    0.265
 181850.000    0.275
 181900.000    0.227
 181950.000    0.279
 182000.000    0.245
 182050.000    0.182
 182100.000    0.222
 182150.000    0.174
 182200.000    0.192
 182250.000    0.206
 182300.000    0.204
 182350.000    0.175
 182400.000    0.191
 182450.000    0.259
 182500.000    0.241
 182550.000    0.248
 182600.000    0.215
 182650.000    0.225
 182700.000    0.226
 182750.000    0.198
 182800.000    0.230
 182850.000    0.248
 182900.000    0.196
 182950.000    0.249
 183000.000    0.197
 183050.000    0.247
 183100.000    0.185
 183150.000    0.254
 183200.000    0.193
 183250.000    0.243
 183300.000    0.276
 183350.000    0.240
 183400.000    0.259
 183450.000    0.213
 183500.000    0.232
 183550.000    0.200
 183600.000    0.168
 183650.000    0.178
 183700.000    0.187
 183750.000    0.193
 183800.000    0.260
 183850.000    0.184
 183900.000    0.181
 183950.000    0.170
 184000.000    0.200
 184050.000    0.227
 184100.000    0.197
 184150.000    0.264
 184200.000    0.279
 184250.000    0.218
 184300.000    0.239
 184350.000    0.233
 184400.000    0.237
 184450.000    0.227
 184500.000    0.277
 184550.000    0.228
 184600.000    0.242
 184650.000    0.240
 184700.000    0.186
 184750.000    0.225
 184800.000    0.231
 184850.000    0.250
 184900.000    0.227
 184950.000    0.177
 185000.000    0.246
 185050.000    0.266
 185100.000    0.245
 185150.000    0.252
 185200.000    0.187
 185250.000    0.263
 185300.000    0.208
 185350.000    0.188
 185400.000    0.243
 185450.000    0.185
 185500.000    0.225
 185550.000    0.209
 185600.000    0.177
 185650.000    0.209
 185700.000    0.183
 185750.000    0.185
 185800.000    0.192
 185850.000    0.183
 185900.000    0.168
 185950.000    0.173
 186000.000    0.243
 186050.000    0.202
 186100.000    0.230
 186150.000    0.174
 186200.000    0.200
 186250.000    0.224
 186300.000    0.230
 186350.000    0.272
 186400.000    0.192
 186450.000    0.198
 186500.000    0.208
 186550.000    0.254
 186600.000    0.216
 186650.000    0.172
 186700.000    0.186
 186750.000    0.186
 186800.000    0.235
 186850.000    0.243
 186900.000    0.270
 186950.000    0.196
 187000.000    0.281
 187050.000    0.241
 187100.000    0.170
 187150.000    0.188
 187200.000    0.166
 187250.000    0.177
 187300.000    0.179
 187350.000    0.189
 187400.000    0.187
 187450.000    0.190
 187500.000    0.213
 187550.000    0.170
 187600.000    0.200
 187650.000    0.262
 187700.000    0.269
 187750.000    0.217
 187800.000    0.255
 187850.000    0.261
 187900.000    0.282
 187950.000    0.218
 188000.000    0.251
 188050.000    0.214
 188100.000    0.238
 188150.000    0.219
 188200.000    0.269
 188250.000    0.198
 188300.000    0.221
 188350.000    0.240
 188400.000    0.187
 188450.000    0.240
 188500.000    0.233
 188550.000    0.272
 188600.000    0.242
 188650.000    0.238
 188700.000    0.307
 188750.000    0.274
 188800.000    0.193
 188850.000    0.245
 188900.000    0.262
 188950.000    0.245
 189000.000    0.192
 189050.000    0.239
 189100.000    0.194
 189150.000    0.265
 189200.000    0.270
 189250.000    0.228
 189300.000    0.275
 189350.000    0.236
 189400.000    0.201
 189450.000    0.207
 189500.000    0.211
 189550.000    0.192
 189600.000    0.186
 189650.000    0.246
 189700.000    0.189
 189750.000    0.227
 189800.000    0.176
 189850.000    0.175
 189900.000    0.255
 189950.000    0.182
 190000.000    0.223
 190050.000    0.254
 190100.000    0.220
 190150.000    0.235
 190200.000    0.297
 190250.000    0.202
 190300.000    0.241
 190350.000    0.222
 190400.000    0.225
 190450.000    0.231
 190500.000    0.221
 190550.000    0.237
 190600.000    0.193
 190650.000    0.219
 190700.000    0.202
 190750.000    0.241
 190800.000    0.272
 190850.000    0.228
 190900.000    0.229
 190950.000    0.219
 191000.000    0.169
 191050.000    0.192
 191100.000    0.271
 191150.000    0.255
 191200.000    0.225
 191250.000    0.241
 191300.000    0.181
 191350.000    0.214
 191400.000    0.180
 191450.000    0.203
 191500.000    0.165
 191550.000    0.180
 191600.000    0.192
 191650.000    0.168
 191700.000    0.177
 191750.000    0.200
 191800.000    0.183
 191850.000    0.260
 191900.000    0.238
 191950.000    0.171
 192000.000    0.204
 192050.000    0.223
 192100.000    0.184
 192150.000    0.177
 192200.000    0.234
 192250.000    0.229
 192300.000    0.231
 192350.000    0.249
 192400.000    0.248
 192450.000    0.202
 192500.000    0.241
 192550.000    0.225
 192600.000    0.191
 192650.000    0.176
 192700.000    0.181
 192750.000    0.174
 192800.000    0.242
 192850.000    0.206
 192900.000    0.242
 192950.000    0.187
 193000.000    0.213
 193050.000    0.292
 193100.000    0.264
 193150.000    0.190
 193200.000    0.179
 193250.000    0.188
 193300.000    0.216
 193350.000    0.249
 193400.000    0.232
 193450.000    0.214
 193500.000    0.248
 193550.000    0.268
 193600.000    0.217
 193650.000    0.281
 193700.000    0.221
 193750.000    0.212
 193800.000    0.242
 193850.000    0.195
 193900.000    0.279
 193950.000    0.231
 194000.000    0.224
 194050.000    0.214
 194100.000    0.221
 194150.000    0.219
 194200.000    0.202
 194250.000    0.214
 194300.000    0.219
 194350.000    0.195
 194400.000    0.203
 194450.000    0.268
 194500.000    0.189
 194550.000    0.202
 194600.000    0.244
 194650.000    0.237
 194700.000    0.248
 194750.000    0.209
 194800.000    0.221
 194850.000    0.225
 194900.000    0.225
 194950.000    0.218
 195000.000    0.192
 195050.000    0.243
 195100.000    0.207
 195150.000    0.229
 195200.000    0.234
 195250.000    0.238
 195300.000    0.200
 195350.000    0.245
 195400.000    0.224
 195450.000    0.249
 195500.000    0.241
 195550.000    0.236
 195600.000    0.248
 195650.000    0.224
 195700.000    0.203
 195750.000    0.235
 195800.000    0.237
 195850.000    0.230
 195900.000    0.262
 195950.000    0.238
 196000.000    0.208
 196050.000    0.235
 196100.000    0.230
 196150.000    0.223
 196200.000    0.223
 196250.000    0.236
 196300.000    0.209
 196350.000    0.224
 196400.000    0.238
 196450.000    0.236
 196500.000    0.278
 196550.000    0.221
 196600.000    0.210
 196650.000    0.228
 196700.000    0.229
 196750.000    0.249
 196800.000    0.219
 196850.000    0.229
 196900.000    0.243
 196950.000    0.234
 197000.000    0.253
 197050.000    0.276
 197100.000    0.248
 197150.000    0.218
 197200.000    0.203
 197250.000    0.253
 197300.000    0.227
 197350.000    0.228
 197400.000    0.252
 197450.000    0.230
 197500.000    0.244
 197550.000    0.210
 197600.000    0.255
 197650.000    0.224
 197700.000    0.244
 197750.000    0.246
 197800.000    0.242
 197850.000    0.246
 197900.000    0.236
 197950.000    0.226
 198000.000    0.250
 198050.000    0.209
 198100.000    0.287
 198150.000    0.257
 198200.000    0.274
 198250.000    0.246
 198300.000    0.228
 198350.000    0.231
 198400.000    0.224
 198450.000    0.200
 198500.000    0.236
 198550.000    0.248
 198600.000    0.298
 198650.000    0.272
 198700.000    0.245
 198750.000    0.215
 198800.000    0.247
 198850.000    0.272
 198900.000    0.202
 198950.000    0.248
 199000.000    0.189
 199050.000    0.184
 199100.000    0.189
 199150.000    0.176
 199200.000    0.164
 199250.000    0.177
 199300.000    0.195
 199350.000    0.180
 199400.000    0.244
 199450.000    0.211
 199500.000    0.170
 199550.000    0.193
 199600.000    0.161
 199650.000    0.188
 199700.000    0.188
 199750.000    0.178
 199800.000    0.181
 199850.000    0.184
 199900.000    0.216
 199950.000    0.183
 200000.000    0.203
 200050.000    0.173
 200100.000    0.224
 200150.000    0.190
 200200.000    0.276
 200250.000    0.225
 200300.000    0.248
 200350.000    0.236
 200400.000    0.271
 200450.000    0.218
 200500.000    0.205
 200550.000    0.186
 200600.000    0.204
 200650.000    0.174
 200700.000    0.187
 200750.000    0.182
 200800.000    0.168
 200850.000    0.167
 200900.000    0.178
 200950.000    0.178
 201000.000    0.177
 201050.000    0.208
 201100.000    0.253
 201150.000    0.202
 201200.000    0.229
 201250.000    0.260
 201300.000    0.224
 201350.000    0.252
 201400.000    0.244
 201450.000    0.235
 201500.000    0.257
 201550.000    0.263
 201600.000    0.241
 201650.000    0.231
 201700.000    0.251
 201750.000    0.226
 201800.000    0.276
 201850.000    0.230
 201900.000    0.242
 201950.000    0.251
 202000.000    0.267
 202050.000    0.263
 202100.000    0.223
 202150.000    0.224
 202200.000    0.231
 202250.000    0.235
 202300.000    0.245
 202350.000    0.230
 202400.000    0.189
 202450.000    0.232
 202500.000    0.240
 202550.000    0.265
 202600.000    0.259
 202650.000    0.217
 202700.000    0.246
 202750.000    0.250
 202800.000    0.253
 202850.000    0.246
 202900.000    0.237
 202950.000    0.196
 203000.000    0.226
 203050.000    0.200
 203100.000    0.243
 203150.000    0.278
 203200.000    0.257
 203250.000    0.263
 203300.000    0.262
 203350.000    0.258
 203400.000    0.225
 203450.000    0.167
 203500.000    0.171
 203550.000    0.167
 203600.000    0.193
 203650.000    0.192
 203700.000    0.186
 203750.000    0.167
 203800.000    0.191
 203850.000    0.184
 203900.000    0.202
 203950.000    0.182
 204000.000    0.201
 204050.000    0.186
 204100.000    0.194
 204150.000    0.170
 204200.000    0.241
 204250.000    0.178
 204300.000    0.238
 204350.000    0.203
 204400.000    0.195
 204450.000    0.246
 204500.000    0.234
 204550.000    0.222
 204600.000    0.179
 204650.000    0.219
 204700.000    0.271
 204750.000    0.181
 204800.000    0.265
 204850.000    0.188
 204900.000    0.219
 204950.000    0.167
 205000.000    0.234
 205050.000    0.253
 205100.000    0.267
 205150.000    0.240
 205200.000    0.238
 205250.000    0.246
 205300.000    0.244
 205350.000    0.235
 205400.000    0.209
 205450.000    0.232
 205500.000    0.249
 205550.000    0.252
 205600.000    0.217
 205650.000    0.219
 205700.000    0.214
 205750.000    0.200
 205800.000    0.252
 205850.000    0.236
 205900.000    0.206
 205950.000    0.210
 206000.000    0.183
 206050.000    0.168
 206100.000    0.178
 206150.000    0.187
 206200.000    0.207
 206250.000    0.254
 206300.000    0.188
 206350.000    0.199
 206400.000    0.184
 206450.000    0.194
 206500.000    0.191
 206550.000    0.205
 206600.000    0.184
 206650.000    0.194
 206700.000    0.208
 206750.000    0.301
 206800.000    0.260
 206850.000    0.264
 206900.000    0.168
 206950.000    0.199
 207000.000    0.217
 207050.000    0.195
 207100.000    0.179
 207150.000    0.202
 207200.000    0.235
 207250.000    0.265
 207300.000    0.261
 207350.000    0.244
 207400.000    0.241
 207450.000    0.255
 207500.000    0.249
 207550.000    0.297
 207600.000    0.237
 207650.000    0.243
 207700.000    0.236
 207750.000    0.233
 207800.000    0.248
 207850.000    0.225
 207900.000    0.260
 207950.000    0.265
 208000.000    0.248
 208050.000    0.239
 208100.000    0.244
 208150.000    0.213
 208200.000    0.233
 208250.000    0.233
 208300.000    0.216
 208350.000    0.288
 208400.000    0.256
 208450.000    0.258
 208500.000    0.251
 208550.000    0.236
 208600.000    0.179
 208650.000    0.185
 208700.000    0.252
 208750.000    0.256
 208800.000    0.206
 208850.000    0.239
 208900.000    0.271
 208950.000    0.233
 209000.000    0.246
 209050.000    0.262
 209100.000    0.236
 209150.000    0.236
 209200.000    0.220
 209250.000    0.233
 209300.000    0.244
 209350.000    0.262
 209400.000    0.238
 209450.000    0.248
 209500.000    0.254
 209550.000    0.300
 209600.000    0.252
 209650.000    0.176
 209700.000    0.176
 209750.000    0.181
 209800.000    0.180
 209850.000    0.192
 209900.000    0.181
 209950.000    0.195
 210000.000    0.192
 210050.000    0.188
 210100.000    0.188
 210150.000    0.178
 210200.000    0.172
 210250.000    0.298
 210300.000    0.300
 210350.000    0.228
 210400.000    0.200
 210450.000    0.183
 210500.000    0.202
 210550.000    0.184
 210600.000    0.174
 210650.000    0.178
 210700.000    0.207
 210750.000    0.199
 210800.000    0.206
 210850.000    0.199
 210900.000    0.182
 210950.000    0.206
 211000.000    0.182
 211050.000    0.198
 211100.000    0.170
 211150.000    0.189
 211200.000    0.169
 211250.000    0.195
 211300.000    0.181
 211350.000    0.179
 211400.000    0.176
 211450.000    0.184
 211500.000    0.205
 211550.000    0.200
 211600.000    0.180
 211650.000    0.177
 211700.000    0.192
 211750.000    0.161
 211800.000    0.173
 211850.000    0.159
 211900.000    0.199
 211950.000    0.185
 212000.000    0.163
 212050.000    0.180
 212100.000    0.176
 212150.000    0.220
 212200.000    0.209
 212250.000    0.180
 212300.000    0.185
 212350.000    0.227
 212400.000    0.189
 212450.000    0.183
 212500.000    0.169
 212550.000    0.171
 212600.000    0.174
 212650.000    0.174
 212700.000    0.198
 212750.000    0.188
 212800.000    0.173
 212850.000    0.178
 212900.000    0.191
 212950.000    0.204
 213000.000    0.187
 213050.000    0.171
 213100.000    0.180
 213150.000    0.182
 213200.000    0.187
 213250.000    0.182
 213300.000    0.177
 213350.000    0.176
 213400.000    0.250
 213450.000    0.238
 213500.000    0.226
 213550.000    0.174
 213600.000    0.216
 213650.000    0.243
 213700.000    0.187
 213750.000    0.185
 213800.000    0.197
 213850.000    0.170
 213900.000    0.180
 213950.000    0.174
 214000.000    0.198
 214050.000    0.190
 214100.000    0.193
 214150.000    0.176
 214200.000    0.193
 214250.000    0.187
 214300.000    0.187
 214350.000    0.179
 214400.000    0.192
 214450.000    0.183
 214500.000    0.181
 214550.000    0.187
 214600.000    0.191
 214650.000    0.193
 214700.000    0.187
 214750.000    0.170
 214800.000    0.180
 214850.000    0.171
 214900.000    0.191
 214950.000    0.169
 215000.000    0.205
 215050.000    0.219
 215100.000    0.179
 215150.000    0.166
 215200.000    0.184
 215250.000    0.179
 215300.000    0.228
 215350.000    0.168
 215400.000    0.184
 215450.000    0.186
 215500.000    0.191
 215550.000    0.182
 215600.000    0.186
 215650.000    0.184
 215700.000    0.177
 215750.000    0.170
 215800.000    0.193
 215850.000    0.188
 215900.000    0.185
 215950.000    0.201
 216000.000    0.194
 216050.000    0.183
 216100.000    0.174
 216150.000    0.191
 216200.000    0.177
 216250.000    0.187
 216300.000    0.198
 216350.000    0.192
 216400.000    0.169
 216450.000    0.177
 216500.000    0.192
 216550.000    0.192
 216600.000    0.234
 216650.000    0.183
 216700.000    0.232
 216750.000    0.182
 216800.000    0.289
 216850.000    0.182
 216900.000    0.194
 216950.000    0.201
 217000.000    0.198
 217050.000    0.185
 217100.000    0.182
 217150.000    0.173
 217200.000    0.245
 217250.000    0.267
 217300.000    0.258
 217350.000    0.276
 217400.000    0.267
 217450.000    0.250
 217500.000    0.292
 217550.000    0.227
 217600.000    0.215
 217650.000    0.199
 217700.000    0.173
 217750.000    0.179
 217800.000    0.175
 217850.000    0.180
 217900.000    0.167
 217950.000    0.184
 218000.000    0.195
 218050.000    0.173
 218100.000    0.170
 218150.000    0.188
 218200.000    0.186
 218250.000    0.190
 218300.000    0.168
 218350.000    0.195
 218400.000    0.191
 218450.000    0.182
 218500.000    0.188
 218550.000    0.186
 218600.000    0.182
 218650.000    0.198
 218700.000    0.201
 218750.000    0.183
 218800.000    0.240
 218850.000    0.188
 218900.000    0.234
 218950.000    0.212
 219000.000    0.186
 219050.000    0.167
 219100.000    0.201
 219150.000    0.169
 219200.000    0.180
 219250.000    0.183
 219300.000    0.171
 219350.000    0.185
 219400.000    0.186
 219450.000    0.190
 219500.000    0.195
 219550.000    0.191
 219600.000    0.180
 219650.000    0.243
 219700.000    0.274
 219750.000    0.230
 219800.000    0.177
 219850.000    0.237
 219900.000    0.255
 219950.000    0.182
 220000.000    0.190
 220050.000    0.201
 220100.000    0.222
 220150.000    0.248
 220200.000    0.213
 220250.000    0.204
 220300.000    0.215
 220350.000    0.241
 220400.000    0.267
 220450.000    0.205
 220500.000    0.270
 220550.000    0.242
 220600.000    0.178
 220650.000    0.213
 220700.000    0.194
 220750.000    0.167
 220800.000    0.243
 220850.000    0.219
 220900.000    0.194
 220950.000    0.223
 221000.000    0.222
 221050.000    0.244
 221100.000    0.177
 221150.000    0.192
 221200.000    0.197
 221250.000    0.249
 221300.000    0.201
 221350.000    0.199
 221400.000    0.209
 221450.000    0.205
 221500.000    0.192
 221550.000    0.219
 221600.000    0.191
 221650.000    0.189
 221700.000    0.168
 221750.000    0.174
 221800.000    0.192
 221850.000    0.202
 221900.000    0.220
 221950.000    0.240
 222000.000    0.273
 222050.000    0.228
 222100.000    0.250
 222150.000    0.181
 222200.000    0.268
 222250.000    0.283
 222300.000    0.246
 222350.000    0.264
 222400.000    0.272
 222450.000    0.271
 222500.000    0.260
 222550.000    0.252
 222600.000    0.197
 222650.000    0.263
 222700.000    0.174
 222750.000    0.183
 222800.000    0.189
 222850.000    0.195
 222900.000    0.249
 222950.000    0.292
 223000.000    0.301
 223050.000    0.184
 223100.000    0.196
 223150.000    0.225
 223200.000    0.220
 223250.000    0.248
 223300.000    0.211
 223350.000    0.238
 223400.000    0.262
 223450.000    0.256
 223500.000    0.252
 223550.000    0.248
 223600.000    0.228
 223650.000    0.193
 223700.000    0.243
 223750.000    0.231
 223800.000    0.277
 223850.000    0.223
 223900.000    0.214
 223950.000    0.184
 224000.000    0.228
 224050.000    0.245
 224100.000    0.177
 224150.000    0.168
 224200.000    0.179
 224250.000    0.213
 224300.000    0.181
 224350.000    0.185
 224400.000    0.181
 224450.000    0.210
 224500.000    0.205
 224550.000    0.189
 224600.000    0.209
 224650.000    0.215
 224700.000    0.231
 224750.000    0.250
 224800.000    0.226
 224850.000    0.222
 224900.000    0.265
 224950.000    0.181
 225000.000    0.229
 225050.000    0.236
 225100.000    0.252
 225150.000    0.232
 225200.000    0.180
 225250.000    0.165
 225300.000    0.190
 225350.000    0.179
 225400.000    0.172
 225450.000    0.188
 225500.000    0.193
 225550.000    0.175
 225600.000    0.225
 225650.000    0.175
 225700.000    0.217
 225750.000    0.244
 225800.000    0.196
 225850.000    0.178
 225900.000    0.166
 225950.000    0.187
 226000.000    0.189
 226050.000    0.243
 226100.000    0.179
 226150.000    0.178
 226200.000    0.190
 226250.000    0.200
 226300.000    0.213
 226350.000    0.177
 226400.000    0.194
 226450.000    0.194
 226500.000    0.181
 226550.000    0.177
 226600.000    0.177
 226650.000    0.189
 226700.000    0.195
 226750.000    0.242
 226800.000    0.284
 226850.000    0.267
 226900.000    0.228
 226950.000    0.260
 227000.000    0.256
 227050.000    0.260
 227100.000    0.226
 227150.000    0.259
 227200.000    0.229
 227250.000    0.235
 227300.000    0.253
 227350.000    0.239
 227400.000    0.293
 227450.000    0.218
 227500.000    0.204
 227550.000    0.174
 227600.000    0.187
 227650.000    0.289
 227700.000    0.182
 227750.000    0.174
 227800.000    0.239
 227850.000    0.262
 227900.000    0.239
 227950.000    0.269
 228000.000    0.265
 228050.000    0.281
 228100.000    0.191
 228150.000    0.182
 228200.000    0.183
 228250.000    0.175
 228300.000    0.177
 228350.000    0.193
 228400.000    0.181
 228450.000    0.194
 228500.000    0.178
 228550.000    0.178
 228600.000    0.187
 228650.000    0.204
 228700.000    0.181
 228750.000    0.183
 228800.000    0.181
 228850.000    0.193
 228900.000    0.178
 228950.000    0.176
 229000.000    0.186
 229050.000    0.167
 229100.000    0.203
 229150.000    0.191
 229200.000    0.187
 229250.000    0.181
 229300.000    0.174
 229350.000    0.185
 229400.000    0.182
 229450.000    0.178
 229500.000    0.185
 229550.000    0.193
 229600.000    0.185
 229650.000    0.182
 229700.000    0.185
 229750.000    0.207
 229800.000    0.195
 229850.000    0.189
 229900.000    0.207
 229950.000    0.200
 230000.000    0.180
 230050.000    0.202
 230100.000    0.171
 230150.000    0.190
 230200.000    0.196
 230250.000    0.184
 230300.000    0.171
 230350.000    0.204
 230400.000    0.259
 230450.000    0.223
 230500.000    0.182
 230550.000    0.185
 230600.000    0.204
 230650.000    0.175
 230700.000    0.192
 230750.000    0.184
 230800.000    0.192
 230850.000    0.180
 230900.000    0.201
 230950.000    0.251
 231000.000    0.269
 231050.000    0.234
 231100.000    0.196
 231150.000    0.197
 231200.000    0.206
 231250.000    0.186
 231300.000    0.254
 231350.000    0.208
 231400.000    0.186
 231450.000    0.238
 231500.000    0.208
 231550.000    0.247
 231600.000    0.172
 231650.000    0.227
 231700.000    0.232
 231750.000    0.197
 231800.000    0.201
 231850.000    0.165
 231900.000    0.191
 231950.000    0.221
 232000.000    0.244
 232050.000    0.239
 232100.000    0.196
 232150.000    0.227
 232200.000    0.194
 232250.000    0.244
 232300.000    0.258
 232350.000    0.214
 232400.000    0.183
 232450.000    0.231
 232500.000    0.217
 232550.000    0.231
 232600.000    0.218
 232650.000    0.203
 232700.000    0.193
 232750.000    0.241
 232800.000    0.240
 232850.000    0.240
 232900.000    0.203
 232950.000    0.195
 233000.000    0.202
 233050.000    0.231
 233100.000    0.228
 233150.000    0.216
 233200.000    0.238
 233250.000    0.217
 233300.000    0.241
 233350.000    0.241
 233400.000    0.234
 233450.000    0.248
 233500.000    0.198
 233550.000    0.234
 233600.000    0.253
 233650.000    0.202
 233700.000    0.201
 233750.000    0.188
 233800.000    0.182
 233850.000    0.214
 233900.000    0.177
 233950.000    0.179
 234000.000    0.187
 234050.000    0.195
 234100.000    0.196
 234150.000    0.187
 234200.000    0.170
 234250.000    0.170
 234300.000    0.183
 234350.000    0.194
 234400.000    0.180
 234450.000    0.173
 234500.000    0.167
 234550.000    0.189
 234600.000    0.183
 234650.000    0.222
 234700.000    0.246
 234750.000    0.258
 234800.000    0.264
 234850.000    0.242
 234900.000    0.267
 234950.000    0.246
 235000.000    0.242
 235050.000    0.273
 235100.000    0.228
 235150.000    0.251
 235200.000    0.244
 235250.000    0.244
 235300.000    0.281
 235350.000    0.206
 235400.000    0.211
 235450.000    0.204
 235500.000    0.222
 235550.000    0.174
 235600.000    0.185
 235650.000    0.230
 235700.000    0.202
 235750.000    0.176
 235800.000    0.195
 235850.000    0.171
 235900.000    0.185
 235950.000    0.184
 236000.000    0.183
 236050.000    0.173
 236100.000    0.236
 236150.000    0.194
 236200.000    0.193
 236250.000    0.205
 236300.000    0.208
 236350.000    0.280
 236400.000    0.184
 236450.000    0.199
 236500.000    0.213
 236550.000    0.184
 236600.000    0.172
 236650.000    0.193
 236700.000    0.184
 236750.000    0.177
 236800.000    0.171
 236850.000    0.179
 236900.000    0.177
 236950.000    0.197
 237000.000    0.169
 237050.000    0.171
 237100.000    0.176
 237150.000    0.176
 237200.000    0.232
 237250.000    0.181
 237300.000    0.194
 237350.000    0.195
 237400.000    0.161
 237450.000    0.174
 237500.000    0.181
 237550.000    0.176
 237600.000    0.187
 237650.000    0.185
 237700.000    0.168
 237750.000    0.188
 237800.000    0.179
 237850.000    0.252
 237900.000    0.202
 237950.000    0.225
 238000.000    0.185
 238050.000    0.242
 238100.000    0.255
 238150.000    0.172
 238200.000    0.182
 238250.000    0.259
 238300.000    0.227
 238350.000    0.177
 238400.000    0.178
 238450.000    0.224
 238500.000    0.196
 238550.000    0.174
 238600.000    0.174
 238650.000    0.174
 238700.000    0.180
 238750.000    0.167
 238800.000    0.223
 238850.000    0.241
 238900.000    0.194
 238950.000    0.260
 239000.000    0.237
 239050.000    0.249
 239100.000    0.261
 239150.000    0.247
 239200.000    0.235
 239250.000    0.265
 239300.000    0.249
 239350.000    0.235
 239400.000    0.249
 239450.000    0.251
 239500.000    0.234
 239550.000    0.236
 239600.000    0.255
 239650.000    0.276
 239700.000    0.277
 239750.000    0.234
 239800.000    0.200
 239850.000    0.266
 239900.000    0.204
 239950.000    0.191
 240000.000    0.175
 240050.000    0.170
 240100.000    0.179
 240150.000    0.175
 240200.000    0.183
 240250.000    0.181
 240300.000    0.173
 240350.000    0.180
 240400.000    0.192
 240450.000    0.176
 240500.000    0.205
 240550.000    0.173
 240600.000    0.180
 240650.000    0.180
 240700.000    0.167
 240750.000    0.166
 240800.000    0.178
 240850.000    0.180
 240900.000    0.187
 240950.000    0.178
 241000.000    0.226
 241050.000    0.177
 241100.000    0.211
 241150.000    0.172
 241200.000    0.242
 241250.000    0.257
 241300.000    0.265
 241350.000    0.246
 241400.000    0.265
 241450.000    0.181
 241500.000    0.192
 241550.000    0.207
 241600.000    0.214
 241650.000    0.242
 241700.000    0.258
 241750.000    0.186
 241800.000    0.189
 241850.000    0.188
 241900.000    0.169
 241950.000    0.185
 242000.000    0.216
 242050.000    0.174
 242100.000    0.198
 242150.000    0.204
 242200.000    0.167
 242250.000    0.177
 242300.000    0.197
 242350.000    0.195
 242400.000    0.171
 242450.000    0.176
 242500.000    0.219
 242550.000    0.205
 242600.000    0.226
 242650.000    0.201
 242700.000    0.204
 242750.000    0.261
 242800.000    0.231
 242850.000    0.218
 242900.000    0.186
 242950.000    0.217
 243000.000    0.177
 243050.000    0.217
 243100.000    0.210
 243150.000    0.187
 243200.000    0.213
 243250.000    0.201
 243300.000    0.249
 243350.000    0.207
 243400.000    0.203
 243450.000    0.225
 243500.000    0.250
 243550.000    0.209
 243600.000    0.214
 243650.000    0.284
 243700.000    0.201
 243750.000    0.207
 243800.000    0.319
 243850.000    0.272
 243900.000    0.294
 243950.000    0.255
 244000.000    0.286
 244050.000    0.255
 244100.000    0.249
 244150.000    0.302
 244200.000    0.250
 244250.000    0.268
 244300.000    0.209
 244350.000    0.235
 244400.000    0.264
 244450.000    0.276
 244500.000    0.268
 244550.000    0.313
 244600.000    0.292
 244650.000    0.292
 244700.000    0.252
 244750.000    0.260
 244800.000    0.320
 244850.000    0.258
 244900.000    0.291
 244950.000    0.322
 245000.000    0.300
 245050.000    0.263
 245100.000    0.209
 245150.000    0.301
 245200.000    0.275
 245250.000    0.260
 245300.000    0.233
 245350.000    0.224
 245400.000    0.266
 245450.000    0.287
 245500.000    0.273
 245550.000    0.273
 245600.000    0.238
 245650.000    0.215
 245700.000    0.260
 245750.000    0.280
 245800.000    0.307
 245850.000    0.276
 245900.000    0.212
 245950.000    0.293
 246000.000    0.264
 246050.000    0.223
 246100.000    0.249
 246150.000    0.231
 246200.000    0.228
 246250.000    0.241
 246300.000    0.236
 246350.000    0.280
 246400.000    0.254
 246450.000    0.233
 246500.000    0.286
 246550.000    0.195
 246600.000    0.203
 246650.000    0.237
 246700.000    0.222
 246750.000    0.250
 246800.000    0.212
 246850.000    0.208
 246900.000    0.223
 246950.000    0.202
 247000.000    0.195
 247050.000    0.198
 247100.000    0.210
 247150.000    0.228
 247200.000    0.217
 247250.000    0.203
 247300.000    0.229
 247350.000    0.234
 247400.000    0.212
 247450.000    0.236
 247500.000    0.235
 247550.000    0.203
 247600.000    0.193
 247650.000    0.226
 247700.000    0.243
 247750.000    0.253
 247800.000    0.195
 247850.000    0.222
 247900.000    0.240
 247950.000    0.268
 248000.000    0.222
 248050.000    0.234
 248100.000    0.220
 248150.000    0.226
 248200.000    0.248
 248250.000    0.214
 248300.000    0.250
 248350.000    0.245
 248400.000    0.258
 248450.000    0.220
 248500.000    0.289
 248550.000    0.271
 248600.000    0.250
 248650.000    0.189
 248700.000    0.201
 248750.000    0.202
 248800.000    0.223
 248850.000    0.245
 248900.000    0.200
 248950.000    0.209
 249000.000    0.215
 249050.000    0.216
 249100.000    0.227
 249150.000    0.234
 249200.000    0.202
 249250.000    0.208
 249300.000    0.233
 249350.000    0.268
 249400.000    0.227
 249450.000    0.228
 249500.000    0.221
 249550.000    0.231
 249600.000    0.193
 249650.000    0.204
 249700.000    0.240
 249750.000    0.267
 249800.000    0.208
 249850.000    0.229
 249900.000    0.224
 249950.000    0.262
 250000.000    0.224
 250050.000    0.257
 250100.000    0.228
 250150.000    0.255
 250200.000    0.257
 250250.000    0.248
 250300.000    0.262
 250350.000    0.222
 250400.000    0.291
 250450.000    0.208
 250500.000    0.250
 250550.000    0.241
 250600.000    0.254
 250650.000    0.245
 250700.000    0.211
 250750.000    0.242
 250800.000    0.278
 250850.000    0.222
 250900.000    0.237
 250950.000    0.182
 251000.000    0.214
 251050.000    0.258
 251100.000    0.271
 251150.000    0.174
 251200.000    0.166
 251250.000    0.235
 251300.000    0.255
 251350.000    0.251
 251400.000    0.253
 251450.000    0.198
 251500.000    0.196
 251550.000    0.236
 251600.000    0.263
 251650.000    0.240
 251700.000    0.245
 251750.000    0.211
 251800.000    0.213
 251850.000    0.227
 251900.000    0.198
 251950.000    0.208
 252000.000    0.240
 252050.000    0.230
 252100.000    0.235
 252150.000    0.216
 252200.000    0.254
 252250.000    0.223
 252300.000    0.229
 252350.000    0.197
 252400.000    0.205
 252450.000    0.194
 252500.000    0.229
 252550.000    0.268
 252600.000    0.233
 252650.000    0.202
 252700.000    0.212
 252750.000    0.257
 252800.000    0.225
 252850.000    0.212
 252900.000    0.214
 252950.000    0.244
 253000.000    0.231
 253050.000    0.249
 253100.000    0.212
 253150.000    0.228
 253200.000    0.255
 253250.000    0.221
 253300.000    0.229
 253350.000    0.279
 253400.000    0.237
 253450.000    0.228
 253500.000    0.229
 253550.000    0.239
 253600.000    0.224
 253650.000    0.241
 253700.000    0.221
 253750.000    0.242
 253800.000    0.256
 253850.000    0.211
 253900.000    0.221
 253950.000    0.226
 254000.000    0.239
 254050.000    0.272
 254100.000    0.282
 254150.000    0.261
 254200.000    0.221
 254250.000    0.208
 254300.000    0.235
 254350.000    0.267
 254400.000    0.286
 254450.000    0.208
 254500.000    0.270
 254550.000    0.219
 254600.000    0.269
 254650.000    0.296
 254700.000    0.220
 254750.000    0.224
 254800.000    0.237
 254850.000    0.214
 254900.000    0.237
 254950.000    0.255
 255000.000    0.211
 255050.000    0.250
 255100.000    0.221
 255150.000    0.245
 255200.000    0.270
 255250.000    0.256
 255300.000    0.290
 255350.000    0.295
 255400.000    0.277
 255450.000    0.266
 255500.000    0.247
 255550.000    0.261
 255600.000    0.169
 255650.000    0.250
 255700.000    0.263
 255750.000    0.188
 255800.000    0.201
 255850.000    0.179
 255900.000    0.172
 255950.000    0.194
 256000.000    0.268
 256050.000    0.239
 256100.000    0.260
 256150.000    0.195
 256200.000    0.183
 256250.000    0.182
 256300.000    0.182
 256350.000    0.177
 256400.000    0.181
 256450.000    0.222
 256500.000    0.181
 256550.000    0.182
 256600.000    0.174
 256650.000    0.210
 256700.000    0.192
 256750.000    0.174
 256800.000    0.181
 256850.000    0.179
 256900.000    0.196
 256950.000    0.257
 257000.000    0.217
 257050.000    0.238
 257100.000    0.232
 257150.000    0.243
 257200.000    0.196
 257250.000    0.243
 257300.000    0.208
 257350.000    0.220
 257400.000    0.234
 257450.000    0.242
 257500.000    0.214
 257550.000    0.184
 257600.000    0.262
 257650.000    0.223
 257700.000    0.232
 257750.000    0.245
 257800.000    0.235
 257850.000    0.275
 257900.000    0.275
 257950.000    0.216
 258000.000    0.264
 258050.000    0.260
 258100.000    0.279
 258150.000    0.239
 258200.000    0.260
 258250.000    0.253
 258300.000    0.253
 258350.000    0.232
 258400.000    0.202
 258450.000    0.190
 258500.000    0.179
 258550.000    0.217
 258600.000    0.276
 258650.000    0.201
 258700.000    0.229
 258750.000    0.247
 258800.000    0.206
 258850.000    0.234
 258900.000    0.223
 258950.000    0.249
 259000.000    0.217
 259050.000    0.203
 259100.000    0.176
 259150.000    0.208
 259200.000    0.171
 259250.000    0.174
 259300.000    0.219
 259350.000    0.187
 259400.000    0.212
 259450.000    0.180
 259500.000    0.180
 259550.000    0.198
 259600.000    0.210
 259650.000    0.171
 259700.000    0.212
 259750.000    0.221
 259800.000    0.222
 259850.000    0.182
 259900.000    0.173
 259950.000    0.188
 260000.000    0.250
 260050.000    0.271
 260100.000    0.224
 260150.000    0.275
 260200.000    0.239
 260250.000    0.275
 260300.000    0.244
 260350.000    0.262
 260400.000    0.298
 260450.000    0.240
 260500.000    0.265
 260550.000    0.235
 260600.000    0.258
 260650.000    0.276
 260700.000    0.283
 260750.000    0.183
 260800.000    0.228
 260850.000    0.203
 260900.000    0.251
 260950.000    0.242
 261000.000    0.234
 261050.000    0.276
 261100.000    0.238
 261150.000    0.181
 261200.000    0.229
 261250.000    0.226
 261300.000    0.238
 261350.000    0.210
 261400.000    0.229
 261450.000    0.248
 261500.000    0.214
 261550.000    0.237
 261600.000    0.208
 261650.000    0.275
 261700.000    0.268
 261750.000    0.235
 261800.000    0.272
 261850.000    0.299
 261900.000    0.254
 261950.000    0.223
 262000.000    0.201
 262050.000    0.261
 262100.000    0.260
 262150.000    0.225
 262200.000    0.258
 262250.000    0.247
 262300.000    0.241
 262350.000    0.264
 262400.000    0.258
 262450.000    0.250
 262500.000    0.273
 262550.000    0.227
 262600.000    0.228
 262650.000    0.247
 262700.000    0.237
 262750.000    0.233
 262800.000    0.236
 262850.000    0.238
 262900.000    0.219
 262950.000    0.260
 263000.000    0.235
 263050.000    0.217
 263100.000    0.206
 263150.000    0.222
 263200.000    0.222
 263250.000    0.197
 263300.000    0.299
 263350.000    0.237
 263400.000    0.226
 263450.000    0.225
 263500.000    0.230
 263550.000    0.240
 263600.000    0.248
 263650.000    0.237
 263700.000    0.230
 263750.000    0.269
 263800.000    0.215
 263850.000    0.294
 263900.000    0.273
 263950.000    0.210
 264000.000    0.266
 264050.000    0.223
 264100.000    0.227
 264150.000    0.256
 264200.000    0.222
 264250.000    0.207
 264300.000    0.205
 264350.000    0.224
 264400.000    0.209
 264450.000    0.210
 264500.000    0.237
 264550.000    0.210
 264600.000    0.236
 264650.000    0.190
 264700.000    0.212
 264750.000    0.206
 264800.000    0.218
 264850.000    0.214
 264900.000    0.293
 264950.000    0.257
 265000.000    0.219
 265050.000    0.244
 265100.000    0.223
 265150.000    0.226
 265200.000    0.254
 265250.000    0.247
 265300.000    0.222
 265350.000    0.248
 265400.000    0.244
 265450.000    0.217
 265500.000    0.202
 265550.000    0.216
 265600.000    0.189
 265650.000    0.231
 265700.000    0.216
 265750.000    0.198
 265800.000    0.219
 265850.000    0.216
 265900.000    0.232
 265950.000    0.198
 266000.000    0.207
 266050.000    0.212
 266100.000    0.191
 266150.000    0.216
 266200.000    0.226
 266250.000    0.206
 266300.000    0.195
 266350.000    0.195
 266400.000    0.191
 266450.000    0.191
 266500.000    0.207
 266550.000    0.228
 266600.000    0.209
 266650.000    0.208
 266700.000    0.229
 266750.000    0.178
 266800.000    0.208
 266850.000    0.192
 266900.000    0.215
 266950.000    0.217
 267000.000    0.304
 267050.000    0.245
 267100.000    0.210
 267150.000    0.218
 267200.000    0.241
 267250.000    0.245
 267300.000    0.221
 267350.000    0.210
 267400.000    0.261
 267450.000    0.233
 267500.000    0.220
 267550.000    0.229
 267600.000    0.218
 267650.000    0.219
 267700.000    0.221
 267750.000    0.267
 267800.000    0.201
 267850.000    0.204
 267900.000    0.222
 267950.000    0.237
 268000.000    0.198
 268050.000    0.253
 268100.000    0.223
 268150.000    0.210
 268200.000    0.213
 268250.000    0.203
 268300.000    0.268
 268350.000    0.215
 268400.000    0.215
 268450.000    0.240
 268500.000    0.218
 268550.000    0.257
 268600.000    0.294
 268650.000    0.202
 268700.000    0.247
 268750.000    0.250
 268800.000    0.237
 268850.000    0.252
 268900.000    0.207
 268950.000    0.272
 269000.000    0.245
 269050.000    0.238
 269100.000    0.205
 269150.000    0.197
 269200.000    0.300
 269250.000    0.266
 269300.000    0.221
 269350.000    0.275
 269400.000    0.202
 269450.000    0.265
 269500.000    0.246
 269550.000    0.239
 269600.000    0.215
 269650.000    0.248
 269700.000    0.213
 269750.000    0.267
 269800.000    0.264
 269850.000    0.247
 269900.000    0.240
 269950.000    0.210
 270000.000    0.295
 270050.000    0.267
 270100.000    0.245
 270150.000    0.278
 270200.000    0.228
 270250.000    0.232
 270300.000    0.291
 270350.000    0.195
 270400.000    0.235
 270450.000    0.212
 270500.000    0.223
 270550.000    0.229
 270600.000    0.246
 270650.000    0.227
 270700.000    0.208
 270750.000    0.209
 270800.000    0.221
 270850.000    0.252
 270900.000    0.280
 270950.000    0.217
 271000.000    0.246
 271050.000    0.231
 271100.000    0.228
 271150.000    0.238
 271200.000    0.277
 271250.000    0.243
 271300.000    0.197
 271350.000    0.244
 271400.000    0.193
 271450.000    0.269
 271500.000    0.206
 271550.000    0.219
 271600.000    0.183
 271650.000    0.228
 271700.000    0.238
 271750.000    0.203
 271800.000    0.204
 271850.000    0.260
 271900.000    0.204
 271950.000    0.207
 272000.000    0.317
 272050.000    0.269
 272100.000    0.220
 272150.000    0.251
 272200.000    0.264
 272250.000    0.226
 272300.000    0.230
 272350.000    0.203
 272400.000    0.213
 272450.000    0.203
 272500.000    0.220
 272550.000    0.235
 272600.000    0.232
 272650.000    0.185
 272700.000    0.269
 272750.000    0.202
 272800.000    0.217
 272850.000    0.224
 272900.000    0.220
 272950.000    0.178
 273000.000    0.211
 273050.000    0.220
 273100.000    0.207
 273150.000    0.183
 273200.000    0.208
 273250.000    0.243
 273300.000    0.200
 273350.000    0.178
 273400.000    0.241
 273450.000    0.230
 273500.000    0.210
 273550.000    0.261
 273600.000    0.269
 273650.000    0.294
 273700.000    0.216
 273750.000    0.264
 273800.000    0.243
 273850.000    0.255
 273900.000    0.230
 273950.000    0.220
 274000.000    0.210
 274050.000    0.221
 274100.000    0.222
 274150.000    0.227
 274200.000    0.189
 274250.000    0.245
 274300.000    0.224
 274350.000    0.211
 274400.000    0.240
 274450.000    0.234
 274500.000    0.216
 274550.000    0.203
 274600.000    0.235
 274650.000    0.202
 274700.000    0.224
 274750.000    0.185
 274800.000    0.203
 274850.000    0.285
 274900.000    0.247
 274950.000    0.225
 275000.000    0.214
 275050.000    0.263
 275100.000    0.252
 275150.000    0.222
 275200.000    0.250
 275250.000    0.295
 275300.000    0.216
 275350.000    0.263
 275400.000    0.239
 275450.000    0.242
 275500.000    0.278
 275550.000    0.223
 275600.000    0.235
 275650.000    0.248
 275700.000    0.242
 275750.000    0.244
 275800.000    0.318
 275850.000    0.259
 275900.000    0.264
 275950.000    0.262
 276000.000    0.224
 276050.000    0.202
 276100.000    0.264
 276150.000    0.239
 276200.000    0.275
 276250.000    0.208
 276300.000    0.299
 276350.000    0.264
 276400.000    0.291
 276450.000    0.267
 276500.000    0.224
 276550.000    0.258
 276600.000    0.232
 276650.000    0.221
 276700.000    0.226
 276750.000    0.307
 276800.000    0.300
 276850.000    0.241
 276900.000    0.233
 276950.000    0.251
 277000.000    0.250
 277050.000    0.192
 277100.000    0.225
 277150.000    0.208
 277200.000    0.229
 277250.000    0.227
 277300.000    0.218
 277350.000    0.235
 277400.000    0.248
 277450.000    0.216
 277500.000    0.209
 277550.000    0.209
 277600.000    0.206
 277650.000    0.202
 277700.000    0.242
 277750.000    0.214
 277800.000    0.260
 277850.000    0.205
 277900.000    0.245
 277950.000    0.229
 278000.000    0.213
 278050.000    0.232
 278100.000    0.226
 278150.000    0.234
 278200.000    0.257
 278250.000    0.217
 278300.000    0.221
 278350.000    0.213
 278400.000    0.223
 278450.000    0.226
 278500.000    0.211
 278550.000    0.236
 278600.000    0.260
 278650.000    0.221
 278700.000    0.233
 278750.000    0.207
 278800.000    0.232
 278850.000    0.247
 278900.000    0.205
 278950.000    0.217
 279000.000    0.236
 279050.000    0.210
 279100.000    0.205
 279150.000    0.225
 279200.000    0.237
 279250.000    0.201
 279300.000    0.204
 279350.000    0.209
 279400.000    0.196
 279450.000    0.224
 279500.000    0.232
 279550.000    0.200
 279600.000    0.220
 279650.000    0.230
 279700.000    0.213
 279750.000    0.235
 279800.000    0.204
 279850.000    0.257
 279900.000    0.217
 279950.000    0.197
 280000.000    0.263
 280050.000    0.221
 280100.000    0.242
 280150.000    0.205
 280200.000    0.191
 280250.000    0.198
 280300.000    0.206
 280350.000    0.217
 280400.000    0.184
 280450.000    0.211
 280500.000    0.197
 280550.000    0.206
 280600.000    0.213
 280650.000    0.179
 280700.000    0.210
 280750.000    0.220
 280800.000    0.188
 280850.000    0.236
 280900.000    0.202
 280950.000    0.243
 281000.000    0.221
 281050.000    0.229
 281100.000    0.238
 281150.000    0.239
 281200.000    0.260
 281250.000    0.222
 281300.000    0.201
 281350.000    0.196
 281400.000    0.186
 281450.000    0.246
 281500.000    0.197
 281550.000    0.226
 281600.000    0.247
 281650.000    0.215
 281700.000    0.252
 281750.000    0.263
 281800.000    0.193
 281850.000    0.218
 281900.000    0.280
 281950.000    0.224
 282000.000    0.228
 282050.000    0.222
 282100.000    0.174
 282150.000    0.191
 282200.000    0.210
 282250.000    0.304
 282300.000    0.192
 282350.000    0.313
 282400.000    0.268
 282450.000    0.251
 282500.000    0.190
 282550.000    0.330
 282600.000    0.223
 282650.000    0.212
 282700.000    0.316
 282750.000    0.224
 282800.000    0.278
 282850.000    0.268
 282900.000    0.247
 282950.000    0.221
 283000.000    0.260
 283050.000    0.251
 283100.000    0.255
 283150.000    0.276
 283200.000    0.274
 283250.000    0.305
 283300.000    0.261
 283350.000    0.284
 283400.000    0.218
 283450.000    0.228
 283500.000    0.259
 283550.000    0.220
 283600.000    0.208
 283650.000    0.278
 283700.000    0.259
 283750.000    0.249
 283800.000    0.320
 283850.000    0.244
 283900.000    0.251
 283950.000    0.276
 284000.000    0.216
 284050.000    0.231
 284100.000    0.209
 284150.000    0.207
 284200.000    0.200
 284250.000    0.253
 284300.000    0.247
 284350.000    0.234
 284400.000    0.236
 284450.000    0.232
 284500.000    0.217
 284550.000    0.225
 284600.000    0.229
 284650.000    0.261
 284700.000    0.202
 284750.000    0.235
 284800.000    0.220
 284850.000    0.229
 284900.000    0.239
 284950.000    0.195
 285000.000    0.343
 285050.000    0.193
 285100.000    0.199
 285150.000    0.211
 285200.000    0.226
 285250.000    0.221
 285300.000    0.207
 285350.000    0.225
 285400.000    0.209
 285450.000    0.196
 285500.000    0.197
 285550.000    0.224
 285600.000    0.213
 285650.000    0.194
 285700.000    0.341
 285750.000    0.197
 285800.000    0.277
 285850.000    0.206
 285900.000    0.271
 285950.000    0.217
 286000.000    0.188
 286050.000    0.272
 286100.000    0.249
 286150.000    0.184
 286200.000    0.221
 286250.000    0.222
 286300.000    0.202
 286350.000    0.216
 286400.000    0.199
 286450.000    0.260
 286500.000    0.225
 286550.000    0.216
 286600.000    0.262
 286650.000    0.294
 286700.000    0.277
 286750.000    0.201
 286800.000    0.251
 286850.000    0.204
 286900.000    0.248
 286950.000    0.196
 287000.000    0.207
 287050.000    0.201
 287100.000    0.203
 287150.000    0.216
 287200.000    0.214
 287250.000    0.238
 287300.000    0.311
 287350.000    0.267
 287400.000    0.238
 287450.000    0.200
 287500.000    0.217
 287550.000    0.252
 287600.000    0.189
 287650.000    0.197
 287700.000    0.231
 287750.000    0.223
 287800.000    0.219
 287850.000    0.239
 287900.000    0.211
 287950.000    0.209
 288000.000    0.226
 288050.000    0.241
 288100.000    0.241
 288150.000    0.259
 288200.000    0.250
 288250.000    0.205
 288300.000    0.267
 288350.000    0.241
 288400.000    0.224
 288450.000    0.220
 288500.000    0.191
 288550.000    0.242
 288600.000    0.210
 288650.000    0.290
 288700.000    0.191
 288750.000    0.278
 288800.000    0.249
 288850.000    0.226
 288900.000    0.215
 288950.000    0.228
 289000.000    0.249
 289050.000    0.188
 289100.000    0.248
 289150.000    0.211
 289200.000    0.256
 289250.000    0.240
 289300.000    0.240
 289350.000    0.278
 289400.000    0.241
 289450.000    0.241
 289500.000    0.211
 289550.000    0.240
 289600.000    0.236
 289650.000    0.224
 289700.000    0.215
 289750.000    0.287
 289800.000    0.218
 289850.000    0.214
 289900.000    0.230
 289950.000    0.228
 290000.000    0.209
 290050.000    0.308
 290100.000    0.188
 290150.000    0.259
 290200.000    0.282
 290250.000    0.219
 290300.000    0.211
 290350.000    0.236
 290400.000    0.299
 290450.000    0.189
 290500.000    0.183
 290550.000    0.356
 290600.000    0.351
 290650.000    0.266
 290700.000    0.381
 290750.000    0.212
 290800.000    0.211
 290850.000    0.235
 290900.000    0.193
 290950.000    0.201
 291000.000    0.209
 291050.000    0.267
 291100.000    0.357
 291150.000    0.333
 291200.000    0.285
 291250.000    0.306
 291300.000    0.324
 291350.000    0.243
 291400.000    0.312
 291450.000    0.226
 291500.000    0.329
 291550.000    0.185
 291600.000    0.277
 291650.000    0.290
 291700.000    0.220
 291750.000    0.302
 291800.000    0.324
 291850.000    0.274
 291900.000    0.221
 291950.000    0.203
 292000.000    0.196
 292050.000    0.211
 292100.000    0.229
 292150.000    0.199
 292200.000    0.229
 292250.000    0.217
 292300.000    0.200
 292350.000    0.203
 292400.000    0.314
 292450.000    0.270
 292500.000    0.372
 292550.000    0.213
 292600.000    0.240
 292650.000    0.201
 292700.000    0.313
 292750.000    0.338
 292800.000    0.332
 292850.000    0.335
 292900.000    0.376
 292950.000    0.349
 293000.000    0.332
 293050.000    0.297
 293100.000    0.230
 293150.000    0.209
 293200.000    0.237
 293250.000    0.243
 293300.000    0.205
 293350.000    0.266
 293400.000    0.234
 293450.000    0.210
 293500.000    0.192
 293550.000    0.237
 293600.000    0.188
 293650.000    0.209
 293700.000    0.199
 293750.000    0.248
 293800.000    0.259
 293850.000    0.200
 293900.000    0.198
 293950.000    0.235
 294000.000    0.244
 294050.000    0.235
 294100.000    0.220
 294150.000    0.250
 294200.000    0.254
 294250.000    0.237
 294300.000    0.237
 294350.000    0.222
 294400.000    0.221
 294450.000    0.244
 294500.000    0.286
 294550.000    0.218
 294600.000    0.276
 294650.000    0.253
 294700.000    0.203
 294750.000    0.212
 294800.000    0.222
 294850.000    0.270
 294900.000    0.299
 294950.000    0.230
 295000.000    0.279
 295050.000    0.243
 295100.000    0.201
 295150.000    0.207
 295200.000    0.255
 295250.000    0.243
 295300.000    0.251
 295350.000    0.186
 295400.000    0.249
 295450.000    0.235
 295500.000    0.256
 295550.000    0.219
 295600.000    0.227
 295650.000    0.245
 295700.000    0.278
 295750.000    0.254
 295800.000    0.245
 295850.000    0.256
 295900.000    0.227
 295950.000    0.236
 296000.000    0.214
 296050.000    0.238
 296100.000    0.219
 296150.000    0.221
 296200.000    0.200
 296250.000    0.212
 296300.000    0.201
 296350.000    0.210
 296400.000    0.232
 296450.000    0.296
 296500.000    0.222
 296550.000    0.294
 296600.000    0.208
 296650.000    0.238
 296700.000    0.190
 296750.000    0.206
 296800.000    0.210
 296850.000    0.208
 296900.000    0.206
 296950.000    0.203
 297000.000    0.211
 297050.000    0.262
 297100.000    0.227
 297150.000    0.210
 297200.000    0.202
 297250.000    0.201
 297300.000    0.198
 297350.000    0.218
 297400.000    0.242
 297450.000    0.251
 297500.000    0.208
 297550.000    0.214
 297600.000    0.217
 297650.000    0.211
 297700.000    0.230
 297750.000    0.253
 297800.000    0.238
 297850.000    0.212
 297900.000    0.254
 297950.000    0.217
 298000.000    0.187
 298050.000    0.246
 298100.000    0.204
 298150.000    0.220
 298200.000    0.204
 298250.000    0.180
 298300.000    0.198
 298350.000    0.269
 298400.000    0.208
 298450.000    0.221
 298500.000    0.230
 298550.000    0.211
 298600.000    0.221
 298650.000    0.223
 298700.000    0.194
 298750.000    0.199
 298800.000    0.257
 298850.000    0.199
 298900.000    0.233
 298950.000    0.197
 299000.000    0.196
 299050.000    0.211
 299100.000    0.232
 299150.000    0.204
 299200.000    0.200
 299250.000    0.209
 299300.000    0.231
 299350.000    0.258
 299400.000    0.206
 299450.000    0.258
 299500.000    0.198
 299550.000    0.208
 299600.000    0.246
 299650.000    0.222
 299700.000    0.209
 299750.000    0.213
 299800.000    0.230
 299850.000    0.232
 299900.000    0.273
 299950.000    0.228
 300000.000    0.268
 300050.000    0.259
 300100.000    0.223
 300150.000    0.217
 300200.000    0.184
 300250.000    0.210
 300300.000    0.223
 300350.000    0.244
 300400.000    0.257
 300450.000    0.230
 300500.000    0.274
 300550.000    0.241
 300600.000    0.273
 300650.000    0.261
 300700.000    0.200
 300750.000    0.204
 300800.000    0.229
 300850.000    0.233
 300900.000    0.209
 300950.000    0.232
 301000.000    0.213
 301050.000    0.205
 301100.000    0.192
 301150.000    0.231
 301200.000    0.202
 301250.000    0.221
 301300.000    0.200
 301350.000    0.227
 301400.000    0.206
 301450.000    0.206
 301500.000    0.210
 301550.000    0.236
 301600.000    0.222
 301650.000    0.215
 301700.000    0.228
 301750.000    0.197
 301800.000    0.219
 301850.000    0.205
 301900.000    0.211
 301950.000    0.223
 302000.000    0.209
 302050.000    0.233
 302100.000    0.267
 302150.000    0.229
 302200.000    0.176
 302250.000    0.194
 302300.000    0.225
 302350.000    0.189
 302400.000    0.217
 302450.000    0.189
 302500.000    0.232
 302550.000    0.198
 302600.000    0.205
 302650.000    0.205
 302700.000    0.215
 302750.000    0.206
 302800.000    0.188
 302850.000    0.194
 302900.000    0.237
 302950.000    0.249
 303000.000    0.192
 303050.000    0.229
 303100.000    0.225
 303150.000    0.185
 303200.000    0.194
 303250.000    0.206
 303300.000    0.236
 303350.000    0.201
 303400.000    0.195
 303450.000    0.219
 303500.000    0.240
 303550.000    0.203
 303600.000    0.254
 303650.000    0.211
 303700.000    0.255
 303750.000    0.217
 303800.000    0.203
 303850.000    0.201
 303900.000    0.208
 303950.000    0.198
 304000.000    0.215
 304050.000    0.236
 304100.000    0.225
 304150.000    0.227
 304200.000    0.273
 304250.000    0.227
 304300.000    0.220
 304350.000    0.235
 304400.000    0.214
 304450.000    0.208
 304500.000    0.240
 304550.000    0.214
 304600.000    0.242
 304650.000    0.215
 304700.000    0.214
 304750.000    0.202
 304800.000    0.184
 304850.000    0.295
 304900.000    0.250
 304950.000    0.231
 305000.000    0.224
 305050.000    0.221
 305100.000    0.202
 305150.000    0.220
 305200.000    0.215
 305250.000    0.201
 305300.000    0.191
 305350.000    0.258
 305400.000    0.231
 305450.000    0.245
 305500.000    0.216
 305550.000    0.278
 305600.000    0.210
 305650.000    0.217
 305700.000    0.219
 305750.000    0.240
 305800.000    0.241
 305850.000    0.250
 305900.000    0.244
 305950.000    0.279
 306000.000    0.228
 306050.000    0.191
 306100.000    0.216
 306150.000    0.210
 306200.000    0.250
 306250.000    0.255
 306300.000    0.252
 306350.000    0.189
 306400.000    0.189
 306450.000    0.198
 306500.000    0.192
 306550.000    0.245
 306600.000    0.174
 306650.000    0.243
 306700.000    0.202
 306750.000    0.223
 306800.000    0.204
 306850.000    0.232
 306900.000    0.212
 306950.000    0.215
 307000.000    0.224
 307050.000    0.223
 307100.000    0.198
 307150.000    0.216
 307200.000    0.216
 307250.000    0.205
 307300.000    0.192
 307350.000    0.209
 307400.000    0.217
 307450.000    0.212
 307500.000    0.195
 307550.000    0.205
 307600.000    0.193
 307650.000    0.200
 307700.000    0.240
 307750.000    0.252
 307800.000    0.209
 307850.000    0.266
 307900.000    0.192
 307950.000    0.218
 308000.000    0.203
 308050.000    0.210
 308100.000    0.212
 308150.000    0.244
 308200.000    0.205
 308250.000    0.206
 308300.000    0.217
 308350.000    0.217
 308400.000    0.193
 308450.000    0.194
 308500.000    0.194
 308550.000    0.169
 308600.000    0.169
 308650.000    0.173
 308700.000    0.175
 308750.000    0.200
 308800.000    0.173
 308850.000    0.177
 308900.000    0.200
 308950.000    0.207
 309000.000    0.215
 309050.000    0.251
 309100.000    0.223
 309150.000    0.301
 309200.000    0.244
 309250.000    0.245
 309300.000    0.231
 309350.000    0.283
 309400.000    0.243
 309450.000    0.291
 309500.000    0.227
 309550.000    0.222
 309600.000    0.219
 309650.000    0.199
 309700.000    0.208
 309750.000    0.233
 309800.000    0.231
 309850.000    0.207
 309900.000    0.200
 309950.000    0.194
 310000.000    0.198
 310050.000    0.191
 310100.000    0.204
 310150.000    0.234
 310200.000    0.220
 310250.000    0.213
 310300.000    0.184
 310350.000    0.238
 310400.000    0.213
 310450.000    0.244
 310500.000    0.228
 310550.000    0.235
 310600.000    0.217
 310650.000    0.202
 310700.000    0.197
 310750.000    0.190
 310800.000    0.177
 310850.000    0.181
 310900.000    0.186
 310950.000    0.195
 311000.000    0.199
 311050.000    0.179
 311100.000    0.173
 311150.000    0.173
 311200.000    0.170
 311250.000    0.175
 311300.000    0.198
 311350.000    0.190
 311400.000    0.180
 311450.000    0.187
 311500.000    0.195
 311550.000    0.184
 311600.000    0.179
 311650.000    0.186
 311700.000    0.187
 311750.000    0.165
 311800.000    0.198
 311850.000    0.172
 311900.000    0.184
 311950.000    0.240
 312000.000    0.216
 312050.000    0.237
 312100.000    0.209
 312150.000    0.178
 312200.000    0.252
 312250.000    0.210
 312300.000    0.216
 312350.000    0.247
 312400.000    0.244
 312450.000    0.240
 312500.000    0.223
 312550.000    0.238
 312600.000    0.255
 312650.000    0.244
 312700.000    0.210
 312750.000    0.213
 312800.000    0.206
 312850.000    0.195
 312900.000    0.215
 312950.000    0.202
 313000.000    0.182
 313050.000    0.230
 313100.000    0.217
 313150.000    0.248
 313200.000    0.213
 313250.000    0.228
 313300.000    0.206
 313350.000    0.206
 313400.000    0.252
 313450.000    0.209
 313500.000    0.241
 313550.000    0.243
 313600.000    0.244
 313650.000    0.230
 313700.000    0.212
 313750.000    0.217
 313800.000    0.205
 313850.000    0.274
 313900.000    0.208
 313950.000    0.233
 314000.000    0.182
 314050.000    0.213
 314100.000    0.231
 314150.000    0.219
 314200.000    0.233
 314250.000    0.227
 314300.000    0.237
 314350.000    0.182
 314400.000    0.207
 314450.000    0.335
 314500.000    0.231
 314550.000    0.213
 314600.000    0.164
 314650.000    0.174
 314700.000    0.198
 314750.000    0.189
 314800.000    0.179
 314850.000    0.279
 314900.000    0.170
 314950.000    0.184
 315000.000    0.188
 315050.000    0.169
 315100.000    0.182
 315150.000    0.177
 315200.000    0.175
 315250.000    0.187
 315300.000    0.198
 315350.000    0.204
 315400.000    0.174
 315450.000    0.188
 315500.000    0.185
 315550.000    0.187
 315600.000    0.191
 315650.000    0.179
 315700.000    0.178
 315750.000    0.176
 315800.000    0.239
 315850.000    0.189
 315900.000    0.160
 315950.000    0.176
 316000.000    0.179
 316050.000    0.177
 316100.000    0.184
 316150.000    0.179
 316200.000    0.182
 316250.000    0.195
 316300.000    0.272
 316350.000    0.233
 316400.000    0.213
 316450.000    0.252
 316500.000    0.265
 316550.000    0.262
 316600.000    0.262
 316650.000    0.230
 316700.000    0.288
 316750.000    0.246
 316800.000    0.233
 316850.000    0.266
 316900.000    0.273
 316950.000    0.233
 317000.000    0.250
 317050.000    0.215
 317100.000    0.298
 317150.000    0.212
 317200.000    0.226
 317250.000    0.226
 317300.000    0.234
 317350.000    0.321
 317400.000    0.323
 317450.000    0.349
 317500.000    0.264
 317550.000    0.308
 317600.000    0.254
 317650.000    0.241
 317700.000    0.277
 317750.000    0.249
 317800.000    0.297
 317850.000    0.259
 317900.000    0.227
 317950.000    0.216
 318000.000    0.206
 318050.000    0.239
 318100.000    0.232
 318150.000    0.195
 318200.000    0.221
 318250.000    0.216
 318300.000    0.266
 318350.000    0.297
 318400.000    0.239
 318450.000    0.235
 318500.000    0.244
 318550.000    0.226
 318600.000    0.214
 318650.000    0.200
 318700.000    0.224
 318750.000    0.241
 318800.000    0.219
 318850.000    0.214
 318900.000    0.239
 318950.000    0.243
 319000.000    0.225
 319050.000    0.212
 319100.000    0.214
 319150.000    0.189
 319200.000    0.264
 319250.000    0.251
 319300.000    0.280
 319350.000    0.206
 319400.000    0.192
 319450.000    0.219
 319500.000    0.197
 319550.000    0.243
 319600.000    0.201
 319650.000    0.220
 319700.000    0.177
 319750.000    0.211
 319800.000    0.178
 319850.000    0.276
 319900.000    0.261
 319950.000    0.182
 320000.000    0.224
 320050.000    0.177
 320100.000    0.210
 320150.000    0.194
 320200.000    0.178
 320250.000    0.294
 320300.000    0.245
 320350.000    0.219
 320400.000    0.207
 320450.000    0.224
 320500.000    0.214
 320550.000    0.222
 320600.000    0.198
 320650.000    0.177
 320700.000    0.193
 320750.000    0.211
 320800.000    0.193
 320850.000    0.182
 320900.000    0.187
 320950.000    0.169
 321000.000    0.179
 321050.000    0.230
 321100.000    0.174
 321150.000    0.182
 321200.000    0.178
 321250.000    0.187
 321300.000    0.193
 321350.000    0.189
 321400.000    0.175
 321450.000    0.191
 321500.000    0.209
 321550.000    0.183
 321600.000    0.179
 321650.000    0.187
 321700.000    0.190
 321750.000    0.171
 321800.000    0.190
 321850.000    0.167
 321900.000    0.167
 321950.000    0.182
 322000.000    0.190
 322050.000    0.199
 322100.000    0.180
 322150.000    0.183
 322200.000    0.178
 322250.000    0.175
 322300.000    0.185
 322350.000    0.180
 322400.000    0.188
 322450.000    0.169
 322500.000    0.175
 322550.000    0.187
 322600.000    0.177
 322650.000    0.179
 322700.000    0.183
 322750.000    0.191
 322800.000    0.173
 322850.000    0.176
 322900.000    0.184
 322950.000    0.174
 323000.000    0.203
 323050.000    0.243
 323100.000    0.217
 323150.000    0.180
 323200.000    0.199
 323250.000    0.172
 323300.000    0.168
 323350.000    0.187
 323400.000    0.181
 323450.000    0.187
 323500.000    0.189
 323550.000    0.173
 323600.000    0.244
 323650.000    0.228
 323700.000    0.229
 323750.000    0.241
 323800.000    0.221
 323850.000    0.237
 323900.000    0.236
 323950.000    0.258
 324000.000    0.232
 324050.000    0.212
 324100.000    0.249
 324150.000    0.221
 324200.000    0.240
 324250.000    0.219
 324300.000    0.226
 324350.000    0.219
 324400.000    0.191
 324450.000    0.241
 324500.000    0.220
 324550.000    0.221
 324600.000    0.202
 324650.000    0.222
 324700.000    0.210
 324750.000    0.216
 324800.000    0.223
 324850.000    0.213
 324900.000    0.213
 324950.000    0.208
 325000.000    0.210
 325050.000    0.233
 325100.000    0.216
 325150.000    0.262
 325200.000    0.236
 325250.000    0.361
 325300.000    0.245
 325350.000    0.273
 325400.000    0.331
 325450.000    0.230
 325500.000    0.227
 325550.000    0.248
 325600.000    0.219
 325650.000    0.232
 325700.000    0.190
 325750.000    0.206
 325800.000    0.196
 325850.000    0.182
 325900.000    0.331
 325950.000    0.226
 326000.000    0.330
 326050.000    0.239
 326100.000    0.219
 326150.000    0.211
 326200.000    0.206
 326250.000    0.236
 326300.000    0.243
 326350.000    0.176
 326400.000    0.235
 326450.000    0.224
 326500.000    0.225
 326550.000    0.226
 326600.000    0.245
 326650.000    0.210
 326700.000    0.215
 326750.000    0.249
 326800.000    0.223
 326850.000    0.231
 326900.000    0.242
 326950.000    0.284
 327000.000    0.213
 327050.000    0.199
 327100.000    0.233
 327150.000    0.196
 327200.000    0.270
 327250.000    0.219
 327300.000    0.227
 327350.000    0.207
 327400.000    0.203
 327450.000    0.216
 327500.000    0.200
 327550.000    0.197
 327600.000    0.262
 327650.000    0.208
 327700.000    0.195
 327750.000    0.193
 327800.000    0.235
 327850.000    0.212
 327900.000    0.204
 327950.000    0.275
 328000.000    0.226
 328050.000    0.196
 328100.000    0.206
 328150.000    0.193
 328200.000    0.229
 328250.000    0.221
 328300.000    0.224
 328350.000    0.217
 328400.000    0.203
 328450.000    0.218
 328500.000    0.217
 328550.000    0.187
 328600.000    0.300
 328650.000    0.247
 328700.000    0.230
 328750.000    0.229
 328800.000    0.212
 328850.000    0.263
 328900.000    0.202
 328950.000    0.208
 329000.000    0.281
 329050.000    0.227
 329100.000    0.223
 329150.000    0.237
 329200.000    0.225
 329250.000    0.217
 329300.000    0.219
 329350.000    0.223
 329400.000    0.233
 329450.000    0.256
 329500.000    0.201
 329550.000    0.214
 329600.000    0.248
 329650.000    0.227
 329700.000    0.237
 329750.000    0.197
 329800.000    0.204
 329850.000    0.204
 329900.000    0.218
 329950.000    0.243
 330000.000    0.223
 330050.000    0.205
 330100.000    0.237
 330150.000    0.209
 330200.000    0.235
 330250.000    0.223
 330300.000    0.216
 330350.000    0.193
 330400.000    0.265
 330450.000    0.243
 330500.000    0.249
 330550.000    0.230
 330600.000    0.237
 330650.000    0.221
 330700.000    0.195
 330750.000    0.206
 330800.000    0.186
 330850.000    0.237
 330900.000    0.230
 330950.000    0.219
 331000.000    0.205
 331050.000    0.221
 331100.000    0.226
 331150.000    0.253
 331200.000    0.247
 331250.000    0.244
 331300.000    0.216
 331350.000    0.237
 331400.000    0.211
 331450.000    0.229
 331500.000    0.196
 331550.000    0.207
 331600.000    0.238
 331650.000    0.217
 331700.000    0.240
 331750.000    0.216
 331800.000    0.227
 331850.000    0.249
 331900.000    0.240
 331950.000    0.187
 332000.000    0.233
 332050.000    0.243
 332100.000    0.244
 332150.000    0.231
 332200.000    0.209
 332250.000    0.209
 332300.000    0.204
 332350.000    0.230
 332400.000    0.282
 332450.000    0.249
 332500.000    0.226
 332550.000    0.197
 332600.000    0.216
 332650.000    0.203
 332700.000    0.217
 332750.000    0.208
 332800.000    0.240
 332850.000    0.209
 332900.000    0.243
 332950.000    0.236
 333000.000    0.244
 333050.000    0.251
 333100.000    0.259
 333150.000    0.234
 333200.000    0.202
 333250.000    0.215
 333300.000    0.225
 333350.000    0.238
 333400.000    0.260
 333450.000    0.258
 333500.000    0.207
 333550.000    0.217
 333600.000    0.254
 333650.000    0.225
 333700.000    0.263
 333750.000    0.233
 333800.000    0.246
 333850.000    0.199
 333900.000    0.204
 333950.000    0.214
 334000.000    0.226
 334050.000    0.240
 334100.000    0.216
 334150.000    0.223
 334200.000    0.242
 334250.000    0.193
 334300.000    0.203
 334350.000    0.200
 334400.000    0.227
 334450.000    0.194
 334500.000    0.237
 334550.000    0.211
 334600.000    0.250
 334650.000    0.218
 334700.000    0.220
 334750.000    0.221
 334800.000    0.195
 334850.000    0.200
 334900.000    0.231
 334950.000    0.195
 335000.000    0.241
 335050.000    0.194
 335100.000    0.202
 335150.000    0.264
 335200.000    0.243
 335250.000    0.200
 335300.000    0.192
 335350.000    0.220
 335400.000    0.209
 335450.000    0.219
 335500.000    0.243
 335550.000    0.242
 335600.000    0.226
 335650.000    0.226
 335700.000    0.233
 335750.000    0.221
 335800.000    0.190
 335850.000    0.253
 335900.000    0.199
 335950.000    0.205
 336000.000    0.212
 336050.000    0.216
 336100.000    0.228
 336150.000    0.201
 336200.000    0.239
 336250.000    0.206
 336300.000    0.214
 336350.000    0.215
 336400.000    0.222
 336450.000    0.221
 336500.000    0.208
 336550.000    0.214
 336600.000    0.215
 336650.000    0.207
 336700.000    0.185
 336750.000    0.232
 336800.000    0.211
 336850.000    0.179
 336900.000    0.202
 336950.000    0.194
 337000.000    0.226
 337050.000    0.221
 337100.000    0.223
 337150.000    0.186
 337200.000    0.205
 337250.000    0.219
 337300.000    0.216
 337350.000    0.210
 337400.000    0.205
 337450.000    0.232
 337500.000    0.220
 337550.000    0.249
 337600.000    0.220
 337650.000    0.213
 337700.000    0.194
 337750.000    0.272
 337800.000    0.238
 337850.000    0.203
 337900.000    0.255
 337950.000    0.222
 338000.000    0.205
 338050.000    0.196
 338100.000    0.221
 338150.000    0.274
 338200.000    0.217
 338250.000    0.257
 338300.000    0.203
 338350.000    0.239
 338400.000    0.178
 338450.000    0.246
 338500.000    0.235
 338550.000    0.260
 338600.000    0.248
 338650.000    0.264
 338700.000    0.209
 338750.000    0.245
 338800.000    0.203
 338850.000    0.182
 338900.000    0.179
 338950.000    0.194
 339000.000    0.184
 339050.000    0.175
 339100.000    0.170
 339150.000    0.237
 339200.000    0.268
 339250.000    0.240
 339300.000    0.269
 339350.000    0.222
 339400.000    0.266
 339450.000    0.201
 339500.000    0.226
 339550.000    0.208
 339600.000    0.216
 339650.000    0.239
 339700.000    0.217
 339750.000    0.242
 339800.000    0.220
 339850.000    0.205
 339900.000    0.228
 339950.000    0.231
 340000.000    0.235
 340050.000    0.192
 340100.000    0.256
 340150.000    0.212
 340200.000    0.270
 340250.000    0.227
 340300.000    0.204
 340350.000    0.213
 340400.000    0.211
 340450.000    0.263
 340500.000    0.218
 340550.000    0.202
 340600.000    0.211
 340650.000    0.203
 340700.000    0.204
 340750.000    0.216
 340800.000    0.186
 340850.000    0.196
 340900.000    0.251
 340950.000    0.218
 341000.000    0.230
 341050.000    0.217
 341100.000    0.233
 341150.000    0.241
 341200.000    0.234
 341250.000    0.236
 341300.000    0.217
 341350.000    0.238
 341400.000    0.261
 341450.000    0.265
 341500.000    0.226
 341550.000    0.240
 341600.000    0.238
 341650.000    0.222
 341700.000    0.237
 341750.000    0.278
 341800.000    0.195
 341850.000    0.185
 341900.000    0.232
 341950.000    0.188
 342000.000    0.223
 342050.000    0.216
 342100.000    0.246
 342150.000    0.227
 342200.000    0.273
 342250.000    0.247
 342300.000    0.220
 342350.000    0.213
 342400.000    0.202
 342450.000    0.207
 342500.000    0.246
 342550.000    0.210
 342600.000    0.248
 342650.000    0.197
 342700.000    0.212
 342750.000    0.218
 342800.000    0.204
 342850.000    0.232
 342900.000    0.235
 342950.000    0.251
 343000.000    0.194
 343050.000    0.213
 343100.000    0.227
 343150.000    0.264
 343200.000    0.267
 343250.000    0.225
 343300.000    0.228
 343350.000    0.256
 343400.000    0.243
 343450.000    0.240
 343500.000    0.203
 343550.000    0.216
 343600.000    0.255
 343650.000    0.231
 343700.000    0.249
 343750.000    0.222
 343800.000    0.268
 343850.000    0.227
 343900.000    0.258
 343950.000    0.257
 344000.000    0.277
 344050.000    0.232
 344100.000    0.237
 344150.000    0.221
 344200.000    0.266
 344250.000    0.247
 344300.000    0.243
 344350.000    0.270
 344400.000    0.252
 344450.000    0.208
 344500.000    0.204
 344550.000    0.265
 344600.000    0.274
 344650.000    0.287
 344700.000    0.344
 344750.000    0.202
 344800.000    0.240
 344850.000    0.244
 344900.000    0.254
 344950.000    0.187
 345000.000    0.181
 345050.000    0.190
 345100.000    0.191
 345150.000    0.201
 345200.000    0.315
 345250.000    0.176
 345300.000    0.173
 345350.000    0.177
 345400.000    0.201
 345450.000    0.173
 345500.000    0.173
 345550.000    0.245
 345600.000    0.168
 345650.000    0.177
 345700.000    0.186
 345750.000    0.189
 345800.000    0.165
 345850.000    0.186
 345900.000    0.177
 345950.000    0.172
 346000.000    0.179
 346050.000    0.176
 346100.000    0.184
 346150.000    0.182
 346200.000    0.186
 346250.000    0.197
 346300.000    0.186
 346350.000    0.180
 346400.000    0.176
 346450.000    0.184
 346500.000    0.169
 346550.000    0.170
 346600.000    0.201
 346650.000    0.182
 346700.000    0.177
 346750.000    0.176
 346800.000    0.175
 346850.000    0.209
 346900.000    0.220
 346950.000    0.169
 347000.000    0.179
 347050.000    0.173
 347100.000    0.188
 347150.000    0.196
 347200.000    0.209
 347250.000    0.193
 347300.000    0.171
 347350.000    0.198
 347400.000    0.191
 347450.000    0.171
 347500.000    0.182
 347550.000    0.174
 347600.000    0.185
 347650.000    0.174
 347700.000    0.185
 347750.000    0.165
 347800.000    0.203
 347850.000    0.188
 347900.000    0.180
 347950.000    0.178
 348000.000    0.169
 348050.000    0.186
 348100.000    0.181
 348150.000    0.186
 348200.000    0.175
 348250.000    0.183
 348300.000    0.172
 348350.000    0.190
 348400.000    0.176
 348450.000    0.184
 348500.000    0.193
 348550.000    0.187
 348600.000    0.190
 348650.000    0.200
 348700.000    0.197
 348750.000    0.181
 348800.000    0.189
 348850.000    0.193
 348900.000    0.176
 348950.000    0.181
 349000.000    0.179
 349050.000    0.179
 349100.000    0.169
 349150.000    0.192
 349200.000    0.175
 349250.000    0.238
 349300.000    0.218
 349350.000    0.219
 349400.000    0.223
 349450.000    0.254
 349500.000    0.190
 349550.000    0.219
 349600.000    0.220
 349650.000    0.267
 349700.000    0.224
 349750.000    0.249
 349800.000    0.225
 349850.000    0.255
 349900.000    0.237
 349950.000    0.238
 350000.000    0.226
 350050.000    0.277
 350100.000    0.204
 350150.000    0.252
 350200.000    0.248
 350250.000    0.222
 350300.000    0.288
 350350.000    0.203
 350400.000    0.271
 350450.000    0.247
 350500.000    0.243
 350550.000    0.249
 350600.000    0.203
 350650.000    0.215
 350700.000    0.227
 350750.000    0.242
 350800.000    0.186
 350850.000    0.220
 350900.000    0.255
 350950.000    0.224
 351000.000    0.222
 351050.000    0.201
 351100.000    0.205
 351150.000    0.221
 351200.000    0.215
 351250.000    0.220
 351300.000    0.210
 351350.000    0.194
 351400.000    0.210
 351450.000    0.258
 351500.000    0.199
 351550.000    0.227
 351600.000    0.289
 351650.000    0.252
 351700.000    0.303
 351750.000    0.266
 351800.000    0.250
 351850.000    0.215
 351900.000    0.224
 351950.000    0.249
 352000.000    0.243
 352050.000    0.215
 352100.000    0.212
 352150.000    0.218
 352200.000    0.280
 352250.000    0.241
 352300.000    0.206
 352350.000    0.248
 352400.000    0.227
 352450.000    0.231
 352500.000    0.207
 352550.000    0.255
 352600.000    0.251
 352650.000    0.255
 352700.000    0.250
 352750.000    0.216
 352800.000    0.184
 352850.000    0.240
 352900.000    0.234
 352950.000    0.223
 353000.000    0.248
 353050.000    0.207
 353100.000    0.261
 353150.000    0.232
 353200.000    0.260
 353250.000    0.242
 353300.000    0.233
 353350.000    0.183
 353400.000    0.274
 353450.000    0.187
 353500.000    0.175
 353550.000    0.183
 353600.000    0.187
 353650.000    0.169
 353700.000    0.189
 353750.000    0.171
 353800.000    0.306
 353850.000    0.254
 353900.000    0.212
 353950.000    0.204
 354000.000    0.188
 354050.000    0.175
 354100.000    0.168
 354150.000    0.247
 354200.000    0.199
 354250.000    0.227
 354300.000    0.217
 354350.000    0.170
 354400.000    0.180
 354450.000    0.178
 354500.000    0.187
 354550.000    0.193
 354600.000    0.174
 354650.000    0.215
 354700.000    0.193
 354750.000    0.172
 354800.000    0.191
 354850.000    0.197
 354900.000    0.204
 354950.000    0.187
 355000.000    0.197
 355050.000    0.187
 355100.000    0.201
 355150.000    0.188
 355200.000    0.205
 355250.000    0.176
 355300.000    0.224
 355350.000    0.200
 355400.000    0.165
 355450.000    0.178
 355500.000    0.205
 355550.000    0.208
 355600.000    0.187
 355650.000    0.164
 355700.000    0.178
 355750.000    0.263
 355800.000    0.264
 355850.000    0.262
 355900.000    0.227
 355950.000    0.205
 356000.000    0.198
 356050.000    0.218
 356100.000    0.250
 356150.000    0.231
 356200.000    0.230
 356250.000    0.199
 356300.000    0.236
 356350.000    0.184
 356400.000    0.213
 356450.000    0.243
 356500.000    0.249
 356550.000    0.307
 356600.000    0.243
 356650.000    0.205
 356700.000    0.330
 356750.000    0.205
 356800.000    0.191
 356850.000    0.196
 356900.000    0.214
 356950.000    0.237
 357000.000    0.223
 357050.000    0.193
 357100.000    0.276
 357150.000    0.198
 357200.000    0.196
 357250.000    0.218
 357300.000    0.235
 357350.000    0.363
 357400.000    0.241
 357450.000    0.192
 357500.000    0.230
 357550.000    0.185
 357600.000    0.221
 357650.000    0.253
 357700.000    0.217
 357750.000    0.198
 357800.000    0.275
 357850.000    0.277
 357900.000    0.225
 357950.000    0.176
 358000.000    0.194
 358050.000    0.237
 358100.000    0.208
 358150.000    0.201
 358200.000    0.238
 358250.000    0.200
 358300.000    0.201
 358350.000    0.221
 358400.000    0.231
 358450.000    0.201
 358500.000    0.201
 358550.000    0.187
 358600.000    0.233
 358650.000    0.224
 358700.000    0.221
 358750.000    0.207
 358800.000    0.245
 358850.000    0.219
 358900.000    0.210
 358950.000    0.216
 359000.000    0.270
 359050.000    0.217
 359100.000    0.238
 359150.000    0.234
 359200.000    0.194
 359250.000    0.206
 359300.000    0.189
 359350.000    0.205
 359400.000    0.267
 359450.000    0.200
 359500.000    0.205
 359550.000    0.240
 359600.000    0.224
 359650.000    0.235
 359700.000    0.254
 359750.000    0.215
 359800.000    0.260
 359850.000    0.195
 359900.000    0.257
 359950.000    0.239
 360000.000    0.237
 360050.000    0.273
 360100.000    0.195
 360150.000    0.238
 360200.000    0.248
 360250.000    0.198
 360300.000    0.222
 360350.000    0.206
 360400.000    0.254
 360450.000    0.225
 360500.000    0.251
 360550.000    0.241
 360600.000    0.205
 360650.000    0.217
 360700.000    0.228
 360750.000    0.197
 360800.000    0.199
 360850.000    0.193
 360900.000    0.202
 360950.000    0.231
 361000.000    0.220
 361050.000    0.244
 361100.000    0.246
 361150.000    0.222
 361200.000    0.213
 361250.000    0.214
 361300.000    0.220
 361350.000    0.202
 361400.000    0.213
 361450.000    0.223
 361500.000    0.196
 361550.000    0.245
 361600.000    0.237
 361650.000    0.272
 361700.000    0.209
 361750.000    0.248
 361800.000    0.275
 361850.000    0.238
 361900.000    0.246
 361950.000    0.251
 362000.000    0.197
 362050.000    0.237
 362100.000    0.248
 362150.000    0.254
 362200.000    0.215
 362250.000    0.207
 362300.000    0.218
 362350.000    0.211
 362400.000    0.196
 362450.000    0.231
 362500.000    0.233
 362550.000    0.268
 362600.000    0.265
 362650.000    0.229
 362700.000    0.230
 362750.000    0.204
 362800.000    0.229
 362850.000    0.211
 362900.000    0.219
 362950.000    0.217
 363000.000    0.256
 363050.000    0.243
 363100.000    0.240
 363150.000    0.227
 363200.000    0.257
 363250.000    0.232
 363300.000    0.244
 363350.000    0.220
 363400.000    0.241
 363450.000    0.248
 363500.000    0.210
 363550.000    0.251
 363600.000    0.216
 363650.000    0.241
 363700.000    0.212
 363750.000    0.235
 363800.000    0.201
 363850.000    0.256
 363900.000    0.187
 363950.000    0.254
 364000.000    0.198
 364050.000    0.257
 364100.000    0.223
 364150.000    0.244
 364200.000    0.253
 364250.000    0.252
 364300.000    0.197
 364350.000    0.214
 364400.000    0.193
 364450.000    0.234
 364500.000    0.254
 364550.000    0.225
 364600.000    0.224
 364650.000    0.217
 364700.000    0.221
 364750.000    0.225
 364800.000    0.201
 364850.000    0.180
 364900.000    0.224
 364950.000    0.234
 365000.000    0.243
 365050.000    0.202
 365100.000    0.221
 365150.000    0.206
 365200.000    0.242
 365250.000    0.305
 365300.000    0.213
 365350.000    0.200
 365400.000    0.235
 365450.000    0.222
 365500.000    0.245
 365550.000    0.199
 365600.000    0.217
 365650.000    0.219
 365700.000    0.219
 365750.000    0.225
 365800.000    0.274
 365850.000    0.226
 365900.000    0.223
 365950.000    0.229
 366000.000    0.267
 366050.000    0.195
 366100.000    0.285
 366150.000    0.238
 366200.000    0.235
 366250.000    0.235
 366300.000    0.313
 366350.000    0.185
 366400.000    0.243
 366450.000    0.233
 366500.000    0.252
 366550.000    0.223
 366600.000    0.225
 366650.000    0.254
 366700.000    0.240
 366750.000    0.279
 366800.000    0.224
 366850.000    0.236
 366900.000    0.269
 366950.000    0.203
 367000.000    0.206
 367050.000    0.214
 367100.000    0.206
 367150.000    0.235
 367200.000    0.213
 367250.000    0.205
 367300.000    0.194
 367350.000    0.205
 367400.000    0.190
 367450.000    0.262
 367500.000    0.232
 367550.000    0.223
 367600.000    0.207
 367650.000    0.233
 367700.000    0.216
 367750.000    0.235
 367800.000    0.223
 367850.000    0.223
 367900.000    0.256
 367950.000    0.205
 368000.000    0.233
 368050.000    0.245
 368100.000    0.206
 368150.000    0.208
 368200.000    0.250
 368250.000    0.296
 368300.000    0.218
 368350.000    0.197
 368400.000    0.223
 368450.000    0.201
 368500.000    0.238
 368550.000    0.210
 368600.000    0.238
 368650.000    0.212
 368700.000    0.200
 368750.000    0.188
 368800.000    0.215
 368850.000    0.221
 368900.000    0.257
 368950.000    0.218
 369000.000    0.244
 369050.000    0.193
 369100.000    0.225
 369150.000    0.232
 369200.000    0.225
 369250.000    0.204
 369300.000    0.192
 369350.000    0.243
 369400.000    0.254
 369450.000    0.237
 369500.000    0.237
 369550.000    0.237
 369600.000    0.235
 369650.000    0.213
 369700.000    0.249
 369750.000    0.189
 369800.000    0.249
 369850.000    0.237
 369900.000    0.259
 369950.000    0.243
 370000.000    0.202
 370050.000    0.286
 370100.000    0.175
 370150.000    0.213
 370200.000    0.280
 370250.000    0.284
 370300.000    0.189
 370350.000    0.181
 370400.000    0.205
 370450.000    0.177
 370500.000    0.172
 370550.000    0.257
 370600.000    0.223
 370650.000    0.180
 370700.000    0.284
 370750.000    0.184
 370800.000    0.191
 370850.000    0.170
 370900.000    0.238
 370950.000    0.176
 371000.000    0.178
 371050.000    0.194
 371100.000    0.181
 371150.000    0.232
 371200.000    0.239
 371250.000    0.237
 371300.000    0.188
 371350.000    0.217
 371400.000    0.295
 371450.000    0.267
 371500.000    0.261
 371550.000    0.296
 371600.000    0.185
 371650.000    0.168
 371700.000    0.170
 371750.000    0.184
 371800.000    0.192
 371850.000    0.176
 371900.000    0.216
 371950.000    0.237
 372000.000    0.250
 372050.000    0.210
 372100.000    0.192
 372150.000    0.213
 372200.000    0.219
 372250.000    0.231
 372300.000    0.237
 372350.000    0.230
 372400.000    0.288
 372450.000    0.290
 372500.000    0.243
 372550.000    0.241
 372600.000    0.215
 372650.000    0.250
 372700.000    0.211
 372750.000    0.244
 372800.000    0.271
 372850.000    0.276
 372900.000    0.259
 372950.000    0.214
 373000.000    0.269
 373050.000    0.214
 373100.000    0.201
 373150.000    0.280
 373200.000    0.260
 373250.000    0.257
 373300.000    0.250
 373350.000    0.224
 373400.000    0.263
 373450.000    0.217
 373500.000    0.215
 373550.000    0.282
 373600.000    0.269
 373650.000    0.245
 373700.000    0.275
 373750.000    0.292
 373800.000    0.286
 373850.000    0.219
 373900.000    0.203
 373950.000    0.231
 374000.000    0.247
 374050.000    0.264
 374100.000    0.239
 374150.000    0.300
 374200.000    0.230
 374250.000    0.227
 374300.000    0.209
 374350.000    0.211
 374400.000    0.259
 374450.000    0.202
 374500.000    0.245
 374550.000    0.201
 374600.000    0.216
 374650.000    0.188
 374700.000    0.269
 374750.000    0.312
 374800.000    0.259
 374850.000    0.233
 374900.000    0.268
 374950.000    0.229
 375000.000    0.270
 375050.000    0.249
 375100.000    0.249
 375150.000    0.255
 375200.000    0.239
 375250.000    0.242
 375300.000    0.269
 375350.000    0.261
 375400.000    0.218
 375450.000    0.221
 375500.000    0.213
 375550.000    0.236
 375600.000    0.256
 375650.000    0.252
 375700.000    0.231
 375750.000    0.263
 375800.000    0.192
 375850.000    0.235
 375900.000    0.244
 375950.000    0.258
 376000.000    0.225
 376050.000    0.225
 376100.000    0.230
 376150.000    0.236
 376200.000    0.205
 376250.000    0.226
 376300.000    0.215
 376350.000    0.251
 376400.000    0.238
 376450.000    0.255
 376500.000    0.205
 376550.000    0.220
 376600.000    0.222
 376650.000    0.254
 376700.000    0.220
 376750.000    0.227
 376800.000    0.214
 376850.000    0.236
 376900.000    0.263
 376950.000    0.239
 377000.000    0.215
 377050.000    0.208
 377100.000    0.221
 377150.000    0.202
 377200.000    0.303
 377250.000    0.223
 377300.000    0.216
 377350.000    0.242
 377400.000    0.239
 377450.000    0.176
 377500.000    0.251
 377550.000    0.277
 377600.000    0.271
 377650.000    0.208
 377700.000    0.220
 377750.000    0.195
 377800.000    0.224
 377850.000    0.221
 377900.000    0.249
 377950.000    0.209
 378000.000    0.232
 378050.000    0.237
 378100.000    0.230
 378150.000    0.227
 378200.000    0.238
 378250.000    0.258
 378300.000    0.192
 378350.000    0.226
 378400.000    0.235
 378450.000    0.225
 378500.000    0.238
 378550.000    0.248
 378600.000    0.238
 378650.000    0.218
 378700.000    0.193
 378750.000    0.216
 378800.000    0.228
 378850.000    0.216
 378900.000    0.228
 378950.000    0.210
 379000.000    0.191
 379050.000    0.195
 379100.000    0.227
 379150.000    0.217
 379200.000    0.228
 379250.000    0.222
 379300.000    0.222
 379350.000    0.230
 379400.000    0.247
 379450.000    0.217
 379500.000    0.260
 379550.000    0.228
 379600.000    0.195
 379650.000    0.256
 379700.000    0.236
 379750.000    0.205
 379800.000    0.208
 379850.000    0.198
 379900.000    0.221
 379950.000    0.248
 380000.000    0.210
 380050.000    0.219
 380100.000    0.219
 380150.000    0.213
 380200.000    0.251
 380250.000    0.216
 380300.000    0.189
 380350.000    0.202
 380400.000    0.176
 380450.000    0.173
 380500.000    0.180
 380550.000    0.197
 380600.000    0.191
 380650.000    0.219
 380700.000    0.189
 380750.000    0.178
 380800.000    0.184
 380850.000    0.187
 380900.000    0.194
 380950.000    0.180
 381000.000    0.189
 381050.000    0.171
 381100.000    0.177
 381150.000    0.200
 381200.000    0.181
 381250.000    0.170
 381300.000    0.215
 381350.000    0.194
 381400.000    0.174
 381450.000    0.204
 381500.000    0.204
 381550.000    0.183
 381600.000    0.181
 381650.000    0.163
 381700.000    0.168
 381750.000    0.173
 381800.000    0.172
 381850.000    0.181
 381900.000    0.173
 381950.000    0.208
 382000.000    0.207
 382050.000    0.172
 382100.000    0.254
 382150.000    0.268
 382200.000    0.229
 382250.000    0.218
 382300.000    0.231
 382350.000    0.187
 382400.000    0.186
 382450.000    0.277
 382500.000    0.184
 382550.000    0.275
 382600.000    0.226
 382650.000    0.250
 382700.000    0.240
 382750.000    0.241
 382800.000    0.263
 382850.000    0.222
 382900.000    0.200
 382950.000    0.237
 383000.000    0.248
 383050.000    0.252
 383100.000    0.187
 383150.000    0.218
 383200.000    0.205
 383250.000    0.206
 383300.000    0.192
 383350.000    0.235
 383400.000    0.213
 383450.000    0.285
 383500.000    0.343
 383550.000    0.226
 383600.000    0.229
 383650.000    0.215
 383700.000    0.188
 383750.000    0.344
 383800.000    0.287
 383850.000    0.259
 383900.000    0.205
 383950.000    0.199
 384000.000    0.239
 384050.000    0.219
 384100.000    0.209
 384150.000    0.238
 384200.000    0.205
 384250.000    0.208
 384300.000    0.217
 384350.000    0.211
 384400.000    0.375
 384450.000    0.328
 384500.000    0.239
 384550.000    0.370
 384600.000    0.206
 384650.000    0.359
 384700.000    0.225
 384750.000    0.208
 384800.000    0.198
 384850.000    0.270
 384900.000    0.258
 384950.000    0.256
 385000.000    0.253
 385050.000    0.246
 385100.000    0.267
 385150.000    0.199
 385200.000    0.284
 385250.000    0.201
 385300.000    0.222
 385350.000    0.207
 385400.000    0.217
 385450.000    0.212
 385500.000    0.217
 385550.000    0.218
 385600.000    0.239
 385650.000    0.208
 385700.000    0.208
 385750.000    0.232
 385800.000    0.257
 385850.000    0.231
 385900.000    0.224
 385950.000    0.214
 386000.000    0.198
 386050.000    0.225
 386100.000    0.194
 386150.000    0.219
 386200.000    0.241
 386250.000    0.197
 386300.000    0.182
 386350.000    0.238
 386400.000    0.237
 386450.000    0.219
 386500.000    0.236
 386550.000    0.220
 386600.000    0.269
 386650.000    0.207
 386700.000    0.201
 386750.000    0.264
 386800.000    0.253
 386850.000    0.261
 386900.000    0.308
 386950.000    0.303
 387000.000    0.247
 387050.000    0.212
 387100.000    0.232
 387150.000    0.185
 387200.000    0.218
 387250.000    0.201
 387300.000    0.240
 387350.000    0.261
 387400.000    0.227
 387450.000    0.231
 387500.000    0.223
 387550.000    0.212
 387600.000    0.255
 387650.000    0.177
 387700.000    0.228
 387750.000    0.261
 387800.000    0.224
 387850.000    0.200
 387900.000    0.242
 387950.000    0.248
 388000.000    0.188
 388050.000    0.218
 388100.000    0.200
 388150.000    0.202
 388200.000    0.229
 388250.000    0.196
 388300.000    0.211
 388350.000    0.200
 388400.000    0.188
 388450.000    0.223
 388500.000    0.221
 388550.000    0.209
 388600.000    0.208
 388650.000    0.240
 388700.000    0.254
 388750.000    0.204
 388800.000    0.223
 388850.000    0.188
 388900.000    0.199
 388950.000    0.209
 389000.000    0.232
 389050.000    0.204
 389100.000    0.213
 389150.000    0.227
 389200.000    0.270
 389250.000    0.263
 389300.000    0.217
 389350.000    0.235
 389400.000    0.232
 389450.000    0.219
 389500.000    0.210
 389550.000    0.205
 389600.000    0.190
 389650.000    0.225
 389700.000    0.224
 389750.000    0.238
 389800.000    0.226
 389850.000    0.235
 389900.000    0.228
 389950.000    0.232
 390000.000    0.205
 390050.000    0.250
 390100.000    0.227
 390150.000    0.234
 390200.000    0.234
 390250.000    0.243
 390300.000    0.229
 390350.000    0.222
 390400.000    0.239
 390450.000    0.217
 390500.000    0.236
 390550.000    0.264
 390600.000    0.262
 390650.000    0.214
 390700.000    0.273
 390750.000    0.236
 390800.000    0.249
 390850.000    0.199
 390900.000    0.229
 390950.000    0.196
 391000.000    0.242
 391050.000    0.233
 391100.000    0.307
 391150.000    0.197
 391200.000    0.197
 391250.000    0.229
 391300.000    0.213
 391350.000    0.216
 391400.000    0.243
 391450.000    0.214
 391500.000    0.244
 391550.000    0.235
 391600.000    0.199
 391650.000    0.214
 391700.000    0.192
 391750.000    0.210
 391800.000    0.216
 391850.000    0.200
 391900.000    0.225
 391950.000    0.201
 392000.000    0.307
 392050.000    0.191
 392100.000    0.338
 392150.000    0.246
 392200.000    0.263
 392250.000    0.234
 392300.000    0.251
 392350.000    0.308
 392400.000    0.309
 392450.000    0.227
 392500.000    0.243
 392550.000    0.234
 392600.000    0.215
 392650.000    0.271
 392700.000    0.265
 392750.000    0.237
 392800.000    0.232
 392850.000    0.304
 392900.000    0.235
 392950.000    0.217
 393000.000    0.196
 393050.000    0.212
 393100.000    0.205
 393150.000    0.241
 393200.000    0.213
 393250.000    0.194
 393300.000    0.263
 393350.000    0.248
 393400.000    0.230
 393450.000    0.229
 393500.000    0.201
 393550.000    0.234
 393600.000    0.254
 393650.000    0.250
 393700.000    0.226
 393750.000    0.258
 393800.000    0.281
 393850.000    0.278
 393900.000    0.213
 393950.000    0.203
 394000.000    0.263
 394050.000    0.225
 394100.000    0.234
 394150.000    0.256
 394200.000    0.215
 394250.000    0.203
 394300.000    0.221
 394350.000    0.220
 394400.000    0.254
 394450.000    0.235
 394500.000    0.215
 394550.000    0.209
 394600.000    0.205
 394650.000    0.175
 394700.000    0.299
 394750.000    0.200
 394800.000    0.264
 394850.000    0.234
 394900.000    0.195
 394950.000    0.241
 395000.000    0.231
 395050.000    0.235
 395100.000    0.227
 395150.000    0.204
 395200.000    0.258
 395250.000    0.235
 395300.000    0.224
 395350.000    0.234
 395400.000    0.217
 395450.000    0.232
 395500.000    0.213
 395550.000    0.235
 395600.000    0.243
 395650.000    0.211
 395700.000    0.179
 395750.000    0.250
 395800.000    0.221
 395850.000    0.283
 395900.000    0.248
 395950.000    0.284
 396000.000    0.241
 396050.000    0.290
 396100.000    0.311
 396150.000    0.252
 396200.000    0.257
 396250.000    0.274
 396300.000    0.264
 396350.000    0.264
 396400.000    0.255
 396450.000    0.259
 396500.000    0.263
 396550.000    0.184
 396600.000    0.253
 396650.000    0.225
 396700.000    0.264
 396750.000    0.200
 396800.000    0.209
 396850.000    0.240
 396900.000    0.255
 396950.000    0.246
 397000.000    0.237
 397050.000    0.230
 397100.000    0.260
 397150.000    0.291
 397200.000    0.203
 397250.000    0.224
 397300.000    0.204
 397350.000    0.232
 397400.000    0.230
 397450.000    0.218
 397500.000    0.272
 397550.000    0.255
 397600.000    0.218
 397650.000    0.234
 397700.000    0.278
 397750.000    0.258
 397800.000    0.205
 397850.000    0.186
 397900.000    0.211
 397950.000    0.212
 398000.000    0.248
 398050.000    0.226
 398100.000    0.205
 398150.000    0.253
 398200.000    0.210
 398250.000    0.241
 398300.000    0.300
 398350.000    0.217
 398400.000    0.232
 398450.000    0.230
 398500.000    0.301
 398550.000    0.196
 398600.000    0.265
 398650.000    0.278
 398700.000    0.292
 398750.000    0.241
 398800.000    0.206
 398850.000    0.228
 398900.000    0.248
 398950.000    0.213
 399000.000    0.207
 399050.000    0.221
 399100.000    0.210
 399150.000    0.203
 399200.000    0.220
 399250.000    0.217
 399300.000    0.222
 399350.000    0.232
 399400.000    0.222
 399450.000    0.221
 399500.000    0.188
 399550.000    0.237
 399600.000    0.233
 399650.000    0.247
 399700.000    0.261
 399750.000    0.226
 399800.000    0.202
 399850.000    0.219
 399900.000    0.210
 399950.000    0.239
 400000.000    0.219
 400050.000    0.211
 400100.000    0.270
 400150.000    0.222
 400200.000    0.264
 400250.000    0.206
 400300.000    0.223
 400350.000    0.217
 400400.000    0.235
 400450.000    0.239
 400500.000    0.240
 400550.000    0.193
 400600.000    0.260
 400650.000    0.182
 400700.000    0.281
 400750.000    0.192
 400800.000    0.205
 400850.000    0.215
 400900.000    0.209
 400950.000    0.235
 401000.000    0.206
 401050.000    0.210
 401100.000    0.210
 401150.000    0.200
 401200.000    0.244
 401250.000    0.241
 401300.000    0.223
 401350.000    0.261
 401400.000    0.226
 401450.000    0.254
 401500.000    0.229
 401550.000    0.214
 401600.000    0.203
 401650.000    0.229
 401700.000    0.308
 401750.000    0.211
 401800.000    0.214
 401850.000    0.230
 401900.000    0.272
 401950.000    0.248
 402000.000    0.222
 402050.000    0.220
 402100.000    0.269
 402150.000    0.202
 402200.000    0.276
 402250.000    0.208
 402300.000    0.214
 402350.000    0.233
 402400.000    0.296
 402450.000    0.231
 402500.000    0.235
 402550.000    0.193
 402600.000    0.240
 402650.000    0.219
 402700.000    0.272
 402750.000    0.200
 402800.000    0.283
 402850.000    0.225
 402900.000    0.238
 402950.000    0.234
 403000.000    0.266
 403050.000    0.241
 403100.000    0.234
 403150.000    0.226
 403200.000    0.222
 403250.000    0.185
 403300.000    0.197
 403350.000    0.219
 403400.000    0.224
 403450.000    0.206
 403500.000    0.201
 403550.000    0.209
 403600.000    0.190
 403650.000    0.200
 403700.000    0.204
 403750.000    0.191
 403800.000    0.209
 403850.000    0.230
 403900.000    0.207
 403950.000    0.214
 404000.000    0.181
 404050.000    0.212
 404100.000    0.247
 404150.000    0.264
 404200.000    0.225
 404250.000    0.219
 404300.000    0.206
 404350.000    0.221
 404400.000    0.234
 404450.000    0.241
 404500.000    0.220
 404550.000    0.222
 404600.000    0.222
 404650.000    0.222
 404700.000    0.223
 404750.000    0.224
 404800.000    0.249
 404850.000    0.216
 404900.000    0.214
 404950.000    0.249
 405000.000    0.211
 405050.000    0.202
 405100.000    0.219
 405150.000    0.228
 405200.000    0.256
 405250.000    0.192
 405300.000    0.203
 405350.000    0.181
 405400.000    0.228
 405450.000    0.179
 405500.000    0.177
 405550.000    0.186
 405600.000    0.244
 405650.000    0.238
 405700.000    0.223
 405750.000    0.223
 405800.000    0.198
 405850.000    0.257
 405900.000    0.211
 405950.000    0.211
 406000.000    0.213
 406050.000    0.208
 406100.000    0.199
 406150.000    0.208
 406200.000    0.228
 406250.000    0.190
 406300.000    0.244
 406350.000    0.228
 406400.000    0.208
 406450.000    0.205
 406500.000    0.194
 406550.000    0.214
 406600.000    0.197
 406650.000    0.215
 406700.000    0.200
 406750.000    0.191
 406800.000    0.216
 406850.000    0.212
 406900.000    0.195
 406950.000    0.275
 407000.000    0.310
 407050.000    0.215
 407100.000    0.235
 407150.000    0.267
 407200.000    0.247
 407250.000    0.191
 407300.000    0.272
 407350.000    0.249
 407400.000    0.227
 407450.000    0.189
 407500.000    0.225
 407550.000    0.247
 407600.000    0.239
 407650.000    0.277
 407700.000    0.247
 407750.000    0.212
 407800.000    0.217
 407850.000    0.202
 407900.000    0.238
 407950.000    0.252
 408000.000    0.212
 408050.000    0.186
 408100.000    0.262
 408150.000    0.211
 408200.000    0.180
 408250.000    0.282
 408300.000    0.254
 408350.000    0.255
 408400.000    0.187
 408450.000    0.179
 408500.000    0.171
 408550.000    0.177
 408600.000    0.204
 408650.000    0.167
 408700.000    0.189
 408750.000    0.193
 408800.000    0.194
 408850.000    0.181
 408900.000    0.182
 408950.000    0.171
 409000.000    0.191
 409050.000    0.172
 409100.000    0.221
 409150.000    0.173
 409200.000    0.236
 409250.000    0.228
 409300.000    0.223
 409350.000    0.221
 409400.000    0.202
 409450.000    0.209
 409500.000    0.225
 409550.000    0.236
 409600.000    0.222
 409650.000    0.248
 409700.000    0.208
 409750.000    0.270
 409800.000    0.211
 409850.000    0.209
 409900.000    0.269
 409950.000    0.240
 410000.000    0.203
 410050.000    0.217
 410100.000    0.221
 410150.000    0.234
 410200.000    0.210
 410250.000    0.251
 410300.000    0.237
 410350.000    0.234
 410400.000    0.231
 410450.000    0.211
 410500.000    0.216
 410550.000    0.204
 410600.000    0.205
 410650.000    0.232
 410700.000    0.193
 410750.000    0.197
 410800.000    0.244
 410850.000    0.232
 410900.000    0.205
 410950.000    0.246
 411000.000    0.221
 411050.000    0.208
 411100.000    0.242
 411150.000    0.235
 411200.000    0.234
 411250.000    0.211
 411300.000    0.220
 411350.000    0.218
 411400.000    0.204
 411450.000    0.227
 411500.000    0.190
 411550.000    0.226
 411600.000    0.253
 411650.000    0.235
 411700.000    0.213
 411750.000    0.225
 411800.000    0.260
 411850.000    0.203
 411900.000    0.230
 411950.000    0.207
 412000.000    0.216
 412050.000    0.228
 412100.000    0.220
 412150.000    0.200
 412200.000    0.206
 412250.000    0.220
 412300.000    0.233
 412350.000    0.208
 412400.000    0.195
 412450.000    0.222
 412500.000    0.204
 412550.000    0.196
 412600.000    0.217
 412650.000    0.211
 412700.000    0.227
 412750.000    0.188
 412800.000    0.215
 412850.000    0.214
 412900.000    0.240
 412950.000    0.194
 413000.000    0.213
 413050.000    0.227
 413100.000    0.243
 413150.000    0.211
 413200.000    0.266
 413250.000    0.247
 413300.000    0.228
 413350.000    0.257
 413400.000    0.240
 413450.000    0.191
 413500.000    0.235
 413550.000    0.220
 413600.000    0.216
 413650.000    0.217
 413700.000    0.215
 413750.000    0.216
 413800.000    0.201
 413850.000    0.216
 413900.000    0.268
 413950.000    0.211
 414000.000    0.197
 414050.000    0.179
 414100.000    0.200
 414150.000    0.257
 414200.000    0.228
 414250.000    0.198
 414300.000    0.227
 414350.000    0.184
 414400.000    0.231
 414450.000    0.203
 414500.000    0.228
 414550.000    0.205
 414600.000    0.205
 414650.000    0.210
 414700.000    0.232
 414750.000    0.209
 414800.000    0.231
 414850.000    0.248
 414900.000    0.246
 414950.000    0.289
 415000.000    0.231
 415050.000    0.235
 415100.000    0.266
 415150.000    0.206
 415200.000    0.242
 415250.000    0.243
 415300.000    0.204
 415350.000    0.196
 415400.000    0.208
 415450.000    0.198
 415500.000    0.233
 415550.000    0.253
 415600.000    0.294
 415650.000    0.253
 415700.000    0.226
 415750.000    0.258
 415800.000    0.245
 415850.000    0.211
 415900.000    0.277
 415950.000    0.211
 416000.000    0.197
 416050.000    0.278
 416100.000    0.212
 416150.000    0.199
 416200.000    0.203
 416250.000    0.257
 416300.000    0.206
 416350.000    0.208
 416400.000    0.278
 416450.000    0.216
 416500.000    0.212
 416550.000    0.216
 416600.000    0.201
 416650.000    0.217
 416700.000    0.271
 416750.000    0.212
 416800.000    0.192
 416850.000    0.192
 416900.000    0.295
 416950.000    0.179
 417000.000    0.214
 417050.000    0.195
 417100.000    0.207
 417150.000    0.203
 417200.000    0.244
 417250.000    0.243
 417300.000    0.190
 417350.000    0.189
 417400.000    0.237
 417450.000    0.199
 417500.000    0.221
 417550.000    0.239
 417600.000    0.190
 417650.000    0.224
 417700.000    0.174
 417750.000    0.240
 417800.000    0.225
 417850.000    0.202
 417900.000    0.215
 417950.000    0.259
 418000.000    0.207
 418050.000    0.225
 418100.000    0.307
 418150.000    0.226
 418200.000    0.214
 418250.000    0.247
 418300.000    0.239
 418350.000    0.252
 418400.000    0.261
 418450.000    0.217
 418500.000    0.192
 418550.000    0.225
 418600.000    0.227
 418650.000    0.227
 418700.000    0.207
 418750.000    0.249
 418800.000    0.262
 418850.000    0.259
 418900.000    0.227
 418950.000    0.215
 419000.000    0.208
 419050.000    0.239
 419100.000    0.256
 419150.000    0.215
 419200.000    0.240
 419250.000    0.198
 419300.000    0.265
 419350.000    0.238
 419400.000    0.254
 419450.000    0.221
 419500.000    0.219
 419550.000    0.215
 419600.000    0.220
 419650.000    0.255
 419700.000    0.225
 419750.000    0.214
 419800.000    0.308
 419850.000    0.248
 419900.000    0.216
 419950.000    0.230
 420000.000    0.249
 420050.000    0.216
 420100.000    0.233
 420150.000    0.233
 420200.000    0.185
 420250.000    0.270
 420300.000    0.208
 420350.000    0.202
 420400.000    0.221
 420450.000    0.235
 420500.000    0.228
 420550.000    0.228
 420600.000    0.200
 420650.000    0.247
 420700.000    0.260
 420750.000    0.233
 420800.000    0.250
 420850.000    0.250
 420900.000    0.212
 420950.000    0.238
 421000.000    0.245
 421050.000    0.246
 421100.000    0.224
 421150.000    0.205
 421200.000    0.203
 421250.000    0.224
 421300.000    0.221
 421350.000    0.195
 421400.000    0.197
 421450.000    0.211
 421500.000    0.221
 421550.000    0.198
 421600.000    0.221
 421650.000    0.236
 421700.000    0.221
 421750.000    0.212
 421800.000    0.236
 421850.000    0.235
 421900.000    0.237
 421950.000    0.204
 422000.000    0.242
 422050.000    0.211
 422100.000    0.187
 422150.000    0.178
 422200.000    0.219
 422250.000    0.240
 422300.000    0.206
 422350.000    0.207
 422400.000    0.215
 422450.000    0.215
 422500.000    0.207
 422550.000    0.213
 422600.000    0.208
 422650.000    0.229
 422700.000    0.208
 422750.000    0.256
 422800.000    0.191
 422850.000    0.194
 422900.000    0.217
 422950.000    0.259
 423000.000    0.234
 423050.000    0.231
 423100.000    0.199
 423150.000    0.222
 423200.000    0.224
 423250.000    0.223
 423300.000    0.240
 423350.000    0.260
 423400.000    0.302
 423450.000    0.244
 423500.000    0.237
 423550.000    0.274
 423600.000    0.230
 423650.000    0.285
 423700.000    0.231
 423750.000    0.186
 423800.000    0.249
 423850.000    0.227
 423900.000    0.220
 423950.000    0.259
 424000.000    0.241
 424050.000    0.226
 424100.000    0.210
 424150.000    0.219
 424200.000    0.281
 424250.000    0.217
 424300.000    0.176
 424350.000    0.199
 424400.000    0.210
 424450.000    0.206
 424500.000    0.205
 424550.000    0.232
 424600.000    0.229
 424650.000    0.205
 424700.000    0.253
 424750.000    0.217
 424800.000    0.238
 424850.000    0.251
 424900.000    0.237
 424950.000    0.214
 425000.000    0.201
 425050.000    0.206
 425100.000    0.213
 425150.000    0.232
 425200.000    0.230
 425250.000    0.239
 425300.000    0.286
 425350.000    0.328
 425400.000    0.282
 425450.000    0.218
 425500.000    0.280
 425550.000    0.257
 425600.000    0.222
 425650.000    0.191
 425700.000    0.228
 425750.000    0.197
 425800.000    0.210
 425850.000    0.243
 425900.000    0.242
 425950.000    0.237
 426000.000    0.246
 426050.000    0.222
 426100.000    0.200
 426150.000    0.308
 426200.000    0.264
 426250.000    0.334
 426300.000    0.336
 426350.000    0.232
 426400.000    0.217
 426450.000    0.205
 426500.000    0.197
 426550.000    0.281
 426600.000    0.222
 426650.000    0.245
 426700.000    0.361
 426750.000    0.304
 426800.000    0.219
 426850.000    0.190
 426900.000    0.248
 426950.000    0.285
 427000.000    0.223
 427050.000    0.237
 427100.000    0.208
 427150.000    0.210
 427200.000    0.233
 427250.000    0.212
 427300.000    0.318
 427350.000    0.202
 427400.000    0.305
 427450.000    0.203
 427500.000    0.225
 427550.000    0.211
 427600.000    0.225
 427650.000    0.175
 427700.000    0.236
 427750.000    0.272
 427800.000    0.293
 427850.000    0.257
 427900.000    0.232
 427950.000    0.232
 428000.000    0.266
 428050.000    0.288
 428100.000    0.269
 428150.000    0.277
 428200.000    0.285
 428250.000    0.240
 428300.000    0.319
 428350.000    0.338
 428400.000    0.330
 428450.000    0.225
 428500.000    0.192
 428550.000    0.181
 428600.000    0.211
 428650.000    0.290
 428700.000    0.269
 428750.000    0.233
 428800.000    0.218
 428850.000    0.265
 428900.000    0.213
 428950.000    0.206
 429000.000    0.209
 429050.000    0.202
 429100.000    0.191
 429150.000    0.216
 429200.000    0.230
 429250.000    0.219
 429300.000    0.245
 429350.000    0.290
 429400.000    0.202
 429450.000    0.381
 429500.000    0.259
 429550.000    0.212
 429600.000    0.273
 429650.000    0.283
 429700.000    0.229
 429750.000    0.259
 429800.000    0.257
 429850.000    0.252
 429900.000    0.316
 429950.000    0.167
 430000.000    0.190
 430050.000    0.182
 430100.000    0.170
 430150.000    0.164
 430200.000    0.271
 430250.000    0.230
 430300.000    0.187
 430350.000    0.258
 430400.000    0.280
 430450.000    0.263
 430500.000    0.188
 430550.000    0.190
 430600.000    0.157
 430650.000    0.166
 430700.000    0.267
 430750.000    0.259
 430800.000    0.248
 430850.000    0.280
 430900.000    0.233
 430950.000    0.201
 431000.000    0.248
 431050.000    0.220
 431100.000    0.267
 431150.000    0.252
 431200.000    0.286
 431250.000    0.231
 431300.000    0.171
 431350.000    0.182
 431400.000    0.216
 431450.000    0.193
 431500.000    0.180
 431550.000    0.178
 431600.000    0.249
 431650.000    0.240
 431700.000    0.238
 431750.000    0.222
 431800.000    0.232
 431850.000    0.222
 431900.000    0.217
 431950.000    0.187
 432000.000    0.219
 432050.000    0.236
 432100.000    0.246
 432150.000    0.247
 432200.000    0.200
 432250.000    0.176
 432300.000    0.194
 432350.000    0.208
 432400.000    0.205
 432450.000    0.199
 432500.000    0.194
 432550.000    0.202
 432600.000    0.220
 432650.000    0.257
 432700.000    0.216
 432750.000    0.227
 432800.000    0.202
 432850.000    0.256
 432900.000    0.225
 432950.000    0.218
 433000.000    0.208
 433050.000    0.205
 433100.000    0.195
 433150.000    0.188
 433200.000    0.228
 433250.000    0.209
 433300.000    0.220
 433350.000    0.210
 433400.000    0.193
 433450.000    0.195
 433500.000    0.232
 433550.000    0.239
 433600.000    0.219
 433650.000    0.237
 433700.000    0.221
 433750.000    0.214
 433800.000    0.194
 433850.000    0.257
 433900.000    0.215
 433950.000    0.200
 434000.000    0.218
 434050.000    0.218
 434100.000    0.241
 434150.000    0.232
 434200.000    0.201
 434250.000    0.231
 434300.000    0.191
 434350.000    0.199
 434400.000    0.223
 434450.000    0.210
 434500.000    0.199
 434550.000    0.213
 434600.000    0.196
 434650.000    0.227
 434700.000    0.203
 434750.000    0.235
 434800.000    0.220
 434850.000    0.215
 434900.000    0.238
 434950.000    0.247
 435000.000    0.230
 435050.000    0.210
 435100.000    0.213
 435150.000    0.202
 435200.000    0.228
 435250.000    0.212
 435300.000    0.215
 435350.000    0.255
 435400.000    0.240
 435450.000    0.205
 435500.000    0.210
 435550.000    0.261
 435600.000    0.206
 435650.000    0.244
 435700.000    0.196
 435750.000    0.216
 435800.000    0.193
 435850.000    0.250
 435900.000    0.209
 435950.000    0.242
 436000.000    0.267
 436050.000    0.222
 436100.000    0.226
 436150.000    0.224
 436200.000    0.267
 436250.000    0.279
 436300.000    0.218
 436350.000    0.253
 436400.000    0.244
 436450.000    0.223
 436500.000    0.211
 436550.000    0.313
 436600.000    0.228
 436650.000    0.205
 436700.000    0.209
 436750.000    0.219
 436800.000    0.192
 436850.000    0.198
 436900.000    0.225
 436950.000    0.257
 437000.000    0.208
 437050.000    0.199
 437100.000    0.211
 437150.000    0.219
 437200.000    0.205
 437250.000    0.221
 437300.000    0.251
 437350.000    0.224
 437400.000    0.206
 437450.000    0.242
 437500.000    0.249
 437550.000    0.243
 437600.000    0.239
 437650.000    0.236
 437700.000    0.203
 437750.000    0.192
 437800.000    0.226
 437850.000    0.216
 437900.000    0.235
 437950.000    0.201
 438000.000    0.201
 438050.000    0.208
 438100.000    0.198
 438150.000    0.217
 438200.000    0.180
 438250.000    0.223
 438300.000    0.235
 438350.000    0.229
 438400.000    0.258
 438450.000    0.261
 438500.000    0.202
 438550.000    0.249
 438600.000    0.223
 438650.000    0.214
 438700.000    0.229
 438750.000    0.268
 438800.000    0.227
 438850.000    0.249
 438900.000    0.248
 438950.000    0.223
 439000.000    0.246
 439050.000    0.190
 439100.000    0.182
 439150.000    0.197
 439200.000    0.207
 439250.000    0.243
 439300.000    0.227
 439350.000    0.196
 439400.000    0.216
 439450.000    0.167
 439500.000    0.204
 439550.000    0.178
 439600.000    0.265
 439650.000    0.173
 439700.000    0.184
 439750.000    0.179
 439800.000    0.195
 439850.000    0.171
 439900.000    0.166
 439950.000    0.177
 440000.000    0.188
 440050.000    0.187
 440100.000    0.186
 440150.000    0.194
 440200.000    0.175
 440250.000    0.181
 440300.000    0.182
 440350.000    0.184
 440400.000    0.185
 440450.000    0.183
 440500.000    0.178
 440550.000    0.178
 440600.000    0.194
 440650.000    0.186
 440700.000    0.169
 440750.000    0.174
 440800.000    0.173
 440850.000    0.165
 440900.000    0.178
 440950.000    0.163
 441000.000    0.195
 441050.000    0.187
 441100.000    0.198
 441150.000    0.205
 441200.000    0.191
 441250.000    0.182
 441300.000    0.194
 441350.000    0.215
 441400.000    0.177
 441450.000    0.174
 441500.000    0.206
 441550.000    0.173
 441600.000    0.170
 441650.000    0.173
 441700.000    0.193
 441750.000    0.175
 441800.000    0.185
 441850.000    0.196
 441900.000    0.181
 441950.000    0.174
 442000.000    0.169
 442050.000    0.185
 442100.000    0.215
 442150.000    0.187
 442200.000    0.168
 442250.000    0.170
 442300.000    0.187
 442350.000    0.188
 442400.000    0.169
 442450.000    0.184
 442500.000    0.175
 442550.000    0.174
 442600.000    0.167
 442650.000    0.173
 442700.000    0.200
 442750.000    0.172
 442800.000    0.169
 442850.000    0.171
 442900.000    0.170
 442950.000    0.181
 443000.000    0.178
 443050.000    0.169
 443100.000    0.217
 443150.000    0.176
 443200.000    0.174
 443250.000    0.190
 443300.000    0.168
 443350.000    0.180
 443400.000    0.178
 443450.000    0.189
 443500.000    0.172
 443550.000    0.187
 443600.000    0.185
 443650.000    0.165
 443700.000    0.183
 443750.000    0.195
 443800.000    0.174
 443850.000    0.192
 443900.000    0.200
 443950.000    0.181
 444000.000    0.175
 444050.000    0.173
 444100.000    0.174
 444150.000    0.189
 444200.000    0.188
 444250.000    0.172
 444300.000    0.204
 444350.000    0.192
 444400.000    0.176
 444450.000    0.223
 444500.000    0.182
 444550.000    0.182
 444600.000    0.182
 444650.000    0.184
 444700.000    0.182
 444750.000    0.174
 444800.000    0.175
 444850.000    0.175
 444900.000    0.174
 444950.000    0.176
 445000.000    0.185
 445050.000    0.193
 445100.000    0.177
 445150.000    0.193
 445200.000    0.175
 445250.000    0.199
 445300.000    0.188
 445350.000    0.188
 445400.000    0.174
 445450.000    0.195
 445500.000    0.175
 445550.000    0.208
 445600.000    0.174
 445650.000    0.183
 445700.000    0.175
 445750.000    0.184
 445800.000    0.193
 445850.000    0.202
 445900.000    0.198
 445950.000    0.182
 446000.000    0.175
 446050.000    0.249
 446100.000    0.258
 446150.000    0.189
 446200.000    0.269
 446250.000    0.253
 446300.000    0.229
 446350.000    0.177
 446400.000    0.211
 446450.000    0.199
 446500.000    0.246
 446550.000    0.249
 446600.000    0.243
 446650.000    0.255
 446700.000    0.295
 446750.000    0.226
 446800.000    0.250
 446850.000    0.239
 446900.000    0.268
 446950.000    0.175
 447000.000    0.202
 447050.000    0.173
 447100.000    0.175
 447150.000    0.187
 447200.000    0.180
 447250.000    0.186
 447300.000    0.190
 447350.000    0.167
 447400.000    0.170
 447450.000    0.191
 447500.000    0.171
 447550.000    0.181
 447600.000    0.183
 447650.000    0.183
 447700.000    0.173
 447750.000    0.177
 447800.000    0.185
 447850.000    0.176
 447900.000    0.176
 447950.000    0.170
 448000.000    0.170
 448050.000    0.208
 448100.000    0.177
 448150.000    0.172
 448200.000    0.177
 448250.000    0.176
 448300.000    0.171
 448350.000    0.178
 448400.000    0.191
 448450.000    0.190
 448500.000    0.181
 448550.000    0.175
 448600.000    0.182
 448650.000    0.196
 448700.000    0.184
 448750.000    0.202
 448800.000    0.177
 448850.000    0.164
 448900.000    0.181
 448950.000    0.182
 449000.000    0.175
 449050.000    0.181
 449100.000    0.177
 449150.000    0.173
 449200.000    0.164
 449250.000    0.189
 449300.000    0.163
 449350.000    0.180
 449400.000    0.160
 449450.000    0.194
 449500.000    0.174
 449550.000    0.192
 449600.000    0.163
 449650.000    0.179
 449700.000    0.170
 449750.000    0.189
 449800.000    0.171
 449850.000    0.227
 449900.000    0.171
 449950.000    0.186
 450000.000    0.194
 450050.000    0.261
 450100.000    0.250
 450150.000    0.189
 450200.000    0.172
 450250.000    0.199
 450300.000    0.166
 450350.000    0.178
 450400.000    0.235
 450450.000    0.175
 450500.000    0.175
 450550.000    0.205
 450600.000    0.251
 450650.000    0.229
 450700.000    0.211
 450750.000    0.177
 450800.000    0.195
 450850.000    0.171
 450900.000    0.169
 450950.000    0.185
 451000.000    0.259
 451050.000    0.178
 451100.000    0.174
 451150.000    0.192
 451200.000    0.203
 451250.000    0.177
 451300.000    0.204
 451350.000    0.179
 451400.000    0.180
 451450.000    0.184
 451500.000    0.171
 451550.000    0.200
 451600.000    0.187
 451650.000    0.170
 451700.000    0.185
 451750.000    0.176
 451800.000    0.252
 451850.000    0.223
 451900.000    0.224
 451950.000    0.249
 452000.000    0.263
 452050.000    0.196
 452100.000    0.175
 452150.000    0.202
 452200.000    0.173
 452250.000    0.193
 452300.000    0.176
 452350.000    0.200
 452400.000    0.231
 452450.000    0.246
 452500.000    0.162
 452550.000    0.175
 452600.000    0.260
 452650.000    0.258
 452700.000    0.254
 452750.000    0.195
 452800.000    0.190
 452850.000    0.179
 452900.000    0.273
 452950.000    0.186
 453000.000    0.183
 453050.000    0.174
 453100.000    0.189
 453150.000    0.173
 453200.000    0.181
 453250.000    0.165
 453300.000    0.177
 453350.000    0.168
 453400.000    0.178
 453450.000    0.206
 453500.000    0.190
 453550.000    0.187
 453600.000    0.173
 453650.000    0.192
 453700.000    0.200
 453750.000    0.185
 453800.000    0.163
 453850.000    0.192
 453900.000    0.181
 453950.000    0.173
 454000.000    0.195
 454050.000    0.195
 454100.000    0.211
 454150.000    0.206
 454200.000    0.216
 454250.000    0.175
 454300.000    0.172
 454350.000    0.169
 454400.000    0.194
 454450.000    0.198
 454500.000    0.234
 454550.000    0.238
 454600.000    0.223
 454650.000    0.186
 454700.000    0.173
 454750.000    0.186
 454800.000    0.293
 454850.000    0.195
 454900.000    0.187
 454950.000    0.213
 455000.000    0.205
 455050.000    0.178
 455100.000    0.192
 455150.000    0.201
 455200.000    0.207
 455250.000    0.168
 455300.000    0.182
 455350.000    0.174
 455400.000    0.182
 455450.000    0.213
 455500.000    0.182
 455550.000    0.179
 455600.000    0.177
 455650.000    0.174
 455700.000    0.177
 455750.000    0.197
 455800.000    0.182
 455850.000    0.186
 455900.000    0.170
 455950.000    0.180
 456000.000    0.170
 456050.000    0.178
 456100.000    0.191
 456150.000    0.168
 456200.000    0.171
 456250.000    0.168
 456300.000    0.191
 456350.000    0.179
 456400.000    0.215
 456450.000    0.175
 456500.000    0.174
 456550.000    0.165
 456600.000    0.172
 456650.000    0.185
 456700.000    0.180
 456750.000    0.177
 456800.000    0.179
 456850.000    0.195
 456900.000    0.182
 456950.000    0.183
 457000.000    0.181
 457050.000    0.173
 457100.000    0.206
 457150.000    0.176
 457200.000    0.173
 457250.000    0.170
 457300.000    0.200
 457350.000    0.198
 457400.000    0.183
 457450.000    0.204
 457500.000    0.186
 457550.000    0.183
 457600.000    0.206
 457650.000    0.191
 457700.000    0.167
 457750.000    0.171
 457800.000    0.181
 457850.000    0.202
 457900.000    0.193
 457950.000    0.176
 458000.000    0.183
 458050.000    0.175
 458100.000    0.231
 458150.000    0.187
 458200.000    0.179
 458250.000    0.173
 458300.000    0.177
 458350.000    0.183
 458400.000    0.177
 458450.000    0.186
 458500.000    0.176
 458550.000    0.194
 458600.000    0.175
 458650.000    0.175
 458700.000    0.193
 458750.000    0.171
 458800.000    0.176
 458850.000    0.190
 458900.000    0.189
 458950.000    0.179
 459000.000    0.187
 459050.000    0.279
 459100.000    0.271
 459150.000    0.235
 459200.000    0.227
 459250.000    0.259
 459300.000    0.247
 459350.000    0.238
 459400.000    0.259
 459450.000    0.188
 459500.000    0.268
 459550.000    0.200
 459600.000    0.186
 459650.000    0.194
 459700.000    0.200
 459750.000    0.175
 459800.000    0.181
 459850.000    0.191
 459900.000    0.203
 459950.000    0.185
 460000.000    0.236
 460050.000    0.188
 460100.000    0.174
 460150.000    0.199
 460200.000    0.231
 460250.000    0.190
 460300.000    0.173
 460350.000    0.174
 460400.000    0.184
 460450.000    0.190
 460500.000    0.236
 460550.000    0.176
 460600.000    0.179
 460650.000    0.179
 460700.000    0.190
 460750.000    0.178
 460800.000    0.228
 460850.000    0.201
 460900.000    0.182
 460950.000    0.180
 461000.000    0.214
 461050.000    0.178
 461100.000    0.187
 461150.000    0.193
 461200.000    0.176
 461250.000    0.175
 461300.000    0.176
 461350.000    0.187
 461400.000    0.164
 461450.000    0.191
 461500.000    0.196
 461550.000    0.192
 461600.000    0.227
 461650.000    0.203
 461700.000    0.204
 461750.000    0.185
 461800.000    0.232
 461850.000    0.252
 461900.000    0.202
 461950.000    0.181
 462000.000    0.180
 462050.000    0.192
 462100.000    0.182
 462150.000    0.182
 462200.000    0.192
 462250.000    0.235
 462300.000    0.200
 462350.000    0.206
 462400.000    0.257
 462450.000    0.260
 462500.000    0.244
 462550.000    0.194
 462600.000    0.192
 462650.000    0.209
 462700.000    0.179
 462750.000    0.184
 462800.000    0.191
 462850.000    0.177
 462900.000    0.198
 462950.000    0.183
 463000.000    0.185
 463050.000    0.201
 463100.000    0.189
 463150.000    0.184
 463200.000    0.220
 463250.000    0.186
 463300.000    0.175
 463350.000    0.211
 463400.000    0.187
 463450.000    0.181
 463500.000    0.190
 463550.000    0.183
 463600.000    0.181
 463650.000    0.171
 463700.000    0.173
 463750.000    0.199
 463800.000    0.172
 463850.000    0.205
 463900.000    0.171
 463950.000    0.188
 464000.000    0.161
 464050.000    0.180
 464100.000    0.173
 464150.000    0.172
 464200.000    0.184
 464250.000    0.169
 464300.000    0.180
 464350.000    0.167
 464400.000    0.177
 464450.000    0.176
 464500.000    0.175
 464550.000    0.179
 464600.000    0.177
 464650.000    0.169
 464700.000    0.188
 464750.000    0.184
 464800.000    0.169
 464850.000    0.179
 464900.000    0.175
 464950.000    0.190
 465000.000    0.179
 465050.000    0.178
 465100.000    0.173
 465150.000    0.178
 465200.000    0.167
 465250.000    0.178
 465300.000    0.193
 465350.000    0.181
 465400.000    0.235
 465450.000    0.197
 465500.000    0.206
 465550.000    0.239
 465600.000    0.209
 465650.000    0.176
 465700.000    0.260
 465750.000    0.252
 465800.000    0.198
 465850.000    0.187
 465900.000    0.196
 465950.000    0.183
 466000.000    0.183
 466050.000    0.181
 466100.000    0.197
 466150.000    0.275
 466200.000    0.187
 466250.000    0.172
 466300.000    0.180
 466350.000    0.189
 466400.000    0.203
 466450.000    0.181
 466500.000    0.251
 466550.000    0.247
 466600.000    0.270
 466650.000    0.197
 466700.000    0.203
 466750.000    0.190
 466800.000    0.263
 466850.000    0.259
 466900.000    0.290
 466950.000    0.305
 467000.000    0.375
 467050.000    0.382
 467100.000    0.315
 467150.000    0.351
 467200.000    0.366
 467250.000    0.316
 467300.000    0.332
 467350.000    0.192
 467400.000    0.310
 467450.000    0.300
 467500.000    0.377
 467550.000    0.362
 467600.000    0.232
 467650.000    0.299
 467700.000    0.341
 467750.000    0.215
 467800.000    0.280
 467850.000    0.367
 467900.000    0.300
 467950.000    0.260
 468000.000    0.230
 468050.000    0.246
 468100.000    0.216
 468150.000    0.269
 468200.000    0.253
 468250.000    0.172
 468300.000    0.176
 468350.000    0.191
 468400.000    0.177
 468450.000    0.226
 468500.000    0.248
 468550.000    0.180
 468600.000    0.200
 468650.000    0.213
 468700.000    0.175
 468750.000    0.178
 468800.000    0.202
 468850.000    0.219
 468900.000    0.175
 468950.000    0.264
 469000.000    0.250
 469050.000    0.201
 469100.000    0.253
 469150.000    0.214
 469200.000    0.171
 469250.000    0.235
 469300.000    0.200
 469350.000    0.206
 469400.000    0.241
 469450.000    0.234
 469500.000    0.228
 469550.000    0.228
 469600.000    0.215
 469650.000    0.212
 469700.000    0.266
 469750.000    0.261
 469800.000    0.217
 469850.000    0.234
 469900.000    0.209
 469950.000    0.178
 470000.000    0.236
 470050.000    0.191
 470100.000    0.206
 470150.000    0.190
 470200.000    0.239
 470250.000    0.266
 470300.000    0.214
 470350.000    0.203
 470400.000    0.222
 470450.000    0.231
 470500.000    0.222
 470550.000    0.205
 470600.000    0.207
 470650.000    0.252
 470700.000    0.262
 470750.000    0.166
 470800.000    0.182
 470850.000    0.192
 470900.000    0.179
 470950.000    0.212
 471000.000    0.183
 471050.000    0.185
 471100.000    0.203
 471150.000    0.182
 471200.000    0.172
 471250.000    0.187
 471300.000    0.177
 471350.000    0.206
 471400.000    0.186
 471450.000    0.170
 471500.000    0.184
 471550.000    0.192
 471600.000    0.185
 471650.000    0.178
 471700.000    0.181
 471750.000    0.190
 471800.000    0.226
 471850.000    0.183
 471900.000    0.195
 471950.000    0.166
 472000.000    0.190
 472050.000    0.174
 472100.000    0.176
 472150.000    0.190
 472200.000    0.224
 472250.000    0.191
 472300.000    0.183
 472350.000    0.229
 472400.000    0.261
 472450.000    0.179
 472500.000    0.268
 472550.000    0.190
 472600.000    0.177
 472650.000    0.189
 472700.000    0.186
 472750.000    0.210
 472800.000    0.188
 472850.000    0.177
 472900.000    0.183
 472950.000    0.178
 473000.000    0.177
 473050.000    0.165
 473100.000    0.265
 473150.000    0.202
 473200.000    0.169
 473250.000    0.204
 473300.000    0.185
 473350.000    0.191
 473400.000    0.172
 473450.000    0.246
 473500.000    0.241
 473550.000    0.258
 473600.000    0.206
 473650.000    0.267
 473700.000    0.236
 473750.000    0.259
 473800.000    0.234
 473850.000    0.304
 473900.000    0.213
 473950.000    0.212
 474000.000    0.227
 474050.000    0.275
 474100.000    0.291
 474150.000    0.295
 474200.000    0.230
 474250.000    0.242
 474300.000    0.258
 474350.000    0.225
 474400.000    0.184
 474450.000    0.207
 474500.000    0.187
 474550.000    0.169
 474600.000    0.183
 474650.000    0.193
 474700.000    0.202
 474750.000    0.200
 474800.000    0.182
 474850.000    0.166
 474900.000    0.185
 474950.000    0.173
 475000.000    0.201
 475050.000    0.209
 475100.000    0.182
 475150.000    0.171
 475200.000    0.175
 475250.000    0.195
 475300.000    0.223
 475350.000    0.222
 475400.000    0.168
 475450.000    0.269
 475500.000    0.174
 475550.000    0.168
 475600.000    0.296
 475650.000    0.178
 475700.000    0.185
 475750.000    0.191
 475800.000    0.187
 475850.000    0.239
 475900.000    0.265
 475950.000    0.170
 476000.000    0.199
 476050.000    0.255
 476100.000    0.206
 476150.000    0.205
 476200.000    0.228
 476250.000    0.217
 476300.000    0.172
 476350.000    0.195
 476400.000    0.168
 476450.000    0.226
 476500.000    0.177
 476550.000    0.188
 476600.000    0.186
 476650.000    0.188
 476700.000    0.201
 476750.000    0.243
 476800.000    0.174
 476850.000    0.189
 476900.000    0.194
 476950.000    0.245
 477000.000    0.252
 477050.000    0.235
 477100.000    0.172
 477150.000    0.181
 477200.000    0.193
 477250.000    0.180
 477300.000    0.181
 477350.000    0.186
 477400.000    0.242
 477450.000    0.201
 477500.000    0.238
 477550.000    0.243
 477600.000    0.206
 477650.000    0.205
 477700.000    0.238
 477750.000    0.316
 477800.000    0.235
 477850.000    0.195
 477900.000    0.254
 477950.000    0.211
 478000.000    0.234
 478050.000    0.168
 478100.000    0.172
 478150.000    0.195
 478200.000    0.183
 478250.000    0.182
 478300.000    0.254
 478350.000    0.219
 478400.000    0.211
 478450.000    0.231
 478500.000    0.247
 478550.000    0.215
 478600.000    0.253
 478650.000    0.258
 478700.000    0.207
 478750.000    0.230
 478800.000    0.216
 478850.000    0.254
 478900.000    0.205
 478950.000    0.233
 479000.000    0.239
 479050.000    0.254
 479100.000    0.207
 479150.000    0.254
 479200.000    0.236
 479250.000    0.200
 479300.000    0.218
 479350.000    0.265
 479400.000    0.239
 479450.000    0.226
 479500.000    0.276
 479550.000    0.240
 479600.000    0.261
 479650.000    0.217
 479700.000    0.218
 479750.000    0.219
 479800.000    0.233
 479850.000    0.267
 479900.000    0.207
 479950.000    0.230
 480000.000    0.211
 480050.000    0.270
 480100.000    0.231
 480150.000    0.280
 480200.000    0.287
 480250.000    0.277
 480300.000    0.227
 480350.000    0.260
 480400.000    0.232
 480450.000    0.265
 480500.000    0.206
 480550.000    0.264
 480600.000    0.286
 480650.000    0.221
 480700.000    0.239
 480750.000    0.282
 480800.000    0.272
 480850.000    0.249
 480900.000    0.246
 480950.000    0.218
 481000.000    0.199
 481050.000    0.291
 481100.000    0.270
 481150.000    0.226
 481200.000    0.221
 481250.000    0.236
 481300.000    0.231
 481350.000    0.261
 481400.000    0.310
 481450.000    0.194
 481500.000    0.261
 481550.000    0.247
 481600.000    0.286
 481650.000    0.242
 481700.000    0.292
 481750.000    0.204
 481800.000    0.227
 481850.000    0.239
 481900.000    0.316
 481950.000    0.226
 482000.000    0.287
 482050.000    0.231
 482100.000    0.216
 482150.000    0.253
 482200.000    0.229
 482250.000    0.239
 482300.000    0.209
 482350.000    0.285
 482400.000    0.252
 482450.000    0.273
 482500.000    0.244
 482550.000    0.212
 482600.000    0.198
 482650.000    0.194
 482700.000    0.212
 482750.000    0.246
 482800.000    0.243
 482850.000    0.244
 482900.000    0.257
 482950.000    0.236
 483000.000    0.221
 483050.000    0.210
 483100.000    0.258
 483150.000    0.265
 483200.000    0.264
 483250.000    0.233
 483300.000    0.255
 483350.000    0.274
 483400.000    0.246
 483450.000    0.234
 483500.000    0.243
 483550.000    0.222
 483600.000    0.270
 483650.000    0.216
 483700.000    0.241
 483750.000    0.237
 483800.000    0.266
 483850.000    0.210
 483900.000    0.240
 483950.000    0.236
 484000.000    0.226
 484050.000    0.227
 484100.000    0.218
 484150.000    0.227
 484200.000    0.208
 484250.000    0.216
 484300.000    0.298
 484350.000    0.241
 484400.000    0.236
 484450.000    0.253
 484500.000    0.245
 484550.000    0.295
 484600.000    0.275
 484650.000    0.198
 484700.000    0.315
 484750.000    0.227
 484800.000    0.256
 484850.000    0.238
 484900.000    0.228
 484950.000    0.247
 485000.000    0.274
 485050.000    0.310
 485100.000    0.266
 485150.000    0.302
 485200.000    0.272
 485250.000    0.258
 485300.000    0.213
 485350.000    0.274
 485400.000    0.217
 485450.000    0.341
 485500.000    0.243
 485550.000    0.242
 485600.000    0.314
 485650.000    0.272
 485700.000    0.238
 485750.000    0.297
 485800.000    0.265
 485850.000    0.291
 485900.000    0.238
 485950.000    0.195
 486000.000    0.268
 486050.000    0.173
 486100.000    0.187
 486150.000    0.188
 486200.000    0.180
 486250.000    0.221
 486300.000    0.193
 486350.000    0.192
 486400.000    0.224
 486450.000    0.194
 486500.000    0.189
 486550.000    0.171
 486600.000    0.170
 486650.000    0.214
 486700.000    0.195
 486750.000    0.212
 486800.000    0.198
 486850.000    0.252
 486900.000    0.186
 486950.000    0.299
 487000.000    0.227
 487050.000    0.202
 487100.000    0.196
 487150.000    0.195
 487200.000    0.191
 487250.000    0.217
 487300.000    0.186
 487350.000    0.173
 487400.000    0.172
 487450.000    0.202
 487500.000    0.184
 487550.000    0.195
 487600.000    0.176
 487650.000    0.215
 487700.000    0.174
 487750.000    0.193
 487800.000    0.189
 487850.000    0.229
 487900.000    0.173
 487950.000    0.186
 488000.000    0.186
 488050.000    0.193
 488100.000    0.175
 488150.000    0.195
 488200.000    0.182
 488250.000    0.180
 488300.000    0.169
 488350.000    0.193
 488400.000    0.171
 488450.000    0.229
 488500.000    0.178
 488550.000    0.202
 488600.000    0.204
 488650.000    0.184
 488700.000    0.193
 488750.000    0.188
 488800.000    0.179
 488850.000    0.234
 488900.000    0.185
 488950.000    0.186
 489000.000    0.181
 489050.000    0.197
 489100.000    0.221
 489150.000    0.202
 489200.000    0.186
 489250.000    0.173
 489300.000    0.192
 489350.000    0.197
 489400.000    0.188
 489450.000    0.255
 489500.000    0.225
 489550.000    0.175
 489600.000    0.185
 489650.000    0.184
 489700.000    0.183
 489750.000    0.190
 489800.000    0.203
 489850.000    0.190
 489900.000    0.173
 489950.000    0.181
 490000.000    0.210
 490050.000    0.188
 490100.000    0.183
 490150.000    0.180
 490200.000    0.276
 490250.000    0.221
 490300.000    0.165
 490350.000    0.168
 490400.000    0.180
 490450.000    0.175
 490500.000    0.189
 490550.000    0.189
 490600.000    0.189
 490650.000    0.181
 490700.000    0.179
 490750.000    0.180
 490800.000    0.173
 490850.000    0.187
 490900.000    0.178
 490950.000    0.175
 491000.000    0.204
 491050.000    0.166
 491100.000    0.175
 491150.000    0.177
 491200.000    0.194
 491250.000    0.230
 491300.000    0.205
 491350.000    0.176
 491400.000    0.169
 491450.000    0.187
 491500.000    0.191
 491550.000    0.184
 491600.000    0.181
 491650.000    0.177
 491700.000    0.232
 491750.000    0.213
 491800.000    0.199
 491850.000    0.170
 491900.000    0.183
 491950.000    0.180
 492000.000    0.178
 492050.000    0.224
 492100.000    0.186
 492150.000    0.179
 492200.000    0.174
 492250.000    0.197
 492300.000    0.172
 492350.000    0.201
 492400.000    0.217
 492450.000    0.219
 492500.000    0.179
 492550.000    0.182
 492600.000    0.249
 492650.000    0.189
 492700.000    0.186
 492750.000    0.175
 492800.000    0.206
 492850.000    0.170
 492900.000    0.253
 492950.000    0.200
 493000.000    0.186
 493050.000    0.184
 493100.000    0.183
 493150.000    0.170
 493200.000    0.190
 493250.000    0.199
 493300.000    0.186
 493350.000    0.179
 493400.000    0.194
 493450.000    0.171
 493500.000    0.198
 493550.000    0.204
 493600.000    0.174
 493650.000    0.185
 493700.000    0.187
 493750.000    0.183
 493800.000    0.188
 493850.000    0.183
 493900.000    0.187
 493950.000    0.176
 494000.000    0.175
 494050.000    0.185
 494100.000    0.179
 494150.000    0.165
 494200.000    0.185
 494250.000    0.193
 494300.000    0.184
 494350.000    0.220
 494400.000    0.176
 494450.000    0.182
 494500.000    0.170
 494550.000    0.176
 494600.000    0.191
 494650.000    0.191
 494700.000    0.180
 494750.000    0.183
 494800.000    0.171
 494850.000    0.200
 494900.000    0.176
 494950.000    0.188
 495000.000    0.195
 495050.000    0.181
 495100.000    0.215
 495150.000    0.196
 495200.000    0.188
 495250.000    0.200
 495300.000    0.177
 495350.000    0.198
 495400.000    0.186
 495450.000    0.201
 495500.000    0.183
 495550.000    0.175
 495600.000    0.225
 495650.000    0.174
 495700.000    0.189
 495750.000    0.203
 495800.000    0.215
 495850.000    0.237
 495900.000    0.172
 495950.000    0.254
 496000.000    0.226
 496050.000    0.233
 496100.000    0.192
 496150.000    0.240
 496200.000    0.256
 496250.000    0.220
 496300.000    0.195
 496350.000    0.169
 496400.000    0.177
 496450.000    0.183
 496500.000    0.174
 496550.000    0.178
 496600.000    0.195
 496650.000    0.181
 496700.000    0.180
 496750.000    0.206
 496800.000    0.183
 496850.000    0.178
 496900.000    0.197
 496950.000    0.174
 497000.000    0.188
 497050.000    0.203
 497100.000    0.192
 497150.000    0.171
 497200.000    0.179
 497250.000    0.203
 497300.000    0.178
 497350.000    0.195
 497400.000    0.174
 497450.000    0.174
 497500.000    0.178
 497550.000    0.199
 497600.000    0.185
 497650.000    0.211
 497700.000    0.189
 497750.000    0.205
 497800.000    0.154
 497850.000    0.186
 497900.000    0.167
 497950.000    0.196
 498000.000    0.195
 498050.000    0.188
 498100.000    0.185
 498150.000    0.181
 498200.000    0.192
 498250.000    0.173
 498300.000    0.174
 498350.000    0.180
 498400.000    0.188
 498450.000    0.177
 498500.000    0.188
 498550.000    0.189
 498600.000    0.181
 498650.000    0.188
 498700.000    0.199
 498750.000    0.193
 498800.000    0.188
 498850.000    0.200
 498900.000    0.187
 498950.000    0.187
 499000.000    0.200
 499050.000    0.174
 499100.000    0.220
 499150.000    0.182
 499200.000    0.179
 499250.000    0.203
 499300.000    0.171
 499350.000    0.277
 499400.000    0.217
 499450.000    0.187
 499500.000    0.170
 499550.000    0.178
 499600.000    0.174
 499650.000    0.195
 499700.000    0.210
 499750.000    0.175
 499800.000    0.265
 499850.000    0.203
 499900.000    0.187
 499950.000    0.170
 500000.000    0.182
