# Supplementary material for: Single-chain dimers from de novo immunoglobulins as robust scaffolds for multiple binding loops
Source: Nat Commun. 2023 Sep 23;14:5939. doi: 10.1038/s41467-023-41717-5 (PMC10517939; doi:10.1038/s41467-023-41717-5)
Supplement: Supplementary file 6 — Source data [file 41467_2023_41717_MOESM6_ESM.zip › SuppFig10d_scIg12+EF3d_01.txt]

# This file was created Tue Jul 12 12:29:36 2022
# Created by:
#                      :-) GROMACS - gmx pairdist, 2018 (-:
# 
# Executable:   /data/Software/gromacs-2018/bin/gmx
# Data prefix:  /data/Software/gromacs-2018
# Working dir:  /data/jrtcri/PROJECTS/design/grafting/sandwich_12/MD/molecular_dynamics/MD_models.list/0009
# Command line:
#   gmx pairdist -f md.imaged.rot.xtc -s solvated_ions.gro -b 100000 -o distave.xvg
# gmx pairdist is part of G R O M A C S:
#
# Gallium Rubidium Oxygen Manganese Argon Carbon Silicon
#
@    title "Minimum distance"
@    xaxis  label "Time (ps)"
@    yaxis  label "Distance (nm)"
@TYPE xy
@ view 0.15, 0.15, 0.75, 0.85
@ legend on
@ legend box on
@ legend loctype view
@ legend 0.78, 0.8
@ legend length 2
@ s0 legend "resnr 70"
 100000.000    1.175
 100050.000    1.198
 100100.000    1.081
 100150.000    1.174
 100200.000    0.924
 100250.000    0.846
 100300.000    0.909
 100350.000    0.876
 100400.000    0.970
 100450.000    1.171
 100500.000    1.143
 100550.000    1.116
 100600.000    1.056
 100650.000    1.164
 100700.000    1.091
 100750.000    1.175
 100800.000    1.166
 100850.000    1.147
 100900.000    1.086
 100950.000    1.136
 101000.000    1.133
 101050.000    1.189
 101100.000    1.210
 101150.000    1.151
 101200.000    1.139
 101250.000    1.169
 101300.000    1.181
 101350.000    1.081
 101400.000    1.129
 101450.000    1.171
 101500.000    1.013
 101550.000    0.977
 101600.000    1.073
 101650.000    0.944
 101700.000    1.061
 101750.000    0.853
 101800.000    1.043
 101850.000    0.865
 101900.000    0.956
 101950.000    0.984
 102000.000    0.800
 102050.000    0.867
 102100.000    0.810
 102150.000    0.712
 102200.000    0.910
 102250.000    0.790
 102300.000    0.944
 102350.000    1.006
 102400.000    0.995
 102450.000    1.044
 102500.000    1.046
 102550.000    1.008
 102600.000    0.980
 102650.000    1.134
 102700.000    1.278
 102750.000    1.183
 102800.000    1.194
 102850.000    1.026
 102900.000    0.939
 102950.000    1.131
 103000.000    1.084
 103050.000    1.144
 103100.000    0.970
 103150.000    1.104
 103200.000    1.052
 103250.000    0.917
 103300.000    0.958
 103350.000    0.711
 103400.000    0.854
 103450.000    0.865
 103500.000    0.841
 103550.000    0.707
 103600.000    0.990
 103650.000    0.770
 103700.000    1.097
 103750.000    0.848
 103800.000    0.765
 103850.000    0.976
 103900.000    1.011
 103950.000    0.950
 104000.000    0.923
 104050.000    0.841
 104100.000    1.029
 104150.000    0.926
 104200.000    0.955
 104250.000    0.927
 104300.000    0.829
 104350.000    0.953
 104400.000    0.876
 104450.000    0.746
 104500.000    0.838
 104550.000    0.875
 104600.000    0.852
 104650.000    0.981
 104700.000    1.039
 104750.000    1.071
 104800.000    1.086
 104850.000    1.099
 104900.000    1.083
 104950.000    1.074
 105000.000    0.923
 105050.000    0.960
 105100.000    1.017
 105150.000    1.115
 105200.000    0.987
 105250.000    0.883
 105300.000    1.059
 105350.000    1.009
 105400.000    1.141
 105450.000    1.024
 105500.000    1.007
 105550.000    1.086
 105600.000    1.179
 105650.000    1.101
 105700.000    1.047
 105750.000    1.225
 105800.000    1.151
 105850.000    1.149
 105900.000    1.135
 105950.000    1.181
 106000.000    1.143
 106050.000    1.061
 106100.000    1.077
 106150.000    1.053
 106200.000    1.071
 106250.000    0.954
 106300.000    1.158
 106350.000    1.051
 106400.000    1.118
 106450.000    1.003
 106500.000    1.047
 106550.000    1.007
 106600.000    1.033
 106650.000    1.028
 106700.000    0.847
 106750.000    0.916
 106800.000    0.875
 106850.000    0.868
 106900.000    0.972
 106950.000    0.805
 107000.000    0.873
 107050.000    0.681
 107100.000    0.757
 107150.000    0.893
 107200.000    1.096
 107250.000    0.974
 107300.000    0.762
 107350.000    0.929
 107400.000    1.082
 107450.000    1.057
 107500.000    1.174
 107550.000    1.130
 107600.000    1.113
 107650.000    1.115
 107700.000    1.142
 107750.000    1.078
 107800.000    1.187
 107850.000    1.039
 107900.000    1.213
 107950.000    1.055
 108000.000    1.169
 108050.000    1.088
 108100.000    1.132
 108150.000    1.094
 108200.000    1.119
 108250.000    1.150
 108300.000    1.122
 108350.000    1.167
 108400.000    1.107
 108450.000    1.218
 108500.000    0.993
 108550.000    1.219
 108600.000    1.032
 108650.000    1.057
 108700.000    0.951
 108750.000    1.042
 108800.000    1.220
 108850.000    0.939
 108900.000    1.146
 108950.000    0.987
 109000.000    1.004
 109050.000    1.024
 109100.000    0.860
 109150.000    0.800
 109200.000    0.722
 109250.000    1.111
 109300.000    1.103
 109350.000    0.864
 109400.000    1.120
 109450.000    1.057
 109500.000    1.034
 109550.000    1.007
 109600.000    1.141
 109650.000    1.159
 109700.000    1.067
 109750.000    0.845
 109800.000    1.117
 109850.000    1.113
 109900.000    0.876
 109950.000    0.966
 110000.000    1.115
 110050.000    1.136
 110100.000    1.046
 110150.000    1.019
 110200.000    1.115
 110250.000    0.883
 110300.000    0.830
 110350.000    0.936
 110400.000    0.879
 110450.000    0.995
 110500.000    0.802
 110550.000    0.743
 110600.000    0.946
 110650.000    0.920
 110700.000    0.954
 110750.000    0.974
 110800.000    1.115
 110850.000    0.711
 110900.000    0.850
 110950.000    0.855
 111000.000    0.767
 111050.000    0.587
 111100.000    0.940
 111150.000    1.078
 111200.000    1.162
 111250.000    1.042
 111300.000    1.117
 111350.000    1.073
 111400.000    1.040
 111450.000    1.044
 111500.000    1.022
 111550.000    1.099
 111600.000    1.052
 111650.000    1.103
 111700.000    1.092
 111750.000    1.061
 111800.000    1.088
 111850.000    0.969
 111900.000    1.030
 111950.000    1.144
 112000.000    0.996
 112050.000    0.885
 112100.000    0.887
 112150.000    1.171
 112200.000    1.008
 112250.000    1.077
 112300.000    1.120
 112350.000    0.935
 112400.000    1.160
 112450.000    0.968
 112500.000    0.973
 112550.000    0.896
 112600.000    0.926
 112650.000    0.987
 112700.000    0.965
 112750.000    1.163
 112800.000    0.950
 112850.000    1.078
 112900.000    1.094
 112950.000    1.139
 113000.000    1.032
 113050.000    1.029
 113100.000    1.048
 113150.000    0.921
 113200.000    1.171
 113250.000    1.241
 113300.000    1.215
 113350.000    1.204
 113400.000    1.197
 113450.000    1.135
 113500.000    1.277
 113550.000    1.166
 113600.000    1.192
 113650.000    1.177
 113700.000    1.204
 113750.000    1.158
 113800.000    1.032
 113850.000    1.117
 113900.000    0.970
 113950.000    1.126
 114000.000    0.886
 114050.000    0.721
 114100.000    0.796
 114150.000    1.144
 114200.000    1.095
 114250.000    1.224
 114300.000    1.040
 114350.000    1.123
 114400.000    1.132
 114450.000    1.090
 114500.000    1.161
 114550.000    1.168
 114600.000    1.196
 114650.000    1.147
 114700.000    1.160
 114750.000    1.150
 114800.000    1.168
 114850.000    1.145
 114900.000    1.110
 114950.000    1.089
 115000.000    1.006
 115050.000    1.098
 115100.000    0.949
 115150.000    1.053
 115200.000    1.109
 115250.000    1.102
 115300.000    1.117
 115350.000    1.192
 115400.000    1.224
 115450.000    0.905
 115500.000    1.016
 115550.000    0.850
 115600.000    0.785
 115650.000    1.010
 115700.000    1.024
 115750.000    1.092
 115800.000    1.009
 115850.000    1.193
 115900.000    1.163
 115950.000    1.044
 116000.000    1.106
 116050.000    1.104
 116100.000    1.110
 116150.000    1.107
 116200.000    1.158
 116250.000    1.213
 116300.000    1.135
 116350.000    1.245
 116400.000    1.154
 116450.000    1.154
 116500.000    1.163
 116550.000    1.116
 116600.000    1.168
 116650.000    1.091
 116700.000    1.255
 116750.000    1.314
 116800.000    1.169
 116850.000    1.204
 116900.000    1.218
 116950.000    1.216
 117000.000    1.210
 117050.000    1.178
 117100.000    1.125
 117150.000    1.125
 117200.000    1.140
 117250.000    1.218
 117300.000    1.202
 117350.000    1.210
 117400.000    1.227
 117450.000    1.148
 117500.000    1.056
 117550.000    1.106
 117600.000    1.132
 117650.000    1.249
 117700.000    1.230
 117750.000    1.071
 117800.000    0.912
 117850.000    1.127
 117900.000    0.834
 117950.000    1.156
 118000.000    0.939
 118050.000    1.099
 118100.000    0.893
 118150.000    0.954
 118200.000    1.020
 118250.000    0.983
 118300.000    1.018
 118350.000    0.828
 118400.000    0.932
 118450.000    1.079
 118500.000    1.239
 118550.000    1.150
 118600.000    1.175
 118650.000    1.109
 118700.000    1.171
 118750.000    1.187
 118800.000    1.246
 118850.000    1.174
 118900.000    1.053
 118950.000    1.078
 119000.000    1.070
 119050.000    0.943
 119100.000    1.110
 119150.000    1.068
 119200.000    1.102
 119250.000    1.132
 119300.000    1.091
 119350.000    1.333
 119400.000    1.111
 119450.000    1.189
 119500.000    1.262
 119550.000    1.069
 119600.000    0.891
 119650.000    1.235
 119700.000    1.014
 119750.000    1.213
 119800.000    1.254
 119850.000    1.104
 119900.000    1.054
 119950.000    1.255
 120000.000    1.200
 120050.000    1.252
 120100.000    1.220
 120150.000    1.213
 120200.000    1.189
 120250.000    1.221
 120300.000    1.161
 120350.000    1.225
 120400.000    0.976
 120450.000    1.065
 120500.000    1.059
 120550.000    0.922
 120600.000    1.135
 120650.000    0.891
 120700.000    0.808
 120750.000    1.024
 120800.000    0.906
 120850.000    1.067
 120900.000    1.057
 120950.000    1.114
 121000.000    1.118
 121050.000    1.073
 121100.000    1.113
 121150.000    1.238
 121200.000    1.204
 121250.000    1.124
 121300.000    1.085
 121350.000    1.161
 121400.000    1.215
 121450.000    1.263
 121500.000    1.230
 121550.000    1.161
 121600.000    1.215
 121650.000    1.193
 121700.000    1.210
 121750.000    1.249
 121800.000    1.124
 121850.000    1.242
 121900.000    1.262
 121950.000    1.205
 122000.000    1.276
 122050.000    1.267
 122100.000    1.271
 122150.000    1.180
 122200.000    1.230
 122250.000    1.283
 122300.000    1.202
 122350.000    1.283
 122400.000    1.281
 122450.000    1.213
 122500.000    1.226
 122550.000    1.216
 122600.000    1.222
 122650.000    1.145
 122700.000    1.271
 122750.000    1.231
 122800.000    1.233
 122850.000    1.153
 122900.000    1.262
 122950.000    1.104
 123000.000    1.210
 123050.000    1.244
 123100.000    1.164
 123150.000    1.260
 123200.000    1.300
 123250.000    1.153
 123300.000    1.224
 123350.000    1.216
 123400.000    1.228
 123450.000    1.281
 123500.000    1.230
 123550.000    1.200
 123600.000    1.073
 123650.000    1.077
 123700.000    1.239
 123750.000    1.226
 123800.000    1.236
 123850.000    1.256
 123900.000    1.191
 123950.000    1.232
 124000.000    1.236
 124050.000    1.197
 124100.000    1.221
 124150.000    1.314
 124200.000    1.189
 124250.000    1.257
 124300.000    1.231
 124350.000    1.253
 124400.000    1.211
 124450.000    1.258
 124500.000    1.195
 124550.000    1.182
 124600.000    1.214
 124650.000    1.263
 124700.000    1.241
 124750.000    1.247
 124800.000    1.186
 124850.000    1.251
 124900.000    1.193
 124950.000    1.151
 125000.000    1.213
 125050.000    1.229
 125100.000    1.191
 125150.000    1.261
 125200.000    1.275
 125250.000    1.181
 125300.000    1.144
 125350.000    1.230
 125400.000    1.233
 125450.000    1.245
 125500.000    1.229
 125550.000    1.147
 125600.000    1.173
 125650.000    1.205
 125700.000    1.194
 125750.000    1.213
 125800.000    1.190
 125850.000    1.238
 125900.000    1.162
 125950.000    1.238
 126000.000    1.222
 126050.000    1.073
 126100.000    1.047
 126150.000    1.146
 126200.000    1.225
 126250.000    1.130
 126300.000    1.133
 126350.000    1.143
 126400.000    0.982
 126450.000    1.202
 126500.000    1.204
 126550.000    1.184
 126600.000    1.178
 126650.000    1.227
 126700.000    1.189
 126750.000    1.184
 126800.000    1.292
 126850.000    1.178
 126900.000    1.211
 126950.000    1.049
 127000.000    1.148
 127050.000    1.155
 127100.000    1.152
 127150.000    1.165
 127200.000    1.189
 127250.000    1.209
 127300.000    1.145
 127350.000    1.175
 127400.000    1.208
 127450.000    1.092
 127500.000    1.081
 127550.000    1.199
 127600.000    1.043
 127650.000    1.134
 127700.000    1.209
 127750.000    1.260
 127800.000    1.158
 127850.000    1.126
 127900.000    1.145
 127950.000    1.205
 128000.000    1.049
 128050.000    1.203
 128100.000    1.149
 128150.000    1.073
 128200.000    1.230
 128250.000    1.251
 128300.000    1.166
 128350.000    1.176
 128400.000    1.255
 128450.000    1.159
 128500.000    1.149
 128550.000    1.191
 128600.000    1.151
 128650.000    1.116
 128700.000    1.106
 128750.000    1.103
 128800.000    1.187
 128850.000    1.108
 128900.000    1.112
 128950.000    1.207
 129000.000    1.107
 129050.000    1.204
 129100.000    1.076
 129150.000    1.045
 129200.000    1.225
 129250.000    1.164
 129300.000    1.232
 129350.000    1.220
 129400.000    1.172
 129450.000    1.219
 129500.000    1.184
 129550.000    1.246
 129600.000    1.160
 129650.000    1.197
 129700.000    1.186
 129750.000    1.197
 129800.000    1.255
 129850.000    1.260
 129900.000    1.148
 129950.000    1.235
 130000.000    1.203
 130050.000    1.218
 130100.000    1.124
 130150.000    1.186
 130200.000    1.152
 130250.000    1.140
 130300.000    1.263
 130350.000    1.205
 130400.000    1.086
 130450.000    1.301
 130500.000    1.149
 130550.000    1.211
 130600.000    1.180
 130650.000    1.165
 130700.000    1.177
 130750.000    1.180
 130800.000    1.056
 130850.000    1.152
 130900.000    1.194
 130950.000    1.155
 131000.000    1.179
 131050.000    1.148
 131100.000    1.184
 131150.000    1.207
 131200.000    1.238
 131250.000    1.134
 131300.000    1.238
 131350.000    1.143
 131400.000    1.161
 131450.000    1.214
 131500.000    1.119
 131550.000    1.237
 131600.000    1.251
 131650.000    1.242
 131700.000    1.213
 131750.000    1.179
 131800.000    1.269
 131850.000    1.243
 131900.000    1.206
 131950.000    1.260
 132000.000    1.274
 132050.000    1.285
 132100.000    1.239
 132150.000    1.298
 132200.000    1.275
 132250.000    1.301
 132300.000    1.233
 132350.000    1.231
 132400.000    1.370
 132450.000    1.212
 132500.000    1.269
 132550.000    1.311
 132600.000    1.244
 132650.000    1.241
 132700.000    1.244
 132750.000    1.148
 132800.000    1.218
 132850.000    1.156
 132900.000    1.121
 132950.000    1.183
 133000.000    1.202
 133050.000    1.202
 133100.000    1.262
 133150.000    1.112
 133200.000    1.290
 133250.000    1.274
 133300.000    1.250
 133350.000    1.210
 133400.000    1.266
 133450.000    1.262
 133500.000    1.268
 133550.000    1.372
 133600.000    1.216
 133650.000    1.220
 133700.000    1.226
 133750.000    1.244
 133800.000    1.298
 133850.000    1.231
 133900.000    1.244
 133950.000    1.303
 134000.000    1.214
 134050.000    1.315
 134100.000    1.216
 134150.000    1.192
 134200.000    1.215
 134250.000    1.180
 134300.000    1.204
 134350.000    1.319
 134400.000    1.169
 134450.000    1.291
 134500.000    1.275
 134550.000    1.309
 134600.000    1.204
 134650.000    1.215
 134700.000    1.260
 134750.000    1.227
 134800.000    1.225
 134850.000    1.211
 134900.000    1.233
 134950.000    1.286
 135000.000    1.186
 135050.000    1.280
 135100.000    1.197
 135150.000    1.200
 135200.000    1.276
 135250.000    1.216
 135300.000    1.249
 135350.000    1.295
 135400.000    1.270
 135450.000    1.263
 135500.000    1.223
 135550.000    1.299
 135600.000    1.344
 135650.000    1.185
 135700.000    1.139
 135750.000    1.404
 135800.000    1.263
 135850.000    1.289
 135900.000    1.175
 135950.000    1.246
 136000.000    1.218
 136050.000    1.170
 136100.000    1.267
 136150.000    1.244
 136200.000    1.085
 136250.000    1.066
 136300.000    1.205
 136350.000    1.141
 136400.000    1.213
 136450.000    1.261
 136500.000    1.202
 136550.000    1.150
 136600.000    1.098
 136650.000    1.208
 136700.000    1.108
 136750.000    1.152
 136800.000    1.226
 136850.000    1.298
 136900.000    1.099
 136950.000    1.184
 137000.000    1.140
 137050.000    1.194
 137100.000    1.268
 137150.000    1.089
 137200.000    1.225
 137250.000    1.134
 137300.000    1.229
 137350.000    1.216
 137400.000    1.113
 137450.000    1.192
 137500.000    1.237
 137550.000    1.245
 137600.000    1.175
 137650.000    1.146
 137700.000    1.254
 137750.000    1.215
 137800.000    1.201
 137850.000    1.233
 137900.000    1.186
 137950.000    1.178
 138000.000    1.127
 138050.000    1.159
 138100.000    1.193
 138150.000    1.300
 138200.000    1.337
 138250.000    1.271
 138300.000    1.239
 138350.000    1.207
 138400.000    1.243
 138450.000    1.307
 138500.000    1.277
 138550.000    1.226
 138600.000    1.193
 138650.000    1.251
 138700.000    1.267
 138750.000    1.140
 138800.000    1.173
 138850.000    1.166
 138900.000    1.122
 138950.000    1.255
 139000.000    1.162
 139050.000    1.271
 139100.000    1.225
 139150.000    1.251
 139200.000    1.236
 139250.000    1.205
 139300.000    1.152
 139350.000    1.211
 139400.000    1.241
 139450.000    1.212
 139500.000    1.216
 139550.000    1.243
 139600.000    1.290
 139650.000    1.210
 139700.000    1.229
 139750.000    1.238
 139800.000    1.306
 139850.000    1.254
 139900.000    1.113
 139950.000    1.195
 140000.000    1.160
 140050.000    1.251
 140100.000    1.280
 140150.000    1.244
 140200.000    1.263
 140250.000    1.203
 140300.000    1.178
 140350.000    1.276
 140400.000    1.152
 140450.000    1.176
 140500.000    1.223
 140550.000    1.224
 140600.000    1.224
 140650.000    1.259
 140700.000    1.256
 140750.000    1.193
 140800.000    1.216
 140850.000    1.204
 140900.000    1.216
 140950.000    1.254
 141000.000    1.248
 141050.000    1.254
 141100.000    1.186
 141150.000    1.075
 141200.000    1.175
 141250.000    1.203
 141300.000    1.296
 141350.000    1.266
 141400.000    1.181
 141450.000    1.176
 141500.000    1.267
 141550.000    1.196
 141600.000    1.269
 141650.000    1.280
 141700.000    1.272
 141750.000    1.305
 141800.000    1.226
 141850.000    1.204
 141900.000    1.230
 141950.000    1.229
 142000.000    1.214
 142050.000    1.178
 142100.000    1.157
 142150.000    1.337
 142200.000    1.270
 142250.000    1.152
 142300.000    1.234
 142350.000    1.172
 142400.000    1.235
 142450.000    1.209
 142500.000    1.246
 142550.000    1.242
 142600.000    1.253
 142650.000    1.274
 142700.000    1.220
 142750.000    1.232
 142800.000    1.137
 142850.000    1.255
 142900.000    1.261
 142950.000    1.243
 143000.000    1.229
 143050.000    1.248
 143100.000    1.235
 143150.000    1.285
 143200.000    1.224
 143250.000    1.219
 143300.000    1.200
 143350.000    1.205
 143400.000    1.211
 143450.000    1.219
 143500.000    1.306
 143550.000    1.256
 143600.000    1.224
 143650.000    1.267
 143700.000    1.296
 143750.000    1.221
 143800.000    1.284
 143850.000    1.241
 143900.000    1.280
 143950.000    1.250
 144000.000    1.222
 144050.000    1.232
 144100.000    1.246
 144150.000    1.223
 144200.000    1.145
 144250.000    1.223
 144300.000    1.184
 144350.000    1.125
 144400.000    1.254
 144450.000    1.229
 144500.000    1.239
 144550.000    1.111
 144600.000    1.140
 144650.000    1.106
 144700.000    1.246
 144750.000    1.165
 144800.000    1.218
 144850.000    1.200
 144900.000    1.149
 144950.000    1.138
 145000.000    1.179
 145050.000    1.212
 145100.000    1.194
 145150.000    1.197
 145200.000    1.222
 145250.000    1.208
 145300.000    1.231
 145350.000    1.255
 145400.000    1.224
 145450.000    1.214
 145500.000    1.212
 145550.000    1.255
 145600.000    1.222
 145650.000    1.143
 145700.000    1.175
 145750.000    1.156
 145800.000    1.286
 145850.000    1.191
 145900.000    1.229
 145950.000    1.189
 146000.000    1.155
 146050.000    1.190
 146100.000    1.179
 146150.000    1.178
 146200.000    1.248
 146250.000    1.235
 146300.000    1.141
 146350.000    1.184
 146400.000    1.199
 146450.000    1.304
 146500.000    1.219
 146550.000    1.142
 146600.000    1.287
 146650.000    1.224
 146700.000    1.153
 146750.000    1.215
 146800.000    1.255
 146850.000    1.271
 146900.000    1.161
 146950.000    1.265
 147000.000    1.280
 147050.000    1.251
 147100.000    1.223
 147150.000    1.273
 147200.000    1.212
 147250.000    1.201
 147300.000    1.242
 147350.000    1.218
 147400.000    1.240
 147450.000    1.176
 147500.000    1.241
 147550.000    1.316
 147600.000    1.241
 147650.000    1.207
 147700.000    1.205
 147750.000    1.208
 147800.000    1.243
 147850.000    1.177
 147900.000    1.258
 147950.000    1.231
 148000.000    1.220
 148050.000    1.161
 148100.000    1.148
 148150.000    1.163
 148200.000    1.235
 148250.000    1.197
 148300.000    1.185
 148350.000    1.231
 148400.000    1.192
 148450.000    1.203
 148500.000    1.184
 148550.000    1.257
 148600.000    1.230
 148650.000    1.187
 148700.000    1.189
 148750.000    1.172
 148800.000    1.107
 148850.000    1.113
 148900.000    1.103
 148950.000    1.118
 149000.000    1.213
 149050.000    1.193
 149100.000    1.179
 149150.000    1.208
 149200.000    1.099
 149250.000    1.165
 149300.000    1.307
 149350.000    1.172
 149400.000    1.227
 149450.000    1.289
 149500.000    1.188
 149550.000    1.241
 149600.000    1.199
 149650.000    1.184
 149700.000    1.228
 149750.000    1.225
 149800.000    1.134
 149850.000    1.242
 149900.000    1.210
 149950.000    1.197
 150000.000    1.158
 150050.000    0.972
 150100.000    1.006
 150150.000    0.817
 150200.000    0.806
 150250.000    0.858
 150300.000    1.119
 150350.000    1.227
 150400.000    1.180
 150450.000    1.189
 150500.000    1.179
 150550.000    1.115
 150600.000    1.304
 150650.000    1.258
 150700.000    1.315
 150750.000    1.188
 150800.000    1.242
 150850.000    1.199
 150900.000    1.194
 150950.000    1.215
 151000.000    1.185
 151050.000    1.186
 151100.000    1.164
 151150.000    1.290
 151200.000    1.254
 151250.000    1.182
 151300.000    1.081
 151350.000    0.974
 151400.000    0.993
 151450.000    1.066
 151500.000    0.866
 151550.000    1.130
 151600.000    1.158
 151650.000    1.037
 151700.000    1.211
 151750.000    1.142
 151800.000    0.999
 151850.000    0.906
 151900.000    1.126
 151950.000    1.187
 152000.000    1.086
 152050.000    0.891
 152100.000    1.243
 152150.000    1.119
 152200.000    1.039
 152250.000    1.014
 152300.000    1.117
 152350.000    1.179
 152400.000    1.079
 152450.000    1.095
 152500.000    1.139
 152550.000    1.255
 152600.000    1.011
 152650.000    0.846
 152700.000    1.168
 152750.000    0.981
 152800.000    1.004
 152850.000    1.062
 152900.000    1.194
 152950.000    1.191
 153000.000    1.240
 153050.000    1.304
 153100.000    1.105
 153150.000    1.195
 153200.000    1.101
 153250.000    1.176
 153300.000    1.098
 153350.000    1.083
 153400.000    1.229
 153450.000    1.168
 153500.000    1.165
 153550.000    1.178
 153600.000    1.213
 153650.000    1.168
 153700.000    1.107
 153750.000    1.240
 153800.000    1.137
 153850.000    1.022
 153900.000    1.191
 153950.000    1.149
 154000.000    1.080
 154050.000    1.015
 154100.000    1.090
 154150.000    1.096
 154200.000    1.122
 154250.000    1.099
 154300.000    1.101
 154350.000    1.116
 154400.000    1.145
 154450.000    1.085
 154500.000    1.177
 154550.000    1.035
 154600.000    1.029
 154650.000    0.857
 154700.000    1.072
 154750.000    1.179
 154800.000    1.052
 154850.000    1.145
 154900.000    1.270
 154950.000    1.132
 155000.000    1.045
 155050.000    1.169
 155100.000    1.130
 155150.000    1.211
 155200.000    1.169
 155250.000    1.015
 155300.000    0.957
 155350.000    1.207
 155400.000    1.128
 155450.000    0.989
 155500.000    0.938
 155550.000    0.818
 155600.000    1.014
 155650.000    1.083
 155700.000    0.978
 155750.000    1.243
 155800.000    1.028
 155850.000    0.925
 155900.000    0.893
 155950.000    1.086
 156000.000    0.821
 156050.000    0.839
 156100.000    1.061
 156150.000    0.853
 156200.000    0.853
 156250.000    0.982
 156300.000    0.942
 156350.000    1.030
 156400.000    1.077
 156450.000    0.977
 156500.000    0.953
 156550.000    1.067
 156600.000    1.069
 156650.000    1.136
 156700.000    0.975
 156750.000    0.991
 156800.000    1.004
 156850.000    0.929
 156900.000    1.166
 156950.000    1.269
 157000.000    1.111
 157050.000    1.261
 157100.000    1.198
 157150.000    1.169
 157200.000    1.099
 157250.000    1.125
 157300.000    1.137
 157350.000    1.144
 157400.000    1.167
 157450.000    1.151
 157500.000    1.064
 157550.000    1.154
 157600.000    1.202
 157650.000    1.005
 157700.000    1.125
 157750.000    1.098
 157800.000    1.236
 157850.000    1.179
 157900.000    1.164
 157950.000    1.050
 158000.000    1.104
 158050.000    1.119
 158100.000    0.933
 158150.000    1.006
 158200.000    1.014
 158250.000    1.032
 158300.000    0.897
 158350.000    0.968
 158400.000    1.006
 158450.000    0.908
 158500.000    1.156
 158550.000    1.067
 158600.000    1.088
 158650.000    1.186
 158700.000    0.897
 158750.000    1.037
 158800.000    0.898
 158850.000    0.893
 158900.000    0.970
 158950.000    0.972
 159000.000    0.968
 159050.000    0.907
 159100.000    0.987
 159150.000    0.973
 159200.000    0.891
 159250.000    0.881
 159300.000    1.066
 159350.000    0.912
 159400.000    1.067
 159450.000    0.970
 159500.000    0.998
 159550.000    1.021
 159600.000    1.024
 159650.000    1.111
 159700.000    1.047
 159750.000    1.019
 159800.000    0.965
 159850.000    1.037
 159900.000    1.093
 159950.000    1.046
 160000.000    0.911
 160050.000    0.926
 160100.000    1.170
 160150.000    1.141
 160200.000    1.075
 160250.000    1.226
 160300.000    1.199
 160350.000    1.222
 160400.000    1.097
 160450.000    1.053
 160500.000    1.034
 160550.000    1.002
 160600.000    1.008
 160650.000    0.927
 160700.000    0.900
 160750.000    0.954
 160800.000    1.174
 160850.000    0.964
 160900.000    0.912
 160950.000    0.951
 161000.000    0.989
 161050.000    1.140
 161100.000    0.944
 161150.000    0.890
 161200.000    0.989
 161250.000    0.838
 161300.000    1.195
 161350.000    1.137
 161400.000    1.124
 161450.000    1.085
 161500.000    1.130
 161550.000    1.116
 161600.000    1.282
 161650.000    1.135
 161700.000    1.198
 161750.000    1.194
 161800.000    1.153
 161850.000    1.175
 161900.000    1.117
 161950.000    1.193
 162000.000    1.217
 162050.000    1.129
 162100.000    1.196
 162150.000    1.173
 162200.000    1.253
 162250.000    1.192
 162300.000    1.157
 162350.000    1.324
 162400.000    1.307
 162450.000    1.243
 162500.000    1.128
 162550.000    1.231
 162600.000    1.348
 162650.000    1.277
 162700.000    1.258
 162750.000    1.143
 162800.000    1.217
 162850.000    1.147
 162900.000    1.209
 162950.000    1.213
 163000.000    1.163
 163050.000    1.109
 163100.000    1.195
 163150.000    1.260
 163200.000    1.341
 163250.000    1.248
 163300.000    1.167
 163350.000    1.179
 163400.000    1.204
 163450.000    1.280
 163500.000    1.167
 163550.000    1.154
 163600.000    1.219
 163650.000    1.206
 163700.000    1.176
 163750.000    1.269
 163800.000    1.178
 163850.000    1.123
 163900.000    1.185
 163950.000    1.135
 164000.000    1.199
 164050.000    1.231
 164100.000    1.208
 164150.000    1.217
 164200.000    1.194
 164250.000    1.186
 164300.000    1.206
 164350.000    1.254
 164400.000    1.202
 164450.000    1.138
 164500.000    1.233
 164550.000    1.196
 164600.000    1.213
 164650.000    1.159
 164700.000    1.150
 164750.000    1.056
 164800.000    1.093
 164850.000    1.291
 164900.000    1.300
 164950.000    1.157
 165000.000    1.260
 165050.000    1.193
 165100.000    1.229
 165150.000    1.229
 165200.000    1.130
 165250.000    1.238
 165300.000    1.245
 165350.000    1.251
 165400.000    1.179
 165450.000    1.195
 165500.000    1.208
 165550.000    1.147
 165600.000    1.139
 165650.000    1.192
 165700.000    1.200
 165750.000    1.159
 165800.000    1.163
 165850.000    1.211
 165900.000    1.240
 165950.000    1.185
 166000.000    1.242
 166050.000    1.262
 166100.000    1.225
 166150.000    1.220
 166200.000    1.210
 166250.000    1.204
 166300.000    1.304
 166350.000    1.311
 166400.000    1.231
 166450.000    1.252
 166500.000    1.252
 166550.000    1.312
 166600.000    1.215
 166650.000    1.255
 166700.000    1.246
 166750.000    1.283
 166800.000    1.230
 166850.000    1.276
 166900.000    1.171
 166950.000    1.147
 167000.000    1.087
 167050.000    1.144
 167100.000    1.152
 167150.000    1.163
 167200.000    1.098
 167250.000    1.257
 167300.000    1.266
 167350.000    1.185
 167400.000    1.089
 167450.000    1.119
 167500.000    1.172
 167550.000    1.159
 167600.000    1.208
 167650.000    1.171
 167700.000    1.295
 167750.000    1.224
 167800.000    1.216
 167850.000    1.262
 167900.000    1.223
 167950.000    1.227
 168000.000    1.123
 168050.000    1.161
 168100.000    1.278
 168150.000    1.224
 168200.000    1.195
 168250.000    1.140
 168300.000    1.204
 168350.000    1.181
 168400.000    1.197
 168450.000    1.207
 168500.000    1.206
 168550.000    1.146
 168600.000    1.153
 168650.000    1.235
 168700.000    1.250
 168750.000    1.144
 168800.000    1.157
 168850.000    1.165
 168900.000    1.302
 168950.000    1.153
 169000.000    1.112
 169050.000    1.145
 169100.000    1.203
 169150.000    1.204
 169200.000    1.111
 169250.000    1.126
 169300.000    1.132
 169350.000    1.120
 169400.000    1.170
 169450.000    1.233
 169500.000    1.219
 169550.000    1.140
 169600.000    1.179
 169650.000    1.156
 169700.000    1.230
 169750.000    1.124
 169800.000    1.147
 169850.000    1.149
 169900.000    1.174
 169950.000    1.111
 170000.000    1.228
 170050.000    1.146
 170100.000    1.133
 170150.000    1.192
 170200.000    1.203
 170250.000    1.194
 170300.000    1.262
 170350.000    1.279
 170400.000    1.230
 170450.000    1.235
 170500.000    1.246
 170550.000    1.268
 170600.000    1.265
 170650.000    1.228
 170700.000    1.284
 170750.000    1.370
 170800.000    1.275
 170850.000    1.328
 170900.000    1.303
 170950.000    1.241
 171000.000    1.201
 171050.000    1.399
 171100.000    1.297
 171150.000    1.301
 171200.000    1.298
 171250.000    1.396
 171300.000    1.412
 171350.000    1.413
 171400.000    1.366
 171450.000    1.339
 171500.000    1.321
 171550.000    1.338
 171600.000    1.310
 171650.000    1.355
 171700.000    1.371
 171750.000    1.355
 171800.000    1.345
 171850.000    1.355
 171900.000    1.289
 171950.000    1.275
 172000.000    1.332
 172050.000    1.350
 172100.000    1.329
 172150.000    1.463
 172200.000    1.348
 172250.000    1.295
 172300.000    1.344
 172350.000    1.404
 172400.000    1.376
 172450.000    1.355
 172500.000    1.300
 172550.000    1.324
 172600.000    1.328
 172650.000    1.327
 172700.000    1.349
 172750.000    1.438
 172800.000    1.309
 172850.000    1.287
 172900.000    1.375
 172950.000    1.276
 173000.000    1.280
 173050.000    1.296
 173100.000    1.326
 173150.000    1.345
 173200.000    1.282
 173250.000    1.321
 173300.000    1.317
 173350.000    1.375
 173400.000    1.311
 173450.000    1.436
 173500.000    1.378
 173550.000    1.353
 173600.000    1.491
 173650.000    1.389
 173700.000    1.416
 173750.000    1.406
 173800.000    1.304
 173850.000    1.379
 173900.000    1.437
 173950.000    1.476
 174000.000    1.371
 174050.000    1.391
 174100.000    1.400
 174150.000    1.371
 174200.000    1.344
 174250.000    1.292
 174300.000    1.375
 174350.000    1.351
 174400.000    1.416
 174450.000    1.260
 174500.000    1.334
 174550.000    1.406
 174600.000    1.320
 174650.000    1.437
 174700.000    1.386
 174750.000    1.241
 174800.000    1.279
 174850.000    1.201
 174900.000    1.243
 174950.000    1.236
 175000.000    1.219
 175050.000    1.122
 175100.000    1.284
 175150.000    1.222
 175200.000    1.173
 175250.000    1.102
 175300.000    1.230
 175350.000    1.252
 175400.000    1.208
 175450.000    1.247
 175500.000    1.289
 175550.000    1.264
 175600.000    1.170
 175650.000    1.178
 175700.000    1.256
 175750.000    1.156
 175800.000    1.223
 175850.000    1.279
 175900.000    1.247
 175950.000    1.165
 176000.000    1.310
 176050.000    1.057
 176100.000    1.256
 176150.000    1.254
 176200.000    1.195
 176250.000    1.069
 176300.000    1.148
 176350.000    1.220
 176400.000    1.172
 176450.000    1.221
 176500.000    1.274
 176550.000    1.191
 176600.000    1.232
 176650.000    1.363
 176700.000    1.262
 176750.000    1.197
 176800.000    1.285
 176850.000    1.293
 176900.000    1.197
 176950.000    1.326
 177000.000    1.273
 177050.000    1.333
 177100.000    1.350
 177150.000    1.225
 177200.000    1.114
 177250.000    1.256
 177300.000    1.246
 177350.000    1.266
 177400.000    1.270
 177450.000    1.231
 177500.000    1.249
 177550.000    1.237
 177600.000    1.251
 177650.000    1.295
 177700.000    1.344
 177750.000    1.320
 177800.000    1.173
 177850.000    1.224
 177900.000    1.239
 177950.000    1.162
 178000.000    1.216
 178050.000    1.227
 178100.000    1.205
 178150.000    1.193
 178200.000    1.222
 178250.000    1.202
 178300.000    1.177
 178350.000    1.246
 178400.000    1.388
 178450.000    1.284
 178500.000    1.323
 178550.000    1.164
 178600.000    1.317
 178650.000    1.319
 178700.000    1.062
 178750.000    1.174
 178800.000    1.098
 178850.000    1.218
 178900.000    1.160
 178950.000    1.198
 179000.000    1.216
 179050.000    1.203
 179100.000    1.166
 179150.000    1.004
 179200.000    1.102
 179250.000    1.402
 179300.000    1.317
 179350.000    1.309
 179400.000    1.292
 179450.000    1.320
 179500.000    1.301
 179550.000    1.230
 179600.000    1.254
 179650.000    1.124
 179700.000    1.267
 179750.000    1.158
 179800.000    1.190
 179850.000    1.213
 179900.000    1.246
 179950.000    1.318
 180000.000    1.133
 180050.000    1.258
 180100.000    1.134
 180150.000    1.073
 180200.000    1.066
 180250.000    1.245
 180300.000    1.401
 180350.000    1.250
 180400.000    1.256
 180450.000    1.218
 180500.000    1.164
 180550.000    1.274
 180600.000    1.174
 180650.000    1.258
 180700.000    1.159
 180750.000    1.284
 180800.000    1.284
 180850.000    1.141
 180900.000    1.116
 180950.000    1.277
 181000.000    1.257
 181050.000    1.152
 181100.000    1.312
 181150.000    1.225
 181200.000    1.281
 181250.000    1.172
 181300.000    1.350
 181350.000    1.225
 181400.000    1.266
 181450.000    1.245
 181500.000    1.240
 181550.000    1.295
 181600.000    1.185
 181650.000    1.261
 181700.000    1.243
 181750.000    1.266
 181800.000    1.121
 181850.000    1.247
 181900.000    1.186
 181950.000    1.271
 182000.000    1.251
 182050.000    1.312
 182100.000    1.250
 182150.000    1.249
 182200.000    1.202
 182250.000    1.288
 182300.000    1.332
 182350.000    1.272
 182400.000    1.283
 182450.000    1.235
 182500.000    1.272
 182550.000    1.306
 182600.000    1.301
 182650.000    1.284
 182700.000    1.277
 182750.000    1.161
 182800.000    1.263
 182850.000    1.280
 182900.000    1.148
 182950.000    1.271
 183000.000    1.166
 183050.000    1.180
 183100.000    1.185
 183150.000    1.222
 183200.000    1.212
 183250.000    1.250
 183300.000    1.299
 183350.000    1.050
 183400.000    1.133
 183450.000    1.140
 183500.000    1.140
 183550.000    1.286
 183600.000    1.299
 183650.000    1.298
 183700.000    1.208
 183750.000    1.348
 183800.000    1.314
 183850.000    1.202
 183900.000    1.210
 183950.000    1.302
 184000.000    1.365
 184050.000    1.366
 184100.000    1.217
 184150.000    1.204
 184200.000    1.218
 184250.000    1.291
 184300.000    1.189
 184350.000    1.357
 184400.000    1.260
 184450.000    1.323
 184500.000    1.361
 184550.000    1.333
 184600.000    1.299
 184650.000    1.383
 184700.000    1.262
 184750.000    1.319
 184800.000    1.293
 184850.000    1.258
 184900.000    1.126
 184950.000    1.334
 185000.000    1.054
 185050.000    1.368
 185100.000    1.248
 185150.000    1.240
 185200.000    1.302
 185250.000    1.140
 185300.000    0.871
 185350.000    1.025
 185400.000    1.164
 185450.000    1.142
 185500.000    1.179
 185550.000    1.234
 185600.000    1.196
 185650.000    1.355
 185700.000    1.247
 185750.000    1.275
 185800.000    1.188
 185850.000    1.191
 185900.000    1.224
 185950.000    1.073
 186000.000    1.210
 186050.000    1.155
 186100.000    1.202
 186150.000    1.267
 186200.000    1.264
 186250.000    1.230
 186300.000    1.268
 186350.000    1.327
 186400.000    1.249
 186450.000    1.372
 186500.000    1.381
 186550.000    1.243
 186600.000    1.250
 186650.000    1.149
 186700.000    1.349
 186750.000    1.428
 186800.000    1.450
 186850.000    1.414
 186900.000    1.330
 186950.000    1.286
 187000.000    1.341
 187050.000    1.171
 187100.000    1.259
 187150.000    1.353
 187200.000    1.366
 187250.000    1.384
 187300.000    1.356
 187350.000    1.240
 187400.000    1.234
 187450.000    1.280
 187500.000    1.386
 187550.000    1.316
 187600.000    1.280
 187650.000    1.319
 187700.000    1.272
 187750.000    1.341
 187800.000    1.375
 187850.000    1.313
 187900.000    1.371
 187950.000    1.350
 188000.000    1.205
 188050.000    1.339
 188100.000    1.382
 188150.000    1.328
 188200.000    1.388
 188250.000    1.206
 188300.000    1.327
 188350.000    1.247
 188400.000    1.323
 188450.000    1.340
 188500.000    1.331
 188550.000    1.193
 188600.000    1.370
 188650.000    1.238
 188700.000    1.173
 188750.000    1.195
 188800.000    1.235
 188850.000    1.307
 188900.000    1.316
 188950.000    1.260
 189000.000    1.383
 189050.000    1.368
 189100.000    1.315
 189150.000    1.350
 189200.000    1.258
 189250.000    1.316
 189300.000    1.354
 189350.000    1.392
 189400.000    1.351
 189450.000    1.353
 189500.000    1.399
 189550.000    1.249
 189600.000    1.363
 189650.000    1.171
 189700.000    1.361
 189750.000    1.291
 189800.000    1.319
 189850.000    1.345
 189900.000    1.378
 189950.000    1.279
 190000.000    1.236
 190050.000    1.263
 190100.000    1.314
 190150.000    1.358
 190200.000    1.319
 190250.000    1.291
 190300.000    1.257
 190350.000    1.298
 190400.000    1.268
 190450.000    1.354
 190500.000    1.249
 190550.000    1.370
 190600.000    1.231
 190650.000    1.296
 190700.000    1.273
 190750.000    1.162
 190800.000    1.351
 190850.000    1.326
 190900.000    1.319
 190950.000    1.361
 191000.000    1.335
 191050.000    1.288
 191100.000    1.373
 191150.000    1.368
 191200.000    1.241
 191250.000    1.275
 191300.000    1.332
 191350.000    1.258
 191400.000    1.302
 191450.000    1.213
 191500.000    1.151
 191550.000    1.030
 191600.000    1.248
 191650.000    1.260
 191700.000    1.288
 191750.000    1.400
 191800.000    1.219
 191850.000    1.350
 191900.000    1.205
 191950.000    1.259
 192000.000    1.048
 192050.000    1.122
 192100.000    1.145
 192150.000    1.233
 192200.000    1.202
 192250.000    1.222
 192300.000    1.190
 192350.000    1.259
 192400.000    1.255
 192450.000    1.291
 192500.000    1.273
 192550.000    1.315
 192600.000    1.235
 192650.000    1.227
 192700.000    1.294
 192750.000    1.385
 192800.000    1.363
 192850.000    1.246
 192900.000    1.114
 192950.000    1.250
 193000.000    1.173
 193050.000    1.274
 193100.000    1.275
 193150.000    1.296
 193200.000    1.188
 193250.000    1.250
 193300.000    1.251
 193350.000    1.482
 193400.000    1.360
 193450.000    1.386
 193500.000    1.258
 193550.000    1.244
 193600.000    1.286
 193650.000    1.292
 193700.000    1.222
 193750.000    1.154
 193800.000    1.163
 193850.000    1.169
 193900.000    1.234
 193950.000    1.330
 194000.000    1.251
 194050.000    1.292
 194100.000    1.292
 194150.000    1.401
 194200.000    1.340
 194250.000    1.263
 194300.000    1.373
 194350.000    1.332
 194400.000    1.267
 194450.000    1.329
 194500.000    1.310
 194550.000    1.329
 194600.000    1.233
 194650.000    1.336
 194700.000    1.306
 194750.000    1.296
 194800.000    1.443
 194850.000    1.210
 194900.000    1.326
 194950.000    1.366
 195000.000    1.327
 195050.000    1.404
 195100.000    1.337
 195150.000    1.350
 195200.000    1.346
 195250.000    1.341
 195300.000    1.278
 195350.000    1.278
 195400.000    1.286
 195450.000    1.149
 195500.000    1.198
 195550.000    1.305
 195600.000    1.345
 195650.000    1.287
 195700.000    1.331
 195750.000    1.386
 195800.000    1.395
 195850.000    1.368
 195900.000    1.255
 195950.000    1.152
 196000.000    1.206
 196050.000    1.266
 196100.000    1.300
 196150.000    1.252
 196200.000    1.174
 196250.000    1.324
 196300.000    1.191
 196350.000    1.325
 196400.000    1.267
 196450.000    1.273
 196500.000    1.218
 196550.000    1.321
 196600.000    1.217
 196650.000    1.360
 196700.000    1.233
 196750.000    1.197
 196800.000    1.334
 196850.000    1.257
 196900.000    1.191
 196950.000    1.261
 197000.000    1.254
 197050.000    1.284
 197100.000    1.304
 197150.000    1.235
 197200.000    1.278
 197250.000    1.201
 197300.000    1.217
 197350.000    1.178
 197400.000    1.384
 197450.000    1.204
 197500.000    1.218
 197550.000    1.298
 197600.000    1.257
 197650.000    1.312
 197700.000    1.160
 197750.000    1.189
 197800.000    1.322
 197850.000    1.282
 197900.000    1.249
 197950.000    1.297
 198000.000    1.239
 198050.000    1.274
 198100.000    1.315
 198150.000    1.219
 198200.000    1.245
 198250.000    1.210
 198300.000    1.245
 198350.000    1.274
 198400.000    1.307
 198450.000    1.273
 198500.000    1.317
 198550.000    1.343
 198600.000    1.311
 198650.000    1.375
 198700.000    1.329
 198750.000    1.275
 198800.000    1.334
 198850.000    1.390
 198900.000    1.373
 198950.000    1.122
 199000.000    1.399
 199050.000    1.320
 199100.000    1.401
 199150.000    1.337
 199200.000    1.431
 199250.000    1.324
 199300.000    1.364
 199350.000    1.309
 199400.000    1.326
 199450.000    1.271
 199500.000    1.290
 199550.000    1.292
 199600.000    1.282
 199650.000    1.310
 199700.000    1.366
 199750.000    1.163
 199800.000    1.329
 199850.000    1.290
 199900.000    1.297
 199950.000    1.293
 200000.000    1.348
 200050.000    1.331
 200100.000    1.187
 200150.000    0.962
 200200.000    1.117
 200250.000    1.194
 200300.000    1.181
 200350.000    1.166
 200400.000    1.216
 200450.000    1.295
 200500.000    1.183
 200550.000    1.181
 200600.000    1.185
 200650.000    1.161
 200700.000    1.219
 200750.000    1.205
 200800.000    1.241
 200850.000    1.207
 200900.000    1.316
 200950.000    1.275
 201000.000    1.203
 201050.000    1.281
 201100.000    1.058
 201150.000    1.144
 201200.000    1.169
 201250.000    1.289
 201300.000    1.267
 201350.000    1.346
 201400.000    1.325
 201450.000    1.245
 201500.000    1.252
 201550.000    1.197
 201600.000    1.199
 201650.000    1.380
 201700.000    1.317
 201750.000    1.224
 201800.000    1.389
 201850.000    1.116
 201900.000    1.080
 201950.000    1.101
 202000.000    0.973
 202050.000    1.114
 202100.000    1.170
 202150.000    1.280
 202200.000    1.167
 202250.000    1.230
 202300.000    1.460
 202350.000    1.307
 202400.000    1.362
 202450.000    1.200
 202500.000    1.150
 202550.000    1.305
 202600.000    1.205
 202650.000    1.232
 202700.000    1.219
 202750.000    1.309
 202800.000    1.193
 202850.000    1.312
 202900.000    1.231
 202950.000    1.209
 203000.000    1.266
 203050.000    1.356
 203100.000    1.375
 203150.000    1.266
 203200.000    1.273
 203250.000    1.287
 203300.000    1.212
 203350.000    1.218
 203400.000    1.199
 203450.000    1.213
 203500.000    1.267
 203550.000    1.197
 203600.000    1.366
 203650.000    1.204
 203700.000    1.384
 203750.000    1.328
 203800.000    1.281
 203850.000    1.261
 203900.000    1.343
 203950.000    1.354
 204000.000    1.214
 204050.000    1.300
 204100.000    1.167
 204150.000    1.190
 204200.000    1.315
 204250.000    1.386
 204300.000    1.316
 204350.000    1.241
 204400.000    1.385
 204450.000    1.270
 204500.000    1.395
 204550.000    1.291
 204600.000    1.333
 204650.000    1.294
 204700.000    1.253
 204750.000    1.267
 204800.000    1.343
 204850.000    1.272
 204900.000    1.308
 204950.000    1.281
 205000.000    1.386
 205050.000    1.284
 205100.000    1.303
 205150.000    1.283
 205200.000    1.234
 205250.000    1.146
 205300.000    1.186
 205350.000    1.109
 205400.000    1.159
 205450.000    1.198
 205500.000    1.241
 205550.000    1.279
 205600.000    1.157
 205650.000    1.091
 205700.000    0.986
 205750.000    1.144
 205800.000    1.177
 205850.000    1.086
 205900.000    1.127
 205950.000    1.063
 206000.000    1.199
 206050.000    1.110
 206100.000    1.056
 206150.000    1.188
 206200.000    1.087
 206250.000    1.224
 206300.000    1.239
 206350.000    1.278
 206400.000    1.211
 206450.000    1.244
 206500.000    1.229
 206550.000    1.364
 206600.000    1.332
 206650.000    1.217
 206700.000    1.264
 206750.000    1.147
 206800.000    1.236
 206850.000    1.265
 206900.000    1.349
 206950.000    1.334
 207000.000    1.338
 207050.000    1.280
 207100.000    1.302
 207150.000    1.324
 207200.000    1.255
 207250.000    1.262
 207300.000    1.259
 207350.000    1.264
 207400.000    1.161
 207450.000    1.142
 207500.000    1.219
 207550.000    1.156
 207600.000    1.197
 207650.000    1.144
 207700.000    1.266
 207750.000    1.203
 207800.000    1.156
 207850.000    1.170
 207900.000    1.065
 207950.000    1.224
 208000.000    1.175
 208050.000    1.211
 208100.000    1.055
 208150.000    0.949
 208200.000    0.983
 208250.000    0.950
 208300.000    0.926
 208350.000    0.909
 208400.000    0.914
 208450.000    0.837
 208500.000    0.976
 208550.000    1.194
 208600.000    1.207
 208650.000    1.235
 208700.000    1.071
 208750.000    1.196
 208800.000    1.236
 208850.000    1.206
 208900.000    1.209
 208950.000    1.213
 209000.000    1.152
 209050.000    1.155
 209100.000    1.150
 209150.000    1.197
 209200.000    1.185
 209250.000    1.231
 209300.000    1.085
 209350.000    1.267
 209400.000    1.227
 209450.000    1.217
 209500.000    1.174
 209550.000    1.235
 209600.000    1.124
 209650.000    0.927
 209700.000    1.154
 209750.000    1.141
 209800.000    1.122
 209850.000    1.184
 209900.000    1.236
 209950.000    1.156
 210000.000    1.270
 210050.000    1.279
 210100.000    1.133
 210150.000    1.225
 210200.000    1.242
 210250.000    1.201
 210300.000    1.209
 210350.000    1.180
 210400.000    1.188
 210450.000    1.197
 210500.000    1.171
 210550.000    1.169
 210600.000    1.184
 210650.000    1.238
 210700.000    1.260
 210750.000    1.102
 210800.000    1.209
 210850.000    1.241
 210900.000    1.088
 210950.000    1.112
 211000.000    1.228
 211050.000    1.105
 211100.000    1.140
 211150.000    1.137
 211200.000    1.260
 211250.000    1.059
 211300.000    1.123
 211350.000    1.102
 211400.000    1.190
 211450.000    1.244
 211500.000    1.222
 211550.000    1.159
 211600.000    1.224
 211650.000    1.189
 211700.000    1.096
 211750.000    1.241
 211800.000    1.075
 211850.000    1.120
 211900.000    1.241
 211950.000    1.254
 212000.000    1.092
 212050.000    1.212
 212100.000    1.154
 212150.000    1.178
 212200.000    1.242
 212250.000    1.128
 212300.000    1.129
 212350.000    1.199
 212400.000    1.111
 212450.000    1.230
 212500.000    1.223
 212550.000    1.277
 212600.000    1.258
 212650.000    1.191
 212700.000    1.299
 212750.000    1.235
 212800.000    1.186
 212850.000    1.118
 212900.000    1.168
 212950.000    1.187
 213000.000    1.312
 213050.000    1.295
 213100.000    1.255
 213150.000    1.158
 213200.000    1.219
 213250.000    1.320
 213300.000    1.237
 213350.000    1.171
 213400.000    1.101
 213450.000    1.239
 213500.000    1.208
 213550.000    1.240
 213600.000    1.273
 213650.000    1.249
 213700.000    1.235
 213750.000    1.323
 213800.000    1.188
 213850.000    1.291
 213900.000    1.368
 213950.000    1.205
 214000.000    1.298
 214050.000    1.304
 214100.000    1.199
 214150.000    1.215
 214200.000    1.207
 214250.000    1.317
 214300.000    1.258
 214350.000    1.278
 214400.000    1.258
 214450.000    1.169
 214500.000    1.222
 214550.000    1.236
 214600.000    1.216
 214650.000    1.323
 214700.000    1.249
 214750.000    1.429
 214800.000    1.286
 214850.000    1.202
 214900.000    1.236
 214950.000    1.303
 215000.000    1.128
 215050.000    1.189
 215100.000    1.076
 215150.000    1.234
 215200.000    1.119
 215250.000    1.139
 215300.000    1.144
 215350.000    1.224
 215400.000    1.267
 215450.000    1.271
 215500.000    1.253
 215550.000    1.285
 215600.000    1.303
 215650.000    1.247
 215700.000    1.268
 215750.000    1.195
 215800.000    1.142
 215850.000    1.297
 215900.000    1.168
 215950.000    1.121
 216000.000    1.151
 216050.000    1.247
 216100.000    1.179
 216150.000    1.220
 216200.000    1.332
 216250.000    1.251
 216300.000    1.235
 216350.000    1.222
 216400.000    1.279
 216450.000    1.278
 216500.000    1.200
 216550.000    1.259
 216600.000    1.142
 216650.000    1.279
 216700.000    1.435
 216750.000    1.394
 216800.000    1.401
 216850.000    1.355
 216900.000    1.254
 216950.000    1.331
 217000.000    1.312
 217050.000    1.306
 217100.000    1.211
 217150.000    1.285
 217200.000    1.224
 217250.000    1.145
 217300.000    1.133
 217350.000    0.952
 217400.000    0.951
 217450.000    1.013
 217500.000    0.950
 217550.000    0.923
 217600.000    0.849
 217650.000    0.999
 217700.000    1.004
 217750.000    0.949
 217800.000    1.167
 217850.000    1.182
 217900.000    1.140
 217950.000    1.156
 218000.000    1.122
 218050.000    1.137
 218100.000    1.182
 218150.000    0.974
 218200.000    1.199
 218250.000    0.975
 218300.000    1.188
 218350.000    1.099
 218400.000    1.098
 218450.000    0.950
 218500.000    1.136
 218550.000    1.195
 218600.000    1.123
 218650.000    1.015
 218700.000    1.171
 218750.000    1.186
 218800.000    1.110
 218850.000    1.067
 218900.000    1.232
 218950.000    1.076
 219000.000    1.025
 219050.000    1.081
 219100.000    1.157
 219150.000    1.084
 219200.000    1.221
 219250.000    1.220
 219300.000    1.199
 219350.000    1.314
 219400.000    1.211
 219450.000    1.028
 219500.000    1.158
 219550.000    1.115
 219600.000    1.259
 219650.000    1.303
 219700.000    1.382
 219750.000    1.228
 219800.000    1.321
 219850.000    1.261
 219900.000    0.937
 219950.000    1.219
 220000.000    1.298
 220050.000    1.277
 220100.000    1.290
 220150.000    1.284
 220200.000    1.015
 220250.000    1.147
 220300.000    0.922
 220350.000    1.237
 220400.000    1.101
 220450.000    1.249
 220500.000    1.121
 220550.000    1.078
 220600.000    1.153
 220650.000    1.178
 220700.000    1.196
 220750.000    1.163
 220800.000    1.257
 220850.000    1.097
 220900.000    1.112
 220950.000    1.200
 221000.000    1.132
 221050.000    1.153
 221100.000    1.095
 221150.000    0.965
 221200.000    1.124
 221250.000    0.817
 221300.000    0.860
 221350.000    0.869
 221400.000    0.860
 221450.000    0.879
 221500.000    0.893
 221550.000    0.837
 221600.000    0.747
 221650.000    0.868
 221700.000    0.837
 221750.000    1.032
 221800.000    0.942
 221850.000    0.800
 221900.000    0.795
 221950.000    0.897
 222000.000    0.902
 222050.000    0.835
 222100.000    0.815
 222150.000    0.813
 222200.000    0.942
 222250.000    0.779
 222300.000    0.957
 222350.000    0.874
 222400.000    0.670
 222450.000    0.788
 222500.000    0.907
 222550.000    0.703
 222600.000    0.759
 222650.000    0.783
 222700.000    0.836
 222750.000    0.995
 222800.000    0.971
 222850.000    1.223
 222900.000    1.317
 222950.000    1.328
 223000.000    1.254
 223050.000    1.193
 223100.000    1.129
 223150.000    1.294
 223200.000    1.199
 223250.000    0.982
 223300.000    1.359
 223350.000    1.139
 223400.000    0.986
 223450.000    1.204
 223500.000    1.032
 223550.000    1.044
 223600.000    1.052
 223650.000    0.914
 223700.000    1.178
 223750.000    1.076
 223800.000    1.110
 223850.000    0.883
 223900.000    0.976
 223950.000    1.239
 224000.000    1.175
 224050.000    0.970
 224100.000    1.256
 224150.000    1.216
 224200.000    1.128
 224250.000    0.832
 224300.000    0.825
 224350.000    1.008
 224400.000    0.974
 224450.000    1.163
 224500.000    0.955
 224550.000    0.729
 224600.000    0.763
 224650.000    1.012
 224700.000    0.899
 224750.000    0.933
 224800.000    1.057
 224850.000    0.892
 224900.000    0.805
 224950.000    0.785
 225000.000    0.986
 225050.000    0.931
 225100.000    0.996
 225150.000    0.828
 225200.000    0.934
 225250.000    0.822
 225300.000    0.913
 225350.000    0.889
 225400.000    0.828
 225450.000    1.046
 225500.000    0.957
 225550.000    1.045
 225600.000    1.229
 225650.000    1.276
 225700.000    1.181
 225750.000    1.090
 225800.000    1.033
 225850.000    1.178
 225900.000    1.051
 225950.000    1.137
 226000.000    1.138
 226050.000    0.994
 226100.000    1.047
 226150.000    1.141
 226200.000    1.108
 226250.000    0.967
 226300.000    1.140
 226350.000    0.972
 226400.000    1.170
 226450.000    1.010
 226500.000    1.135
 226550.000    1.195
 226600.000    0.893
 226650.000    0.881
 226700.000    1.103
 226750.000    1.100
 226800.000    1.236
 226850.000    1.227
 226900.000    1.077
 226950.000    1.108
 227000.000    1.238
 227050.000    1.293
 227100.000    1.135
 227150.000    1.143
 227200.000    1.131
 227250.000    1.191
 227300.000    1.174
 227350.000    1.220
 227400.000    1.255
 227450.000    1.134
 227500.000    1.057
 227550.000    1.093
 227600.000    1.148
 227650.000    1.147
 227700.000    1.153
 227750.000    1.125
 227800.000    1.210
 227850.000    1.207
 227900.000    1.264
 227950.000    1.288
 228000.000    1.383
 228050.000    1.285
 228100.000    1.309
 228150.000    1.257
 228200.000    1.295
 228250.000    1.294
 228300.000    1.294
 228350.000    1.326
 228400.000    1.284
 228450.000    1.281
 228500.000    1.359
 228550.000    1.250
 228600.000    1.320
 228650.000    1.359
 228700.000    1.288
 228750.000    1.265
 228800.000    1.282
 228850.000    1.282
 228900.000    1.334
 228950.000    1.376
 229000.000    1.292
 229050.000    1.274
 229100.000    1.276
 229150.000    1.342
 229200.000    1.300
 229250.000    1.279
 229300.000    1.268
 229350.000    1.268
 229400.000    1.242
 229450.000    1.322
 229500.000    1.360
 229550.000    1.152
 229600.000    1.328
 229650.000    1.168
 229700.000    1.288
 229750.000    1.310
 229800.000    1.384
 229850.000    1.318
 229900.000    1.228
 229950.000    1.328
 230000.000    1.331
 230050.000    1.328
 230100.000    1.373
 230150.000    1.320
 230200.000    1.320
 230250.000    1.325
 230300.000    1.320
 230350.000    1.269
 230400.000    1.331
 230450.000    1.312
 230500.000    1.282
 230550.000    1.340
 230600.000    1.257
 230650.000    1.353
 230700.000    1.314
 230750.000    1.323
 230800.000    1.343
 230850.000    1.256
 230900.000    1.268
 230950.000    1.319
 231000.000    1.327
 231050.000    1.369
 231100.000    1.312
 231150.000    1.325
 231200.000    1.224
 231250.000    1.351
 231300.000    1.306
 231350.000    1.297
 231400.000    1.353
 231450.000    1.314
 231500.000    1.283
 231550.000    1.341
 231600.000    1.318
 231650.000    1.317
 231700.000    1.360
 231750.000    1.348
 231800.000    1.255
 231850.000    1.318
 231900.000    1.304
 231950.000    1.384
 232000.000    1.322
 232050.000    1.365
 232100.000    1.367
 232150.000    1.336
 232200.000    1.344
 232250.000    1.307
 232300.000    1.354
 232350.000    1.349
 232400.000    1.284
 232450.000    1.265
 232500.000    1.264
 232550.000    1.237
 232600.000    1.313
 232650.000    1.298
 232700.000    1.397
 232750.000    1.480
 232800.000    1.279
 232850.000    1.293
 232900.000    1.269
 232950.000    1.294
 233000.000    1.421
 233050.000    1.332
 233100.000    1.353
 233150.000    1.349
 233200.000    1.316
 233250.000    1.271
 233300.000    1.359
 233350.000    1.308
 233400.000    1.306
 233450.000    1.306
 233500.000    1.244
 233550.000    1.353
 233600.000    1.388
 233650.000    1.299
 233700.000    1.341
 233750.000    1.304
 233800.000    1.333
 233850.000    1.368
 233900.000    1.327
 233950.000    1.270
 234000.000    1.212
 234050.000    1.315
 234100.000    1.356
 234150.000    1.333
 234200.000    1.356
 234250.000    1.437
 234300.000    1.249
 234350.000    1.303
 234400.000    1.273
 234450.000    1.327
 234500.000    1.219
 234550.000    1.281
 234600.000    1.359
 234650.000    1.312
 234700.000    1.421
 234750.000    1.373
 234800.000    1.286
 234850.000    1.307
 234900.000    1.299
 234950.000    1.262
 235000.000    1.350
 235050.000    1.310
 235100.000    1.439
 235150.000    1.311
 235200.000    1.444
 235250.000    1.272
 235300.000    1.376
 235350.000    1.454
 235400.000    1.390
 235450.000    1.332
 235500.000    1.391
 235550.000    1.286
 235600.000    1.337
 235650.000    1.344
 235700.000    1.301
 235750.000    1.293
 235800.000    1.373
 235850.000    1.373
 235900.000    1.361
 235950.000    1.364
 236000.000    1.394
 236050.000    1.326
 236100.000    1.400
 236150.000    1.377
 236200.000    1.425
 236250.000    1.307
 236300.000    1.309
 236350.000    1.311
 236400.000    1.364
 236450.000    1.317
 236500.000    1.378
 236550.000    1.288
 236600.000    1.309
 236650.000    1.326
 236700.000    1.291
 236750.000    1.330
 236800.000    1.266
 236850.000    1.246
 236900.000    1.339
 236950.000    1.277
 237000.000    1.415
 237050.000    1.384
 237100.000    1.331
 237150.000    1.359
 237200.000    1.356
 237250.000    1.310
 237300.000    1.347
 237350.000    1.305
 237400.000    1.361
 237450.000    1.351
 237500.000    1.343
 237550.000    1.220
 237600.000    1.261
 237650.000    1.294
 237700.000    1.333
 237750.000    1.280
 237800.000    1.259
 237850.000    1.356
 237900.000    1.323
 237950.000    1.390
 238000.000    1.310
 238050.000    1.350
 238100.000    1.326
 238150.000    1.363
 238200.000    1.300
 238250.000    1.357
 238300.000    1.317
 238350.000    1.331
 238400.000    1.260
 238450.000    1.233
 238500.000    1.315
 238550.000    1.420
 238600.000    1.364
 238650.000    1.344
 238700.000    1.326
 238750.000    1.387
 238800.000    1.318
 238850.000    1.356
 238900.000    1.343
 238950.000    1.284
 239000.000    1.313
 239050.000    1.241
 239100.000    1.293
 239150.000    1.345
 239200.000    1.317
 239250.000    1.322
 239300.000    1.365
 239350.000    1.485
 239400.000    1.361
 239450.000    1.362
 239500.000    1.286
 239550.000    1.403
 239600.000    1.281
 239650.000    1.306
 239700.000    1.330
 239750.000    1.368
 239800.000    1.368
 239850.000    1.289
 239900.000    1.277
 239950.000    1.300
 240000.000    1.407
 240050.000    1.271
 240100.000    1.356
 240150.000    1.305
 240200.000    1.341
 240250.000    1.299
 240300.000    1.372
 240350.000    1.367
 240400.000    1.267
 240450.000    1.341
 240500.000    1.313
 240550.000    1.300
 240600.000    1.326
 240650.000    1.256
 240700.000    1.406
 240750.000    1.384
 240800.000    1.378
 240850.000    1.281
 240900.000    1.383
 240950.000    1.274
 241000.000    1.335
 241050.000    1.373
 241100.000    1.469
 241150.000    1.359
 241200.000    1.371
 241250.000    1.367
 241300.000    1.348
 241350.000    1.300
 241400.000    1.308
 241450.000    1.313
 241500.000    1.240
 241550.000    1.314
 241600.000    1.287
 241650.000    1.354
 241700.000    1.394
 241750.000    1.266
 241800.000    1.314
 241850.000    1.306
 241900.000    1.335
 241950.000    1.270
 242000.000    1.324
 242050.000    1.325
 242100.000    1.322
 242150.000    1.367
 242200.000    1.362
 242250.000    1.315
 242300.000    1.346
 242350.000    1.268
 242400.000    1.404
 242450.000    1.251
 242500.000    1.181
 242550.000    1.336
 242600.000    1.393
 242650.000    1.370
 242700.000    1.340
 242750.000    1.278
 242800.000    1.314
 242850.000    1.347
 242900.000    1.421
 242950.000    1.362
 243000.000    1.274
 243050.000    1.297
 243100.000    1.285
 243150.000    1.334
 243200.000    1.295
 243250.000    1.351
 243300.000    1.304
 243350.000    1.257
 243400.000    1.317
 243450.000    1.311
 243500.000    1.285
 243550.000    1.336
 243600.000    1.305
 243650.000    1.249
 243700.000    1.284
 243750.000    1.262
 243800.000    1.227
 243850.000    1.199
 243900.000    1.337
 243950.000    1.274
 244000.000    1.290
 244050.000    1.343
 244100.000    1.277
 244150.000    1.329
 244200.000    1.305
 244250.000    1.321
 244300.000    1.348
 244350.000    1.398
 244400.000    1.358
 244450.000    1.363
 244500.000    1.351
 244550.000    1.421
 244600.000    1.293
 244650.000    1.335
 244700.000    1.323
 244750.000    1.393
 244800.000    1.460
 244850.000    1.370
 244900.000    1.348
 244950.000    1.355
 245000.000    1.296
 245050.000    1.321
 245100.000    1.324
 245150.000    1.290
 245200.000    1.361
 245250.000    1.313
 245300.000    1.403
 245350.000    1.320
 245400.000    1.290
 245450.000    1.311
 245500.000    1.344
 245550.000    1.232
 245600.000    1.359
 245650.000    1.293
 245700.000    1.337
 245750.000    1.261
 245800.000    1.269
 245850.000    1.311
 245900.000    1.315
 245950.000    1.351
 246000.000    1.373
 246050.000    1.330
 246100.000    1.247
 246150.000    1.376
 246200.000    1.299
 246250.000    1.308
 246300.000    1.432
 246350.000    1.325
 246400.000    1.293
 246450.000    1.341
 246500.000    1.274
 246550.000    1.377
 246600.000    1.432
 246650.000    1.342
 246700.000    1.254
 246750.000    1.396
 246800.000    1.334
 246850.000    1.277
 246900.000    1.256
 246950.000    1.287
 247000.000    1.305
 247050.000    1.301
 247100.000    1.272
 247150.000    1.369
 247200.000    1.257
 247250.000    1.314
 247300.000    1.352
 247350.000    1.328
 247400.000    1.301
 247450.000    1.277
 247500.000    1.263
 247550.000    1.244
 247600.000    1.196
 247650.000    1.307
 247700.000    1.306
 247750.000    1.362
 247800.000    1.333
 247850.000    1.296
 247900.000    1.206
 247950.000    1.235
 248000.000    1.247
 248050.000    1.353
 248100.000    1.327
 248150.000    1.338
 248200.000    1.286
 248250.000    1.191
 248300.000    1.378
 248350.000    1.280
 248400.000    1.339
 248450.000    1.254
 248500.000    1.208
 248550.000    1.294
 248600.000    1.346
 248650.000    1.214
 248700.000    1.289
 248750.000    1.347
 248800.000    1.254
 248850.000    1.414
 248900.000    1.252
 248950.000    1.279
 249000.000    1.270
 249050.000    1.243
 249100.000    1.285
 249150.000    1.209
 249200.000    1.231
 249250.000    1.266
 249300.000    1.277
 249350.000    1.274
 249400.000    1.317
 249450.000    1.367
 249500.000    1.303
 249550.000    1.239
 249600.000    1.313
 249650.000    1.307
 249700.000    1.323
 249750.000    1.275
 249800.000    1.317
 249850.000    1.268
 249900.000    1.265
 249950.000    1.210
 250000.000    1.376
 250050.000    1.334
 250100.000    1.326
 250150.000    1.341
 250200.000    1.292
 250250.000    1.330
 250300.000    1.331
 250350.000    1.285
 250400.000    1.207
 250450.000    1.296
 250500.000    1.251
 250550.000    1.313
 250600.000    1.377
 250650.000    1.270
 250700.000    1.318
 250750.000    1.245
 250800.000    1.339
 250850.000    1.342
 250900.000    1.341
 250950.000    1.337
 251000.000    1.350
 251050.000    1.435
 251100.000    1.330
 251150.000    1.268
 251200.000    1.318
 251250.000    1.300
 251300.000    1.432
 251350.000    1.375
 251400.000    1.317
 251450.000    1.349
 251500.000    1.369
 251550.000    1.293
 251600.000    1.297
 251650.000    1.288
 251700.000    1.165
 251750.000    1.343
 251800.000    1.330
 251850.000    1.342
 251900.000    1.363
 251950.000    1.365
 252000.000    1.251
 252050.000    1.336
 252100.000    1.192
 252150.000    1.338
 252200.000    1.375
 252250.000    1.288
 252300.000    1.336
 252350.000    1.362
 252400.000    1.259
 252450.000    1.296
 252500.000    1.216
 252550.000    1.364
 252600.000    1.381
 252650.000    1.266
 252700.000    1.295
 252750.000    1.354
 252800.000    1.344
 252850.000    1.352
 252900.000    1.351
 252950.000    1.380
 253000.000    1.388
 253050.000    1.398
 253100.000    1.378
 253150.000    1.324
 253200.000    1.352
 253250.000    1.276
 253300.000    1.352
 253350.000    1.360
 253400.000    1.306
 253450.000    1.374
 253500.000    1.409
 253550.000    1.348
 253600.000    1.372
 253650.000    1.291
 253700.000    1.308
 253750.000    1.281
 253800.000    1.263
 253850.000    1.188
 253900.000    1.271
 253950.000    1.285
 254000.000    1.158
 254050.000    1.279
 254100.000    1.272
 254150.000    1.206
 254200.000    1.245
 254250.000    1.291
 254300.000    1.303
 254350.000    1.430
 254400.000    1.257
 254450.000    1.375
 254500.000    1.382
 254550.000    1.380
 254600.000    1.330
 254650.000    1.302
 254700.000    1.386
 254750.000    1.363
 254800.000    1.290
 254850.000    1.367
 254900.000    1.436
 254950.000    1.295
 255000.000    1.336
 255050.000    1.256
 255100.000    1.324
 255150.000    1.326
 255200.000    1.330
 255250.000    1.354
 255300.000    1.328
 255350.000    1.322
 255400.000    1.387
 255450.000    1.335
 255500.000    1.321
 255550.000    1.364
 255600.000    1.281
 255650.000    1.341
 255700.000    1.373
 255750.000    1.377
 255800.000    1.289
 255850.000    1.356
 255900.000    1.307
 255950.000    1.438
 256000.000    1.279
 256050.000    1.377
 256100.000    1.327
 256150.000    1.356
 256200.000    1.294
 256250.000    1.338
 256300.000    1.287
 256350.000    1.401
 256400.000    1.427
 256450.000    1.373
 256500.000    1.327
 256550.000    1.390
 256600.000    1.304
 256650.000    1.355
 256700.000    1.446
 256750.000    1.355
 256800.000    1.394
 256850.000    1.299
 256900.000    1.363
 256950.000    1.287
 257000.000    1.431
 257050.000    1.396
 257100.000    1.288
 257150.000    1.368
 257200.000    1.351
 257250.000    1.360
 257300.000    1.316
 257350.000    1.340
 257400.000    1.405
 257450.000    1.350
 257500.000    1.344
 257550.000    1.351
 257600.000    1.366
 257650.000    1.317
 257700.000    1.330
 257750.000    1.281
 257800.000    1.373
 257850.000    1.334
 257900.000    1.328
 257950.000    1.366
 258000.000    1.331
 258050.000    1.417
 258100.000    1.313
 258150.000    1.438
 258200.000    1.264
 258250.000    1.333
 258300.000    1.282
 258350.000    1.362
 258400.000    1.287
 258450.000    1.362
 258500.000    1.415
 258550.000    1.358
 258600.000    1.314
 258650.000    1.302
 258700.000    1.336
 258750.000    1.322
 258800.000    1.382
 258850.000    1.358
 258900.000    1.430
 258950.000    1.376
 259000.000    1.300
 259050.000    1.374
 259100.000    1.335
 259150.000    1.285
 259200.000    1.287
 259250.000    1.366
 259300.000    1.282
 259350.000    1.322
 259400.000    1.374
 259450.000    1.376
 259500.000    1.406
 259550.000    1.228
 259600.000    1.333
 259650.000    1.395
 259700.000    1.355
 259750.000    1.391
 259800.000    1.305
 259850.000    1.324
 259900.000    1.369
 259950.000    1.336
 260000.000    1.349
 260050.000    1.354
 260100.000    1.371
 260150.000    1.414
 260200.000    1.248
 260250.000    1.322
 260300.000    1.342
 260350.000    1.272
 260400.000    1.380
 260450.000    1.312
 260500.000    1.353
 260550.000    1.350
 260600.000    1.297
 260650.000    1.173
 260700.000    1.230
 260750.000    1.379
 260800.000    1.377
 260850.000    1.302
 260900.000    1.340
 260950.000    1.323
 261000.000    1.300
 261050.000    1.350
 261100.000    1.365
 261150.000    1.306
 261200.000    1.353
 261250.000    1.266
 261300.000    1.319
 261350.000    1.368
 261400.000    1.324
 261450.000    1.313
 261500.000    1.401
 261550.000    1.299
 261600.000    1.254
 261650.000    1.374
 261700.000    1.368
 261750.000    1.329
 261800.000    1.373
 261850.000    1.376
 261900.000    1.443
 261950.000    1.279
 262000.000    1.355
 262050.000    1.350
 262100.000    1.367
 262150.000    1.368
 262200.000    1.381
 262250.000    1.234
 262300.000    1.365
 262350.000    1.322
 262400.000    1.354
 262450.000    1.341
 262500.000    1.353
 262550.000    1.350
 262600.000    1.366
 262650.000    1.374
 262700.000    1.352
 262750.000    1.326
 262800.000    1.431
 262850.000    1.392
 262900.000    1.334
 262950.000    1.414
 263000.000    1.407
 263050.000    1.308
 263100.000    1.346
 263150.000    1.292
 263200.000    1.299
 263250.000    1.342
 263300.000    1.374
 263350.000    1.322
 263400.000    1.334
 263450.000    1.432
 263500.000    1.336
 263550.000    1.358
 263600.000    1.429
 263650.000    1.357
 263700.000    1.440
 263750.000    1.331
 263800.000    1.352
 263850.000    1.342
 263900.000    1.336
 263950.000    1.337
 264000.000    1.375
 264050.000    1.229
 264100.000    1.365
 264150.000    1.320
 264200.000    1.340
 264250.000    1.387
 264300.000    1.378
 264350.000    1.322
 264400.000    1.312
 264450.000    1.289
 264500.000    1.321
 264550.000    1.353
 264600.000    1.342
 264650.000    1.307
 264700.000    1.307
 264750.000    1.386
 264800.000    1.338
 264850.000    1.330
 264900.000    1.341
 264950.000    1.396
 265000.000    1.347
 265050.000    1.290
 265100.000    1.287
 265150.000    1.335
 265200.000    1.264
 265250.000    1.314
 265300.000    1.268
 265350.000    1.321
 265400.000    1.320
 265450.000    1.347
 265500.000    1.386
 265550.000    1.304
 265600.000    1.273
 265650.000    1.292
 265700.000    1.302
 265750.000    1.333
 265800.000    1.382
 265850.000    1.319
 265900.000    1.286
 265950.000    1.232
 266000.000    1.350
 266050.000    1.347
 266100.000    1.361
 266150.000    1.205
 266200.000    1.420
 266250.000    1.310
 266300.000    1.218
 266350.000    1.316
 266400.000    1.312
 266450.000    1.389
 266500.000    1.263
 266550.000    1.332
 266600.000    1.388
 266650.000    1.406
 266700.000    1.409
 266750.000    1.431
 266800.000    1.323
 266850.000    1.323
 266900.000    1.365
 266950.000    1.445
 267000.000    1.442
 267050.000    1.335
 267100.000    1.336
 267150.000    1.312
 267200.000    1.357
 267250.000    1.382
 267300.000    1.302
 267350.000    1.317
 267400.000    1.375
 267450.000    1.344
 267500.000    1.324
 267550.000    1.345
 267600.000    1.351
 267650.000    1.334
 267700.000    1.345
 267750.000    1.328
 267800.000    1.374
 267850.000    1.431
 267900.000    1.325
 267950.000    1.450
 268000.000    1.252
 268050.000    1.280
 268100.000    1.389
 268150.000    1.313
 268200.000    1.324
 268250.000    1.328
 268300.000    1.289
 268350.000    1.277
 268400.000    1.319
 268450.000    1.290
 268500.000    1.372
 268550.000    1.345
 268600.000    1.369
 268650.000    1.396
 268700.000    1.408
 268750.000    1.275
 268800.000    1.336
 268850.000    1.366
 268900.000    1.317
 268950.000    1.306
 269000.000    1.328
 269050.000    1.349
 269100.000    1.268
 269150.000    1.336
 269200.000    1.414
 269250.000    1.362
 269300.000    1.305
 269350.000    1.313
 269400.000    1.345
 269450.000    1.327
 269500.000    1.297
 269550.000    1.406
 269600.000    1.309
 269650.000    1.453
 269700.000    1.299
 269750.000    1.300
 269800.000    1.360
 269850.000    1.404
 269900.000    1.241
 269950.000    1.286
 270000.000    1.059
 270050.000    0.922
 270100.000    1.127
 270150.000    1.047
 270200.000    1.108
 270250.000    1.266
 270300.000    1.276
 270350.000    1.384
 270400.000    1.399
 270450.000    1.321
 270500.000    1.356
 270550.000    1.295
 270600.000    1.432
 270650.000    1.357
 270700.000    1.341
 270750.000    1.370
 270800.000    1.308
 270850.000    1.332
 270900.000    1.254
 270950.000    1.226
 271000.000    1.243
 271050.000    1.293
 271100.000    1.200
 271150.000    1.129
 271200.000    1.222
 271250.000    0.859
 271300.000    1.268
 271350.000    1.231
 271400.000    1.240
 271450.000    1.124
 271500.000    1.282
 271550.000    1.268
 271600.000    1.118
 271650.000    1.225
 271700.000    1.302
 271750.000    1.396
 271800.000    1.289
 271850.000    1.348
 271900.000    1.088
 271950.000    1.296
 272000.000    1.288
 272050.000    1.191
 272100.000    1.174
 272150.000    1.081
 272200.000    1.269
 272250.000    1.128
 272300.000    1.133
 272350.000    1.134
 272400.000    1.237
 272450.000    1.092
 272500.000    1.119
 272550.000    1.156
 272600.000    1.316
 272650.000    1.319
 272700.000    1.225
 272750.000    1.288
 272800.000    1.324
 272850.000    1.247
 272900.000    1.249
 272950.000    1.191
 273000.000    1.125
 273050.000    1.180
 273100.000    1.096
 273150.000    1.311
 273200.000    1.345
 273250.000    1.440
 273300.000    1.293
 273350.000    1.375
 273400.000    1.154
 273450.000    1.332
 273500.000    1.366
 273550.000    1.399
 273600.000    1.391
 273650.000    1.287
 273700.000    1.193
 273750.000    1.348
 273800.000    1.256
 273850.000    1.104
 273900.000    1.249
 273950.000    1.246
 274000.000    1.087
 274050.000    1.167
 274100.000    1.390
 274150.000    1.198
 274200.000    1.205
 274250.000    1.252
 274300.000    1.149
 274350.000    1.224
 274400.000    1.104
 274450.000    1.216
 274500.000    1.246
 274550.000    1.352
 274600.000    1.264
 274650.000    1.300
 274700.000    1.326
 274750.000    1.258
 274800.000    1.309
 274850.000    1.290
 274900.000    1.270
 274950.000    1.236
 275000.000    1.301
 275050.000    1.241
 275100.000    1.310
 275150.000    1.361
 275200.000    1.211
 275250.000    1.283
 275300.000    1.245
 275350.000    1.376
 275400.000    1.296
 275450.000    1.274
 275500.000    1.322
 275550.000    1.349
 275600.000    1.348
 275650.000    1.294
 275700.000    1.256
 275750.000    1.447
 275800.000    1.331
 275850.000    1.280
 275900.000    1.314
 275950.000    1.412
 276000.000    1.320
 276050.000    1.319
 276100.000    1.254
 276150.000    1.339
 276200.000    1.254
 276250.000    1.292
 276300.000    1.287
 276350.000    1.351
 276400.000    1.263
 276450.000    1.340
 276500.000    1.399
 276550.000    1.375
 276600.000    1.330
 276650.000    1.350
 276700.000    1.443
 276750.000    1.353
 276800.000    1.360
 276850.000    1.408
 276900.000    1.395
 276950.000    1.315
 277000.000    1.232
 277050.000    1.046
 277100.000    1.151
 277150.000    0.961
 277200.000    1.230
 277250.000    1.154
 277300.000    1.365
 277350.000    0.973
 277400.000    0.836
 277450.000    0.814
 277500.000    0.815
 277550.000    0.807
 277600.000    0.915
 277650.000    1.063
 277700.000    0.839
 277750.000    1.119
 277800.000    1.354
 277850.000    1.197
 277900.000    1.205
 277950.000    1.093
 278000.000    1.267
 278050.000    1.267
 278100.000    1.171
 278150.000    1.229
 278200.000    1.261
 278250.000    0.940
 278300.000    0.967
 278350.000    1.098
 278400.000    1.245
 278450.000    1.146
 278500.000    1.249
 278550.000    1.316
 278600.000    1.315
 278650.000    1.393
 278700.000    1.372
 278750.000    1.303
 278800.000    1.258
 278850.000    1.264
 278900.000    1.278
 278950.000    1.281
 279000.000    1.257
 279050.000    1.249
 279100.000    1.147
 279150.000    1.228
 279200.000    1.237
 279250.000    1.160
 279300.000    1.229
 279350.000    1.198
 279400.000    1.133
 279450.000    1.151
 279500.000    1.161
 279550.000    1.096
 279600.000    1.252
 279650.000    1.105
 279700.000    1.131
 279750.000    1.171
 279800.000    1.114
 279850.000    1.177
 279900.000    1.324
 279950.000    1.245
 280000.000    1.266
 280050.000    1.229
 280100.000    1.310
 280150.000    1.289
 280200.000    1.282
 280250.000    1.243
 280300.000    1.263
 280350.000    1.250
 280400.000    1.322
 280450.000    1.267
 280500.000    1.286
 280550.000    1.408
 280600.000    1.322
 280650.000    1.251
 280700.000    1.325
 280750.000    1.322
 280800.000    1.272
 280850.000    1.235
 280900.000    1.247
 280950.000    1.312
 281000.000    1.335
 281050.000    1.289
 281100.000    1.280
 281150.000    1.278
 281200.000    1.334
 281250.000    1.250
 281300.000    1.343
 281350.000    1.295
 281400.000    1.162
 281450.000    1.297
 281500.000    1.254
 281550.000    1.170
 281600.000    1.236
 281650.000    1.236
 281700.000    0.992
 281750.000    1.176
 281800.000    1.054
 281850.000    1.134
 281900.000    1.145
 281950.000    1.185
 282000.000    1.172
 282050.000    1.191
 282100.000    1.183
 282150.000    1.191
 282200.000    1.190
 282250.000    1.267
 282300.000    1.383
 282350.000    1.325
 282400.000    1.346
 282450.000    1.425
 282500.000    1.340
 282550.000    1.323
 282600.000    1.189
 282650.000    1.304
 282700.000    1.331
 282750.000    1.320
 282800.000    1.273
 282850.000    1.227
 282900.000    1.138
 282950.000    1.110
 283000.000    1.189
 283050.000    1.174
 283100.000    1.122
 283150.000    1.216
 283200.000    1.212
 283250.000    1.222
 283300.000    1.326
 283350.000    1.281
 283400.000    1.260
 283450.000    1.147
 283500.000    1.245
 283550.000    1.256
 283600.000    1.151
 283650.000    1.294
 283700.000    1.224
 283750.000    1.222
 283800.000    1.141
 283850.000    1.177
 283900.000    1.151
 283950.000    1.108
 284000.000    1.181
 284050.000    1.202
 284100.000    1.235
 284150.000    1.192
 284200.000    1.296
 284250.000    0.902
 284300.000    1.170
 284350.000    1.288
 284400.000    1.238
 284450.000    1.140
 284500.000    1.140
 284550.000    0.979
 284600.000    1.103
 284650.000    1.052
 284700.000    0.965
 284750.000    0.952
 284800.000    0.916
 284850.000    1.275
 284900.000    1.238
 284950.000    1.269
 285000.000    1.237
 285050.000    1.229
 285100.000    1.194
 285150.000    1.285
 285200.000    1.269
 285250.000    1.192
 285300.000    1.200
 285350.000    1.240
 285400.000    1.225
 285450.000    1.240
 285500.000    1.290
 285550.000    1.161
 285600.000    1.110
 285650.000    1.171
 285700.000    1.128
 285750.000    1.073
 285800.000    0.876
 285850.000    1.020
 285900.000    1.095
 285950.000    0.966
 286000.000    1.075
 286050.000    1.142
 286100.000    1.133
 286150.000    0.859
 286200.000    1.057
 286250.000    0.887
 286300.000    1.027
 286350.000    0.941
 286400.000    0.999
 286450.000    1.074
 286500.000    0.921
 286550.000    0.664
 286600.000    0.984
 286650.000    1.144
 286700.000    1.055
 286750.000    1.197
 286800.000    1.296
 286850.000    1.164
 286900.000    1.200
 286950.000    1.260
 287000.000    1.148
 287050.000    1.192
 287100.000    1.310
 287150.000    1.310
 287200.000    1.210
 287250.000    1.255
 287300.000    1.274
 287350.000    1.268
 287400.000    1.121
 287450.000    1.235
 287500.000    1.283
 287550.000    1.157
 287600.000    1.115
 287650.000    1.259
 287700.000    1.162
 287750.000    1.303
 287800.000    1.187
 287850.000    1.282
 287900.000    1.348
 287950.000    1.210
 288000.000    1.200
 288050.000    1.178
 288100.000    1.205
 288150.000    1.159
 288200.000    1.149
 288250.000    1.188
 288300.000    1.223
 288350.000    1.245
 288400.000    1.287
 288450.000    1.225
 288500.000    1.225
 288550.000    1.188
 288600.000    1.252
 288650.000    1.243
 288700.000    1.287
 288750.000    1.375
 288800.000    1.233
 288850.000    1.178
 288900.000    1.188
 288950.000    1.217
 289000.000    1.227
 289050.000    1.235
 289100.000    1.142
 289150.000    1.170
 289200.000    1.257
 289250.000    1.240
 289300.000    1.202
 289350.000    1.309
 289400.000    1.305
 289450.000    1.319
 289500.000    1.239
 289550.000    1.193
 289600.000    1.190
 289650.000    0.954
 289700.000    1.125
 289750.000    1.092
 289800.000    1.210
 289850.000    1.131
 289900.000    1.170
 289950.000    1.152
 290000.000    1.238
 290050.000    0.970
 290100.000    0.971
 290150.000    1.103
 290200.000    1.290
 290250.000    1.047
 290300.000    0.718
 290350.000    0.956
 290400.000    0.909
 290450.000    0.994
 290500.000    1.233
 290550.000    1.008
 290600.000    1.142
 290650.000    1.171
 290700.000    1.064
 290750.000    1.003
 290800.000    0.699
 290850.000    1.045
 290900.000    1.036
 290950.000    1.153
 291000.000    1.090
 291050.000    1.198
 291100.000    1.121
 291150.000    1.069
 291200.000    1.203
 291250.000    1.094
 291300.000    1.126
 291350.000    1.135
 291400.000    1.191
 291450.000    1.146
 291500.000    1.349
 291550.000    1.329
 291600.000    1.372
 291650.000    1.367
 291700.000    1.396
 291750.000    1.462
 291800.000    1.407
 291850.000    1.376
 291900.000    1.418
 291950.000    1.318
 292000.000    1.240
 292050.000    1.266
 292100.000    1.248
 292150.000    1.314
 292200.000    1.348
 292250.000    1.103
 292300.000    1.218
 292350.000    1.352
 292400.000    1.341
 292450.000    1.360
 292500.000    1.343
 292550.000    1.320
 292600.000    1.349
 292650.000    1.322
 292700.000    1.400
 292750.000    1.364
 292800.000    1.151
 292850.000    1.259
 292900.000    1.173
 292950.000    1.383
 293000.000    1.284
 293050.000    1.347
 293100.000    1.277
 293150.000    1.311
 293200.000    1.340
 293250.000    1.295
 293300.000    1.357
 293350.000    1.195
 293400.000    1.229
 293450.000    1.349
 293500.000    1.236
 293550.000    1.236
 293600.000    1.293
 293650.000    1.333
 293700.000    1.337
 293750.000    1.297
 293800.000    1.273
 293850.000    1.314
 293900.000    1.317
 293950.000    1.343
 294000.000    1.385
 294050.000    1.349
 294100.000    1.333
 294150.000    1.286
 294200.000    1.343
 294250.000    1.310
 294300.000    1.279
 294350.000    1.312
 294400.000    1.327
 294450.000    1.333
 294500.000    1.360
 294550.000    1.320
 294600.000    1.275
 294650.000    1.301
 294700.000    1.311
 294750.000    1.304
 294800.000    1.297
 294850.000    1.332
 294900.000    1.295
 294950.000    1.288
 295000.000    1.369
 295050.000    1.275
 295100.000    1.275
 295150.000    1.385
 295200.000    1.180
 295250.000    1.423
 295300.000    1.321
 295350.000    1.237
 295400.000    1.267
 295450.000    1.328
 295500.000    1.323
 295550.000    1.227
 295600.000    1.373
 295650.000    1.259
 295700.000    1.257
 295750.000    1.261
 295800.000    1.280
 295850.000    1.243
 295900.000    1.248
 295950.000    1.208
 296000.000    1.300
 296050.000    1.326
 296100.000    1.245
 296150.000    1.303
 296200.000    1.298
 296250.000    1.275
 296300.000    1.260
 296350.000    1.276
 296400.000    1.288
 296450.000    1.254
 296500.000    1.203
 296550.000    1.230
 296600.000    1.268
 296650.000    1.274
 296700.000    1.297
 296750.000    1.230
 296800.000    1.280
 296850.000    1.257
 296900.000    1.326
 296950.000    1.246
 297000.000    1.305
 297050.000    1.299
 297100.000    1.272
 297150.000    1.304
 297200.000    1.293
 297250.000    1.264
 297300.000    1.234
 297350.000    1.338
 297400.000    1.312
 297450.000    1.310
 297500.000    1.276
 297550.000    1.283
 297600.000    1.245
 297650.000    1.242
 297700.000    1.269
 297750.000    1.335
 297800.000    1.345
 297850.000    1.288
 297900.000    1.253
 297950.000    1.292
 298000.000    1.224
 298050.000    1.291
 298100.000    1.369
 298150.000    1.339
 298200.000    1.323
 298250.000    1.195
 298300.000    1.369
 298350.000    1.377
 298400.000    1.360
 298450.000    1.358
 298500.000    1.391
 298550.000    1.373
 298600.000    1.363
 298650.000    1.325
 298700.000    1.365
 298750.000    1.395
 298800.000    1.452
 298850.000    1.354
 298900.000    1.405
 298950.000    1.484
 299000.000    1.350
 299050.000    1.471
 299100.000    1.367
 299150.000    1.381
 299200.000    1.401
 299250.000    1.366
 299300.000    1.349
 299350.000    1.387
 299400.000    1.345
 299450.000    1.316
 299500.000    1.449
 299550.000    1.368
 299600.000    1.360
 299650.000    1.389
 299700.000    1.335
 299750.000    1.305
 299800.000    1.363
 299850.000    1.463
 299900.000    1.384
 299950.000    1.426
 300000.000    1.433
 300050.000    1.461
 300100.000    1.410
 300150.000    1.426
 300200.000    1.357
 300250.000    1.226
 300300.000    1.311
 300350.000    1.272
 300400.000    1.365
 300450.000    1.366
 300500.000    1.304
 300550.000    1.372
 300600.000    1.300
 300650.000    1.286
 300700.000    1.460
 300750.000    1.384
 300800.000    1.351
 300850.000    1.385
 300900.000    1.291
 300950.000    1.389
 301000.000    1.377
 301050.000    1.398
 301100.000    1.404
 301150.000    1.423
 301200.000    1.435
 301250.000    1.437
 301300.000    1.468
 301350.000    1.366
 301400.000    1.474
 301450.000    1.471
 301500.000    1.450
 301550.000    1.424
 301600.000    1.382
 301650.000    1.544
 301700.000    1.440
 301750.000    1.363
 301800.000    1.465
 301850.000    1.456
 301900.000    1.442
 301950.000    1.381
 302000.000    1.343
 302050.000    1.423
 302100.000    1.382
 302150.000    1.369
 302200.000    1.516
 302250.000    1.403
 302300.000    1.430
 302350.000    1.386
 302400.000    1.502
 302450.000    1.427
 302500.000    1.408
 302550.000    1.380
 302600.000    1.393
 302650.000    1.465
 302700.000    1.457
 302750.000    1.434
 302800.000    1.407
 302850.000    1.423
 302900.000    1.485
 302950.000    1.376
 303000.000    1.450
 303050.000    1.371
 303100.000    1.340
 303150.000    1.341
 303200.000    1.437
 303250.000    1.358
 303300.000    1.383
 303350.000    1.398
 303400.000    1.419
 303450.000    1.458
 303500.000    1.302
 303550.000    1.277
 303600.000    1.294
 303650.000    1.364
 303700.000    1.196
 303750.000    1.384
 303800.000    1.433
 303850.000    1.184
 303900.000    1.345
 303950.000    1.310
 304000.000    1.523
 304050.000    1.406
 304100.000    1.425
 304150.000    1.398
 304200.000    1.347
 304250.000    1.254
 304300.000    1.417
 304350.000    1.198
 304400.000    1.301
 304450.000    1.337
 304500.000    1.389
 304550.000    1.386
 304600.000    1.444
 304650.000    1.339
 304700.000    1.428
 304750.000    1.354
 304800.000    1.413
 304850.000    1.419
 304900.000    1.461
 304950.000    1.357
 305000.000    1.375
 305050.000    1.523
 305100.000    1.401
 305150.000    1.390
 305200.000    1.395
 305250.000    1.410
 305300.000    1.389
 305350.000    1.328
 305400.000    1.358
 305450.000    1.492
 305500.000    1.437
 305550.000    1.418
 305600.000    1.477
 305650.000    1.361
 305700.000    1.328
 305750.000    1.405
 305800.000    1.348
 305850.000    1.339
 305900.000    1.337
 305950.000    1.358
 306000.000    1.457
 306050.000    1.368
 306100.000    1.356
 306150.000    1.428
 306200.000    1.375
 306250.000    1.415
 306300.000    1.468
 306350.000    1.428
 306400.000    1.439
 306450.000    1.358
 306500.000    1.372
 306550.000    1.435
 306600.000    1.432
 306650.000    1.279
 306700.000    1.341
 306750.000    1.372
 306800.000    1.390
 306850.000    1.382
 306900.000    1.465
 306950.000    1.397
 307000.000    1.424
 307050.000    1.440
 307100.000    1.400
 307150.000    1.363
 307200.000    1.363
 307250.000    1.445
 307300.000    1.367
 307350.000    1.418
 307400.000    1.375
 307450.000    1.381
 307500.000    1.397
 307550.000    1.485
 307600.000    1.365
 307650.000    1.468
 307700.000    1.404
 307750.000    1.431
 307800.000    1.362
 307850.000    1.438
 307900.000    1.451
 307950.000    1.448
 308000.000    1.451
 308050.000    1.471
 308100.000    1.425
 308150.000    1.548
 308200.000    1.403
 308250.000    1.397
 308300.000    1.358
 308350.000    1.480
 308400.000    1.408
 308450.000    1.432
 308500.000    1.380
 308550.000    1.376
 308600.000    1.450
 308650.000    1.478
 308700.000    1.420
 308750.000    1.479
 308800.000    1.454
 308850.000    1.295
 308900.000    1.365
 308950.000    1.439
 309000.000    1.454
 309050.000    1.276
 309100.000    1.418
 309150.000    1.376
 309200.000    1.334
 309250.000    1.435
 309300.000    1.535
 309350.000    1.359
 309400.000    1.377
 309450.000    1.388
 309500.000    1.439
 309550.000    1.447
 309600.000    1.306
 309650.000    1.320
 309700.000    1.420
 309750.000    1.385
 309800.000    1.438
 309850.000    1.504
 309900.000    1.420
 309950.000    1.411
 310000.000    1.462
 310050.000    1.437
 310100.000    1.447
 310150.000    1.444
 310200.000    1.408
 310250.000    1.406
 310300.000    1.409
 310350.000    1.273
 310400.000    1.401
 310450.000    1.445
 310500.000    1.348
 310550.000    1.354
 310600.000    1.435
 310650.000    1.404
 310700.000    1.426
 310750.000    1.452
 310800.000    1.413
 310850.000    1.368
 310900.000    1.467
 310950.000    1.330
 311000.000    1.316
 311050.000    1.399
 311100.000    1.432
 311150.000    1.428
 311200.000    1.427
 311250.000    1.313
 311300.000    1.317
 311350.000    1.298
 311400.000    1.350
 311450.000    1.352
 311500.000    1.344
 311550.000    1.282
 311600.000    1.225
 311650.000    1.352
 311700.000    1.305
 311750.000    1.314
 311800.000    1.402
 311850.000    1.389
 311900.000    1.331
 311950.000    1.377
 312000.000    1.400
 312050.000    1.378
 312100.000    1.333
 312150.000    1.312
 312200.000    1.357
 312250.000    1.246
 312300.000    1.297
 312350.000    1.253
 312400.000    1.339
 312450.000    1.376
 312500.000    1.349
 312550.000    1.259
 312600.000    1.371
 312650.000    1.354
 312700.000    1.318
 312750.000    1.374
 312800.000    1.379
 312850.000    1.362
 312900.000    1.340
 312950.000    1.361
 313000.000    1.301
 313050.000    1.321
 313100.000    1.372
 313150.000    1.226
 313200.000    1.456
 313250.000    1.390
 313300.000    1.357
 313350.000    1.443
 313400.000    1.273
 313450.000    1.326
 313500.000    1.352
 313550.000    1.299
 313600.000    1.226
 313650.000    1.363
 313700.000    1.359
 313750.000    1.494
 313800.000    1.277
 313850.000    1.356
 313900.000    1.296
 313950.000    1.428
 314000.000    1.324
 314050.000    1.355
 314100.000    1.274
 314150.000    1.363
 314200.000    1.259
 314250.000    1.370
 314300.000    1.333
 314350.000    1.353
 314400.000    1.324
 314450.000    1.324
 314500.000    1.283
 314550.000    1.409
 314600.000    1.419
 314650.000    1.325
 314700.000    1.332
 314750.000    1.295
 314800.000    1.373
 314850.000    1.360
 314900.000    1.270
 314950.000    1.264
 315000.000    1.314
 315050.000    1.442
 315100.000    1.374
 315150.000    1.357
 315200.000    1.364
 315250.000    1.383
 315300.000    1.354
 315350.000    1.379
 315400.000    1.273
 315450.000    1.315
 315500.000    1.217
 315550.000    1.443
 315600.000    1.393
 315650.000    1.346
 315700.000    1.384
 315750.000    1.286
 315800.000    1.372
 315850.000    1.398
 315900.000    1.407
 315950.000    1.371
 316000.000    1.366
 316050.000    1.339
 316100.000    1.384
 316150.000    1.457
 316200.000    1.307
 316250.000    1.392
 316300.000    1.351
 316350.000    1.347
 316400.000    1.474
 316450.000    1.372
 316500.000    1.349
 316550.000    1.339
 316600.000    1.366
 316650.000    1.278
 316700.000    1.360
 316750.000    1.344
 316800.000    1.352
 316850.000    1.358
 316900.000    1.344
 316950.000    1.305
 317000.000    1.377
 317050.000    1.338
 317100.000    1.348
 317150.000    1.379
 317200.000    1.340
 317250.000    1.336
 317300.000    1.350
 317350.000    1.389
 317400.000    1.354
 317450.000    1.391
 317500.000    1.347
 317550.000    1.381
 317600.000    1.341
 317650.000    1.308
 317700.000    1.376
 317750.000    1.364
 317800.000    1.396
 317850.000    1.351
 317900.000    1.343
 317950.000    1.327
 318000.000    1.347
 318050.000    1.351
 318100.000    1.359
 318150.000    1.268
 318200.000    1.368
 318250.000    1.367
 318300.000    1.338
 318350.000    1.353
 318400.000    1.394
 318450.000    1.353
 318500.000    1.436
 318550.000    1.383
 318600.000    1.375
 318650.000    1.400
 318700.000    1.411
 318750.000    1.337
 318800.000    1.387
 318850.000    1.245
 318900.000    1.341
 318950.000    1.349
 319000.000    1.315
 319050.000    1.394
 319100.000    1.375
 319150.000    1.372
 319200.000    1.428
 319250.000    1.387
 319300.000    1.357
 319350.000    1.355
 319400.000    1.358
 319450.000    1.369
 319500.000    1.339
 319550.000    1.334
 319600.000    1.375
 319650.000    1.441
 319700.000    1.312
 319750.000    1.336
 319800.000    1.389
 319850.000    1.385
 319900.000    1.325
 319950.000    1.283
 320000.000    1.348
 320050.000    1.364
 320100.000    1.364
 320150.000    1.311
 320200.000    1.358
 320250.000    1.337
 320300.000    1.374
 320350.000    1.268
 320400.000    1.307
 320450.000    1.263
 320500.000    1.310
 320550.000    1.311
 320600.000    1.381
 320650.000    1.313
 320700.000    1.358
 320750.000    1.331
 320800.000    1.360
 320850.000    1.341
 320900.000    1.403
 320950.000    1.336
 321000.000    1.290
 321050.000    1.317
 321100.000    1.394
 321150.000    1.313
 321200.000    1.420
 321250.000    1.271
 321300.000    1.365
 321350.000    1.352
 321400.000    1.334
 321450.000    1.311
 321500.000    1.332
 321550.000    1.350
 321600.000    1.345
 321650.000    1.277
 321700.000    1.388
 321750.000    1.331
 321800.000    1.228
 321850.000    1.378
 321900.000    1.332
 321950.000    1.289
 322000.000    1.299
 322050.000    1.337
 322100.000    1.261
 322150.000    1.288
 322200.000    1.269
 322250.000    1.298
 322300.000    1.355
 322350.000    1.323
 322400.000    1.382
 322450.000    1.321
 322500.000    1.337
 322550.000    1.322
 322600.000    1.286
 322650.000    1.270
 322700.000    1.306
 322750.000    1.357
 322800.000    1.241
 322850.000    1.376
 322900.000    1.345
 322950.000    1.321
 323000.000    1.321
 323050.000    1.277
 323100.000    1.279
 323150.000    1.295
 323200.000    1.287
 323250.000    1.285
 323300.000    1.298
 323350.000    1.244
 323400.000    1.314
 323450.000    1.237
 323500.000    1.306
 323550.000    1.168
 323600.000    1.285
 323650.000    1.323
 323700.000    1.284
 323750.000    1.226
 323800.000    1.270
 323850.000    1.322
 323900.000    1.325
 323950.000    1.399
 324000.000    1.254
 324050.000    1.326
 324100.000    1.219
 324150.000    1.295
 324200.000    1.117
 324250.000    1.298
 324300.000    1.268
 324350.000    1.255
 324400.000    1.257
 324450.000    1.243
 324500.000    1.325
 324550.000    1.300
 324600.000    1.227
 324650.000    1.261
 324700.000    1.320
 324750.000    1.298
 324800.000    1.353
 324850.000    1.241
 324900.000    1.143
 324950.000    1.262
 325000.000    1.307
 325050.000    1.276
 325100.000    1.294
 325150.000    1.345
 325200.000    1.313
 325250.000    1.360
 325300.000    1.322
 325350.000    1.265
 325400.000    1.279
 325450.000    1.265
 325500.000    1.263
 325550.000    1.359
 325600.000    1.283
 325650.000    1.321
 325700.000    1.340
 325750.000    1.272
 325800.000    1.297
 325850.000    1.169
 325900.000    1.326
 325950.000    1.299
 326000.000    1.238
 326050.000    1.299
 326100.000    1.280
 326150.000    1.315
 326200.000    1.321
 326250.000    1.237
 326300.000    1.233
 326350.000    1.241
 326400.000    1.355
 326450.000    1.264
 326500.000    1.246
 326550.000    1.193
 326600.000    1.307
 326650.000    1.324
 326700.000    1.285
 326750.000    1.323
 326800.000    1.032
 326850.000    1.219
 326900.000    1.293
 326950.000    1.261
 327000.000    1.281
 327050.000    1.272
 327100.000    1.301
 327150.000    1.242
 327200.000    1.290
 327250.000    1.227
 327300.000    1.402
 327350.000    1.349
 327400.000    1.296
 327450.000    1.308
 327500.000    1.251
 327550.000    1.284
 327600.000    1.348
 327650.000    1.364
 327700.000    1.259
 327750.000    1.305
 327800.000    1.254
 327850.000    1.277
 327900.000    1.288
 327950.000    1.308
 328000.000    1.281
 328050.000    1.245
 328100.000    1.348
 328150.000    1.302
 328200.000    1.248
 328250.000    1.356
 328300.000    1.315
 328350.000    1.274
 328400.000    1.228
 328450.000    1.260
 328500.000    1.350
 328550.000    1.289
 328600.000    1.260
 328650.000    1.301
 328700.000    1.328
 328750.000    1.250
 328800.000    1.308
 328850.000    1.239
 328900.000    1.326
 328950.000    1.357
 329000.000    1.245
 329050.000    1.303
 329100.000    1.314
 329150.000    1.341
 329200.000    1.185
 329250.000    1.258
 329300.000    1.278
 329350.000    1.341
 329400.000    1.263
 329450.000    1.365
 329500.000    1.239
 329550.000    1.258
 329600.000    1.259
 329650.000    1.255
 329700.000    1.184
 329750.000    1.232
 329800.000    1.285
 329850.000    1.284
 329900.000    1.383
 329950.000    1.346
 330000.000    1.279
 330050.000    1.206
 330100.000    1.357
 330150.000    1.384
 330200.000    1.280
 330250.000    1.296
 330300.000    1.238
 330350.000    1.277
 330400.000    1.248
 330450.000    1.244
 330500.000    1.189
 330550.000    1.147
 330600.000    1.327
 330650.000    1.215
 330700.000    1.291
 330750.000    1.370
 330800.000    1.320
 330850.000    1.276
 330900.000    1.271
 330950.000    1.293
 331000.000    1.157
 331050.000    1.162
 331100.000    1.280
 331150.000    1.298
 331200.000    1.178
 331250.000    1.225
 331300.000    1.250
 331350.000    1.305
 331400.000    1.237
 331450.000    1.168
 331500.000    1.219
 331550.000    1.146
 331600.000    1.249
 331650.000    1.197
 331700.000    1.253
 331750.000    1.357
 331800.000    1.322
 331850.000    1.371
 331900.000    1.315
 331950.000    1.265
 332000.000    1.413
 332050.000    1.267
 332100.000    1.375
 332150.000    1.359
 332200.000    1.287
 332250.000    1.277
 332300.000    1.256
 332350.000    1.374
 332400.000    1.200
 332450.000    1.114
 332500.000    1.368
 332550.000    1.367
 332600.000    1.324
 332650.000    1.271
 332700.000    1.315
 332750.000    1.287
 332800.000    1.295
 332850.000    1.131
 332900.000    1.172
 332950.000    1.377
 333000.000    1.325
 333050.000    1.301
 333100.000    1.299
 333150.000    1.250
 333200.000    1.248
 333250.000    1.291
 333300.000    1.293
 333350.000    1.304
 333400.000    1.329
 333450.000    1.245
 333500.000    1.131
 333550.000    1.075
 333600.000    1.055
 333650.000    1.158
 333700.000    1.289
 333750.000    1.288
 333800.000    1.288
 333850.000    1.154
 333900.000    1.231
 333950.000    1.328
 334000.000    1.334
 334050.000    1.271
 334100.000    1.333
 334150.000    1.348
 334200.000    1.310
 334250.000    1.194
 334300.000    1.312
 334350.000    1.273
 334400.000    1.208
 334450.000    1.277
 334500.000    1.156
 334550.000    1.239
 334600.000    1.166
 334650.000    1.186
 334700.000    1.247
 334750.000    1.252
 334800.000    1.241
 334850.000    1.292
 334900.000    1.342
 334950.000    1.190
 335000.000    1.249
 335050.000    1.329
 335100.000    1.299
 335150.000    1.325
 335200.000    1.162
 335250.000    1.250
 335300.000    1.137
 335350.000    1.273
 335400.000    1.347
 335450.000    1.370
 335500.000    1.480
 335550.000    1.234
 335600.000    1.362
 335650.000    1.299
 335700.000    1.440
 335750.000    1.402
 335800.000    1.277
 335850.000    1.225
 335900.000    1.380
 335950.000    1.345
 336000.000    1.344
 336050.000    1.353
 336100.000    1.334
 336150.000    1.425
 336200.000    1.295
 336250.000    1.394
 336300.000    1.322
 336350.000    1.378
 336400.000    1.355
 336450.000    1.355
 336500.000    1.266
 336550.000    1.348
 336600.000    1.333
 336650.000    1.417
 336700.000    1.404
 336750.000    1.313
 336800.000    1.349
 336850.000    1.321
 336900.000    1.365
 336950.000    1.369
 337000.000    1.295
 337050.000    1.414
 337100.000    1.447
 337150.000    1.249
 337200.000    1.289
 337250.000    1.304
 337300.000    1.357
 337350.000    1.408
 337400.000    1.359
 337450.000    1.284
 337500.000    1.358
 337550.000    1.343
 337600.000    1.379
 337650.000    1.330
 337700.000    1.323
 337750.000    1.419
 337800.000    1.282
 337850.000    1.363
 337900.000    1.339
 337950.000    1.338
 338000.000    1.326
 338050.000    1.353
 338100.000    1.268
 338150.000    1.386
 338200.000    1.313
 338250.000    1.358
 338300.000    1.314
 338350.000    1.307
 338400.000    1.386
 338450.000    1.351
 338500.000    1.323
 338550.000    1.302
 338600.000    1.321
 338650.000    1.342
 338700.000    1.358
 338750.000    1.360
 338800.000    1.358
 338850.000    1.290
 338900.000    1.327
 338950.000    1.296
 339000.000    1.319
 339050.000    1.324
 339100.000    1.280
 339150.000    1.322
 339200.000    1.343
 339250.000    1.389
 339300.000    1.285
 339350.000    1.435
 339400.000    1.291
 339450.000    1.347
 339500.000    1.229
 339550.000    1.338
 339600.000    1.366
 339650.000    1.340
 339700.000    1.303
 339750.000    1.424
 339800.000    1.294
 339850.000    1.338
 339900.000    1.384
 339950.000    1.299
 340000.000    1.248
 340050.000    1.383
 340100.000    1.362
 340150.000    1.384
 340200.000    1.360
 340250.000    1.345
 340300.000    1.388
 340350.000    1.354
 340400.000    1.345
 340450.000    1.327
 340500.000    1.289
 340550.000    1.355
 340600.000    1.296
 340650.000    1.347
 340700.000    1.322
 340750.000    1.346
 340800.000    1.345
 340850.000    1.340
 340900.000    1.280
 340950.000    1.292
 341000.000    1.343
 341050.000    1.307
 341100.000    1.312
 341150.000    1.406
 341200.000    1.343
 341250.000    1.312
 341300.000    1.441
 341350.000    1.337
 341400.000    1.266
 341450.000    1.278
 341500.000    1.248
 341550.000    1.414
 341600.000    1.320
 341650.000    1.367
 341700.000    1.347
 341750.000    1.324
 341800.000    1.406
 341850.000    1.315
 341900.000    1.310
 341950.000    1.314
 342000.000    1.249
 342050.000    1.357
 342100.000    1.366
 342150.000    1.366
 342200.000    1.279
 342250.000    1.407
 342300.000    1.349
 342350.000    1.346
 342400.000    1.356
 342450.000    1.294
 342500.000    1.303
 342550.000    1.378
 342600.000    1.310
 342650.000    1.267
 342700.000    1.265
 342750.000    1.347
 342800.000    1.313
 342850.000    1.346
 342900.000    1.291
 342950.000    1.329
 343000.000    1.383
 343050.000    1.356
 343100.000    1.201
 343150.000    1.338
 343200.000    1.306
 343250.000    1.429
 343300.000    1.291
 343350.000    1.338
 343400.000    1.315
 343450.000    1.393
 343500.000    1.413
 343550.000    1.275
 343600.000    1.318
 343650.000    1.307
 343700.000    1.388
 343750.000    1.311
 343800.000    1.433
 343850.000    1.349
 343900.000    1.399
 343950.000    1.381
 344000.000    1.405
 344050.000    1.434
 344100.000    1.397
 344150.000    1.397
 344200.000    1.409
 344250.000    1.373
 344300.000    1.362
 344350.000    1.356
 344400.000    1.346
 344450.000    1.254
 344500.000    1.325
 344550.000    1.297
 344600.000    1.389
 344650.000    1.305
 344700.000    1.427
 344750.000    1.372
 344800.000    1.423
 344850.000    1.388
 344900.000    1.398
 344950.000    1.341
 345000.000    1.219
 345050.000    1.317
 345100.000    1.383
 345150.000    1.301
 345200.000    1.260
 345250.000    1.186
 345300.000    1.285
 345350.000    1.358
 345400.000    1.339
 345450.000    1.387
 345500.000    1.428
 345550.000    1.403
 345600.000    1.326
 345650.000    1.410
 345700.000    1.396
 345750.000    1.373
 345800.000    1.417
 345850.000    1.283
 345900.000    1.398
 345950.000    1.406
 346000.000    1.392
 346050.000    1.347
 346100.000    1.392
 346150.000    1.376
 346200.000    1.345
 346250.000    1.333
 346300.000    1.311
 346350.000    1.383
 346400.000    1.434
 346450.000    1.289
 346500.000    1.252
 346550.000    1.367
 346600.000    1.316
 346650.000    1.258
 346700.000    1.361
 346750.000    1.308
 346800.000    1.231
 346850.000    1.318
 346900.000    1.290
 346950.000    1.344
 347000.000    1.302
 347050.000    1.277
 347100.000    1.283
 347150.000    1.253
 347200.000    1.305
 347250.000    1.278
 347300.000    1.301
 347350.000    1.360
 347400.000    1.291
 347450.000    1.424
 347500.000    1.400
 347550.000    1.308
 347600.000    1.371
 347650.000    1.396
 347700.000    1.356
 347750.000    1.414
 347800.000    1.379
 347850.000    1.353
 347900.000    1.395
 347950.000    1.297
 348000.000    1.359
 348050.000    1.261
 348100.000    1.451
 348150.000    1.341
 348200.000    1.320
 348250.000    1.347
 348300.000    1.334
 348350.000    1.423
 348400.000    1.315
 348450.000    1.341
 348500.000    1.331
 348550.000    1.276
 348600.000    1.305
 348650.000    1.374
 348700.000    1.306
 348750.000    1.329
 348800.000    1.379
 348850.000    1.300
 348900.000    1.276
 348950.000    1.281
 349000.000    1.307
 349050.000    1.316
 349100.000    1.249
 349150.000    1.247
 349200.000    1.277
 349250.000    1.323
 349300.000    1.343
 349350.000    1.371
 349400.000    1.244
 349450.000    1.302
 349500.000    1.310
 349550.000    1.266
 349600.000    1.348
 349650.000    1.283
 349700.000    1.340
 349750.000    1.237
 349800.000    1.395
 349850.000    1.397
 349900.000    1.355
 349950.000    1.336
 350000.000    1.349
 350050.000    1.328
 350100.000    1.310
 350150.000    1.352
 350200.000    1.381
 350250.000    1.323
 350300.000    1.318
 350350.000    1.327
 350400.000    1.374
 350450.000    1.443
 350500.000    1.330
 350550.000    1.366
 350600.000    1.283
 350650.000    1.352
 350700.000    1.341
 350750.000    1.328
 350800.000    1.381
 350850.000    1.335
 350900.000    1.361
 350950.000    1.344
 351000.000    1.331
 351050.000    1.335
 351100.000    1.312
 351150.000    1.377
 351200.000    1.427
 351250.000    1.377
 351300.000    1.333
 351350.000    1.258
 351400.000    1.339
 351450.000    1.349
 351500.000    1.301
 351550.000    1.327
 351600.000    1.335
 351650.000    1.441
 351700.000    1.407
 351750.000    1.295
 351800.000    1.417
 351850.000    1.418
 351900.000    1.376
 351950.000    1.415
 352000.000    1.338
 352050.000    1.346
 352100.000    1.417
 352150.000    1.333
 352200.000    1.389
 352250.000    1.324
 352300.000    1.382
 352350.000    1.342
 352400.000    1.371
 352450.000    1.376
 352500.000    1.394
 352550.000    1.417
 352600.000    1.424
 352650.000    1.393
 352700.000    1.420
 352750.000    1.425
 352800.000    1.400
 352850.000    1.369
 352900.000    1.435
 352950.000    1.352
 353000.000    1.379
 353050.000    1.373
 353100.000    1.333
 353150.000    1.396
 353200.000    1.402
 353250.000    1.364
 353300.000    1.304
 353350.000    1.327
 353400.000    1.379
 353450.000    1.317
 353500.000    1.289
 353550.000    1.332
 353600.000    1.332
 353650.000    1.363
 353700.000    1.354
 353750.000    1.407
 353800.000    1.379
 353850.000    1.362
 353900.000    1.323
 353950.000    1.273
 354000.000    1.297
 354050.000    1.336
 354100.000    1.375
 354150.000    1.381
 354200.000    1.307
 354250.000    1.314
 354300.000    1.323
 354350.000    1.433
 354400.000    1.404
 354450.000    1.370
 354500.000    1.331
 354550.000    1.403
 354600.000    1.354
 354650.000    1.352
 354700.000    1.326
 354750.000    1.324
 354800.000    1.263
 354850.000    1.338
 354900.000    1.335
 354950.000    1.359
 355000.000    1.355
 355050.000    1.310
 355100.000    1.449
 355150.000    1.407
 355200.000    1.359
 355250.000    1.328
 355300.000    1.393
 355350.000    1.313
 355400.000    1.385
 355450.000    1.371
 355500.000    1.377
 355550.000    1.364
 355600.000    1.323
 355650.000    1.377
 355700.000    1.302
 355750.000    1.371
 355800.000    1.355
 355850.000    1.328
 355900.000    1.332
 355950.000    1.402
 356000.000    1.355
 356050.000    1.348
 356100.000    1.249
 356150.000    1.326
 356200.000    1.357
 356250.000    1.250
 356300.000    1.316
 356350.000    1.333
 356400.000    1.409
 356450.000    1.440
 356500.000    1.362
 356550.000    1.371
 356600.000    1.304
 356650.000    1.301
 356700.000    1.373
 356750.000    1.342
 356800.000    1.324
 356850.000    1.315
 356900.000    1.352
 356950.000    1.381
 357000.000    1.359
 357050.000    1.365
 357100.000    1.357
 357150.000    1.311
 357200.000    1.344
 357250.000    1.288
 357300.000    1.282
 357350.000    1.382
 357400.000    1.287
 357450.000    1.353
 357500.000    1.350
 357550.000    1.367
 357600.000    1.280
 357650.000    1.334
 357700.000    1.366
 357750.000    1.342
 357800.000    1.294
 357850.000    1.387
 357900.000    1.306
 357950.000    1.326
 358000.000    1.447
 358050.000    1.336
 358100.000    1.315
 358150.000    1.391
 358200.000    1.353
 358250.000    1.346
 358300.000    1.450
 358350.000    1.401
 358400.000    1.337
 358450.000    1.447
 358500.000    1.312
 358550.000    1.257
 358600.000    1.388
 358650.000    1.248
 358700.000    1.320
 358750.000    1.350
 358800.000    1.343
 358850.000    1.321
 358900.000    1.302
 358950.000    1.276
 359000.000    1.359
 359050.000    1.300
 359100.000    1.376
 359150.000    1.397
 359200.000    1.384
 359250.000    1.370
 359300.000    1.341
 359350.000    1.379
 359400.000    1.420
 359450.000    1.320
 359500.000    1.329
 359550.000    1.347
 359600.000    1.367
 359650.000    1.286
 359700.000    1.358
 359750.000    1.400
 359800.000    1.307
 359850.000    1.394
 359900.000    1.358
 359950.000    1.376
 360000.000    1.403
 360050.000    1.372
 360100.000    1.419
 360150.000    1.400
 360200.000    1.410
 360250.000    1.381
 360300.000    1.336
 360350.000    1.323
 360400.000    1.344
 360450.000    1.369
 360500.000    1.440
 360550.000    1.341
 360600.000    1.417
 360650.000    1.406
 360700.000    1.413
 360750.000    1.307
 360800.000    1.335
 360850.000    1.378
 360900.000    1.353
 360950.000    1.301
 361000.000    1.346
 361050.000    1.334
 361100.000    1.399
 361150.000    1.370
 361200.000    1.285
 361250.000    1.345
 361300.000    1.302
 361350.000    1.263
 361400.000    1.349
 361450.000    1.295
 361500.000    1.347
 361550.000    1.310
 361600.000    1.409
 361650.000    1.364
 361700.000    1.294
 361750.000    1.282
 361800.000    1.357
 361850.000    1.311
 361900.000    1.295
 361950.000    1.327
 362000.000    1.305
 362050.000    1.356
 362100.000    1.267
 362150.000    1.371
 362200.000    1.314
 362250.000    1.276
 362300.000    1.301
 362350.000    1.278
 362400.000    1.315
 362450.000    1.409
 362500.000    1.303
 362550.000    1.347
 362600.000    1.304
 362650.000    1.347
 362700.000    1.333
 362750.000    1.376
 362800.000    1.458
 362850.000    1.359
 362900.000    1.321
 362950.000    1.359
 363000.000    1.353
 363050.000    1.322
 363100.000    1.300
 363150.000    1.304
 363200.000    1.319
 363250.000    1.385
 363300.000    1.320
 363350.000    1.332
 363400.000    1.414
 363450.000    1.364
 363500.000    1.285
 363550.000    1.344
 363600.000    1.349
 363650.000    1.269
 363700.000    1.391
 363750.000    1.332
 363800.000    1.364
 363850.000    1.270
 363900.000    1.284
 363950.000    1.410
 364000.000    1.285
 364050.000    1.403
 364100.000    1.333
 364150.000    1.295
 364200.000    1.299
 364250.000    1.303
 364300.000    1.312
 364350.000    1.365
 364400.000    1.300
 364450.000    1.384
 364500.000    1.279
 364550.000    1.238
 364600.000    1.398
 364650.000    1.354
 364700.000    1.300
 364750.000    1.296
 364800.000    1.335
 364850.000    1.329
 364900.000    1.322
 364950.000    1.381
 365000.000    1.351
 365050.000    1.314
 365100.000    1.278
 365150.000    1.323
 365200.000    1.311
 365250.000    1.313
 365300.000    1.327
 365350.000    1.308
 365400.000    1.360
 365450.000    1.286
 365500.000    1.315
 365550.000    1.303
 365600.000    1.251
 365650.000    1.312
 365700.000    1.327
 365750.000    1.283
 365800.000    1.314
 365850.000    1.317
 365900.000    1.290
 365950.000    1.322
 366000.000    1.312
 366050.000    1.351
 366100.000    1.277
 366150.000    1.299
 366200.000    1.284
 366250.000    1.389
 366300.000    1.299
 366350.000    1.336
 366400.000    1.306
 366450.000    1.324
 366500.000    1.354
 366550.000    1.293
 366600.000    1.286
 366650.000    1.300
 366700.000    1.347
 366750.000    1.361
 366800.000    1.283
 366850.000    1.367
 366900.000    1.285
 366950.000    1.284
 367000.000    1.331
 367050.000    1.332
 367100.000    1.296
 367150.000    1.261
 367200.000    1.365
 367250.000    1.329
 367300.000    1.349
 367350.000    1.361
 367400.000    1.350
 367450.000    1.271
 367500.000    1.374
 367550.000    1.288
 367600.000    1.357
 367650.000    1.286
 367700.000    1.413
 367750.000    1.287
 367800.000    1.259
 367850.000    1.266
 367900.000    1.334
 367950.000    1.416
 368000.000    1.346
 368050.000    1.299
 368100.000    1.338
 368150.000    1.385
 368200.000    1.322
 368250.000    1.328
 368300.000    1.310
 368350.000    1.405
 368400.000    1.362
 368450.000    1.330
 368500.000    1.331
 368550.000    1.328
 368600.000    1.322
 368650.000    1.323
 368700.000    1.296
 368750.000    1.224
 368800.000    1.279
 368850.000    1.312
 368900.000    1.308
 368950.000    1.328
 369000.000    1.311
 369050.000    1.316
 369100.000    1.278
 369150.000    1.346
 369200.000    1.316
 369250.000    1.415
 369300.000    1.274
 369350.000    1.309
 369400.000    1.270
 369450.000    1.315
 369500.000    1.349
 369550.000    1.342
 369600.000    1.308
 369650.000    1.389
 369700.000    1.300
 369750.000    1.302
 369800.000    1.369
 369850.000    1.351
 369900.000    1.326
 369950.000    1.285
 370000.000    1.291
 370050.000    1.331
 370100.000    1.277
 370150.000    1.326
 370200.000    1.290
 370250.000    1.391
 370300.000    1.389
 370350.000    1.394
 370400.000    1.359
 370450.000    1.335
 370500.000    1.398
 370550.000    1.325
 370600.000    1.232
 370650.000    1.389
 370700.000    1.319
 370750.000    1.382
 370800.000    1.347
 370850.000    1.352
 370900.000    1.328
 370950.000    1.339
 371000.000    1.296
 371050.000    1.249
 371100.000    1.269
 371150.000    1.347
 371200.000    1.293
 371250.000    1.294
 371300.000    1.364
 371350.000    1.285
 371400.000    1.384
 371450.000    1.307
 371500.000    1.357
 371550.000    1.323
 371600.000    1.430
 371650.000    1.277
 371700.000    1.332
 371750.000    1.273
 371800.000    1.294
 371850.000    1.326
 371900.000    1.327
 371950.000    1.285
 372000.000    1.282
 372050.000    1.346
 372100.000    1.296
 372150.000    1.325
 372200.000    1.285
 372250.000    1.330
 372300.000    1.304
 372350.000    1.294
 372400.000    1.394
 372450.000    1.349
 372500.000    1.338
 372550.000    1.295
 372600.000    1.375
 372650.000    1.292
 372700.000    1.334
 372750.000    1.312
 372800.000    1.298
 372850.000    1.351
 372900.000    1.343
 372950.000    1.351
 373000.000    1.394
 373050.000    1.305
 373100.000    1.285
 373150.000    1.326
 373200.000    1.355
 373250.000    1.367
 373300.000    1.307
 373350.000    1.317
 373400.000    1.296
 373450.000    1.354
 373500.000    1.355
 373550.000    1.339
 373600.000    1.357
 373650.000    1.328
 373700.000    1.329
 373750.000    1.318
 373800.000    1.349
 373850.000    1.318
 373900.000    1.305
 373950.000    1.372
 374000.000    1.381
 374050.000    1.328
 374100.000    1.396
 374150.000    1.291
 374200.000    1.308
 374250.000    1.358
 374300.000    1.325
 374350.000    1.320
 374400.000    1.278
 374450.000    1.320
 374500.000    1.303
 374550.000    1.321
 374600.000    1.322
 374650.000    1.313
 374700.000    1.333
 374750.000    1.322
 374800.000    1.303
 374850.000    1.343
 374900.000    1.399
 374950.000    1.265
 375000.000    1.334
 375050.000    1.396
 375100.000    1.359
 375150.000    1.324
 375200.000    1.306
 375250.000    1.337
 375300.000    1.340
 375350.000    1.385
 375400.000    1.390
 375450.000    1.292
 375500.000    1.378
 375550.000    1.279
 375600.000    1.307
 375650.000    1.391
 375700.000    1.327
 375750.000    1.389
 375800.000    1.341
 375850.000    1.329
 375900.000    1.279
 375950.000    1.318
 376000.000    1.404
 376050.000    1.373
 376100.000    1.424
 376150.000    1.399
 376200.000    1.342
 376250.000    1.293
 376300.000    1.290
 376350.000    1.344
 376400.000    1.312
 376450.000    1.284
 376500.000    1.328
 376550.000    1.370
 376600.000    1.394
 376650.000    1.296
 376700.000    1.378
 376750.000    1.312
 376800.000    1.362
 376850.000    1.398
 376900.000    1.272
 376950.000    1.308
 377000.000    1.373
 377050.000    1.313
 377100.000    1.390
 377150.000    1.349
 377200.000    1.290
 377250.000    1.294
 377300.000    1.342
 377350.000    1.343
 377400.000    1.316
 377450.000    1.373
 377500.000    1.371
 377550.000    1.248
 377600.000    1.277
 377650.000    1.405
 377700.000    1.289
 377750.000    1.356
 377800.000    1.323
 377850.000    1.345
 377900.000    1.316
 377950.000    1.296
 378000.000    1.291
 378050.000    1.335
 378100.000    1.315
 378150.000    1.344
 378200.000    1.299
 378250.000    1.333
 378300.000    1.254
 378350.000    1.382
 378400.000    1.293
 378450.000    1.371
 378500.000    1.378
 378550.000    1.311
 378600.000    1.396
 378650.000    1.297
 378700.000    1.267
 378750.000    1.304
 378800.000    1.315
 378850.000    1.309
 378900.000    1.387
 378950.000    1.317
 379000.000    1.315
 379050.000    1.359
 379100.000    1.391
 379150.000    1.206
 379200.000    1.286
 379250.000    1.256
 379300.000    1.258
 379350.000    1.278
 379400.000    1.279
 379450.000    1.329
 379500.000    1.338
 379550.000    1.233
 379600.000    1.304
 379650.000    1.225
 379700.000    1.255
 379750.000    1.275
 379800.000    1.249
 379850.000    1.334
 379900.000    1.293
 379950.000    1.313
 380000.000    1.248
 380050.000    1.302
 380100.000    1.326
 380150.000    1.391
 380200.000    1.349
 380250.000    1.290
 380300.000    1.292
 380350.000    1.304
 380400.000    1.311
 380450.000    1.310
 380500.000    1.264
 380550.000    1.256
 380600.000    1.295
 380650.000    1.325
 380700.000    1.332
 380750.000    1.323
 380800.000    1.364
 380850.000    1.284
 380900.000    1.312
 380950.000    1.310
 381000.000    1.307
 381050.000    1.256
 381100.000    1.391
 381150.000    1.372
 381200.000    1.289
 381250.000    1.295
 381300.000    1.338
 381350.000    1.328
 381400.000    1.365
 381450.000    1.418
 381500.000    1.268
 381550.000    1.329
 381600.000    1.364
 381650.000    1.399
 381700.000    1.345
 381750.000    1.344
 381800.000    1.369
 381850.000    1.337
 381900.000    1.465
 381950.000    1.374
 382000.000    1.418
 382050.000    1.317
 382100.000    1.447
 382150.000    1.393
 382200.000    1.356
 382250.000    1.325
 382300.000    1.433
 382350.000    1.378
 382400.000    1.340
 382450.000    1.344
 382500.000    1.374
 382550.000    1.371
 382600.000    1.385
 382650.000    1.248
 382700.000    1.402
 382750.000    1.386
 382800.000    1.347
 382850.000    1.379
 382900.000    1.455
 382950.000    1.345
 383000.000    1.380
 383050.000    1.391
 383100.000    1.449
 383150.000    1.345
 383200.000    1.356
 383250.000    1.400
 383300.000    1.442
 383350.000    1.429
 383400.000    1.402
 383450.000    1.391
 383500.000    1.405
 383550.000    1.425
 383600.000    1.376
 383650.000    1.458
 383700.000    1.461
 383750.000    1.464
 383800.000    1.443
 383850.000    1.456
 383900.000    1.415
 383950.000    1.359
 384000.000    1.378
 384050.000    1.382
 384100.000    1.423
 384150.000    1.422
 384200.000    1.297
 384250.000    1.462
 384300.000    1.362
 384350.000    1.415
 384400.000    1.346
 384450.000    1.336
 384500.000    1.405
 384550.000    1.288
 384600.000    1.400
 384650.000    1.397
 384700.000    1.413
 384750.000    1.370
 384800.000    1.431
 384850.000    1.471
 384900.000    1.429
 384950.000    1.401
 385000.000    1.423
 385050.000    1.401
 385100.000    1.377
 385150.000    1.361
 385200.000    1.414
 385250.000    1.313
 385300.000    1.368
 385350.000    1.400
 385400.000    1.415
 385450.000    1.325
 385500.000    1.474
 385550.000    1.426
 385600.000    1.400
 385650.000    1.423
 385700.000    1.395
 385750.000    1.373
 385800.000    1.378
 385850.000    1.338
 385900.000    1.401
 385950.000    1.433
 386000.000    1.319
 386050.000    1.414
 386100.000    1.386
 386150.000    1.413
 386200.000    1.358
 386250.000    1.416
 386300.000    1.418
 386350.000    1.424
 386400.000    1.308
 386450.000    1.302
 386500.000    1.287
 386550.000    1.294
 386600.000    1.452
 386650.000    1.247
 386700.000    1.262
 386750.000    1.371
 386800.000    1.445
 386850.000    1.393
 386900.000    1.386
 386950.000    1.396
 387000.000    1.367
 387050.000    1.394
 387100.000    1.416
 387150.000    1.372
 387200.000    1.362
 387250.000    1.384
 387300.000    1.421
 387350.000    1.432
 387400.000    1.426
 387450.000    1.415
 387500.000    1.427
 387550.000    1.334
 387600.000    1.357
 387650.000    1.412
 387700.000    1.349
 387750.000    1.415
 387800.000    1.479
 387850.000    1.404
 387900.000    1.427
 387950.000    1.454
 388000.000    1.411
 388050.000    1.442
 388100.000    1.403
 388150.000    1.392
 388200.000    1.381
 388250.000    1.431
 388300.000    1.440
 388350.000    1.432
 388400.000    1.470
 388450.000    1.411
 388500.000    1.451
 388550.000    1.366
 388600.000    1.407
 388650.000    1.381
 388700.000    1.439
 388750.000    1.389
 388800.000    1.495
 388850.000    1.456
 388900.000    1.488
 388950.000    1.478
 389000.000    1.374
 389050.000    1.423
 389100.000    1.381
 389150.000    1.372
 389200.000    1.488
 389250.000    1.578
 389300.000    1.502
 389350.000    1.397
 389400.000    1.341
 389450.000    1.480
 389500.000    1.442
 389550.000    1.409
 389600.000    1.449
 389650.000    1.471
 389700.000    1.410
 389750.000    1.313
 389800.000    1.422
 389850.000    1.482
 389900.000    1.401
 389950.000    1.495
 390000.000    1.402
 390050.000    1.369
 390100.000    1.413
 390150.000    1.466
 390200.000    1.424
 390250.000    1.447
 390300.000    1.361
 390350.000    1.361
 390400.000    1.361
 390450.000    1.444
 390500.000    1.350
 390550.000    1.418
 390600.000    1.455
 390650.000    1.492
 390700.000    1.475
 390750.000    1.473
 390800.000    1.418
 390850.000    1.395
 390900.000    1.421
 390950.000    1.416
 391000.000    1.440
 391050.000    1.408
 391100.000    1.392
 391150.000    1.421
 391200.000    1.501
 391250.000    1.383
 391300.000    1.461
 391350.000    1.464
 391400.000    1.436
 391450.000    1.383
 391500.000    1.460
 391550.000    1.413
 391600.000    1.394
 391650.000    1.495
 391700.000    1.431
 391750.000    1.446
 391800.000    1.498
 391850.000    1.448
 391900.000    1.338
 391950.000    1.324
 392000.000    1.415
 392050.000    1.292
 392100.000    1.319
 392150.000    1.338
 392200.000    1.345
 392250.000    1.302
 392300.000    1.338
 392350.000    1.373
 392400.000    1.376
 392450.000    1.328
 392500.000    1.368
 392550.000    1.461
 392600.000    1.443
 392650.000    1.383
 392700.000    1.310
 392750.000    1.336
 392800.000    1.433
 392850.000    1.378
 392900.000    1.414
 392950.000    1.429
 393000.000    1.393
 393050.000    1.273
 393100.000    1.424
 393150.000    1.372
 393200.000    1.394
 393250.000    1.429
 393300.000    1.435
 393350.000    1.384
 393400.000    1.416
 393450.000    1.403
 393500.000    1.440
 393550.000    1.449
 393600.000    1.358
 393650.000    1.384
 393700.000    1.360
 393750.000    1.357
 393800.000    1.419
 393850.000    1.349
 393900.000    1.340
 393950.000    1.407
 394000.000    1.364
 394050.000    1.435
 394100.000    1.381
 394150.000    1.438
 394200.000    1.443
 394250.000    1.361
 394300.000    1.434
 394350.000    1.334
 394400.000    1.456
 394450.000    1.402
 394500.000    1.349
 394550.000    1.350
 394600.000    1.404
 394650.000    1.426
 394700.000    1.350
 394750.000    1.370
 394800.000    1.365
 394850.000    1.372
 394900.000    1.388
 394950.000    1.345
 395000.000    1.497
 395050.000    1.418
 395100.000    1.368
 395150.000    1.446
 395200.000    1.415
 395250.000    1.415
 395300.000    1.454
 395350.000    1.376
 395400.000    1.435
 395450.000    1.474
 395500.000    1.359
 395550.000    1.447
 395600.000    1.538
 395650.000    1.417
 395700.000    1.348
 395750.000    1.450
 395800.000    1.441
 395850.000    1.429
 395900.000    1.398
 395950.000    1.373
 396000.000    1.389
 396050.000    1.424
 396100.000    1.381
 396150.000    1.395
 396200.000    1.350
 396250.000    1.405
 396300.000    1.382
 396350.000    1.323
 396400.000    1.330
 396450.000    1.355
 396500.000    1.386
 396550.000    1.419
 396600.000    1.401
 396650.000    1.442
 396700.000    1.394
 396750.000    1.464
 396800.000    1.407
 396850.000    1.487
 396900.000    1.337
 396950.000    1.400
 397000.000    1.326
 397050.000    1.417
 397100.000    1.375
 397150.000    1.407
 397200.000    1.386
 397250.000    1.414
 397300.000    1.422
 397350.000    1.366
 397400.000    1.439
 397450.000    1.435
 397500.000    1.393
 397550.000    1.441
 397600.000    1.362
 397650.000    1.436
 397700.000    1.374
 397750.000    1.375
 397800.000    1.411
 397850.000    1.373
 397900.000    1.409
 397950.000    1.407
 398000.000    1.381
 398050.000    1.421
 398100.000    1.349
 398150.000    1.395
 398200.000    1.433
 398250.000    1.448
 398300.000    1.387
 398350.000    1.432
 398400.000    1.405
 398450.000    1.282
 398500.000    1.437
 398550.000    1.400
 398600.000    1.367
 398650.000    1.425
 398700.000    1.337
 398750.000    1.392
 398800.000    1.387
 398850.000    1.341
 398900.000    1.390
 398950.000    1.427
 399000.000    1.393
 399050.000    1.417
 399100.000    1.436
 399150.000    1.421
 399200.000    1.406
 399250.000    1.401
 399300.000    1.350
 399350.000    1.393
 399400.000    1.332
 399450.000    1.385
 399500.000    1.337
 399550.000    1.404
 399600.000    1.423
 399650.000    1.441
 399700.000    1.346
 399750.000    1.364
 399800.000    1.350
 399850.000    1.379
 399900.000    1.359
 399950.000    1.329
 400000.000    1.327
 400050.000    1.323
 400100.000    1.327
 400150.000    1.419
 400200.000    1.433
 400250.000    1.307
 400300.000    1.418
 400350.000    1.339
 400400.000    1.357
 400450.000    1.457
 400500.000    1.315
 400550.000    1.333
 400600.000    1.372
 400650.000    1.435
 400700.000    1.338
 400750.000    1.338
 400800.000    1.370
 400850.000    1.373
 400900.000    1.355
 400950.000    1.338
 401000.000    1.452
 401050.000    1.417
 401100.000    1.355
 401150.000    1.343
 401200.000    1.342
 401250.000    1.350
 401300.000    1.435
 401350.000    1.427
 401400.000    1.411
 401450.000    1.429
 401500.000    1.329
 401550.000    1.424
 401600.000    1.378
 401650.000    1.404
 401700.000    1.380
 401750.000    1.402
 401800.000    1.429
 401850.000    1.375
 401900.000    1.396
 401950.000    1.335
 402000.000    1.446
 402050.000    1.331
 402100.000    1.420
 402150.000    1.390
 402200.000    1.388
 402250.000    1.372
 402300.000    1.418
 402350.000    1.357
 402400.000    1.427
 402450.000    1.428
 402500.000    1.400
 402550.000    1.392
 402600.000    1.334
 402650.000    1.389
 402700.000    1.345
 402750.000    1.382
 402800.000    1.343
 402850.000    1.446
 402900.000    1.386
 402950.000    1.387
 403000.000    1.465
 403050.000    1.419
 403100.000    1.364
 403150.000    1.415
 403200.000    1.454
 403250.000    1.437
 403300.000    1.435
 403350.000    1.433
 403400.000    1.417
 403450.000    1.399
 403500.000    1.354
 403550.000    1.415
 403600.000    1.380
 403650.000    1.446
 403700.000    1.414
 403750.000    1.392
 403800.000    1.352
 403850.000    1.475
 403900.000    1.435
 403950.000    1.392
 404000.000    1.390
 404050.000    1.463
 404100.000    1.377
 404150.000    1.377
 404200.000    1.389
 404250.000    1.365
 404300.000    1.361
 404350.000    1.347
 404400.000    1.389
 404450.000    1.461
 404500.000    1.388
 404550.000    1.418
 404600.000    1.376
 404650.000    1.457
 404700.000    1.420
 404750.000    1.367
 404800.000    1.386
 404850.000    1.432
 404900.000    1.401
 404950.000    1.381
 405000.000    1.393
 405050.000    1.340
 405100.000    1.423
 405150.000    1.490
 405200.000    1.333
 405250.000    1.442
 405300.000    1.440
 405350.000    1.486
 405400.000    1.286
 405450.000    1.474
 405500.000    1.404
 405550.000    1.469
 405600.000    1.402
 405650.000    1.415
 405700.000    1.351
 405750.000    1.373
 405800.000    1.423
 405850.000    1.348
 405900.000    1.403
 405950.000    1.360
 406000.000    1.473
 406050.000    1.453
 406100.000    1.430
 406150.000    1.499
 406200.000    1.468
 406250.000    1.403
 406300.000    1.479
 406350.000    1.394
 406400.000    1.438
 406450.000    1.357
 406500.000    1.401
 406550.000    1.395
 406600.000    1.422
 406650.000    1.357
 406700.000    1.440
 406750.000    1.388
 406800.000    1.425
 406850.000    1.445
 406900.000    1.379
 406950.000    1.362
 407000.000    1.388
 407050.000    1.419
 407100.000    1.428
 407150.000    1.433
 407200.000    1.392
 407250.000    1.432
 407300.000    1.417
 407350.000    1.367
 407400.000    1.363
 407450.000    1.417
 407500.000    1.381
 407550.000    1.387
 407600.000    1.427
 407650.000    1.351
 407700.000    1.412
 407750.000    1.404
 407800.000    1.383
 407850.000    1.344
 407900.000    1.457
 407950.000    1.376
 408000.000    1.331
 408050.000    1.379
 408100.000    1.388
 408150.000    1.399
 408200.000    1.452
 408250.000    1.360
 408300.000    1.433
 408350.000    1.391
 408400.000    1.360
 408450.000    1.398
 408500.000    1.418
 408550.000    1.433
 408600.000    1.347
 408650.000    1.357
 408700.000    1.369
 408750.000    1.415
 408800.000    1.327
 408850.000    1.457
 408900.000    1.345
 408950.000    1.401
 409000.000    1.378
 409050.000    1.395
 409100.000    1.388
 409150.000    1.358
 409200.000    1.358
 409250.000    1.385
 409300.000    1.408
 409350.000    1.368
 409400.000    1.411
 409450.000    1.398
 409500.000    1.384
 409550.000    1.331
 409600.000    1.408
 409650.000    1.364
 409700.000    1.443
 409750.000    1.405
 409800.000    1.367
 409850.000    1.302
 409900.000    1.409
 409950.000    1.412
 410000.000    1.347
 410050.000    1.481
 410100.000    1.438
 410150.000    1.357
 410200.000    1.335
 410250.000    1.392
 410300.000    1.367
 410350.000    1.338
 410400.000    1.396
 410450.000    1.354
 410500.000    1.391
 410550.000    1.432
 410600.000    1.467
 410650.000    1.455
 410700.000    1.348
 410750.000    1.426
 410800.000    1.402
 410850.000    1.331
 410900.000    1.354
 410950.000    1.382
 411000.000    1.369
 411050.000    1.373
 411100.000    1.376
 411150.000    1.380
 411200.000    1.355
 411250.000    1.425
 411300.000    1.447
 411350.000    1.399
 411400.000    1.409
 411450.000    1.535
 411500.000    1.405
 411550.000    1.343
 411600.000    1.334
 411650.000    1.424
 411700.000    1.452
 411750.000    1.400
 411800.000    1.410
 411850.000    1.480
 411900.000    1.462
 411950.000    1.346
 412000.000    1.420
 412050.000    1.403
 412100.000    1.373
 412150.000    1.371
 412200.000    1.375
 412250.000    1.411
 412300.000    1.409
 412350.000    1.390
 412400.000    1.423
 412450.000    1.359
 412500.000    1.417
 412550.000    1.473
 412600.000    1.436
 412650.000    1.435
 412700.000    1.413
 412750.000    1.480
 412800.000    1.403
 412850.000    1.366
 412900.000    1.397
 412950.000    1.442
 413000.000    1.421
 413050.000    1.359
 413100.000    1.409
 413150.000    1.434
 413200.000    1.436
 413250.000    1.408
 413300.000    1.447
 413350.000    1.404
 413400.000    1.403
 413450.000    1.333
 413500.000    1.281
 413550.000    1.371
 413600.000    1.405
 413650.000    1.381
 413700.000    1.391
 413750.000    1.433
 413800.000    1.427
 413850.000    1.452
 413900.000    1.426
 413950.000    1.483
 414000.000    1.363
 414050.000    1.421
 414100.000    1.375
 414150.000    1.385
 414200.000    1.481
 414250.000    1.433
 414300.000    1.325
 414350.000    1.425
 414400.000    1.374
 414450.000    1.412
 414500.000    1.341
 414550.000    1.305
 414600.000    1.346
 414650.000    1.372
 414700.000    1.284
 414750.000    1.327
 414800.000    1.420
 414850.000    1.319
 414900.000    1.394
 414950.000    1.409
 415000.000    1.476
 415050.000    1.440
 415100.000    1.320
 415150.000    1.366
 415200.000    1.346
 415250.000    1.338
 415300.000    1.311
 415350.000    1.351
 415400.000    1.346
 415450.000    1.392
 415500.000    1.399
 415550.000    1.406
 415600.000    1.422
 415650.000    1.387
 415700.000    1.350
 415750.000    1.405
 415800.000    1.376
 415850.000    1.418
 415900.000    1.384
 415950.000    1.365
 416000.000    1.348
 416050.000    1.434
 416100.000    1.342
 416150.000    1.433
 416200.000    1.334
 416250.000    1.389
 416300.000    1.331
 416350.000    1.340
 416400.000    1.430
 416450.000    1.308
 416500.000    1.336
 416550.000    1.364
 416600.000    1.347
 416650.000    1.304
 416700.000    1.382
 416750.000    1.422
 416800.000    1.421
 416850.000    1.447
 416900.000    1.429
 416950.000    1.432
 417000.000    1.535
 417050.000    1.428
 417100.000    1.435
 417150.000    1.413
 417200.000    1.433
 417250.000    1.377
 417300.000    1.366
 417350.000    1.411
 417400.000    1.487
 417450.000    1.481
 417500.000    1.386
 417550.000    1.392
 417600.000    1.418
 417650.000    1.384
 417700.000    1.362
 417750.000    1.365
 417800.000    1.289
 417850.000    1.445
 417900.000    1.409
 417950.000    1.404
 418000.000    1.441
 418050.000    1.346
 418100.000    1.404
 418150.000    1.401
 418200.000    1.341
 418250.000    1.328
 418300.000    1.380
 418350.000    1.286
 418400.000    1.364
 418450.000    1.295
 418500.000    1.408
 418550.000    1.323
 418600.000    1.324
 418650.000    1.403
 418700.000    1.375
 418750.000    1.475
 418800.000    1.364
 418850.000    1.387
 418900.000    1.387
 418950.000    1.333
 419000.000    1.329
 419050.000    1.344
 419100.000    1.431
 419150.000    1.363
 419200.000    1.323
 419250.000    1.417
 419300.000    1.473
 419350.000    1.376
 419400.000    1.385
 419450.000    1.351
 419500.000    1.430
 419550.000    1.338
 419600.000    1.418
 419650.000    1.395
 419700.000    1.413
 419750.000    1.401
 419800.000    1.323
 419850.000    1.333
 419900.000    1.338
 419950.000    1.372
 420000.000    1.387
 420050.000    1.373
 420100.000    1.375
 420150.000    1.338
 420200.000    1.451
 420250.000    1.376
 420300.000    1.385
 420350.000    1.419
 420400.000    1.418
 420450.000    1.412
 420500.000    1.470
 420550.000    1.395
 420600.000    1.350
 420650.000    1.414
 420700.000    1.401
 420750.000    1.417
 420800.000    1.370
 420850.000    1.391
 420900.000    1.445
 420950.000    1.376
 421000.000    1.355
 421050.000    1.383
 421100.000    1.397
 421150.000    1.391
 421200.000    1.411
 421250.000    1.442
 421300.000    1.315
 421350.000    1.389
 421400.000    1.398
 421450.000    1.403
 421500.000    1.366
 421550.000    1.408
 421600.000    1.459
 421650.000    1.342
 421700.000    1.397
 421750.000    1.421
 421800.000    1.397
 421850.000    1.344
 421900.000    1.350
 421950.000    1.356
 422000.000    1.388
 422050.000    1.383
 422100.000    1.431
 422150.000    1.358
 422200.000    1.395
 422250.000    1.455
 422300.000    1.411
 422350.000    1.450
 422400.000    1.387
 422450.000    1.342
 422500.000    1.342
 422550.000    1.477
 422600.000    1.359
 422650.000    1.469
 422700.000    1.399
 422750.000    1.334
 422800.000    1.386
 422850.000    1.347
 422900.000    1.420
 422950.000    1.375
 423000.000    1.461
 423050.000    1.395
 423100.000    1.480
 423150.000    1.372
 423200.000    1.416
 423250.000    1.352
 423300.000    1.406
 423350.000    1.440
 423400.000    1.430
 423450.000    1.401
 423500.000    1.368
 423550.000    1.341
 423600.000    1.365
 423650.000    1.420
 423700.000    1.387
 423750.000    1.325
 423800.000    1.333
 423850.000    1.441
 423900.000    1.364
 423950.000    1.382
 424000.000    1.355
 424050.000    1.302
 424100.000    1.388
 424150.000    1.437
 424200.000    1.443
 424250.000    1.379
 424300.000    1.369
 424350.000    1.389
 424400.000    1.331
 424450.000    1.374
 424500.000    1.451
 424550.000    1.405
 424600.000    1.390
 424650.000    1.394
 424700.000    1.402
 424750.000    1.420
 424800.000    1.432
 424850.000    1.462
 424900.000    1.422
 424950.000    1.317
 425000.000    1.463
 425050.000    1.400
 425100.000    1.451
 425150.000    1.372
 425200.000    1.355
 425250.000    1.342
 425300.000    1.432
 425350.000    1.497
 425400.000    1.507
 425450.000    1.415
 425500.000    1.422
 425550.000    1.465
 425600.000    1.356
 425650.000    1.343
 425700.000    1.442
 425750.000    1.384
 425800.000    1.418
 425850.000    1.347
 425900.000    1.448
 425950.000    1.412
 426000.000    1.388
 426050.000    1.490
 426100.000    1.432
 426150.000    1.467
 426200.000    1.410
 426250.000    1.477
 426300.000    1.481
 426350.000    1.452
 426400.000    1.407
 426450.000    1.311
 426500.000    1.527
 426550.000    1.461
 426600.000    1.414
 426650.000    1.360
 426700.000    1.441
 426750.000    1.488
 426800.000    1.482
 426850.000    1.409
 426900.000    1.449
 426950.000    1.462
 427000.000    1.456
 427050.000    1.421
 427100.000    1.410
 427150.000    1.386
 427200.000    1.397
 427250.000    1.429
 427300.000    1.388
 427350.000    1.405
 427400.000    1.441
 427450.000    1.375
 427500.000    1.376
 427550.000    1.419
 427600.000    1.376
 427650.000    1.404
 427700.000    1.445
 427750.000    1.449
 427800.000    1.409
 427850.000    1.470
 427900.000    1.438
 427950.000    1.453
 428000.000    1.409
 428050.000    1.460
 428100.000    1.434
 428150.000    1.377
 428200.000    1.391
 428250.000    1.342
 428300.000    1.404
 428350.000    1.365
 428400.000    1.359
 428450.000    1.381
 428500.000    1.402
 428550.000    1.324
 428600.000    1.373
 428650.000    1.320
 428700.000    1.408
 428750.000    1.361
 428800.000    1.427
 428850.000    1.399
 428900.000    1.366
 428950.000    1.394
 429000.000    1.331
 429050.000    1.422
 429100.000    1.403
 429150.000    1.391
 429200.000    1.430
 429250.000    1.378
 429300.000    1.418
 429350.000    1.350
 429400.000    1.386
 429450.000    1.396
 429500.000    1.418
 429550.000    1.341
 429600.000    1.412
 429650.000    1.363
 429700.000    1.397
 429750.000    1.327
 429800.000    1.359
 429850.000    1.399
 429900.000    1.361
 429950.000    1.332
 430000.000    1.348
 430050.000    1.339
 430100.000    1.348
 430150.000    1.350
 430200.000    1.422
 430250.000    1.449
 430300.000    1.391
 430350.000    1.484
 430400.000    1.389
 430450.000    1.411
 430500.000    1.416
 430550.000    1.466
 430600.000    1.383
 430650.000    1.393
 430700.000    1.411
 430750.000    1.402
 430800.000    1.455
 430850.000    1.403
 430900.000    1.368
 430950.000    1.402
 431000.000    1.387
 431050.000    1.421
 431100.000    1.426
 431150.000    1.383
 431200.000    1.477
 431250.000    1.435
 431300.000    1.381
 431350.000    1.403
 431400.000    1.416
 431450.000    1.412
 431500.000    1.401
 431550.000    1.449
 431600.000    1.475
 431650.000    1.358
 431700.000    1.443
 431750.000    1.427
 431800.000    1.423
 431850.000    1.399
 431900.000    1.407
 431950.000    1.391
 432000.000    1.394
 432050.000    1.413
 432100.000    1.383
 432150.000    1.484
 432200.000    1.421
 432250.000    1.417
 432300.000    1.420
 432350.000    1.442
 432400.000    1.413
 432450.000    1.320
 432500.000    1.386
 432550.000    1.353
 432600.000    1.369
 432650.000    1.394
 432700.000    1.410
 432750.000    1.403
 432800.000    1.381
 432850.000    1.435
 432900.000    1.352
 432950.000    1.354
 433000.000    1.422
 433050.000    1.452
 433100.000    1.391
 433150.000    1.421
 433200.000    1.398
 433250.000    1.459
 433300.000    1.433
 433350.000    1.397
 433400.000    1.416
 433450.000    1.470
 433500.000    1.382
 433550.000    1.399
 433600.000    1.485
 433650.000    1.408
 433700.000    1.365
 433750.000    1.422
 433800.000    1.371
 433850.000    1.379
 433900.000    1.402
 433950.000    1.368
 434000.000    1.338
 434050.000    1.417
 434100.000    1.376
 434150.000    1.391
 434200.000    1.391
 434250.000    1.408
 434300.000    1.388
 434350.000    1.379
 434400.000    1.438
 434450.000    1.400
 434500.000    1.337
 434550.000    1.356
 434600.000    1.365
 434650.000    1.476
 434700.000    1.348
 434750.000    1.407
 434800.000    1.379
 434850.000    1.315
 434900.000    1.334
 434950.000    1.399
 435000.000    1.325
 435050.000    1.374
 435100.000    1.367
 435150.000    1.350
 435200.000    1.362
 435250.000    1.405
 435300.000    1.343
 435350.000    1.375
 435400.000    1.425
 435450.000    1.355
 435500.000    1.380
 435550.000    1.381
 435600.000    1.393
 435650.000    1.340
 435700.000    1.348
 435750.000    1.403
 435800.000    1.426
 435850.000    1.398
 435900.000    1.456
 435950.000    1.395
 436000.000    1.357
 436050.000    1.446
 436100.000    1.369
 436150.000    1.402
 436200.000    1.436
 436250.000    1.388
 436300.000    1.359
 436350.000    1.427
 436400.000    1.321
 436450.000    1.400
 436500.000    1.338
 436550.000    1.478
 436600.000    1.500
 436650.000    1.470
 436700.000    1.383
 436750.000    1.389
 436800.000    1.401
 436850.000    1.434
 436900.000    1.394
 436950.000    1.494
 437000.000    1.400
 437050.000    1.462
 437100.000    1.461
 437150.000    1.454
 437200.000    1.417
 437250.000    1.344
 437300.000    1.349
 437350.000    1.402
 437400.000    1.447
 437450.000    1.393
 437500.000    1.436
 437550.000    1.376
 437600.000    1.328
 437650.000    1.397
 437700.000    1.378
 437750.000    1.371
 437800.000    1.391
 437850.000    1.463
 437900.000    1.373
 437950.000    1.412
 438000.000    1.399
 438050.000    1.424
 438100.000    1.415
 438150.000    1.429
 438200.000    1.458
 438250.000    1.424
 438300.000    1.435
 438350.000    1.458
 438400.000    1.469
 438450.000    1.405
 438500.000    1.477
 438550.000    1.402
 438600.000    1.451
 438650.000    1.458
 438700.000    1.387
 438750.000    1.457
 438800.000    1.376
 438850.000    1.418
 438900.000    1.362
 438950.000    1.436
 439000.000    1.372
 439050.000    1.383
 439100.000    1.361
 439150.000    1.370
 439200.000    1.423
 439250.000    1.493
 439300.000    1.409
 439350.000    1.463
 439400.000    1.390
 439450.000    1.307
 439500.000    1.394
 439550.000    1.414
 439600.000    1.486
 439650.000    1.373
 439700.000    1.359
 439750.000    1.409
 439800.000    1.441
 439850.000    1.369
 439900.000    1.384
 439950.000    1.455
 440000.000    1.464
 440050.000    1.477
 440100.000    1.456
 440150.000    1.432
 440200.000    1.407
 440250.000    1.364
 440300.000    1.386
 440350.000    1.422
 440400.000    1.402
 440450.000    1.469
 440500.000    1.420
 440550.000    1.365
 440600.000    1.422
 440650.000    1.397
 440700.000    1.418
 440750.000    1.449
 440800.000    1.372
 440850.000    1.378
 440900.000    1.377
 440950.000    1.442
 441000.000    1.450
 441050.000    1.318
 441100.000    1.308
 441150.000    1.442
 441200.000    1.341
 441250.000    1.415
 441300.000    1.398
 441350.000    1.427
 441400.000    1.449
 441450.000    1.439
 441500.000    1.405
 441550.000    1.372
 441600.000    1.444
 441650.000    1.398
 441700.000    1.399
 441750.000    1.408
 441800.000    1.366
 441850.000    1.365
 441900.000    1.426
 441950.000    1.358
 442000.000    1.433
 442050.000    1.387
 442100.000    1.408
 442150.000    1.452
 442200.000    1.462
 442250.000    1.384
 442300.000    1.467
 442350.000    1.403
 442400.000    1.372
 442450.000    1.463
 442500.000    1.419
 442550.000    1.372
 442600.000    1.381
 442650.000    1.403
 442700.000    1.424
 442750.000    1.416
 442800.000    1.370
 442850.000    1.450
 442900.000    1.442
 442950.000    1.413
 443000.000    1.355
 443050.000    1.433
 443100.000    1.348
 443150.000    1.437
 443200.000    1.457
 443250.000    1.499
 443300.000    1.409
 443350.000    1.431
 443400.000    1.421
 443450.000    1.390
 443500.000    1.354
 443550.000    1.468
 443600.000    1.434
 443650.000    1.409
 443700.000    1.410
 443750.000    1.343
 443800.000    1.360
 443850.000    1.423
 443900.000    1.417
 443950.000    1.398
 444000.000    1.414
 444050.000    1.382
 444100.000    1.377
 444150.000    1.437
 444200.000    1.393
 444250.000    1.318
 444300.000    1.455
 444350.000    1.372
 444400.000    1.394
 444450.000    1.414
 444500.000    1.447
 444550.000    1.360
 444600.000    1.422
 444650.000    1.301
 444700.000    1.420
 444750.000    1.468
 444800.000    1.404
 444850.000    1.357
 444900.000    1.318
 444950.000    1.404
 445000.000    1.448
 445050.000    1.306
 445100.000    1.471
 445150.000    1.404
 445200.000    1.385
 445250.000    1.414
 445300.000    1.420
 445350.000    1.384
 445400.000    1.409
 445450.000    1.364
 445500.000    1.407
 445550.000    1.386
 445600.000    1.387
 445650.000    1.403
 445700.000    1.363
 445750.000    1.400
 445800.000    1.393
 445850.000    1.443
 445900.000    1.392
 445950.000    1.423
 446000.000    1.389
 446050.000    1.398
 446100.000    1.425
 446150.000    1.365
 446200.000    1.391
 446250.000    1.337
 446300.000    1.410
 446350.000    1.399
 446400.000    1.325
 446450.000    1.380
 446500.000    1.353
 446550.000    1.476
 446600.000    1.388
 446650.000    1.354
 446700.000    1.389
 446750.000    1.382
 446800.000    1.484
 446850.000    1.364
 446900.000    1.315
 446950.000    1.299
 447000.000    1.369
 447050.000    1.371
 447100.000    1.395
 447150.000    1.354
 447200.000    1.349
 447250.000    1.309
 447300.000    1.352
 447350.000    1.382
 447400.000    1.384
 447450.000    1.376
 447500.000    1.358
 447550.000    1.292
 447600.000    1.353
 447650.000    1.391
 447700.000    1.327
 447750.000    1.322
 447800.000    1.391
 447850.000    1.304
 447900.000    1.369
 447950.000    1.309
 448000.000    1.339
 448050.000    1.364
 448100.000    1.243
 448150.000    1.331
 448200.000    1.364
 448250.000    1.425
 448300.000    1.402
 448350.000    1.459
 448400.000    1.358
 448450.000    1.330
 448500.000    1.427
 448550.000    1.361
 448600.000    1.403
 448650.000    1.334
 448700.000    1.345
 448750.000    1.354
 448800.000    1.351
 448850.000    1.294
 448900.000    1.335
 448950.000    1.379
 449000.000    1.301
 449050.000    1.341
 449100.000    1.497
 449150.000    1.325
 449200.000    1.296
 449250.000    1.363
 449300.000    1.314
 449350.000    1.332
 449400.000    1.308
 449450.000    1.322
 449500.000    1.316
 449550.000    1.328
 449600.000    1.280
 449650.000    1.257
 449700.000    1.342
 449750.000    1.328
 449800.000    1.358
 449850.000    1.352
 449900.000    1.250
 449950.000    1.290
 450000.000    1.399
 450050.000    1.368
 450100.000    1.325
 450150.000    1.358
 450200.000    1.262
 450250.000    1.379
 450300.000    1.308
 450350.000    1.416
 450400.000    1.358
 450450.000    1.314
 450500.000    1.370
 450550.000    1.466
 450600.000    1.395
 450650.000    1.348
 450700.000    1.458
 450750.000    1.445
 450800.000    1.467
 450850.000    1.375
 450900.000    1.489
 450950.000    1.435
 451000.000    1.510
 451050.000    1.377
 451100.000    1.432
 451150.000    1.379
 451200.000    1.414
 451250.000    1.357
 451300.000    1.378
 451350.000    1.476
 451400.000    1.311
 451450.000    1.544
 451500.000    1.462
 451550.000    1.423
 451600.000    1.363
 451650.000    1.373
 451700.000    1.471
 451750.000    1.475
 451800.000    1.443
 451850.000    1.435
 451900.000    1.359
 451950.000    1.423
 452000.000    1.376
 452050.000    1.429
 452100.000    1.278
 452150.000    1.360
 452200.000    1.436
 452250.000    1.402
 452300.000    1.453
 452350.000    1.425
 452400.000    1.348
 452450.000    1.351
 452500.000    1.355
 452550.000    1.374
 452600.000    1.480
 452650.000    1.374
 452700.000    1.362
 452750.000    1.455
 452800.000    1.422
 452850.000    1.464
 452900.000    1.392
 452950.000    1.346
 453000.000    1.425
 453050.000    1.389
 453100.000    1.408
 453150.000    1.393
 453200.000    1.415
 453250.000    1.397
 453300.000    1.424
 453350.000    1.397
 453400.000    1.382
 453450.000    1.392
 453500.000    1.414
 453550.000    1.411
 453600.000    1.357
 453650.000    1.433
 453700.000    1.371
 453750.000    1.327
 453800.000    1.420
 453850.000    1.403
 453900.000    1.360
 453950.000    1.402
 454000.000    1.488
 454050.000    1.455
 454100.000    1.422
 454150.000    1.370
 454200.000    1.376
 454250.000    1.438
 454300.000    1.348
 454350.000    1.368
 454400.000    1.307
 454450.000    1.424
 454500.000    1.365
 454550.000    1.438
 454600.000    1.393
 454650.000    1.359
 454700.000    1.434
 454750.000    1.401
 454800.000    1.464
 454850.000    1.390
 454900.000    1.468
 454950.000    1.450
 455000.000    1.459
 455050.000    1.485
 455100.000    1.428
 455150.000    1.419
 455200.000    1.406
 455250.000    1.429
 455300.000    1.326
 455350.000    1.315
 455400.000    1.446
 455450.000    1.364
 455500.000    1.417
 455550.000    1.306
 455600.000    1.340
 455650.000    1.421
 455700.000    1.351
 455750.000    1.319
 455800.000    1.367
 455850.000    1.315
 455900.000    1.288
 455950.000    1.307
 456000.000    1.406
 456050.000    1.412
 456100.000    1.370
 456150.000    1.326
 456200.000    1.357
 456250.000    1.324
 456300.000    1.368
 456350.000    1.295
 456400.000    1.309
 456450.000    1.395
 456500.000    1.355
 456550.000    1.335
 456600.000    1.281
 456650.000    1.281
 456700.000    1.422
 456750.000    1.405
 456800.000    1.313
 456850.000    1.337
 456900.000    1.330
 456950.000    1.315
 457000.000    1.329
 457050.000    1.415
 457100.000    1.330
 457150.000    1.284
 457200.000    1.324
 457250.000    1.374
 457300.000    1.442
 457350.000    1.382
 457400.000    1.327
 457450.000    1.369
 457500.000    1.345
 457550.000    1.321
 457600.000    1.353
 457650.000    1.334
 457700.000    1.373
 457750.000    1.335
 457800.000    1.372
 457850.000    1.382
 457900.000    1.351
 457950.000    1.400
 458000.000    1.292
 458050.000    1.386
 458100.000    1.314
 458150.000    1.342
 458200.000    1.360
 458250.000    1.344
 458300.000    1.430
 458350.000    1.347
 458400.000    1.401
 458450.000    1.353
 458500.000    1.256
 458550.000    1.306
 458600.000    1.334
 458650.000    1.360
 458700.000    1.316
 458750.000    1.360
 458800.000    1.348
 458850.000    1.316
 458900.000    1.322
 458950.000    1.497
 459000.000    1.364
 459050.000    1.318
 459100.000    1.354
 459150.000    1.367
 459200.000    1.466
 459250.000    1.389
 459300.000    1.336
 459350.000    1.398
 459400.000    1.409
 459450.000    1.340
 459500.000    1.336
 459550.000    1.303
 459600.000    1.367
 459650.000    1.290
 459700.000    1.316
 459750.000    1.355
 459800.000    1.400
 459850.000    1.336
 459900.000    1.383
 459950.000    1.308
 460000.000    1.330
 460050.000    1.340
 460100.000    1.386
 460150.000    1.347
 460200.000    1.313
 460250.000    1.367
 460300.000    1.340
 460350.000    1.400
 460400.000    1.293
 460450.000    1.392
 460500.000    1.350
 460550.000    1.383
 460600.000    1.345
 460650.000    1.376
 460700.000    1.358
 460750.000    1.370
 460800.000    1.330
 460850.000    1.306
 460900.000    1.304
 460950.000    1.424
 461000.000    1.426
 461050.000    1.398
 461100.000    1.364
 461150.000    1.441
 461200.000    1.378
 461250.000    1.353
 461300.000    1.393
 461350.000    1.367
 461400.000    1.287
 461450.000    1.338
 461500.000    1.382
 461550.000    1.320
 461600.000    1.315
 461650.000    1.315
 461700.000    1.395
 461750.000    1.389
 461800.000    1.324
 461850.000    1.372
 461900.000    1.387
 461950.000    1.286
 462000.000    1.394
 462050.000    1.364
 462100.000    1.370
 462150.000    1.340
 462200.000    1.379
 462250.000    1.350
 462300.000    1.256
 462350.000    1.326
 462400.000    1.325
 462450.000    1.307
 462500.000    1.289
 462550.000    1.317
 462600.000    1.370
 462650.000    1.426
 462700.000    1.364
 462750.000    1.282
 462800.000    1.368
 462850.000    1.330
 462900.000    1.364
 462950.000    1.387
 463000.000    1.373
 463050.000    1.349
 463100.000    1.372
 463150.000    1.286
 463200.000    1.380
 463250.000    1.341
 463300.000    1.359
 463350.000    1.379
 463400.000    1.380
 463450.000    1.272
 463500.000    1.306
 463550.000    1.313
 463600.000    1.284
 463650.000    1.347
 463700.000    1.362
 463750.000    1.363
 463800.000    1.335
 463850.000    1.409
 463900.000    1.308
 463950.000    1.339
 464000.000    1.320
 464050.000    1.394
 464100.000    1.336
 464150.000    1.358
 464200.000    1.413
 464250.000    1.339
 464300.000    1.361
 464350.000    1.325
 464400.000    1.392
 464450.000    1.353
 464500.000    1.390
 464550.000    1.378
 464600.000    1.370
 464650.000    1.395
 464700.000    1.359
 464750.000    1.360
 464800.000    1.377
 464850.000    1.329
 464900.000    1.336
 464950.000    1.319
 465000.000    1.297
 465050.000    1.400
 465100.000    1.326
 465150.000    1.343
 465200.000    1.384
 465250.000    1.333
 465300.000    1.441
 465350.000    1.415
 465400.000    1.318
 465450.000    1.383
 465500.000    1.376
 465550.000    1.414
 465600.000    1.435
 465650.000    1.372
 465700.000    1.334
 465750.000    1.362
 465800.000    1.344
 465850.000    1.369
 465900.000    1.304
 465950.000    1.370
 466000.000    1.384
 466050.000    1.393
 466100.000    1.307
 466150.000    1.359
 466200.000    1.394
 466250.000    1.345
 466300.000    1.296
 466350.000    1.315
 466400.000    1.387
 466450.000    1.383
 466500.000    1.399
 466550.000    1.346
 466600.000    1.294
 466650.000    1.370
 466700.000    1.311
 466750.000    1.374
 466800.000    1.321
 466850.000    1.394
 466900.000    1.328
 466950.000    1.421
 467000.000    1.357
 467050.000    1.364
 467100.000    1.333
 467150.000    1.370
 467200.000    1.440
 467250.000    1.365
 467300.000    1.393
 467350.000    1.437
 467400.000    1.390
 467450.000    1.328
 467500.000    1.317
 467550.000    1.391
 467600.000    1.362
 467650.000    1.372
 467700.000    1.428
 467750.000    1.410
 467800.000    1.364
 467850.000    1.354
 467900.000    1.337
 467950.000    1.331
 468000.000    1.345
 468050.000    1.363
 468100.000    1.342
 468150.000    1.424
 468200.000    1.373
 468250.000    1.370
 468300.000    1.353
 468350.000    1.423
 468400.000    1.341
 468450.000    1.371
 468500.000    1.355
 468550.000    1.338
 468600.000    1.492
 468650.000    1.436
 468700.000    1.363
 468750.000    1.415
 468800.000    1.440
 468850.000    1.347
 468900.000    1.417
 468950.000    1.386
 469000.000    1.424
 469050.000    1.351
 469100.000    1.371
 469150.000    1.394
 469200.000    1.350
 469250.000    1.409
 469300.000    1.386
 469350.000    1.337
 469400.000    1.416
 469450.000    1.409
 469500.000    1.484
 469550.000    1.393
 469600.000    1.344
 469650.000    1.349
 469700.000    1.377
 469750.000    1.385
 469800.000    1.355
 469850.000    1.375
 469900.000    1.410
 469950.000    1.377
 470000.000    1.455
 470050.000    1.420
 470100.000    1.403
 470150.000    1.358
 470200.000    1.358
 470250.000    1.404
 470300.000    1.333
 470350.000    1.278
 470400.000    1.277
 470450.000    1.367
 470500.000    1.423
 470550.000    1.340
 470600.000    1.252
 470650.000    1.402
 470700.000    1.453
 470750.000    1.457
 470800.000    1.405
 470850.000    1.452
 470900.000    1.346
 470950.000    1.274
 471000.000    1.384
 471050.000    1.408
 471100.000    1.374
 471150.000    1.431
 471200.000    1.349
 471250.000    1.365
 471300.000    1.364
 471350.000    1.328
 471400.000    1.384
 471450.000    1.334
 471500.000    1.420
 471550.000    1.462
 471600.000    1.384
 471650.000    1.284
 471700.000    1.357
 471750.000    1.424
 471800.000    1.347
 471850.000    1.383
 471900.000    1.362
 471950.000    1.351
 472000.000    1.356
 472050.000    1.351
 472100.000    1.342
 472150.000    1.360
 472200.000    1.368
 472250.000    1.360
 472300.000    1.368
 472350.000    1.332
 472400.000    1.408
 472450.000    1.343
 472500.000    1.428
 472550.000    1.376
 472600.000    1.396
 472650.000    1.452
 472700.000    1.391
 472750.000    1.441
 472800.000    1.363
 472850.000    1.298
 472900.000    1.381
 472950.000    1.418
 473000.000    1.408
 473050.000    1.338
 473100.000    1.315
 473150.000    1.388
 473200.000    1.448
 473250.000    1.328
 473300.000    1.411
 473350.000    1.361
 473400.000    1.340
 473450.000    1.384
 473500.000    1.382
 473550.000    1.308
 473600.000    1.399
 473650.000    1.330
 473700.000    1.347
 473750.000    1.374
 473800.000    1.432
 473850.000    1.286
 473900.000    1.348
 473950.000    1.371
 474000.000    1.325
 474050.000    1.339
 474100.000    1.273
 474150.000    1.374
 474200.000    1.362
 474250.000    1.405
 474300.000    1.368
 474350.000    1.340
 474400.000    1.398
 474450.000    1.402
 474500.000    1.383
 474550.000    1.359
 474600.000    1.427
 474650.000    1.338
 474700.000    1.365
 474750.000    1.418
 474800.000    1.421
 474850.000    1.312
 474900.000    1.304
 474950.000    1.364
 475000.000    1.325
 475050.000    1.372
 475100.000    1.356
 475150.000    1.352
 475200.000    1.380
 475250.000    1.447
 475300.000    1.371
 475350.000    1.362
 475400.000    1.303
 475450.000    1.338
 475500.000    1.336
 475550.000    1.352
 475600.000    1.362
 475650.000    1.379
 475700.000    1.391
 475750.000    1.302
 475800.000    1.339
 475850.000    1.348
 475900.000    1.325
 475950.000    1.362
 476000.000    1.331
 476050.000    1.338
 476100.000    1.367
 476150.000    1.307
 476200.000    1.301
 476250.000    1.394
 476300.000    1.375
 476350.000    1.437
 476400.000    1.432
 476450.000    1.330
 476500.000    1.334
 476550.000    1.363
 476600.000    1.393
 476650.000    1.433
 476700.000    1.386
 476750.000    1.334
 476800.000    1.428
 476850.000    1.412
 476900.000    1.445
 476950.000    1.423
 477000.000    1.325
 477050.000    1.397
 477100.000    1.333
 477150.000    1.254
 477200.000    1.375
 477250.000    1.334
 477300.000    1.358
 477350.000    1.353
 477400.000    1.355
 477450.000    1.449
 477500.000    1.448
 477550.000    1.363
 477600.000    1.381
 477650.000    1.397
 477700.000    1.274
 477750.000    1.479
 477800.000    1.398
 477850.000    1.366
 477900.000    1.376
 477950.000    1.403
 478000.000    1.417
 478050.000    1.361
 478100.000    1.377
 478150.000    1.370
 478200.000    1.472
 478250.000    1.376
 478300.000    1.345
 478350.000    1.430
 478400.000    1.342
 478450.000    1.415
 478500.000    1.224
 478550.000    1.407
 478600.000    1.370
 478650.000    1.369
 478700.000    1.399
 478750.000    1.268
 478800.000    1.371
 478850.000    1.420
 478900.000    1.364
 478950.000    1.316
 479000.000    1.394
 479050.000    1.426
 479100.000    1.359
 479150.000    1.414
 479200.000    1.404
 479250.000    1.426
 479300.000    1.392
 479350.000    1.340
 479400.000    1.389
 479450.000    1.316
 479500.000    1.312
 479550.000    1.338
 479600.000    1.322
 479650.000    1.196
 479700.000    1.222
 479750.000    1.264
 479800.000    1.315
 479850.000    1.262
 479900.000    1.289
 479950.000    1.315
 480000.000    1.409
 480050.000    1.412
 480100.000    1.406
 480150.000    1.392
 480200.000    1.388
 480250.000    1.404
 480300.000    1.385
 480350.000    1.364
 480400.000    1.373
 480450.000    1.318
 480500.000    1.358
 480550.000    1.335
 480600.000    1.357
 480650.000    1.341
 480700.000    1.377
 480750.000    1.294
 480800.000    1.405
 480850.000    1.365
 480900.000    1.373
 480950.000    1.392
 481000.000    1.450
 481050.000    1.437
 481100.000    1.407
 481150.000    1.382
 481200.000    1.386
 481250.000    1.478
 481300.000    1.362
 481350.000    1.381
 481400.000    1.419
 481450.000    1.335
 481500.000    1.367
 481550.000    1.426
 481600.000    1.404
 481650.000    1.362
 481700.000    1.410
 481750.000    1.402
 481800.000    1.416
 481850.000    1.371
 481900.000    1.391
 481950.000    1.321
 482000.000    1.452
 482050.000    1.374
 482100.000    1.384
 482150.000    1.319
 482200.000    1.425
 482250.000    1.444
 482300.000    1.434
 482350.000    1.443
 482400.000    1.456
 482450.000    1.378
 482500.000    1.419
 482550.000    1.309
 482600.000    1.364
 482650.000    1.365
 482700.000    1.349
 482750.000    1.372
 482800.000    1.298
 482850.000    1.436
 482900.000    1.410
 482950.000    1.355
 483000.000    1.360
 483050.000    1.393
 483100.000    1.383
 483150.000    1.257
 483200.000    1.454
 483250.000    1.342
 483300.000    1.374
 483350.000    1.336
 483400.000    1.414
 483450.000    1.407
 483500.000    1.398
 483550.000    1.408
 483600.000    1.471
 483650.000    1.374
 483700.000    1.392
 483750.000    1.381
 483800.000    1.419
 483850.000    1.453
 483900.000    1.389
 483950.000    1.426
 484000.000    1.368
 484050.000    1.381
 484100.000    1.415
 484150.000    1.394
 484200.000    1.403
 484250.000    1.360
 484300.000    1.443
 484350.000    1.365
 484400.000    1.333
 484450.000    1.376
 484500.000    1.425
 484550.000    1.404
 484600.000    1.432
 484650.000    1.413
 484700.000    1.411
 484750.000    1.426
 484800.000    1.339
 484850.000    1.405
 484900.000    1.396
 484950.000    1.477
 485000.000    1.340
 485050.000    1.414
 485100.000    1.340
 485150.000    1.404
 485200.000    1.357
 485250.000    1.389
 485300.000    1.443
 485350.000    1.345
 485400.000    1.380
 485450.000    1.404
 485500.000    1.408
 485550.000    1.388
 485600.000    1.304
 485650.000    1.416
 485700.000    1.346
 485750.000    1.389
 485800.000    1.421
 485850.000    1.374
 485900.000    1.365
 485950.000    1.359
 486000.000    1.378
 486050.000    1.425
 486100.000    1.425
 486150.000    1.414
 486200.000    1.314
 486250.000    1.403
 486300.000    1.451
 486350.000    1.345
 486400.000    1.423
 486450.000    1.419
 486500.000    1.398
 486550.000    1.338
 486600.000    1.419
 486650.000    1.418
 486700.000    1.413
 486750.000    1.433
 486800.000    1.404
 486850.000    1.335
 486900.000    1.449
 486950.000    1.342
 487000.000    1.418
 487050.000    1.345
 487100.000    1.417
 487150.000    1.380
 487200.000    1.411
 487250.000    1.460
 487300.000    1.308
 487350.000    1.321
 487400.000    1.378
 487450.000    1.458
 487500.000    1.387
 487550.000    1.347
 487600.000    1.344
 487650.000    1.400
 487700.000    1.390
 487750.000    1.330
 487800.000    1.359
 487850.000    1.377
 487900.000    1.392
 487950.000    1.482
 488000.000    1.353
 488050.000    1.432
 488100.000    1.408
 488150.000    1.416
 488200.000    1.471
 488250.000    1.426
 488300.000    1.414
 488350.000    1.404
 488400.000    1.321
 488450.000    1.349
 488500.000    1.335
 488550.000    1.419
 488600.000    1.350
 488650.000    1.335
 488700.000    1.322
 488750.000    1.353
 488800.000    1.409
 488850.000    1.446
 488900.000    1.450
 488950.000    1.359
 489000.000    1.381
 489050.000    1.418
 489100.000    1.373
 489150.000    1.326
 489200.000    1.422
 489250.000    1.336
 489300.000    1.340
 489350.000    1.393
 489400.000    1.372
 489450.000    1.427
 489500.000    1.341
 489550.000    1.361
 489600.000    1.328
 489650.000    1.420
 489700.000    1.334
 489750.000    1.436
 489800.000    1.447
 489850.000    1.406
 489900.000    1.369
 489950.000    1.362
 490000.000    1.364
 490050.000    1.262
 490100.000    1.336
 490150.000    1.433
 490200.000    1.347
 490250.000    1.333
 490300.000    1.412
 490350.000    1.467
 490400.000    1.413
 490450.000    1.390
 490500.000    1.381
 490550.000    1.381
 490600.000    1.392
 490650.000    1.412
 490700.000    1.429
 490750.000    1.358
 490800.000    1.394
 490850.000    1.402
 490900.000    1.381
 490950.000    1.384
 491000.000    1.359
 491050.000    1.426
 491100.000    1.432
 491150.000    1.392
 491200.000    1.390
 491250.000    1.440
 491300.000    1.423
 491350.000    1.398
 491400.000    1.446
 491450.000    1.388
 491500.000    1.477
 491550.000    1.415
 491600.000    1.370
 491650.000    1.388
 491700.000    1.479
 491750.000    1.437
 491800.000    1.382
 491850.000    1.387
 491900.000    1.427
 491950.000    1.406
 492000.000    1.390
 492050.000    1.386
 492100.000    1.363
 492150.000    1.400
 492200.000    1.407
 492250.000    1.387
 492300.000    1.376
 492350.000    1.372
 492400.000    1.327
 492450.000    1.410
 492500.000    1.405
 492550.000    1.403
 492600.000    1.409
 492650.000    1.407
 492700.000    1.404
 492750.000    1.433
 492800.000    1.416
 492850.000    1.353
 492900.000    1.468
 492950.000    1.363
 493000.000    1.402
 493050.000    1.362
 493100.000    1.486
 493150.000    1.377
 493200.000    1.384
 493250.000    1.344
 493300.000    1.400
 493350.000    1.372
 493400.000    1.319
 493450.000    1.388
 493500.000    1.376
 493550.000    1.487
 493600.000    1.367
 493650.000    1.317
 493700.000    1.296
 493750.000    1.417
 493800.000    1.356
 493850.000    1.310
 493900.000    1.349
 493950.000    1.441
 494000.000    1.366
 494050.000    1.434
 494100.000    1.306
 494150.000    1.318
 494200.000    1.371
 494250.000    1.362
 494300.000    1.425
 494350.000    1.364
 494400.000    1.384
 494450.000    1.412
 494500.000    1.358
 494550.000    1.405
 494600.000    1.418
 494650.000    1.377
 494700.000    1.387
 494750.000    1.442
 494800.000    1.403
 494850.000    1.416
 494900.000    1.358
 494950.000    1.409
 495000.000    1.377
 495050.000    1.398
 495100.000    1.358
 495150.000    1.493
 495200.000    1.442
 495250.000    1.354
 495300.000    1.372
 495350.000    1.364
 495400.000    1.423
 495450.000    1.400
 495500.000    1.424
 495550.000    1.340
 495600.000    1.407
 495650.000    1.359
 495700.000    1.383
 495750.000    1.377
 495800.000    1.382
 495850.000    1.359
 495900.000    1.490
 495950.000    1.405
 496000.000    1.386
 496050.000    1.448
 496100.000    1.417
 496150.000    1.368
 496200.000    1.361
 496250.000    1.425
 496300.000    1.395
 496350.000    1.397
 496400.000    1.378
 496450.000    1.382
 496500.000    1.348
 496550.000    1.362
 496600.000    1.278
 496650.000    1.395
 496700.000    1.323
 496750.000    1.407
 496800.000    1.342
 496850.000    1.346
 496900.000    1.358
 496950.000    1.354
 497000.000    1.347
 497050.000    1.339
 497100.000    1.370
 497150.000    1.268
 497200.000    1.385
 497250.000    1.405
 497300.000    1.370
 497350.000    1.381
 497400.000    1.359
 497450.000    1.405
 497500.000    1.298
 497550.000    1.396
 497600.000    1.401
 497650.000    1.320
 497700.000    1.323
 497750.000    1.372
 497800.000    1.361
 497850.000    1.395
 497900.000    1.372
 497950.000    1.371
 498000.000    1.419
 498050.000    1.407
 498100.000    1.366
 498150.000    1.345
 498200.000    1.345
 498250.000    1.354
 498300.000    1.433
 498350.000    1.376
 498400.000    1.363
 498450.000    1.378
 498500.000    1.356
 498550.000    1.423
 498600.000    1.375
 498650.000    1.404
 498700.000    1.374
 498750.000    1.392
 498800.000    1.375
 498850.000    1.406
 498900.000    1.343
 498950.000    1.351
 499000.000    1.420
 499050.000    1.452
 499100.000    1.366
 499150.000    1.410
 499200.000    1.389
 499250.000    1.384
 499300.000    1.388
 499350.000    1.429
 499400.000    1.370
 499450.000    1.301
 499500.000    1.358
 499550.000    1.482
 499600.000    1.344
 499650.000    1.364
 499700.000    1.375
 499750.000    1.357
 499800.000    1.402
 499850.000    1.379
 499900.000    1.408
 499950.000    1.367
 500000.000    1.317
