# Supplementary material for: Single-chain dimers from de novo immunoglobulins as robust scaffolds for multiple binding loops
Source: Nat Commun. 2023 Sep 23;14:5939. doi: 10.1038/s41467-023-41717-5 (PMC10517939; doi:10.1038/s41467-023-41717-5)
Supplement: Supplementary file 6 — Source data [file 41467_2023_41717_MOESM6_ESM.zip › SuppFig10d_scIg12+EF3d_02.txt]

# This file was created Tue Jul 12 12:29:57 2022
# Created by:
#                      :-) GROMACS - gmx pairdist, 2018 (-:
# 
# Executable:   /data/Software/gromacs-2018/bin/gmx
# Data prefix:  /data/Software/gromacs-2018
# Working dir:  /data/jrtcri/PROJECTS/design/grafting/sandwich_12/MD/molecular_dynamics/MD_models.list/0010
# Command line:
#   gmx pairdist -f md.imaged.rot.xtc -s solvated_ions.gro -b 100000 -o distave.xvg
# gmx pairdist is part of G R O M A C S:
#
# GROup of MAchos and Cynical Suckers
#
@    title "Minimum distance"
@    xaxis  label "Time (ps)"
@    yaxis  label "Distance (nm)"
@TYPE xy
@ view 0.15, 0.15, 0.75, 0.85
@ legend on
@ legend box on
@ legend loctype view
@ legend 0.78, 0.8
@ legend length 2
@ s0 legend "resnr 70"
 100000.000    1.123
 100050.000    1.008
 100100.000    0.984
 100150.000    1.066
 100200.000    0.984
 100250.000    1.102
 100300.000    1.059
 100350.000    0.818
 100400.000    0.996
 100450.000    1.030
 100500.000    1.002
 100550.000    1.031
 100600.000    1.037
 100650.000    1.182
 100700.000    1.098
 100750.000    1.050
 100800.000    1.024
 100850.000    1.053
 100900.000    0.841
 100950.000    0.897
 101000.000    0.865
 101050.000    1.005
 101100.000    1.152
 101150.000    1.181
 101200.000    0.896
 101250.000    0.745
 101300.000    0.939
 101350.000    0.947
 101400.000    1.069
 101450.000    1.015
 101500.000    0.998
 101550.000    1.189
 101600.000    0.980
 101650.000    0.912
 101700.000    0.963
 101750.000    1.154
 101800.000    1.087
 101850.000    1.123
 101900.000    1.201
 101950.000    1.195
 102000.000    1.030
 102050.000    0.841
 102100.000    0.976
 102150.000    0.926
 102200.000    1.049
 102250.000    1.135
 102300.000    1.104
 102350.000    1.105
 102400.000    1.075
 102450.000    1.097
 102500.000    1.204
 102550.000    0.985
 102600.000    1.010
 102650.000    0.962
 102700.000    1.301
 102750.000    1.285
 102800.000    1.286
 102850.000    1.276
 102900.000    1.249
 102950.000    1.214
 103000.000    1.327
 103050.000    1.295
 103100.000    1.242
 103150.000    1.285
 103200.000    1.333
 103250.000    1.295
 103300.000    1.184
 103350.000    1.311
 103400.000    1.281
 103450.000    1.321
 103500.000    1.332
 103550.000    1.248
 103600.000    1.326
 103650.000    1.283
 103700.000    1.257
 103750.000    1.289
 103800.000    1.305
 103850.000    1.269
 103900.000    1.264
 103950.000    1.220
 104000.000    1.287
 104050.000    1.351
 104100.000    1.323
 104150.000    1.285
 104200.000    1.253
 104250.000    1.259
 104300.000    1.290
 104350.000    1.192
 104400.000    1.315
 104450.000    1.347
 104500.000    1.307
 104550.000    1.259
 104600.000    1.267
 104650.000    1.284
 104700.000    1.262
 104750.000    1.263
 104800.000    1.370
 104850.000    1.217
 104900.000    1.288
 104950.000    1.146
 105000.000    1.162
 105050.000    1.201
 105100.000    1.322
 105150.000    1.288
 105200.000    1.246
 105250.000    1.238
 105300.000    1.310
 105350.000    1.229
 105400.000    1.263
 105450.000    1.288
 105500.000    1.266
 105550.000    1.238
 105600.000    1.279
 105650.000    1.263
 105700.000    1.301
 105750.000    1.252
 105800.000    1.290
 105850.000    1.200
 105900.000    1.200
 105950.000    1.234
 106000.000    1.222
 106050.000    1.249
 106100.000    1.260
 106150.000    1.278
 106200.000    1.342
 106250.000    1.281
 106300.000    1.274
 106350.000    1.173
 106400.000    1.168
 106450.000    1.258
 106500.000    1.238
 106550.000    1.150
 106600.000    1.205
 106650.000    1.166
 106700.000    1.267
 106750.000    1.167
 106800.000    1.283
 106850.000    1.227
 106900.000    1.204
 106950.000    1.137
 107000.000    1.157
 107050.000    1.228
 107100.000    1.221
 107150.000    1.225
 107200.000    1.228
 107250.000    1.286
 107300.000    1.218
 107350.000    1.230
 107400.000    1.267
 107450.000    1.266
 107500.000    1.228
 107550.000    1.236
 107600.000    1.251
 107650.000    1.309
 107700.000    1.287
 107750.000    1.209
 107800.000    1.199
 107850.000    1.277
 107900.000    1.219
 107950.000    1.201
 108000.000    1.207
 108050.000    1.242
 108100.000    1.245
 108150.000    1.284
 108200.000    1.235
 108250.000    1.179
 108300.000    1.113
 108350.000    1.115
 108400.000    1.149
 108450.000    1.097
 108500.000    1.107
 108550.000    1.205
 108600.000    1.231
 108650.000    1.279
 108700.000    1.314
 108750.000    1.182
 108800.000    1.206
 108850.000    1.233
 108900.000    1.234
 108950.000    1.187
 109000.000    1.196
 109050.000    1.311
 109100.000    1.133
 109150.000    1.192
 109200.000    1.247
 109250.000    1.230
 109300.000    1.257
 109350.000    1.173
 109400.000    1.226
 109450.000    1.206
 109500.000    1.193
 109550.000    1.254
 109600.000    1.189
 109650.000    1.227
 109700.000    1.274
 109750.000    1.279
 109800.000    1.260
 109850.000    1.165
 109900.000    1.231
 109950.000    1.133
 110000.000    1.104
 110050.000    1.182
 110100.000    1.220
 110150.000    1.132
 110200.000    1.177
 110250.000    1.206
 110300.000    1.261
 110350.000    1.219
 110400.000    1.181
 110450.000    1.163
 110500.000    1.262
 110550.000    1.214
 110600.000    1.300
 110650.000    1.188
 110700.000    1.131
 110750.000    1.210
 110800.000    1.144
 110850.000    1.190
 110900.000    1.104
 110950.000    1.067
 111000.000    1.208
 111050.000    1.161
 111100.000    1.059
 111150.000    1.148
 111200.000    1.197
 111250.000    1.297
 111300.000    1.273
 111350.000    1.187
 111400.000    1.195
 111450.000    1.239
 111500.000    1.167
 111550.000    1.376
 111600.000    1.313
 111650.000    1.164
 111700.000    1.104
 111750.000    1.279
 111800.000    1.243
 111850.000    1.063
 111900.000    1.204
 111950.000    1.163
 112000.000    1.261
 112050.000    1.274
 112100.000    1.225
 112150.000    1.335
 112200.000    1.278
 112250.000    1.258
 112300.000    1.199
 112350.000    1.104
 112400.000    1.184
 112450.000    1.211
 112500.000    1.217
 112550.000    1.249
 112600.000    1.229
 112650.000    1.174
 112700.000    1.241
 112750.000    1.241
 112800.000    1.304
 112850.000    1.091
 112900.000    1.147
 112950.000    1.098
 113000.000    1.225
 113050.000    1.185
 113100.000    1.194
 113150.000    1.237
 113200.000    1.165
 113250.000    1.161
 113300.000    1.097
 113350.000    1.220
 113400.000    1.269
 113450.000    1.175
 113500.000    1.124
 113550.000    1.048
 113600.000    1.336
 113650.000    1.137
 113700.000    1.229
 113750.000    1.268
 113800.000    1.175
 113850.000    1.262
 113900.000    1.164
 113950.000    1.202
 114000.000    1.180
 114050.000    1.140
 114100.000    1.205
 114150.000    1.266
 114200.000    1.162
 114250.000    1.233
 114300.000    1.257
 114350.000    1.105
 114400.000    1.081
 114450.000    1.240
 114500.000    1.248
 114550.000    1.013
 114600.000    1.024
 114650.000    1.267
 114700.000    1.300
 114750.000    1.286
 114800.000    1.194
 114850.000    1.206
 114900.000    1.172
 114950.000    1.193
 115000.000    1.241
 115050.000    1.369
 115100.000    1.177
 115150.000    1.102
 115200.000    1.242
 115250.000    1.120
 115300.000    1.145
 115350.000    1.106
 115400.000    1.007
 115450.000    1.276
 115500.000    1.232
 115550.000    1.103
 115600.000    1.270
 115650.000    1.258
 115700.000    1.156
 115750.000    1.289
 115800.000    1.225
 115850.000    1.243
 115900.000    1.254
 115950.000    1.224
 116000.000    1.222
 116050.000    1.254
 116100.000    1.233
 116150.000    1.223
 116200.000    1.262
 116250.000    1.223
 116300.000    1.355
 116350.000    1.130
 116400.000    1.146
 116450.000    1.268
 116500.000    1.308
 116550.000    1.302
 116600.000    1.220
 116650.000    1.186
 116700.000    1.235
 116750.000    1.322
 116800.000    1.284
 116850.000    1.248
 116900.000    1.199
 116950.000    1.310
 117000.000    1.188
 117050.000    1.151
 117100.000    1.209
 117150.000    1.112
 117200.000    1.207
 117250.000    1.202
 117300.000    1.162
 117350.000    1.177
 117400.000    1.197
 117450.000    1.211
 117500.000    1.191
 117550.000    1.097
 117600.000    1.188
 117650.000    1.299
 117700.000    1.294
 117750.000    1.264
 117800.000    1.123
 117850.000    1.401
 117900.000    1.333
 117950.000    1.307
 118000.000    1.166
 118050.000    1.252
 118100.000    1.297
 118150.000    1.247
 118200.000    1.194
 118250.000    1.277
 118300.000    1.338
 118350.000    1.291
 118400.000    1.250
 118450.000    1.247
 118500.000    1.223
 118550.000    1.246
 118600.000    1.244
 118650.000    1.254
 118700.000    1.356
 118750.000    1.203
 118800.000    1.274
 118850.000    1.292
 118900.000    1.314
 118950.000    1.303
 119000.000    1.291
 119050.000    1.236
 119100.000    1.202
 119150.000    1.163
 119200.000    1.357
 119250.000    1.328
 119300.000    1.169
 119350.000    1.306
 119400.000    1.261
 119450.000    1.211
 119500.000    1.228
 119550.000    1.261
 119600.000    1.195
 119650.000    1.107
 119700.000    1.283
 119750.000    1.184
 119800.000    1.105
 119850.000    1.156
 119900.000    1.215
 119950.000    1.172
 120000.000    1.197
 120050.000    1.219
 120100.000    1.236
 120150.000    1.188
 120200.000    1.167
 120250.000    1.172
 120300.000    1.217
 120350.000    1.192
 120400.000    1.190
 120450.000    1.070
 120500.000    1.157
 120550.000    1.205
 120600.000    1.230
 120650.000    1.129
 120700.000    1.305
 120750.000    1.364
 120800.000    1.264
 120850.000    1.196
 120900.000    1.294
 120950.000    1.248
 121000.000    1.286
 121050.000    1.246
 121100.000    1.295
 121150.000    1.245
 121200.000    1.250
 121250.000    1.163
 121300.000    1.298
 121350.000    1.281
 121400.000    1.222
 121450.000    1.129
 121500.000    1.269
 121550.000    1.222
 121600.000    1.281
 121650.000    1.304
 121700.000    1.298
 121750.000    1.225
 121800.000    1.196
 121850.000    1.280
 121900.000    1.123
 121950.000    1.269
 122000.000    1.273
 122050.000    1.202
 122100.000    1.333
 122150.000    1.275
 122200.000    1.291
 122250.000    1.167
 122300.000    1.359
 122350.000    1.301
 122400.000    1.253
 122450.000    1.257
 122500.000    1.324
 122550.000    1.269
 122600.000    1.356
 122650.000    1.123
 122700.000    1.149
 122750.000    1.277
 122800.000    1.213
 122850.000    1.219
 122900.000    1.285
 122950.000    1.383
 123000.000    1.342
 123050.000    1.218
 123100.000    1.347
 123150.000    1.346
 123200.000    1.256
 123250.000    1.229
 123300.000    1.230
 123350.000    1.180
 123400.000    1.295
 123450.000    1.172
 123500.000    1.176
 123550.000    1.315
 123600.000    1.186
 123650.000    1.319
 123700.000    1.200
 123750.000    1.166
 123800.000    1.005
 123850.000    1.176
 123900.000    1.055
 123950.000    1.254
 124000.000    1.142
 124050.000    1.238
 124100.000    1.207
 124150.000    1.267
 124200.000    1.218
 124250.000    1.161
 124300.000    1.137
 124350.000    1.312
 124400.000    1.150
 124450.000    0.927
 124500.000    0.870
 124550.000    0.981
 124600.000    1.127
 124650.000    1.054
 124700.000    1.240
 124750.000    1.240
 124800.000    1.203
 124850.000    1.226
 124900.000    1.236
 124950.000    1.193
 125000.000    1.190
 125050.000    1.085
 125100.000    1.092
 125150.000    1.307
 125200.000    1.072
 125250.000    1.338
 125300.000    1.280
 125350.000    1.122
 125400.000    1.236
 125450.000    1.211
 125500.000    1.168
 125550.000    0.972
 125600.000    1.141
 125650.000    1.132
 125700.000    1.226
 125750.000    1.196
 125800.000    1.182
 125850.000    1.207
 125900.000    1.161
 125950.000    1.217
 126000.000    1.212
 126050.000    1.230
 126100.000    1.192
 126150.000    1.257
 126200.000    1.284
 126250.000    1.288
 126300.000    1.252
 126350.000    1.187
 126400.000    1.226
 126450.000    1.365
 126500.000    1.220
 126550.000    1.191
 126600.000    1.129
 126650.000    1.162
 126700.000    1.200
 126750.000    1.308
 126800.000    1.238
 126850.000    1.246
 126900.000    1.111
 126950.000    1.187
 127000.000    1.262
 127050.000    1.108
 127100.000    1.315
 127150.000    1.279
 127200.000    1.145
 127250.000    1.158
 127300.000    1.198
 127350.000    1.300
 127400.000    1.304
 127450.000    1.364
 127500.000    1.092
 127550.000    1.164
 127600.000    1.288
 127650.000    1.227
 127700.000    1.127
 127750.000    1.179
 127800.000    1.174
 127850.000    1.157
 127900.000    1.156
 127950.000    1.343
 128000.000    1.215
 128050.000    1.219
 128100.000    1.187
 128150.000    1.251
 128200.000    1.110
 128250.000    1.218
 128300.000    1.288
 128350.000    1.181
 128400.000    1.258
 128450.000    1.272
 128500.000    1.212
 128550.000    1.134
 128600.000    1.243
 128650.000    1.293
 128700.000    1.210
 128750.000    1.153
 128800.000    1.136
 128850.000    1.232
 128900.000    1.248
 128950.000    1.225
 129000.000    1.259
 129050.000    1.258
 129100.000    1.255
 129150.000    1.198
 129200.000    1.187
 129250.000    1.249
 129300.000    1.261
 129350.000    1.217
 129400.000    1.181
 129450.000    1.145
 129500.000    1.257
 129550.000    1.245
 129600.000    1.186
 129650.000    1.282
 129700.000    1.291
 129750.000    1.223
 129800.000    1.132
 129850.000    1.271
 129900.000    1.219
 129950.000    1.166
 130000.000    1.187
 130050.000    1.152
 130100.000    1.186
 130150.000    1.247
 130200.000    1.231
 130250.000    1.177
 130300.000    1.229
 130350.000    1.171
 130400.000    1.241
 130450.000    1.273
 130500.000    1.192
 130550.000    1.167
 130600.000    1.232
 130650.000    1.203
 130700.000    1.235
 130750.000    1.171
 130800.000    1.260
 130850.000    1.224
 130900.000    1.156
 130950.000    1.273
 131000.000    1.105
 131050.000    1.034
 131100.000    1.097
 131150.000    1.194
 131200.000    1.233
 131250.000    1.178
 131300.000    1.167
 131350.000    1.172
 131400.000    1.152
 131450.000    1.159
 131500.000    1.106
 131550.000    1.141
 131600.000    1.108
 131650.000    1.129
 131700.000    1.136
 131750.000    1.146
 131800.000    1.159
 131850.000    1.050
 131900.000    1.138
 131950.000    1.096
 132000.000    1.092
 132050.000    1.156
 132100.000    1.190
 132150.000    1.201
 132200.000    1.162
 132250.000    1.188
 132300.000    1.174
 132350.000    1.216
 132400.000    1.142
 132450.000    1.216
 132500.000    1.227
 132550.000    1.163
 132600.000    1.113
 132650.000    1.096
 132700.000    1.174
 132750.000    1.177
 132800.000    1.201
 132850.000    1.227
 132900.000    1.157
 132950.000    1.281
 133000.000    1.090
 133050.000    1.167
 133100.000    1.243
 133150.000    1.183
 133200.000    1.135
 133250.000    1.194
 133300.000    1.112
 133350.000    1.157
 133400.000    1.198
 133450.000    1.141
 133500.000    1.134
 133550.000    1.080
 133600.000    1.189
 133650.000    1.281
 133700.000    1.165
 133750.000    1.199
 133800.000    1.198
 133850.000    0.965
 133900.000    1.146
 133950.000    1.134
 134000.000    1.121
 134050.000    1.232
 134100.000    1.109
 134150.000    1.005
 134200.000    1.233
 134250.000    1.250
 134300.000    1.205
 134350.000    1.191
 134400.000    1.115
 134450.000    1.012
 134500.000    1.075
 134550.000    1.122
 134600.000    1.159
 134650.000    1.006
 134700.000    1.203
 134750.000    1.158
 134800.000    1.106
 134850.000    1.091
 134900.000    1.085
 134950.000    1.018
 135000.000    1.127
 135050.000    1.032
 135100.000    1.161
 135150.000    1.260
 135200.000    1.188
 135250.000    1.201
 135300.000    1.338
 135350.000    1.194
 135400.000    0.977
 135450.000    1.369
 135500.000    1.085
 135550.000    1.186
 135600.000    1.281
 135650.000    1.226
 135700.000    1.175
 135750.000    1.289
 135800.000    1.228
 135850.000    1.122
 135900.000    0.900
 135950.000    0.907
 136000.000    1.158
 136050.000    0.932
 136100.000    0.971
 136150.000    0.765
 136200.000    0.950
 136250.000    1.002
 136300.000    0.927
 136350.000    1.117
 136400.000    1.075
 136450.000    1.129
 136500.000    1.247
 136550.000    1.140
 136600.000    1.145
 136650.000    1.142
 136700.000    1.102
 136750.000    1.191
 136800.000    1.254
 136850.000    1.273
 136900.000    1.233
 136950.000    1.033
 137000.000    1.106
 137050.000    1.008
 137100.000    0.910
 137150.000    1.216
 137200.000    1.151
 137250.000    1.263
 137300.000    1.134
 137350.000    1.225
 137400.000    1.038
 137450.000    1.077
 137500.000    0.990
 137550.000    0.984
 137600.000    1.132
 137650.000    1.097
 137700.000    1.172
 137750.000    1.227
 137800.000    1.270
 137850.000    1.172
 137900.000    1.108
 137950.000    1.175
 138000.000    1.142
 138050.000    1.117
 138100.000    1.013
 138150.000    1.133
 138200.000    1.153
 138250.000    1.012
 138300.000    1.129
 138350.000    1.188
 138400.000    1.230
 138450.000    1.266
 138500.000    1.178
 138550.000    1.191
 138600.000    1.204
 138650.000    1.109
 138700.000    1.246
 138750.000    1.290
 138800.000    1.392
 138850.000    1.231
 138900.000    1.313
 138950.000    1.310
 139000.000    1.226
 139050.000    1.116
 139100.000    1.204
 139150.000    1.201
 139200.000    1.288
 139250.000    1.171
 139300.000    1.311
 139350.000    1.353
 139400.000    1.284
 139450.000    1.258
 139500.000    1.095
 139550.000    1.323
 139600.000    1.135
 139650.000    1.118
 139700.000    1.000
 139750.000    1.040
 139800.000    0.979
 139850.000    1.032
 139900.000    0.927
 139950.000    0.861
 140000.000    0.901
 140050.000    1.058
 140100.000    1.024
 140150.000    0.955
 140200.000    1.117
 140250.000    0.964
 140300.000    1.065
 140350.000    0.997
 140400.000    1.098
 140450.000    0.964
 140500.000    1.269
 140550.000    1.188
 140600.000    1.027
 140650.000    1.184
 140700.000    1.163
 140750.000    1.154
 140800.000    1.115
 140850.000    1.208
 140900.000    1.133
 140950.000    1.156
 141000.000    1.102
 141050.000    1.168
 141100.000    1.102
 141150.000    1.183
 141200.000    1.285
 141250.000    1.211
 141300.000    1.225
 141350.000    1.155
 141400.000    1.302
 141450.000    1.197
 141500.000    1.121
 141550.000    1.122
 141600.000    1.157
 141650.000    1.172
 141700.000    1.121
 141750.000    1.116
 141800.000    1.171
 141850.000    1.092
 141900.000    1.178
 141950.000    1.098
 142000.000    1.109
 142050.000    1.111
 142100.000    1.192
 142150.000    1.143
 142200.000    1.285
 142250.000    1.179
 142300.000    1.155
 142350.000    1.209
 142400.000    1.239
 142450.000    1.254
 142500.000    1.209
 142550.000    1.175
 142600.000    1.154
 142650.000    1.250
 142700.000    1.206
 142750.000    1.169
 142800.000    1.130
 142850.000    1.173
 142900.000    1.167
 142950.000    1.197
 143000.000    1.126
 143050.000    1.226
 143100.000    1.247
 143150.000    1.230
 143200.000    1.074
 143250.000    1.083
 143300.000    1.018
 143350.000    1.179
 143400.000    1.104
 143450.000    1.190
 143500.000    1.121
 143550.000    1.060
 143600.000    1.278
 143650.000    1.170
 143700.000    1.341
 143750.000    1.263
 143800.000    1.176
 143850.000    1.308
 143900.000    1.148
 143950.000    1.195
 144000.000    1.258
 144050.000    1.260
 144100.000    1.217
 144150.000    1.341
 144200.000    1.229
 144250.000    1.300
 144300.000    1.306
 144350.000    1.186
 144400.000    1.055
 144450.000    1.377
 144500.000    1.338
 144550.000    1.362
 144600.000    1.279
 144650.000    1.262
 144700.000    1.216
 144750.000    1.242
 144800.000    1.273
 144850.000    1.204
 144900.000    1.310
 144950.000    1.366
 145000.000    1.238
 145050.000    1.291
 145100.000    1.240
 145150.000    1.243
 145200.000    1.242
 145250.000    1.234
 145300.000    1.187
 145350.000    1.226
 145400.000    1.072
 145450.000    1.228
 145500.000    1.079
 145550.000    1.239
 145600.000    1.215
 145650.000    1.175
 145700.000    1.238
 145750.000    1.216
 145800.000    1.265
 145850.000    1.164
 145900.000    1.318
 145950.000    1.214
 146000.000    1.080
 146050.000    1.277
 146100.000    1.325
 146150.000    1.261
 146200.000    1.203
 146250.000    1.191
 146300.000    1.188
 146350.000    1.177
 146400.000    1.283
 146450.000    1.227
 146500.000    1.251
 146550.000    1.308
 146600.000    1.266
 146650.000    1.309
 146700.000    1.338
 146750.000    1.319
 146800.000    1.225
 146850.000    1.229
 146900.000    1.246
 146950.000    1.259
 147000.000    1.245
 147050.000    1.218
 147100.000    1.267
 147150.000    1.193
 147200.000    1.107
 147250.000    1.204
 147300.000    1.292
 147350.000    1.332
 147400.000    1.154
 147450.000    1.226
 147500.000    1.248
 147550.000    1.187
 147600.000    1.225
 147650.000    1.235
 147700.000    1.203
 147750.000    1.191
 147800.000    1.257
 147850.000    1.151
 147900.000    1.206
 147950.000    1.173
 148000.000    1.207
 148050.000    1.031
 148100.000    1.294
 148150.000    1.161
 148200.000    1.176
 148250.000    1.237
 148300.000    1.270
 148350.000    1.149
 148400.000    1.201
 148450.000    1.217
 148500.000    1.163
 148550.000    1.186
 148600.000    1.243
 148650.000    1.137
 148700.000    1.263
 148750.000    1.185
 148800.000    1.230
 148850.000    1.318
 148900.000    1.023
 148950.000    1.187
 149000.000    1.130
 149050.000    1.138
 149100.000    1.179
 149150.000    1.067
 149200.000    1.215
 149250.000    1.229
 149300.000    1.126
 149350.000    1.087
 149400.000    1.191
 149450.000    1.193
 149500.000    1.155
 149550.000    1.026
 149600.000    1.150
 149650.000    1.202
 149700.000    0.906
 149750.000    1.127
 149800.000    1.115
 149850.000    1.179
 149900.000    1.177
 149950.000    1.169
 150000.000    1.105
 150050.000    1.091
 150100.000    1.187
 150150.000    1.131
 150200.000    1.289
 150250.000    0.982
 150300.000    1.058
 150350.000    0.999
 150400.000    0.972
 150450.000    1.164
 150500.000    0.908
 150550.000    0.991
 150600.000    0.931
 150650.000    0.884
 150700.000    0.948
 150750.000    0.849
 150800.000    0.969
 150850.000    1.218
 150900.000    1.170
 150950.000    1.162
 151000.000    1.191
 151050.000    1.107
 151100.000    1.045
 151150.000    1.061
 151200.000    1.096
 151250.000    0.994
 151300.000    1.225
 151350.000    1.111
 151400.000    1.067
 151450.000    1.160
 151500.000    0.948
 151550.000    1.064
 151600.000    1.022
 151650.000    0.994
 151700.000    0.975
 151750.000    1.092
 151800.000    0.955
 151850.000    0.938
 151900.000    0.915
 151950.000    1.170
 152000.000    0.961
 152050.000    1.001
 152100.000    1.059
 152150.000    1.032
 152200.000    0.984
 152250.000    0.954
 152300.000    0.705
 152350.000    0.985
 152400.000    0.719
 152450.000    0.638
 152500.000    1.134
 152550.000    0.933
 152600.000    1.016
 152650.000    0.820
 152700.000    0.642
 152750.000    0.839
 152800.000    0.946
 152850.000    1.024
 152900.000    1.033
 152950.000    1.247
 153000.000    1.116
 153050.000    1.099
 153100.000    1.171
 153150.000    1.163
 153200.000    1.045
 153250.000    1.105
 153300.000    0.976
 153350.000    0.943
 153400.000    1.091
 153450.000    0.842
 153500.000    0.962
 153550.000    0.871
 153600.000    1.198
 153650.000    0.694
 153700.000    0.804
 153750.000    0.836
 153800.000    0.956
 153850.000    1.111
 153900.000    1.024
 153950.000    1.055
 154000.000    0.986
 154050.000    1.124
 154100.000    0.982
 154150.000    1.104
 154200.000    1.061
 154250.000    0.980
 154300.000    1.118
 154350.000    0.992
 154400.000    1.137
 154450.000    0.930
 154500.000    1.163
 154550.000    1.228
 154600.000    1.088
 154650.000    1.149
 154700.000    1.034
 154750.000    1.108
 154800.000    1.066
 154850.000    1.155
 154900.000    1.067
 154950.000    1.051
 155000.000    1.126
 155050.000    1.007
 155100.000    1.077
 155150.000    1.073
 155200.000    1.112
 155250.000    0.983
 155300.000    1.258
 155350.000    1.108
 155400.000    1.093
 155450.000    1.022
 155500.000    0.878
 155550.000    0.954
 155600.000    0.973
 155650.000    0.855
 155700.000    0.870
 155750.000    0.823
 155800.000    0.791
 155850.000    1.044
 155900.000    0.824
 155950.000    0.849
 156000.000    0.914
 156050.000    0.931
 156100.000    1.002
 156150.000    1.099
 156200.000    0.944
 156250.000    1.085
 156300.000    0.988
 156350.000    1.076
 156400.000    1.066
 156450.000    0.989
 156500.000    1.115
 156550.000    1.028
 156600.000    1.129
 156650.000    1.037
 156700.000    1.105
 156750.000    0.975
 156800.000    1.003
 156850.000    1.039
 156900.000    1.105
 156950.000    1.054
 157000.000    1.044
 157050.000    1.079
 157100.000    0.836
 157150.000    1.095
 157200.000    1.095
 157250.000    1.032
 157300.000    0.823
 157350.000    1.069
 157400.000    0.956
 157450.000    1.055
 157500.000    1.112
 157550.000    1.145
 157600.000    1.027
 157650.000    1.177
 157700.000    1.160
 157750.000    1.076
 157800.000    1.054
 157850.000    1.246
 157900.000    1.143
 157950.000    1.087
 158000.000    1.063
 158050.000    1.102
 158100.000    1.159
 158150.000    1.127
 158200.000    1.193
 158250.000    1.292
 158300.000    1.295
 158350.000    1.303
 158400.000    1.268
 158450.000    1.306
 158500.000    1.240
 158550.000    1.253
 158600.000    1.270
 158650.000    1.232
 158700.000    1.347
 158750.000    1.323
 158800.000    1.330
 158850.000    1.195
 158900.000    1.323
 158950.000    1.207
 159000.000    1.370
 159050.000    1.307
 159100.000    1.258
 159150.000    1.251
 159200.000    1.296
 159250.000    1.291
 159300.000    1.307
 159350.000    1.328
 159400.000    1.273
 159450.000    1.245
 159500.000    1.312
 159550.000    1.217
 159600.000    1.199
 159650.000    1.232
 159700.000    1.281
 159750.000    1.273
 159800.000    1.178
 159850.000    1.235
 159900.000    1.183
 159950.000    1.306
 160000.000    1.303
 160050.000    1.267
 160100.000    1.263
 160150.000    1.252
 160200.000    1.285
 160250.000    1.261
 160300.000    1.308
 160350.000    1.245
 160400.000    1.265
 160450.000    1.208
 160500.000    1.249
 160550.000    1.301
 160600.000    1.273
 160650.000    1.350
 160700.000    1.245
 160750.000    1.371
 160800.000    1.222
 160850.000    1.363
 160900.000    1.277
 160950.000    1.233
 161000.000    1.262
 161050.000    1.241
 161100.000    1.190
 161150.000    1.271
 161200.000    1.160
 161250.000    1.092
 161300.000    1.186
 161350.000    1.104
 161400.000    1.271
 161450.000    1.316
 161500.000    1.235
 161550.000    1.139
 161600.000    1.322
 161650.000    1.313
 161700.000    1.304
 161750.000    1.261
 161800.000    1.271
 161850.000    1.243
 161900.000    1.254
 161950.000    1.285
 162000.000    1.298
 162050.000    1.333
 162100.000    1.275
 162150.000    1.199
 162200.000    1.169
 162250.000    1.231
 162300.000    1.331
 162350.000    1.208
 162400.000    1.220
 162450.000    1.322
 162500.000    1.258
 162550.000    1.285
 162600.000    1.346
 162650.000    1.199
 162700.000    1.262
 162750.000    1.236
 162800.000    1.245
 162850.000    1.249
 162900.000    1.285
 162950.000    1.355
 163000.000    1.242
 163050.000    1.326
 163100.000    1.260
 163150.000    1.171
 163200.000    1.173
 163250.000    1.220
 163300.000    1.198
 163350.000    1.198
 163400.000    1.248
 163450.000    1.172
 163500.000    1.191
 163550.000    1.175
 163600.000    1.174
 163650.000    1.204
 163700.000    1.122
 163750.000    1.293
 163800.000    1.203
 163850.000    1.306
 163900.000    1.292
 163950.000    1.306
 164000.000    1.242
 164050.000    1.283
 164100.000    1.199
 164150.000    1.265
 164200.000    1.280
 164250.000    1.199
 164300.000    1.003
 164350.000    1.283
 164400.000    1.268
 164450.000    1.194
 164500.000    1.200
 164550.000    1.269
 164600.000    1.259
 164650.000    1.225
 164700.000    1.158
 164750.000    1.141
 164800.000    1.184
 164850.000    1.067
 164900.000    1.123
 164950.000    1.277
 165000.000    1.140
 165050.000    1.137
 165100.000    1.314
 165150.000    1.202
 165200.000    1.201
 165250.000    1.213
 165300.000    1.193
 165350.000    1.147
 165400.000    1.155
 165450.000    1.244
 165500.000    1.155
 165550.000    1.232
 165600.000    1.040
 165650.000    1.178
 165700.000    1.253
 165750.000    1.215
 165800.000    1.231
 165850.000    1.208
 165900.000    1.065
 165950.000    1.277
 166000.000    1.175
 166050.000    1.148
 166100.000    0.834
 166150.000    1.085
 166200.000    1.113
 166250.000    0.964
 166300.000    0.904
 166350.000    1.072
 166400.000    0.985
 166450.000    0.883
 166500.000    0.769
 166550.000    0.953
 166600.000    0.990
 166650.000    0.993
 166700.000    1.173
 166750.000    1.055
 166800.000    0.965
 166850.000    1.027
 166900.000    1.050
 166950.000    0.909
 167000.000    1.050
 167050.000    0.960
 167100.000    0.973
 167150.000    1.104
 167200.000    1.170
 167250.000    1.088
 167300.000    1.185
 167350.000    1.151
 167400.000    1.113
 167450.000    1.135
 167500.000    1.201
 167550.000    1.089
 167600.000    1.225
 167650.000    1.230
 167700.000    1.308
 167750.000    1.282
 167800.000    1.276
 167850.000    1.294
 167900.000    1.330
 167950.000    1.356
 168000.000    1.247
 168050.000    1.312
 168100.000    1.238
 168150.000    1.326
 168200.000    1.318
 168250.000    1.345
 168300.000    1.267
 168350.000    1.293
 168400.000    1.219
 168450.000    1.263
 168500.000    1.307
 168550.000    1.332
 168600.000    1.259
 168650.000    1.252
 168700.000    1.322
 168750.000    1.299
 168800.000    1.310
 168850.000    1.348
 168900.000    1.244
 168950.000    1.225
 169000.000    1.325
 169050.000    1.229
 169100.000    1.257
 169150.000    1.274
 169200.000    1.236
 169250.000    1.277
 169300.000    1.308
 169350.000    1.197
 169400.000    1.227
 169450.000    1.257
 169500.000    1.297
 169550.000    1.262
 169600.000    1.310
 169650.000    1.328
 169700.000    1.091
 169750.000    1.107
 169800.000    1.173
 169850.000    1.206
 169900.000    1.028
 169950.000    1.114
 170000.000    1.172
 170050.000    1.192
 170100.000    1.180
 170150.000    1.290
 170200.000    1.262
 170250.000    1.214
 170300.000    1.284
 170350.000    1.290
 170400.000    1.304
 170450.000    1.333
 170500.000    1.257
 170550.000    1.210
 170600.000    1.334
 170650.000    1.344
 170700.000    1.195
 170750.000    1.192
 170800.000    1.139
 170850.000    1.122
 170900.000    1.174
 170950.000    1.236
 171000.000    1.105
 171050.000    1.112
 171100.000    1.095
 171150.000    0.864
 171200.000    0.999
 171250.000    0.927
 171300.000    0.955
 171350.000    0.963
 171400.000    1.129
 171450.000    1.095
 171500.000    1.113
 171550.000    1.119
 171600.000    1.085
 171650.000    1.151
 171700.000    1.274
 171750.000    1.084
 171800.000    1.132
 171850.000    1.047
 171900.000    1.200
 171950.000    1.273
 172000.000    1.176
 172050.000    1.106
 172100.000    1.149
 172150.000    1.101
 172200.000    1.172
 172250.000    1.268
 172300.000    1.309
 172350.000    1.197
 172400.000    1.168
 172450.000    1.178
 172500.000    1.074
 172550.000    1.199
 172600.000    1.147
 172650.000    1.174
 172700.000    1.255
 172750.000    1.094
 172800.000    1.064
 172850.000    1.097
 172900.000    1.065
 172950.000    1.107
 173000.000    1.164
 173050.000    1.171
 173100.000    1.079
 173150.000    0.895
 173200.000    0.945
 173250.000    1.104
 173300.000    1.133
 173350.000    1.046
 173400.000    1.105
 173450.000    1.080
 173500.000    1.164
 173550.000    0.857
 173600.000    0.906
 173650.000    1.082
 173700.000    1.135
 173750.000    0.869
 173800.000    1.064
 173850.000    1.015
 173900.000    1.013
 173950.000    1.040
 174000.000    1.088
 174050.000    1.220
 174100.000    1.057
 174150.000    0.952
 174200.000    0.897
 174250.000    0.921
 174300.000    1.097
 174350.000    1.166
 174400.000    1.184
 174450.000    0.988
 174500.000    1.186
 174550.000    1.133
 174600.000    1.178
 174650.000    1.196
 174700.000    1.187
 174750.000    1.163
 174800.000    1.295
 174850.000    1.319
 174900.000    1.328
 174950.000    1.331
 175000.000    1.264
 175050.000    1.243
 175100.000    1.220
 175150.000    1.201
 175200.000    1.298
 175250.000    1.309
 175300.000    1.321
 175350.000    1.228
 175400.000    1.248
 175450.000    1.236
 175500.000    1.233
 175550.000    1.288
 175600.000    1.314
 175650.000    1.274
 175700.000    1.269
 175750.000    1.304
 175800.000    1.293
 175850.000    1.275
 175900.000    1.292
 175950.000    1.261
 176000.000    1.314
 176050.000    1.211
 176100.000    1.310
 176150.000    1.254
 176200.000    1.344
 176250.000    1.206
 176300.000    1.307
 176350.000    1.224
 176400.000    1.264
 176450.000    1.241
 176500.000    1.253
 176550.000    1.283
 176600.000    1.282
 176650.000    1.205
 176700.000    1.244
 176750.000    1.263
 176800.000    1.273
 176850.000    1.185
 176900.000    1.181
 176950.000    1.319
 177000.000    1.248
 177050.000    1.254
 177100.000    1.338
 177150.000    1.227
 177200.000    1.137
 177250.000    1.228
 177300.000    1.296
 177350.000    1.273
 177400.000    1.275
 177450.000    1.279
 177500.000    1.249
 177550.000    1.194
 177600.000    1.219
 177650.000    1.222
 177700.000    1.261
 177750.000    1.292
 177800.000    1.151
 177850.000    1.237
 177900.000    1.228
 177950.000    1.317
 178000.000    1.263
 178050.000    1.251
 178100.000    1.204
 178150.000    1.197
 178200.000    1.322
 178250.000    1.287
 178300.000    1.231
 178350.000    1.275
 178400.000    1.258
 178450.000    1.307
 178500.000    1.245
 178550.000    1.195
 178600.000    1.191
 178650.000    1.136
 178700.000    1.328
 178750.000    1.172
 178800.000    1.243
 178850.000    1.160
 178900.000    1.202
 178950.000    1.244
 179000.000    1.214
 179050.000    1.204
 179100.000    1.273
 179150.000    1.236
 179200.000    1.293
 179250.000    1.223
 179300.000    1.338
 179350.000    1.196
 179400.000    1.190
 179450.000    1.151
 179500.000    1.185
 179550.000    1.232
 179600.000    1.135
 179650.000    1.208
 179700.000    1.220
 179750.000    1.026
 179800.000    1.213
 179850.000    1.290
 179900.000    1.288
 179950.000    1.214
 180000.000    1.202
 180050.000    1.254
 180100.000    1.158
 180150.000    1.294
 180200.000    1.249
 180250.000    1.198
 180300.000    1.279
 180350.000    1.068
 180400.000    1.347
 180450.000    1.204
 180500.000    1.204
 180550.000    1.169
 180600.000    1.285
 180650.000    1.200
 180700.000    0.929
 180750.000    1.193
 180800.000    1.247
 180850.000    1.190
 180900.000    1.041
 180950.000    1.163
 181000.000    1.148
 181050.000    1.195
 181100.000    1.273
 181150.000    1.101
 181200.000    1.109
 181250.000    1.169
 181300.000    1.198
 181350.000    1.212
 181400.000    1.186
 181450.000    1.107
 181500.000    1.225
 181550.000    1.011
 181600.000    1.108
 181650.000    1.152
 181700.000    1.254
 181750.000    1.199
 181800.000    1.182
 181850.000    1.199
 181900.000    1.197
 181950.000    1.198
 182000.000    1.247
 182050.000    1.180
 182100.000    1.213
 182150.000    1.160
 182200.000    1.207
 182250.000    1.122
 182300.000    1.296
 182350.000    1.191
 182400.000    1.292
 182450.000    1.200
 182500.000    1.295
 182550.000    1.171
 182600.000    1.188
 182650.000    1.174
 182700.000    1.190
 182750.000    1.129
 182800.000    1.192
 182850.000    1.205
 182900.000    1.255
 182950.000    1.083
 183000.000    1.150
 183050.000    1.190
 183100.000    1.235
 183150.000    1.206
 183200.000    1.149
 183250.000    1.159
 183300.000    1.096
 183350.000    1.198
 183400.000    1.175
 183450.000    1.114
 183500.000    1.217
 183550.000    1.116
 183600.000    1.204
 183650.000    1.128
 183700.000    1.148
 183750.000    1.121
 183800.000    1.181
 183850.000    1.210
 183900.000    1.155
 183950.000    1.233
 184000.000    1.252
 184050.000    1.204
 184100.000    1.223
 184150.000    1.191
 184200.000    1.312
 184250.000    1.272
 184300.000    1.353
 184350.000    1.280
 184400.000    1.188
 184450.000    1.187
 184500.000    1.237
 184550.000    1.267
 184600.000    1.297
 184650.000    1.275
 184700.000    1.251
 184750.000    1.321
 184800.000    1.285
 184850.000    1.269
 184900.000    1.299
 184950.000    1.329
 185000.000    1.333
 185050.000    1.263
 185100.000    1.247
 185150.000    1.321
 185200.000    1.289
 185250.000    1.269
 185300.000    1.319
 185350.000    1.292
 185400.000    1.222
 185450.000    1.346
 185500.000    1.145
 185550.000    1.185
 185600.000    1.234
 185650.000    1.187
 185700.000    1.222
 185750.000    1.189
 185800.000    1.175
 185850.000    1.269
 185900.000    1.195
 185950.000    1.278
 186000.000    1.307
 186050.000    1.168
 186100.000    1.190
 186150.000    1.244
 186200.000    1.199
 186250.000    1.341
 186300.000    1.288
 186350.000    1.330
 186400.000    1.269
 186450.000    1.320
 186500.000    1.289
 186550.000    1.278
 186600.000    1.297
 186650.000    1.198
 186700.000    1.248
 186750.000    1.287
 186800.000    1.287
 186850.000    1.395
 186900.000    1.303
 186950.000    1.222
 187000.000    1.325
 187050.000    1.206
 187100.000    1.226
 187150.000    1.189
 187200.000    1.282
 187250.000    1.283
 187300.000    1.223
 187350.000    1.213
 187400.000    1.236
 187450.000    1.250
 187500.000    1.187
 187550.000    1.217
 187600.000    1.163
 187650.000    1.117
 187700.000    1.068
 187750.000    1.172
 187800.000    0.990
 187850.000    1.182
 187900.000    1.118
 187950.000    1.216
 188000.000    1.075
 188050.000    1.179
 188100.000    1.221
 188150.000    1.255
 188200.000    1.171
 188250.000    1.258
 188300.000    1.280
 188350.000    1.265
 188400.000    1.199
 188450.000    1.284
 188500.000    1.284
 188550.000    1.260
 188600.000    1.295
 188650.000    1.198
 188700.000    1.229
 188750.000    1.271
 188800.000    1.259
 188850.000    1.267
 188900.000    1.163
 188950.000    1.070
 189000.000    1.126
 189050.000    1.246
 189100.000    1.366
 189150.000    1.322
 189200.000    1.267
 189250.000    1.373
 189300.000    1.357
 189350.000    1.280
 189400.000    1.325
 189450.000    1.365
 189500.000    1.259
 189550.000    1.248
 189600.000    1.228
 189650.000    1.283
 189700.000    1.176
 189750.000    1.193
 189800.000    1.229
 189850.000    1.286
 189900.000    1.168
 189950.000    1.144
 190000.000    1.256
 190050.000    1.270
 190100.000    1.126
 190150.000    1.219
 190200.000    1.204
 190250.000    1.148
 190300.000    1.169
 190350.000    1.156
 190400.000    1.263
 190450.000    1.228
 190500.000    1.290
 190550.000    1.323
 190600.000    1.383
 190650.000    1.262
 190700.000    1.257
 190750.000    1.224
 190800.000    1.275
 190850.000    1.281
 190900.000    1.281
 190950.000    1.277
 191000.000    1.247
 191050.000    1.303
 191100.000    1.219
 191150.000    1.291
 191200.000    1.191
 191250.000    1.326
 191300.000    1.298
 191350.000    1.158
 191400.000    1.364
 191450.000    1.310
 191500.000    1.311
 191550.000    1.292
 191600.000    1.233
 191650.000    1.265
 191700.000    1.216
 191750.000    1.332
 191800.000    1.342
 191850.000    1.246
 191900.000    1.317
 191950.000    1.224
 192000.000    1.247
 192050.000    1.331
 192100.000    1.311
 192150.000    1.312
 192200.000    1.245
 192250.000    1.219
 192300.000    1.212
 192350.000    1.252
 192400.000    1.209
 192450.000    1.178
 192500.000    1.232
 192550.000    1.258
 192600.000    1.267
 192650.000    1.305
 192700.000    1.270
 192750.000    1.235
 192800.000    0.986
 192850.000    1.186
 192900.000    1.232
 192950.000    1.269
 193000.000    1.156
 193050.000    1.206
 193100.000    1.198
 193150.000    1.258
 193200.000    1.261
 193250.000    1.245
 193300.000    1.257
 193350.000    1.143
 193400.000    1.186
 193450.000    1.212
 193500.000    1.175
 193550.000    1.304
 193600.000    1.255
 193650.000    1.242
 193700.000    1.292
 193750.000    1.230
 193800.000    1.195
 193850.000    1.142
 193900.000    1.253
 193950.000    1.317
 194000.000    1.158
 194050.000    1.167
 194100.000    1.103
 194150.000    1.206
 194200.000    1.215
 194250.000    1.198
 194300.000    1.260
 194350.000    1.214
 194400.000    1.168
 194450.000    1.176
 194500.000    1.150
 194550.000    1.261
 194600.000    1.317
 194650.000    1.149
 194700.000    1.234
 194750.000    1.112
 194800.000    1.029
 194850.000    1.230
 194900.000    1.183
 194950.000    1.314
 195000.000    1.215
 195050.000    0.887
 195100.000    1.168
 195150.000    1.122
 195200.000    1.129
 195250.000    1.166
 195300.000    1.097
 195350.000    1.160
 195400.000    1.232
 195450.000    1.010
 195500.000    1.126
 195550.000    1.185
 195600.000    1.276
 195650.000    1.330
 195700.000    1.172
 195750.000    1.208
 195800.000    1.125
 195850.000    1.253
 195900.000    1.308
 195950.000    1.242
 196000.000    1.289
 196050.000    1.243
 196100.000    1.168
 196150.000    1.272
 196200.000    1.232
 196250.000    1.166
 196300.000    1.263
 196350.000    1.248
 196400.000    1.259
 196450.000    1.219
 196500.000    1.283
 196550.000    1.268
 196600.000    1.270
 196650.000    1.157
 196700.000    1.116
 196750.000    1.039
 196800.000    1.200
 196850.000    1.222
 196900.000    1.298
 196950.000    1.245
 197000.000    1.234
 197050.000    1.230
 197100.000    1.231
 197150.000    1.243
 197200.000    1.262
 197250.000    1.231
 197300.000    1.263
 197350.000    1.237
 197400.000    1.212
 197450.000    1.155
 197500.000    1.235
 197550.000    1.192
 197600.000    1.122
 197650.000    1.162
 197700.000    1.253
 197750.000    1.207
 197800.000    1.256
 197850.000    1.169
 197900.000    1.109
 197950.000    1.123
 198000.000    1.324
 198050.000    1.152
 198100.000    1.286
 198150.000    1.149
 198200.000    1.254
 198250.000    1.115
 198300.000    1.176
 198350.000    1.186
 198400.000    1.306
 198450.000    1.263
 198500.000    1.190
 198550.000    1.207
 198600.000    1.186
 198650.000    1.199
 198700.000    1.240
 198750.000    1.249
 198800.000    1.166
 198850.000    1.032
 198900.000    1.097
 198950.000    1.054
 199000.000    1.268
 199050.000    1.163
 199100.000    1.081
 199150.000    1.213
 199200.000    1.167
 199250.000    1.241
 199300.000    1.179
 199350.000    1.174
 199400.000    1.138
 199450.000    1.152
 199500.000    1.127
 199550.000    1.258
 199600.000    1.094
 199650.000    1.202
 199700.000    1.162
 199750.000    1.263
 199800.000    1.188
 199850.000    1.136
 199900.000    1.236
 199950.000    1.239
 200000.000    1.100
 200050.000    1.174
 200100.000    1.125
 200150.000    1.254
 200200.000    1.133
 200250.000    1.147
 200300.000    1.228
 200350.000    1.209
 200400.000    1.295
 200450.000    1.286
 200500.000    1.319
 200550.000    1.254
 200600.000    1.256
 200650.000    1.193
 200700.000    1.257
 200750.000    1.338
 200800.000    1.152
 200850.000    1.313
 200900.000    1.282
 200950.000    1.297
 201000.000    1.340
 201050.000    1.343
 201100.000    1.332
 201150.000    1.340
 201200.000    1.307
 201250.000    1.254
 201300.000    1.215
 201350.000    1.238
 201400.000    1.285
 201450.000    1.281
 201500.000    1.215
 201550.000    1.253
 201600.000    1.241
 201650.000    1.243
 201700.000    1.244
 201750.000    1.167
 201800.000    1.315
 201850.000    1.276
 201900.000    1.289
 201950.000    1.287
 202000.000    1.222
 202050.000    1.286
 202100.000    1.259
 202150.000    1.335
 202200.000    1.295
 202250.000    1.335
 202300.000    1.217
 202350.000    1.269
 202400.000    1.325
 202450.000    1.234
 202500.000    1.288
 202550.000    1.260
 202600.000    1.184
 202650.000    1.208
 202700.000    1.202
 202750.000    1.184
 202800.000    1.333
 202850.000    1.192
 202900.000    1.284
 202950.000    1.212
 203000.000    1.302
 203050.000    1.270
 203100.000    1.360
 203150.000    1.244
 203200.000    1.236
 203250.000    1.316
 203300.000    1.294
 203350.000    1.189
 203400.000    1.274
 203450.000    1.375
 203500.000    1.199
 203550.000    1.122
 203600.000    1.165
 203650.000    1.281
 203700.000    1.200
 203750.000    1.182
 203800.000    1.221
 203850.000    1.353
 203900.000    1.249
 203950.000    1.236
 204000.000    1.179
 204050.000    1.249
 204100.000    1.292
 204150.000    1.183
 204200.000    1.210
 204250.000    1.182
 204300.000    1.227
 204350.000    1.258
 204400.000    1.206
 204450.000    1.120
 204500.000    1.237
 204550.000    1.102
 204600.000    1.249
 204650.000    1.159
 204700.000    1.235
 204750.000    1.207
 204800.000    1.272
 204850.000    1.161
 204900.000    1.223
 204950.000    1.254
 205000.000    1.226
 205050.000    1.229
 205100.000    1.223
 205150.000    1.237
 205200.000    1.261
 205250.000    1.176
 205300.000    1.225
 205350.000    1.328
 205400.000    1.193
 205450.000    1.103
 205500.000    1.218
 205550.000    1.135
 205600.000    1.151
 205650.000    1.197
 205700.000    1.155
 205750.000    1.274
 205800.000    1.232
 205850.000    1.269
 205900.000    1.332
 205950.000    1.330
 206000.000    1.188
 206050.000    1.288
 206100.000    1.294
 206150.000    1.258
 206200.000    1.224
 206250.000    1.202
 206300.000    1.142
 206350.000    1.241
 206400.000    1.201
 206450.000    1.248
 206500.000    1.179
 206550.000    1.305
 206600.000    1.272
 206650.000    1.332
 206700.000    1.244
 206750.000    1.178
 206800.000    1.234
 206850.000    1.279
 206900.000    1.167
 206950.000    1.176
 207000.000    1.303
 207050.000    1.122
 207100.000    1.336
 207150.000    1.217
 207200.000    1.267
 207250.000    1.178
 207300.000    1.336
 207350.000    1.199
 207400.000    1.291
 207450.000    1.304
 207500.000    1.181
 207550.000    1.260
 207600.000    1.236
 207650.000    1.200
 207700.000    1.201
 207750.000    1.244
 207800.000    1.171
 207850.000    1.166
 207900.000    1.178
 207950.000    1.269
 208000.000    1.170
 208050.000    1.227
 208100.000    1.325
 208150.000    1.266
 208200.000    1.313
 208250.000    1.360
 208300.000    1.310
 208350.000    1.233
 208400.000    1.239
 208450.000    1.269
 208500.000    1.220
 208550.000    1.182
 208600.000    1.267
 208650.000    1.240
 208700.000    1.299
 208750.000    1.308
 208800.000    1.170
 208850.000    1.271
 208900.000    1.176
 208950.000    1.098
 209000.000    1.217
 209050.000    1.152
 209100.000    1.217
 209150.000    1.202
 209200.000    1.207
 209250.000    1.164
 209300.000    1.203
 209350.000    1.320
 209400.000    1.141
 209450.000    1.162
 209500.000    1.211
 209550.000    1.216
 209600.000    1.109
 209650.000    1.172
 209700.000    1.246
 209750.000    1.243
 209800.000    1.304
 209850.000    1.134
 209900.000    1.159
 209950.000    1.071
 210000.000    1.189
 210050.000    1.116
 210100.000    1.293
 210150.000    1.303
 210200.000    1.266
 210250.000    1.268
 210300.000    1.216
 210350.000    1.211
 210400.000    1.206
 210450.000    1.294
 210500.000    1.255
 210550.000    1.111
 210600.000    1.276
 210650.000    1.189
 210700.000    1.227
 210750.000    1.259
 210800.000    1.210
 210850.000    1.173
 210900.000    1.176
 210950.000    0.996
 211000.000    1.027
 211050.000    1.089
 211100.000    1.170
 211150.000    1.056
 211200.000    1.162
 211250.000    1.224
 211300.000    1.200
 211350.000    1.187
 211400.000    1.150
 211450.000    1.165
 211500.000    1.122
 211550.000    1.193
 211600.000    1.210
 211650.000    1.155
 211700.000    1.140
 211750.000    1.167
 211800.000    1.120
 211850.000    1.071
 211900.000    1.066
 211950.000    1.024
 212000.000    1.023
 212050.000    1.065
 212100.000    1.134
 212150.000    1.132
 212200.000    1.172
 212250.000    1.204
 212300.000    1.246
 212350.000    1.207
 212400.000    1.235
 212450.000    1.273
 212500.000    1.279
 212550.000    1.178
 212600.000    1.078
 212650.000    1.175
 212700.000    1.133
 212750.000    1.235
 212800.000    1.247
 212850.000    1.257
 212900.000    1.270
 212950.000    1.106
 213000.000    1.199
 213050.000    1.145
 213100.000    1.206
 213150.000    1.116
 213200.000    1.136
 213250.000    1.181
 213300.000    1.018
 213350.000    1.000
 213400.000    1.186
 213450.000    1.234
 213500.000    1.213
 213550.000    1.163
 213600.000    1.280
 213650.000    1.118
 213700.000    1.192
 213750.000    1.180
 213800.000    1.086
 213850.000    1.184
 213900.000    1.190
 213950.000    1.117
 214000.000    1.155
 214050.000    1.244
 214100.000    1.181
 214150.000    1.185
 214200.000    1.197
 214250.000    1.142
 214300.000    1.114
 214350.000    1.170
 214400.000    1.183
 214450.000    1.238
 214500.000    1.238
 214550.000    1.182
 214600.000    1.167
 214650.000    1.236
 214700.000    1.188
 214750.000    1.195
 214800.000    1.062
 214850.000    1.171
 214900.000    1.201
 214950.000    1.121
 215000.000    1.157
 215050.000    1.163
 215100.000    1.149
 215150.000    1.145
 215200.000    1.136
 215250.000    1.168
 215300.000    1.190
 215350.000    1.083
 215400.000    1.230
 215450.000    1.277
 215500.000    1.192
 215550.000    1.163
 215600.000    1.240
 215650.000    1.274
 215700.000    1.324
 215750.000    1.247
 215800.000    1.302
 215850.000    1.261
 215900.000    1.308
 215950.000    1.193
 216000.000    1.213
 216050.000    1.195
 216100.000    1.158
 216150.000    1.326
 216200.000    1.198
 216250.000    1.237
 216300.000    1.209
 216350.000    1.246
 216400.000    1.252
 216450.000    1.178
 216500.000    1.239
 216550.000    1.237
 216600.000    1.222
 216650.000    1.192
 216700.000    1.137
 216750.000    1.160
 216800.000    0.989
 216850.000    1.145
 216900.000    1.188
 216950.000    1.244
 217000.000    1.122
 217050.000    1.195
 217100.000    1.104
 217150.000    1.129
 217200.000    1.225
 217250.000    1.190
 217300.000    1.239
 217350.000    1.185
 217400.000    1.126
 217450.000    1.101
 217500.000    1.034
 217550.000    1.145
 217600.000    1.236
 217650.000    1.189
 217700.000    1.265
 217750.000    1.283
 217800.000    1.077
 217850.000    1.209
 217900.000    1.180
 217950.000    1.301
 218000.000    1.220
 218050.000    1.231
 218100.000    1.167
 218150.000    1.184
 218200.000    1.207
 218250.000    1.295
 218300.000    1.193
 218350.000    1.147
 218400.000    1.157
 218450.000    1.167
 218500.000    1.214
 218550.000    1.256
 218600.000    1.143
 218650.000    1.247
 218700.000    1.237
 218750.000    1.278
 218800.000    1.230
 218850.000    1.216
 218900.000    1.250
 218950.000    1.167
 219000.000    1.269
 219050.000    1.300
 219100.000    1.179
 219150.000    1.223
 219200.000    1.289
 219250.000    1.260
 219300.000    1.243
 219350.000    1.128
 219400.000    1.194
 219450.000    1.157
 219500.000    1.161
 219550.000    1.144
 219600.000    1.273
 219650.000    1.139
 219700.000    1.179
 219750.000    1.201
 219800.000    1.183
 219850.000    1.168
 219900.000    1.128
 219950.000    1.200
 220000.000    1.173
 220050.000    1.074
 220100.000    1.127
 220150.000    1.136
 220200.000    1.187
 220250.000    1.030
 220300.000    1.153
 220350.000    1.156
 220400.000    1.189
 220450.000    1.162
 220500.000    1.221
 220550.000    1.204
 220600.000    1.100
 220650.000    1.210
 220700.000    1.199
 220750.000    1.167
 220800.000    1.090
 220850.000    1.083
 220900.000    1.109
 220950.000    1.229
 221000.000    1.278
 221050.000    1.131
 221100.000    1.127
 221150.000    1.193
 221200.000    1.103
 221250.000    1.140
 221300.000    1.176
 221350.000    1.300
 221400.000    1.107
 221450.000    1.184
 221500.000    1.207
 221550.000    1.117
 221600.000    1.199
 221650.000    1.180
 221700.000    1.231
 221750.000    1.216
 221800.000    1.042
 221850.000    1.185
 221900.000    1.203
 221950.000    1.182
 222000.000    1.039
 222050.000    1.098
 222100.000    0.869
 222150.000    0.866
 222200.000    0.942
 222250.000    0.851
 222300.000    0.918
 222350.000    0.995
 222400.000    1.091
 222450.000    1.229
 222500.000    1.115
 222550.000    1.111
 222600.000    1.061
 222650.000    1.142
 222700.000    0.981
 222750.000    1.042
 222800.000    1.082
 222850.000    1.137
 222900.000    1.108
 222950.000    1.179
 223000.000    1.185
 223050.000    1.198
 223100.000    1.216
 223150.000    1.293
 223200.000    1.255
 223250.000    1.229
 223300.000    1.222
 223350.000    1.182
 223400.000    1.290
 223450.000    1.286
 223500.000    1.261
 223550.000    1.233
 223600.000    1.277
 223650.000    1.249
 223700.000    1.119
 223750.000    1.209
 223800.000    1.220
 223850.000    1.287
 223900.000    1.157
 223950.000    1.070
 224000.000    1.092
 224050.000    0.995
 224100.000    0.974
 224150.000    1.165
 224200.000    1.229
 224250.000    1.185
 224300.000    1.214
 224350.000    1.256
 224400.000    1.081
 224450.000    1.130
 224500.000    1.077
 224550.000    1.152
 224600.000    1.069
 224650.000    1.094
 224700.000    1.144
 224750.000    1.212
 224800.000    1.303
 224850.000    1.243
 224900.000    1.049
 224950.000    1.203
 225000.000    1.262
 225050.000    1.083
 225100.000    1.129
 225150.000    1.219
 225200.000    1.021
 225250.000    0.886
 225300.000    0.860
 225350.000    1.043
 225400.000    1.061
 225450.000    1.153
 225500.000    1.258
 225550.000    1.015
 225600.000    1.216
 225650.000    1.195
 225700.000    1.145
 225750.000    1.316
 225800.000    1.245
 225850.000    1.196
 225900.000    1.220
 225950.000    1.158
 226000.000    1.314
 226050.000    1.230
 226100.000    1.130
 226150.000    1.200
 226200.000    1.122
 226250.000    1.222
 226300.000    1.201
 226350.000    1.231
 226400.000    1.170
 226450.000    1.129
 226500.000    1.208
 226550.000    1.215
 226600.000    1.182
 226650.000    1.208
 226700.000    1.225
 226750.000    1.279
 226800.000    1.205
 226850.000    1.265
 226900.000    1.258
 226950.000    1.095
 227000.000    1.308
 227050.000    1.230
 227100.000    1.226
 227150.000    1.216
 227200.000    1.131
 227250.000    1.198
 227300.000    1.325
 227350.000    1.270
 227400.000    1.222
 227450.000    1.110
 227500.000    1.241
 227550.000    1.246
 227600.000    1.172
 227650.000    1.242
 227700.000    1.205
 227750.000    1.177
 227800.000    1.239
 227850.000    1.250
 227900.000    1.235
 227950.000    1.280
 228000.000    1.166
 228050.000    1.135
 228100.000    1.170
 228150.000    1.256
 228200.000    1.279
 228250.000    1.171
 228300.000    1.136
 228350.000    1.156
 228400.000    1.291
 228450.000    1.197
 228500.000    1.155
 228550.000    1.102
 228600.000    1.148
 228650.000    1.241
 228700.000    1.075
 228750.000    1.103
 228800.000    1.095
 228850.000    1.103
 228900.000    1.121
 228950.000    1.329
 229000.000    1.184
 229050.000    1.192
 229100.000    1.124
 229150.000    1.054
 229200.000    1.175
 229250.000    1.178
 229300.000    1.164
 229350.000    1.134
 229400.000    1.092
 229450.000    1.280
 229500.000    1.103
 229550.000    1.142
 229600.000    1.207
 229650.000    1.225
 229700.000    1.167
 229750.000    1.147
 229800.000    1.240
 229850.000    1.189
 229900.000    1.170
 229950.000    1.152
 230000.000    1.171
 230050.000    1.310
 230100.000    1.234
 230150.000    1.240
 230200.000    1.232
 230250.000    1.166
 230300.000    1.252
 230350.000    1.188
 230400.000    1.248
 230450.000    1.193
 230500.000    1.284
 230550.000    1.200
 230600.000    1.252
 230650.000    1.138
 230700.000    1.209
 230750.000    1.143
 230800.000    1.199
 230850.000    1.186
 230900.000    1.183
 230950.000    1.079
 231000.000    1.243
 231050.000    1.169
 231100.000    1.081
 231150.000    1.191
 231200.000    1.201
 231250.000    1.225
 231300.000    1.189
 231350.000    1.249
 231400.000    1.242
 231450.000    1.141
 231500.000    1.126
 231550.000    1.168
 231600.000    1.280
 231650.000    1.346
 231700.000    1.287
 231750.000    1.288
 231800.000    1.285
 231850.000    1.228
 231900.000    1.198
 231950.000    1.213
 232000.000    1.167
 232050.000    1.278
 232100.000    1.156
 232150.000    1.292
 232200.000    1.246
 232250.000    1.265
 232300.000    1.276
 232350.000    1.204
 232400.000    1.199
 232450.000    1.177
 232500.000    1.199
 232550.000    1.264
 232600.000    1.306
 232650.000    1.222
 232700.000    1.238
 232750.000    1.178
 232800.000    1.208
 232850.000    1.228
 232900.000    1.184
 232950.000    1.168
 233000.000    1.222
 233050.000    1.208
 233100.000    1.179
 233150.000    1.244
 233200.000    1.077
 233250.000    1.278
 233300.000    1.225
 233350.000    1.207
 233400.000    1.242
 233450.000    1.116
 233500.000    1.111
 233550.000    1.123
 233600.000    1.028
 233650.000    1.125
 233700.000    1.046
 233750.000    1.143
 233800.000    1.108
 233850.000    1.145
 233900.000    1.374
 233950.000    1.280
 234000.000    1.185
 234050.000    1.253
 234100.000    1.257
 234150.000    1.074
 234200.000    1.162
 234250.000    1.101
 234300.000    1.178
 234350.000    1.229
 234400.000    1.216
 234450.000    1.249
 234500.000    1.160
 234550.000    1.201
 234600.000    1.137
 234650.000    1.111
 234700.000    1.166
 234750.000    1.288
 234800.000    1.267
 234850.000    1.325
 234900.000    1.181
 234950.000    1.168
 235000.000    1.120
 235050.000    1.140
 235100.000    1.150
 235150.000    1.201
 235200.000    1.213
 235250.000    1.199
 235300.000    1.225
 235350.000    1.086
 235400.000    1.140
 235450.000    1.310
 235500.000    1.180
 235550.000    1.248
 235600.000    1.108
 235650.000    1.143
 235700.000    1.250
 235750.000    1.163
 235800.000    1.255
 235850.000    1.167
 235900.000    1.172
 235950.000    1.191
 236000.000    1.193
 236050.000    1.152
 236100.000    1.257
 236150.000    1.211
 236200.000    1.270
 236250.000    1.071
 236300.000    1.164
 236350.000    1.171
 236400.000    1.191
 236450.000    1.145
 236500.000    1.157
 236550.000    1.208
 236600.000    1.219
 236650.000    1.159
 236700.000    1.275
 236750.000    1.316
 236800.000    1.265
 236850.000    1.257
 236900.000    1.209
 236950.000    1.114
 237000.000    1.299
 237050.000    1.235
 237100.000    1.218
 237150.000    1.196
 237200.000    1.217
 237250.000    1.122
 237300.000    1.168
 237350.000    1.264
 237400.000    1.175
 237450.000    1.168
 237500.000    1.194
 237550.000    1.139
 237600.000    1.128
 237650.000    1.280
 237700.000    1.246
 237750.000    1.157
 237800.000    1.105
 237850.000    1.178
 237900.000    1.202
 237950.000    1.163
 238000.000    1.192
 238050.000    1.285
 238100.000    1.141
 238150.000    1.219
 238200.000    1.231
 238250.000    1.155
 238300.000    1.250
 238350.000    1.159
 238400.000    1.164
 238450.000    1.199
 238500.000    1.215
 238550.000    1.200
 238600.000    1.077
 238650.000    1.069
 238700.000    1.055
 238750.000    1.166
 238800.000    1.248
 238850.000    1.216
 238900.000    1.156
 238950.000    1.303
 239000.000    1.300
 239050.000    1.258
 239100.000    1.213
 239150.000    1.247
 239200.000    1.046
 239250.000    1.113
 239300.000    1.204
 239350.000    1.216
 239400.000    1.178
 239450.000    1.108
 239500.000    1.097
 239550.000    1.170
 239600.000    1.148
 239650.000    1.193
 239700.000    1.248
 239750.000    1.285
 239800.000    1.238
 239850.000    1.194
 239900.000    1.160
 239950.000    1.141
 240000.000    1.156
 240050.000    1.083
 240100.000    1.149
 240150.000    1.136
 240200.000    1.110
 240250.000    1.135
 240300.000    1.115
 240350.000    1.163
 240400.000    1.246
 240450.000    1.181
 240500.000    1.218
 240550.000    1.222
 240600.000    1.187
 240650.000    1.117
 240700.000    1.229
 240750.000    1.245
 240800.000    1.201
 240850.000    1.177
 240900.000    1.154
 240950.000    1.129
 241000.000    1.138
 241050.000    1.180
 241100.000    1.266
 241150.000    1.119
 241200.000    1.270
 241250.000    1.229
 241300.000    1.164
 241350.000    1.228
 241400.000    1.123
 241450.000    1.198
 241500.000    1.131
 241550.000    1.184
 241600.000    1.222
 241650.000    1.202
 241700.000    1.120
 241750.000    1.212
 241800.000    1.147
 241850.000    1.178
 241900.000    1.285
 241950.000    1.112
 242000.000    1.171
 242050.000    1.158
 242100.000    1.172
 242150.000    1.159
 242200.000    1.228
 242250.000    1.157
 242300.000    1.164
 242350.000    1.218
 242400.000    1.148
 242450.000    1.125
 242500.000    1.112
 242550.000    1.133
 242600.000    1.214
 242650.000    1.090
 242700.000    1.080
 242750.000    1.131
 242800.000    1.124
 242850.000    1.130
 242900.000    1.137
 242950.000    1.241
 243000.000    1.183
 243050.000    1.115
 243100.000    1.165
 243150.000    1.180
 243200.000    1.210
 243250.000    1.246
 243300.000    1.120
 243350.000    1.164
 243400.000    1.117
 243450.000    1.098
 243500.000    1.129
 243550.000    1.160
 243600.000    1.168
 243650.000    1.154
 243700.000    1.155
 243750.000    1.113
 243800.000    1.088
 243850.000    1.061
 243900.000    1.200
 243950.000    1.161
 244000.000    1.187
 244050.000    1.119
 244100.000    1.102
 244150.000    1.191
 244200.000    1.234
 244250.000    1.150
 244300.000    1.061
 244350.000    1.138
 244400.000    1.097
 244450.000    1.091
 244500.000    1.122
 244550.000    1.109
 244600.000    1.210
 244650.000    1.104
 244700.000    1.201
 244750.000    1.166
 244800.000    1.118
 244850.000    1.230
 244900.000    1.200
 244950.000    1.170
 245000.000    1.118
 245050.000    1.131
 245100.000    1.142
 245150.000    1.241
 245200.000    1.276
 245250.000    1.168
 245300.000    1.234
 245350.000    1.153
 245400.000    1.170
 245450.000    1.262
 245500.000    1.193
 245550.000    1.229
 245600.000    1.187
 245650.000    1.195
 245700.000    1.268
 245750.000    1.160
 245800.000    1.163
 245850.000    1.156
 245900.000    1.176
 245950.000    1.110
 246000.000    1.151
 246050.000    1.113
 246100.000    1.108
 246150.000    1.255
 246200.000    1.110
 246250.000    1.173
 246300.000    1.108
 246350.000    1.205
 246400.000    1.122
 246450.000    1.219
 246500.000    1.167
 246550.000    1.122
 246600.000    1.131
 246650.000    1.191
 246700.000    1.123
 246750.000    1.133
 246800.000    1.189
 246850.000    1.277
 246900.000    1.140
 246950.000    1.260
 247000.000    1.210
 247050.000    1.193
 247100.000    1.143
 247150.000    1.189
 247200.000    1.235
 247250.000    1.234
 247300.000    1.273
 247350.000    1.167
 247400.000    1.098
 247450.000    1.147
 247500.000    1.190
 247550.000    1.197
 247600.000    1.191
 247650.000    1.144
 247700.000    1.233
 247750.000    1.294
 247800.000    1.220
 247850.000    1.174
 247900.000    1.190
 247950.000    1.270
 248000.000    1.268
 248050.000    1.276
 248100.000    1.204
 248150.000    1.176
 248200.000    1.169
 248250.000    1.281
 248300.000    1.240
 248350.000    1.280
 248400.000    1.097
 248450.000    1.168
 248500.000    1.233
 248550.000    1.196
 248600.000    1.298
 248650.000    1.105
 248700.000    1.199
 248750.000    1.160
 248800.000    1.170
 248850.000    1.223
 248900.000    1.199
 248950.000    1.267
 249000.000    1.192
 249050.000    1.145
 249100.000    1.175
 249150.000    1.128
 249200.000    1.214
 249250.000    1.184
 249300.000    1.135
 249350.000    1.123
 249400.000    1.201
 249450.000    1.081
 249500.000    1.156
 249550.000    1.222
 249600.000    1.131
 249650.000    1.272
 249700.000    1.202
 249750.000    1.214
 249800.000    1.264
 249850.000    1.225
 249900.000    1.162
 249950.000    1.159
 250000.000    1.113
 250050.000    1.205
 250100.000    1.179
 250150.000    1.195
 250200.000    1.262
 250250.000    1.227
 250300.000    1.202
 250350.000    1.170
 250400.000    1.214
 250450.000    1.199
 250500.000    1.137
 250550.000    1.231
 250600.000    1.232
 250650.000    1.246
 250700.000    1.187
 250750.000    1.218
 250800.000    1.144
 250850.000    1.137
 250900.000    1.149
 250950.000    1.217
 251000.000    1.124
 251050.000    1.107
 251100.000    1.210
 251150.000    1.226
 251200.000    1.201
 251250.000    1.106
 251300.000    1.183
 251350.000    1.150
 251400.000    1.141
 251450.000    1.081
 251500.000    1.100
 251550.000    1.235
 251600.000    1.188
 251650.000    1.152
 251700.000    1.171
 251750.000    1.203
 251800.000    1.244
 251850.000    1.184
 251900.000    1.252
 251950.000    1.138
 252000.000    1.166
 252050.000    1.150
 252100.000    1.160
 252150.000    1.238
 252200.000    1.160
 252250.000    1.152
 252300.000    1.197
 252350.000    1.344
 252400.000    1.088
 252450.000    1.164
 252500.000    1.110
 252550.000    1.315
 252600.000    1.139
 252650.000    1.177
 252700.000    1.233
 252750.000    1.289
 252800.000    1.208
 252850.000    1.163
 252900.000    1.145
 252950.000    1.162
 253000.000    1.070
 253050.000    1.138
 253100.000    1.207
 253150.000    1.248
 253200.000    1.194
 253250.000    1.167
 253300.000    1.139
 253350.000    1.069
 253400.000    1.234
 253450.000    1.197
 253500.000    1.236
 253550.000    1.239
 253600.000    1.176
 253650.000    1.157
 253700.000    1.185
 253750.000    1.194
 253800.000    1.279
 253850.000    1.195
 253900.000    1.167
 253950.000    1.156
 254000.000    1.284
 254050.000    1.213
 254100.000    1.227
 254150.000    1.181
 254200.000    1.204
 254250.000    1.136
 254300.000    1.159
 254350.000    1.305
 254400.000    1.200
 254450.000    1.304
 254500.000    1.155
 254550.000    1.222
 254600.000    1.177
 254650.000    1.103
 254700.000    1.154
 254750.000    1.173
 254800.000    1.182
 254850.000    1.144
 254900.000    1.138
 254950.000    1.276
 255000.000    1.218
 255050.000    1.163
 255100.000    1.240
 255150.000    1.180
 255200.000    1.155
 255250.000    1.102
 255300.000    1.297
 255350.000    1.205
 255400.000    1.201
 255450.000    1.077
 255500.000    1.212
 255550.000    1.138
 255600.000    1.226
 255650.000    1.214
 255700.000    1.100
 255750.000    1.263
 255800.000    1.181
 255850.000    1.130
 255900.000    1.207
 255950.000    1.161
 256000.000    1.253
 256050.000    1.203
 256100.000    1.157
 256150.000    1.155
 256200.000    1.153
 256250.000    1.266
 256300.000    1.269
 256350.000    1.207
 256400.000    1.113
 256450.000    1.190
 256500.000    1.162
 256550.000    1.091
 256600.000    1.040
 256650.000    1.150
 256700.000    1.085
 256750.000    1.242
 256800.000    1.156
 256850.000    1.125
 256900.000    1.207
 256950.000    1.169
 257000.000    1.240
 257050.000    1.209
 257100.000    1.190
 257150.000    1.211
 257200.000    1.287
 257250.000    1.127
 257300.000    1.156
 257350.000    1.156
 257400.000    1.184
 257450.000    1.147
 257500.000    1.228
 257550.000    1.237
 257600.000    1.130
 257650.000    1.213
 257700.000    1.272
 257750.000    1.186
 257800.000    1.212
 257850.000    1.225
 257900.000    1.186
 257950.000    1.123
 258000.000    1.219
 258050.000    1.135
 258100.000    1.269
 258150.000    1.243
 258200.000    1.111
 258250.000    1.286
 258300.000    1.225
 258350.000    1.134
 258400.000    1.178
 258450.000    1.130
 258500.000    1.215
 258550.000    1.173
 258600.000    1.229
 258650.000    1.133
 258700.000    1.172
 258750.000    1.204
 258800.000    1.203
 258850.000    1.175
 258900.000    1.256
 258950.000    1.189
 259000.000    1.182
 259050.000    1.235
 259100.000    1.205
 259150.000    1.347
 259200.000    1.337
 259250.000    1.178
 259300.000    1.369
 259350.000    1.290
 259400.000    1.201
 259450.000    1.188
 259500.000    1.286
 259550.000    1.159
 259600.000    1.250
 259650.000    1.248
 259700.000    1.277
 259750.000    1.146
 259800.000    1.116
 259850.000    1.190
 259900.000    1.128
 259950.000    1.175
 260000.000    1.203
 260050.000    1.128
 260100.000    1.236
 260150.000    1.175
 260200.000    1.177
 260250.000    1.222
 260300.000    1.159
 260350.000    1.173
 260400.000    1.202
 260450.000    1.175
 260500.000    1.142
 260550.000    1.217
 260600.000    1.300
 260650.000    1.367
 260700.000    1.242
 260750.000    1.300
 260800.000    1.271
 260850.000    1.218
 260900.000    1.268
 260950.000    1.184
 261000.000    1.178
 261050.000    1.239
 261100.000    1.262
 261150.000    1.299
 261200.000    1.294
 261250.000    1.246
 261300.000    1.271
 261350.000    1.208
 261400.000    1.241
 261450.000    1.219
 261500.000    1.195
 261550.000    1.076
 261600.000    1.150
 261650.000    1.171
 261700.000    1.156
 261750.000    1.292
 261800.000    1.271
 261850.000    1.167
 261900.000    1.317
 261950.000    1.301
 262000.000    1.194
 262050.000    1.105
 262100.000    1.151
 262150.000    1.237
 262200.000    1.170
 262250.000    1.195
 262300.000    1.265
 262350.000    1.172
 262400.000    1.187
 262450.000    1.245
 262500.000    1.267
 262550.000    1.188
 262600.000    1.145
 262650.000    1.136
 262700.000    1.275
 262750.000    1.166
 262800.000    1.250
 262850.000    1.230
 262900.000    1.202
 262950.000    1.285
 263000.000    1.245
 263050.000    1.210
 263100.000    1.349
 263150.000    1.224
 263200.000    1.246
 263250.000    1.233
 263300.000    1.230
 263350.000    1.103
 263400.000    1.185
 263450.000    1.210
 263500.000    1.047
 263550.000    1.144
 263600.000    1.234
 263650.000    1.162
 263700.000    1.190
 263750.000    1.290
 263800.000    1.246
 263850.000    1.194
 263900.000    1.354
 263950.000    1.218
 264000.000    1.169
 264050.000    1.297
 264100.000    1.380
 264150.000    1.142
 264200.000    1.169
 264250.000    1.169
 264300.000    1.092
 264350.000    1.158
 264400.000    1.199
 264450.000    1.152
 264500.000    1.162
 264550.000    1.199
 264600.000    1.088
 264650.000    1.028
 264700.000    1.134
 264750.000    1.142
 264800.000    1.206
 264850.000    1.129
 264900.000    1.188
 264950.000    1.256
 265000.000    1.175
 265050.000    1.177
 265100.000    1.149
 265150.000    1.177
 265200.000    1.302
 265250.000    1.079
 265300.000    1.197
 265350.000    1.094
 265400.000    1.190
 265450.000    1.230
 265500.000    1.188
 265550.000    1.200
 265600.000    1.193
 265650.000    1.225
 265700.000    1.188
 265750.000    1.197
 265800.000    1.175
 265850.000    1.142
 265900.000    1.173
 265950.000    1.297
 266000.000    1.254
 266050.000    1.240
 266100.000    1.373
 266150.000    1.372
 266200.000    1.287
 266250.000    1.191
 266300.000    1.254
 266350.000    1.185
 266400.000    1.158
 266450.000    1.214
 266500.000    1.246
 266550.000    1.217
 266600.000    1.171
 266650.000    1.149
 266700.000    1.159
 266750.000    1.219
 266800.000    1.213
 266850.000    1.180
 266900.000    1.118
 266950.000    1.164
 267000.000    1.227
 267050.000    1.067
 267100.000    1.139
 267150.000    1.054
 267200.000    1.193
 267250.000    1.162
 267300.000    1.160
 267350.000    1.203
 267400.000    1.221
 267450.000    1.167
 267500.000    1.099
 267550.000    1.091
 267600.000    1.194
 267650.000    0.989
 267700.000    1.149
 267750.000    1.124
 267800.000    1.169
 267850.000    1.088
 267900.000    1.108
 267950.000    1.075
 268000.000    1.172
 268050.000    1.226
 268100.000    1.156
 268150.000    1.078
 268200.000    1.110
 268250.000    1.235
 268300.000    1.143
 268350.000    1.181
 268400.000    1.160
 268450.000    1.181
 268500.000    1.146
 268550.000    1.283
 268600.000    1.242
 268650.000    1.202
 268700.000    1.203
 268750.000    1.213
 268800.000    1.232
 268850.000    1.122
 268900.000    1.205
 268950.000    1.284
 269000.000    1.130
 269050.000    1.189
 269100.000    1.282
 269150.000    1.159
 269200.000    1.283
 269250.000    1.215
 269300.000    1.184
 269350.000    1.226
 269400.000    1.293
 269450.000    1.153
 269500.000    1.198
 269550.000    1.193
 269600.000    1.167
 269650.000    1.161
 269700.000    1.237
 269750.000    1.173
 269800.000    1.182
 269850.000    1.113
 269900.000    1.211
 269950.000    1.175
 270000.000    1.291
 270050.000    1.212
 270100.000    1.153
 270150.000    1.134
 270200.000    1.289
 270250.000    1.232
 270300.000    1.152
 270350.000    1.174
 270400.000    1.150
 270450.000    1.249
 270500.000    1.232
 270550.000    1.176
 270600.000    1.273
 270650.000    1.220
 270700.000    1.242
 270750.000    1.333
 270800.000    1.227
 270850.000    1.227
 270900.000    1.323
 270950.000    1.250
 271000.000    1.208
 271050.000    1.154
 271100.000    1.242
 271150.000    1.252
 271200.000    1.207
 271250.000    1.266
 271300.000    1.231
 271350.000    1.285
 271400.000    1.221
 271450.000    1.238
 271500.000    1.203
 271550.000    1.174
 271600.000    1.096
 271650.000    1.157
 271700.000    1.238
 271750.000    1.263
 271800.000    1.208
 271850.000    1.264
 271900.000    1.148
 271950.000    1.193
 272000.000    1.189
 272050.000    1.088
 272100.000    1.243
 272150.000    1.163
 272200.000    1.290
 272250.000    1.133
 272300.000    1.173
 272350.000    1.205
 272400.000    1.212
 272450.000    1.184
 272500.000    1.212
 272550.000    1.151
 272600.000    1.296
 272650.000    1.143
 272700.000    1.185
 272750.000    1.145
 272800.000    1.189
 272850.000    1.150
 272900.000    1.224
 272950.000    1.260
 273000.000    1.208
 273050.000    1.184
 273100.000    1.081
 273150.000    1.332
 273200.000    1.238
 273250.000    1.116
 273300.000    1.130
 273350.000    1.144
 273400.000    1.066
 273450.000    1.160
 273500.000    1.094
 273550.000    1.202
 273600.000    1.194
 273650.000    1.195
 273700.000    1.096
 273750.000    1.207
 273800.000    1.246
 273850.000    1.216
 273900.000    1.195
 273950.000    1.202
 274000.000    1.244
 274050.000    1.206
 274100.000    1.211
 274150.000    1.310
 274200.000    1.218
 274250.000    1.255
 274300.000    1.229
 274350.000    1.302
 274400.000    1.287
 274450.000    1.303
 274500.000    1.387
 274550.000    1.261
 274600.000    1.176
 274650.000    1.217
 274700.000    1.308
 274750.000    1.398
 274800.000    1.386
 274850.000    1.203
 274900.000    1.297
 274950.000    1.311
 275000.000    1.339
 275050.000    1.320
 275100.000    1.296
 275150.000    1.355
 275200.000    1.187
 275250.000    1.288
 275300.000    1.265
 275350.000    1.365
 275400.000    1.351
 275450.000    1.393
 275500.000    1.386
 275550.000    1.343
 275600.000    1.215
 275650.000    1.145
 275700.000    1.145
 275750.000    1.174
 275800.000    1.148
 275850.000    1.192
 275900.000    1.165
 275950.000    1.286
 276000.000    1.236
 276050.000    1.178
 276100.000    1.199
 276150.000    1.241
 276200.000    1.258
 276250.000    1.170
 276300.000    1.193
 276350.000    1.135
 276400.000    1.208
 276450.000    1.317
 276500.000    1.278
 276550.000    1.251
 276600.000    1.185
 276650.000    1.213
 276700.000    1.200
 276750.000    1.235
 276800.000    1.351
 276850.000    1.207
 276900.000    1.267
 276950.000    1.165
 277000.000    1.343
 277050.000    1.241
 277100.000    1.267
 277150.000    1.117
 277200.000    1.279
 277250.000    1.182
 277300.000    1.295
 277350.000    1.308
 277400.000    1.258
 277450.000    1.285
 277500.000    1.270
 277550.000    1.205
 277600.000    1.305
 277650.000    1.275
 277700.000    1.222
 277750.000    1.242
 277800.000    1.227
 277850.000    1.339
 277900.000    1.290
 277950.000    1.305
 278000.000    1.259
 278050.000    1.230
 278100.000    1.233
 278150.000    1.303
 278200.000    1.183
 278250.000    1.287
 278300.000    1.304
 278350.000    1.357
 278400.000    1.285
 278450.000    1.198
 278500.000    1.181
 278550.000    1.193
 278600.000    1.354
 278650.000    1.263
 278700.000    1.207
 278750.000    1.273
 278800.000    1.314
 278850.000    1.241
 278900.000    1.180
 278950.000    1.213
 279000.000    1.288
 279050.000    1.235
 279100.000    1.319
 279150.000    1.289
 279200.000    1.305
 279250.000    1.291
 279300.000    1.250
 279350.000    1.235
 279400.000    1.383
 279450.000    1.390
 279500.000    1.265
 279550.000    1.272
 279600.000    1.326
 279650.000    1.357
 279700.000    1.305
 279750.000    1.297
 279800.000    1.334
 279850.000    1.312
 279900.000    1.207
 279950.000    1.156
 280000.000    1.264
 280050.000    1.307
 280100.000    1.203
 280150.000    1.145
 280200.000    1.141
 280250.000    1.229
 280300.000    1.202
 280350.000    1.356
 280400.000    1.283
 280450.000    1.247
 280500.000    1.252
 280550.000    1.260
 280600.000    1.277
 280650.000    1.298
 280700.000    1.117
 280750.000    1.057
 280800.000    1.199
 280850.000    1.263
 280900.000    1.266
 280950.000    1.172
 281000.000    1.160
 281050.000    1.195
 281100.000    1.144
 281150.000    1.191
 281200.000    1.155
 281250.000    1.127
 281300.000    1.170
 281350.000    1.146
 281400.000    1.119
 281450.000    1.163
 281500.000    1.114
 281550.000    1.185
 281600.000    1.133
 281650.000    1.179
 281700.000    1.181
 281750.000    1.182
 281800.000    1.213
 281850.000    1.191
 281900.000    1.149
 281950.000    1.134
 282000.000    1.230
 282050.000    1.209
 282100.000    1.252
 282150.000    1.125
 282200.000    1.241
 282250.000    1.180
 282300.000    1.324
 282350.000    1.275
 282400.000    1.179
 282450.000    1.122
 282500.000    1.210
 282550.000    1.140
 282600.000    1.177
 282650.000    1.193
 282700.000    1.139
 282750.000    1.174
 282800.000    1.149
 282850.000    1.183
 282900.000    1.248
 282950.000    1.279
 283000.000    1.163
 283050.000    1.329
 283100.000    1.189
 283150.000    1.169
 283200.000    1.193
 283250.000    1.161
 283300.000    1.199
 283350.000    1.226
 283400.000    1.146
 283450.000    1.137
 283500.000    1.242
 283550.000    1.249
 283600.000    1.177
 283650.000    1.242
 283700.000    1.198
 283750.000    1.174
 283800.000    1.206
 283850.000    1.109
 283900.000    1.119
 283950.000    1.258
 284000.000    1.304
 284050.000    1.202
 284100.000    1.307
 284150.000    1.260
 284200.000    1.253
 284250.000    1.141
 284300.000    1.066
 284350.000    1.259
 284400.000    1.248
 284450.000    1.160
 284500.000    1.261
 284550.000    1.243
 284600.000    1.252
 284650.000    1.262
 284700.000    1.205
 284750.000    1.226
 284800.000    1.294
 284850.000    1.246
 284900.000    1.263
 284950.000    1.247
 285000.000    1.153
 285050.000    1.270
 285100.000    1.170
 285150.000    1.283
 285200.000    1.294
 285250.000    1.326
 285300.000    1.300
 285350.000    1.304
 285400.000    1.179
 285450.000    1.192
 285500.000    1.149
 285550.000    1.306
 285600.000    1.249
 285650.000    1.330
 285700.000    1.276
 285750.000    1.228
 285800.000    1.217
 285850.000    1.219
 285900.000    1.275
 285950.000    1.298
 286000.000    1.326
 286050.000    1.223
 286100.000    1.168
 286150.000    1.218
 286200.000    1.208
 286250.000    1.095
 286300.000    1.187
 286350.000    1.085
 286400.000    1.204
 286450.000    1.123
 286500.000    1.289
 286550.000    1.286
 286600.000    1.319
 286650.000    1.252
 286700.000    1.297
 286750.000    1.294
 286800.000    1.295
 286850.000    1.302
 286900.000    1.247
 286950.000    1.262
 287000.000    1.292
 287050.000    1.213
 287100.000    1.261
 287150.000    1.280
 287200.000    1.234
 287250.000    1.248
 287300.000    1.228
 287350.000    1.236
 287400.000    1.243
 287450.000    1.201
 287500.000    1.301
 287550.000    1.281
 287600.000    1.340
 287650.000    1.332
 287700.000    1.312
 287750.000    1.360
 287800.000    1.200
 287850.000    1.193
 287900.000    1.319
 287950.000    1.059
 288000.000    1.229
 288050.000    1.243
 288100.000    1.275
 288150.000    1.202
 288200.000    1.128
 288250.000    1.251
 288300.000    1.225
 288350.000    1.248
 288400.000    1.251
 288450.000    1.166
 288500.000    1.133
 288550.000    1.205
 288600.000    1.206
 288650.000    1.113
 288700.000    1.229
 288750.000    1.115
 288800.000    1.177
 288850.000    1.139
 288900.000    1.151
 288950.000    1.172
 289000.000    1.251
 289050.000    1.167
 289100.000    1.197
 289150.000    1.191
 289200.000    1.185
 289250.000    1.115
 289300.000    1.241
 289350.000    1.130
 289400.000    1.156
 289450.000    1.189
 289500.000    1.216
 289550.000    1.206
 289600.000    1.169
 289650.000    1.132
 289700.000    1.259
 289750.000    1.264
 289800.000    1.192
 289850.000    1.152
 289900.000    1.143
 289950.000    1.257
 290000.000    1.109
 290050.000    1.136
 290100.000    1.115
 290150.000    1.175
 290200.000    1.107
 290250.000    1.215
 290300.000    1.160
 290350.000    1.268
 290400.000    1.193
 290450.000    1.180
 290500.000    1.191
 290550.000    1.200
 290600.000    1.142
 290650.000    1.120
 290700.000    1.171
 290750.000    1.141
 290800.000    1.109
 290850.000    1.271
 290900.000    1.203
 290950.000    1.155
 291000.000    1.237
 291050.000    1.164
 291100.000    1.186
 291150.000    1.142
 291200.000    1.174
 291250.000    1.096
 291300.000    1.194
 291350.000    1.214
 291400.000    1.250
 291450.000    1.192
 291500.000    1.167
 291550.000    1.227
 291600.000    1.222
 291650.000    1.182
 291700.000    1.197
 291750.000    1.202
 291800.000    1.190
 291850.000    1.244
 291900.000    1.200
 291950.000    1.184
 292000.000    1.092
 292050.000    1.204
 292100.000    1.170
 292150.000    1.196
 292200.000    1.189
 292250.000    1.203
 292300.000    1.194
 292350.000    1.225
 292400.000    1.177
 292450.000    1.092
 292500.000    1.277
 292550.000    1.145
 292600.000    1.197
 292650.000    1.180
 292700.000    1.197
 292750.000    1.122
 292800.000    1.145
 292850.000    1.019
 292900.000    1.163
 292950.000    1.173
 293000.000    1.145
 293050.000    1.180
 293100.000    1.282
 293150.000    1.140
 293200.000    1.186
 293250.000    1.222
 293300.000    1.277
 293350.000    1.201
 293400.000    1.278
 293450.000    1.342
 293500.000    1.353
 293550.000    1.289
 293600.000    1.271
 293650.000    1.245
 293700.000    1.315
 293750.000    1.220
 293800.000    1.220
 293850.000    1.243
 293900.000    1.266
 293950.000    1.297
 294000.000    1.154
 294050.000    1.276
 294100.000    1.255
 294150.000    1.287
 294200.000    1.387
 294250.000    1.285
 294300.000    1.247
 294350.000    1.271
 294400.000    1.262
 294450.000    1.213
 294500.000    1.233
 294550.000    1.274
 294600.000    1.160
 294650.000    1.242
 294700.000    1.306
 294750.000    1.264
 294800.000    1.233
 294850.000    1.218
 294900.000    1.189
 294950.000    1.389
 295000.000    1.246
 295050.000    1.262
 295100.000    1.148
 295150.000    1.246
 295200.000    1.286
 295250.000    1.216
 295300.000    1.279
 295350.000    1.254
 295400.000    1.185
 295450.000    1.172
 295500.000    1.273
 295550.000    1.267
 295600.000    1.235
 295650.000    1.190
 295700.000    1.342
 295750.000    1.328
 295800.000    1.225
 295850.000    1.290
 295900.000    1.332
 295950.000    1.192
 296000.000    1.263
 296050.000    1.257
 296100.000    1.294
 296150.000    1.287
 296200.000    1.403
 296250.000    1.334
 296300.000    1.322
 296350.000    1.235
 296400.000    1.245
 296450.000    1.235
 296500.000    1.196
 296550.000    1.240
 296600.000    1.213
 296650.000    1.219
 296700.000    1.288
 296750.000    1.150
 296800.000    1.155
 296850.000    1.244
 296900.000    1.265
 296950.000    1.259
 297000.000    1.302
 297050.000    1.250
 297100.000    1.285
 297150.000    1.233
 297200.000    1.312
 297250.000    1.253
 297300.000    1.242
 297350.000    1.235
 297400.000    1.150
 297450.000    1.176
 297500.000    1.295
 297550.000    1.254
 297600.000    1.207
 297650.000    1.202
 297700.000    1.170
 297750.000    1.163
 297800.000    1.205
 297850.000    1.230
 297900.000    1.233
 297950.000    1.152
 298000.000    1.350
 298050.000    1.203
 298100.000    1.345
 298150.000    1.315
 298200.000    1.248
 298250.000    1.218
 298300.000    1.309
 298350.000    1.329
 298400.000    1.245
 298450.000    1.227
 298500.000    1.237
 298550.000    1.272
 298600.000    1.387
 298650.000    1.283
 298700.000    1.157
 298750.000    1.153
 298800.000    1.177
 298850.000    1.388
 298900.000    1.406
 298950.000    1.327
 299000.000    1.197
 299050.000    1.297
 299100.000    1.213
 299150.000    1.288
 299200.000    1.142
 299250.000    1.144
 299300.000    1.280
 299350.000    1.294
 299400.000    1.172
 299450.000    1.122
 299500.000    1.173
 299550.000    1.295
 299600.000    1.228
 299650.000    1.277
 299700.000    1.324
 299750.000    1.244
 299800.000    1.089
 299850.000    1.168
 299900.000    1.204
 299950.000    1.310
 300000.000    1.342
 300050.000    1.245
 300100.000    1.310
 300150.000    1.220
 300200.000    1.248
 300250.000    1.261
 300300.000    1.249
 300350.000    1.130
 300400.000    1.215
 300450.000    1.147
 300500.000    1.139
 300550.000    1.294
 300600.000    1.336
 300650.000    1.165
 300700.000    1.254
 300750.000    1.198
 300800.000    1.264
 300850.000    1.261
 300900.000    1.267
 300950.000    1.290
 301000.000    1.269
 301050.000    1.285
 301100.000    1.352
 301150.000    1.264
 301200.000    1.190
 301250.000    1.284
 301300.000    1.276
 301350.000    1.244
 301400.000    1.200
 301450.000    1.284
 301500.000    1.140
 301550.000    1.185
 301600.000    1.012
 301650.000    1.298
 301700.000    1.208
 301750.000    1.265
 301800.000    1.127
 301850.000    1.225
 301900.000    1.175
 301950.000    1.194
 302000.000    1.407
 302050.000    1.222
 302100.000    1.203
 302150.000    1.198
 302200.000    1.259
 302250.000    1.181
 302300.000    1.333
 302350.000    1.321
 302400.000    1.250
 302450.000    1.183
 302500.000    1.329
 302550.000    1.293
 302600.000    1.218
 302650.000    1.259
 302700.000    1.422
 302750.000    1.209
 302800.000    1.244
 302850.000    1.181
 302900.000    1.181
 302950.000    1.254
 303000.000    1.154
 303050.000    1.115
 303100.000    1.262
 303150.000    1.124
 303200.000    1.021
 303250.000    1.087
 303300.000    1.224
 303350.000    1.288
 303400.000    1.190
 303450.000    1.244
 303500.000    1.196
 303550.000    1.178
 303600.000    1.104
 303650.000    1.233
 303700.000    1.099
 303750.000    1.228
 303800.000    1.173
 303850.000    1.292
 303900.000    1.096
 303950.000    1.217
 304000.000    1.214
 304050.000    1.133
 304100.000    1.285
 304150.000    1.233
 304200.000    1.155
 304250.000    1.233
 304300.000    1.243
 304350.000    1.298
 304400.000    1.181
 304450.000    1.233
 304500.000    1.233
 304550.000    1.295
 304600.000    1.152
 304650.000    1.170
 304700.000    1.269
 304750.000    1.221
 304800.000    1.256
 304850.000    1.157
 304900.000    1.278
 304950.000    1.287
 305000.000    1.198
 305050.000    1.264
 305100.000    1.198
 305150.000    1.205
 305200.000    1.221
 305250.000    1.334
 305300.000    1.214
 305350.000    1.153
 305400.000    1.332
 305450.000    1.310
 305500.000    1.298
 305550.000    1.334
 305600.000    1.243
 305650.000    1.256
 305700.000    1.360
 305750.000    1.322
 305800.000    1.158
 305850.000    1.284
 305900.000    1.238
 305950.000    1.159
 306000.000    1.210
 306050.000    1.241
 306100.000    1.131
 306150.000    1.141
 306200.000    1.203
 306250.000    1.111
 306300.000    1.161
 306350.000    1.105
 306400.000    1.175
 306450.000    1.111
 306500.000    1.159
 306550.000    1.159
 306600.000    1.130
 306650.000    1.061
 306700.000    1.073
 306750.000    1.098
 306800.000    1.113
 306850.000    1.067
 306900.000    1.115
 306950.000    1.149
 307000.000    1.139
 307050.000    1.158
 307100.000    1.248
 307150.000    1.062
 307200.000    1.056
 307250.000    1.064
 307300.000    1.143
 307350.000    1.041
 307400.000    1.162
 307450.000    1.148
 307500.000    1.115
 307550.000    1.108
 307600.000    1.076
 307650.000    1.055
 307700.000    1.090
 307750.000    1.133
 307800.000    1.139
 307850.000    1.006
 307900.000    0.903
 307950.000    1.032
 308000.000    1.029
 308050.000    1.208
 308100.000    1.103
 308150.000    1.095
 308200.000    0.836
 308250.000    0.838
 308300.000    1.003
 308350.000    1.139
 308400.000    1.014
 308450.000    0.974
 308500.000    0.985
 308550.000    1.080
 308600.000    0.983
 308650.000    1.033
 308700.000    1.117
 308750.000    1.114
 308800.000    1.094
 308850.000    1.138
 308900.000    1.110
 308950.000    1.160
 309000.000    1.159
 309050.000    1.263
 309100.000    1.085
 309150.000    1.034
 309200.000    1.098
 309250.000    1.209
 309300.000    1.107
 309350.000    1.126
 309400.000    0.966
 309450.000    1.162
 309500.000    1.090
 309550.000    1.131
 309600.000    1.110
 309650.000    1.097
 309700.000    1.074
 309750.000    1.131
 309800.000    1.103
 309850.000    1.159
 309900.000    1.022
 309950.000    1.124
 310000.000    1.098
 310050.000    1.046
 310100.000    1.102
 310150.000    1.083
 310200.000    1.095
 310250.000    0.960
 310300.000    1.171
 310350.000    1.110
 310400.000    1.076
 310450.000    1.157
 310500.000    1.172
 310550.000    1.206
 310600.000    1.028
 310650.000    1.110
 310700.000    1.159
 310750.000    1.009
 310800.000    1.175
 310850.000    1.026
 310900.000    1.101
 310950.000    1.028
 311000.000    0.969
 311050.000    0.997
 311100.000    0.994
 311150.000    1.187
 311200.000    1.134
 311250.000    1.204
 311300.000    1.108
 311350.000    1.087
 311400.000    1.137
 311450.000    1.114
 311500.000    1.177
 311550.000    1.140
 311600.000    0.945
 311650.000    1.049
 311700.000    1.127
 311750.000    0.978
 311800.000    1.003
 311850.000    1.065
 311900.000    1.141
 311950.000    1.144
 312000.000    1.199
 312050.000    1.139
 312100.000    1.108
 312150.000    1.144
 312200.000    1.072
 312250.000    1.159
 312300.000    1.172
 312350.000    1.080
 312400.000    0.911
 312450.000    1.043
 312500.000    1.000
 312550.000    0.967
 312600.000    1.048
 312650.000    1.168
 312700.000    1.224
 312750.000    1.227
 312800.000    1.125
 312850.000    1.230
 312900.000    1.161
 312950.000    1.084
 313000.000    1.189
 313050.000    1.141
 313100.000    1.105
 313150.000    1.119
 313200.000    1.073
 313250.000    0.913
 313300.000    1.081
 313350.000    0.962
 313400.000    0.849
 313450.000    1.111
 313500.000    1.059
 313550.000    0.929
 313600.000    0.996
 313650.000    0.979
 313700.000    0.976
 313750.000    1.159
 313800.000    0.981
 313850.000    1.137
 313900.000    1.020
 313950.000    1.026
 314000.000    1.160
 314050.000    1.137
 314100.000    0.941
 314150.000    1.085
 314200.000    1.056
 314250.000    1.098
 314300.000    0.863
 314350.000    0.993
 314400.000    1.039
 314450.000    1.136
 314500.000    1.221
 314550.000    1.083
 314600.000    1.018
 314650.000    1.081
 314700.000    1.109
 314750.000    0.936
 314800.000    0.952
 314850.000    1.032
 314900.000    1.058
 314950.000    1.131
 315000.000    1.082
 315050.000    1.021
 315100.000    1.151
 315150.000    0.847
 315200.000    0.782
 315250.000    0.880
 315300.000    0.866
 315350.000    1.028
 315400.000    1.073
 315450.000    1.249
 315500.000    1.238
 315550.000    1.350
 315600.000    1.056
 315650.000    0.911
 315700.000    0.845
 315750.000    0.870
 315800.000    0.916
 315850.000    0.935
 315900.000    1.142
 315950.000    0.885
 316000.000    0.960
 316050.000    1.140
 316100.000    1.021
 316150.000    1.153
 316200.000    1.086
 316250.000    1.079
 316300.000    1.022
 316350.000    1.155
 316400.000    1.022
 316450.000    1.045
 316500.000    1.136
 316550.000    1.128
 316600.000    1.232
 316650.000    1.056
 316700.000    1.248
 316750.000    1.201
 316800.000    1.261
 316850.000    1.097
 316900.000    1.307
 316950.000    1.225
 317000.000    1.139
 317050.000    1.242
 317100.000    1.139
 317150.000    1.159
 317200.000    1.209
 317250.000    1.293
 317300.000    1.175
 317350.000    1.169
 317400.000    1.187
 317450.000    1.165
 317500.000    1.236
 317550.000    1.234
 317600.000    1.222
 317650.000    1.222
 317700.000    1.226
 317750.000    1.252
 317800.000    1.242
 317850.000    1.181
 317900.000    1.244
 317950.000    1.226
 318000.000    1.304
 318050.000    1.216
 318100.000    1.319
 318150.000    1.245
 318200.000    1.325
 318250.000    1.210
 318300.000    1.155
 318350.000    1.195
 318400.000    1.239
 318450.000    1.297
 318500.000    1.159
 318550.000    1.266
 318600.000    1.185
 318650.000    1.273
 318700.000    1.311
 318750.000    1.251
 318800.000    1.208
 318850.000    1.189
 318900.000    1.195
 318950.000    1.234
 319000.000    1.243
 319050.000    1.253
 319100.000    1.292
 319150.000    1.189
 319200.000    1.262
 319250.000    1.245
 319300.000    1.335
 319350.000    1.286
 319400.000    1.207
 319450.000    1.073
 319500.000    1.170
 319550.000    1.179
 319600.000    1.247
 319650.000    1.291
 319700.000    1.251
 319750.000    1.237
 319800.000    1.355
 319850.000    1.216
 319900.000    1.222
 319950.000    1.241
 320000.000    1.175
 320050.000    1.121
 320100.000    1.192
 320150.000    1.254
 320200.000    1.050
 320250.000    1.171
 320300.000    1.175
 320350.000    0.992
 320400.000    1.074
 320450.000    0.995
 320500.000    1.121
 320550.000    1.043
 320600.000    1.024
 320650.000    1.117
 320700.000    1.034
 320750.000    1.139
 320800.000    1.053
 320850.000    1.044
 320900.000    1.186
 320950.000    1.171
 321000.000    1.179
 321050.000    1.208
 321100.000    1.331
 321150.000    1.244
 321200.000    1.227
 321250.000    1.284
 321300.000    1.302
 321350.000    1.261
 321400.000    1.120
 321450.000    1.203
 321500.000    1.168
 321550.000    1.182
 321600.000    1.188
 321650.000    1.201
 321700.000    1.163
 321750.000    1.225
 321800.000    1.156
 321850.000    1.210
 321900.000    1.251
 321950.000    1.112
 322000.000    1.268
 322050.000    1.233
 322100.000    1.250
 322150.000    1.292
 322200.000    1.271
 322250.000    1.269
 322300.000    1.267
 322350.000    1.243
 322400.000    1.289
 322450.000    1.236
 322500.000    1.290
 322550.000    1.250
 322600.000    1.277
 322650.000    1.321
 322700.000    1.278
 322750.000    1.277
 322800.000    1.227
 322850.000    1.185
 322900.000    1.260
 322950.000    1.145
 323000.000    1.146
 323050.000    1.270
 323100.000    0.901
 323150.000    0.884
 323200.000    1.023
 323250.000    0.863
 323300.000    0.892
 323350.000    1.004
 323400.000    0.952
 323450.000    0.982
 323500.000    1.081
 323550.000    0.971
 323600.000    1.053
 323650.000    0.924
 323700.000    0.986
 323750.000    0.958
 323800.000    1.015
 323850.000    0.984
 323900.000    0.924
 323950.000    0.977
 324000.000    0.926
 324050.000    0.932
 324100.000    0.921
 324150.000    0.915
 324200.000    0.935
 324250.000    0.871
 324300.000    0.974
 324350.000    0.839
 324400.000    0.947
 324450.000    0.852
 324500.000    1.033
 324550.000    1.027
 324600.000    1.024
 324650.000    0.946
 324700.000    1.031
 324750.000    0.959
 324800.000    0.917
 324850.000    0.980
 324900.000    0.933
 324950.000    0.977
 325000.000    0.836
 325050.000    0.858
 325100.000    1.006
 325150.000    0.884
 325200.000    0.933
 325250.000    0.911
 325300.000    0.984
 325350.000    0.925
 325400.000    1.029
 325450.000    1.015
 325500.000    0.925
 325550.000    0.971
 325600.000    0.871
 325650.000    0.913
 325700.000    0.963
 325750.000    1.047
 325800.000    0.944
 325850.000    0.967
 325900.000    0.815
 325950.000    0.984
 326000.000    1.019
 326050.000    0.936
 326100.000    0.940
 326150.000    0.901
 326200.000    0.954
 326250.000    0.968
 326300.000    0.915
 326350.000    1.003
 326400.000    0.951
 326450.000    0.928
 326500.000    0.900
 326550.000    0.914
 326600.000    0.919
 326650.000    0.926
 326700.000    0.942
 326750.000    0.899
 326800.000    0.994
 326850.000    0.927
 326900.000    0.919
 326950.000    0.885
 327000.000    0.995
 327050.000    0.943
 327100.000    0.884
 327150.000    0.912
 327200.000    0.897
 327250.000    0.885
 327300.000    0.840
 327350.000    0.917
 327400.000    0.978
 327450.000    0.923
 327500.000    0.946
 327550.000    0.892
 327600.000    0.899
 327650.000    0.976
 327700.000    0.944
 327750.000    0.952
 327800.000    0.963
 327850.000    0.922
 327900.000    0.843
 327950.000    0.896
 328000.000    1.015
 328050.000    0.989
 328100.000    1.052
 328150.000    0.958
 328200.000    0.964
 328250.000    0.919
 328300.000    0.886
 328350.000    0.926
 328400.000    0.977
 328450.000    0.938
 328500.000    0.915
 328550.000    0.942
 328600.000    0.970
 328650.000    0.875
 328700.000    0.991
 328750.000    0.983
 328800.000    0.929
 328850.000    0.966
 328900.000    0.937
 328950.000    0.984
 329000.000    1.012
 329050.000    0.941
 329100.000    1.056
 329150.000    0.892
 329200.000    0.997
 329250.000    1.001
 329300.000    1.039
 329350.000    0.916
 329400.000    0.933
 329450.000    0.912
 329500.000    0.983
 329550.000    0.857
 329600.000    0.815
 329650.000    0.845
 329700.000    0.916
 329750.000    1.025
 329800.000    0.964
 329850.000    0.934
 329900.000    1.006
 329950.000    1.068
 330000.000    0.909
 330050.000    0.979
 330100.000    0.963
 330150.000    0.998
 330200.000    0.871
 330250.000    0.885
 330300.000    0.856
 330350.000    1.150
 330400.000    1.158
 330450.000    1.111
 330500.000    0.969
 330550.000    0.960
 330600.000    0.981
 330650.000    0.936
 330700.000    0.981
 330750.000    0.938
 330800.000    0.910
 330850.000    0.939
 330900.000    0.932
 330950.000    0.879
 331000.000    0.872
 331050.000    0.878
 331100.000    0.999
 331150.000    1.024
 331200.000    0.928
 331250.000    0.995
 331300.000    0.857
 331350.000    0.949
 331400.000    0.976
 331450.000    0.985
 331500.000    0.848
 331550.000    0.941
 331600.000    0.907
 331650.000    0.876
 331700.000    0.894
 331750.000    0.968
 331800.000    0.831
 331850.000    0.827
 331900.000    0.833
 331950.000    0.928
 332000.000    0.872
 332050.000    0.896
 332100.000    0.768
 332150.000    0.823
 332200.000    0.879
 332250.000    0.831
 332300.000    0.859
 332350.000    0.905
 332400.000    0.911
 332450.000    0.804
 332500.000    0.892
 332550.000    0.788
 332600.000    0.986
 332650.000    0.925
 332700.000    0.815
 332750.000    0.832
 332800.000    0.834
 332850.000    0.850
 332900.000    0.874
 332950.000    0.840
 333000.000    0.952
 333050.000    0.837
 333100.000    0.918
 333150.000    0.886
 333200.000    0.794
 333250.000    0.913
 333300.000    0.882
 333350.000    0.916
 333400.000    0.923
 333450.000    0.933
 333500.000    0.853
 333550.000    1.205
 333600.000    0.867
 333650.000    0.909
 333700.000    1.032
 333750.000    1.074
 333800.000    1.032
 333850.000    1.066
 333900.000    1.143
 333950.000    1.084
 334000.000    1.105
 334050.000    1.178
 334100.000    0.855
 334150.000    0.916
 334200.000    0.874
 334250.000    0.927
 334300.000    0.912
 334350.000    0.663
 334400.000    0.995
 334450.000    0.922
 334500.000    0.859
 334550.000    0.806
 334600.000    0.907
 334650.000    0.948
 334700.000    0.769
 334750.000    0.896
 334800.000    0.977
 334850.000    0.987
 334900.000    0.966
 334950.000    1.040
 335000.000    1.148
 335050.000    0.976
 335100.000    1.055
 335150.000    0.931
 335200.000    0.905
 335250.000    0.963
 335300.000    0.986
 335350.000    0.912
 335400.000    0.944
 335450.000    0.723
 335500.000    1.083
 335550.000    0.995
 335600.000    0.936
 335650.000    0.865
 335700.000    1.015
 335750.000    1.046
 335800.000    0.971
 335850.000    1.024
 335900.000    0.968
 335950.000    0.979
 336000.000    1.092
 336050.000    0.976
 336100.000    0.919
 336150.000    0.890
 336200.000    0.873
 336250.000    0.865
 336300.000    1.116
 336350.000    1.216
 336400.000    1.128
 336450.000    1.204
 336500.000    1.138
 336550.000    1.210
 336600.000    1.134
 336650.000    0.999
 336700.000    0.911
 336750.000    0.871
 336800.000    0.860
 336850.000    0.922
 336900.000    0.874
 336950.000    0.842
 337000.000    0.941
 337050.000    0.918
 337100.000    0.771
 337150.000    0.900
 337200.000    0.855
 337250.000    0.999
 337300.000    0.944
 337350.000    0.973
 337400.000    1.000
 337450.000    0.824
 337500.000    0.902
 337550.000    0.922
 337600.000    0.893
 337650.000    0.908
 337700.000    0.989
 337750.000    0.859
 337800.000    0.846
 337850.000    0.854
 337900.000    0.945
 337950.000    0.982
 338000.000    0.927
 338050.000    1.048
 338100.000    0.985
 338150.000    1.068
 338200.000    1.048
 338250.000    1.068
 338300.000    1.122
 338350.000    1.049
 338400.000    1.092
 338450.000    1.030
 338500.000    1.015
 338550.000    1.030
 338600.000    1.084
 338650.000    1.123
 338700.000    1.126
 338750.000    1.157
 338800.000    1.175
 338850.000    1.127
 338900.000    0.958
 338950.000    1.089
 339000.000    1.221
 339050.000    1.174
 339100.000    1.132
 339150.000    1.102
 339200.000    1.198
 339250.000    1.184
 339300.000    1.153
 339350.000    1.278
 339400.000    1.185
 339450.000    1.225
 339500.000    1.258
 339550.000    1.192
 339600.000    1.177
 339650.000    0.954
 339700.000    1.066
 339750.000    0.984
 339800.000    1.056
 339850.000    1.139
 339900.000    1.094
 339950.000    0.927
 340000.000    0.934
 340050.000    0.923
 340100.000    0.983
 340150.000    0.874
 340200.000    0.908
 340250.000    1.003
 340300.000    0.937
 340350.000    1.106
 340400.000    1.265
 340450.000    1.029
 340500.000    1.020
 340550.000    0.944
 340600.000    0.965
 340650.000    0.977
 340700.000    1.008
 340750.000    0.955
 340800.000    1.019
 340850.000    1.006
 340900.000    0.943
 340950.000    0.894
 341000.000    0.900
 341050.000    0.893
 341100.000    0.787
 341150.000    0.920
 341200.000    0.916
 341250.000    0.883
 341300.000    0.909
 341350.000    0.878
 341400.000    0.809
 341450.000    0.914
 341500.000    0.944
 341550.000    0.896
 341600.000    0.820
 341650.000    0.957
 341700.000    0.909
 341750.000    0.817
 341800.000    0.951
 341850.000    0.921
 341900.000    0.915
 341950.000    0.982
 342000.000    1.128
 342050.000    1.144
 342100.000    1.171
 342150.000    1.082
 342200.000    1.106
 342250.000    1.127
 342300.000    1.194
 342350.000    1.146
 342400.000    1.103
 342450.000    1.123
 342500.000    1.136
 342550.000    1.024
 342600.000    0.873
 342650.000    0.899
 342700.000    1.047
 342750.000    0.882
 342800.000    0.935
 342850.000    0.951
 342900.000    0.858
 342950.000    1.016
 343000.000    0.850
 343050.000    0.836
 343100.000    1.038
 343150.000    1.067
 343200.000    1.011
 343250.000    1.169
 343300.000    0.833
 343350.000    0.849
 343400.000    0.937
 343450.000    0.918
 343500.000    0.967
 343550.000    0.895
 343600.000    0.953
 343650.000    0.913
 343700.000    0.913
 343750.000    0.878
 343800.000    0.961
 343850.000    0.915
 343900.000    0.926
 343950.000    0.931
 344000.000    0.920
 344050.000    0.903
 344100.000    0.930
 344150.000    0.954
 344200.000    0.881
 344250.000    0.923
 344300.000    0.886
 344350.000    0.890
 344400.000    0.934
 344450.000    0.876
 344500.000    0.893
 344550.000    0.832
 344600.000    0.974
 344650.000    0.938
 344700.000    1.129
 344750.000    1.090
 344800.000    1.078
 344850.000    1.122
 344900.000    1.217
 344950.000    1.280
 345000.000    1.215
 345050.000    1.163
 345100.000    1.073
 345150.000    1.174
 345200.000    1.031
 345250.000    0.875
 345300.000    0.878
 345350.000    0.894
 345400.000    1.132
 345450.000    1.208
 345500.000    1.179
 345550.000    1.219
 345600.000    1.234
 345650.000    1.143
 345700.000    1.337
 345750.000    1.133
 345800.000    1.115
 345850.000    1.125
 345900.000    1.213
 345950.000    1.202
 346000.000    1.172
 346050.000    1.195
 346100.000    1.203
 346150.000    1.221
 346200.000    1.207
 346250.000    1.307
 346300.000    1.128
 346350.000    0.972
 346400.000    1.146
 346450.000    1.157
 346500.000    1.161
 346550.000    0.994
 346600.000    1.123
 346650.000    1.197
 346700.000    1.214
 346750.000    1.106
 346800.000    1.224
 346850.000    1.086
 346900.000    1.080
 346950.000    1.043
 347000.000    1.061
 347050.000    1.129
 347100.000    0.924
 347150.000    0.947
 347200.000    0.860
 347250.000    1.101
 347300.000    1.302
 347350.000    1.356
 347400.000    1.115
 347450.000    1.028
 347500.000    0.915
 347550.000    1.084
 347600.000    0.819
 347650.000    0.907
 347700.000    1.020
 347750.000    0.988
 347800.000    1.019
 347850.000    0.799
 347900.000    0.879
 347950.000    0.807
 348000.000    0.848
 348050.000    1.060
 348100.000    0.948
 348150.000    0.906
 348200.000    0.974
 348250.000    1.004
 348300.000    1.074
 348350.000    1.217
 348400.000    1.157
 348450.000    1.098
 348500.000    1.193
 348550.000    1.059
 348600.000    1.105
 348650.000    1.211
 348700.000    1.096
 348750.000    1.117
 348800.000    1.015
 348850.000    0.892
 348900.000    1.021
 348950.000    0.928
 349000.000    0.863
 349050.000    1.296
 349100.000    1.234
 349150.000    1.224
 349200.000    1.028
 349250.000    1.093
 349300.000    1.067
 349350.000    1.269
 349400.000    1.275
 349450.000    1.253
 349500.000    1.188
 349550.000    1.227
 349600.000    1.183
 349650.000    1.178
 349700.000    1.119
 349750.000    1.310
 349800.000    1.221
 349850.000    1.102
 349900.000    1.162
 349950.000    1.249
 350000.000    1.122
 350050.000    1.038
 350100.000    1.042
 350150.000    1.002
 350200.000    1.144
 350250.000    1.019
 350300.000    1.305
 350350.000    1.024
 350400.000    1.106
 350450.000    1.016
 350500.000    1.015
 350550.000    1.053
 350600.000    0.978
 350650.000    1.007
 350700.000    1.146
 350750.000    1.099
 350800.000    1.153
 350850.000    0.993
 350900.000    0.917
 350950.000    0.954
 351000.000    1.046
 351050.000    1.071
 351100.000    0.957
 351150.000    1.090
 351200.000    1.086
 351250.000    0.906
 351300.000    0.959
 351350.000    1.052
 351400.000    0.991
 351450.000    1.251
 351500.000    1.145
 351550.000    1.050
 351600.000    1.159
 351650.000    1.099
 351700.000    0.930
 351750.000    1.093
 351800.000    0.924
 351850.000    0.944
 351900.000    1.019
 351950.000    0.913
 352000.000    0.900
 352050.000    1.055
 352100.000    0.947
 352150.000    0.942
 352200.000    0.985
 352250.000    0.952
 352300.000    0.976
 352350.000    0.995
 352400.000    0.901
 352450.000    0.941
 352500.000    1.088
 352550.000    0.978
 352600.000    0.969
 352650.000    0.861
 352700.000    1.264
 352750.000    1.160
 352800.000    1.295
 352850.000    1.196
 352900.000    1.133
 352950.000    1.132
 353000.000    1.075
 353050.000    1.012
 353100.000    0.998
 353150.000    1.102
 353200.000    0.974
 353250.000    0.955
 353300.000    1.050
 353350.000    0.919
 353400.000    0.951
 353450.000    0.940
 353500.000    1.016
 353550.000    1.014
 353600.000    1.172
 353650.000    0.998
 353700.000    1.031
 353750.000    0.947
 353800.000    0.990
 353850.000    0.979
 353900.000    1.134
 353950.000    1.090
 354000.000    1.136
 354050.000    1.170
 354100.000    0.972
 354150.000    0.915
 354200.000    1.078
 354250.000    0.806
 354300.000    1.019
 354350.000    1.005
 354400.000    1.047
 354450.000    1.072
 354500.000    1.098
 354550.000    1.238
 354600.000    1.116
 354650.000    1.055
 354700.000    1.079
 354750.000    1.038
 354800.000    0.864
 354850.000    1.006
 354900.000    1.256
 354950.000    1.416
 355000.000    1.185
 355050.000    1.251
 355100.000    1.149
 355150.000    1.208
 355200.000    1.263
 355250.000    1.199
 355300.000    1.278
 355350.000    1.220
 355400.000    1.222
 355450.000    0.949
 355500.000    0.906
 355550.000    1.025
 355600.000    1.130
 355650.000    0.956
 355700.000    0.977
 355750.000    1.038
 355800.000    0.980
 355850.000    0.892
 355900.000    0.908
 355950.000    0.985
 356000.000    0.996
 356050.000    0.933
 356100.000    1.144
 356150.000    1.031
 356200.000    1.034
 356250.000    0.975
 356300.000    0.969
 356350.000    0.937
 356400.000    0.733
 356450.000    0.838
 356500.000    0.947
 356550.000    0.947
 356600.000    1.023
 356650.000    0.852
 356700.000    0.881
 356750.000    0.957
 356800.000    0.879
 356850.000    0.933
 356900.000    1.000
 356950.000    0.904
 357000.000    1.092
 357050.000    1.086
 357100.000    1.034
 357150.000    1.256
 357200.000    1.080
 357250.000    1.133
 357300.000    1.136
 357350.000    1.088
 357400.000    1.100
 357450.000    1.148
 357500.000    1.158
 357550.000    1.224
 357600.000    1.166
 357650.000    1.348
 357700.000    1.354
 357750.000    1.189
 357800.000    1.277
 357850.000    1.148
 357900.000    1.205
 357950.000    1.269
 358000.000    1.256
 358050.000    1.270
 358100.000    1.210
 358150.000    1.184
 358200.000    1.353
 358250.000    1.295
 358300.000    1.233
 358350.000    1.313
 358400.000    1.167
 358450.000    1.279
 358500.000    1.261
 358550.000    1.157
 358600.000    1.235
 358650.000    0.947
 358700.000    1.228
 358750.000    1.247
 358800.000    1.124
 358850.000    1.169
 358900.000    0.970
 358950.000    1.196
 359000.000    1.049
 359050.000    1.169
 359100.000    1.077
 359150.000    1.265
 359200.000    1.130
 359250.000    1.188
 359300.000    1.204
 359350.000    1.043
 359400.000    1.221
 359450.000    1.084
 359500.000    1.196
 359550.000    1.059
 359600.000    0.729
 359650.000    0.904
 359700.000    0.887
 359750.000    0.845
 359800.000    1.024
 359850.000    1.035
 359900.000    1.091
 359950.000    0.960
 360000.000    1.037
 360050.000    0.852
 360100.000    0.844
 360150.000    1.023
 360200.000    1.027
 360250.000    1.122
 360300.000    1.205
 360350.000    1.200
 360400.000    0.946
 360450.000    1.070
 360500.000    1.009
 360550.000    0.874
 360600.000    1.089
 360650.000    1.008
 360700.000    1.137
 360750.000    1.186
 360800.000    1.156
 360850.000    1.134
 360900.000    1.044
 360950.000    1.050
 361000.000    1.172
 361050.000    1.105
 361100.000    1.217
 361150.000    1.059
 361200.000    1.011
 361250.000    1.144
 361300.000    1.002
 361350.000    1.011
 361400.000    0.959
 361450.000    1.171
 361500.000    1.083
 361550.000    0.979
 361600.000    1.063
 361650.000    1.110
 361700.000    1.067
 361750.000    1.206
 361800.000    1.198
 361850.000    1.211
 361900.000    1.081
 361950.000    1.078
 362000.000    1.079
 362050.000    1.115
 362100.000    1.247
 362150.000    0.936
 362200.000    0.847
 362250.000    0.930
 362300.000    1.004
 362350.000    1.045
 362400.000    0.885
 362450.000    0.842
 362500.000    1.150
 362550.000    0.803
 362600.000    0.959
 362650.000    0.926
 362700.000    0.965
 362750.000    0.771
 362800.000    0.844
 362850.000    1.094
 362900.000    0.883
 362950.000    0.927
 363000.000    0.870
 363050.000    0.761
 363100.000    0.830
 363150.000    1.011
 363200.000    1.046
 363250.000    1.075
 363300.000    1.012
 363350.000    0.841
 363400.000    1.051
 363450.000    0.824
 363500.000    0.771
 363550.000    0.738
 363600.000    0.827
 363650.000    0.835
 363700.000    0.864
 363750.000    1.078
 363800.000    0.880
 363850.000    0.812
 363900.000    0.824
 363950.000    0.831
 364000.000    0.901
 364050.000    0.751
 364100.000    0.747
 364150.000    0.774
 364200.000    0.748
 364250.000    0.815
 364300.000    0.738
 364350.000    0.759
 364400.000    0.742
 364450.000    0.759
 364500.000    0.668
 364550.000    0.867
 364600.000    1.059
 364650.000    0.899
 364700.000    0.776
 364750.000    0.761
 364800.000    0.878
 364850.000    0.837
 364900.000    0.854
 364950.000    0.767
 365000.000    1.017
 365050.000    1.075
 365100.000    0.921
 365150.000    0.943
 365200.000    0.990
 365250.000    0.978
 365300.000    0.926
 365350.000    0.841
 365400.000    0.728
 365450.000    0.787
 365500.000    0.723
 365550.000    0.941
 365600.000    0.741
 365650.000    0.439
 365700.000    0.532
 365750.000    0.586
 365800.000    0.736
 365850.000    0.393
 365900.000    0.507
 365950.000    0.480
 366000.000    0.402
 366050.000    0.473
 366100.000    0.436
 366150.000    0.527
 366200.000    0.484
 366250.000    0.576
 366300.000    0.520
 366350.000    0.555
 366400.000    0.584
 366450.000    0.629
 366500.000    0.620
 366550.000    0.547
 366600.000    0.661
 366650.000    0.644
 366700.000    0.576
 366750.000    0.569
 366800.000    0.541
 366850.000    0.525
 366900.000    0.522
 366950.000    0.571
 367000.000    0.655
 367050.000    0.480
 367100.000    0.474
 367150.000    0.471
 367200.000    0.477
 367250.000    0.510
 367300.000    0.727
 367350.000    0.532
 367400.000    0.486
 367450.000    0.464
 367500.000    0.763
 367550.000    0.814
 367600.000    0.674
 367650.000    0.570
 367700.000    0.770
 367750.000    0.497
 367800.000    0.663
 367850.000    0.701
 367900.000    0.631
 367950.000    0.594
 368000.000    0.558
 368050.000    0.720
 368100.000    0.673
 368150.000    0.482
 368200.000    0.460
 368250.000    0.553
 368300.000    0.570
 368350.000    0.362
 368400.000    0.387
 368450.000    0.379
 368500.000    0.404
 368550.000    0.383
 368600.000    0.572
 368650.000    0.465
 368700.000    0.563
 368750.000    0.608
 368800.000    0.393
 368850.000    0.427
 368900.000    0.453
 368950.000    0.439
 369000.000    0.265
 369050.000    0.541
 369100.000    0.450
 369150.000    0.449
 369200.000    0.458
 369250.000    0.369
 369300.000    0.371
 369350.000    0.410
 369400.000    0.405
 369450.000    0.484
 369500.000    0.443
 369550.000    0.448
 369600.000    0.462
 369650.000    0.387
 369700.000    0.480
 369750.000    0.620
 369800.000    0.413
 369850.000    0.688
 369900.000    0.732
 369950.000    0.614
 370000.000    0.787
 370050.000    0.663
 370100.000    0.509
 370150.000    0.569
 370200.000    0.618
 370250.000    0.724
 370300.000    0.716
 370350.000    0.813
 370400.000    0.695
 370450.000    0.748
 370500.000    0.614
 370550.000    0.582
 370600.000    0.513
 370650.000    0.824
 370700.000    0.667
 370750.000    0.480
 370800.000    0.681
 370850.000    0.529
 370900.000    0.592
 370950.000    0.641
 371000.000    0.589
 371050.000    0.598
 371100.000    0.661
 371150.000    0.678
 371200.000    0.672
 371250.000    0.790
 371300.000    0.627
 371350.000    0.481
 371400.000    0.672
 371450.000    0.674
 371500.000    0.623
 371550.000    0.817
 371600.000    0.696
 371650.000    0.639
 371700.000    0.514
 371750.000    0.621
 371800.000    0.636
 371850.000    0.678
 371900.000    0.537
 371950.000    0.694
 372000.000    0.580
 372050.000    0.385
 372100.000    0.406
 372150.000    0.578
 372200.000    0.635
 372250.000    0.539
 372300.000    0.520
 372350.000    0.652
 372400.000    0.818
 372450.000    0.649
 372500.000    0.851
 372550.000    0.744
 372600.000    0.781
 372650.000    0.742
 372700.000    0.578
 372750.000    0.455
 372800.000    0.450
 372850.000    0.443
 372900.000    0.666
 372950.000    0.542
 373000.000    0.501
 373050.000    0.508
 373100.000    0.724
 373150.000    0.665
 373200.000    0.792
 373250.000    0.484
 373300.000    0.391
 373350.000    0.601
 373400.000    0.482
 373450.000    0.497
 373500.000    0.542
 373550.000    0.347
 373600.000    0.396
 373650.000    0.330
 373700.000    0.776
 373750.000    0.385
 373800.000    0.460
 373850.000    0.443
 373900.000    0.485
 373950.000    0.508
 374000.000    0.369
 374050.000    0.484
 374100.000    0.515
 374150.000    0.545
 374200.000    0.689
 374250.000    0.789
 374300.000    0.460
 374350.000    0.374
 374400.000    0.562
 374450.000    0.376
 374500.000    0.560
 374550.000    0.558
 374600.000    0.413
 374650.000    0.531
 374700.000    0.474
 374750.000    0.662
 374800.000    0.394
 374850.000    0.343
 374900.000    0.442
 374950.000    0.389
 375000.000    0.506
 375050.000    0.388
 375100.000    0.537
 375150.000    0.539
 375200.000    0.515
 375250.000    0.432
 375300.000    0.389
 375350.000    0.443
 375400.000    0.485
 375450.000    0.564
 375500.000    0.541
 375550.000    0.435
 375600.000    0.632
 375650.000    0.550
 375700.000    0.552
 375750.000    0.478
 375800.000    0.568
 375850.000    0.479
 375900.000    0.333
 375950.000    0.375
 376000.000    0.360
 376050.000    0.332
 376100.000    0.427
 376150.000    0.314
 376200.000    0.399
 376250.000    0.529
 376300.000    0.337
 376350.000    0.283
 376400.000    0.354
 376450.000    0.354
 376500.000    0.343
 376550.000    0.377
 376600.000    0.401
 376650.000    0.472
 376700.000    0.515
 376750.000    0.403
 376800.000    0.386
 376850.000    0.336
 376900.000    0.363
 376950.000    0.375
 377000.000    0.641
 377050.000    0.552
 377100.000    0.610
 377150.000    0.380
 377200.000    0.578
 377250.000    0.466
 377300.000    0.504
 377350.000    0.540
 377400.000    0.572
 377450.000    0.565
 377500.000    0.539
 377550.000    0.596
 377600.000    0.515
 377650.000    0.614
 377700.000    0.608
 377750.000    0.477
 377800.000    0.514
 377850.000    0.434
 377900.000    0.503
 377950.000    0.458
 378000.000    0.431
 378050.000    0.458
 378100.000    0.289
 378150.000    0.432
 378200.000    0.356
 378250.000    0.542
 378300.000    0.406
 378350.000    0.443
 378400.000    0.409
 378450.000    0.345
 378500.000    0.404
 378550.000    0.480
 378600.000    0.552
 378650.000    0.374
 378700.000    0.379
 378750.000    0.380
 378800.000    0.359
 378850.000    0.398
 378900.000    0.497
 378950.000    0.496
 379000.000    0.414
 379050.000    0.540
 379100.000    0.655
 379150.000    0.569
 379200.000    0.640
 379250.000    0.560
 379300.000    0.427
 379350.000    0.359
 379400.000    0.398
 379450.000    0.307
 379500.000    0.351
 379550.000    0.352
 379600.000    0.177
 379650.000    0.471
 379700.000    0.432
 379750.000    0.579
 379800.000    0.577
 379850.000    0.616
 379900.000    0.441
 379950.000    0.413
 380000.000    0.407
 380050.000    0.658
 380100.000    0.608
 380150.000    0.605
 380200.000    0.591
 380250.000    0.543
 380300.000    0.419
 380350.000    0.511
 380400.000    0.463
 380450.000    0.610
 380500.000    0.295
 380550.000    0.577
 380600.000    0.431
 380650.000    0.438
 380700.000    0.522
 380750.000    0.472
 380800.000    0.480
 380850.000    0.700
 380900.000    0.530
 380950.000    0.560
 381000.000    0.393
 381050.000    0.366
 381100.000    0.473
 381150.000    0.563
 381200.000    0.663
 381250.000    0.551
 381300.000    0.610
 381350.000    0.724
 381400.000    0.482
 381450.000    0.524
 381500.000    0.679
 381550.000    0.688
 381600.000    0.587
 381650.000    0.649
 381700.000    0.612
 381750.000    0.619
 381800.000    0.701
 381850.000    0.558
 381900.000    0.602
 381950.000    0.525
 382000.000    0.488
 382050.000    0.667
 382100.000    0.665
 382150.000    0.638
 382200.000    0.639
 382250.000    0.709
 382300.000    0.597
 382350.000    0.462
 382400.000    0.599
 382450.000    0.620
 382500.000    0.592
 382550.000    0.739
 382600.000    0.492
 382650.000    0.585
 382700.000    0.543
 382750.000    0.587
 382800.000    0.699
 382850.000    0.587
 382900.000    0.517
 382950.000    0.493
 383000.000    0.596
 383050.000    0.459
 383100.000    0.577
 383150.000    0.406
 383200.000    0.631
 383250.000    0.618
 383300.000    0.539
 383350.000    0.204
 383400.000    0.290
 383450.000    0.239
 383500.000    0.288
 383550.000    0.233
 383600.000    0.242
 383650.000    0.224
 383700.000    0.298
 383750.000    0.296
 383800.000    0.289
 383850.000    0.261
 383900.000    0.263
 383950.000    0.328
 384000.000    0.314
 384050.000    0.317
 384100.000    0.223
 384150.000    0.240
 384200.000    0.203
 384250.000    0.182
 384300.000    0.263
 384350.000    0.241
 384400.000    0.244
 384450.000    0.249
 384500.000    0.213
 384550.000    0.234
 384600.000    0.222
 384650.000    0.181
 384700.000    0.256
 384750.000    0.202
 384800.000    0.194
 384850.000    0.206
 384900.000    0.356
 384950.000    0.325
 385000.000    0.175
 385050.000    0.177
 385100.000    0.213
 385150.000    0.181
 385200.000    0.179
 385250.000    0.177
 385300.000    0.238
 385350.000    0.190
 385400.000    0.175
 385450.000    0.216
 385500.000    0.186
 385550.000    0.202
 385600.000    0.257
 385650.000    0.166
 385700.000    0.181
 385750.000    0.173
 385800.000    0.178
 385850.000    0.243
 385900.000    0.356
 385950.000    0.198
 386000.000    0.172
 386050.000    0.210
 386100.000    0.215
 386150.000    0.231
 386200.000    0.271
 386250.000    0.199
 386300.000    0.176
 386350.000    0.228
 386400.000    0.176
 386450.000    0.305
 386500.000    0.196
 386550.000    0.191
 386600.000    0.202
 386650.000    0.291
 386700.000    0.176
 386750.000    0.202
 386800.000    0.188
 386850.000    0.177
 386900.000    0.201
 386950.000    0.167
 387000.000    0.411
 387050.000    0.250
 387100.000    0.368
 387150.000    0.217
 387200.000    0.178
 387250.000    0.226
 387300.000    0.186
 387350.000    0.169
 387400.000    0.198
 387450.000    0.251
 387500.000    0.253
 387550.000    0.313
 387600.000    0.265
 387650.000    0.382
 387700.000    0.301
 387750.000    0.230
 387800.000    0.201
 387850.000    0.240
 387900.000    0.175
 387950.000    0.184
 388000.000    0.196
 388050.000    0.240
 388100.000    0.185
 388150.000    0.234
 388200.000    0.241
 388250.000    0.251
 388300.000    0.184
 388350.000    0.191
 388400.000    0.207
 388450.000    0.184
 388500.000    0.185
 388550.000    0.206
 388600.000    0.171
 388650.000    0.174
 388700.000    0.280
 388750.000    0.177
 388800.000    0.252
 388850.000    0.222
 388900.000    0.227
 388950.000    0.194
 389000.000    0.173
 389050.000    0.353
 389100.000    0.390
 389150.000    0.184
 389200.000    0.173
 389250.000    0.183
 389300.000    0.176
 389350.000    0.180
 389400.000    0.182
 389450.000    0.182
 389500.000    0.249
 389550.000    0.270
 389600.000    0.439
 389650.000    0.190
 389700.000    0.290
 389750.000    0.302
 389800.000    0.171
 389850.000    0.166
 389900.000    0.208
 389950.000    0.215
 390000.000    0.242
 390050.000    0.265
 390100.000    0.218
 390150.000    0.210
 390200.000    0.207
 390250.000    0.218
 390300.000    0.229
 390350.000    0.197
 390400.000    0.194
 390450.000    0.230
 390500.000    0.193
 390550.000    0.209
 390600.000    0.202
 390650.000    0.227
 390700.000    0.223
 390750.000    0.241
 390800.000    0.257
 390850.000    0.231
 390900.000    0.215
 390950.000    0.220
 391000.000    0.244
 391050.000    0.250
 391100.000    0.226
 391150.000    0.209
 391200.000    0.260
 391250.000    0.284
 391300.000    0.262
 391350.000    0.275
 391400.000    0.236
 391450.000    0.218
 391500.000    0.217
 391550.000    0.295
 391600.000    0.208
 391650.000    0.248
 391700.000    0.242
 391750.000    0.228
 391800.000    0.334
 391850.000    0.298
 391900.000    0.422
 391950.000    0.265
 392000.000    0.232
 392050.000    0.220
 392100.000    0.203
 392150.000    0.316
 392200.000    0.195
 392250.000    0.221
 392300.000    0.249
 392350.000    0.232
 392400.000    0.201
 392450.000    0.303
 392500.000    0.252
 392550.000    0.208
 392600.000    0.229
 392650.000    0.221
 392700.000    0.264
 392750.000    0.255
 392800.000    0.255
 392850.000    0.276
 392900.000    0.239
 392950.000    0.282
 393000.000    0.198
 393050.000    0.231
 393100.000    0.219
 393150.000    0.210
 393200.000    0.243
 393250.000    0.246
 393300.000    0.201
 393350.000    0.207
 393400.000    0.233
 393450.000    0.216
 393500.000    0.254
 393550.000    0.207
 393600.000    0.218
 393650.000    0.210
 393700.000    0.214
 393750.000    0.222
 393800.000    0.225
 393850.000    0.251
 393900.000    0.320
 393950.000    0.211
 394000.000    0.216
 394050.000    0.252
 394100.000    0.224
 394150.000    0.219
 394200.000    0.285
 394250.000    0.225
 394300.000    0.210
 394350.000    0.257
 394400.000    0.257
 394450.000    0.287
 394500.000    0.205
 394550.000    0.202
 394600.000    0.203
 394650.000    0.243
 394700.000    0.214
 394750.000    0.287
 394800.000    0.234
 394850.000    0.191
 394900.000    0.276
 394950.000    0.306
 395000.000    0.223
 395050.000    0.233
 395100.000    0.242
 395150.000    0.260
 395200.000    0.244
 395250.000    0.222
 395300.000    0.234
 395350.000    0.207
 395400.000    0.210
 395450.000    0.211
 395500.000    0.231
 395550.000    0.168
 395600.000    0.171
 395650.000    0.184
 395700.000    0.181
 395750.000    0.175
 395800.000    0.186
 395850.000    0.187
 395900.000    0.199
 395950.000    0.192
 396000.000    0.184
 396050.000    0.212
 396100.000    0.179
 396150.000    0.219
 396200.000    0.203
 396250.000    0.190
 396300.000    0.224
 396350.000    0.182
 396400.000    0.216
 396450.000    0.199
 396500.000    0.174
 396550.000    0.212
 396600.000    0.226
 396650.000    0.212
 396700.000    0.265
 396750.000    0.231
 396800.000    0.297
 396850.000    0.203
 396900.000    0.224
 396950.000    0.281
 397000.000    0.247
 397050.000    0.199
 397100.000    0.216
 397150.000    0.207
 397200.000    0.298
 397250.000    0.182
 397300.000    0.337
 397350.000    0.393
 397400.000    0.363
 397450.000    0.436
 397500.000    0.188
 397550.000    0.440
 397600.000    0.508
 397650.000    0.384
 397700.000    0.359
 397750.000    0.421
 397800.000    0.432
 397850.000    0.401
 397900.000    0.398
 397950.000    0.384
 398000.000    0.398
 398050.000    0.385
 398100.000    0.382
 398150.000    0.402
 398200.000    0.480
 398250.000    0.432
 398300.000    0.394
 398350.000    0.291
 398400.000    0.369
 398450.000    0.183
 398500.000    0.354
 398550.000    0.295
 398600.000    0.261
 398650.000    0.322
 398700.000    0.393
 398750.000    0.263
 398800.000    0.371
 398850.000    0.185
 398900.000    0.280
 398950.000    0.302
 399000.000    0.289
 399050.000    0.281
 399100.000    0.367
 399150.000    0.273
 399200.000    0.361
 399250.000    0.222
 399300.000    0.310
 399350.000    0.359
 399400.000    0.319
 399450.000    0.265
 399500.000    0.407
 399550.000    0.292
 399600.000    0.299
 399650.000    0.331
 399700.000    0.394
 399750.000    0.349
 399800.000    0.438
 399850.000    0.318
 399900.000    0.300
 399950.000    0.230
 400000.000    0.254
 400050.000    0.256
 400100.000    0.176
 400150.000    0.207
 400200.000    0.401
 400250.000    0.456
 400300.000    0.248
 400350.000    0.271
 400400.000    0.251
 400450.000    0.393
 400500.000    0.370
 400550.000    0.252
 400600.000    0.233
 400650.000    0.228
 400700.000    0.260
 400750.000    0.333
 400800.000    0.314
 400850.000    0.419
 400900.000    0.317
 400950.000    0.398
 401000.000    0.317
 401050.000    0.330
 401100.000    0.388
 401150.000    0.185
 401200.000    0.186
 401250.000    0.171
 401300.000    0.182
 401350.000    0.176
 401400.000    0.186
 401450.000    0.187
 401500.000    0.182
 401550.000    0.174
 401600.000    0.179
 401650.000    0.319
 401700.000    0.251
 401750.000    0.188
 401800.000    0.330
 401850.000    0.299
 401900.000    0.294
 401950.000    0.330
 402000.000    0.189
 402050.000    0.162
 402100.000    0.242
 402150.000    0.184
 402200.000    0.187
 402250.000    0.176
 402300.000    0.250
 402350.000    0.288
 402400.000    0.316
 402450.000    0.263
 402500.000    0.321
 402550.000    0.337
 402600.000    0.335
 402650.000    0.193
 402700.000    0.211
 402750.000    0.291
 402800.000    0.290
 402850.000    0.222
 402900.000    0.271
 402950.000    0.264
 403000.000    0.324
 403050.000    0.312
 403100.000    0.270
 403150.000    0.264
 403200.000    0.234
 403250.000    0.239
 403300.000    0.325
 403350.000    0.310
 403400.000    0.228
 403450.000    0.310
 403500.000    0.216
 403550.000    0.170
 403600.000    0.168
 403650.000    0.220
 403700.000    0.282
 403750.000    0.225
 403800.000    0.260
 403850.000    0.294
 403900.000    0.225
 403950.000    0.185
 404000.000    0.278
 404050.000    0.212
 404100.000    0.248
 404150.000    0.399
 404200.000    0.350
 404250.000    0.261
 404300.000    0.299
 404350.000    0.487
 404400.000    0.270
 404450.000    0.201
 404500.000    0.216
 404550.000    0.231
 404600.000    0.362
 404650.000    0.208
 404700.000    0.214
 404750.000    0.183
 404800.000    0.175
 404850.000    0.209
 404900.000    0.242
 404950.000    0.180
 405000.000    0.176
 405050.000    0.388
 405100.000    0.354
 405150.000    0.242
 405200.000    0.380
 405250.000    0.499
 405300.000    0.377
 405350.000    0.179
 405400.000    0.335
 405450.000    0.311
 405500.000    0.407
 405550.000    0.262
 405600.000    0.314
 405650.000    0.317
 405700.000    0.296
 405750.000    0.350
 405800.000    0.280
 405850.000    0.371
 405900.000    0.399
 405950.000    0.320
 406000.000    0.294
 406050.000    0.193
 406100.000    0.246
 406150.000    0.297
 406200.000    0.257
 406250.000    0.267
 406300.000    0.380
 406350.000    0.310
 406400.000    0.299
 406450.000    0.357
 406500.000    0.328
 406550.000    0.358
 406600.000    0.328
 406650.000    0.328
 406700.000    0.341
 406750.000    0.390
 406800.000    0.473
 406850.000    0.383
 406900.000    0.489
 406950.000    0.418
 407000.000    0.408
 407050.000    0.357
 407100.000    0.424
 407150.000    0.400
 407200.000    0.345
 407250.000    0.278
 407300.000    0.268
 407350.000    0.341
 407400.000    0.342
 407450.000    0.348
 407500.000    0.343
 407550.000    0.302
 407600.000    0.364
 407650.000    0.324
 407700.000    0.316
 407750.000    0.315
 407800.000    0.340
 407850.000    0.393
 407900.000    0.266
 407950.000    0.326
 408000.000    0.340
 408050.000    0.333
 408100.000    0.356
 408150.000    0.323
 408200.000    0.279
 408250.000    0.347
 408300.000    0.309
 408350.000    0.369
 408400.000    0.366
 408450.000    0.360
 408500.000    0.347
 408550.000    0.233
 408600.000    0.293
 408650.000    0.394
 408700.000    0.320
 408750.000    0.322
 408800.000    0.250
 408850.000    0.253
 408900.000    0.386
 408950.000    0.322
 409000.000    0.198
 409050.000    0.170
 409100.000    0.270
 409150.000    0.404
 409200.000    0.402
 409250.000    0.290
 409300.000    0.234
 409350.000    0.245
 409400.000    0.300
 409450.000    0.358
 409500.000    0.258
 409550.000    0.260
 409600.000    0.390
 409650.000    0.360
 409700.000    0.334
 409750.000    0.241
 409800.000    0.323
 409850.000    0.243
 409900.000    0.280
 409950.000    0.236
 410000.000    0.299
 410050.000    0.314
 410100.000    0.266
 410150.000    0.247
 410200.000    0.312
 410250.000    0.239
 410300.000    0.245
 410350.000    0.237
 410400.000    0.274
 410450.000    0.396
 410500.000    0.271
 410550.000    0.318
 410600.000    0.211
 410650.000    0.315
 410700.000    0.224
 410750.000    0.231
 410800.000    0.322
 410850.000    0.292
 410900.000    0.328
 410950.000    0.254
 411000.000    0.243
 411050.000    0.263
 411100.000    0.202
 411150.000    0.224
 411200.000    0.320
 411250.000    0.248
 411300.000    0.319
 411350.000    0.289
 411400.000    0.298
 411450.000    0.234
 411500.000    0.405
 411550.000    0.180
 411600.000    0.179
 411650.000    0.222
 411700.000    0.186
 411750.000    0.290
 411800.000    0.351
 411850.000    0.392
 411900.000    0.377
 411950.000    0.443
 412000.000    0.201
 412050.000    0.221
 412100.000    0.186
 412150.000    0.169
 412200.000    0.186
 412250.000    0.210
 412300.000    0.225
 412350.000    0.263
 412400.000    0.294
 412450.000    0.280
 412500.000    0.271
 412550.000    0.282
 412600.000    0.194
 412650.000    0.253
 412700.000    0.347
 412750.000    0.245
 412800.000    0.335
 412850.000    0.240
 412900.000    0.239
 412950.000    0.221
 413000.000    0.322
 413050.000    0.225
 413100.000    0.348
 413150.000    0.301
 413200.000    0.256
 413250.000    0.252
 413300.000    0.301
 413350.000    0.276
 413400.000    0.252
 413450.000    0.230
 413500.000    0.212
 413550.000    0.165
 413600.000    0.232
 413650.000    0.322
 413700.000    0.421
 413750.000    0.470
 413800.000    0.414
 413850.000    0.368
 413900.000    0.354
 413950.000    0.318
 414000.000    0.308
 414050.000    0.225
 414100.000    0.228
 414150.000    0.265
 414200.000    0.262
 414250.000    0.267
 414300.000    0.327
 414350.000    0.260
 414400.000    0.311
 414450.000    0.351
 414500.000    0.330
 414550.000    0.318
 414600.000    0.329
 414650.000    0.249
 414700.000    0.195
 414750.000    0.205
 414800.000    0.205
 414850.000    0.172
 414900.000    0.200
 414950.000    0.308
 415000.000    0.304
 415050.000    0.258
 415100.000    0.215
 415150.000    0.253
 415200.000    0.361
 415250.000    0.221
 415300.000    0.227
 415350.000    0.380
 415400.000    0.291
 415450.000    0.326
 415500.000    0.281
 415550.000    0.208
 415600.000    0.273
 415650.000    0.290
 415700.000    0.335
 415750.000    0.299
 415800.000    0.318
 415850.000    0.281
 415900.000    0.349
 415950.000    0.318
 416000.000    0.288
 416050.000    0.264
 416100.000    0.320
 416150.000    0.316
 416200.000    0.346
 416250.000    0.331
 416300.000    0.306
 416350.000    0.322
 416400.000    0.285
 416450.000    0.208
 416500.000    0.229
 416550.000    0.215
 416600.000    0.347
 416650.000    0.288
 416700.000    0.264
 416750.000    0.244
 416800.000    0.233
 416850.000    0.224
 416900.000    0.287
 416950.000    0.280
 417000.000    0.382
 417050.000    0.315
 417100.000    0.306
 417150.000    0.233
 417200.000    0.275
 417250.000    0.262
 417300.000    0.301
 417350.000    0.340
 417400.000    0.386
 417450.000    0.422
 417500.000    0.316
 417550.000    0.197
 417600.000    0.409
 417650.000    0.284
 417700.000    0.221
 417750.000    0.355
 417800.000    0.423
 417850.000    0.321
 417900.000    0.332
 417950.000    0.372
 418000.000    0.293
 418050.000    0.266
 418100.000    0.299
 418150.000    0.345
 418200.000    0.298
 418250.000    0.180
 418300.000    0.253
 418350.000    0.373
 418400.000    0.226
 418450.000    0.174
 418500.000    0.238
 418550.000    0.196
 418600.000    0.195
 418650.000    0.277
 418700.000    0.234
 418750.000    0.247
 418800.000    0.250
 418850.000    0.343
 418900.000    0.247
 418950.000    0.196
 419000.000    0.246
 419050.000    0.287
 419100.000    0.311
 419150.000    0.433
 419200.000    0.269
 419250.000    0.250
 419300.000    0.279
 419350.000    0.266
 419400.000    0.298
 419450.000    0.290
 419500.000    0.266
 419550.000    0.223
 419600.000    0.195
 419650.000    0.179
 419700.000    0.206
 419750.000    0.202
 419800.000    0.343
 419850.000    0.413
 419900.000    0.424
 419950.000    0.417
 420000.000    0.332
 420050.000    0.508
 420100.000    0.375
 420150.000    0.445
 420200.000    0.400
 420250.000    0.231
 420300.000    0.258
 420350.000    0.311
 420400.000    0.330
 420450.000    0.422
 420500.000    0.326
 420550.000    0.409
 420600.000    0.321
 420650.000    0.301
 420700.000    0.464
 420750.000    0.347
 420800.000    0.363
 420850.000    0.369
 420900.000    0.321
 420950.000    0.342
 421000.000    0.334
 421050.000    0.300
 421100.000    0.349
 421150.000    0.373
 421200.000    0.385
 421250.000    0.301
 421300.000    0.368
 421350.000    0.436
 421400.000    0.343
 421450.000    0.176
 421500.000    0.189
 421550.000    0.239
 421600.000    0.198
 421650.000    0.396
 421700.000    0.225
 421750.000    0.343
 421800.000    0.344
 421850.000    0.417
 421900.000    0.285
 421950.000    0.314
 422000.000    0.371
 422050.000    0.251
 422100.000    0.286
 422150.000    0.309
 422200.000    0.261
 422250.000    0.235
 422300.000    0.253
 422350.000    0.277
 422400.000    0.253
 422450.000    0.218
 422500.000    0.264
 422550.000    0.258
 422600.000    0.263
 422650.000    0.324
 422700.000    0.236
 422750.000    0.223
 422800.000    0.239
 422850.000    0.313
 422900.000    0.247
 422950.000    0.384
 423000.000    0.296
 423050.000    0.325
 423100.000    0.329
 423150.000    0.304
 423200.000    0.286
 423250.000    0.258
 423300.000    0.240
 423350.000    0.244
 423400.000    0.278
 423450.000    0.284
 423500.000    0.230
 423550.000    0.206
 423600.000    0.305
 423650.000    0.283
 423700.000    0.296
 423750.000    0.300
 423800.000    0.287
 423850.000    0.383
 423900.000    0.255
 423950.000    0.310
 424000.000    0.380
 424050.000    0.372
 424100.000    0.265
 424150.000    0.295
 424200.000    0.287
 424250.000    0.227
 424300.000    0.249
 424350.000    0.246
 424400.000    0.282
 424450.000    0.349
 424500.000    0.259
 424550.000    0.252
 424600.000    0.365
 424650.000    0.253
 424700.000    0.168
 424750.000    0.194
 424800.000    0.171
 424850.000    0.206
 424900.000    0.347
 424950.000    0.302
 425000.000    0.237
 425050.000    0.235
 425100.000    0.222
 425150.000    0.292
 425200.000    0.433
 425250.000    0.305
 425300.000    0.432
 425350.000    0.313
 425400.000    0.283
 425450.000    0.287
 425500.000    0.261
 425550.000    0.288
 425600.000    0.275
 425650.000    0.299
 425700.000    0.286
 425750.000    0.233
 425800.000    0.272
 425850.000    0.279
 425900.000    0.269
 425950.000    0.240
 426000.000    0.327
 426050.000    0.240
 426100.000    0.272
 426150.000    0.197
 426200.000    0.400
 426250.000    0.424
 426300.000    0.199
 426350.000    0.358
 426400.000    0.257
 426450.000    0.340
 426500.000    0.366
 426550.000    0.460
 426600.000    0.233
 426650.000    0.196
 426700.000    0.249
 426750.000    0.272
 426800.000    0.242
 426850.000    0.305
 426900.000    0.228
 426950.000    0.207
 427000.000    0.273
 427050.000    0.269
 427100.000    0.317
 427150.000    0.322
 427200.000    0.290
 427250.000    0.409
 427300.000    0.397
 427350.000    0.195
 427400.000    0.393
 427450.000    0.348
 427500.000    0.409
 427550.000    0.381
 427600.000    0.287
 427650.000    0.357
 427700.000    0.268
 427750.000    0.383
 427800.000    0.288
 427850.000    0.318
 427900.000    0.348
 427950.000    0.265
 428000.000    0.338
 428050.000    0.204
 428100.000    0.293
 428150.000    0.282
 428200.000    0.234
 428250.000    0.212
 428300.000    0.332
 428350.000    0.355
 428400.000    0.301
 428450.000    0.249
 428500.000    0.367
 428550.000    0.324
 428600.000    0.194
 428650.000    0.244
 428700.000    0.420
 428750.000    0.389
 428800.000    0.391
 428850.000    0.310
 428900.000    0.360
 428950.000    0.401
 429000.000    0.277
 429050.000    0.318
 429100.000    0.245
 429150.000    0.261
 429200.000    0.231
 429250.000    0.234
 429300.000    0.261
 429350.000    0.271
 429400.000    0.175
 429450.000    0.447
 429500.000    0.248
 429550.000    0.357
 429600.000    0.363
 429650.000    0.452
 429700.000    0.492
 429750.000    0.408
 429800.000    0.394
 429850.000    0.392
 429900.000    0.464
 429950.000    0.525
 430000.000    0.418
 430050.000    0.272
 430100.000    0.439
 430150.000    0.315
 430200.000    0.366
 430250.000    0.270
 430300.000    0.169
 430350.000    0.186
 430400.000    0.250
 430450.000    0.170
 430500.000    0.206
 430550.000    0.198
 430600.000    0.623
 430650.000    0.470
 430700.000    0.417
 430750.000    0.513
 430800.000    0.438
 430850.000    0.462
 430900.000    0.483
 430950.000    0.435
 431000.000    0.407
 431050.000    0.428
 431100.000    0.348
 431150.000    0.641
 431200.000    0.562
 431250.000    0.623
 431300.000    0.504
 431350.000    0.581
 431400.000    0.430
 431450.000    0.400
 431500.000    0.411
 431550.000    0.196
 431600.000    0.188
 431650.000    0.258
 431700.000    0.181
 431750.000    0.173
 431800.000    0.161
 431850.000    0.202
 431900.000    0.170
 431950.000    0.196
 432000.000    0.242
 432050.000    0.171
 432100.000    0.256
 432150.000    0.176
 432200.000    0.207
 432250.000    0.220
 432300.000    0.226
 432350.000    0.211
 432400.000    0.241
 432450.000    0.219
 432500.000    0.255
 432550.000    0.174
 432600.000    0.220
 432650.000    0.249
 432700.000    0.243
 432750.000    0.232
 432800.000    0.237
 432850.000    0.250
 432900.000    0.236
 432950.000    0.175
 433000.000    0.180
 433050.000    0.276
 433100.000    0.276
 433150.000    0.185
 433200.000    0.242
 433250.000    0.183
 433300.000    0.251
 433350.000    0.222
 433400.000    0.292
 433450.000    0.237
 433500.000    0.252
 433550.000    0.232
 433600.000    0.243
 433650.000    0.241
 433700.000    0.237
 433750.000    0.240
 433800.000    0.184
 433850.000    0.287
 433900.000    0.279
 433950.000    0.215
 434000.000    0.245
 434050.000    0.298
 434100.000    0.253
 434150.000    0.225
 434200.000    0.250
 434250.000    0.230
 434300.000    0.249
 434350.000    0.250
 434400.000    0.227
 434450.000    0.173
 434500.000    0.212
 434550.000    0.176
 434600.000    0.321
 434650.000    0.176
 434700.000    0.252
 434750.000    0.247
 434800.000    0.319
 434850.000    0.226
 434900.000    0.231
 434950.000    0.242
 435000.000    0.289
 435050.000    0.232
 435100.000    0.270
 435150.000    0.315
 435200.000    0.268
 435250.000    0.210
 435300.000    0.206
 435350.000    0.244
 435400.000    0.243
 435450.000    0.225
 435500.000    0.201
 435550.000    0.219
 435600.000    0.239
 435650.000    0.281
 435700.000    0.232
 435750.000    0.208
 435800.000    0.248
 435850.000    0.237
 435900.000    0.263
 435950.000    0.339
 436000.000    0.205
 436050.000    0.227
 436100.000    0.224
 436150.000    0.232
 436200.000    0.252
 436250.000    0.196
 436300.000    0.206
 436350.000    0.178
 436400.000    0.225
 436450.000    0.231
 436500.000    0.248
 436550.000    0.178
 436600.000    0.180
 436650.000    0.190
 436700.000    0.177
 436750.000    0.256
 436800.000    0.185
 436850.000    0.198
 436900.000    0.212
 436950.000    0.216
 437000.000    0.256
 437050.000    0.187
 437100.000    0.179
 437150.000    0.186
 437200.000    0.222
 437250.000    0.170
 437300.000    0.172
 437350.000    0.174
 437400.000    0.190
 437450.000    0.224
 437500.000    0.196
 437550.000    0.175
 437600.000    0.178
 437650.000    0.192
 437700.000    0.370
 437750.000    0.185
 437800.000    0.194
 437850.000    0.208
 437900.000    0.233
 437950.000    0.242
 438000.000    0.241
 438050.000    0.231
 438100.000    0.263
 438150.000    0.186
 438200.000    0.282
 438250.000    0.269
 438300.000    0.213
 438350.000    0.211
 438400.000    0.214
 438450.000    0.215
 438500.000    0.255
 438550.000    0.219
 438600.000    0.337
 438650.000    0.292
 438700.000    0.232
 438750.000    0.311
 438800.000    0.246
 438850.000    0.260
 438900.000    0.394
 438950.000    0.256
 439000.000    0.332
 439050.000    0.307
 439100.000    0.373
 439150.000    0.327
 439200.000    0.391
 439250.000    0.208
 439300.000    0.182
 439350.000    0.184
 439400.000    0.190
 439450.000    0.290
 439500.000    0.370
 439550.000    0.301
 439600.000    0.277
 439650.000    0.231
 439700.000    0.397
 439750.000    0.364
 439800.000    0.299
 439850.000    0.422
 439900.000    0.184
 439950.000    0.255
 440000.000    0.275
 440050.000    0.293
 440100.000    0.374
 440150.000    0.298
 440200.000    0.490
 440250.000    0.409
 440300.000    0.278
 440350.000    0.264
 440400.000    0.215
 440450.000    0.407
 440500.000    0.322
 440550.000    0.304
 440600.000    0.240
 440650.000    0.390
 440700.000    0.253
 440750.000    0.262
 440800.000    0.395
 440850.000    0.409
 440900.000    0.381
 440950.000    0.503
 441000.000    0.516
 441050.000    0.432
 441100.000    0.568
 441150.000    0.402
 441200.000    0.461
 441250.000    0.315
 441300.000    0.307
 441350.000    0.307
 441400.000    0.228
 441450.000    0.229
 441500.000    0.227
 441550.000    0.289
 441600.000    0.194
 441650.000    0.182
 441700.000    0.170
 441750.000    0.225
 441800.000    0.222
 441850.000    0.172
 441900.000    0.298
 441950.000    0.375
 442000.000    0.186
 442050.000    0.193
 442100.000    0.254
 442150.000    0.399
 442200.000    0.382
 442250.000    0.347
 442300.000    0.320
 442350.000    0.389
 442400.000    0.513
 442450.000    0.182
 442500.000    0.335
 442550.000    0.364
 442600.000    0.380
 442650.000    0.308
 442700.000    0.363
 442750.000    0.457
 442800.000    0.399
 442850.000    0.261
 442900.000    0.423
 442950.000    0.298
 443000.000    0.360
 443050.000    0.362
 443100.000    0.234
 443150.000    0.323
 443200.000    0.285
 443250.000    0.338
 443300.000    0.244
 443350.000    0.276
 443400.000    0.290
 443450.000    0.239
 443500.000    0.182
 443550.000    0.282
 443600.000    0.309
 443650.000    0.214
 443700.000    0.296
 443750.000    0.219
 443800.000    0.251
 443850.000    0.207
 443900.000    0.225
 443950.000    0.220
 444000.000    0.178
 444050.000    0.196
 444100.000    0.176
 444150.000    0.180
 444200.000    0.175
 444250.000    0.194
 444300.000    0.340
 444350.000    0.226
 444400.000    0.316
 444450.000    0.291
 444500.000    0.401
 444550.000    0.316
 444600.000    0.436
 444650.000    0.320
 444700.000    0.369
 444750.000    0.178
 444800.000    0.186
 444850.000    0.189
 444900.000    0.210
 444950.000    0.357
 445000.000    0.329
 445050.000    0.169
 445100.000    0.184
 445150.000    0.597
 445200.000    0.470
 445250.000    0.552
 445300.000    0.301
 445350.000    0.705
 445400.000    0.783
 445450.000    0.777
 445500.000    0.597
 445550.000    0.568
 445600.000    0.690
 445650.000    0.695
 445700.000    0.710
 445750.000    0.601
 445800.000    0.577
 445850.000    0.391
 445900.000    0.538
 445950.000    0.336
 446000.000    0.326
 446050.000    0.197
 446100.000    0.182
 446150.000    0.204
 446200.000    0.272
 446250.000    0.207
 446300.000    0.228
 446350.000    0.299
 446400.000    0.304
 446450.000    0.217
 446500.000    0.175
 446550.000    0.318
 446600.000    0.182
 446650.000    0.379
 446700.000    0.339
 446750.000    0.254
 446800.000    0.238
 446850.000    0.346
 446900.000    0.371
 446950.000    0.248
 447000.000    0.234
 447050.000    0.357
 447100.000    0.463
 447150.000    0.401
 447200.000    0.302
 447250.000    0.425
 447300.000    0.433
 447350.000    0.487
 447400.000    0.431
 447450.000    0.410
 447500.000    0.414
 447550.000    0.477
 447600.000    0.486
 447650.000    0.419
 447700.000    0.468
 447750.000    0.378
 447800.000    0.478
 447850.000    0.520
 447900.000    0.444
 447950.000    0.426
 448000.000    0.458
 448050.000    0.445
 448100.000    0.434
 448150.000    0.372
 448200.000    0.456
 448250.000    0.363
 448300.000    0.405
 448350.000    0.566
 448400.000    0.484
 448450.000    0.420
 448500.000    0.391
 448550.000    0.447
 448600.000    0.382
 448650.000    0.338
 448700.000    0.442
 448750.000    0.215
 448800.000    0.378
 448850.000    0.520
 448900.000    0.469
 448950.000    0.442
 449000.000    0.441
 449050.000    0.438
 449100.000    0.438
 449150.000    0.481
 449200.000    0.395
 449250.000    0.420
 449300.000    0.454
 449350.000    0.452
 449400.000    0.457
 449450.000    0.490
 449500.000    0.467
 449550.000    0.462
 449600.000    0.468
 449650.000    0.453
 449700.000    0.381
 449750.000    0.647
 449800.000    0.570
 449850.000    0.375
 449900.000    0.616
 449950.000    0.387
 450000.000    0.479
 450050.000    0.390
 450100.000    0.480
 450150.000    0.591
 450200.000    0.422
 450250.000    0.378
 450300.000    0.466
 450350.000    0.442
 450400.000    0.436
 450450.000    0.637
 450500.000    0.463
 450550.000    0.580
 450600.000    0.513
 450650.000    0.410
 450700.000    0.495
 450750.000    0.600
 450800.000    0.522
 450850.000    0.589
 450900.000    0.574
 450950.000    0.563
 451000.000    0.470
 451050.000    0.767
 451100.000    0.372
 451150.000    0.579
 451200.000    0.618
 451250.000    0.468
 451300.000    0.475
 451350.000    0.456
 451400.000    0.247
 451450.000    0.414
 451500.000    0.333
 451550.000    0.264
 451600.000    0.238
 451650.000    0.286
 451700.000    0.379
 451750.000    0.444
 451800.000    0.427
 451850.000    0.432
 451900.000    0.454
 451950.000    0.402
 452000.000    0.266
 452050.000    0.313
 452100.000    0.460
 452150.000    0.397
 452200.000    0.437
 452250.000    0.283
 452300.000    0.349
 452350.000    0.329
 452400.000    0.417
 452450.000    0.335
 452500.000    0.471
 452550.000    0.545
 452600.000    0.417
 452650.000    0.461
 452700.000    0.476
 452750.000    0.451
 452800.000    0.445
 452850.000    0.477
 452900.000    0.431
 452950.000    0.452
 453000.000    0.464
 453050.000    0.532
 453100.000    0.437
 453150.000    0.403
 453200.000    0.459
 453250.000    0.444
 453300.000    0.454
 453350.000    0.479
 453400.000    0.382
 453450.000    0.402
 453500.000    0.368
 453550.000    0.376
 453600.000    0.413
 453650.000    0.524
 453700.000    0.509
 453750.000    0.460
 453800.000    0.483
 453850.000    0.462
 453900.000    0.447
 453950.000    0.382
 454000.000    0.316
 454050.000    0.412
 454100.000    0.391
 454150.000    0.490
 454200.000    0.223
 454250.000    0.521
 454300.000    0.490
 454350.000    0.382
 454400.000    0.490
 454450.000    0.521
 454500.000    0.489
 454550.000    0.526
 454600.000    0.581
 454650.000    0.430
 454700.000    0.566
 454750.000    0.434
 454800.000    0.475
 454850.000    0.516
 454900.000    0.643
 454950.000    0.465
 455000.000    0.665
 455050.000    0.686
 455100.000    0.511
 455150.000    0.593
 455200.000    0.487
 455250.000    0.450
 455300.000    0.418
 455350.000    0.485
 455400.000    0.510
 455450.000    0.502
 455500.000    0.420
 455550.000    0.446
 455600.000    0.423
 455650.000    0.537
 455700.000    0.489
 455750.000    0.459
 455800.000    0.404
 455850.000    0.479
 455900.000    0.350
 455950.000    0.658
 456000.000    0.433
 456050.000    0.454
 456100.000    0.487
 456150.000    0.420
 456200.000    0.470
 456250.000    0.534
 456300.000    0.546
 456350.000    0.620
 456400.000    0.595
 456450.000    0.438
 456500.000    0.436
 456550.000    0.417
 456600.000    0.424
 456650.000    0.420
 456700.000    0.461
 456750.000    0.468
 456800.000    0.434
 456850.000    0.389
 456900.000    0.418
 456950.000    0.523
 457000.000    0.574
 457050.000    0.638
 457100.000    0.508
 457150.000    0.514
 457200.000    0.308
 457250.000    0.372
 457300.000    0.396
 457350.000    0.244
 457400.000    0.311
 457450.000    0.228
 457500.000    0.397
 457550.000    0.401
 457600.000    0.440
 457650.000    0.460
 457700.000    0.455
 457750.000    0.466
 457800.000    0.466
 457850.000    0.400
 457900.000    0.289
 457950.000    0.230
 458000.000    0.236
 458050.000    0.275
 458100.000    0.238
 458150.000    0.599
 458200.000    0.486
 458250.000    0.734
 458300.000    0.448
 458350.000    0.513
 458400.000    0.601
 458450.000    0.477
 458500.000    0.307
 458550.000    0.232
 458600.000    0.271
 458650.000    0.259
 458700.000    0.225
 458750.000    0.275
 458800.000    0.278
 458850.000    0.284
 458900.000    0.349
 458950.000    0.406
 459000.000    0.271
 459050.000    0.338
 459100.000    0.240
 459150.000    0.280
 459200.000    0.261
 459250.000    0.302
 459300.000    0.315
 459350.000    0.288
 459400.000    0.269
 459450.000    0.335
 459500.000    0.307
 459550.000    0.332
 459600.000    0.376
 459650.000    0.339
 459700.000    0.343
 459750.000    0.284
 459800.000    0.325
 459850.000    0.323
 459900.000    0.328
 459950.000    0.339
 460000.000    0.269
 460050.000    0.310
 460100.000    0.320
 460150.000    0.389
 460200.000    0.384
 460250.000    0.419
 460300.000    0.466
 460350.000    0.316
 460400.000    0.308
 460450.000    0.490
 460500.000    0.395
 460550.000    0.305
 460600.000    0.329
 460650.000    0.262
 460700.000    0.382
 460750.000    0.428
 460800.000    0.342
 460850.000    0.351
 460900.000    0.346
 460950.000    0.324
 461000.000    0.302
 461050.000    0.305
 461100.000    0.292
 461150.000    0.256
 461200.000    0.434
 461250.000    0.296
 461300.000    0.370
 461350.000    0.424
 461400.000    0.323
 461450.000    0.332
 461500.000    0.322
 461550.000    0.296
 461600.000    0.297
 461650.000    0.309
 461700.000    0.307
 461750.000    0.307
 461800.000    0.320
 461850.000    0.260
 461900.000    0.251
 461950.000    0.256
 462000.000    0.347
 462050.000    0.230
 462100.000    0.340
 462150.000    0.350
 462200.000    0.329
 462250.000    0.355
 462300.000    0.323
 462350.000    0.292
 462400.000    0.315
 462450.000    0.205
 462500.000    0.265
 462550.000    0.304
 462600.000    0.266
 462650.000    0.289
 462700.000    0.329
 462750.000    0.367
 462800.000    0.265
 462850.000    0.284
 462900.000    0.377
 462950.000    0.380
 463000.000    0.402
 463050.000    0.368
 463100.000    0.381
 463150.000    0.308
 463200.000    0.255
 463250.000    0.310
 463300.000    0.325
 463350.000    0.264
 463400.000    0.294
 463450.000    0.323
 463500.000    0.311
 463550.000    0.288
 463600.000    0.275
 463650.000    0.272
 463700.000    0.240
 463750.000    0.315
 463800.000    0.354
 463850.000    0.281
 463900.000    0.333
 463950.000    0.288
 464000.000    0.260
 464050.000    0.237
 464100.000    0.201
 464150.000    0.310
 464200.000    0.297
 464250.000    0.234
 464300.000    0.297
 464350.000    0.265
 464400.000    0.291
 464450.000    0.284
 464500.000    0.290
 464550.000    0.266
 464600.000    0.306
 464650.000    0.237
 464700.000    0.381
 464750.000    0.272
 464800.000    0.310
 464850.000    0.228
 464900.000    0.248
 464950.000    0.234
 465000.000    0.218
 465050.000    0.280
 465100.000    0.263
 465150.000    0.250
 465200.000    0.293
 465250.000    0.251
 465300.000    0.264
 465350.000    0.438
 465400.000    0.219
 465450.000    0.239
 465500.000    0.224
 465550.000    0.280
 465600.000    0.259
 465650.000    0.261
 465700.000    0.236
 465750.000    0.253
 465800.000    0.254
 465850.000    0.224
 465900.000    0.239
 465950.000    0.330
 466000.000    0.338
 466050.000    0.209
 466100.000    0.386
 466150.000    0.230
 466200.000    0.246
 466250.000    0.312
 466300.000    0.216
 466350.000    0.225
 466400.000    0.362
 466450.000    0.227
 466500.000    0.397
 466550.000    0.269
 466600.000    0.251
 466650.000    0.299
 466700.000    0.315
 466750.000    0.243
 466800.000    0.233
 466850.000    0.220
 466900.000    0.308
 466950.000    0.344
 467000.000    0.276
 467050.000    0.337
 467100.000    0.391
 467150.000    0.440
 467200.000    0.341
 467250.000    0.309
 467300.000    0.255
 467350.000    0.221
 467400.000    0.204
 467450.000    0.292
 467500.000    0.243
 467550.000    0.274
 467600.000    0.294
 467650.000    0.326
 467700.000    0.358
 467750.000    0.299
 467800.000    0.191
 467850.000    0.222
 467900.000    0.236
 467950.000    0.317
 468000.000    0.184
 468050.000    0.290
 468100.000    0.276
 468150.000    0.320
 468200.000    0.264
 468250.000    0.293
 468300.000    0.356
 468350.000    0.472
 468400.000    0.504
 468450.000    0.406
 468500.000    0.387
 468550.000    0.435
 468600.000    0.419
 468650.000    0.423
 468700.000    0.372
 468750.000    0.237
 468800.000    0.278
 468850.000    0.243
 468900.000    0.302
 468950.000    0.343
 469000.000    0.291
 469050.000    0.402
 469100.000    0.265
 469150.000    0.238
 469200.000    0.286
 469250.000    0.281
 469300.000    0.319
 469350.000    0.225
 469400.000    0.256
 469450.000    0.202
 469500.000    0.258
 469550.000    0.266
 469600.000    0.216
 469650.000    0.332
 469700.000    0.217
 469750.000    0.235
 469800.000    0.282
 469850.000    0.238
 469900.000    0.262
 469950.000    0.273
 470000.000    0.268
 470050.000    0.233
 470100.000    0.179
 470150.000    0.390
 470200.000    0.380
 470250.000    0.235
 470300.000    0.256
 470350.000    0.244
 470400.000    0.366
 470450.000    0.311
 470500.000    0.329
 470550.000    0.209
 470600.000    0.247
 470650.000    0.247
 470700.000    0.244
 470750.000    0.236
 470800.000    0.180
 470850.000    0.247
 470900.000    0.245
 470950.000    0.243
 471000.000    0.227
 471050.000    0.223
 471100.000    0.230
 471150.000    0.220
 471200.000    0.209
 471250.000    0.276
 471300.000    0.209
 471350.000    0.226
 471400.000    0.328
 471450.000    0.204
 471500.000    0.209
 471550.000    0.240
 471600.000    0.226
 471650.000    0.206
 471700.000    0.180
 471750.000    0.175
 471800.000    0.383
 471850.000    0.359
 471900.000    0.294
 471950.000    0.382
 472000.000    0.246
 472050.000    0.458
 472100.000    0.370
 472150.000    0.402
 472200.000    0.440
 472250.000    0.388
 472300.000    0.291
 472350.000    0.188
 472400.000    0.178
 472450.000    0.182
 472500.000    0.256
 472550.000    0.207
 472600.000    0.171
 472650.000    0.201
 472700.000    0.174
 472750.000    0.219
 472800.000    0.173
 472850.000    0.175
 472900.000    0.170
 472950.000    0.210
 473000.000    0.172
 473050.000    0.283
 473100.000    0.271
 473150.000    0.178
 473200.000    0.202
 473250.000    0.303
 473300.000    0.359
 473350.000    0.194
 473400.000    0.192
 473450.000    0.178
 473500.000    0.253
 473550.000    0.440
 473600.000    0.476
 473650.000    0.561
 473700.000    0.567
 473750.000    0.425
 473800.000    0.322
 473850.000    0.348
 473900.000    0.355
 473950.000    0.355
 474000.000    0.222
 474050.000    0.359
 474100.000    0.328
 474150.000    0.233
 474200.000    0.236
 474250.000    0.206
 474300.000    0.264
 474350.000    0.206
 474400.000    0.193
 474450.000    0.208
 474500.000    0.230
 474550.000    0.233
 474600.000    0.195
 474650.000    0.199
 474700.000    0.247
 474750.000    0.265
 474800.000    0.248
 474850.000    0.221
 474900.000    0.260
 474950.000    0.164
 475000.000    0.366
 475050.000    0.314
 475100.000    0.341
 475150.000    0.293
 475200.000    0.213
 475250.000    0.180
 475300.000    0.334
 475350.000    0.191
 475400.000    0.190
 475450.000    0.271
 475500.000    0.197
 475550.000    0.178
 475600.000    0.174
 475650.000    0.249
 475700.000    0.340
 475750.000    0.292
 475800.000    0.330
 475850.000    0.317
 475900.000    0.363
 475950.000    0.293
 476000.000    0.409
 476050.000    0.369
 476100.000    0.408
 476150.000    0.407
 476200.000    0.409
 476250.000    0.423
 476300.000    0.312
 476350.000    0.394
 476400.000    0.355
 476450.000    0.303
 476500.000    0.366
 476550.000    0.362
 476600.000    0.345
 476650.000    0.352
 476700.000    0.337
 476750.000    0.381
 476800.000    0.259
 476850.000    0.407
 476900.000    0.246
 476950.000    0.182
 477000.000    0.267
 477050.000    0.198
 477100.000    0.177
 477150.000    0.222
 477200.000    0.291
 477250.000    0.459
 477300.000    0.670
 477350.000    0.506
 477400.000    0.697
 477450.000    0.703
 477500.000    0.602
 477550.000    0.542
 477600.000    0.635
 477650.000    0.753
 477700.000    0.700
 477750.000    0.717
 477800.000    0.557
 477850.000    0.667
 477900.000    0.694
 477950.000    0.617
 478000.000    0.720
 478050.000    0.621
 478100.000    0.441
 478150.000    0.538
 478200.000    0.700
 478250.000    0.778
 478300.000    0.762
 478350.000    0.759
 478400.000    0.699
 478450.000    0.658
 478500.000    0.786
 478550.000    0.670
 478600.000    0.810
 478650.000    0.627
 478700.000    0.630
 478750.000    0.687
 478800.000    0.747
 478850.000    0.752
 478900.000    0.722
 478950.000    0.694
 479000.000    0.705
 479050.000    0.839
 479100.000    0.751
 479150.000    0.723
 479200.000    0.786
 479250.000    0.734
 479300.000    0.644
 479350.000    0.633
 479400.000    0.631
 479450.000    0.637
 479500.000    0.825
 479550.000    0.678
 479600.000    0.725
 479650.000    0.677
 479700.000    0.606
 479750.000    0.490
 479800.000    0.518
 479850.000    0.612
 479900.000    0.659
 479950.000    0.747
 480000.000    0.683
 480050.000    0.667
 480100.000    0.580
 480150.000    0.556
 480200.000    0.591
 480250.000    0.605
 480300.000    0.621
 480350.000    0.688
 480400.000    0.667
 480450.000    0.623
 480500.000    0.635
 480550.000    0.680
 480600.000    0.553
 480650.000    0.577
 480700.000    0.622
 480750.000    0.596
 480800.000    0.594
 480850.000    0.650
 480900.000    0.671
 480950.000    0.593
 481000.000    0.728
 481050.000    0.681
 481100.000    0.572
 481150.000    0.515
 481200.000    0.588
 481250.000    0.714
 481300.000    0.665
 481350.000    0.607
 481400.000    0.558
 481450.000    0.708
 481500.000    0.603
 481550.000    0.541
 481600.000    0.539
 481650.000    0.583
 481700.000    0.532
 481750.000    0.472
 481800.000    0.488
 481850.000    0.532
 481900.000    0.641
 481950.000    0.622
 482000.000    0.639
 482050.000    0.619
 482100.000    0.630
 482150.000    0.621
 482200.000    0.541
 482250.000    0.640
 482300.000    0.650
 482350.000    0.680
 482400.000    0.586
 482450.000    0.615
 482500.000    0.513
 482550.000    0.664
 482600.000    0.630
 482650.000    0.644
 482700.000    0.719
 482750.000    0.514
 482800.000    0.530
 482850.000    0.481
 482900.000    0.639
 482950.000    0.608
 483000.000    0.598
 483050.000    0.628
 483100.000    0.570
 483150.000    0.466
 483200.000    0.487
 483250.000    0.674
 483300.000    0.546
 483350.000    0.587
 483400.000    0.577
 483450.000    0.607
 483500.000    0.521
 483550.000    0.542
 483600.000    0.654
 483650.000    0.695
 483700.000    0.691
 483750.000    0.538
 483800.000    0.547
 483850.000    0.467
 483900.000    0.504
 483950.000    0.536
 484000.000    0.653
 484050.000    0.566
 484100.000    0.571
 484150.000    0.611
 484200.000    0.588
 484250.000    0.566
 484300.000    0.614
 484350.000    0.572
 484400.000    0.541
 484450.000    0.458
 484500.000    0.672
 484550.000    0.581
 484600.000    0.499
 484650.000    0.536
 484700.000    0.559
 484750.000    0.556
 484800.000    0.493
 484850.000    0.580
 484900.000    0.482
 484950.000    0.698
 485000.000    0.468
 485050.000    0.528
 485100.000    0.199
 485150.000    0.176
 485200.000    0.175
 485250.000    0.212
 485300.000    0.182
 485350.000    0.198
 485400.000    0.176
 485450.000    0.180
 485500.000    0.168
 485550.000    0.201
 485600.000    0.197
 485650.000    0.185
 485700.000    0.194
 485750.000    0.174
 485800.000    0.175
 485850.000    0.188
 485900.000    0.195
 485950.000    0.184
 486000.000    0.169
 486050.000    0.181
 486100.000    0.188
 486150.000    0.205
 486200.000    0.173
 486250.000    0.172
 486300.000    0.166
 486350.000    0.181
 486400.000    0.168
 486450.000    0.162
 486500.000    0.207
 486550.000    0.182
 486600.000    0.169
 486650.000    0.172
 486700.000    0.188
 486750.000    0.174
 486800.000    0.202
 486850.000    0.202
 486900.000    0.175
 486950.000    0.176
 487000.000    0.173
 487050.000    0.169
 487100.000    0.176
 487150.000    0.166
 487200.000    0.189
 487250.000    0.170
 487300.000    0.171
 487350.000    0.189
 487400.000    0.186
 487450.000    0.253
 487500.000    0.189
 487550.000    0.204
 487600.000    0.180
 487650.000    0.178
 487700.000    0.162
 487750.000    0.181
 487800.000    0.171
 487850.000    0.168
 487900.000    0.177
 487950.000    0.171
 488000.000    0.185
 488050.000    0.170
 488100.000    0.206
 488150.000    0.247
 488200.000    0.184
 488250.000    0.199
 488300.000    0.236
 488350.000    0.189
 488400.000    0.246
 488450.000    0.230
 488500.000    0.195
 488550.000    0.188
 488600.000    0.186
 488650.000    0.207
 488700.000    0.190
 488750.000    0.179
 488800.000    0.183
 488850.000    0.334
 488900.000    0.370
 488950.000    0.419
 489000.000    0.377
 489050.000    0.300
 489100.000    0.386
 489150.000    0.428
 489200.000    0.353
 489250.000    0.405
 489300.000    0.355
 489350.000    0.394
 489400.000    0.373
 489450.000    0.372
 489500.000    0.182
 489550.000    0.335
 489600.000    0.195
 489650.000    0.206
 489700.000    0.191
 489750.000    0.330
 489800.000    0.385
 489850.000    0.209
 489900.000    0.388
 489950.000    0.390
 490000.000    0.356
 490050.000    0.172
 490100.000    0.169
 490150.000    0.345
 490200.000    0.358
 490250.000    0.389
 490300.000    0.446
 490350.000    0.364
 490400.000    0.382
 490450.000    0.365
 490500.000    0.406
 490550.000    0.406
 490600.000    0.314
 490650.000    0.302
 490700.000    0.348
 490750.000    0.312
 490800.000    0.405
 490850.000    0.314
 490900.000    0.359
 490950.000    0.411
 491000.000    0.360
 491050.000    0.354
 491100.000    0.396
 491150.000    0.404
 491200.000    0.404
 491250.000    0.408
 491300.000    0.297
 491350.000    0.365
 491400.000    0.399
 491450.000    0.378
 491500.000    0.198
 491550.000    0.176
 491600.000    0.182
 491650.000    0.183
 491700.000    0.420
 491750.000    0.374
 491800.000    0.330
 491850.000    0.402
 491900.000    0.396
 491950.000    0.181
 492000.000    0.180
 492050.000    0.390
 492100.000    0.437
 492150.000    0.399
 492200.000    0.409
 492250.000    0.435
 492300.000    0.585
 492350.000    0.433
 492400.000    0.333
 492450.000    0.341
 492500.000    0.379
 492550.000    0.372
 492600.000    0.374
 492650.000    0.200
 492700.000    0.195
 492750.000    0.191
 492800.000    0.490
 492850.000    0.178
 492900.000    0.170
 492950.000    0.172
 493000.000    0.177
 493050.000    0.175
 493100.000    0.176
 493150.000    0.187
 493200.000    0.183
 493250.000    0.178
 493300.000    0.191
 493350.000    0.216
 493400.000    0.327
 493450.000    0.376
 493500.000    0.385
 493550.000    0.348
 493600.000    0.361
 493650.000    0.277
 493700.000    0.398
 493750.000    0.380
 493800.000    0.360
 493850.000    0.267
 493900.000    0.297
 493950.000    0.368
 494000.000    0.361
 494050.000    0.456
 494100.000    0.444
 494150.000    0.450
 494200.000    0.400
 494250.000    0.408
 494300.000    0.483
 494350.000    0.491
 494400.000    0.396
 494450.000    0.461
 494500.000    0.392
 494550.000    0.451
 494600.000    0.450
 494650.000    0.446
 494700.000    0.405
 494750.000    0.451
 494800.000    0.422
 494850.000    0.447
 494900.000    0.432
 494950.000    0.426
 495000.000    0.422
 495050.000    0.504
 495100.000    0.435
 495150.000    0.562
 495200.000    0.525
 495250.000    0.618
 495300.000    0.483
 495350.000    0.405
 495400.000    0.463
 495450.000    0.583
 495500.000    0.476
 495550.000    0.310
 495600.000    0.329
 495650.000    0.327
 495700.000    0.435
 495750.000    0.399
 495800.000    0.391
 495850.000    0.310
 495900.000    0.194
 495950.000    0.184
 496000.000    0.209
 496050.000    0.179
 496100.000    0.256
 496150.000    0.188
 496200.000    0.186
 496250.000    0.180
 496300.000    0.180
 496350.000    0.168
 496400.000    0.186
 496450.000    0.291
 496500.000    0.187
 496550.000    0.186
 496600.000    0.173
 496650.000    0.171
 496700.000    0.186
 496750.000    0.204
 496800.000    0.178
 496850.000    0.184
 496900.000    0.162
 496950.000    0.201
 497000.000    0.188
 497050.000    0.185
 497100.000    0.189
 497150.000    0.194
 497200.000    0.227
 497250.000    0.201
 497300.000    0.194
 497350.000    0.198
 497400.000    0.217
 497450.000    0.187
 497500.000    0.342
 497550.000    0.343
 497600.000    0.369
 497650.000    0.342
 497700.000    0.185
 497750.000    0.171
 497800.000    0.177
 497850.000    0.181
 497900.000    0.168
 497950.000    0.178
 498000.000    0.184
 498050.000    0.204
 498100.000    0.175
 498150.000    0.163
 498200.000    0.195
 498250.000    0.168
 498300.000    0.181
 498350.000    0.178
 498400.000    0.197
 498450.000    0.187
 498500.000    0.164
 498550.000    0.172
 498600.000    0.187
 498650.000    0.163
 498700.000    0.188
 498750.000    0.182
 498800.000    0.195
 498850.000    0.178
 498900.000    0.188
 498950.000    0.219
 499000.000    0.177
 499050.000    0.192
 499100.000    0.213
 499150.000    0.180
 499200.000    0.208
 499250.000    0.171
 499300.000    0.178
 499350.000    0.180
 499400.000    0.197
 499450.000    0.223
 499500.000    0.179
 499550.000    0.290
 499600.000    0.192
 499650.000    0.189
 499700.000    0.168
 499750.000    0.179
 499800.000    0.192
 499850.000    0.177
 499900.000    0.208
 499950.000    0.180
 500000.000    0.189
