# Supplementary material for: Single-chain dimers from de novo immunoglobulins as robust scaffolds for multiple binding loops
Source: Nat Commun. 2023 Sep 23;14:5939. doi: 10.1038/s41467-023-41717-5 (PMC10517939; doi:10.1038/s41467-023-41717-5)
Supplement: Supplementary file 6 — Source data [file 41467_2023_41717_MOESM6_ESM.zip › SuppFig10d_scIg12+EF3d_03.txt]

# This file was created Tue Jul 12 12:30:28 2022
# Created by:
#                      :-) GROMACS - gmx pairdist, 2018 (-:
# 
# Executable:   /data/Software/gromacs-2018/bin/gmx
# Data prefix:  /data/Software/gromacs-2018
# Working dir:  /data/jrtcri/PROJECTS/design/grafting/sandwich_12/MD/molecular_dynamics/MD_models.list/0011
# Command line:
#   gmx pairdist -f md.imaged.rot.xtc -s solvated_ions.gro -b 100000 -o distave.xvg
# gmx pairdist is part of G R O M A C S:
#
# Gravel Rubs Often Many Awfully Cauterized Sores
#
@    title "Minimum distance"
@    xaxis  label "Time (ps)"
@    yaxis  label "Distance (nm)"
@TYPE xy
@ view 0.15, 0.15, 0.75, 0.85
@ legend on
@ legend box on
@ legend loctype view
@ legend 0.78, 0.8
@ legend length 2
@ s0 legend "resnr 70"
 100000.000    0.558
 100050.000    0.497
 100100.000    0.494
 100150.000    0.680
 100200.000    0.577
 100250.000    0.606
 100300.000    0.550
 100350.000    0.540
 100400.000    0.507
 100450.000    0.567
 100500.000    0.607
 100550.000    0.673
 100600.000    0.706
 100650.000    0.548
 100700.000    0.495
 100750.000    0.662
 100800.000    0.523
 100850.000    0.559
 100900.000    0.540
 100950.000    0.753
 101000.000    0.838
 101050.000    0.689
 101100.000    0.908
 101150.000    0.751
 101200.000    0.902
 101250.000    0.760
 101300.000    0.752
 101350.000    0.807
 101400.000    0.860
 101450.000    0.697
 101500.000    0.728
 101550.000    0.787
 101600.000    0.838
 101650.000    0.959
 101700.000    0.900
 101750.000    0.805
 101800.000    0.693
 101850.000    0.661
 101900.000    0.817
 101950.000    0.712
 102000.000    0.824
 102050.000    0.949
 102100.000    1.029
 102150.000    1.005
 102200.000    0.964
 102250.000    1.162
 102300.000    1.223
 102350.000    0.954
 102400.000    0.917
 102450.000    1.058
 102500.000    0.997
 102550.000    0.881
 102600.000    0.956
 102650.000    1.124
 102700.000    1.048
 102750.000    1.111
 102800.000    1.113
 102850.000    1.246
 102900.000    1.378
 102950.000    1.100
 103000.000    1.079
 103050.000    1.036
 103100.000    1.252
 103150.000    1.153
 103200.000    0.913
 103250.000    0.925
 103300.000    0.970
 103350.000    1.053
 103400.000    0.914
 103450.000    0.932
 103500.000    0.992
 103550.000    1.131
 103600.000    1.124
 103650.000    1.159
 103700.000    1.113
 103750.000    1.103
 103800.000    1.094
 103850.000    1.117
 103900.000    1.029
 103950.000    1.048
 104000.000    1.035
 104050.000    1.032
 104100.000    1.098
 104150.000    1.005
 104200.000    0.971
 104250.000    1.099
 104300.000    1.098
 104350.000    1.324
 104400.000    1.115
 104450.000    1.151
 104500.000    1.124
 104550.000    1.087
 104600.000    1.059
 104650.000    1.051
 104700.000    1.357
 104750.000    1.300
 104800.000    1.281
 104850.000    1.208
 104900.000    1.216
 104950.000    1.173
 105000.000    1.069
 105050.000    1.063
 105100.000    1.082
 105150.000    1.007
 105200.000    1.087
 105250.000    1.171
 105300.000    1.205
 105350.000    1.181
 105400.000    1.397
 105450.000    1.374
 105500.000    1.372
 105550.000    1.007
 105600.000    1.122
 105650.000    1.179
 105700.000    0.958
 105750.000    0.974
 105800.000    1.126
 105850.000    1.159
 105900.000    1.164
 105950.000    1.149
 106000.000    0.894
 106050.000    1.232
 106100.000    1.127
 106150.000    1.182
 106200.000    1.146
 106250.000    0.940
 106300.000    1.009
 106350.000    1.089
 106400.000    1.162
 106450.000    0.986
 106500.000    1.023
 106550.000    0.950
 106600.000    0.966
 106650.000    0.991
 106700.000    1.034
 106750.000    0.878
 106800.000    1.170
 106850.000    1.042
 106900.000    1.216
 106950.000    1.159
 107000.000    1.204
 107050.000    1.169
 107100.000    1.318
 107150.000    1.193
 107200.000    1.113
 107250.000    1.122
 107300.000    1.257
 107350.000    1.234
 107400.000    1.220
 107450.000    1.171
 107500.000    1.244
 107550.000    1.274
 107600.000    1.272
 107650.000    1.314
 107700.000    1.194
 107750.000    1.292
 107800.000    1.229
 107850.000    1.281
 107900.000    1.272
 107950.000    1.330
 108000.000    1.426
 108050.000    1.239
 108100.000    1.379
 108150.000    1.341
 108200.000    1.294
 108250.000    1.315
 108300.000    1.486
 108350.000    1.439
 108400.000    1.567
 108450.000    1.581
 108500.000    1.475
 108550.000    1.244
 108600.000    1.289
 108650.000    1.326
 108700.000    1.280
 108750.000    1.328
 108800.000    1.224
 108850.000    1.200
 108900.000    1.270
 108950.000    1.178
 109000.000    1.253
 109050.000    1.230
 109100.000    1.125
 109150.000    1.127
 109200.000    1.135
 109250.000    1.152
 109300.000    1.007
 109350.000    1.044
 109400.000    1.053
 109450.000    1.017
 109500.000    1.031
 109550.000    1.063
 109600.000    0.867
 109650.000    0.921
 109700.000    0.968
 109750.000    1.043
 109800.000    1.022
 109850.000    1.000
 109900.000    1.002
 109950.000    0.993
 110000.000    0.961
 110050.000    0.960
 110100.000    1.083
 110150.000    1.084
 110200.000    1.094
 110250.000    1.073
 110300.000    0.956
 110350.000    0.887
 110400.000    0.841
 110450.000    0.957
 110500.000    0.945
 110550.000    1.096
 110600.000    0.907
 110650.000    0.767
 110700.000    0.928
 110750.000    0.895
 110800.000    0.909
 110850.000    0.902
 110900.000    0.970
 110950.000    1.005
 111000.000    0.979
 111050.000    0.906
 111100.000    1.000
 111150.000    0.926
 111200.000    0.979
 111250.000    0.990
 111300.000    0.931
 111350.000    0.972
 111400.000    0.758
 111450.000    0.980
 111500.000    1.024
 111550.000    1.019
 111600.000    1.060
 111650.000    1.078
 111700.000    1.064
 111750.000    1.086
 111800.000    1.027
 111850.000    0.778
 111900.000    0.950
 111950.000    0.862
 112000.000    1.069
 112050.000    0.998
 112100.000    0.976
 112150.000    1.013
 112200.000    1.149
 112250.000    1.058
 112300.000    1.085
 112350.000    0.720
 112400.000    0.893
 112450.000    0.898
 112500.000    1.091
 112550.000    1.070
 112600.000    0.952
 112650.000    1.008
 112700.000    1.006
 112750.000    1.139
 112800.000    1.009
 112850.000    1.071
 112900.000    1.082
 112950.000    1.089
 113000.000    1.058
 113050.000    1.040
 113100.000    1.077
 113150.000    1.140
 113200.000    0.968
 113250.000    0.923
 113300.000    0.961
 113350.000    1.020
 113400.000    1.052
 113450.000    0.991
 113500.000    1.101
 113550.000    0.952
 113600.000    0.772
 113650.000    0.925
 113700.000    0.837
 113750.000    1.003
 113800.000    1.102
 113850.000    0.997
 113900.000    0.956
 113950.000    1.023
 114000.000    1.014
 114050.000    0.999
 114100.000    0.842
 114150.000    0.975
 114200.000    1.040
 114250.000    0.983
 114300.000    0.910
 114350.000    1.027
 114400.000    1.032
 114450.000    0.983
 114500.000    0.973
 114550.000    0.866
 114600.000    0.965
 114650.000    0.993
 114700.000    0.944
 114750.000    0.900
 114800.000    0.988
 114850.000    0.932
 114900.000    0.885
 114950.000    0.862
 115000.000    0.965
 115050.000    0.834
 115100.000    0.922
 115150.000    1.013
 115200.000    0.926
 115250.000    0.874
 115300.000    0.866
 115350.000    0.963
 115400.000    0.986
 115450.000    0.939
 115500.000    0.951
 115550.000    0.971
 115600.000    1.041
 115650.000    1.003
 115700.000    0.886
 115750.000    0.989
 115800.000    0.939
 115850.000    0.979
 115900.000    0.912
 115950.000    0.992
 116000.000    0.921
 116050.000    1.018
 116100.000    0.958
 116150.000    0.955
 116200.000    1.055
 116250.000    1.048
 116300.000    1.010
 116350.000    0.992
 116400.000    1.148
 116450.000    1.043
 116500.000    1.066
 116550.000    1.098
 116600.000    1.081
 116650.000    1.123
 116700.000    0.982
 116750.000    0.984
 116800.000    1.018
 116850.000    1.005
 116900.000    1.007
 116950.000    0.975
 117000.000    1.065
 117050.000    1.091
 117100.000    0.978
 117150.000    1.022
 117200.000    1.019
 117250.000    0.971
 117300.000    0.981
 117350.000    1.023
 117400.000    1.011
 117450.000    1.002
 117500.000    1.006
 117550.000    1.016
 117600.000    1.030
 117650.000    0.877
 117700.000    1.052
 117750.000    0.892
 117800.000    0.956
 117850.000    0.835
 117900.000    0.957
 117950.000    0.929
 118000.000    1.063
 118050.000    1.051
 118100.000    0.966
 118150.000    0.862
 118200.000    0.983
 118250.000    1.013
 118300.000    0.943
 118350.000    1.020
 118400.000    1.080
 118450.000    1.026
 118500.000    0.926
 118550.000    0.996
 118600.000    0.873
 118650.000    0.862
 118700.000    0.852
 118750.000    0.706
 118800.000    1.052
 118850.000    1.048
 118900.000    0.910
 118950.000    0.796
 119000.000    0.840
 119050.000    0.914
 119100.000    0.930
 119150.000    0.996
 119200.000    0.962
 119250.000    0.922
 119300.000    0.767
 119350.000    0.828
 119400.000    0.818
 119450.000    0.837
 119500.000    0.951
 119550.000    1.049
 119600.000    0.812
 119650.000    0.662
 119700.000    0.792
 119750.000    0.807
 119800.000    0.895
 119850.000    0.790
 119900.000    0.678
 119950.000    0.884
 120000.000    0.983
 120050.000    1.139
 120100.000    1.114
 120150.000    0.997
 120200.000    1.188
 120250.000    1.003
 120300.000    0.956
 120350.000    0.929
 120400.000    0.951
 120450.000    1.009
 120500.000    1.108
 120550.000    1.173
 120600.000    1.076
 120650.000    1.043
 120700.000    1.075
 120750.000    1.029
 120800.000    1.232
 120850.000    1.076
 120900.000    0.926
 120950.000    0.975
 121000.000    0.961
 121050.000    0.839
 121100.000    0.751
 121150.000    0.785
 121200.000    0.776
 121250.000    0.871
 121300.000    0.862
 121350.000    1.106
 121400.000    0.883
 121450.000    0.767
 121500.000    0.833
 121550.000    0.731
 121600.000    0.859
 121650.000    0.769
 121700.000    0.876
 121750.000    0.836
 121800.000    0.890
 121850.000    1.106
 121900.000    1.002
 121950.000    0.928
 122000.000    1.061
 122050.000    0.965
 122100.000    0.905
 122150.000    0.866
 122200.000    0.865
 122250.000    0.950
 122300.000    0.950
 122350.000    0.924
 122400.000    0.949
 122450.000    1.090
 122500.000    1.009
 122550.000    1.203
 122600.000    1.125
 122650.000    0.865
 122700.000    0.721
 122750.000    0.740
 122800.000    0.730
 122850.000    0.647
 122900.000    0.820
 122950.000    0.782
 123000.000    0.874
 123050.000    0.816
 123100.000    0.783
 123150.000    0.820
 123200.000    0.731
 123250.000    0.616
 123300.000    0.722
 123350.000    0.580
 123400.000    0.608
 123450.000    0.707
 123500.000    0.762
 123550.000    0.713
 123600.000    0.759
 123650.000    0.828
 123700.000    0.581
 123750.000    0.714
 123800.000    0.724
 123850.000    0.716
 123900.000    0.753
 123950.000    0.750
 124000.000    0.600
 124050.000    0.336
 124100.000    0.453
 124150.000    0.415
 124200.000    0.463
 124250.000    0.429
 124300.000    0.686
 124350.000    0.603
 124400.000    0.484
 124450.000    0.373
 124500.000    0.429
 124550.000    0.406
 124600.000    0.640
 124650.000    0.860
 124700.000    1.054
 124750.000    0.974
 124800.000    0.554
 124850.000    0.730
 124900.000    0.945
 124950.000    0.998
 125000.000    0.830
 125050.000    0.739
 125100.000    0.898
 125150.000    0.787
 125200.000    0.693
 125250.000    0.651
 125300.000    0.834
 125350.000    0.881
 125400.000    0.787
 125450.000    0.767
 125500.000    0.660
 125550.000    0.583
 125600.000    0.768
 125650.000    0.724
 125700.000    0.647
 125750.000    0.868
 125800.000    0.646
 125850.000    0.839
 125900.000    0.824
 125950.000    0.893
 126000.000    0.858
 126050.000    0.952
 126100.000    1.094
 126150.000    1.064
 126200.000    0.945
 126250.000    0.827
 126300.000    0.563
 126350.000    0.583
 126400.000    0.829
 126450.000    0.594
 126500.000    0.732
 126550.000    0.720
 126600.000    0.662
 126650.000    0.711
 126700.000    0.786
 126750.000    0.760
 126800.000    0.903
 126850.000    0.709
 126900.000    0.718
 126950.000    0.905
 127000.000    0.807
 127050.000    0.839
 127100.000    0.882
 127150.000    0.932
 127200.000    0.871
 127250.000    1.000
 127300.000    0.911
 127350.000    0.703
 127400.000    0.912
 127450.000    0.920
 127500.000    1.065
 127550.000    1.142
 127600.000    0.907
 127650.000    0.981
 127700.000    1.030
 127750.000    0.893
 127800.000    0.745
 127850.000    0.739
 127900.000    0.666
 127950.000    0.669
 128000.000    0.915
 128050.000    1.015
 128100.000    0.970
 128150.000    1.037
 128200.000    1.046
 128250.000    1.067
 128300.000    0.987
 128350.000    0.922
 128400.000    1.059
 128450.000    1.048
 128500.000    1.069
 128550.000    1.074
 128600.000    1.037
 128650.000    1.027
 128700.000    1.080
 128750.000    1.073
 128800.000    1.081
 128850.000    1.150
 128900.000    1.089
 128950.000    1.104
 129000.000    1.037
 129050.000    1.022
 129100.000    0.966
 129150.000    0.939
 129200.000    1.006
 129250.000    1.010
 129300.000    1.142
 129350.000    1.130
 129400.000    1.043
 129450.000    1.026
 129500.000    1.088
 129550.000    1.074
 129600.000    1.005
 129650.000    1.117
 129700.000    1.090
 129750.000    1.049
 129800.000    1.050
 129850.000    1.134
 129900.000    1.063
 129950.000    1.052
 130000.000    1.076
 130050.000    1.050
 130100.000    0.986
 130150.000    0.946
 130200.000    0.929
 130250.000    0.807
 130300.000    0.967
 130350.000    1.127
 130400.000    1.030
 130450.000    0.782
 130500.000    0.830
 130550.000    0.862
 130600.000    0.869
 130650.000    0.765
 130700.000    0.855
 130750.000    0.693
 130800.000    1.016
 130850.000    0.897
 130900.000    0.954
 130950.000    0.838
 131000.000    0.768
 131050.000    0.779
 131100.000    0.923
 131150.000    0.846
 131200.000    0.847
 131250.000    1.009
 131300.000    1.112
 131350.000    1.045
 131400.000    1.021
 131450.000    1.080
 131500.000    1.061
 131550.000    1.097
 131600.000    1.021
 131650.000    1.116
 131700.000    1.082
 131750.000    1.054
 131800.000    0.970
 131850.000    0.906
 131900.000    1.123
 131950.000    1.061
 132000.000    1.214
 132050.000    1.100
 132100.000    1.104
 132150.000    1.084
 132200.000    0.965
 132250.000    1.062
 132300.000    1.060
 132350.000    1.112
 132400.000    1.079
 132450.000    1.098
 132500.000    0.968
 132550.000    1.058
 132600.000    1.116
 132650.000    1.116
 132700.000    1.004
 132750.000    1.026
 132800.000    0.999
 132850.000    1.193
 132900.000    1.061
 132950.000    1.130
 133000.000    1.236
 133050.000    1.075
 133100.000    1.101
 133150.000    1.125
 133200.000    1.149
 133250.000    1.060
 133300.000    1.094
 133350.000    1.054
 133400.000    1.082
 133450.000    0.969
 133500.000    0.986
 133550.000    1.052
 133600.000    1.080
 133650.000    1.033
 133700.000    1.058
 133750.000    1.154
 133800.000    0.966
 133850.000    1.107
 133900.000    1.021
 133950.000    1.086
 134000.000    1.010
 134050.000    1.089
 134100.000    1.145
 134150.000    0.996
 134200.000    1.137
 134250.000    1.206
 134300.000    1.300
 134350.000    1.237
 134400.000    1.314
 134450.000    1.226
 134500.000    1.175
 134550.000    0.989
 134600.000    1.037
 134650.000    1.114
 134700.000    1.055
 134750.000    1.081
 134800.000    1.099
 134850.000    1.142
 134900.000    1.085
 134950.000    1.100
 135000.000    1.153
 135050.000    1.135
 135100.000    1.086
 135150.000    1.060
 135200.000    1.209
 135250.000    1.072
 135300.000    0.910
 135350.000    0.849
 135400.000    0.841
 135450.000    0.922
 135500.000    1.138
 135550.000    0.827
 135600.000    1.046
 135650.000    0.998
 135700.000    1.114
 135750.000    0.931
 135800.000    1.075
 135850.000    0.922
 135900.000    0.937
 135950.000    0.867
 136000.000    0.975
 136050.000    1.030
 136100.000    1.122
 136150.000    1.027
 136200.000    1.071
 136250.000    0.905
 136300.000    1.029
 136350.000    1.092
 136400.000    1.076
 136450.000    1.078
 136500.000    1.009
 136550.000    0.998
 136600.000    0.999
 136650.000    1.056
 136700.000    0.830
 136750.000    1.053
 136800.000    1.076
 136850.000    1.127
 136900.000    1.074
 136950.000    1.118
 137000.000    1.062
 137050.000    1.065
 137100.000    0.998
 137150.000    1.093
 137200.000    0.959
 137250.000    0.839
 137300.000    1.030
 137350.000    1.037
 137400.000    1.053
 137450.000    0.962
 137500.000    1.002
 137550.000    0.975
 137600.000    1.002
 137650.000    1.218
 137700.000    1.214
 137750.000    1.160
 137800.000    1.282
 137850.000    1.248
 137900.000    1.170
 137950.000    1.035
 138000.000    1.091
 138050.000    1.042
 138100.000    0.941
 138150.000    0.988
 138200.000    1.075
 138250.000    1.057
 138300.000    1.017
 138350.000    1.032
 138400.000    1.012
 138450.000    1.015
 138500.000    0.995
 138550.000    1.050
 138600.000    0.943
 138650.000    1.032
 138700.000    0.982
 138750.000    0.964
 138800.000    1.092
 138850.000    1.066
 138900.000    0.983
 138950.000    1.063
 139000.000    0.939
 139050.000    1.126
 139100.000    0.927
 139150.000    1.070
 139200.000    1.048
 139250.000    0.864
 139300.000    0.899
 139350.000    0.947
 139400.000    1.004
 139450.000    1.018
 139500.000    1.092
 139550.000    1.057
 139600.000    1.198
 139650.000    1.072
 139700.000    1.131
 139750.000    1.045
 139800.000    1.149
 139850.000    1.051
 139900.000    0.902
 139950.000    1.108
 140000.000    1.032
 140050.000    0.911
 140100.000    1.080
 140150.000    0.775
 140200.000    1.076
 140250.000    0.875
 140300.000    0.771
 140350.000    0.698
 140400.000    0.806
 140450.000    0.768
 140500.000    0.726
 140550.000    0.846
 140600.000    0.974
 140650.000    0.917
 140700.000    0.825
 140750.000    1.012
 140800.000    0.865
 140850.000    0.891
 140900.000    0.866
 140950.000    0.864
 141000.000    1.031
 141050.000    1.032
 141100.000    0.760
 141150.000    0.779
 141200.000    0.940
 141250.000    0.925
 141300.000    0.630
 141350.000    0.821
 141400.000    0.927
 141450.000    0.773
 141500.000    1.034
 141550.000    0.767
 141600.000    0.739
 141650.000    0.798
 141700.000    0.845
 141750.000    0.873
 141800.000    0.866
 141850.000    0.932
 141900.000    0.974
 141950.000    1.096
 142000.000    1.064
 142050.000    0.933
 142100.000    1.018
 142150.000    0.851
 142200.000    0.741
 142250.000    0.798
 142300.000    0.977
 142350.000    1.009
 142400.000    0.745
 142450.000    0.903
 142500.000    0.839
 142550.000    0.786
 142600.000    0.681
 142650.000    0.681
 142700.000    0.858
 142750.000    0.893
 142800.000    0.799
 142850.000    0.638
 142900.000    0.976
 142950.000    1.012
 143000.000    0.914
 143050.000    0.880
 143100.000    0.926
 143150.000    0.848
 143200.000    0.920
 143250.000    0.927
 143300.000    1.043
 143350.000    0.952
 143400.000    0.695
 143450.000    0.611
 143500.000    0.528
 143550.000    0.773
 143600.000    0.755
 143650.000    0.703
 143700.000    0.775
 143750.000    0.996
 143800.000    0.982
 143850.000    0.967
 143900.000    0.826
 143950.000    1.031
 144000.000    0.718
 144050.000    0.996
 144100.000    0.896
 144150.000    0.939
 144200.000    0.791
 144250.000    0.890
 144300.000    0.847
 144350.000    1.020
 144400.000    0.977
 144450.000    0.841
 144500.000    1.011
 144550.000    0.810
 144600.000    0.698
 144650.000    0.841
 144700.000    0.788
 144750.000    0.807
 144800.000    0.782
 144850.000    0.985
 144900.000    0.688
 144950.000    0.731
 145000.000    0.694
 145050.000    0.747
 145100.000    0.792
 145150.000    0.897
 145200.000    0.742
 145250.000    0.947
 145300.000    0.869
 145350.000    0.583
 145400.000    0.785
 145450.000    0.719
 145500.000    0.720
 145550.000    0.761
 145600.000    0.742
 145650.000    0.693
 145700.000    0.801
 145750.000    0.837
 145800.000    0.620
 145850.000    0.711
 145900.000    0.641
 145950.000    0.624
 146000.000    0.625
 146050.000    0.602
 146100.000    0.823
 146150.000    0.835
 146200.000    0.760
 146250.000    0.900
 146300.000    0.597
 146350.000    0.782
 146400.000    0.961
 146450.000    1.025
 146500.000    0.986
 146550.000    0.992
 146600.000    0.847
 146650.000    0.968
 146700.000    1.085
 146750.000    1.110
 146800.000    0.992
 146850.000    0.981
 146900.000    1.012
 146950.000    1.031
 147000.000    1.086
 147050.000    1.034
 147100.000    0.852
 147150.000    0.961
 147200.000    1.024
 147250.000    0.947
 147300.000    1.053
 147350.000    0.954
 147400.000    1.002
 147450.000    1.042
 147500.000    0.968
 147550.000    1.046
 147600.000    0.990
 147650.000    1.042
 147700.000    1.069
 147750.000    0.978
 147800.000    0.957
 147850.000    1.054
 147900.000    1.082
 147950.000    1.032
 148000.000    1.049
 148050.000    0.931
 148100.000    0.994
 148150.000    1.017
 148200.000    0.930
 148250.000    0.985
 148300.000    0.892
 148350.000    0.972
 148400.000    0.993
 148450.000    1.004
 148500.000    1.054
 148550.000    0.980
 148600.000    0.886
 148650.000    1.014
 148700.000    0.882
 148750.000    0.931
 148800.000    0.928
 148850.000    1.031
 148900.000    1.008
 148950.000    0.996
 149000.000    1.016
 149050.000    1.006
 149100.000    0.937
 149150.000    1.022
 149200.000    1.003
 149250.000    1.003
 149300.000    0.989
 149350.000    0.942
 149400.000    0.968
 149450.000    0.946
 149500.000    1.024
 149550.000    1.105
 149600.000    0.906
 149650.000    0.971
 149700.000    0.822
 149750.000    1.108
 149800.000    1.020
 149850.000    0.982
 149900.000    0.975
 149950.000    0.924
 150000.000    1.002
 150050.000    1.056
 150100.000    1.056
 150150.000    1.059
 150200.000    1.009
 150250.000    1.029
 150300.000    1.034
 150350.000    1.002
 150400.000    0.959
 150450.000    1.035
 150500.000    0.902
 150550.000    1.067
 150600.000    1.047
 150650.000    1.085
 150700.000    1.031
 150750.000    1.091
 150800.000    1.011
 150850.000    1.047
 150900.000    1.055
 150950.000    1.110
 151000.000    1.058
 151050.000    1.050
 151100.000    1.034
 151150.000    1.066
 151200.000    1.022
 151250.000    1.008
 151300.000    1.080
 151350.000    1.017
 151400.000    1.006
 151450.000    1.043
 151500.000    1.074
 151550.000    1.071
 151600.000    1.008
 151650.000    0.988
 151700.000    1.022
 151750.000    0.922
 151800.000    1.062
 151850.000    1.034
 151900.000    1.020
 151950.000    1.026
 152000.000    0.973
 152050.000    1.023
 152100.000    1.015
 152150.000    1.143
 152200.000    0.973
 152250.000    1.138
 152300.000    1.077
 152350.000    1.054
 152400.000    0.960
 152450.000    0.926
 152500.000    0.983
 152550.000    1.030
 152600.000    0.948
 152650.000    0.923
 152700.000    0.955
 152750.000    0.985
 152800.000    0.992
 152850.000    1.060
 152900.000    0.984
 152950.000    0.916
 153000.000    0.976
 153050.000    0.860
 153100.000    0.851
 153150.000    0.880
 153200.000    0.866
 153250.000    0.823
 153300.000    0.719
 153350.000    0.821
 153400.000    0.948
 153450.000    0.868
 153500.000    0.758
 153550.000    0.868
 153600.000    0.666
 153650.000    0.822
 153700.000    0.877
 153750.000    0.632
 153800.000    0.773
 153850.000    0.785
 153900.000    0.851
 153950.000    0.962
 154000.000    0.990
 154050.000    0.991
 154100.000    1.006
 154150.000    0.974
 154200.000    1.101
 154250.000    1.068
 154300.000    1.025
 154350.000    1.038
 154400.000    1.143
 154450.000    1.096
 154500.000    1.057
 154550.000    1.106
 154600.000    1.042
 154650.000    0.956
 154700.000    0.920
 154750.000    0.960
 154800.000    0.982
 154850.000    0.992
 154900.000    1.017
 154950.000    0.936
 155000.000    0.953
 155050.000    1.063
 155100.000    1.069
 155150.000    0.824
 155200.000    1.031
 155250.000    1.032
 155300.000    0.919
 155350.000    1.025
 155400.000    0.902
 155450.000    0.921
 155500.000    0.957
 155550.000    1.025
 155600.000    0.983
 155650.000    1.004
 155700.000    0.996
 155750.000    0.973
 155800.000    0.962
 155850.000    1.061
 155900.000    0.949
 155950.000    0.995
 156000.000    0.921
 156050.000    0.926
 156100.000    1.043
 156150.000    1.027
 156200.000    0.991
 156250.000    1.058
 156300.000    0.939
 156350.000    1.002
 156400.000    1.028
 156450.000    1.015
 156500.000    1.032
 156550.000    0.888
 156600.000    0.903
 156650.000    0.928
 156700.000    0.863
 156750.000    0.775
 156800.000    0.912
 156850.000    0.761
 156900.000    0.788
 156950.000    0.765
 157000.000    0.999
 157050.000    0.753
 157100.000    0.890
 157150.000    0.877
 157200.000    0.810
 157250.000    0.788
 157300.000    0.871
 157350.000    0.936
 157400.000    0.978
 157450.000    0.936
 157500.000    0.854
 157550.000    0.791
 157600.000    0.467
 157650.000    0.770
 157700.000    0.583
 157750.000    0.714
 157800.000    0.798
 157850.000    0.672
 157900.000    0.506
 157950.000    0.776
 158000.000    0.869
 158050.000    0.830
 158100.000    0.842
 158150.000    0.811
 158200.000    0.821
 158250.000    0.885
 158300.000    0.842
 158350.000    0.873
 158400.000    0.927
 158450.000    0.696
 158500.000    0.784
 158550.000    0.865
 158600.000    0.849
 158650.000    0.959
 158700.000    0.973
 158750.000    1.016
 158800.000    0.980
 158850.000    1.012
 158900.000    0.727
 158950.000    0.889
 159000.000    0.884
 159050.000    0.818
 159100.000    1.015
 159150.000    0.932
 159200.000    0.800
 159250.000    0.811
 159300.000    0.872
 159350.000    0.696
 159400.000    0.527
 159450.000    0.688
 159500.000    0.844
 159550.000    0.568
 159600.000    0.872
 159650.000    0.919
 159700.000    0.760
 159750.000    0.746
 159800.000    0.834
 159850.000    0.453
 159900.000    0.178
 159950.000    0.179
 160000.000    0.226
 160050.000    0.391
 160100.000    0.766
 160150.000    0.782
 160200.000    0.766
 160250.000    0.895
 160300.000    0.822
 160350.000    0.714
 160400.000    0.969
 160450.000    0.860
 160500.000    0.871
 160550.000    1.039
 160600.000    0.839
 160650.000    0.882
 160700.000    0.986
 160750.000    0.908
 160800.000    1.028
 160850.000    0.890
 160900.000    0.938
 160950.000    1.006
 161000.000    0.936
 161050.000    0.764
 161100.000    0.833
 161150.000    0.834
 161200.000    0.776
 161250.000    0.912
 161300.000    0.961
 161350.000    0.928
 161400.000    0.897
 161450.000    0.897
 161500.000    0.940
 161550.000    0.963
 161600.000    1.064
 161650.000    0.922
 161700.000    0.965
 161750.000    0.965
 161800.000    0.833
 161850.000    0.950
 161900.000    0.889
 161950.000    0.855
 162000.000    0.928
 162050.000    0.978
 162100.000    1.063
 162150.000    1.035
 162200.000    1.071
 162250.000    1.076
 162300.000    1.022
 162350.000    1.056
 162400.000    1.040
 162450.000    1.094
 162500.000    0.888
 162550.000    1.053
 162600.000    1.019
 162650.000    0.929
 162700.000    1.073
 162750.000    1.059
 162800.000    0.936
 162850.000    1.009
 162900.000    0.967
 162950.000    0.992
 163000.000    0.876
 163050.000    1.038
 163100.000    0.990
 163150.000    1.015
 163200.000    0.991
 163250.000    1.052
 163300.000    1.132
 163350.000    1.100
 163400.000    1.043
 163450.000    0.959
 163500.000    0.988
 163550.000    0.912
 163600.000    0.830
 163650.000    0.946
 163700.000    0.929
 163750.000    0.966
 163800.000    0.895
 163850.000    0.918
 163900.000    0.801
 163950.000    0.862
 164000.000    0.896
 164050.000    0.959
 164100.000    0.753
 164150.000    0.814
 164200.000    0.843
 164250.000    0.851
 164300.000    0.879
 164350.000    0.792
 164400.000    0.778
 164450.000    0.986
 164500.000    1.034
 164550.000    1.107
 164600.000    0.968
 164650.000    1.043
 164700.000    0.952
 164750.000    0.899
 164800.000    0.797
 164850.000    1.073
 164900.000    1.282
 164950.000    1.089
 165000.000    1.041
 165050.000    0.870
 165100.000    0.826
 165150.000    0.993
 165200.000    0.753
 165250.000    0.778
 165300.000    0.915
 165350.000    0.971
 165400.000    0.950
 165450.000    0.870
 165500.000    0.885
 165550.000    1.036
 165600.000    1.115
 165650.000    1.136
 165700.000    1.022
 165750.000    1.018
 165800.000    0.989
 165850.000    0.926
 165900.000    0.981
 165950.000    0.875
 166000.000    0.808
 166050.000    0.552
 166100.000    0.719
 166150.000    0.750
 166200.000    0.760
 166250.000    0.784
 166300.000    0.850
 166350.000    0.722
 166400.000    0.869
 166450.000    0.920
 166500.000    0.833
 166550.000    1.075
 166600.000    0.763
 166650.000    0.961
 166700.000    0.855
 166750.000    0.829
 166800.000    0.780
 166850.000    0.786
 166900.000    0.803
 166950.000    0.693
 167000.000    0.726
 167050.000    0.676
 167100.000    0.677
 167150.000    0.698
 167200.000    0.807
 167250.000    0.667
 167300.000    0.728
 167350.000    0.644
 167400.000    0.706
 167450.000    0.774
 167500.000    0.789
 167550.000    0.719
 167600.000    0.889
 167650.000    0.769
 167700.000    0.889
 167750.000    0.941
 167800.000    0.896
 167850.000    0.877
 167900.000    0.778
 167950.000    0.750
 168000.000    0.944
 168050.000    0.750
 168100.000    0.857
 168150.000    0.816
 168200.000    0.715
 168250.000    0.726
 168300.000    0.761
 168350.000    0.813
 168400.000    0.740
 168450.000    0.818
 168500.000    0.766
 168550.000    0.757
 168600.000    0.797
 168650.000    0.812
 168700.000    0.946
 168750.000    1.052
 168800.000    1.057
 168850.000    0.978
 168900.000    1.009
 168950.000    0.924
 169000.000    1.008
 169050.000    0.914
 169100.000    1.047
 169150.000    1.034
 169200.000    1.057
 169250.000    1.008
 169300.000    1.095
 169350.000    1.023
 169400.000    1.040
 169450.000    1.122
 169500.000    1.109
 169550.000    1.015
 169600.000    1.125
 169650.000    1.127
 169700.000    1.057
 169750.000    1.230
 169800.000    1.123
 169850.000    1.098
 169900.000    1.045
 169950.000    1.049
 170000.000    1.128
 170050.000    1.126
 170100.000    1.109
 170150.000    1.085
 170200.000    1.083
 170250.000    1.098
 170300.000    1.057
 170350.000    1.125
 170400.000    1.160
 170450.000    1.168
 170500.000    1.113
 170550.000    1.079
 170600.000    1.060
 170650.000    1.050
 170700.000    0.948
 170750.000    1.050
 170800.000    0.986
 170850.000    1.049
 170900.000    1.005
 170950.000    1.114
 171000.000    0.905
 171050.000    1.131
 171100.000    1.050
 171150.000    1.111
 171200.000    1.040
 171250.000    1.192
 171300.000    1.134
 171350.000    0.904
 171400.000    1.056
 171450.000    1.053
 171500.000    1.068
 171550.000    0.905
 171600.000    0.935
 171650.000    1.055
 171700.000    0.989
 171750.000    0.960
 171800.000    1.003
 171850.000    0.972
 171900.000    0.951
 171950.000    0.928
 172000.000    1.088
 172050.000    1.044
 172100.000    0.949
 172150.000    1.059
 172200.000    1.023
 172250.000    0.892
 172300.000    0.923
 172350.000    0.959
 172400.000    0.987
 172450.000    0.828
 172500.000    0.955
 172550.000    0.994
 172600.000    0.997
 172650.000    0.982
 172700.000    1.030
 172750.000    1.051
 172800.000    0.971
 172850.000    0.927
 172900.000    0.902
 172950.000    0.905
 173000.000    0.895
 173050.000    0.881
 173100.000    1.002
 173150.000    1.002
 173200.000    1.077
 173250.000    1.122
 173300.000    1.138
 173350.000    1.076
 173400.000    1.021
 173450.000    1.141
 173500.000    1.070
 173550.000    1.120
 173600.000    1.117
 173650.000    1.058
 173700.000    1.052
 173750.000    1.052
 173800.000    1.051
 173850.000    1.128
 173900.000    1.079
 173950.000    1.124
 174000.000    1.100
 174050.000    1.146
 174100.000    1.107
 174150.000    1.070
 174200.000    1.137
 174250.000    1.111
 174300.000    1.138
 174350.000    1.128
 174400.000    1.149
 174450.000    1.080
 174500.000    1.037
 174550.000    1.169
 174600.000    1.154
 174650.000    0.997
 174700.000    1.073
 174750.000    0.959
 174800.000    1.000
 174850.000    0.931
 174900.000    0.959
 174950.000    0.919
 175000.000    1.001
 175050.000    1.013
 175100.000    0.968
 175150.000    0.918
 175200.000    0.925
 175250.000    0.881
 175300.000    0.954
 175350.000    0.888
 175400.000    0.866
 175450.000    0.812
 175500.000    0.890
 175550.000    0.895
 175600.000    0.942
 175650.000    0.921
 175700.000    0.894
 175750.000    0.956
 175800.000    0.973
 175850.000    0.954
 175900.000    0.863
 175950.000    0.861
 176000.000    0.856
 176050.000    0.988
 176100.000    0.913
 176150.000    0.869
 176200.000    0.839
 176250.000    0.916
 176300.000    0.950
 176350.000    0.812
 176400.000    0.889
 176450.000    0.942
 176500.000    1.000
 176550.000    0.971
 176600.000    0.869
 176650.000    0.890
 176700.000    0.818
 176750.000    0.953
 176800.000    0.851
 176850.000    0.835
 176900.000    0.772
 176950.000    0.844
 177000.000    0.975
 177050.000    0.962
 177100.000    1.053
 177150.000    1.003
 177200.000    0.980
 177250.000    0.949
 177300.000    0.856
 177350.000    0.975
 177400.000    0.842
 177450.000    0.844
 177500.000    0.884
 177550.000    0.873
 177600.000    0.930
 177650.000    0.818
 177700.000    0.862
 177750.000    0.848
 177800.000    0.806
 177850.000    0.970
 177900.000    0.882
 177950.000    0.752
 178000.000    0.995
 178050.000    0.951
 178100.000    0.883
 178150.000    1.129
 178200.000    1.169
 178250.000    1.052
 178300.000    1.118
 178350.000    1.114
 178400.000    1.083
 178450.000    1.122
 178500.000    0.910
 178550.000    0.799
 178600.000    0.825
 178650.000    0.952
 178700.000    0.850
 178750.000    0.843
 178800.000    0.778
 178850.000    0.800
 178900.000    0.739
 178950.000    0.762
 179000.000    0.784
 179050.000    0.790
 179100.000    0.778
 179150.000    0.679
 179200.000    0.747
 179250.000    0.772
 179300.000    0.715
 179350.000    0.806
 179400.000    0.796
 179450.000    0.855
 179500.000    0.833
 179550.000    0.763
 179600.000    0.895
 179650.000    0.854
 179700.000    0.768
 179750.000    0.774
 179800.000    0.790
 179850.000    0.703
 179900.000    0.924
 179950.000    0.901
 180000.000    1.004
 180050.000    0.722
 180100.000    0.861
 180150.000    0.817
 180200.000    0.830
 180250.000    0.779
 180300.000    0.867
 180350.000    0.785
 180400.000    0.794
 180450.000    0.861
 180500.000    0.778
 180550.000    0.786
 180600.000    0.814
 180650.000    0.809
 180700.000    0.800
 180750.000    0.761
 180800.000    0.689
 180850.000    0.584
 180900.000    0.608
 180950.000    0.672
 181000.000    0.882
 181050.000    0.980
 181100.000    0.879
 181150.000    1.037
 181200.000    0.929
 181250.000    0.957
 181300.000    0.921
 181350.000    0.872
 181400.000    0.987
 181450.000    0.802
 181500.000    0.865
 181550.000    0.790
 181600.000    0.759
 181650.000    0.881
 181700.000    0.711
 181750.000    0.804
 181800.000    0.851
 181850.000    0.702
 181900.000    0.646
 181950.000    0.845
 182000.000    0.836
 182050.000    0.654
 182100.000    0.762
 182150.000    0.716
 182200.000    0.781
 182250.000    0.702
 182300.000    0.688
 182350.000    0.793
 182400.000    0.779
 182450.000    0.794
 182500.000    0.918
 182550.000    0.740
 182600.000    0.759
 182650.000    0.775
 182700.000    0.834
 182750.000    1.167
 182800.000    0.881
 182850.000    0.642
 182900.000    0.666
 182950.000    0.879
 183000.000    0.850
 183050.000    0.743
 183100.000    0.836
 183150.000    0.714
 183200.000    0.814
 183250.000    0.863
 183300.000    0.911
 183350.000    0.968
 183400.000    0.865
 183450.000    1.089
 183500.000    0.797
 183550.000    0.718
 183600.000    0.847
 183650.000    0.743
 183700.000    0.727
 183750.000    0.738
 183800.000    0.867
 183850.000    0.713
 183900.000    0.736
 183950.000    0.803
 184000.000    0.757
 184050.000    0.674
 184100.000    0.934
 184150.000    0.725
 184200.000    0.911
 184250.000    0.792
 184300.000    0.854
 184350.000    0.877
 184400.000    0.976
 184450.000    0.831
 184500.000    0.891
 184550.000    0.825
 184600.000    1.053
 184650.000    1.003
 184700.000    1.025
 184750.000    1.004
 184800.000    1.004
 184850.000    0.951
 184900.000    0.954
 184950.000    0.789
 185000.000    0.930
 185050.000    0.909
 185100.000    0.962
 185150.000    0.934
 185200.000    0.966
 185250.000    0.911
 185300.000    0.974
 185350.000    1.022
 185400.000    0.983
 185450.000    0.958
 185500.000    0.875
 185550.000    1.004
 185600.000    0.973
 185650.000    0.947
 185700.000    0.992
 185750.000    0.942
 185800.000    0.944
 185850.000    1.127
 185900.000    0.965
 185950.000    0.923
 186000.000    0.931
 186050.000    1.119
 186100.000    1.123
 186150.000    0.997
 186200.000    1.032
 186250.000    0.915
 186300.000    1.106
 186350.000    1.037
 186400.000    1.052
 186450.000    1.015
 186500.000    0.956
 186550.000    0.970
 186600.000    0.990
 186650.000    1.022
 186700.000    1.084
 186750.000    1.058
 186800.000    0.985
 186850.000    0.967
 186900.000    1.039
 186950.000    0.975
 187000.000    1.061
 187050.000    1.086
 187100.000    1.013
 187150.000    0.972
 187200.000    0.887
 187250.000    0.936
 187300.000    0.962
 187350.000    0.934
 187400.000    0.933
 187450.000    0.992
 187500.000    1.009
 187550.000    0.987
 187600.000    0.957
 187650.000    0.994
 187700.000    0.965
 187750.000    1.017
 187800.000    0.963
 187850.000    0.971
 187900.000    0.931
 187950.000    0.994
 188000.000    0.879
 188050.000    0.946
 188100.000    0.989
 188150.000    1.034
 188200.000    0.933
 188250.000    0.972
 188300.000    0.817
 188350.000    0.986
 188400.000    0.970
 188450.000    0.782
 188500.000    0.760
 188550.000    0.611
 188600.000    0.653
 188650.000    0.760
 188700.000    0.863
 188750.000    0.770
 188800.000    0.636
 188850.000    0.703
 188900.000    0.840
 188950.000    0.719
 189000.000    0.687
 189050.000    0.852
 189100.000    0.904
 189150.000    0.862
 189200.000    0.747
 189250.000    0.783
 189300.000    0.887
 189350.000    0.835
 189400.000    0.734
 189450.000    0.917
 189500.000    0.539
 189550.000    0.390
 189600.000    0.744
 189650.000    0.772
 189700.000    0.602
 189750.000    0.771
 189800.000    0.964
 189850.000    0.867
 189900.000    0.874
 189950.000    0.981
 190000.000    0.986
 190050.000    0.692
 190100.000    0.766
 190150.000    0.894
 190200.000    0.934
 190250.000    0.762
 190300.000    0.900
 190350.000    0.928
 190400.000    0.957
 190450.000    0.882
 190500.000    1.000
 190550.000    0.949
 190600.000    0.980
 190650.000    0.947
 190700.000    0.891
 190750.000    1.031
 190800.000    0.839
 190850.000    0.949
 190900.000    0.805
 190950.000    0.804
 191000.000    0.758
 191050.000    0.919
 191100.000    0.782
 191150.000    0.853
 191200.000    0.851
 191250.000    0.915
 191300.000    1.007
 191350.000    1.076
 191400.000    1.082
 191450.000    0.899
 191500.000    0.826
 191550.000    1.110
 191600.000    1.162
 191650.000    1.108
 191700.000    0.951
 191750.000    1.097
 191800.000    0.987
 191850.000    1.057
 191900.000    1.009
 191950.000    0.890
 192000.000    1.040
 192050.000    1.019
 192100.000    1.054
 192150.000    1.027
 192200.000    0.979
 192250.000    1.159
 192300.000    1.142
 192350.000    1.082
 192400.000    1.004
 192450.000    1.004
 192500.000    1.020
 192550.000    1.079
 192600.000    0.977
 192650.000    1.047
 192700.000    0.987
 192750.000    0.810
 192800.000    0.864
 192850.000    0.960
 192900.000    0.899
 192950.000    0.930
 193000.000    1.033
 193050.000    1.019
 193100.000    0.975
 193150.000    1.054
 193200.000    0.765
 193250.000    1.068
 193300.000    1.054
 193350.000    0.895
 193400.000    1.108
 193450.000    1.045
 193500.000    1.003
 193550.000    1.013
 193600.000    1.021
 193650.000    1.149
 193700.000    1.039
 193750.000    1.054
 193800.000    0.917
 193850.000    0.946
 193900.000    0.984
 193950.000    1.064
 194000.000    1.055
 194050.000    1.081
 194100.000    1.025
 194150.000    1.047
 194200.000    0.960
 194250.000    1.066
 194300.000    1.054
 194350.000    1.022
 194400.000    0.958
 194450.000    0.911
 194500.000    0.938
 194550.000    0.967
 194600.000    0.895
 194650.000    0.927
 194700.000    0.996
 194750.000    0.863
 194800.000    0.952
 194850.000    0.983
 194900.000    0.951
 194950.000    1.062
 195000.000    0.927
 195050.000    0.952
 195100.000    0.972
 195150.000    1.127
 195200.000    1.039
 195250.000    1.131
 195300.000    1.062
 195350.000    0.905
 195400.000    0.916
 195450.000    0.723
 195500.000    1.017
 195550.000    0.998
 195600.000    0.999
 195650.000    1.003
 195700.000    0.998
 195750.000    0.988
 195800.000    0.854
 195850.000    0.975
 195900.000    1.041
 195950.000    1.116
 196000.000    1.155
 196050.000    1.119
 196100.000    1.131
 196150.000    1.167
 196200.000    1.060
 196250.000    1.091
 196300.000    1.016
 196350.000    0.949
 196400.000    0.973
 196450.000    0.931
 196500.000    0.779
 196550.000    1.089
 196600.000    1.098
 196650.000    0.986
 196700.000    0.787
 196750.000    0.811
 196800.000    0.618
 196850.000    0.608
 196900.000    0.582
 196950.000    0.701
 197000.000    0.699
 197050.000    0.781
 197100.000    0.770
 197150.000    0.749
 197200.000    0.745
 197250.000    0.844
 197300.000    0.696
 197350.000    0.718
 197400.000    0.733
 197450.000    0.766
 197500.000    0.772
 197550.000    0.719
 197600.000    0.696
 197650.000    0.725
 197700.000    0.724
 197750.000    0.712
 197800.000    0.757
 197850.000    0.743
 197900.000    0.709
 197950.000    0.667
 198000.000    0.668
 198050.000    0.722
 198100.000    0.788
 198150.000    0.764
 198200.000    0.770
 198250.000    0.695
 198300.000    0.731
 198350.000    0.700
 198400.000    0.691
 198450.000    0.712
 198500.000    0.741
 198550.000    0.782
 198600.000    0.685
 198650.000    0.875
 198700.000    0.757
 198750.000    0.812
 198800.000    0.811
 198850.000    0.786
 198900.000    0.799
 198950.000    0.751
 199000.000    0.810
 199050.000    0.674
 199100.000    0.740
 199150.000    0.723
 199200.000    0.731
 199250.000    0.675
 199300.000    0.781
 199350.000    0.855
 199400.000    0.943
 199450.000    0.887
 199500.000    0.832
 199550.000    0.913
 199600.000    0.980
 199650.000    0.989
 199700.000    0.899
 199750.000    1.005
 199800.000    1.001
 199850.000    1.041
 199900.000    1.172
 199950.000    1.283
 200000.000    1.360
 200050.000    1.295
 200100.000    1.305
 200150.000    1.375
 200200.000    1.157
 200250.000    1.066
 200300.000    1.040
 200350.000    1.082
 200400.000    1.031
 200450.000    0.896
 200500.000    0.825
 200550.000    0.828
 200600.000    0.997
 200650.000    0.767
 200700.000    0.950
 200750.000    0.948
 200800.000    0.823
 200850.000    0.903
 200900.000    0.740
 200950.000    0.865
 201000.000    0.747
 201050.000    0.941
 201100.000    0.961
 201150.000    0.971
 201200.000    0.956
 201250.000    0.927
 201300.000    1.025
 201350.000    1.031
 201400.000    0.981
 201450.000    0.852
 201500.000    0.998
 201550.000    0.855
 201600.000    1.024
 201650.000    0.977
 201700.000    0.935
 201750.000    0.981
 201800.000    0.723
 201850.000    0.636
 201900.000    0.786
 201950.000    0.786
 202000.000    0.790
 202050.000    0.869
 202100.000    0.847
 202150.000    0.758
 202200.000    0.701
 202250.000    0.762
 202300.000    0.844
 202350.000    0.768
 202400.000    0.758
 202450.000    0.806
 202500.000    0.777
 202550.000    0.987
 202600.000    0.970
 202650.000    1.033
 202700.000    1.070
 202750.000    0.784
 202800.000    0.908
 202850.000    0.850
 202900.000    0.667
 202950.000    0.864
 203000.000    0.624
 203050.000    0.696
 203100.000    0.781
 203150.000    0.653
 203200.000    0.762
 203250.000    0.709
 203300.000    0.464
 203350.000    0.607
 203400.000    0.856
 203450.000    0.735
 203500.000    0.837
 203550.000    0.999
 203600.000    1.082
 203650.000    0.748
 203700.000    0.623
 203750.000    0.842
 203800.000    1.036
 203850.000    0.996
 203900.000    1.013
 203950.000    0.825
 204000.000    0.931
 204050.000    0.782
 204100.000    0.835
 204150.000    0.843
 204200.000    0.938
 204250.000    0.937
 204300.000    0.873
 204350.000    0.877
 204400.000    0.971
 204450.000    0.932
 204500.000    0.983
 204550.000    0.861
 204600.000    0.874
 204650.000    0.819
 204700.000    0.925
 204750.000    0.880
 204800.000    0.962
 204850.000    0.849
 204900.000    0.935
 204950.000    0.940
 205000.000    0.838
 205050.000    0.817
 205100.000    0.939
 205150.000    0.866
 205200.000    0.919
 205250.000    1.042
 205300.000    0.936
 205350.000    0.989
 205400.000    0.943
 205450.000    0.919
 205500.000    0.832
 205550.000    0.826
 205600.000    0.861
 205650.000    1.038
 205700.000    0.987
 205750.000    0.898
 205800.000    0.861
 205850.000    0.896
 205900.000    0.821
 205950.000    0.599
 206000.000    0.852
 206050.000    0.822
 206100.000    0.871
 206150.000    0.903
 206200.000    0.886
 206250.000    0.927
 206300.000    0.939
 206350.000    0.813
 206400.000    0.861
 206450.000    1.002
 206500.000    0.854
 206550.000    0.605
 206600.000    0.812
 206650.000    0.752
 206700.000    0.707
 206750.000    0.782
 206800.000    0.855
 206850.000    0.841
 206900.000    0.818
 206950.000    0.817
 207000.000    0.601
 207050.000    0.789
 207100.000    0.631
 207150.000    0.705
 207200.000    0.788
 207250.000    0.807
 207300.000    0.857
 207350.000    0.904
 207400.000    0.925
 207450.000    0.784
 207500.000    0.795
 207550.000    0.792
 207600.000    0.679
 207650.000    0.764
 207700.000    0.751
 207750.000    0.850
 207800.000    0.920
 207850.000    0.811
 207900.000    0.853
 207950.000    0.526
 208000.000    0.637
 208050.000    0.541
 208100.000    0.604
 208150.000    0.697
 208200.000    0.554
 208250.000    0.647
 208300.000    0.546
 208350.000    0.602
 208400.000    0.676
 208450.000    0.669
 208500.000    0.650
 208550.000    0.494
 208600.000    0.576
 208650.000    0.631
 208700.000    0.688
 208750.000    0.614
 208800.000    0.720
 208850.000    0.724
 208900.000    0.630
 208950.000    0.845
 209000.000    0.911
 209050.000    0.872
 209100.000    0.858
 209150.000    0.784
 209200.000    0.903
 209250.000    0.770
 209300.000    0.647
 209350.000    0.648
 209400.000    0.439
 209450.000    0.833
 209500.000    0.815
 209550.000    0.818
 209600.000    0.769
 209650.000    0.863
 209700.000    0.891
 209750.000    0.797
 209800.000    0.603
 209850.000    0.835
 209900.000    0.991
 209950.000    0.967
 210000.000    0.974
 210050.000    0.697
 210100.000    0.984
 210150.000    0.954
 210200.000    0.850
 210250.000    0.847
 210300.000    0.561
 210350.000    0.841
 210400.000    0.750
 210450.000    0.665
 210500.000    0.403
 210550.000    0.808
 210600.000    0.701
 210650.000    0.721
 210700.000    0.659
 210750.000    0.755
 210800.000    0.567
 210850.000    0.292
 210900.000    0.471
 210950.000    0.727
 211000.000    0.812
 211050.000    0.863
 211100.000    0.857
 211150.000    0.757
 211200.000    0.838
 211250.000    0.864
 211300.000    0.724
 211350.000    0.913
 211400.000    0.946
 211450.000    0.990
 211500.000    0.887
 211550.000    0.696
 211600.000    0.949
 211650.000    0.865
 211700.000    0.973
 211750.000    0.861
 211800.000    0.934
 211850.000    0.895
 211900.000    0.827
 211950.000    0.524
 212000.000    0.665
 212050.000    0.444
 212100.000    0.540
 212150.000    0.351
 212200.000    0.465
 212250.000    0.558
 212300.000    0.489
 212350.000    0.577
 212400.000    0.528
 212450.000    0.576
 212500.000    0.563
 212550.000    0.688
 212600.000    0.706
 212650.000    0.558
 212700.000    0.487
 212750.000    0.817
 212800.000    0.915
 212850.000    0.675
 212900.000    0.714
 212950.000    0.548
 213000.000    0.696
 213050.000    0.860
 213100.000    0.663
 213150.000    0.972
 213200.000    0.918
 213250.000    0.917
 213300.000    0.985
 213350.000    0.933
 213400.000    0.943
 213450.000    0.687
 213500.000    0.623
 213550.000    0.581
 213600.000    0.654
 213650.000    0.616
 213700.000    0.826
 213750.000    0.942
 213800.000    0.800
 213850.000    0.880
 213900.000    0.788
 213950.000    0.705
 214000.000    0.904
 214050.000    0.770
 214100.000    0.730
 214150.000    0.756
 214200.000    0.725
 214250.000    0.604
 214300.000    0.572
 214350.000    0.598
 214400.000    0.586
 214450.000    0.491
 214500.000    0.650
 214550.000    0.744
 214600.000    0.886
 214650.000    0.544
 214700.000    0.418
 214750.000    0.452
 214800.000    0.485
 214850.000    0.523
 214900.000    0.685
 214950.000    0.739
 215000.000    0.669
 215050.000    0.694
 215100.000    0.650
 215150.000    0.660
 215200.000    0.501
 215250.000    0.941
 215300.000    0.834
 215350.000    0.609
 215400.000    0.763
 215450.000    0.629
 215500.000    0.572
 215550.000    0.603
 215600.000    0.675
 215650.000    0.574
 215700.000    0.702
 215750.000    0.599
 215800.000    0.599
 215850.000    0.526
 215900.000    0.604
 215950.000    0.701
 216000.000    0.777
 216050.000    0.659
 216100.000    0.649
 216150.000    0.628
 216200.000    0.599
 216250.000    0.486
 216300.000    0.525
 216350.000    0.811
 216400.000    0.737
 216450.000    0.650
 216500.000    0.563
 216550.000    0.627
 216600.000    0.560
 216650.000    0.477
 216700.000    0.588
 216750.000    0.530
 216800.000    0.681
 216850.000    0.661
 216900.000    0.406
 216950.000    0.496
 217000.000    0.603
 217050.000    0.629
 217100.000    0.447
 217150.000    0.499
 217200.000    0.685
 217250.000    0.449
 217300.000    0.786
 217350.000    0.783
 217400.000    0.533
 217450.000    0.607
 217500.000    0.637
 217550.000    0.633
 217600.000    0.624
 217650.000    0.419
 217700.000    0.625
 217750.000    0.553
 217800.000    0.495
 217850.000    0.385
 217900.000    0.464
 217950.000    0.603
 218000.000    0.581
 218050.000    0.551
 218100.000    0.442
 218150.000    0.557
 218200.000    0.491
 218250.000    0.575
 218300.000    0.493
 218350.000    0.392
 218400.000    0.350
 218450.000    0.380
 218500.000    0.371
 218550.000    0.365
 218600.000    0.449
 218650.000    0.423
 218700.000    0.363
 218750.000    0.520
 218800.000    0.788
 218850.000    0.761
 218900.000    0.601
 218950.000    0.697
 219000.000    0.495
 219050.000    0.581
 219100.000    0.500
 219150.000    0.607
 219200.000    0.459
 219250.000    0.551
 219300.000    0.633
 219350.000    0.653
 219400.000    0.614
 219450.000    0.498
 219500.000    0.558
 219550.000    0.663
 219600.000    0.618
 219650.000    0.777
 219700.000    0.786
 219750.000    0.606
 219800.000    0.836
 219850.000    0.872
 219900.000    0.827
 219950.000    0.857
 220000.000    0.731
 220050.000    0.739
 220100.000    0.696
 220150.000    0.910
 220200.000    0.916
 220250.000    0.802
 220300.000    0.734
 220350.000    0.825
 220400.000    0.718
 220450.000    0.725
 220500.000    0.625
 220550.000    0.749
 220600.000    0.866
 220650.000    0.729
 220700.000    0.866
 220750.000    0.873
 220800.000    0.891
 220850.000    0.834
 220900.000    0.833
 220950.000    0.747
 221000.000    0.688
 221050.000    0.817
 221100.000    0.768
 221150.000    0.829
 221200.000    0.920
 221250.000    0.850
 221300.000    0.790
 221350.000    0.903
 221400.000    0.885
 221450.000    0.689
 221500.000    0.819
 221550.000    0.792
 221600.000    0.631
 221650.000    0.866
 221700.000    0.830
 221750.000    0.826
 221800.000    0.619
 221850.000    0.732
 221900.000    0.783
 221950.000    0.845
 222000.000    0.940
 222050.000    0.792
 222100.000    0.785
 222150.000    0.789
 222200.000    0.823
 222250.000    0.798
 222300.000    0.774
 222350.000    0.671
 222400.000    0.687
 222450.000    0.639
 222500.000    0.711
 222550.000    0.765
 222600.000    0.729
 222650.000    0.816
 222700.000    0.602
 222750.000    0.628
 222800.000    0.471
 222850.000    0.586
 222900.000    0.525
 222950.000    0.708
 223000.000    0.644
 223050.000    0.614
 223100.000    0.415
 223150.000    0.623
 223200.000    0.435
 223250.000    0.431
 223300.000    0.426
 223350.000    0.464
 223400.000    0.415
 223450.000    0.497
 223500.000    0.580
 223550.000    0.580
 223600.000    0.475
 223650.000    0.766
 223700.000    0.592
 223750.000    0.552
 223800.000    0.591
 223850.000    0.552
 223900.000    0.707
 223950.000    0.706
 224000.000    0.685
 224050.000    0.702
 224100.000    0.718
 224150.000    0.561
 224200.000    0.480
 224250.000    0.489
 224300.000    0.484
 224350.000    0.557
 224400.000    0.431
 224450.000    0.418
 224500.000    0.482
 224550.000    0.460
 224600.000    0.469
 224650.000    0.446
 224700.000    0.477
 224750.000    0.433
 224800.000    0.616
 224850.000    0.615
 224900.000    0.430
 224950.000    0.791
 225000.000    0.717
 225050.000    0.864
 225100.000    0.778
 225150.000    0.859
 225200.000    0.844
 225250.000    0.843
 225300.000    0.777
 225350.000    0.844
 225400.000    0.750
 225450.000    0.799
 225500.000    0.708
 225550.000    0.622
 225600.000    0.764
 225650.000    0.888
 225700.000    0.972
 225750.000    0.999
 225800.000    0.943
 225850.000    0.856
 225900.000    0.960
 225950.000    0.892
 226000.000    0.975
 226050.000    0.760
 226100.000    0.898
 226150.000    0.902
 226200.000    0.945
 226250.000    1.153
 226300.000    1.066
 226350.000    1.035
 226400.000    1.041
 226450.000    1.104
 226500.000    1.109
 226550.000    1.063
 226600.000    0.985
 226650.000    1.054
 226700.000    1.096
 226750.000    0.971
 226800.000    1.047
 226850.000    1.001
 226900.000    0.997
 226950.000    0.938
 227000.000    0.937
 227050.000    0.778
 227100.000    0.983
 227150.000    0.946
 227200.000    0.885
 227250.000    0.836
 227300.000    0.926
 227350.000    0.950
 227400.000    0.879
 227450.000    0.957
 227500.000    0.923
 227550.000    0.883
 227600.000    0.796
 227650.000    0.767
 227700.000    0.911
 227750.000    0.678
 227800.000    0.791
 227850.000    0.776
 227900.000    0.863
 227950.000    0.796
 228000.000    0.802
 228050.000    0.866
 228100.000    0.685
 228150.000    0.832
 228200.000    0.888
 228250.000    0.750
 228300.000    0.594
 228350.000    0.665
 228400.000    0.672
 228450.000    0.734
 228500.000    0.624
 228550.000    0.749
 228600.000    0.667
 228650.000    0.634
 228700.000    0.817
 228750.000    0.825
 228800.000    0.658
 228850.000    0.833
 228900.000    0.827
 228950.000    0.714
 229000.000    0.888
 229050.000    0.744
 229100.000    0.645
 229150.000    0.784
 229200.000    0.813
 229250.000    0.724
 229300.000    0.578
 229350.000    0.608
 229400.000    0.570
 229450.000    0.656
 229500.000    0.694
 229550.000    0.699
 229600.000    0.599
 229650.000    0.607
 229700.000    0.576
 229750.000    0.616
 229800.000    0.693
 229850.000    0.631
 229900.000    0.631
 229950.000    0.653
 230000.000    0.643
 230050.000    0.606
 230100.000    0.654
 230150.000    0.630
 230200.000    0.525
 230250.000    0.624
 230300.000    0.654
 230350.000    0.619
 230400.000    0.681
 230450.000    0.606
 230500.000    0.620
 230550.000    0.609
 230600.000    0.627
 230650.000    0.662
 230700.000    0.643
 230750.000    0.717
 230800.000    0.567
 230850.000    0.596
 230900.000    0.623
 230950.000    0.649
 231000.000    0.667
 231050.000    0.635
 231100.000    0.605
 231150.000    0.696
 231200.000    0.576
 231250.000    0.564
 231300.000    0.621
 231350.000    0.637
 231400.000    0.568
 231450.000    0.583
 231500.000    0.678
 231550.000    0.679
 231600.000    0.658
 231650.000    0.633
 231700.000    0.665
 231750.000    0.630
 231800.000    0.567
 231850.000    0.668
 231900.000    0.629
 231950.000    0.597
 232000.000    0.662
 232050.000    0.625
 232100.000    0.515
 232150.000    0.589
 232200.000    0.664
 232250.000    0.584
 232300.000    0.767
 232350.000    0.722
 232400.000    0.623
 232450.000    0.655
 232500.000    0.688
 232550.000    0.696
 232600.000    0.612
 232650.000    0.541
 232700.000    0.679
 232750.000    0.484
 232800.000    0.646
 232850.000    0.656
 232900.000    0.622
 232950.000    0.605
 233000.000    0.639
 233050.000    0.605
 233100.000    0.611
 233150.000    0.617
 233200.000    0.707
 233250.000    0.618
 233300.000    0.629
 233350.000    0.696
 233400.000    0.661
 233450.000    0.624
 233500.000    0.637
 233550.000    0.615
 233600.000    0.677
 233650.000    0.631
 233700.000    0.588
 233750.000    0.699
 233800.000    0.621
 233850.000    0.630
 233900.000    0.615
 233950.000    0.593
 234000.000    0.603
 234050.000    0.550
 234100.000    0.618
 234150.000    0.540
 234200.000    0.630
 234250.000    0.653
 234300.000    0.539
 234350.000    0.669
 234400.000    0.537
 234450.000    0.609
 234500.000    0.618
 234550.000    0.623
 234600.000    0.592
 234650.000    0.757
 234700.000    0.706
 234750.000    0.670
 234800.000    0.701
 234850.000    0.656
 234900.000    0.680
 234950.000    0.606
 235000.000    0.682
 235050.000    0.598
 235100.000    0.534
 235150.000    0.625
 235200.000    0.666
 235250.000    0.681
 235300.000    0.715
 235350.000    0.617
 235400.000    0.656
 235450.000    0.603
 235500.000    0.634
 235550.000    0.534
 235600.000    0.576
 235650.000    0.608
 235700.000    0.667
 235750.000    0.548
 235800.000    0.633
 235850.000    0.632
 235900.000    0.594
 235950.000    0.598
 236000.000    0.599
 236050.000    0.579
 236100.000    0.625
 236150.000    0.587
 236200.000    0.686
 236250.000    0.659
 236300.000    0.617
 236350.000    0.644
 236400.000    0.592
 236450.000    0.713
 236500.000    0.656
 236550.000    0.635
 236600.000    0.645
 236650.000    0.669
 236700.000    0.589
 236750.000    0.569
 236800.000    0.652
 236850.000    0.599
 236900.000    0.610
 236950.000    0.715
 237000.000    0.706
 237050.000    0.631
 237100.000    0.641
 237150.000    0.719
 237200.000    0.587
 237250.000    0.667
 237300.000    0.659
 237350.000    0.721
 237400.000    0.712
 237450.000    0.653
 237500.000    0.605
 237550.000    0.675
 237600.000    0.652
 237650.000    0.662
 237700.000    0.650
 237750.000    0.526
 237800.000    0.679
 237850.000    0.554
 237900.000    0.617
 237950.000    0.637
 238000.000    0.599
 238050.000    0.645
 238100.000    0.693
 238150.000    0.588
 238200.000    0.616
 238250.000    0.687
 238300.000    0.672
 238350.000    0.627
 238400.000    0.626
 238450.000    0.672
 238500.000    0.553
 238550.000    0.616
 238600.000    0.666
 238650.000    0.677
 238700.000    0.478
 238750.000    0.769
 238800.000    0.621
 238850.000    0.687
 238900.000    0.632
 238950.000    0.636
 239000.000    0.662
 239050.000    0.652
 239100.000    0.572
 239150.000    0.576
 239200.000    0.732
 239250.000    0.641
 239300.000    0.586
 239350.000    0.627
 239400.000    0.671
 239450.000    0.601
 239500.000    0.601
 239550.000    0.663
 239600.000    0.469
 239650.000    0.657
 239700.000    0.646
 239750.000    0.710
 239800.000    0.611
 239850.000    0.593
 239900.000    0.652
 239950.000    0.610
 240000.000    0.744
 240050.000    0.678
 240100.000    0.664
 240150.000    0.714
 240200.000    0.670
 240250.000    0.697
 240300.000    0.507
 240350.000    0.520
 240400.000    0.681
 240450.000    0.572
 240500.000    0.661
 240550.000    0.687
 240600.000    0.691
 240650.000    0.747
 240700.000    0.679
 240750.000    0.619
 240800.000    0.532
 240850.000    0.710
 240900.000    0.680
 240950.000    0.614
 241000.000    0.670
 241050.000    0.665
 241100.000    0.597
 241150.000    0.646
 241200.000    0.624
 241250.000    0.598
 241300.000    0.705
 241350.000    0.575
 241400.000    0.698
 241450.000    0.662
 241500.000    0.669
 241550.000    0.687
 241600.000    0.690
 241650.000    0.730
 241700.000    0.673
 241750.000    0.654
 241800.000    0.528
 241850.000    0.505
 241900.000    0.539
 241950.000    0.539
 242000.000    0.661
 242050.000    0.525
 242100.000    0.491
 242150.000    0.640
 242200.000    0.470
 242250.000    0.554
 242300.000    0.590
 242350.000    0.626
 242400.000    0.630
 242450.000    0.650
 242500.000    0.711
 242550.000    0.659
 242600.000    0.647
 242650.000    0.701
 242700.000    0.689
 242750.000    0.666
 242800.000    0.688
 242850.000    0.653
 242900.000    0.622
 242950.000    0.661
 243000.000    0.669
 243050.000    0.598
 243100.000    0.614
 243150.000    0.657
 243200.000    0.694
 243250.000    0.554
 243300.000    0.464
 243350.000    0.566
 243400.000    0.681
 243450.000    0.641
 243500.000    0.633
 243550.000    0.754
 243600.000    0.605
 243650.000    0.646
 243700.000    0.654
 243750.000    0.639
 243800.000    0.704
 243850.000    0.740
 243900.000    0.674
 243950.000    0.695
 244000.000    0.682
 244050.000    0.703
 244100.000    0.728
 244150.000    0.731
 244200.000    0.757
 244250.000    0.685
 244300.000    0.740
 244350.000    0.737
 244400.000    0.753
 244450.000    0.688
 244500.000    0.619
 244550.000    0.689
 244600.000    0.635
 244650.000    0.728
 244700.000    0.687
 244750.000    0.649
 244800.000    0.701
 244850.000    0.714
 244900.000    0.693
 244950.000    0.684
 245000.000    0.598
 245050.000    0.749
 245100.000    0.795
 245150.000    0.651
 245200.000    0.678
 245250.000    0.686
 245300.000    0.706
 245350.000    0.693
 245400.000    0.708
 245450.000    0.625
 245500.000    0.663
 245550.000    0.773
 245600.000    0.670
 245650.000    0.463
 245700.000    0.583
 245750.000    0.557
 245800.000    0.567
 245850.000    0.501
 245900.000    0.634
 245950.000    0.608
 246000.000    0.633
 246050.000    0.525
 246100.000    0.647
 246150.000    0.651
 246200.000    0.669
 246250.000    0.566
 246300.000    0.531
 246350.000    0.501
 246400.000    0.542
 246450.000    0.705
 246500.000    0.687
 246550.000    0.545
 246600.000    0.704
 246650.000    0.665
 246700.000    0.630
 246750.000    0.706
 246800.000    0.702
 246850.000    0.608
 246900.000    0.688
 246950.000    0.594
 247000.000    0.660
 247050.000    0.595
 247100.000    0.682
 247150.000    0.631
 247200.000    0.673
 247250.000    0.580
 247300.000    0.454
 247350.000    0.634
 247400.000    0.628
 247450.000    0.630
 247500.000    0.697
 247550.000    0.749
 247600.000    0.580
 247650.000    0.518
 247700.000    0.623
 247750.000    0.670
 247800.000    0.706
 247850.000    0.666
 247900.000    0.617
 247950.000    0.593
 248000.000    0.614
 248050.000    0.676
 248100.000    0.676
 248150.000    0.735
 248200.000    0.584
 248250.000    0.660
 248300.000    0.702
 248350.000    0.600
 248400.000    0.620
 248450.000    0.685
 248500.000    0.682
 248550.000    0.662
 248600.000    0.658
 248650.000    0.691
 248700.000    0.649
 248750.000    0.703
 248800.000    0.681
 248850.000    0.688
 248900.000    0.686
 248950.000    0.696
 249000.000    0.665
 249050.000    0.679
 249100.000    0.669
 249150.000    0.670
 249200.000    0.668
 249250.000    0.664
 249300.000    0.712
 249350.000    0.648
 249400.000    0.669
 249450.000    0.693
 249500.000    0.689
 249550.000    0.660
 249600.000    0.612
 249650.000    0.646
 249700.000    0.676
 249750.000    0.592
 249800.000    0.652
 249850.000    0.677
 249900.000    0.642
 249950.000    0.609
 250000.000    0.675
 250050.000    0.614
 250100.000    0.683
 250150.000    0.659
 250200.000    0.667
 250250.000    0.660
 250300.000    0.637
 250350.000    0.700
 250400.000    0.699
 250450.000    0.701
 250500.000    0.727
 250550.000    0.675
 250600.000    0.656
 250650.000    0.693
 250700.000    0.756
 250750.000    0.672
 250800.000    0.631
 250850.000    0.654
 250900.000    0.673
 250950.000    0.654
 251000.000    0.711
 251050.000    0.682
 251100.000    0.689
 251150.000    0.675
 251200.000    0.607
 251250.000    0.644
 251300.000    0.653
 251350.000    0.623
 251400.000    0.683
 251450.000    0.672
 251500.000    0.630
 251550.000    0.659
 251600.000    0.729
 251650.000    0.684
 251700.000    0.653
 251750.000    0.677
 251800.000    0.675
 251850.000    0.640
 251900.000    0.704
 251950.000    0.686
 252000.000    0.684
 252050.000    0.643
 252100.000    0.676
 252150.000    0.749
 252200.000    0.620
 252250.000    0.654
 252300.000    0.627
 252350.000    0.619
 252400.000    0.640
 252450.000    0.657
 252500.000    0.689
 252550.000    0.678
 252600.000    0.657
 252650.000    0.640
 252700.000    0.698
 252750.000    0.677
 252800.000    0.613
 252850.000    0.676
 252900.000    0.690
 252950.000    0.686
 253000.000    0.696
 253050.000    0.688
 253100.000    0.699
 253150.000    0.692
 253200.000    0.656
 253250.000    0.662
 253300.000    0.650
 253350.000    0.715
 253400.000    0.670
 253450.000    0.650
 253500.000    0.668
 253550.000    0.669
 253600.000    0.697
 253650.000    0.742
 253700.000    0.666
 253750.000    0.644
 253800.000    0.626
 253850.000    0.687
 253900.000    0.698
 253950.000    0.698
 254000.000    0.681
 254050.000    0.659
 254100.000    0.619
 254150.000    0.707
 254200.000    0.694
 254250.000    0.672
 254300.000    0.729
 254350.000    0.659
 254400.000    0.688
 254450.000    0.653
 254500.000    0.713
 254550.000    0.656
 254600.000    0.700
 254650.000    0.671
 254700.000    0.678
 254750.000    0.715
 254800.000    0.704
 254850.000    0.698
 254900.000    0.648
 254950.000    0.604
 255000.000    0.612
 255050.000    0.660
 255100.000    0.746
 255150.000    0.570
 255200.000    0.618
 255250.000    0.732
 255300.000    0.602
 255350.000    0.584
 255400.000    0.600
 255450.000    0.686
 255500.000    0.595
 255550.000    0.573
 255600.000    0.620
 255650.000    0.704
 255700.000    0.657
 255750.000    0.610
 255800.000    0.551
 255850.000    0.692
 255900.000    0.662
 255950.000    0.684
 256000.000    0.646
 256050.000    0.657
 256100.000    0.703
 256150.000    0.588
 256200.000    0.641
 256250.000    0.576
 256300.000    0.595
 256350.000    0.678
 256400.000    0.724
 256450.000    0.648
 256500.000    0.659
 256550.000    0.700
 256600.000    0.659
 256650.000    0.665
 256700.000    0.700
 256750.000    0.699
 256800.000    0.715
 256850.000    0.677
 256900.000    0.716
 256950.000    0.683
 257000.000    0.690
 257050.000    0.683
 257100.000    0.741
 257150.000    0.729
 257200.000    0.699
 257250.000    0.700
 257300.000    0.731
 257350.000    0.673
 257400.000    0.668
 257450.000    0.699
 257500.000    0.696
 257550.000    0.680
 257600.000    0.710
 257650.000    0.714
 257700.000    0.646
 257750.000    0.627
 257800.000    0.621
 257850.000    0.635
 257900.000    0.682
 257950.000    0.653
 258000.000    0.663
 258050.000    0.670
 258100.000    0.729
 258150.000    0.683
 258200.000    0.675
 258250.000    0.694
 258300.000    0.595
 258350.000    0.598
 258400.000    0.635
 258450.000    0.658
 258500.000    0.649
 258550.000    0.636
 258600.000    0.678
 258650.000    0.643
 258700.000    0.668
 258750.000    0.704
 258800.000    0.644
 258850.000    0.692
 258900.000    0.651
 258950.000    0.613
 259000.000    0.709
 259050.000    0.631
 259100.000    0.693
 259150.000    0.667
 259200.000    0.652
 259250.000    0.677
 259300.000    0.661
 259350.000    0.685
 259400.000    0.683
 259450.000    0.648
 259500.000    0.700
 259550.000    0.663
 259600.000    0.657
 259650.000    0.659
 259700.000    0.686
 259750.000    0.707
 259800.000    0.684
 259850.000    0.645
 259900.000    0.643
 259950.000    0.661
 260000.000    0.657
 260050.000    0.667
 260100.000    0.671
 260150.000    0.701
 260200.000    0.626
 260250.000    0.695
 260300.000    0.702
 260350.000    0.641
 260400.000    0.681
 260450.000    0.662
 260500.000    0.680
 260550.000    0.711
 260600.000    0.691
 260650.000    0.673
 260700.000    0.719
 260750.000    0.680
 260800.000    0.702
 260850.000    0.662
 260900.000    0.709
 260950.000    0.618
 261000.000    0.724
 261050.000    0.654
 261100.000    0.637
 261150.000    0.652
 261200.000    0.653
 261250.000    0.697
 261300.000    0.621
 261350.000    0.640
 261400.000    0.686
 261450.000    0.661
 261500.000    0.632
 261550.000    0.685
 261600.000    0.667
 261650.000    0.667
 261700.000    0.653
 261750.000    0.670
 261800.000    0.645
 261850.000    0.674
 261900.000    0.670
 261950.000    0.712
 262000.000    0.581
 262050.000    0.617
 262100.000    0.674
 262150.000    0.640
 262200.000    0.619
 262250.000    0.630
 262300.000    0.672
 262350.000    0.659
 262400.000    0.635
 262450.000    0.706
 262500.000    0.628
 262550.000    0.624
 262600.000    0.669
 262650.000    0.671
 262700.000    0.669
 262750.000    0.610
 262800.000    0.623
 262850.000    0.696
 262900.000    0.708
 262950.000    0.613
 263000.000    0.697
 263050.000    0.670
 263100.000    0.705
 263150.000    0.718
 263200.000    0.665
 263250.000    0.600
 263300.000    0.689
 263350.000    0.678
 263400.000    0.672
 263450.000    0.734
 263500.000    0.680
 263550.000    0.669
 263600.000    0.653
 263650.000    0.655
 263700.000    0.641
 263750.000    0.665
 263800.000    0.610
 263850.000    0.650
 263900.000    0.733
 263950.000    0.700
 264000.000    0.625
 264050.000    0.639
 264100.000    0.678
 264150.000    0.576
 264200.000    0.723
 264250.000    0.618
 264300.000    0.718
 264350.000    0.678
 264400.000    0.604
 264450.000    0.602
 264500.000    0.480
 264550.000    0.645
 264600.000    0.651
 264650.000    0.661
 264700.000    0.610
 264750.000    0.565
 264800.000    0.614
 264850.000    0.501
 264900.000    0.474
 264950.000    0.635
 265000.000    0.516
 265050.000    0.531
 265100.000    0.592
 265150.000    0.531
 265200.000    0.663
 265250.000    0.602
 265300.000    0.472
 265350.000    0.467
 265400.000    0.572
 265450.000    0.552
 265500.000    0.561
 265550.000    0.647
 265600.000    0.726
 265650.000    0.681
 265700.000    0.736
 265750.000    0.660
 265800.000    0.620
 265850.000    0.630
 265900.000    0.504
 265950.000    0.594
 266000.000    0.644
 266050.000    0.609
 266100.000    0.595
 266150.000    0.658
 266200.000    0.680
 266250.000    0.670
 266300.000    0.626
 266350.000    0.672
 266400.000    0.631
 266450.000    0.704
 266500.000    0.608
 266550.000    0.622
 266600.000    0.600
 266650.000    0.521
 266700.000    0.520
 266750.000    0.612
 266800.000    0.588
 266850.000    0.606
 266900.000    0.599
 266950.000    0.573
 267000.000    0.612
 267050.000    0.574
 267100.000    0.583
 267150.000    0.654
 267200.000    0.675
 267250.000    0.598
 267300.000    0.574
 267350.000    0.674
 267400.000    0.635
 267450.000    0.663
 267500.000    0.593
 267550.000    0.654
 267600.000    0.605
 267650.000    0.620
 267700.000    0.669
 267750.000    0.677
 267800.000    0.650
 267850.000    0.634
 267900.000    0.673
 267950.000    0.666
 268000.000    0.651
 268050.000    0.621
 268100.000    0.610
 268150.000    0.572
 268200.000    0.655
 268250.000    0.636
 268300.000    0.645
 268350.000    0.665
 268400.000    0.704
 268450.000    0.661
 268500.000    0.627
 268550.000    0.714
 268600.000    0.677
 268650.000    0.665
 268700.000    0.729
 268750.000    0.660
 268800.000    0.665
 268850.000    0.706
 268900.000    0.603
 268950.000    0.718
 269000.000    0.647
 269050.000    0.689
 269100.000    0.576
 269150.000    0.619
 269200.000    0.545
 269250.000    0.621
 269300.000    0.652
 269350.000    0.583
 269400.000    0.573
 269450.000    0.541
 269500.000    0.543
 269550.000    0.519
 269600.000    0.548
 269650.000    0.558
 269700.000    0.633
 269750.000    0.666
 269800.000    0.661
 269850.000    0.648
 269900.000    0.582
 269950.000    0.634
 270000.000    0.649
 270050.000    0.641
 270100.000    0.577
 270150.000    0.675
 270200.000    0.671
 270250.000    0.636
 270300.000    0.607
 270350.000    0.709
 270400.000    0.601
 270450.000    0.676
 270500.000    0.636
 270550.000    0.649
 270600.000    0.658
 270650.000    0.702
 270700.000    0.683
 270750.000    0.686
 270800.000    0.647
 270850.000    0.626
 270900.000    0.679
 270950.000    0.646
 271000.000    0.686
 271050.000    0.689
 271100.000    0.711
 271150.000    0.619
 271200.000    0.673
 271250.000    0.725
 271300.000    0.672
 271350.000    0.671
 271400.000    0.688
 271450.000    0.671
 271500.000    0.691
 271550.000    0.658
 271600.000    0.642
 271650.000    0.687
 271700.000    0.618
 271750.000    0.751
 271800.000    0.726
 271850.000    0.653
 271900.000    0.705
 271950.000    0.662
 272000.000    0.667
 272050.000    0.662
 272100.000    0.674
 272150.000    0.680
 272200.000    0.660
 272250.000    0.713
 272300.000    0.663
 272350.000    0.624
 272400.000    0.681
 272450.000    0.707
 272500.000    0.670
 272550.000    0.690
 272600.000    0.645
 272650.000    0.692
 272700.000    0.651
 272750.000    0.632
 272800.000    0.626
 272850.000    0.593
 272900.000    0.658
 272950.000    0.619
 273000.000    0.674
 273050.000    0.655
 273100.000    0.681
 273150.000    0.663
 273200.000    0.686
 273250.000    0.634
 273300.000    0.654
 273350.000    0.655
 273400.000    0.646
 273450.000    0.648
 273500.000    0.653
 273550.000    0.587
 273600.000    0.676
 273650.000    0.672
 273700.000    0.682
 273750.000    0.657
 273800.000    0.668
 273850.000    0.637
 273900.000    0.684
 273950.000    0.675
 274000.000    0.703
 274050.000    0.669
 274100.000    0.630
 274150.000    0.694
 274200.000    0.653
 274250.000    0.628
 274300.000    0.690
 274350.000    0.671
 274400.000    0.689
 274450.000    0.610
 274500.000    0.677
 274550.000    0.687
 274600.000    0.614
 274650.000    0.685
 274700.000    0.617
 274750.000    0.690
 274800.000    0.622
 274850.000    0.675
 274900.000    0.657
 274950.000    0.696
 275000.000    0.672
 275050.000    0.681
 275100.000    0.631
 275150.000    0.649
 275200.000    0.714
 275250.000    0.615
 275300.000    0.670
 275350.000    0.708
 275400.000    0.694
 275450.000    0.690
 275500.000    0.709
 275550.000    0.686
 275600.000    0.679
 275650.000    0.628
 275700.000    0.674
 275750.000    0.658
 275800.000    0.614
 275850.000    0.670
 275900.000    0.659
 275950.000    0.638
 276000.000    0.653
 276050.000    0.638
 276100.000    0.706
 276150.000    0.672
 276200.000    0.644
 276250.000    0.651
 276300.000    0.647
 276350.000    0.695
 276400.000    0.632
 276450.000    0.704
 276500.000    0.670
 276550.000    0.658
 276600.000    0.638
 276650.000    0.693
 276700.000    0.699
 276750.000    0.671
 276800.000    0.634
 276850.000    0.705
 276900.000    0.639
 276950.000    0.687
 277000.000    0.662
 277050.000    0.675
 277100.000    0.633
 277150.000    0.639
 277200.000    0.619
 277250.000    0.739
 277300.000    0.635
 277350.000    0.638
 277400.000    0.696
 277450.000    0.645
 277500.000    0.653
 277550.000    0.659
 277600.000    0.580
 277650.000    0.691
 277700.000    0.632
 277750.000    0.619
 277800.000    0.697
 277850.000    0.685
 277900.000    0.685
 277950.000    0.690
 278000.000    0.650
 278050.000    0.665
 278100.000    0.578
 278150.000    0.732
 278200.000    0.681
 278250.000    0.633
 278300.000    0.691
 278350.000    0.676
 278400.000    0.621
 278450.000    0.689
 278500.000    0.672
 278550.000    0.648
 278600.000    0.677
 278650.000    0.619
 278700.000    0.589
 278750.000    0.657
 278800.000    0.658
 278850.000    0.696
 278900.000    0.673
 278950.000    0.667
 279000.000    0.705
 279050.000    0.640
 279100.000    0.670
 279150.000    0.669
 279200.000    0.649
 279250.000    0.707
 279300.000    0.622
 279350.000    0.716
 279400.000    0.656
 279450.000    0.656
 279500.000    0.698
 279550.000    0.670
 279600.000    0.674
 279650.000    0.699
 279700.000    0.663
 279750.000    0.664
 279800.000    0.621
 279850.000    0.642
 279900.000    0.659
 279950.000    0.660
 280000.000    0.673
 280050.000    0.660
 280100.000    0.639
 280150.000    0.676
 280200.000    0.599
 280250.000    0.627
 280300.000    0.703
 280350.000    0.613
 280400.000    0.707
 280450.000    0.662
 280500.000    0.690
 280550.000    0.630
 280600.000    0.641
 280650.000    0.653
 280700.000    0.659
 280750.000    0.672
 280800.000    0.686
 280850.000    0.663
 280900.000    0.633
 280950.000    0.681
 281000.000    0.725
 281050.000    0.649
 281100.000    0.621
 281150.000    0.641
 281200.000    0.649
 281250.000    0.705
 281300.000    0.701
 281350.000    0.653
 281400.000    0.674
 281450.000    0.687
 281500.000    0.586
 281550.000    0.618
 281600.000    0.657
 281650.000    0.714
 281700.000    0.679
 281750.000    0.626
 281800.000    0.695
 281850.000    0.648
 281900.000    0.690
 281950.000    0.664
 282000.000    0.700
 282050.000    0.682
 282100.000    0.613
 282150.000    0.614
 282200.000    0.581
 282250.000    0.642
 282300.000    0.653
 282350.000    0.694
 282400.000    0.581
 282450.000    0.628
 282500.000    0.666
 282550.000    0.689
 282600.000    0.679
 282650.000    0.675
 282700.000    0.701
 282750.000    0.671
 282800.000    0.673
 282850.000    0.664
 282900.000    0.626
 282950.000    0.686
 283000.000    0.643
 283050.000    0.675
 283100.000    0.627
 283150.000    0.643
 283200.000    0.680
 283250.000    0.675
 283300.000    0.749
 283350.000    0.605
 283400.000    0.681
 283450.000    0.638
 283500.000    0.628
 283550.000    0.609
 283600.000    0.683
 283650.000    0.585
 283700.000    0.642
 283750.000    0.547
 283800.000    0.558
 283850.000    0.512
 283900.000    0.580
 283950.000    0.539
 284000.000    0.601
 284050.000    0.677
 284100.000    0.620
 284150.000    0.565
 284200.000    0.604
 284250.000    0.629
 284300.000    0.711
 284350.000    0.633
 284400.000    0.678
 284450.000    0.671
 284500.000    0.660
 284550.000    0.644
 284600.000    0.676
 284650.000    0.638
 284700.000    0.667
 284750.000    0.668
 284800.000    0.641
 284850.000    0.671
 284900.000    0.712
 284950.000    0.638
 285000.000    0.720
 285050.000    0.686
 285100.000    0.709
 285150.000    0.698
 285200.000    0.609
 285250.000    0.615
 285300.000    0.685
 285350.000    0.705
 285400.000    0.718
 285450.000    0.731
 285500.000    0.672
 285550.000    0.668
 285600.000    0.717
 285650.000    0.631
 285700.000    0.602
 285750.000    0.564
 285800.000    0.645
 285850.000    0.646
 285900.000    0.673
 285950.000    0.583
 286000.000    0.554
 286050.000    0.502
 286100.000    0.447
 286150.000    0.668
 286200.000    0.647
 286250.000    0.677
 286300.000    0.676
 286350.000    0.723
 286400.000    0.647
 286450.000    0.599
 286500.000    0.626
 286550.000    0.635
 286600.000    0.642
 286650.000    0.558
 286700.000    0.562
 286750.000    0.465
 286800.000    0.518
 286850.000    0.439
 286900.000    0.467
 286950.000    0.443
 287000.000    0.626
 287050.000    0.579
 287100.000    0.671
 287150.000    0.608
 287200.000    0.583
 287250.000    0.556
 287300.000    0.496
 287350.000    0.562
 287400.000    0.583
 287450.000    0.496
 287500.000    0.536
 287550.000    0.583
 287600.000    0.537
 287650.000    0.516
 287700.000    0.628
 287750.000    0.622
 287800.000    0.537
 287850.000    0.598
 287900.000    0.630
 287950.000    0.628
 288000.000    0.659
 288050.000    0.584
 288100.000    0.620
 288150.000    0.556
 288200.000    0.662
 288250.000    0.566
 288300.000    0.502
 288350.000    0.548
 288400.000    0.460
 288450.000    0.545
 288500.000    0.571
 288550.000    0.610
 288600.000    0.636
 288650.000    0.637
 288700.000    0.481
 288750.000    0.553
 288800.000    0.544
 288850.000    0.579
 288900.000    0.496
 288950.000    0.669
 289000.000    0.573
 289050.000    0.682
 289100.000    0.544
 289150.000    0.498
 289200.000    0.632
 289250.000    0.574
 289300.000    0.677
 289350.000    0.508
 289400.000    0.576
 289450.000    0.662
 289500.000    0.695
 289550.000    0.657
 289600.000    0.709
 289650.000    0.640
 289700.000    0.671
 289750.000    0.603
 289800.000    0.576
 289850.000    0.586
 289900.000    0.711
 289950.000    0.635
 290000.000    0.550
 290050.000    0.623
 290100.000    0.610
 290150.000    0.670
 290200.000    0.594
 290250.000    0.667
 290300.000    0.652
 290350.000    0.658
 290400.000    0.629
 290450.000    0.619
 290500.000    0.652
 290550.000    0.605
 290600.000    0.530
 290650.000    0.560
 290700.000    0.481
 290750.000    0.601
 290800.000    0.573
 290850.000    0.668
 290900.000    0.593
 290950.000    0.581
 291000.000    0.595
 291050.000    0.589
 291100.000    0.630
 291150.000    0.589
 291200.000    0.586
 291250.000    0.643
 291300.000    0.645
 291350.000    0.646
 291400.000    0.650
 291450.000    0.704
 291500.000    0.549
 291550.000    0.557
 291600.000    0.592
 291650.000    0.635
 291700.000    0.609
 291750.000    0.611
 291800.000    0.599
 291850.000    0.506
 291900.000    0.502
 291950.000    0.496
 292000.000    0.509
 292050.000    0.643
 292100.000    0.631
 292150.000    0.638
 292200.000    0.688
 292250.000    0.628
 292300.000    0.638
 292350.000    0.663
 292400.000    0.465
 292450.000    0.707
 292500.000    0.732
 292550.000    0.648
 292600.000    0.537
 292650.000    0.613
 292700.000    0.710
 292750.000    0.677
 292800.000    0.474
 292850.000    0.485
 292900.000    0.594
 292950.000    0.599
 293000.000    0.610
 293050.000    0.573
 293100.000    0.620
 293150.000    0.532
 293200.000    0.703
 293250.000    0.613
 293300.000    0.662
 293350.000    0.562
 293400.000    0.600
 293450.000    0.571
 293500.000    0.626
 293550.000    0.564
 293600.000    0.535
 293650.000    0.600
 293700.000    0.582
 293750.000    0.614
 293800.000    0.593
 293850.000    0.604
 293900.000    0.611
 293950.000    0.604
 294000.000    0.636
 294050.000    0.634
 294100.000    0.654
 294150.000    0.547
 294200.000    0.603
 294250.000    0.563
 294300.000    0.578
 294350.000    0.623
 294400.000    0.682
 294450.000    0.608
 294500.000    0.668
 294550.000    0.529
 294600.000    0.603
 294650.000    0.657
 294700.000    0.584
 294750.000    0.591
 294800.000    0.637
 294850.000    0.629
 294900.000    0.592
 294950.000    0.637
 295000.000    0.603
 295050.000    0.592
 295100.000    0.664
 295150.000    0.634
 295200.000    0.642
 295250.000    0.613
 295300.000    0.557
 295350.000    0.626
 295400.000    0.572
 295450.000    0.580
 295500.000    0.624
 295550.000    0.621
 295600.000    0.662
 295650.000    0.726
 295700.000    0.609
 295750.000    0.661
 295800.000    0.648
 295850.000    0.641
 295900.000    0.589
 295950.000    0.616
 296000.000    0.647
 296050.000    0.703
 296100.000    0.611
 296150.000    0.615
 296200.000    0.671
 296250.000    0.662
 296300.000    0.621
 296350.000    0.551
 296400.000    0.650
 296450.000    0.632
 296500.000    0.658
 296550.000    0.628
 296600.000    0.724
 296650.000    0.595
 296700.000    0.691
 296750.000    0.702
 296800.000    0.666
 296850.000    0.734
 296900.000    0.695
 296950.000    0.678
 297000.000    0.611
 297050.000    0.666
 297100.000    0.639
 297150.000    0.606
 297200.000    0.658
 297250.000    0.635
 297300.000    0.713
 297350.000    0.625
 297400.000    0.671
 297450.000    0.717
 297500.000    0.656
 297550.000    0.642
 297600.000    0.668
 297650.000    0.651
 297700.000    0.681
 297750.000    0.677
 297800.000    0.654
 297850.000    0.575
 297900.000    0.649
 297950.000    0.588
 298000.000    0.638
 298050.000    0.604
 298100.000    0.664
 298150.000    0.674
 298200.000    0.681
 298250.000    0.687
 298300.000    0.655
 298350.000    0.635
 298400.000    0.620
 298450.000    0.654
 298500.000    0.697
 298550.000    0.659
 298600.000    0.625
 298650.000    0.686
 298700.000    0.596
 298750.000    0.622
 298800.000    0.682
 298850.000    0.647
 298900.000    0.662
 298950.000    0.593
 299000.000    0.645
 299050.000    0.627
 299100.000    0.675
 299150.000    0.650
 299200.000    0.684
 299250.000    0.684
 299300.000    0.688
 299350.000    0.628
 299400.000    0.708
 299450.000    0.730
 299500.000    0.689
 299550.000    0.685
 299600.000    0.705
 299650.000    0.678
 299700.000    0.635
 299750.000    0.668
 299800.000    0.656
 299850.000    0.657
 299900.000    0.640
 299950.000    0.687
 300000.000    0.659
 300050.000    0.703
 300100.000    0.662
 300150.000    0.605
 300200.000    0.688
 300250.000    0.649
 300300.000    0.649
 300350.000    0.560
 300400.000    0.644
 300450.000    0.635
 300500.000    0.672
 300550.000    0.635
 300600.000    0.645
 300650.000    0.704
 300700.000    0.677
 300750.000    0.617
 300800.000    0.660
 300850.000    0.701
 300900.000    0.655
 300950.000    0.682
 301000.000    0.653
 301050.000    0.633
 301100.000    0.579
 301150.000    0.623
 301200.000    0.641
 301250.000    0.637
 301300.000    0.644
 301350.000    0.661
 301400.000    0.693
 301450.000    0.657
 301500.000    0.673
 301550.000    0.713
 301600.000    0.702
 301650.000    0.642
 301700.000    0.692
 301750.000    0.654
 301800.000    0.671
 301850.000    0.655
 301900.000    0.692
 301950.000    0.638
 302000.000    0.737
 302050.000    0.708
 302100.000    0.636
 302150.000    0.643
 302200.000    0.656
 302250.000    0.646
 302300.000    0.694
 302350.000    0.679
 302400.000    0.681
 302450.000    0.660
 302500.000    0.595
 302550.000    0.670
 302600.000    0.696
 302650.000    0.595
 302700.000    0.656
 302750.000    0.667
 302800.000    0.689
 302850.000    0.656
 302900.000    0.706
 302950.000    0.624
 303000.000    0.670
 303050.000    0.624
 303100.000    0.665
 303150.000    0.647
 303200.000    0.581
 303250.000    0.703
 303300.000    0.670
 303350.000    0.728
 303400.000    0.646
 303450.000    0.690
 303500.000    0.727
 303550.000    0.651
 303600.000    0.654
 303650.000    0.623
 303700.000    0.544
 303750.000    0.613
 303800.000    0.599
 303850.000    0.567
 303900.000    0.575
 303950.000    0.639
 304000.000    0.562
 304050.000    0.614
 304100.000    0.579
 304150.000    0.615
 304200.000    0.648
 304250.000    0.643
 304300.000    0.673
 304350.000    0.630
 304400.000    0.653
 304450.000    0.679
 304500.000    0.629
 304550.000    0.635
 304600.000    0.678
 304650.000    0.635
 304700.000    0.655
 304750.000    0.665
 304800.000    0.606
 304850.000    0.702
 304900.000    0.643
 304950.000    0.643
 305000.000    0.672
 305050.000    0.680
 305100.000    0.664
 305150.000    0.716
 305200.000    0.657
 305250.000    0.725
 305300.000    0.653
 305350.000    0.661
 305400.000    0.703
 305450.000    0.706
 305500.000    0.679
 305550.000    0.700
 305600.000    0.629
 305650.000    0.668
 305700.000    0.609
 305750.000    0.678
 305800.000    0.641
 305850.000    0.632
 305900.000    0.710
 305950.000    0.636
 306000.000    0.558
 306050.000    0.613
 306100.000    0.580
 306150.000    0.598
 306200.000    0.679
 306250.000    0.628
 306300.000    0.642
 306350.000    0.674
 306400.000    0.655
 306450.000    0.691
 306500.000    0.615
 306550.000    0.640
 306600.000    0.644
 306650.000    0.655
 306700.000    0.670
 306750.000    0.654
 306800.000    0.643
 306850.000    0.689
 306900.000    0.624
 306950.000    0.638
 307000.000    0.573
 307050.000    0.638
 307100.000    0.644
 307150.000    0.648
 307200.000    0.680
 307250.000    0.607
 307300.000    0.648
 307350.000    0.635
 307400.000    0.609
 307450.000    0.684
 307500.000    0.641
 307550.000    0.589
 307600.000    0.576
 307650.000    0.604
 307700.000    0.591
 307750.000    0.594
 307800.000    0.644
 307850.000    0.650
 307900.000    0.661
 307950.000    0.624
 308000.000    0.658
 308050.000    0.605
 308100.000    0.669
 308150.000    0.620
 308200.000    0.652
 308250.000    0.647
 308300.000    0.633
 308350.000    0.630
 308400.000    0.684
 308450.000    0.605
 308500.000    0.620
 308550.000    0.660
 308600.000    0.632
 308650.000    0.663
 308700.000    0.575
 308750.000    0.646
 308800.000    0.635
 308850.000    0.555
 308900.000    0.621
 308950.000    0.539
 309000.000    0.561
 309050.000    0.665
 309100.000    0.610
 309150.000    0.644
 309200.000    0.615
 309250.000    0.639
 309300.000    0.639
 309350.000    0.646
 309400.000    0.573
 309450.000    0.627
 309500.000    0.632
 309550.000    0.658
 309600.000    0.617
 309650.000    0.585
 309700.000    0.611
 309750.000    0.622
 309800.000    0.608
 309850.000    0.598
 309900.000    0.623
 309950.000    0.679
 310000.000    0.649
 310050.000    0.615
 310100.000    0.620
 310150.000    0.605
 310200.000    0.673
 310250.000    0.696
 310300.000    0.558
 310350.000    0.604
 310400.000    0.595
 310450.000    0.608
 310500.000    0.561
 310550.000    0.601
 310600.000    0.648
 310650.000    0.595
 310700.000    0.602
 310750.000    0.602
 310800.000    0.640
 310850.000    0.643
 310900.000    0.649
 310950.000    0.560
 311000.000    0.684
 311050.000    0.631
 311100.000    0.668
 311150.000    0.663
 311200.000    0.633
 311250.000    0.627
 311300.000    0.647
 311350.000    0.611
 311400.000    0.642
 311450.000    0.632
 311500.000    0.639
 311550.000    0.657
 311600.000    0.638
 311650.000    0.604
 311700.000    0.692
 311750.000    0.638
 311800.000    0.676
 311850.000    0.611
 311900.000    0.603
 311950.000    0.687
 312000.000    0.679
 312050.000    0.673
 312100.000    0.589
 312150.000    0.619
 312200.000    0.653
 312250.000    0.738
 312300.000    0.706
 312350.000    0.634
 312400.000    0.592
 312450.000    0.620
 312500.000    0.675
 312550.000    0.681
 312600.000    0.677
 312650.000    0.620
 312700.000    0.650
 312750.000    0.551
 312800.000    0.640
 312850.000    0.614
 312900.000    0.616
 312950.000    0.618
 313000.000    0.548
 313050.000    0.645
 313100.000    0.588
 313150.000    0.667
 313200.000    0.664
 313250.000    0.639
 313300.000    0.638
 313350.000    0.655
 313400.000    0.668
 313450.000    0.640
 313500.000    0.636
 313550.000    0.642
 313600.000    0.590
 313650.000    0.637
 313700.000    0.636
 313750.000    0.635
 313800.000    0.628
 313850.000    0.643
 313900.000    0.644
 313950.000    0.584
 314000.000    0.549
 314050.000    0.603
 314100.000    0.707
 314150.000    0.672
 314200.000    0.636
 314250.000    0.645
 314300.000    0.592
 314350.000    0.625
 314400.000    0.621
 314450.000    0.527
 314500.000    0.528
 314550.000    0.682
 314600.000    0.609
 314650.000    0.600
 314700.000    0.618
 314750.000    0.692
 314800.000    0.588
 314850.000    0.632
 314900.000    0.650
 314950.000    0.674
 315000.000    0.672
 315050.000    0.648
 315100.000    0.632
 315150.000    0.644
 315200.000    0.621
 315250.000    0.671
 315300.000    0.606
 315350.000    0.625
 315400.000    0.587
 315450.000    0.632
 315500.000    0.607
 315550.000    0.663
 315600.000    0.656
 315650.000    0.615
 315700.000    0.645
 315750.000    0.638
 315800.000    0.641
 315850.000    0.618
 315900.000    0.619
 315950.000    0.664
 316000.000    0.654
 316050.000    0.614
 316100.000    0.601
 316150.000    0.669
 316200.000    0.648
 316250.000    0.602
 316300.000    0.667
 316350.000    0.592
 316400.000    0.597
 316450.000    0.671
 316500.000    0.579
 316550.000    0.645
 316600.000    0.588
 316650.000    0.679
 316700.000    0.675
 316750.000    0.670
 316800.000    0.621
 316850.000    0.617
 316900.000    0.624
 316950.000    0.691
 317000.000    0.654
 317050.000    0.615
 317100.000    0.680
 317150.000    0.621
 317200.000    0.648
 317250.000    0.599
 317300.000    0.639
 317350.000    0.633
 317400.000    0.631
 317450.000    0.628
 317500.000    0.582
 317550.000    0.579
 317600.000    0.570
 317650.000    0.580
 317700.000    0.611
 317750.000    0.591
 317800.000    0.545
 317850.000    0.620
 317900.000    0.583
 317950.000    0.648
 318000.000    0.607
 318050.000    0.645
 318100.000    0.647
 318150.000    0.696
 318200.000    0.732
 318250.000    0.644
 318300.000    0.526
 318350.000    0.536
 318400.000    0.558
 318450.000    0.510
 318500.000    0.535
 318550.000    0.615
 318600.000    0.650
 318650.000    0.551
 318700.000    0.535
 318750.000    0.584
 318800.000    0.537
 318850.000    0.602
 318900.000    0.557
 318950.000    0.413
 319000.000    0.546
 319050.000    0.590
 319100.000    0.596
 319150.000    0.545
 319200.000    0.610
 319250.000    0.245
 319300.000    0.388
 319350.000    0.368
 319400.000    0.466
 319450.000    0.558
 319500.000    0.536
 319550.000    0.382
 319600.000    0.431
 319650.000    0.417
 319700.000    0.337
 319750.000    0.322
 319800.000    0.538
 319850.000    0.561
 319900.000    0.586
 319950.000    0.489
 320000.000    0.476
 320050.000    0.404
 320100.000    0.356
 320150.000    0.554
 320200.000    0.515
 320250.000    0.545
 320300.000    0.336
 320350.000    0.273
 320400.000    0.644
 320450.000    0.481
 320500.000    0.474
 320550.000    0.618
 320600.000    0.632
 320650.000    0.599
 320700.000    0.538
 320750.000    0.628
 320800.000    0.729
 320850.000    0.689
 320900.000    0.577
 320950.000    0.445
 321000.000    0.672
 321050.000    0.605
 321100.000    0.608
 321150.000    0.644
 321200.000    0.675
 321250.000    0.608
 321300.000    0.545
 321350.000    0.671
 321400.000    0.727
 321450.000    0.647
 321500.000    0.617
 321550.000    0.689
 321600.000    0.668
 321650.000    0.400
 321700.000    0.669
 321750.000    0.623
 321800.000    0.719
 321850.000    0.633
 321900.000    0.713
 321950.000    0.694
 322000.000    0.676
 322050.000    0.628
 322100.000    0.618
 322150.000    0.703
 322200.000    0.684
 322250.000    0.650
 322300.000    0.634
 322350.000    0.670
 322400.000    0.721
 322450.000    0.683
 322500.000    0.636
 322550.000    0.599
 322600.000    0.595
 322650.000    0.696
 322700.000    0.568
 322750.000    0.613
 322800.000    0.567
 322850.000    0.600
 322900.000    0.624
 322950.000    0.607
 323000.000    0.702
 323050.000    0.646
 323100.000    0.603
 323150.000    0.600
 323200.000    0.645
 323250.000    0.631
 323300.000    0.713
 323350.000    0.636
 323400.000    0.698
 323450.000    0.675
 323500.000    0.746
 323550.000    0.725
 323600.000    0.690
 323650.000    0.698
 323700.000    0.649
 323750.000    0.679
 323800.000    0.677
 323850.000    0.662
 323900.000    0.681
 323950.000    0.627
 324000.000    0.673
 324050.000    0.626
 324100.000    0.719
 324150.000    0.672
 324200.000    0.640
 324250.000    0.670
 324300.000    0.702
 324350.000    0.675
 324400.000    0.571
 324450.000    0.644
 324500.000    0.584
 324550.000    0.662
 324600.000    0.595
 324650.000    0.596
 324700.000    0.655
 324750.000    0.563
 324800.000    0.571
 324850.000    0.587
 324900.000    0.566
 324950.000    0.575
 325000.000    0.695
 325050.000    0.619
 325100.000    0.708
 325150.000    0.733
 325200.000    0.578
 325250.000    0.657
 325300.000    0.704
 325350.000    0.707
 325400.000    0.606
 325450.000    0.638
 325500.000    0.725
 325550.000    0.661
 325600.000    0.686
 325650.000    0.695
 325700.000    0.675
 325750.000    0.722
 325800.000    0.658
 325850.000    0.639
 325900.000    0.605
 325950.000    0.596
 326000.000    0.576
 326050.000    0.596
 326100.000    0.533
 326150.000    0.564
 326200.000    0.665
 326250.000    0.593
 326300.000    0.565
 326350.000    0.668
 326400.000    0.571
 326450.000    0.633
 326500.000    0.556
 326550.000    0.658
 326600.000    0.649
 326650.000    0.688
 326700.000    0.648
 326750.000    0.654
 326800.000    0.639
 326850.000    0.567
 326900.000    0.625
 326950.000    0.579
 327000.000    0.623
 327050.000    0.612
 327100.000    0.638
 327150.000    0.598
 327200.000    0.621
 327250.000    0.632
 327300.000    0.641
 327350.000    0.674
 327400.000    0.713
 327450.000    0.688
 327500.000    0.614
 327550.000    0.675
 327600.000    0.659
 327650.000    0.668
 327700.000    0.618
 327750.000    0.646
 327800.000    0.692
 327850.000    0.660
 327900.000    0.595
 327950.000    0.663
 328000.000    0.666
 328050.000    0.664
 328100.000    0.677
 328150.000    0.647
 328200.000    0.720
 328250.000    0.667
 328300.000    0.694
 328350.000    0.710
 328400.000    0.709
 328450.000    0.734
 328500.000    0.701
 328550.000    0.622
 328600.000    0.685
 328650.000    0.685
 328700.000    0.678
 328750.000    0.662
 328800.000    0.645
 328850.000    0.661
 328900.000    0.652
 328950.000    0.700
 329000.000    0.668
 329050.000    0.716
 329100.000    0.657
 329150.000    0.654
 329200.000    0.691
 329250.000    0.715
 329300.000    0.688
 329350.000    0.647
 329400.000    0.701
 329450.000    0.674
 329500.000    0.569
 329550.000    0.642
 329600.000    0.667
 329650.000    0.647
 329700.000    0.670
 329750.000    0.693
 329800.000    0.708
 329850.000    0.671
 329900.000    0.688
 329950.000    0.672
 330000.000    0.710
 330050.000    0.609
 330100.000    0.649
 330150.000    0.684
 330200.000    0.687
 330250.000    0.704
 330300.000    0.697
 330350.000    0.715
 330400.000    0.694
 330450.000    0.665
 330500.000    0.630
 330550.000    0.626
 330600.000    0.624
 330650.000    0.659
 330700.000    0.567
 330750.000    0.579
 330800.000    0.461
 330850.000    0.467
 330900.000    0.566
 330950.000    0.685
 331000.000    0.608
 331050.000    0.706
 331100.000    0.721
 331150.000    0.701
 331200.000    0.702
 331250.000    0.671
 331300.000    0.644
 331350.000    0.716
 331400.000    0.724
 331450.000    0.708
 331500.000    0.646
 331550.000    0.651
 331600.000    0.709
 331650.000    0.665
 331700.000    0.672
 331750.000    0.711
 331800.000    0.650
 331850.000    0.709
 331900.000    0.686
 331950.000    0.719
 332000.000    0.631
 332050.000    0.651
 332100.000    0.738
 332150.000    0.677
 332200.000    0.675
 332250.000    0.689
 332300.000    0.712
 332350.000    0.682
 332400.000    0.687
 332450.000    0.749
 332500.000    0.706
 332550.000    0.685
 332600.000    0.738
 332650.000    0.678
 332700.000    0.703
 332750.000    0.691
 332800.000    0.674
 332850.000    0.660
 332900.000    0.693
 332950.000    0.694
 333000.000    0.684
 333050.000    0.669
 333100.000    0.690
 333150.000    0.707
 333200.000    0.684
 333250.000    0.731
 333300.000    0.684
 333350.000    0.670
 333400.000    0.681
 333450.000    0.660
 333500.000    0.674
 333550.000    0.672
 333600.000    0.611
 333650.000    0.645
 333700.000    0.638
 333750.000    0.732
 333800.000    0.708
 333850.000    0.725
 333900.000    0.723
 333950.000    0.643
 334000.000    0.641
 334050.000    0.654
 334100.000    0.692
 334150.000    0.588
 334200.000    0.709
 334250.000    0.711
 334300.000    0.692
 334350.000    0.688
 334400.000    0.692
 334450.000    0.649
 334500.000    0.652
 334550.000    0.688
 334600.000    0.699
 334650.000    0.681
 334700.000    0.667
 334750.000    0.643
 334800.000    0.685
 334850.000    0.708
 334900.000    0.649
 334950.000    0.730
 335000.000    0.712
 335050.000    0.672
 335100.000    0.707
 335150.000    0.676
 335200.000    0.666
 335250.000    0.650
 335300.000    0.661
 335350.000    0.663
 335400.000    0.673
 335450.000    0.690
 335500.000    0.641
 335550.000    0.675
 335600.000    0.646
 335650.000    0.635
 335700.000    0.655
 335750.000    0.689
 335800.000    0.638
 335850.000    0.683
 335900.000    0.682
 335950.000    0.692
 336000.000    0.685
 336050.000    0.654
 336100.000    0.661
 336150.000    0.735
 336200.000    0.668
 336250.000    0.669
 336300.000    0.684
 336350.000    0.691
 336400.000    0.653
 336450.000    0.602
 336500.000    0.663
 336550.000    0.701
 336600.000    0.637
 336650.000    0.693
 336700.000    0.716
 336750.000    0.711
 336800.000    0.639
 336850.000    0.646
 336900.000    0.700
 336950.000    0.670
 337000.000    0.682
 337050.000    0.659
 337100.000    0.697
 337150.000    0.604
 337200.000    0.687
 337250.000    0.649
 337300.000    0.634
 337350.000    0.641
 337400.000    0.676
 337450.000    0.693
 337500.000    0.641
 337550.000    0.684
 337600.000    0.676
 337650.000    0.691
 337700.000    0.664
 337750.000    0.660
 337800.000    0.656
 337850.000    0.686
 337900.000    0.710
 337950.000    0.658
 338000.000    0.665
 338050.000    0.694
 338100.000    0.687
 338150.000    0.624
 338200.000    0.705
 338250.000    0.653
 338300.000    0.645
 338350.000    0.682
 338400.000    0.650
 338450.000    0.687
 338500.000    0.688
 338550.000    0.740
 338600.000    0.625
 338650.000    0.644
 338700.000    0.619
 338750.000    0.653
 338800.000    0.664
 338850.000    0.656
 338900.000    0.645
 338950.000    0.673
 339000.000    0.659
 339050.000    0.676
 339100.000    0.700
 339150.000    0.674
 339200.000    0.674
 339250.000    0.705
 339300.000    0.647
 339350.000    0.705
 339400.000    0.658
 339450.000    0.632
 339500.000    0.629
 339550.000    0.619
 339600.000    0.622
 339650.000    0.684
 339700.000    0.638
 339750.000    0.711
 339800.000    0.692
 339850.000    0.722
 339900.000    0.762
 339950.000    0.690
 340000.000    0.706
 340050.000    0.724
 340100.000    0.644
 340150.000    0.647
 340200.000    0.693
 340250.000    0.708
 340300.000    0.660
 340350.000    0.643
 340400.000    0.719
 340450.000    0.661
 340500.000    0.672
 340550.000    0.647
 340600.000    0.658
 340650.000    0.657
 340700.000    0.620
 340750.000    0.672
 340800.000    0.668
 340850.000    0.642
 340900.000    0.671
 340950.000    0.708
 341000.000    0.698
 341050.000    0.734
 341100.000    0.669
 341150.000    0.668
 341200.000    0.685
 341250.000    0.676
 341300.000    0.698
 341350.000    0.684
 341400.000    0.707
 341450.000    0.594
 341500.000    0.644
 341550.000    0.672
 341600.000    0.724
 341650.000    0.703
 341700.000    0.661
 341750.000    0.670
 341800.000    0.678
 341850.000    0.619
 341900.000    0.657
 341950.000    0.685
 342000.000    0.682
 342050.000    0.693
 342100.000    0.663
 342150.000    0.656
 342200.000    0.676
 342250.000    0.671
 342300.000    0.684
 342350.000    0.694
 342400.000    0.699
 342450.000    0.626
 342500.000    0.674
 342550.000    0.680
 342600.000    0.671
 342650.000    0.665
 342700.000    0.696
 342750.000    0.629
 342800.000    0.631
 342850.000    0.646
 342900.000    0.651
 342950.000    0.653
 343000.000    0.693
 343050.000    0.542
 343100.000    0.683
 343150.000    0.654
 343200.000    0.690
 343250.000    0.668
 343300.000    0.714
 343350.000    0.707
 343400.000    0.691
 343450.000    0.722
 343500.000    0.717
 343550.000    0.643
 343600.000    0.675
 343650.000    0.661
 343700.000    0.612
 343750.000    0.665
 343800.000    0.655
 343850.000    0.704
 343900.000    0.673
 343950.000    0.703
 344000.000    0.639
 344050.000    0.665
 344100.000    0.668
 344150.000    0.671
 344200.000    0.664
 344250.000    0.656
 344300.000    0.680
 344350.000    0.674
 344400.000    0.664
 344450.000    0.686
 344500.000    0.668
 344550.000    0.726
 344600.000    0.677
 344650.000    0.682
 344700.000    0.690
 344750.000    0.681
 344800.000    0.649
 344850.000    0.684
 344900.000    0.704
 344950.000    0.669
 345000.000    0.707
 345050.000    0.676
 345100.000    0.602
 345150.000    0.664
 345200.000    0.682
 345250.000    0.682
 345300.000    0.656
 345350.000    0.694
 345400.000    0.665
 345450.000    0.661
 345500.000    0.701
 345550.000    0.688
 345600.000    0.672
 345650.000    0.644
 345700.000    0.722
 345750.000    0.691
 345800.000    0.693
 345850.000    0.729
 345900.000    0.681
 345950.000    0.685
 346000.000    0.650
 346050.000    0.736
 346100.000    0.703
 346150.000    0.659
 346200.000    0.666
 346250.000    0.667
 346300.000    0.693
 346350.000    0.695
 346400.000    0.670
 346450.000    0.699
 346500.000    0.653
 346550.000    0.693
 346600.000    0.654
 346650.000    0.608
 346700.000    0.674
 346750.000    0.709
 346800.000    0.657
 346850.000    0.701
 346900.000    0.692
 346950.000    0.636
 347000.000    0.687
 347050.000    0.691
 347100.000    0.668
 347150.000    0.640
 347200.000    0.669
 347250.000    0.674
 347300.000    0.662
 347350.000    0.612
 347400.000    0.609
 347450.000    0.672
 347500.000    0.652
 347550.000    0.666
 347600.000    0.695
 347650.000    0.678
 347700.000    0.632
 347750.000    0.660
 347800.000    0.679
 347850.000    0.680
 347900.000    0.699
 347950.000    0.653
 348000.000    0.681
 348050.000    0.677
 348100.000    0.647
 348150.000    0.687
 348200.000    0.670
 348250.000    0.694
 348300.000    0.750
 348350.000    0.677
 348400.000    0.681
 348450.000    0.682
 348500.000    0.625
 348550.000    0.631
 348600.000    0.674
 348650.000    0.680
 348700.000    0.669
 348750.000    0.629
 348800.000    0.656
 348850.000    0.684
 348900.000    0.667
 348950.000    0.687
 349000.000    0.636
 349050.000    0.673
 349100.000    0.679
 349150.000    0.699
 349200.000    0.667
 349250.000    0.679
 349300.000    0.701
 349350.000    0.643
 349400.000    0.703
 349450.000    0.656
 349500.000    0.676
 349550.000    0.685
 349600.000    0.673
 349650.000    0.653
 349700.000    0.685
 349750.000    0.666
 349800.000    0.685
 349850.000    0.663
 349900.000    0.682
 349950.000    0.703
 350000.000    0.693
 350050.000    0.674
 350100.000    0.643
 350150.000    0.693
 350200.000    0.634
 350250.000    0.654
 350300.000    0.671
 350350.000    0.648
 350400.000    0.657
 350450.000    0.662
 350500.000    0.676
 350550.000    0.690
 350600.000    0.706
 350650.000    0.692
 350700.000    0.677
 350750.000    0.697
 350800.000    0.690
 350850.000    0.666
 350900.000    0.666
 350950.000    0.645
 351000.000    0.706
 351050.000    0.692
 351100.000    0.699
 351150.000    0.727
 351200.000    0.658
 351250.000    0.658
 351300.000    0.643
 351350.000    0.697
 351400.000    0.683
 351450.000    0.686
 351500.000    0.681
 351550.000    0.657
 351600.000    0.664
 351650.000    0.702
 351700.000    0.668
 351750.000    0.681
 351800.000    0.652
 351850.000    0.693
 351900.000    0.655
 351950.000    0.677
 352000.000    0.730
 352050.000    0.697
 352100.000    0.685
 352150.000    0.727
 352200.000    0.669
 352250.000    0.690
 352300.000    0.662
 352350.000    0.690
 352400.000    0.672
 352450.000    0.698
 352500.000    0.686
 352550.000    0.666
 352600.000    0.667
 352650.000    0.656
 352700.000    0.637
 352750.000    0.650
 352800.000    0.684
 352850.000    0.672
 352900.000    0.654
 352950.000    0.751
 353000.000    0.675
 353050.000    0.652
 353100.000    0.647
 353150.000    0.645
 353200.000    0.681
 353250.000    0.680
 353300.000    0.649
 353350.000    0.678
 353400.000    0.602
 353450.000    0.593
 353500.000    0.692
 353550.000    0.629
 353600.000    0.680
 353650.000    0.659
 353700.000    0.691
 353750.000    0.655
 353800.000    0.701
 353850.000    0.673
 353900.000    0.657
 353950.000    0.684
 354000.000    0.670
 354050.000    0.647
 354100.000    0.680
 354150.000    0.688
 354200.000    0.659
 354250.000    0.690
 354300.000    0.687
 354350.000    0.678
 354400.000    0.672
 354450.000    0.655
 354500.000    0.628
 354550.000    0.659
 354600.000    0.665
 354650.000    0.656
 354700.000    0.700
 354750.000    0.669
 354800.000    0.670
 354850.000    0.681
 354900.000    0.679
 354950.000    0.666
 355000.000    0.713
 355050.000    0.657
 355100.000    0.694
 355150.000    0.595
 355200.000    0.647
 355250.000    0.657
 355300.000    0.683
 355350.000    0.719
 355400.000    0.680
 355450.000    0.667
 355500.000    0.661
 355550.000    0.656
 355600.000    0.672
 355650.000    0.662
 355700.000    0.685
 355750.000    0.662
 355800.000    0.674
 355850.000    0.636
 355900.000    0.683
 355950.000    0.691
 356000.000    0.715
 356050.000    0.693
 356100.000    0.657
 356150.000    0.631
 356200.000    0.675
 356250.000    0.698
 356300.000    0.705
 356350.000    0.675
 356400.000    0.694
 356450.000    0.681
 356500.000    0.686
 356550.000    0.696
 356600.000    0.664
 356650.000    0.682
 356700.000    0.666
 356750.000    0.705
 356800.000    0.677
 356850.000    0.667
 356900.000    0.673
 356950.000    0.651
 357000.000    0.633
 357050.000    0.649
 357100.000    0.677
 357150.000    0.633
 357200.000    0.679
 357250.000    0.625
 357300.000    0.622
 357350.000    0.692
 357400.000    0.651
 357450.000    0.639
 357500.000    0.652
 357550.000    0.646
 357600.000    0.670
 357650.000    0.663
 357700.000    0.678
 357750.000    0.659
 357800.000    0.678
 357850.000    0.667
 357900.000    0.690
 357950.000    0.732
 358000.000    0.672
 358050.000    0.695
 358100.000    0.649
 358150.000    0.672
 358200.000    0.728
 358250.000    0.681
 358300.000    0.619
 358350.000    0.662
 358400.000    0.704
 358450.000    0.690
 358500.000    0.666
 358550.000    0.588
 358600.000    0.660
 358650.000    0.680
 358700.000    0.601
 358750.000    0.643
 358800.000    0.583
 358850.000    0.631
 358900.000    0.688
 358950.000    0.734
 359000.000    0.691
 359050.000    0.679
 359100.000    0.685
 359150.000    0.707
 359200.000    0.683
 359250.000    0.666
 359300.000    0.677
 359350.000    0.627
 359400.000    0.669
 359450.000    0.660
 359500.000    0.717
 359550.000    0.626
 359600.000    0.648
 359650.000    0.641
 359700.000    0.650
 359750.000    0.579
 359800.000    0.622
 359850.000    0.556
 359900.000    0.669
 359950.000    0.688
 360000.000    0.669
 360050.000    0.656
 360100.000    0.634
 360150.000    0.678
 360200.000    0.625
 360250.000    0.665
 360300.000    0.653
 360350.000    0.693
 360400.000    0.671
 360450.000    0.650
 360500.000    0.680
 360550.000    0.687
 360600.000    0.710
 360650.000    0.704
 360700.000    0.627
 360750.000    0.677
 360800.000    0.724
 360850.000    0.707
 360900.000    0.710
 360950.000    0.713
 361000.000    0.689
 361050.000    0.717
 361100.000    0.667
 361150.000    0.690
 361200.000    0.705
 361250.000    0.684
 361300.000    0.717
 361350.000    0.688
 361400.000    0.712
 361450.000    0.687
 361500.000    0.707
 361550.000    0.729
 361600.000    0.712
 361650.000    0.679
 361700.000    0.695
 361750.000    0.730
 361800.000    0.757
 361850.000    0.703
 361900.000    0.746
 361950.000    0.746
 362000.000    0.695
 362050.000    0.699
 362100.000    0.678
 362150.000    0.704
 362200.000    0.664
 362250.000    0.687
 362300.000    0.676
 362350.000    0.647
 362400.000    0.662
 362450.000    0.695
 362500.000    0.667
 362550.000    0.663
 362600.000    0.669
 362650.000    0.673
 362700.000    0.706
 362750.000    0.718
 362800.000    0.666
 362850.000    0.651
 362900.000    0.646
 362950.000    0.656
 363000.000    0.701
 363050.000    0.670
 363100.000    0.682
 363150.000    0.667
 363200.000    0.711
 363250.000    0.700
 363300.000    0.689
 363350.000    0.741
 363400.000    0.666
 363450.000    0.682
 363500.000    0.720
 363550.000    0.685
 363600.000    0.680
 363650.000    0.667
 363700.000    0.666
 363750.000    0.689
 363800.000    0.697
 363850.000    0.726
 363900.000    0.615
 363950.000    0.638
 364000.000    0.731
 364050.000    0.651
 364100.000    0.700
 364150.000    0.678
 364200.000    0.696
 364250.000    0.699
 364300.000    0.671
 364350.000    0.609
 364400.000    0.644
 364450.000    0.677
 364500.000    0.720
 364550.000    0.677
 364600.000    0.608
 364650.000    0.659
 364700.000    0.661
 364750.000    0.646
 364800.000    0.695
 364850.000    0.667
 364900.000    0.662
 364950.000    0.697
 365000.000    0.650
 365050.000    0.658
 365100.000    0.656
 365150.000    0.617
 365200.000    0.703
 365250.000    0.671
 365300.000    0.697
 365350.000    0.700
 365400.000    0.701
 365450.000    0.690
 365500.000    0.634
 365550.000    0.686
 365600.000    0.717
 365650.000    0.666
 365700.000    0.694
 365750.000    0.671
 365800.000    0.666
 365850.000    0.671
 365900.000    0.667
 365950.000    0.682
 366000.000    0.686
 366050.000    0.632
 366100.000    0.727
 366150.000    0.666
 366200.000    0.652
 366250.000    0.710
 366300.000    0.690
 366350.000    0.639
 366400.000    0.630
 366450.000    0.694
 366500.000    0.681
 366550.000    0.681
 366600.000    0.718
 366650.000    0.674
 366700.000    0.696
 366750.000    0.676
 366800.000    0.711
 366850.000    0.709
 366900.000    0.716
 366950.000    0.693
 367000.000    0.741
 367050.000    0.650
 367100.000    0.662
 367150.000    0.669
 367200.000    0.666
 367250.000    0.718
 367300.000    0.650
 367350.000    0.672
 367400.000    0.726
 367450.000    0.698
 367500.000    0.606
 367550.000    0.715
 367600.000    0.699
 367650.000    0.694
 367700.000    0.674
 367750.000    0.708
 367800.000    0.684
 367850.000    0.654
 367900.000    0.665
 367950.000    0.653
 368000.000    0.670
 368050.000    0.671
 368100.000    0.674
 368150.000    0.616
 368200.000    0.591
 368250.000    0.629
 368300.000    0.696
 368350.000    0.605
 368400.000    0.629
 368450.000    0.649
 368500.000    0.637
 368550.000    0.682
 368600.000    0.735
 368650.000    0.642
 368700.000    0.643
 368750.000    0.633
 368800.000    0.579
 368850.000    0.638
 368900.000    0.698
 368950.000    0.688
 369000.000    0.675
 369050.000    0.666
 369100.000    0.706
 369150.000    0.665
 369200.000    0.658
 369250.000    0.700
 369300.000    0.673
 369350.000    0.630
 369400.000    0.623
 369450.000    0.655
 369500.000    0.652
 369550.000    0.694
 369600.000    0.681
 369650.000    0.610
 369700.000    0.670
 369750.000    0.668
 369800.000    0.679
 369850.000    0.655
 369900.000    0.674
 369950.000    0.696
 370000.000    0.683
 370050.000    0.655
 370100.000    0.665
 370150.000    0.676
 370200.000    0.648
 370250.000    0.654
 370300.000    0.624
 370350.000    0.677
 370400.000    0.634
 370450.000    0.646
 370500.000    0.675
 370550.000    0.651
 370600.000    0.683
 370650.000    0.728
 370700.000    0.678
 370750.000    0.686
 370800.000    0.690
 370850.000    0.702
 370900.000    0.729
 370950.000    0.703
 371000.000    0.712
 371050.000    0.651
 371100.000    0.658
 371150.000    0.709
 371200.000    0.698
 371250.000    0.708
 371300.000    0.657
 371350.000    0.684
 371400.000    0.669
 371450.000    0.704
 371500.000    0.643
 371550.000    0.596
 371600.000    0.641
 371650.000    0.714
 371700.000    0.646
 371750.000    0.654
 371800.000    0.664
 371850.000    0.610
 371900.000    0.591
 371950.000    0.645
 372000.000    0.657
 372050.000    0.641
 372100.000    0.648
 372150.000    0.703
 372200.000    0.719
 372250.000    0.657
 372300.000    0.632
 372350.000    0.652
 372400.000    0.623
 372450.000    0.685
 372500.000    0.660
 372550.000    0.602
 372600.000    0.696
 372650.000    0.657
 372700.000    0.654
 372750.000    0.649
 372800.000    0.646
 372850.000    0.700
 372900.000    0.696
 372950.000    0.593
 373000.000    0.683
 373050.000    0.679
 373100.000    0.580
 373150.000    0.629
 373200.000    0.627
 373250.000    0.669
 373300.000    0.654
 373350.000    0.696
 373400.000    0.596
 373450.000    0.643
 373500.000    0.676
 373550.000    0.673
 373600.000    0.589
 373650.000    0.645
 373700.000    0.642
 373750.000    0.615
 373800.000    0.640
 373850.000    0.627
 373900.000    0.642
 373950.000    0.739
 374000.000    0.718
 374050.000    0.733
 374100.000    0.737
 374150.000    0.629
 374200.000    0.641
 374250.000    0.656
 374300.000    0.714
 374350.000    0.747
 374400.000    0.698
 374450.000    0.685
 374500.000    0.683
 374550.000    0.641
 374600.000    0.715
 374650.000    0.630
 374700.000    0.631
 374750.000    0.709
 374800.000    0.627
 374850.000    0.653
 374900.000    0.628
 374950.000    0.698
 375000.000    0.688
 375050.000    0.688
 375100.000    0.638
 375150.000    0.721
 375200.000    0.635
 375250.000    0.677
 375300.000    0.672
 375350.000    0.612
 375400.000    0.677
 375450.000    0.652
 375500.000    0.643
 375550.000    0.686
 375600.000    0.708
 375650.000    0.595
 375700.000    0.637
 375750.000    0.675
 375800.000    0.674
 375850.000    0.682
 375900.000    0.653
 375950.000    0.649
 376000.000    0.682
 376050.000    0.630
 376100.000    0.689
 376150.000    0.628
 376200.000    0.661
 376250.000    0.717
 376300.000    0.669
 376350.000    0.632
 376400.000    0.673
 376450.000    0.579
 376500.000    0.664
 376550.000    0.668
 376600.000    0.684
 376650.000    0.711
 376700.000    0.673
 376750.000    0.650
 376800.000    0.608
 376850.000    0.641
 376900.000    0.663
 376950.000    0.662
 377000.000    0.660
 377050.000    0.655
 377100.000    0.591
 377150.000    0.679
 377200.000    0.656
 377250.000    0.670
 377300.000    0.638
 377350.000    0.646
 377400.000    0.697
 377450.000    0.650
 377500.000    0.716
 377550.000    0.686
 377600.000    0.749
 377650.000    0.598
 377700.000    0.663
 377750.000    0.703
 377800.000    0.680
 377850.000    0.708
 377900.000    0.670
 377950.000    0.698
 378000.000    0.660
 378050.000    0.588
 378100.000    0.654
 378150.000    0.658
 378200.000    0.694
 378250.000    0.709
 378300.000    0.705
 378350.000    0.661
 378400.000    0.702
 378450.000    0.646
 378500.000    0.658
 378550.000    0.681
 378600.000    0.679
 378650.000    0.666
 378700.000    0.698
 378750.000    0.636
 378800.000    0.726
 378850.000    0.675
 378900.000    0.700
 378950.000    0.710
 379000.000    0.681
 379050.000    0.679
 379100.000    0.665
 379150.000    0.757
 379200.000    0.683
 379250.000    0.653
 379300.000    0.701
 379350.000    0.686
 379400.000    0.653
 379450.000    0.667
 379500.000    0.689
 379550.000    0.671
 379600.000    0.688
 379650.000    0.619
 379700.000    0.669
 379750.000    0.708
 379800.000    0.679
 379850.000    0.591
 379900.000    0.646
 379950.000    0.707
 380000.000    0.695
 380050.000    0.648
 380100.000    0.652
 380150.000    0.662
 380200.000    0.689
 380250.000    0.678
 380300.000    0.670
 380350.000    0.631
 380400.000    0.622
 380450.000    0.653
 380500.000    0.654
 380550.000    0.607
 380600.000    0.624
 380650.000    0.661
 380700.000    0.627
 380750.000    0.619
 380800.000    0.631
 380850.000    0.712
 380900.000    0.647
 380950.000    0.658
 381000.000    0.659
 381050.000    0.691
 381100.000    0.676
 381150.000    0.718
 381200.000    0.666
 381250.000    0.719
 381300.000    0.703
 381350.000    0.669
 381400.000    0.706
 381450.000    0.701
 381500.000    0.717
 381550.000    0.728
 381600.000    0.681
 381650.000    0.744
 381700.000    0.661
 381750.000    0.721
 381800.000    0.695
 381850.000    0.675
 381900.000    0.730
 381950.000    0.704
 382000.000    0.671
 382050.000    0.703
 382100.000    0.709
 382150.000    0.698
 382200.000    0.689
 382250.000    0.669
 382300.000    0.669
 382350.000    0.724
 382400.000    0.695
 382450.000    0.658
 382500.000    0.750
 382550.000    0.697
 382600.000    0.675
 382650.000    0.704
 382700.000    0.691
 382750.000    0.703
 382800.000    0.644
 382850.000    0.719
 382900.000    0.641
 382950.000    0.700
 383000.000    0.678
 383050.000    0.713
 383100.000    0.678
 383150.000    0.688
 383200.000    0.742
 383250.000    0.719
 383300.000    0.735
 383350.000    0.676
 383400.000    0.705
 383450.000    0.719
 383500.000    0.688
 383550.000    0.671
 383600.000    0.669
 383650.000    0.698
 383700.000    0.743
 383750.000    0.665
 383800.000    0.726
 383850.000    0.668
 383900.000    0.687
 383950.000    0.642
 384000.000    0.689
 384050.000    0.680
 384100.000    0.676
 384150.000    0.714
 384200.000    0.707
 384250.000    0.619
 384300.000    0.712
 384350.000    0.690
 384400.000    0.632
 384450.000    0.731
 384500.000    0.668
 384550.000    0.675
 384600.000    0.651
 384650.000    0.706
 384700.000    0.671
 384750.000    0.697
 384800.000    0.702
 384850.000    0.674
 384900.000    0.680
 384950.000    0.719
 385000.000    0.670
 385050.000    0.712
 385100.000    0.691
 385150.000    0.721
 385200.000    0.716
 385250.000    0.713
 385300.000    0.696
 385350.000    0.710
 385400.000    0.722
 385450.000    0.714
 385500.000    0.709
 385550.000    0.697
 385600.000    0.740
 385650.000    0.724
 385700.000    0.707
 385750.000    0.683
 385800.000    0.718
 385850.000    0.700
 385900.000    0.671
 385950.000    0.674
 386000.000    0.700
 386050.000    0.669
 386100.000    0.709
 386150.000    0.657
 386200.000    0.728
 386250.000    0.705
 386300.000    0.726
 386350.000    0.717
 386400.000    0.720
 386450.000    0.698
 386500.000    0.733
 386550.000    0.679
 386600.000    0.739
 386650.000    0.709
 386700.000    0.692
 386750.000    0.693
 386800.000    0.719
 386850.000    0.709
 386900.000    0.682
 386950.000    0.735
 387000.000    0.701
 387050.000    0.682
 387100.000    0.669
 387150.000    0.771
 387200.000    0.705
 387250.000    0.747
 387300.000    0.685
 387350.000    0.753
 387400.000    0.681
 387450.000    0.707
 387500.000    0.698
 387550.000    0.720
 387600.000    0.753
 387650.000    0.697
 387700.000    0.742
 387750.000    0.706
 387800.000    0.695
 387850.000    0.677
 387900.000    0.715
 387950.000    0.621
 388000.000    0.689
 388050.000    0.662
 388100.000    0.726
 388150.000    0.691
 388200.000    0.702
 388250.000    0.740
 388300.000    0.672
 388350.000    0.672
 388400.000    0.730
 388450.000    0.698
 388500.000    0.706
 388550.000    0.704
 388600.000    0.670
 388650.000    0.678
 388700.000    0.714
 388750.000    0.677
 388800.000    0.678
 388850.000    0.753
 388900.000    0.672
 388950.000    0.622
 389000.000    0.592
 389050.000    0.643
 389100.000    0.647
 389150.000    0.482
 389200.000    0.676
 389250.000    0.664
 389300.000    0.660
 389350.000    0.648
 389400.000    0.658
 389450.000    0.697
 389500.000    0.626
 389550.000    0.883
 389600.000    0.915
 389650.000    0.984
 389700.000    0.986
 389750.000    0.849
 389800.000    0.912
 389850.000    0.926
 389900.000    0.761
 389950.000    0.851
 390000.000    0.901
 390050.000    0.899
 390100.000    0.928
 390150.000    0.693
 390200.000    0.895
 390250.000    0.932
 390300.000    0.725
 390350.000    0.905
 390400.000    0.780
 390450.000    0.678
 390500.000    0.744
 390550.000    0.810
 390600.000    0.786
 390650.000    0.624
 390700.000    0.588
 390750.000    0.826
 390800.000    0.730
 390850.000    0.671
 390900.000    0.844
 390950.000    0.740
 391000.000    0.936
 391050.000    0.649
 391100.000    0.588
 391150.000    0.607
 391200.000    0.618
 391250.000    0.596
 391300.000    0.575
 391350.000    0.709
 391400.000    0.623
 391450.000    0.706
 391500.000    0.693
 391550.000    0.461
 391600.000    0.687
 391650.000    0.757
 391700.000    0.866
 391750.000    0.875
 391800.000    0.774
 391850.000    0.859
 391900.000    0.841
 391950.000    0.930
 392000.000    0.872
 392050.000    0.858
 392100.000    0.884
 392150.000    0.876
 392200.000    0.832
 392250.000    0.883
 392300.000    0.875
 392350.000    0.774
 392400.000    0.808
 392450.000    0.705
 392500.000    0.853
 392550.000    0.816
 392600.000    0.785
 392650.000    0.600
 392700.000    0.770
 392750.000    0.719
 392800.000    0.572
 392850.000    0.641
 392900.000    0.596
 392950.000    0.636
 393000.000    0.547
 393050.000    0.544
 393100.000    0.649
 393150.000    0.744
 393200.000    0.599
 393250.000    0.590
 393300.000    0.688
 393350.000    0.660
 393400.000    0.695
 393450.000    0.690
 393500.000    0.698
 393550.000    0.733
 393600.000    0.694
 393650.000    0.689
 393700.000    0.712
 393750.000    0.718
 393800.000    0.674
 393850.000    0.605
 393900.000    0.754
 393950.000    0.649
 394000.000    0.699
 394050.000    0.669
 394100.000    0.708
 394150.000    0.683
 394200.000    0.762
 394250.000    0.784
 394300.000    0.623
 394350.000    0.663
 394400.000    0.675
 394450.000    0.655
 394500.000    0.601
 394550.000    0.538
 394600.000    0.581
 394650.000    0.664
 394700.000    0.774
 394750.000    0.785
 394800.000    0.804
 394850.000    0.805
 394900.000    0.617
 394950.000    0.867
 395000.000    0.861
 395050.000    0.815
 395100.000    0.681
 395150.000    0.797
 395200.000    0.663
 395250.000    0.408
 395300.000    0.629
 395350.000    0.694
 395400.000    0.659
 395450.000    0.620
 395500.000    0.982
 395550.000    0.889
 395600.000    0.936
 395650.000    0.837
 395700.000    0.769
 395750.000    0.776
 395800.000    0.542
 395850.000    0.882
 395900.000    0.767
 395950.000    0.840
 396000.000    0.775
 396050.000    0.748
 396100.000    0.803
 396150.000    0.979
 396200.000    0.577
 396250.000    0.825
 396300.000    0.736
 396350.000    0.923
 396400.000    0.762
 396450.000    0.714
 396500.000    0.780
 396550.000    0.600
 396600.000    0.897
 396650.000    0.961
 396700.000    0.891
 396750.000    0.869
 396800.000    0.901
 396850.000    0.867
 396900.000    0.976
 396950.000    0.747
 397000.000    0.757
 397050.000    0.645
 397100.000    0.701
 397150.000    0.669
 397200.000    0.597
 397250.000    0.523
 397300.000    0.615
 397350.000    0.659
 397400.000    0.691
 397450.000    0.832
 397500.000    0.842
 397550.000    1.061
 397600.000    1.003
 397650.000    0.841
 397700.000    0.797
 397750.000    0.959
 397800.000    0.956
 397850.000    0.883
 397900.000    0.688
 397950.000    0.896
 398000.000    0.797
 398050.000    0.937
 398100.000    0.784
 398150.000    0.907
 398200.000    0.834
 398250.000    0.955
 398300.000    0.901
 398350.000    0.941
 398400.000    0.887
 398450.000    1.008
 398500.000    0.893
 398550.000    0.859
 398600.000    0.889
 398650.000    0.930
 398700.000    0.940
 398750.000    0.870
 398800.000    0.849
 398850.000    0.965
 398900.000    0.974
 398950.000    0.960
 399000.000    0.945
 399050.000    0.993
 399100.000    0.884
 399150.000    0.751
 399200.000    0.794
 399250.000    0.805
 399300.000    0.657
 399350.000    0.875
 399400.000    0.917
 399450.000    0.740
 399500.000    0.797
 399550.000    0.781
 399600.000    0.767
 399650.000    0.763
 399700.000    0.804
 399750.000    0.629
 399800.000    0.736
 399850.000    0.683
 399900.000    0.718
 399950.000    0.602
 400000.000    0.634
 400050.000    0.722
 400100.000    0.610
 400150.000    0.578
 400200.000    0.575
 400250.000    0.681
 400300.000    0.633
 400350.000    0.625
 400400.000    0.632
 400450.000    0.683
 400500.000    0.502
 400550.000    0.590
 400600.000    0.562
 400650.000    0.539
 400700.000    0.572
 400750.000    0.602
 400800.000    0.664
 400850.000    0.774
 400900.000    0.615
 400950.000    0.661
 401000.000    0.632
 401050.000    0.420
 401100.000    0.630
 401150.000    0.754
 401200.000    0.500
 401250.000    0.436
 401300.000    0.590
 401350.000    0.509
 401400.000    0.387
 401450.000    0.476
 401500.000    0.432
 401550.000    0.488
 401600.000    0.457
 401650.000    0.807
 401700.000    0.778
 401750.000    0.747
 401800.000    0.828
 401850.000    0.757
 401900.000    0.773
 401950.000    0.765
 402000.000    0.739
 402050.000    0.729
 402100.000    0.555
 402150.000    0.812
 402200.000    0.724
 402250.000    0.846
 402300.000    0.890
 402350.000    0.880
 402400.000    0.794
 402450.000    0.799
 402500.000    0.732
 402550.000    0.768
 402600.000    0.833
 402650.000    0.832
 402700.000    0.760
 402750.000    0.804
 402800.000    0.843
 402850.000    0.869
 402900.000    0.816
 402950.000    0.823
 403000.000    0.646
 403050.000    0.709
 403100.000    0.866
 403150.000    0.727
 403200.000    0.710
 403250.000    0.633
 403300.000    0.555
 403350.000    0.498
 403400.000    0.654
 403450.000    0.753
 403500.000    0.892
 403550.000    0.787
 403600.000    0.706
 403650.000    0.858
 403700.000    0.838
 403750.000    0.837
 403800.000    0.906
 403850.000    0.858
 403900.000    0.930
 403950.000    0.824
 404000.000    0.777
 404050.000    0.684
 404100.000    0.882
 404150.000    0.675
 404200.000    0.790
 404250.000    0.856
 404300.000    0.846
 404350.000    0.904
 404400.000    0.905
 404450.000    0.784
 404500.000    0.916
 404550.000    0.930
 404600.000    0.738
 404650.000    0.662
 404700.000    0.892
 404750.000    0.728
 404800.000    0.915
 404850.000    0.829
 404900.000    0.791
 404950.000    0.668
 405000.000    0.833
 405050.000    0.642
 405100.000    0.674
 405150.000    0.811
 405200.000    0.706
 405250.000    0.790
 405300.000    0.728
 405350.000    0.670
 405400.000    0.700
 405450.000    0.657
 405500.000    0.772
 405550.000    0.795
 405600.000    0.754
 405650.000    0.653
 405700.000    0.811
 405750.000    0.823
 405800.000    0.805
 405850.000    0.857
 405900.000    0.856
 405950.000    0.915
 406000.000    0.857
 406050.000    0.858
 406100.000    1.034
 406150.000    0.917
 406200.000    0.932
 406250.000    0.780
 406300.000    0.877
 406350.000    0.694
 406400.000    0.883
 406450.000    0.642
 406500.000    0.769
 406550.000    0.765
 406600.000    0.906
 406650.000    0.986
 406700.000    0.939
 406750.000    0.848
 406800.000    0.927
 406850.000    0.812
 406900.000    0.900
 406950.000    0.981
 407000.000    0.951
 407050.000    0.850
 407100.000    0.852
 407150.000    0.871
 407200.000    0.887
 407250.000    0.998
 407300.000    0.912
 407350.000    0.791
 407400.000    0.921
 407450.000    0.808
 407500.000    0.817
 407550.000    0.824
 407600.000    0.962
 407650.000    0.890
 407700.000    0.926
 407750.000    0.848
 407800.000    0.971
 407850.000    0.887
 407900.000    0.854
 407950.000    0.916
 408000.000    0.952
 408050.000    0.891
 408100.000    0.817
 408150.000    0.853
 408200.000    0.867
 408250.000    0.850
 408300.000    0.927
 408350.000    0.755
 408400.000    0.868
 408450.000    0.895
 408500.000    0.971
 408550.000    0.827
 408600.000    0.803
 408650.000    0.697
 408700.000    0.643
 408750.000    0.748
 408800.000    0.424
 408850.000    0.466
 408900.000    0.639
 408950.000    0.658
 409000.000    0.589
 409050.000    0.575
 409100.000    0.737
 409150.000    0.878
 409200.000    0.754
 409250.000    0.800
 409300.000    0.747
 409350.000    0.826
 409400.000    0.774
 409450.000    0.817
 409500.000    0.832
 409550.000    0.798
 409600.000    0.785
 409650.000    0.939
 409700.000    0.980
 409750.000    1.019
 409800.000    0.838
 409850.000    0.780
 409900.000    0.749
 409950.000    0.832
 410000.000    0.948
 410050.000    0.706
 410100.000    0.726
 410150.000    0.421
 410200.000    0.497
 410250.000    0.430
 410300.000    0.706
 410350.000    0.453
 410400.000    0.620
 410450.000    0.669
 410500.000    0.689
 410550.000    0.859
 410600.000    0.717
 410650.000    0.734
 410700.000    0.743
 410750.000    0.812
 410800.000    0.732
 410850.000    0.818
 410900.000    0.683
 410950.000    0.711
 411000.000    0.748
 411050.000    0.694
 411100.000    0.958
 411150.000    0.721
 411200.000    0.873
 411250.000    0.708
 411300.000    0.751
 411350.000    0.696
 411400.000    0.716
 411450.000    0.805
 411500.000    0.794
 411550.000    0.864
 411600.000    0.681
 411650.000    0.699
 411700.000    0.579
 411750.000    0.673
 411800.000    0.667
 411850.000    0.619
 411900.000    0.799
 411950.000    0.731
 412000.000    0.804
 412050.000    0.720
 412100.000    0.748
 412150.000    0.827
 412200.000    1.001
 412250.000    0.965
 412300.000    0.969
 412350.000    0.941
 412400.000    0.935
 412450.000    1.074
 412500.000    0.932
 412550.000    0.988
 412600.000    1.048
 412650.000    0.974
 412700.000    0.849
 412750.000    0.853
 412800.000    0.820
 412850.000    0.985
 412900.000    0.927
 412950.000    0.931
 413000.000    0.875
 413050.000    0.945
 413100.000    0.989
 413150.000    0.949
 413200.000    0.939
 413250.000    0.783
 413300.000    0.759
 413350.000    0.950
 413400.000    0.974
 413450.000    1.028
 413500.000    0.908
 413550.000    0.886
 413600.000    0.807
 413650.000    0.738
 413700.000    0.809
 413750.000    0.869
 413800.000    0.938
 413850.000    0.965
 413900.000    1.072
 413950.000    1.029
 414000.000    0.902
 414050.000    0.695
 414100.000    0.678
 414150.000    0.727
 414200.000    0.720
 414250.000    0.805
 414300.000    0.788
 414350.000    0.698
 414400.000    0.722
 414450.000    0.684
 414500.000    0.683
 414550.000    0.657
 414600.000    0.672
 414650.000    0.754
 414700.000    0.640
 414750.000    0.643
 414800.000    0.761
 414850.000    0.683
 414900.000    0.682
 414950.000    0.731
 415000.000    0.669
 415050.000    0.702
 415100.000    0.689
 415150.000    0.744
 415200.000    0.681
 415250.000    0.709
 415300.000    0.686
 415350.000    0.648
 415400.000    0.734
 415450.000    0.660
 415500.000    0.633
 415550.000    0.698
 415600.000    0.684
 415650.000    0.714
 415700.000    0.730
 415750.000    0.717
 415800.000    0.662
 415850.000    0.679
 415900.000    0.678
 415950.000    0.712
 416000.000    0.604
 416050.000    0.672
 416100.000    0.690
 416150.000    0.704
 416200.000    0.709
 416250.000    0.690
 416300.000    0.673
 416350.000    0.709
 416400.000    0.670
 416450.000    0.674
 416500.000    0.678
 416550.000    0.709
 416600.000    0.696
 416650.000    0.763
 416700.000    0.711
 416750.000    0.662
 416800.000    0.674
 416850.000    0.670
 416900.000    0.658
 416950.000    0.650
 417000.000    0.678
 417050.000    0.699
 417100.000    0.652
 417150.000    0.702
 417200.000    0.667
 417250.000    0.694
 417300.000    0.674
 417350.000    0.677
 417400.000    0.712
 417450.000    0.720
 417500.000    0.692
 417550.000    0.687
 417600.000    0.697
 417650.000    0.723
 417700.000    0.648
 417750.000    0.726
 417800.000    0.721
 417850.000    0.710
 417900.000    0.697
 417950.000    0.740
 418000.000    0.682
 418050.000    0.737
 418100.000    0.686
 418150.000    0.663
 418200.000    0.641
 418250.000    0.733
 418300.000    0.718
 418350.000    0.651
 418400.000    0.646
 418450.000    0.667
 418500.000    0.702
 418550.000    0.650
 418600.000    0.706
 418650.000    0.722
 418700.000    0.624
 418750.000    0.683
 418800.000    0.691
 418850.000    0.739
 418900.000    0.609
 418950.000    0.698
 419000.000    0.688
 419050.000    0.698
 419100.000    0.687
 419150.000    0.687
 419200.000    0.722
 419250.000    0.677
 419300.000    0.626
 419350.000    0.618
 419400.000    0.663
 419450.000    0.694
 419500.000    0.627
 419550.000    0.725
 419600.000    0.694
 419650.000    0.679
 419700.000    0.681
 419750.000    0.651
 419800.000    0.698
 419850.000    0.692
 419900.000    0.714
 419950.000    0.702
 420000.000    0.725
 420050.000    0.670
 420100.000    0.624
 420150.000    0.506
 420200.000    0.708
 420250.000    0.718
 420300.000    0.600
 420350.000    0.635
 420400.000    0.683
 420450.000    0.576
 420500.000    0.704
 420550.000    0.711
 420600.000    0.657
 420650.000    0.616
 420700.000    0.708
 420750.000    0.606
 420800.000    0.694
 420850.000    0.715
 420900.000    0.674
 420950.000    0.695
 421000.000    0.720
 421050.000    0.683
 421100.000    0.617
 421150.000    0.677
 421200.000    0.691
 421250.000    0.659
 421300.000    0.707
 421350.000    0.673
 421400.000    0.677
 421450.000    0.747
 421500.000    0.725
 421550.000    0.665
 421600.000    0.651
 421650.000    0.662
 421700.000    0.723
 421750.000    0.681
 421800.000    0.653
 421850.000    0.674
 421900.000    0.692
 421950.000    0.692
 422000.000    0.667
 422050.000    0.681
 422100.000    0.703
 422150.000    0.707
 422200.000    0.681
 422250.000    0.733
 422300.000    0.686
 422350.000    0.718
 422400.000    0.696
 422450.000    0.677
 422500.000    0.681
 422550.000    0.667
 422600.000    0.668
 422650.000    0.681
 422700.000    0.697
 422750.000    0.674
 422800.000    0.694
 422850.000    0.706
 422900.000    0.648
 422950.000    0.678
 423000.000    0.639
 423050.000    0.655
 423100.000    0.687
 423150.000    0.699
 423200.000    0.680
 423250.000    0.665
 423300.000    0.682
 423350.000    0.684
 423400.000    0.689
 423450.000    0.708
 423500.000    0.741
 423550.000    0.665
 423600.000    0.692
 423650.000    0.736
 423700.000    0.701
 423750.000    0.682
 423800.000    0.704
 423850.000    0.686
 423900.000    0.679
 423950.000    0.692
 424000.000    0.658
 424050.000    0.735
 424100.000    0.708
 424150.000    0.704
 424200.000    0.710
 424250.000    0.683
 424300.000    0.657
 424350.000    0.685
 424400.000    0.653
 424450.000    0.752
 424500.000    0.676
 424550.000    0.662
 424600.000    0.709
 424650.000    0.673
 424700.000    0.696
 424750.000    0.703
 424800.000    0.700
 424850.000    0.726
 424900.000    0.693
 424950.000    0.667
 425000.000    0.696
 425050.000    0.677
 425100.000    0.690
 425150.000    0.697
 425200.000    0.715
 425250.000    0.643
 425300.000    0.709
 425350.000    0.710
 425400.000    0.663
 425450.000    0.703
 425500.000    0.672
 425550.000    0.658
 425600.000    0.673
 425650.000    0.649
 425700.000    0.675
 425750.000    0.705
 425800.000    0.739
 425850.000    0.739
 425900.000    0.722
 425950.000    0.677
 426000.000    0.701
 426050.000    0.756
 426100.000    0.705
 426150.000    0.707
 426200.000    0.714
 426250.000    0.717
 426300.000    0.666
 426350.000    0.654
 426400.000    0.689
 426450.000    0.687
 426500.000    0.637
 426550.000    0.484
 426600.000    0.643
 426650.000    0.685
 426700.000    0.505
 426750.000    0.595
 426800.000    0.522
 426850.000    0.644
 426900.000    0.591
 426950.000    0.605
 427000.000    0.491
 427050.000    0.481
 427100.000    0.489
 427150.000    0.632
 427200.000    0.618
 427250.000    0.622
 427300.000    0.478
 427350.000    0.571
 427400.000    0.542
 427450.000    0.613
 427500.000    0.580
 427550.000    0.656
 427600.000    0.651
 427650.000    0.622
 427700.000    0.497
 427750.000    0.518
 427800.000    0.491
 427850.000    0.568
 427900.000    0.646
 427950.000    0.646
 428000.000    0.675
 428050.000    0.679
 428100.000    0.678
 428150.000    0.714
 428200.000    0.659
 428250.000    0.706
 428300.000    0.683
 428350.000    0.692
 428400.000    0.684
 428450.000    0.675
 428500.000    0.633
 428550.000    0.646
 428600.000    0.660
 428650.000    0.597
 428700.000    0.676
 428750.000    0.684
 428800.000    0.617
 428850.000    0.583
 428900.000    0.659
 428950.000    0.652
 429000.000    0.639
 429050.000    0.685
 429100.000    0.650
 429150.000    0.650
 429200.000    0.685
 429250.000    0.611
 429300.000    0.659
 429350.000    0.721
 429400.000    0.725
 429450.000    0.721
 429500.000    0.686
 429550.000    0.605
 429600.000    0.670
 429650.000    0.637
 429700.000    0.623
 429750.000    0.678
 429800.000    0.680
 429850.000    0.664
 429900.000    0.642
 429950.000    0.635
 430000.000    0.636
 430050.000    0.651
 430100.000    0.681
 430150.000    0.704
 430200.000    0.709
 430250.000    0.718
 430300.000    0.739
 430350.000    0.687
 430400.000    0.662
 430450.000    0.656
 430500.000    0.666
 430550.000    0.687
 430600.000    0.684
 430650.000    0.692
 430700.000    0.705
 430750.000    0.727
 430800.000    0.693
 430850.000    0.681
 430900.000    0.731
 430950.000    0.713
 431000.000    0.655
 431050.000    0.637
 431100.000    0.694
 431150.000    0.638
 431200.000    0.683
 431250.000    0.677
 431300.000    0.669
 431350.000    0.697
 431400.000    0.689
 431450.000    0.686
 431500.000    0.681
 431550.000    0.691
 431600.000    0.659
 431650.000    0.713
 431700.000    0.690
 431750.000    0.704
 431800.000    0.709
 431850.000    0.656
 431900.000    0.669
 431950.000    0.654
 432000.000    0.719
 432050.000    0.694
 432100.000    0.668
 432150.000    0.702
 432200.000    0.741
 432250.000    0.668
 432300.000    0.706
 432350.000    0.662
 432400.000    0.666
 432450.000    0.637
 432500.000    0.726
 432550.000    0.692
 432600.000    0.699
 432650.000    0.680
 432700.000    0.709
 432750.000    0.686
 432800.000    0.689
 432850.000    0.671
 432900.000    0.635
 432950.000    0.630
 433000.000    0.655
 433050.000    0.585
 433100.000    0.668
 433150.000    0.671
 433200.000    0.656
 433250.000    0.665
 433300.000    0.696
 433350.000    0.649
 433400.000    0.664
 433450.000    0.699
 433500.000    0.669
 433550.000    0.729
 433600.000    0.627
 433650.000    0.664
 433700.000    0.713
 433750.000    0.686
 433800.000    0.730
 433850.000    0.662
 433900.000    0.660
 433950.000    0.687
 434000.000    0.681
 434050.000    0.672
 434100.000    0.666
 434150.000    0.681
 434200.000    0.707
 434250.000    0.722
 434300.000    0.662
 434350.000    0.708
 434400.000    0.690
 434450.000    0.660
 434500.000    0.678
 434550.000    0.709
 434600.000    0.702
 434650.000    0.668
 434700.000    0.687
 434750.000    0.699
 434800.000    0.652
 434850.000    0.671
 434900.000    0.706
 434950.000    0.583
 435000.000    0.725
 435050.000    0.673
 435100.000    0.624
 435150.000    0.701
 435200.000    0.636
 435250.000    0.583
 435300.000    0.678
 435350.000    0.627
 435400.000    0.676
 435450.000    0.650
 435500.000    0.726
 435550.000    0.655
 435600.000    0.654
 435650.000    0.640
 435700.000    0.686
 435750.000    0.649
 435800.000    0.695
 435850.000    0.669
 435900.000    0.664
 435950.000    0.729
 436000.000    0.682
 436050.000    0.742
 436100.000    0.693
 436150.000    0.727
 436200.000    0.685
 436250.000    0.767
 436300.000    0.619
 436350.000    0.645
 436400.000    0.644
 436450.000    0.614
 436500.000    0.627
 436550.000    0.635
 436600.000    0.627
 436650.000    0.650
 436700.000    0.585
 436750.000    0.636
 436800.000    0.657
 436850.000    0.698
 436900.000    0.653
 436950.000    0.700
 437000.000    0.667
 437050.000    0.683
 437100.000    0.703
 437150.000    0.705
 437200.000    0.676
 437250.000    0.700
 437300.000    0.697
 437350.000    0.692
 437400.000    0.684
 437450.000    0.673
 437500.000    0.723
 437550.000    0.724
 437600.000    0.713
 437650.000    0.695
 437700.000    0.693
 437750.000    0.641
 437800.000    0.701
 437850.000    0.667
 437900.000    0.640
 437950.000    0.613
 438000.000    0.708
 438050.000    0.612
 438100.000    0.670
 438150.000    0.618
 438200.000    0.647
 438250.000    0.634
 438300.000    0.672
 438350.000    0.675
 438400.000    0.655
 438450.000    0.682
 438500.000    0.673
 438550.000    0.646
 438600.000    0.623
 438650.000    0.655
 438700.000    0.660
 438750.000    0.658
 438800.000    0.708
 438850.000    0.668
 438900.000    0.660
 438950.000    0.682
 439000.000    0.666
 439050.000    0.666
 439100.000    0.732
 439150.000    0.725
 439200.000    0.749
 439250.000    0.693
 439300.000    0.651
 439350.000    0.732
 439400.000    0.698
 439450.000    0.683
 439500.000    0.711
 439550.000    0.732
 439600.000    0.702
 439650.000    0.692
 439700.000    0.695
 439750.000    0.643
 439800.000    0.685
 439850.000    0.642
 439900.000    0.688
 439950.000    0.687
 440000.000    0.670
 440050.000    0.689
 440100.000    0.679
 440150.000    0.671
 440200.000    0.662
 440250.000    0.700
 440300.000    0.686
 440350.000    0.676
 440400.000    0.689
 440450.000    0.626
 440500.000    0.631
 440550.000    0.674
 440600.000    0.666
 440650.000    0.709
 440700.000    0.663
 440750.000    0.673
 440800.000    0.613
 440850.000    0.635
 440900.000    0.678
 440950.000    0.645
 441000.000    0.653
 441050.000    0.669
 441100.000    0.620
 441150.000    0.718
 441200.000    0.605
 441250.000    0.650
 441300.000    0.643
 441350.000    0.649
 441400.000    0.731
 441450.000    0.666
 441500.000    0.663
 441550.000    0.674
 441600.000    0.627
 441650.000    0.701
 441700.000    0.694
 441750.000    0.683
 441800.000    0.579
 441850.000    0.703
 441900.000    0.706
 441950.000    0.703
 442000.000    0.654
 442050.000    0.625
 442100.000    0.684
 442150.000    0.680
 442200.000    0.554
 442250.000    0.654
 442300.000    0.702
 442350.000    0.686
 442400.000    0.726
 442450.000    0.682
 442500.000    0.655
 442550.000    0.642
 442600.000    0.704
 442650.000    0.651
 442700.000    0.652
 442750.000    0.714
 442800.000    0.660
 442850.000    0.699
 442900.000    0.721
 442950.000    0.718
 443000.000    0.728
 443050.000    0.670
 443100.000    0.694
 443150.000    0.707
 443200.000    0.639
 443250.000    0.651
 443300.000    0.607
 443350.000    0.459
 443400.000    0.484
 443450.000    0.512
 443500.000    0.583
 443550.000    0.559
 443600.000    0.533
 443650.000    0.560
 443700.000    0.517
 443750.000    0.529
 443800.000    0.483
 443850.000    0.579
 443900.000    0.553
 443950.000    0.644
 444000.000    0.483
 444050.000    0.551
 444100.000    0.556
 444150.000    0.502
 444200.000    0.455
 444250.000    0.627
 444300.000    0.476
 444350.000    0.555
 444400.000    0.488
 444450.000    0.456
 444500.000    0.555
 444550.000    0.557
 444600.000    0.496
 444650.000    0.543
 444700.000    0.511
 444750.000    0.502
 444800.000    0.504
 444850.000    0.449
 444900.000    0.555
 444950.000    0.558
 445000.000    0.359
 445050.000    0.466
 445100.000    0.468
 445150.000    0.439
 445200.000    0.473
 445250.000    0.477
 445300.000    0.503
 445350.000    0.351
 445400.000    0.319
 445450.000    0.328
 445500.000    0.306
 445550.000    0.327
 445600.000    0.398
 445650.000    0.320
 445700.000    0.221
 445750.000    0.272
 445800.000    0.258
 445850.000    0.223
 445900.000    0.334
 445950.000    0.323
 446000.000    0.349
 446050.000    0.485
 446100.000    0.521
 446150.000    0.515
 446200.000    0.588
 446250.000    0.470
 446300.000    0.468
 446350.000    0.493
 446400.000    0.512
 446450.000    0.507
 446500.000    0.524
 446550.000    0.479
 446600.000    0.481
 446650.000    0.579
 446700.000    0.594
 446750.000    0.585
 446800.000    0.502
 446850.000    0.575
 446900.000    0.579
 446950.000    0.651
 447000.000    0.695
 447050.000    0.714
 447100.000    0.667
 447150.000    0.656
 447200.000    0.665
 447250.000    0.686
 447300.000    0.654
 447350.000    0.637
 447400.000    0.660
 447450.000    0.611
 447500.000    0.643
 447550.000    0.666
 447600.000    0.697
 447650.000    0.674
 447700.000    0.625
 447750.000    0.714
 447800.000    0.687
 447850.000    0.708
 447900.000    0.676
 447950.000    0.676
 448000.000    0.697
 448050.000    0.700
 448100.000    0.703
 448150.000    0.608
 448200.000    0.670
 448250.000    0.653
 448300.000    0.667
 448350.000    0.600
 448400.000    0.719
 448450.000    0.659
 448500.000    0.639
 448550.000    0.662
 448600.000    0.701
 448650.000    0.724
 448700.000    0.668
 448750.000    0.676
 448800.000    0.704
 448850.000    0.664
 448900.000    0.664
 448950.000    0.645
 449000.000    0.715
 449050.000    0.662
 449100.000    0.679
 449150.000    0.703
 449200.000    0.583
 449250.000    0.698
 449300.000    0.663
 449350.000    0.660
 449400.000    0.647
 449450.000    0.654
 449500.000    0.658
 449550.000    0.637
 449600.000    0.614
 449650.000    0.664
 449700.000    0.625
 449750.000    0.642
 449800.000    0.684
 449850.000    0.681
 449900.000    0.650
 449950.000    0.618
 450000.000    0.680
 450050.000    0.671
 450100.000    0.647
 450150.000    0.683
 450200.000    0.684
 450250.000    0.696
 450300.000    0.580
 450350.000    0.606
 450400.000    0.635
 450450.000    0.665
 450500.000    0.689
 450550.000    0.675
 450600.000    0.644
 450650.000    0.679
 450700.000    0.599
 450750.000    0.696
 450800.000    0.723
 450850.000    0.632
 450900.000    0.630
 450950.000    0.592
 451000.000    0.714
 451050.000    0.701
 451100.000    0.673
 451150.000    0.623
 451200.000    0.669
 451250.000    0.550
 451300.000    0.648
 451350.000    0.571
 451400.000    0.682
 451450.000    0.569
 451500.000    0.613
 451550.000    0.624
 451600.000    0.625
 451650.000    0.562
 451700.000    0.615
 451750.000    0.611
 451800.000    0.626
 451850.000    0.566
 451900.000    0.624
 451950.000    0.675
 452000.000    0.627
 452050.000    0.642
 452100.000    0.647
 452150.000    0.597
 452200.000    0.677
 452250.000    0.715
 452300.000    0.689
 452350.000    0.677
 452400.000    0.605
 452450.000    0.588
 452500.000    0.612
 452550.000    0.634
 452600.000    0.646
 452650.000    0.710
 452700.000    0.653
 452750.000    0.683
 452800.000    0.633
 452850.000    0.676
 452900.000    0.634
 452950.000    0.686
 453000.000    0.683
 453050.000    0.707
 453100.000    0.620
 453150.000    0.673
 453200.000    0.559
 453250.000    0.605
 453300.000    0.627
 453350.000    0.648
 453400.000    0.629
 453450.000    0.600
 453500.000    0.616
 453550.000    0.704
 453600.000    0.706
 453650.000    0.604
 453700.000    0.616
 453750.000    0.657
 453800.000    0.622
 453850.000    0.668
 453900.000    0.653
 453950.000    0.679
 454000.000    0.614
 454050.000    0.650
 454100.000    0.642
 454150.000    0.653
 454200.000    0.653
 454250.000    0.700
 454300.000    0.635
 454350.000    0.660
 454400.000    0.632
 454450.000    0.724
 454500.000    0.719
 454550.000    0.626
 454600.000    0.675
 454650.000    0.637
 454700.000    0.627
 454750.000    0.610
 454800.000    0.705
 454850.000    0.653
 454900.000    0.682
 454950.000    0.645
 455000.000    0.685
 455050.000    0.575
 455100.000    0.649
 455150.000    0.718
 455200.000    0.591
 455250.000    0.627
 455300.000    0.611
 455350.000    0.640
 455400.000    0.634
 455450.000    0.545
 455500.000    0.645
 455550.000    0.584
 455600.000    0.583
 455650.000    0.583
 455700.000    0.664
 455750.000    0.645
 455800.000    0.630
 455850.000    0.641
 455900.000    0.651
 455950.000    0.662
 456000.000    0.584
 456050.000    0.641
 456100.000    0.662
 456150.000    0.647
 456200.000    0.663
 456250.000    0.618
 456300.000    0.635
 456350.000    0.644
 456400.000    0.622
 456450.000    0.631
 456500.000    0.662
 456550.000    0.620
 456600.000    0.687
 456650.000    0.605
 456700.000    0.671
 456750.000    0.618
 456800.000    0.705
 456850.000    0.687
 456900.000    0.653
 456950.000    0.672
 457000.000    0.591
 457050.000    0.680
 457100.000    0.687
 457150.000    0.771
 457200.000    0.629
 457250.000    0.691
 457300.000    0.618
 457350.000    0.621
 457400.000    0.632
 457450.000    0.709
 457500.000    0.588
 457550.000    0.723
 457600.000    0.694
 457650.000    0.654
 457700.000    0.624
 457750.000    0.688
 457800.000    0.694
 457850.000    0.723
 457900.000    0.624
 457950.000    0.709
 458000.000    0.682
 458050.000    0.691
 458100.000    0.712
 458150.000    0.682
 458200.000    0.703
 458250.000    0.608
 458300.000    0.692
 458350.000    0.649
 458400.000    0.578
 458450.000    0.646
 458500.000    0.623
 458550.000    0.649
 458600.000    0.634
 458650.000    0.644
 458700.000    0.645
 458750.000    0.638
 458800.000    0.601
 458850.000    0.671
 458900.000    0.643
 458950.000    0.582
 459000.000    0.611
 459050.000    0.637
 459100.000    0.672
 459150.000    0.636
 459200.000    0.729
 459250.000    0.643
 459300.000    0.672
 459350.000    0.666
 459400.000    0.600
 459450.000    0.624
 459500.000    0.637
 459550.000    0.633
 459600.000    0.617
 459650.000    0.660
 459700.000    0.710
 459750.000    0.651
 459800.000    0.651
 459850.000    0.681
 459900.000    0.663
 459950.000    0.580
 460000.000    0.657
 460050.000    0.650
 460100.000    0.556
 460150.000    0.648
 460200.000    0.692
 460250.000    0.669
 460300.000    0.641
 460350.000    0.652
 460400.000    0.622
 460450.000    0.563
 460500.000    0.600
 460550.000    0.593
 460600.000    0.620
 460650.000    0.672
 460700.000    0.706
 460750.000    0.730
 460800.000    0.626
 460850.000    0.701
 460900.000    0.660
 460950.000    0.681
 461000.000    0.690
 461050.000    0.663
 461100.000    0.644
 461150.000    0.678
 461200.000    0.620
 461250.000    0.717
 461300.000    0.645
 461350.000    0.654
 461400.000    0.655
 461450.000    0.675
 461500.000    0.706
 461550.000    0.716
 461600.000    0.701
 461650.000    0.659
 461700.000    0.685
 461750.000    0.646
 461800.000    0.631
 461850.000    0.601
 461900.000    0.619
 461950.000    0.611
 462000.000    0.620
 462050.000    0.663
 462100.000    0.678
 462150.000    0.645
 462200.000    0.702
 462250.000    0.596
 462300.000    0.642
 462350.000    0.674
 462400.000    0.690
 462450.000    0.679
 462500.000    0.711
 462550.000    0.615
 462600.000    0.616
 462650.000    0.683
 462700.000    0.673
 462750.000    0.675
 462800.000    0.655
 462850.000    0.632
 462900.000    0.640
 462950.000    0.657
 463000.000    0.652
 463050.000    0.660
 463100.000    0.633
 463150.000    0.607
 463200.000    0.681
 463250.000    0.726
 463300.000    0.727
 463350.000    0.710
 463400.000    0.715
 463450.000    0.713
 463500.000    0.704
 463550.000    0.697
 463600.000    0.727
 463650.000    0.722
 463700.000    0.695
 463750.000    0.676
 463800.000    0.706
 463850.000    0.614
 463900.000    0.653
 463950.000    0.682
 464000.000    0.571
 464050.000    0.589
 464100.000    0.643
 464150.000    0.575
 464200.000    0.637
 464250.000    0.602
 464300.000    0.636
 464350.000    0.638
 464400.000    0.599
 464450.000    0.636
 464500.000    0.646
 464550.000    0.681
 464600.000    0.624
 464650.000    0.658
 464700.000    0.659
 464750.000    0.658
 464800.000    0.667
 464850.000    0.676
 464900.000    0.673
 464950.000    0.698
 465000.000    0.663
 465050.000    0.725
 465100.000    0.698
 465150.000    0.631
 465200.000    0.575
 465250.000    0.672
 465300.000    0.667
 465350.000    0.721
 465400.000    0.643
 465450.000    0.670
 465500.000    0.661
 465550.000    0.701
 465600.000    0.639
 465650.000    0.632
 465700.000    0.648
 465750.000    0.633
 465800.000    0.626
 465850.000    0.686
 465900.000    0.702
 465950.000    0.679
 466000.000    0.725
 466050.000    0.698
 466100.000    0.722
 466150.000    0.678
 466200.000    0.654
 466250.000    0.688
 466300.000    0.679
 466350.000    0.680
 466400.000    0.696
 466450.000    0.667
 466500.000    0.747
 466550.000    0.729
 466600.000    0.641
 466650.000    0.719
 466700.000    0.675
 466750.000    0.673
 466800.000    0.697
 466850.000    0.671
 466900.000    0.711
 466950.000    0.680
 467000.000    0.674
 467050.000    0.738
 467100.000    0.673
 467150.000    0.668
 467200.000    0.686
 467250.000    0.766
 467300.000    0.702
 467350.000    0.705
 467400.000    0.676
 467450.000    0.708
 467500.000    0.678
 467550.000    0.689
 467600.000    0.662
 467650.000    0.697
 467700.000    0.683
 467750.000    0.735
 467800.000    0.709
 467850.000    0.679
 467900.000    0.617
 467950.000    0.629
 468000.000    0.625
 468050.000    0.565
 468100.000    0.528
 468150.000    0.640
 468200.000    0.595
 468250.000    0.615
 468300.000    0.678
 468350.000    0.570
 468400.000    0.604
 468450.000    0.550
 468500.000    0.581
 468550.000    0.561
 468600.000    0.626
 468650.000    0.662
 468700.000    0.687
 468750.000    0.594
 468800.000    0.575
 468850.000    0.699
 468900.000    0.684
 468950.000    0.701
 469000.000    0.620
 469050.000    0.615
 469100.000    0.624
 469150.000    0.593
 469200.000    0.708
 469250.000    0.584
 469300.000    0.604
 469350.000    0.631
 469400.000    0.636
 469450.000    0.633
 469500.000    0.703
 469550.000    0.613
 469600.000    0.589
 469650.000    0.703
 469700.000    0.704
 469750.000    0.666
 469800.000    0.658
 469850.000    0.615
 469900.000    0.728
 469950.000    0.729
 470000.000    0.689
 470050.000    0.662
 470100.000    0.654
 470150.000    0.711
 470200.000    0.677
 470250.000    0.729
 470300.000    0.668
 470350.000    0.673
 470400.000    0.667
 470450.000    0.699
 470500.000    0.652
 470550.000    0.709
 470600.000    0.718
 470650.000    0.672
 470700.000    0.714
 470750.000    0.678
 470800.000    0.683
 470850.000    0.660
 470900.000    0.585
 470950.000    0.617
 471000.000    0.606
 471050.000    0.634
 471100.000    0.638
 471150.000    0.621
 471200.000    0.614
 471250.000    0.696
 471300.000    0.667
 471350.000    0.718
 471400.000    0.668
 471450.000    0.693
 471500.000    0.709
 471550.000    0.684
 471600.000    0.716
 471650.000    0.754
 471700.000    0.701
 471750.000    0.668
 471800.000    0.691
 471850.000    0.732
 471900.000    0.712
 471950.000    0.714
 472000.000    0.693
 472050.000    0.688
 472100.000    0.719
 472150.000    0.680
 472200.000    0.717
 472250.000    0.693
 472300.000    0.728
 472350.000    0.667
 472400.000    0.709
 472450.000    0.656
 472500.000    0.656
 472550.000    0.736
 472600.000    0.744
 472650.000    0.640
 472700.000    0.698
 472750.000    0.691
 472800.000    0.718
 472850.000    0.696
 472900.000    0.699
 472950.000    0.724
 473000.000    0.705
 473050.000    0.717
 473100.000    0.718
 473150.000    0.705
 473200.000    0.721
 473250.000    0.741
 473300.000    0.710
 473350.000    0.714
 473400.000    0.767
 473450.000    0.739
 473500.000    0.675
 473550.000    0.725
 473600.000    0.734
 473650.000    0.719
 473700.000    0.685
 473750.000    0.700
 473800.000    0.678
 473850.000    0.727
 473900.000    0.723
 473950.000    0.724
 474000.000    0.702
 474050.000    0.688
 474100.000    0.693
 474150.000    0.657
 474200.000    0.672
 474250.000    0.655
 474300.000    0.712
 474350.000    0.664
 474400.000    0.728
 474450.000    0.672
 474500.000    0.680
 474550.000    0.697
 474600.000    0.700
 474650.000    0.687
 474700.000    0.630
 474750.000    0.699
 474800.000    0.681
 474850.000    0.686
 474900.000    0.707
 474950.000    0.702
 475000.000    0.704
 475050.000    0.655
 475100.000    0.662
 475150.000    0.686
 475200.000    0.666
 475250.000    0.650
 475300.000    0.686
 475350.000    0.634
 475400.000    0.730
 475450.000    0.669
 475500.000    0.701
 475550.000    0.667
 475600.000    0.721
 475650.000    0.670
 475700.000    0.709
 475750.000    0.732
 475800.000    0.727
 475850.000    0.697
 475900.000    0.691
 475950.000    0.686
 476000.000    0.724
 476050.000    0.684
 476100.000    0.692
 476150.000    0.693
 476200.000    0.638
 476250.000    0.716
 476300.000    0.755
 476350.000    0.720
 476400.000    0.688
 476450.000    0.666
 476500.000    0.722
 476550.000    0.728
 476600.000    0.758
 476650.000    0.710
 476700.000    0.672
 476750.000    0.658
 476800.000    0.722
 476850.000    0.681
 476900.000    0.689
 476950.000    0.680
 477000.000    0.650
 477050.000    0.668
 477100.000    0.665
 477150.000    0.673
 477200.000    0.706
 477250.000    0.727
 477300.000    0.697
 477350.000    0.701
 477400.000    0.662
 477450.000    0.732
 477500.000    0.672
 477550.000    0.706
 477600.000    0.686
 477650.000    0.703
 477700.000    0.697
 477750.000    0.673
 477800.000    0.710
 477850.000    0.710
 477900.000    0.699
 477950.000    0.720
 478000.000    0.715
 478050.000    0.648
 478100.000    0.679
 478150.000    0.718
 478200.000    0.686
 478250.000    0.679
 478300.000    0.696
 478350.000    0.664
 478400.000    0.742
 478450.000    0.724
 478500.000    0.654
 478550.000    0.672
 478600.000    0.706
 478650.000    0.699
 478700.000    0.665
 478750.000    0.708
 478800.000    0.667
 478850.000    0.688
 478900.000    0.689
 478950.000    0.690
 479000.000    0.692
 479050.000    0.710
 479100.000    0.688
 479150.000    0.680
 479200.000    0.679
 479250.000    0.665
 479300.000    0.685
 479350.000    0.696
 479400.000    0.669
 479450.000    0.695
 479500.000    0.693
 479550.000    0.656
 479600.000    0.711
 479650.000    0.675
 479700.000    0.686
 479750.000    0.686
 479800.000    0.679
 479850.000    0.682
 479900.000    0.684
 479950.000    0.675
 480000.000    0.689
 480050.000    0.687
 480100.000    0.697
 480150.000    0.738
 480200.000    0.664
 480250.000    0.674
 480300.000    0.727
 480350.000    0.710
 480400.000    0.701
 480450.000    0.707
 480500.000    0.621
 480550.000    0.688
 480600.000    0.703
 480650.000    0.674
 480700.000    0.698
 480750.000    0.660
 480800.000    0.703
 480850.000    0.714
 480900.000    0.680
 480950.000    0.669
 481000.000    0.707
 481050.000    0.649
 481100.000    0.726
 481150.000    0.618
 481200.000    0.727
 481250.000    0.727
 481300.000    0.662
 481350.000    0.704
 481400.000    0.730
 481450.000    0.688
 481500.000    0.688
 481550.000    0.687
 481600.000    0.702
 481650.000    0.683
 481700.000    0.682
 481750.000    0.698
 481800.000    0.703
 481850.000    0.703
 481900.000    0.621
 481950.000    0.680
 482000.000    0.717
 482050.000    0.674
 482100.000    0.653
 482150.000    0.692
 482200.000    0.663
 482250.000    0.715
 482300.000    0.651
 482350.000    0.695
 482400.000    0.688
 482450.000    0.640
 482500.000    0.655
 482550.000    0.665
 482600.000    0.682
 482650.000    0.678
 482700.000    0.719
 482750.000    0.681
 482800.000    0.568
 482850.000    0.464
 482900.000    0.627
 482950.000    0.584
 483000.000    0.517
 483050.000    0.618
 483100.000    0.567
 483150.000    0.545
 483200.000    0.517
 483250.000    0.567
 483300.000    0.553
 483350.000    0.556
 483400.000    0.503
 483450.000    0.626
 483500.000    0.580
 483550.000    0.483
 483600.000    0.542
 483650.000    0.567
 483700.000    0.491
 483750.000    0.524
 483800.000    0.570
 483850.000    0.557
 483900.000    0.554
 483950.000    0.613
 484000.000    0.563
 484050.000    0.547
 484100.000    0.520
 484150.000    0.509
 484200.000    0.627
 484250.000    0.605
 484300.000    0.608
 484350.000    0.642
 484400.000    0.706
 484450.000    0.656
 484500.000    0.681
 484550.000    0.703
 484600.000    0.648
 484650.000    0.691
 484700.000    0.625
 484750.000    0.735
 484800.000    0.713
 484850.000    0.658
 484900.000    0.673
 484950.000    0.714
 485000.000    0.703
 485050.000    0.705
 485100.000    0.687
 485150.000    0.679
 485200.000    0.700
 485250.000    0.699
 485300.000    0.695
 485350.000    0.694
 485400.000    0.713
 485450.000    0.712
 485500.000    0.750
 485550.000    0.717
 485600.000    0.707
 485650.000    0.652
 485700.000    0.694
 485750.000    0.674
 485800.000    0.683
 485850.000    0.671
 485900.000    0.652
 485950.000    0.710
 486000.000    0.706
 486050.000    0.721
 486100.000    0.689
 486150.000    0.719
 486200.000    0.706
 486250.000    0.679
 486300.000    0.690
 486350.000    0.698
 486400.000    0.679
 486450.000    0.681
 486500.000    0.734
 486550.000    0.657
 486600.000    0.691
 486650.000    0.658
 486700.000    0.698
 486750.000    0.683
 486800.000    0.709
 486850.000    0.713
 486900.000    0.570
 486950.000    0.635
 487000.000    0.638
 487050.000    0.623
 487100.000    0.544
 487150.000    0.589
 487200.000    0.617
 487250.000    0.626
 487300.000    0.552
 487350.000    0.610
 487400.000    0.621
 487450.000    0.639
 487500.000    0.642
 487550.000    0.658
 487600.000    0.634
 487650.000    0.635
 487700.000    0.690
 487750.000    0.631
 487800.000    0.609
 487850.000    0.593
 487900.000    0.697
 487950.000    0.685
 488000.000    0.655
 488050.000    0.598
 488100.000    0.671
 488150.000    0.660
 488200.000    0.616
 488250.000    0.601
 488300.000    0.597
 488350.000    0.698
 488400.000    0.662
 488450.000    0.668
 488500.000    0.708
 488550.000    0.639
 488600.000    0.703
 488650.000    0.669
 488700.000    0.656
 488750.000    0.684
 488800.000    0.693
 488850.000    0.627
 488900.000    0.706
 488950.000    0.671
 489000.000    0.661
 489050.000    0.734
 489100.000    0.663
 489150.000    0.719
 489200.000    0.672
 489250.000    0.705
 489300.000    0.734
 489350.000    0.621
 489400.000    0.659
 489450.000    0.646
 489500.000    0.717
 489550.000    0.628
 489600.000    0.659
 489650.000    0.651
 489700.000    0.697
 489750.000    0.617
 489800.000    0.662
 489850.000    0.637
 489900.000    0.646
 489950.000    0.668
 490000.000    0.679
 490050.000    0.668
 490100.000    0.639
 490150.000    0.660
 490200.000    0.585
 490250.000    0.588
 490300.000    0.632
 490350.000    0.661
 490400.000    0.674
 490450.000    0.653
 490500.000    0.624
 490550.000    0.624
 490600.000    0.664
 490650.000    0.687
 490700.000    0.650
 490750.000    0.637
 490800.000    0.592
 490850.000    0.624
 490900.000    0.566
 490950.000    0.670
 491000.000    0.694
 491050.000    0.662
 491100.000    0.600
 491150.000    0.621
 491200.000    0.682
 491250.000    0.598
 491300.000    0.621
 491350.000    0.649
 491400.000    0.677
 491450.000    0.635
 491500.000    0.636
 491550.000    0.684
 491600.000    0.656
 491650.000    0.696
 491700.000    0.649
 491750.000    0.619
 491800.000    0.611
 491850.000    0.689
 491900.000    0.602
 491950.000    0.601
 492000.000    0.615
 492050.000    0.661
 492100.000    0.704
 492150.000    0.664
 492200.000    0.660
 492250.000    0.673
 492300.000    0.657
 492350.000    0.681
 492400.000    0.709
 492450.000    0.669
 492500.000    0.693
 492550.000    0.672
 492600.000    0.646
 492650.000    0.662
 492700.000    0.661
 492750.000    0.673
 492800.000    0.659
 492850.000    0.660
 492900.000    0.647
 492950.000    0.614
 493000.000    0.623
 493050.000    0.686
 493100.000    0.606
 493150.000    0.652
 493200.000    0.678
 493250.000    0.669
 493300.000    0.683
 493350.000    0.665
 493400.000    0.706
 493450.000    0.704
 493500.000    0.668
 493550.000    0.670
 493600.000    0.671
 493650.000    0.656
 493700.000    0.666
 493750.000    0.670
 493800.000    0.659
 493850.000    0.680
 493900.000    0.613
 493950.000    0.635
 494000.000    0.700
 494050.000    0.660
 494100.000    0.643
 494150.000    0.606
 494200.000    0.687
 494250.000    0.632
 494300.000    0.627
 494350.000    0.690
 494400.000    0.707
 494450.000    0.660
 494500.000    0.696
 494550.000    0.681
 494600.000    0.719
 494650.000    0.646
 494700.000    0.699
 494750.000    0.682
 494800.000    0.661
 494850.000    0.677
 494900.000    0.677
 494950.000    0.692
 495000.000    0.643
 495050.000    0.658
 495100.000    0.612
 495150.000    0.690
 495200.000    0.664
 495250.000    0.704
 495300.000    0.605
 495350.000    0.653
 495400.000    0.678
 495450.000    0.668
 495500.000    0.670
 495550.000    0.672
 495600.000    0.682
 495650.000    0.656
 495700.000    0.656
 495750.000    0.652
 495800.000    0.608
 495850.000    0.624
 495900.000    0.573
 495950.000    0.640
 496000.000    0.616
 496050.000    0.653
 496100.000    0.634
 496150.000    0.614
 496200.000    0.680
 496250.000    0.687
 496300.000    0.714
 496350.000    0.655
 496400.000    0.664
 496450.000    0.604
 496500.000    0.664
 496550.000    0.617
 496600.000    0.669
 496650.000    0.690
 496700.000    0.635
 496750.000    0.657
 496800.000    0.618
 496850.000    0.617
 496900.000    0.576
 496950.000    0.621
 497000.000    0.690
 497050.000    0.648
 497100.000    0.678
 497150.000    0.731
 497200.000    0.653
 497250.000    0.644
 497300.000    0.680
 497350.000    0.682
 497400.000    0.704
 497450.000    0.624
 497500.000    0.596
 497550.000    0.614
 497600.000    0.624
 497650.000    0.678
 497700.000    0.693
 497750.000    0.600
 497800.000    0.661
 497850.000    0.703
 497900.000    0.683
 497950.000    0.654
 498000.000    0.677
 498050.000    0.580
 498100.000    0.655
 498150.000    0.678
 498200.000    0.667
 498250.000    0.697
 498300.000    0.667
 498350.000    0.652
 498400.000    0.654
 498450.000    0.646
 498500.000    0.679
 498550.000    0.684
 498600.000    0.673
 498650.000    0.638
 498700.000    0.625
 498750.000    0.663
 498800.000    0.582
 498850.000    0.664
 498900.000    0.688
 498950.000    0.697
 499000.000    0.663
 499050.000    0.684
 499100.000    0.653
 499150.000    0.717
 499200.000    0.637
 499250.000    0.582
 499300.000    0.660
 499350.000    0.695
 499400.000    0.637
 499450.000    0.601
 499500.000    0.726
 499550.000    0.701
 499600.000    0.627
 499650.000    0.655
 499700.000    0.648
 499750.000    0.693
 499800.000    0.662
 499850.000    0.675
 499900.000    0.685
 499950.000    0.657
 500000.000    0.587
