# Supplementary material for: Single-chain dimers from de novo immunoglobulins as robust scaffolds for multiple binding loops
Source: Nat Commun. 2023 Sep 23;14:5939. doi: 10.1038/s41467-023-41717-5 (PMC10517939; doi:10.1038/s41467-023-41717-5)
Supplement: Supplementary file 6 — Source data [file 41467_2023_41717_MOESM6_ESM.zip › SuppFig14_EF1a+EF3a_20.txt]

TITLE	11 62 20 C NaF
DATA TYPE	
ORIGIN	JASCO
OWNER	
DATE	22/12/16
TIME	10:31:37
SPECTROMETER/DATA SYSTEM	
LOCALE	1034
RESOLUTION	
DELTAX	-0.5
XUNITS	NANOMETERS
YUNITS	CD [mdeg]
Y2UNITS	HT [V]
FIRSTX	  260.0000
LASTX	  175.0000
NPOINTS	     171
FIRSTY	     0.13531
MAXY	    24.25324
MINY	   -32.60651
XYDATA
260.0000	0.13531	348.299
259.5000	0.0910133	348.784
259.0000	0.143789	349.292
258.5000	0.273814	349.806
258.0000	0.335405	350.315
257.5000	0.371854	350.796
257.0000	0.155608	351.275
256.5000	0.218871	351.747
256.0000	-0.0067131	352.224
255.5000	-0.19642	352.702
255.0000	-0.250649	353.184
254.5000	-0.288515	353.67
254.0000	-0.368714	354.147
253.5000	-0.257398	354.631
253.0000	-0.466695	355.104
252.5000	-0.290778	355.579
252.0000	-0.199229	356.042
251.5000	-0.213197	356.5
251.0000	-0.143398	356.957
250.5000	-0.195728	357.413
250.0000	-0.0497917	357.866
249.5000	-0.161463	358.317
249.0000	0.0272728	358.764
248.5000	-0.0685005	359.223
248.0000	-0.055619	359.668
247.5000	-0.0902107	360.12
247.0000	-0.52873	360.6
246.5000	-0.533739	361.127
246.0000	-0.639088	361.697
245.5000	-0.53847	362.256
245.0000	-0.218444	362.816
244.5000	-0.287564	363.391
244.0000	-0.344039	363.983
243.5000	-0.701417	364.62
243.0000	-0.964815	365.274
242.5000	-1.07368	365.982
242.0000	-1.00444	366.724
241.5000	-1.31869	367.504
241.0000	-1.57793	368.332
240.5000	-2.01981	369.204
240.0000	-2.24354	370.157
239.5000	-2.51089	371.176
239.0000	-2.93164	372.272
238.5000	-3.09092	373.424
238.0000	-3.42586	374.648
237.5000	-3.6318	375.939
237.0000	-4.03508	377.311
236.5000	-4.66019	378.761
236.0000	-5.19318	380.303
235.5000	-5.41197	381.938
235.0000	-5.76521	383.66
234.5000	-6.30584	385.476
234.0000	-7.31756	387.383
233.5000	-8.10003	389.401
233.0000	-8.76448	391.511
232.5000	-9.52059	393.688
232.0000	-10.1768	395.923
231.5000	-11.012	398.22
231.0000	-11.7613	400.542
230.5000	-12.6366	402.843
230.0000	-13.8049	405.12
229.5000	-14.8634	407.491
229.0000	-15.7784	410.003
228.5000	-16.6359	412.639
228.0000	-17.461	415.259
227.5000	-18.2795	417.822
227.0000	-18.7646	420.356
226.5000	-19.3771	422.889
226.0000	-20.4655	425.433
225.5000	-21.4514	428.004
225.0000	-22.5681	430.59
224.5000	-23.2933	433.2
224.0000	-23.843	435.838
223.5000	-24.4948	438.495
223.0000	-25.4072	441.199
222.5000	-25.9438	443.951
222.0000	-26.3381	446.728
221.5000	-26.8903	449.523
221.0000	-27.6053	452.312
220.5000	-28.3328	455.119
220.0000	-28.8866	457.963
219.5000	-29.5037	460.841
219.0000	-29.5795	463.782
218.5000	-30.263	466.775
218.0000	-31.2025	469.829
217.5000	-31.8102	472.967
217.0000	-32.4208	476.199
216.5000	-31.8561	479.547
216.0000	-31.8697	483.021
215.5000	-31.7041	486.626
215.0000	-32.0998	490.399
214.5000	-32.057	494.357
214.0000	-32.0705	498.529
213.5000	-32.6065	503.005
213.0000	-32.1196	507.768
212.5000	-32.0941	512.86
212.0000	-30.9935	518.206
211.5000	-30.7264	523.81
211.0000	-29.8552	529.719
210.5000	-29.5202	536.009
210.0000	-28.8121	542.738
209.5000	-28.1409	550.033
209.0000	-27.5218	557.947
208.5000	-26.4491	566.581
208.0000	-24.8953	575.933
207.5000	-23.4473	586.011
207.0000	-23.0839	596.876
206.5000	-22.6322	608.549
206.0000	-22.6661	621.107
205.5000	-21.2896	634.601
205.0000	-18.7749	649.076
204.5000	-16.472	664.553
204.0000	-14.1905	680.935
203.5000	-13.6156	698.349
203.0000	-11.0363	716.685
202.5000	-9.20654	735.923
202.0000	-6.08295	755.758
201.5000	-1.59982	776.13
201.0000	0.244936	796.872
200.5000	5.41348	817.947
200.0000	5.41574	838.995
199.5000	14.686	859.861
199.0000	7.09915	880.164
198.5000	2.01908	899.776
198.0000	-3.06522	918.273
197.5000	-4.69988	935.261
197.0000	0.82716	950.581
196.5000	-7.42655	963.971
196.0000	-2.46283	975.43
195.5000	-0.0390663	985.076
195.0000	8.79477	992.87
194.5000	18.7853	998.886
194.0000	24.2532	1002.85
193.5000	18.9665	1004.92
193.0000	6.35536	1005.55
192.5000	-10.9448	1005.54
192.0000	-6.42114	1005.54
191.5000	-11.5358	1005.5
191.0000	-8.83531	1005.51
190.5000	-9.90185	1005.51
190.0000	4.38934	1005.56
189.5000	10.1462	1005.58
189.0000	17.5197	1005.6
188.5000	22.7208	1005.63
188.0000	20.1716	1005.62
187.5000	14.7821	1005.59
187.0000	0.396764	1005.54
186.5000	0.367789	1005.55
186.0000	17.6403	1005.62
185.5000	18.9739	1005.64
185.0000	15.9345	1005.61
184.5000	-3.56615	1005.54
184.0000	-9.29492	1005.52
183.5000	-25.9074	1005.46
183.0000	-27.6084	1005.47
182.5000	-23.0951	1005.51
182.0000	-17.4671	1005.53
181.5000	-9.11277	1005.6
181.0000	-2.84804	1005.6
180.5000	-2.18103	1005.59
180.0000	8.89443	1005.58
179.5000	-4.28793	1005.54
179.0000	12.1276	1005.57
178.5000	10.4523	1005.58
178.0000	5.29423	1005.6
177.5000	-23.5499	1005.56
177.0000	-17.3383	1005.58
176.5000	-17.6394	1005.58
176.0000	6.92395	1005.58
175.5000	13.0668	1005.61
175.0000	10.4303	1005.6

##### Extended Information
[Comments]
Sample name	11 62 20 C NaF
Comment
User
Division
Company	UB

[Detailed Information]
Creation date	16/12/2022 11:31

Data array type	Linear data array * 2
Horizontal axis	Wavelength [nm]
Vertical axis(1)	CD [mdeg]
Vertical axis(2)	HT [V]
Start	260 nm
End	175 nm
Data interval	0.5 nm
Data points	171     

[Measurement Information]
Instrument Name	J-815
Model Name	J-815
Serial No.	A009761168

Accessory	CDF-426S
Accessory S/N	A001861183
  Temperature	19.98 C
  Control Sonsor	Holder
  Monitor Sensor	Holder
  Start Mode	Start immediately
  Cell Length	10 mm

Measurement date	16/12/2022 11:31

Photometric Mode	CD, HT
Measure Range	260 - 175 nm
Data pitch	0.5 nm
Sensitivity	Standard
D.I.T.	2 sec
Bandwidth	1.00 nm
Start Mode	Immediately
Scanning Speed	50 nm/min
Baseline Correction	Baseline
Shutter Control	Auto
CD Detector	PMT
PMT Voltage	Auto
Accumulations	2
