# Supplementary material for: Single-chain dimers from de novo immunoglobulins as robust scaffolds for multiple binding loops
Source: Nat Commun. 2023 Sep 23;14:5939. doi: 10.1038/s41467-023-41717-5 (PMC10517939; doi:10.1038/s41467-023-41717-5)
Supplement: Supplementary file 6 — Source data [file 41467_2023_41717_MOESM6_ESM.zip › SuppFig14_EF1a+EF3a_40.txt]

TITLE	11 62 40 C NaF
DATA TYPE	
ORIGIN	JASCO
OWNER	
DATE	22/12/16
TIME	10:37:40
SPECTROMETER/DATA SYSTEM	
LOCALE	1034
RESOLUTION	
DELTAX	-0.5
XUNITS	NANOMETERS
YUNITS	CD [mdeg]
Y2UNITS	HT [V]
FIRSTX	  260.0000
LASTX	  175.0000
NPOINTS	     171
FIRSTY	    -0.22282
MAXY	    36.45158
MINY	   -31.57406
XYDATA
260.0000	-0.222823	348.3
259.5000	-0.236441	348.786
259.0000	-0.26206	349.291
258.5000	-0.230518	349.804
258.0000	-0.0917381	350.306
257.5000	0.0673515	350.79
257.0000	-0.0397751	351.272
256.5000	-0.0332466	351.749
256.0000	-0.200626	352.232
255.5000	-0.163396	352.716
255.0000	-0.134541	353.202
254.5000	-0.300258	353.693
254.0000	-0.575066	354.169
253.5000	-0.756262	354.654
253.0000	-0.628881	355.125
252.5000	-0.317741	355.603
252.0000	-0.172436	356.065
251.5000	-0.0731804	356.521
251.0000	-0.000157166	356.974
250.5000	-0.140324	357.428
250.0000	-0.00937347	357.885
249.5000	-0.255146	358.344
249.0000	-0.296844	358.8
248.5000	-0.527161	359.261
248.0000	-0.618326	359.709
247.5000	-0.776345	360.167
247.0000	-1.03054	360.662
246.5000	-0.989846	361.206
246.0000	-0.953676	361.783
245.5000	-0.830608	362.353
245.0000	-0.687079	362.925
244.5000	-0.893328	363.509
244.0000	-1.11753	364.109
243.5000	-1.484	364.749
243.0000	-1.49948	365.41
242.5000	-1.46483	366.136
242.0000	-1.46331	366.898
241.5000	-1.57795	367.695
241.0000	-1.84125	368.536
240.5000	-1.90785	369.427
240.0000	-2.42014	370.404
239.5000	-2.7239	371.455
239.0000	-3.33438	372.573
238.5000	-3.45598	373.74
238.0000	-3.78333	374.973
237.5000	-4.07674	376.272
237.0000	-4.54006	377.662
236.5000	-5.06754	379.131
236.0000	-5.8477	380.691
235.5000	-6.31087	382.352
235.0000	-7.09951	384.096
234.5000	-7.40958	385.933
234.0000	-7.95461	387.855
233.5000	-8.44352	389.875
233.0000	-9.0041	391.984
232.5000	-9.75208	394.157
232.0000	-10.2563	396.386
231.5000	-11.0197	398.674
231.0000	-11.9387	400.983
230.5000	-12.8592	403.286
230.0000	-13.987	405.564
229.5000	-14.8772	407.932
229.0000	-15.6653	410.435
228.5000	-16.5419	413.05
228.0000	-17.3214	415.663
227.5000	-18.0898	418.225
227.0000	-18.9469	420.76
226.5000	-19.6104	423.299
226.0000	-20.4386	425.845
225.5000	-21.6323	428.435
225.0000	-22.4689	431.033
224.5000	-23.0019	433.657
224.0000	-23.6885	436.299
223.5000	-24.1523	438.963
223.0000	-25.2988	441.672
222.5000	-26.0539	444.433
222.0000	-26.6439	447.2
221.5000	-27.4254	449.993
221.0000	-27.651	452.799
220.5000	-28.5872	455.63
220.0000	-28.4739	458.497
219.5000	-29.0486	461.394
219.0000	-28.6699	464.355
218.5000	-29.3772	467.364
218.0000	-30.0352	470.456
217.5000	-30.7686	473.62
217.0000	-31.0998	476.899
216.5000	-30.6714	480.295
216.0000	-30.9904	483.826
215.5000	-30.739	487.515
215.0000	-30.9341	491.373
214.5000	-30.2483	495.422
214.0000	-30.1428	499.675
213.5000	-30.5985	504.231
213.0000	-31.1551	509.08
212.5000	-30.7655	514.272
212.0000	-30.1976	519.742
211.5000	-30.3886	525.472
211.0000	-30.1701	531.544
210.5000	-29.5025	538.039
210.0000	-29.3376	545.007
209.5000	-29.1971	552.563
209.0000	-28.5704	560.719
208.5000	-27.3945	569.599
208.0000	-25.7695	579.193
207.5000	-24.7829	589.549
207.0000	-22.942	600.694
206.5000	-21.89	612.701
206.0000	-20.2482	625.598
205.5000	-20.6134	639.487
205.0000	-18.6926	654.354
204.5000	-17.6493	670.173
204.0000	-15.1249	686.839
203.5000	-12.2184	704.435
203.0000	-8.15235	722.89
202.5000	-2.4257	742.158
202.0000	-1.92572	761.881
201.5000	0.121569	781.999
201.0000	1.05655	802.405
200.5000	4.84019	823.073
200.0000	9.11615	843.636
199.5000	11.1376	863.777
199.0000	16.973	883.13
198.5000	17.2282	901.405
198.0000	19.5326	918.295
197.5000	5.44794	933.379
197.0000	-2.19856	946.657
196.5000	-6.34343	958.09
196.0000	-14.3614	967.832
195.5000	-1.89433	976.102
195.0000	-6.01858	982.837
194.5000	-6.01567	988.378
194.0000	7.07043	992.799
193.5000	9.18257	995.872
193.0000	14.064	997.979
192.5000	6.76182	999.312
192.0000	-6.28687	1000.41
191.5000	-5.7279	1001.45
191.0000	-14.0547	1002.4
190.5000	-23.7108	1003.17
190.0000	-18.9294	1003.92
189.5000	-2.31628	1004.56
189.0000	2.72671	1005.08
188.5000	-1.82835	1005.45
188.0000	1.9525	1005.69
187.5000	6.41127	1005.82
187.0000	16.8616	1005.89
186.5000	20.3231	1005.92
186.0000	10.4649	1005.88
185.5000	24.9906	1005.94
185.0000	9.72078	1005.88
184.5000	5.23375	1005.86
184.0000	0.931844	1005.85
183.5000	8.39743	1005.87
183.0000	16.8505	1005.92
182.5000	19.0343	1005.92
182.0000	6.6122	1005.86
181.5000	-13.0748	1005.81
181.0000	-19.5093	1005.77
180.5000	-9.15785	1005.8
180.0000	19.0251	1005.85
179.5000	21.2131	1005.87
179.0000	36.4516	1005.89
178.5000	28.0606	1005.9
178.0000	13.0544	1005.88
177.5000	-29.872	1005.78
177.0000	-31.5741	1005.74
176.5000	-31.3914	1005.74
176.0000	10.7268	1005.82
175.5000	11.7483	1005.83
175.0000	-0.322497	1005.79

##### Extended Information
[Comments]
Sample name	11 62 40 C NaF
Comment
User
Division
Company	UB

[Detailed Information]
Creation date	16/12/2022 11:37

Data array type	Linear data array * 2
Horizontal axis	Wavelength [nm]
Vertical axis(1)	CD [mdeg]
Vertical axis(2)	HT [V]
Start	260 nm
End	175 nm
Data interval	0.5 nm
Data points	171     

[Measurement Information]
Instrument Name	J-815
Model Name	J-815
Serial No.	A009761168

Accessory	CDF-426S
Accessory S/N	A001861183
  Temperature	40.04 C
  Control Sonsor	Holder
  Monitor Sensor	Holder
  Start Mode	Start immediately
  Cell Length	10 mm

Measurement date	16/12/2022 11:37

Photometric Mode	CD, HT
Measure Range	260 - 175 nm
Data pitch	0.5 nm
Sensitivity	Standard
D.I.T.	2 sec
Bandwidth	1.00 nm
Start Mode	Immediately
Scanning Speed	50 nm/min
Baseline Correction	Baseline
Shutter Control	Auto
CD Detector	PMT
PMT Voltage	Auto
Accumulations	2
