# Supplementary material for: Single-chain dimers from de novo immunoglobulins as robust scaffolds for multiple binding loops
Source: Nat Commun. 2023 Sep 23;14:5939. doi: 10.1038/s41467-023-41717-5 (PMC10517939; doi:10.1038/s41467-023-41717-5)
Supplement: Supplementary file 6 — Source data [file 41467_2023_41717_MOESM6_ESM.zip › SuppFig14_EF1a+EF3a_60.txt]

TITLE	11 62 60 C NaF
DATA TYPE	
ORIGIN	JASCO
OWNER	
DATE	22/12/16
TIME	10:43:21
SPECTROMETER/DATA SYSTEM	
LOCALE	1034
RESOLUTION	
DELTAX	-0.5
XUNITS	NANOMETERS
YUNITS	CD [mdeg]
Y2UNITS	HT [V]
FIRSTX	  260.0000
LASTX	  175.0000
NPOINTS	     171
FIRSTY	    -0.08712
MAXY	    50.51669
MINY	   -50.77975
XYDATA
260.0000	-0.0871216	348.631
259.5000	0.112976	349.123
259.0000	0.0535141	349.629
258.5000	0.0125259	350.135
258.0000	-0.0522415	350.63
257.5000	0.01399	351.11
257.0000	-0.0453049	351.585
256.5000	-0.0744423	352.062
256.0000	-0.0848457	352.545
255.5000	-0.131062	353.037
255.0000	-0.0914276	353.531
254.5000	-0.0657593	354.03
254.0000	-0.333195	354.509
253.5000	-0.45342	354.995
253.0000	-0.403606	355.468
252.5000	-0.322694	355.946
252.0000	-0.242031	356.412
251.5000	-0.316736	356.878
251.0000	-0.208374	357.341
250.5000	-0.34362	357.813
250.0000	-0.2728	358.284
249.5000	-0.504959	358.752
249.0000	-0.397897	359.213
248.5000	-0.605025	359.677
248.0000	-0.649624	360.132
247.5000	-0.890725	360.595
247.0000	-1.01067	361.096
246.5000	-1.06386	361.645
246.0000	-1.14171	362.231
245.5000	-1.20621	362.817
245.0000	-1.26719	363.403
244.5000	-1.30246	364.002
244.0000	-1.40606	364.623
243.5000	-1.62015	365.275
243.0000	-1.60375	365.956
242.5000	-1.74796	366.692
242.0000	-1.7895	367.47
241.5000	-1.89998	368.285
241.0000	-2.07176	369.145
240.5000	-2.22274	370.069
240.0000	-2.76446	371.072
239.5000	-3.13878	372.144
239.0000	-3.85457	373.271
238.5000	-4.10536	374.453
238.0000	-4.46932	375.711
237.5000	-4.65756	377.047
237.0000	-5.05696	378.465
236.5000	-5.54408	379.953
236.0000	-5.97422	381.534
235.5000	-6.28185	383.211
235.0000	-7.01761	384.97
234.5000	-7.42237	386.813
234.0000	-8.08401	388.734
233.5000	-8.44119	390.755
233.0000	-9.02464	392.857
232.5000	-9.86508	395.021
232.0000	-10.1888	397.241
231.5000	-10.899	399.517
231.0000	-11.4272	401.822
230.5000	-12.3958	404.129
230.0000	-13.4494	406.423
229.5000	-14.1486	408.805
229.0000	-15.0561	411.316
228.5000	-15.7584	413.946
228.0000	-16.7802	416.572
227.5000	-17.4148	419.157
227.0000	-17.8899	421.714
226.5000	-18.3765	424.28
226.0000	-19.228	426.87
225.5000	-19.9864	429.496
225.0000	-20.6833	432.135
224.5000	-21.1652	434.777
224.0000	-21.9227	437.452
223.5000	-22.8224	440.152
223.0000	-24.1591	442.901
222.5000	-25.0097	445.705
222.0000	-25.6609	448.53
221.5000	-25.8005	451.382
221.0000	-26.1952	454.255
220.5000	-26.9334	457.168
220.0000	-27.5159	460.11
219.5000	-28.3643	463.099
219.0000	-28.2591	466.127
218.5000	-28.6341	469.229
218.0000	-28.664	472.412
217.5000	-29.1647	475.688
217.0000	-29.5044	479.072
216.5000	-29.795	482.594
216.0000	-29.9428	486.278
215.5000	-29.6984	490.128
215.0000	-29.6768	494.15
214.5000	-29.1499	498.359
214.0000	-29.1026	502.788
213.5000	-28.5403	507.533
213.0000	-28.6193	512.597
212.5000	-28.1672	518.021
212.0000	-28.3127	523.751
211.5000	-28.0214	529.776
211.0000	-27.9185	536.181
210.5000	-27.5655	543.047
210.0000	-27.3046	550.426
209.5000	-26.3962	558.41
209.0000	-25.4337	567.025
208.5000	-24.0365	576.408
208.0000	-22.5569	586.571
207.5000	-21.0182	597.542
207.0000	-20.2396	609.326
206.5000	-18.6795	622.018
206.0000	-18.7336	635.638
205.5000	-16.2091	650.284
205.0000	-15.1138	665.915
204.5000	-13.4073	682.456
204.0000	-11.3706	699.84
203.5000	-10.203	718.097
203.0000	-8.6501	737.137
202.5000	-4.43406	756.878
202.0000	-1.41227	776.957
201.5000	5.07343	797.266
201.0000	3.40283	817.653
200.5000	6.02839	838.115
200.0000	5.10145	858.068
199.5000	6.48731	877.159
199.0000	8.59474	895.016
198.5000	11.5552	911.441
198.0000	3.37823	926.215
197.5000	-2.41928	938.985
197.0000	2.93555	949.75
196.5000	1.34098	958.522
196.0000	-3.89177	965.616
195.5000	-9.05254	971.598
195.0000	-19.3749	976.609
194.5000	-10.2146	980.733
194.0000	-14.1804	984.077
193.5000	-14.4479	986.84
193.0000	-4.92204	989.13
192.5000	4.95259	991.006
192.0000	24.2616	992.523
191.5000	24.2995	993.966
191.0000	11.5973	995.449
190.5000	12.1974	997.023
190.0000	11.6844	998.361
189.5000	1.71512	999.543
189.0000	-13.8972	1000.46
188.5000	-31.4495	1001.3
188.0000	-1.00023	1002.44
187.5000	3.01675	1003.54
187.0000	22.8224	1004.57
186.5000	5.28581	1005.25
186.0000	14.2537	1005.73
185.5000	19.1651	1005.97
185.0000	24.0969	1006.09
184.5000	11.3343	1006.05
184.0000	25.6324	1006.08
183.5000	38.6365	1006.11
183.0000	50.5167	1006.14
182.5000	27.6851	1006.08
182.0000	10.6495	1006.02
181.5000	-6.63848	1005.97
181.0000	-4.6569	1005.94
180.5000	-5.65584	1005.92
180.0000	-5.79321	1005.87
179.5000	-11.5417	1005.87
179.0000	-1.61951	1005.87
178.5000	1.50252	1005.92
178.0000	-0.680296	1005.95
177.5000	-31.2895	1005.9
177.0000	-50.7798	1005.79
176.5000	-37.4381	1005.85
176.0000	-13.7138	1005.85
175.5000	8.21547	1005.84
175.0000	0.210815	1004.92

##### Extended Information
[Comments]
Sample name	11 62 60 C NaF
Comment
User
Division
Company	UB

[Detailed Information]
Creation date	16/12/2022 11:43

Data array type	Linear data array * 2
Horizontal axis	Wavelength [nm]
Vertical axis(1)	CD [mdeg]
Vertical axis(2)	HT [V]
Start	260 nm
End	175 nm
Data interval	0.5 nm
Data points	171     

[Measurement Information]
Instrument Name	J-815
Model Name	J-815
Serial No.	A009761168

Accessory	CDF-426S
Accessory S/N	A001861183
  Temperature	60.05 C
  Control Sonsor	Holder
  Monitor Sensor	Holder
  Start Mode	Start immediately
  Cell Length	10 mm

Measurement date	16/12/2022 11:43

Photometric Mode	CD, HT
Measure Range	260 - 175 nm
Data pitch	0.5 nm
Sensitivity	Standard
D.I.T.	2 sec
Bandwidth	1.00 nm
Start Mode	Immediately
Scanning Speed	50 nm/min
Baseline Correction	Baseline
Shutter Control	Auto
CD Detector	PMT
PMT Voltage	Auto
Accumulations	2
