# Supplementary material for: Single-chain dimers from de novo immunoglobulins as robust scaffolds for multiple binding loops
Source: Nat Commun. 2023 Sep 23;14:5939. doi: 10.1038/s41467-023-41717-5 (PMC10517939; doi:10.1038/s41467-023-41717-5)
Supplement: Supplementary file 6 — Source data [file 41467_2023_41717_MOESM6_ESM.zip › SuppFig14_EF1a+EF3a_80.txt]

TITLE	11 62 80 C NaF
DATA TYPE	
ORIGIN	JASCO
OWNER	
DATE	22/12/16
TIME	10:49:36
SPECTROMETER/DATA SYSTEM	
LOCALE	1034
RESOLUTION	
DELTAX	-0.5
XUNITS	NANOMETERS
YUNITS	CD [mdeg]
Y2UNITS	HT [V]
FIRSTX	  260.0000
LASTX	  175.0000
NPOINTS	     171
FIRSTY	    -0.27922
MAXY	    26.50060
MINY	   -36.64944
XYDATA
260.0000	-0.279217	348.945
259.5000	-0.227429	349.455
259.0000	-0.148865	349.974
258.5000	-0.109879	350.488
258.0000	0.056382	350.989
257.5000	0.236216	351.472
257.0000	0.0939186	351.953
256.5000	0.0495232	352.435
256.0000	-0.23952	352.923
255.5000	-0.171748	353.417
255.0000	-0.186784	353.914
254.5000	-0.279879	354.414
254.0000	-0.432605	354.898
253.5000	-0.469038	355.394
253.0000	-0.521687	355.873
252.5000	-0.26423	356.355
252.0000	-0.178584	356.826
251.5000	-0.181896	357.301
251.0000	-0.177168	357.773
250.5000	-0.509886	358.253
250.0000	-0.514639	358.73
249.5000	-0.60254	359.206
249.0000	-0.381324	359.673
248.5000	-0.392248	360.15
248.0000	-0.640079	360.615
247.5000	-0.955772	361.095
247.0000	-1.36484	361.608
246.5000	-1.45294	362.166
246.0000	-1.50706	362.765
245.5000	-1.31008	363.366
245.0000	-0.932931	363.961
244.5000	-1.27408	364.573
244.0000	-1.50751	365.204
243.5000	-1.99572	365.874
243.0000	-2.05918	366.575
242.5000	-2.07168	367.329
242.0000	-2.22454	368.128
241.5000	-2.53616	368.968
241.0000	-2.79738	369.857
240.5000	-2.99606	370.808
240.0000	-3.44002	371.835
239.5000	-3.82329	372.928
239.0000	-4.2913	374.067
238.5000	-4.26142	375.276
238.0000	-4.53196	376.551
237.5000	-4.90258	377.909
237.0000	-5.32179	379.347
236.5000	-5.8609	380.846
236.0000	-6.28452	382.438
235.5000	-6.50351	384.116
235.0000	-7.19858	385.877
234.5000	-7.57996	387.711
234.0000	-8.18379	389.636
233.5000	-8.79916	391.639
233.0000	-9.48613	393.728
232.5000	-10.231	395.856
232.0000	-10.6196	398.037
231.5000	-11.1504	400.277
231.0000	-11.5996	402.558
230.5000	-12.4131	404.832
230.0000	-13.3539	407.095
229.5000	-14.2991	409.447
229.0000	-15.0188	411.935
228.5000	-15.657	414.548
228.0000	-16.0385	417.162
227.5000	-16.6558	419.725
227.0000	-17.1542	422.255
226.5000	-18.0367	424.805
226.0000	-18.6601	427.392
225.5000	-19.7202	430.012
225.0000	-20.3972	432.645
224.5000	-20.7046	435.279
224.0000	-21.525	437.956
223.5000	-22.1108	440.663
223.0000	-23.59	443.429
222.5000	-24.3096	446.237
222.0000	-25.0178	449.075
221.5000	-25.4197	451.946
221.0000	-25.563	454.843
220.5000	-26.4161	457.779
220.0000	-26.8228	460.756
219.5000	-27.8447	463.78
219.0000	-27.961	466.845
218.5000	-28.0108	470.005
218.0000	-28.0859	473.236
217.5000	-28.4195	476.555
217.0000	-28.9792	479.984
216.5000	-29.0165	483.563
216.0000	-29.0279	487.321
215.5000	-28.7037	491.255
215.0000	-28.806	495.356
214.5000	-28.4037	499.645
214.0000	-28.0093	504.18
213.5000	-27.5924	509.03
213.0000	-27.3573	514.224
212.5000	-26.8756	519.786
212.0000	-26.6027	525.681
211.5000	-26.3141	531.903
211.0000	-25.6536	538.516
210.5000	-25.5463	545.611
210.0000	-25.3948	553.233
209.5000	-24.4672	561.475
209.0000	-23.2346	570.382
208.5000	-21.1256	580.071
208.0000	-19.1826	590.547
207.5000	-18.4373	601.816
207.0000	-17.4707	613.875
206.5000	-17.9452	626.837
206.0000	-17.7383	640.761
205.5000	-16.4815	655.679
205.0000	-13.6542	671.561
204.5000	-12.4973	688.295
204.0000	-8.46834	705.875
203.5000	-7.62503	724.275
203.0000	-7.73658	743.421
202.5000	-7.93331	763.182
202.0000	-5.81788	783.27
201.5000	-5.1168	803.483
201.0000	-0.0308395	823.715
200.5000	1.92817	843.808
200.0000	3.21933	863.33
199.5000	4.46767	881.926
199.0000	0.249483	899.151
198.5000	0.429341	914.944
198.0000	1.33947	928.946
197.5000	7.62604	941.013
197.0000	14.0369	951.081
196.5000	26.1368	959.423
196.0000	26.5006	966.156
195.5000	23.2074	971.684
195.0000	0.205306	976.134
194.5000	-6.89437	979.954
194.0000	-36.6494	983.132
193.5000	-25.8265	985.889
193.0000	-16.4971	988.227
192.5000	-9.76674	990.197
192.0000	6.77852	991.986
191.5000	-4.081	993.595
191.0000	-0.272932	995.138
190.5000	4.28631	996.591
190.0000	-6.24003	997.878
189.5000	0.615437	999.03
189.0000	-2.03342	1000.15
188.5000	-8.16302	1001.1
188.0000	-16.3788	1002.03
187.5000	-21.2059	1002.77
187.0000	-18.2484	1003.54
186.5000	-28.522	1004.11
186.0000	-19.5858	1004.72
185.5000	-19.4822	1005.1
185.0000	-10.5491	1005.35
184.5000	-1.27419	1005.52
184.0000	-7.01847	1005.53
183.5000	1.12793	1005.53
183.0000	-4.69572	1005.41
182.5000	-1.32981	1005.2
182.0000	-7.72423	1004.83
181.5000	-14.459	1004.48
181.0000	-22.1922	1004.02
180.5000	-3.3653	1003.7
180.0000	17.3665	1003.33
179.5000	23.8767	1002.99
179.0000	17.1193	1002.53
178.5000	17.3187	1002.13
178.0000	25.8571	1001.74
177.5000	14.7962	1001.33
177.0000	19.3671	1000.74
176.5000	-4.22987	1000.19
176.0000	12.8515	999.7
175.5000	9.29973	999.289
175.0000	-13.981	998.795

##### Extended Information
[Comments]
Sample name	11 62 80 C NaF
Comment
User
Division
Company	UB

[Detailed Information]
Creation date	16/12/2022 11:49

Data array type	Linear data array * 2
Horizontal axis	Wavelength [nm]
Vertical axis(1)	CD [mdeg]
Vertical axis(2)	HT [V]
Start	260 nm
End	175 nm
Data interval	0.5 nm
Data points	171     

[Measurement Information]
Instrument Name	J-815
Model Name	J-815
Serial No.	A009761168

Accessory	CDF-426S
Accessory S/N	A001861183
  Temperature	80.02 C
  Control Sonsor	Holder
  Monitor Sensor	Holder
  Start Mode	Start immediately
  Cell Length	10 mm

Measurement date	16/12/2022 11:49

Photometric Mode	CD, HT
Measure Range	260 - 175 nm
Data pitch	0.5 nm
Sensitivity	Standard
D.I.T.	2 sec
Bandwidth	1.00 nm
Start Mode	Immediately
Scanning Speed	50 nm/min
Baseline Correction	Baseline
Shutter Control	Auto
CD Detector	PMT
PMT Voltage	Auto
Accumulations	2
