# Supplementary material for: Single-chain dimers from de novo immunoglobulins as robust scaffolds for multiple binding loops
Source: Nat Commun. 2023 Sep 23;14:5939. doi: 10.1038/s41467-023-41717-5 (PMC10517939; doi:10.1038/s41467-023-41717-5)
Supplement: Supplementary file 6 — Source data [file 41467_2023_41717_MOESM6_ESM.zip › SuppFig14_EF1a+EF3a_90.txt]

TITLE	11 62 95 C NaF
DATA TYPE	
ORIGIN	JASCO
OWNER	
DATE	22/12/16
TIME	10:56:01
SPECTROMETER/DATA SYSTEM	
LOCALE	1034
RESOLUTION	
DELTAX	-0.5
XUNITS	NANOMETERS
YUNITS	CD [mdeg]
Y2UNITS	HT [V]
FIRSTX	  260.0000
LASTX	  175.0000
NPOINTS	     171
FIRSTY	    -0.44044
MAXY	    14.95269
MINY	   -39.33891
XYDATA
260.0000	-0.440441	348.889
259.5000	-0.283909	349.388
259.0000	-0.477989	349.901
258.5000	-0.462752	350.416
258.0000	-0.361491	350.925
257.5000	-0.171931	351.42
257.0000	-0.324516	351.911
256.5000	-0.46964	352.399
256.0000	-0.581587	352.896
255.5000	-0.499049	353.399
255.0000	-0.346236	353.903
254.5000	-0.256673	354.408
254.0000	-0.533912	354.9
253.5000	-0.63445	355.403
253.0000	-0.832953	355.889
252.5000	-0.668234	356.379
252.0000	-0.56237	356.861
251.5000	-0.509702	357.345
251.0000	-0.505942	357.828
250.5000	-0.530505	358.31
250.0000	-0.464389	358.792
249.5000	-0.497901	359.275
249.0000	-0.507185	359.753
248.5000	-0.596862	360.239
248.0000	-0.647223	360.721
247.5000	-0.918237	361.207
247.0000	-1.19634	361.726
246.5000	-1.2617	362.28
246.0000	-1.24177	362.884
245.5000	-1.18181	363.49
245.0000	-1.18527	364.098
244.5000	-1.45718	364.72
244.0000	-1.7406	365.362
243.5000	-2.06404	366.048
243.0000	-2.28556	366.76
242.5000	-2.41396	367.525
242.0000	-2.5935	368.333
241.5000	-2.81421	369.187
241.0000	-2.94539	370.092
240.5000	-3.08946	371.056
240.0000	-3.27669	372.096
239.5000	-3.46628	373.203
239.0000	-4.02203	374.365
238.5000	-4.38227	375.588
238.0000	-4.85524	376.875
237.5000	-4.99646	378.241
237.0000	-5.30791	379.676
236.5000	-5.88772	381.188
236.0000	-6.42106	382.789
235.5000	-6.90525	384.475
235.0000	-7.66317	386.233
234.5000	-7.99249	388.068
234.0000	-8.61133	389.988
233.5000	-9.11134	391.997
233.0000	-9.55111	394.08
232.5000	-10.237	396.208
232.0000	-10.4648	398.385
231.5000	-11.2252	400.623
231.0000	-11.7575	402.883
230.5000	-12.1406	405.144
230.0000	-12.9883	407.382
229.5000	-13.6648	409.724
229.0000	-14.7721	412.212
228.5000	-15.5989	414.813
228.0000	-16.5491	417.406
227.5000	-16.9127	419.95
227.0000	-17.4686	422.469
226.5000	-18.0942	425.025
226.0000	-18.9507	427.61
225.5000	-19.9776	430.24
225.0000	-20.5805	432.875
224.5000	-20.8123	435.521
224.0000	-20.8849	438.212
223.5000	-21.4646	440.937
223.0000	-22.1378	443.722
222.5000	-23.4927	446.543
222.0000	-23.9781	449.398
221.5000	-24.8277	452.284
221.0000	-25.5036	455.2
220.5000	-26.1937	458.167
220.0000	-26.5265	461.17
219.5000	-27.1767	464.233
219.0000	-27.5777	467.345
218.5000	-28.149	470.543
218.0000	-28.4241	473.817
217.5000	-28.3464	477.18
217.0000	-28.3691	480.662
216.5000	-28.4371	484.301
216.0000	-28.932	488.126
215.5000	-29.1448	492.119
215.0000	-28.6103	496.292
214.5000	-27.6611	500.653
214.0000	-27.0125	505.256
213.5000	-26.3549	510.186
213.0000	-26.4139	515.468
212.5000	-26.4872	521.127
212.0000	-26.1319	527.137
211.5000	-25.7846	533.491
211.0000	-25.4259	540.254
210.5000	-24.787	547.507
210.0000	-24.4982	555.294
209.5000	-23.9537	563.713
209.0000	-22.6395	572.802
208.5000	-21.4892	582.695
208.0000	-19.5215	593.36
207.5000	-18.8955	604.83
207.0000	-18.2914	617.087
206.5000	-16.9922	630.27
206.0000	-14.9319	644.435
205.5000	-13.4094	659.582
205.0000	-11.9176	675.685
204.5000	-12.0374	692.64
204.0000	-10.9041	710.411
203.5000	-11.3482	729.021
203.0000	-10.7732	748.375
202.5000	-10.2489	768.345
202.0000	-5.5854	788.669
201.5000	-2.60118	809.138
201.0000	1.09777	829.533
200.5000	0.128615	849.721
200.0000	0.130738	869.232
199.5000	2.80475	887.795
199.0000	-0.156023	904.933
198.5000	7.01618	920.489
198.0000	-2.83745	934.065
197.5000	-1.16327	945.751
197.0000	-3.7242	955.388
196.5000	2.52935	963.405
196.0000	-0.769675	969.959
195.5000	14.9527	975.329
195.0000	1.86022	979.528
194.5000	-15.1369	982.908
194.0000	-39.3389	985.702
193.5000	-36.5681	988.145
193.0000	-31.7228	990.418
192.5000	-0.513277	992.328
192.0000	13.7807	994.033
191.5000	7.51461	995.63
191.0000	-11.6442	996.992
190.5000	-25.6711	998.373
190.0000	-23.962	999.65
189.5000	-13.8091	1000.99
189.0000	4.43209	1002.15
188.5000	2.19076	1002.99
188.0000	6.71504	1003.57
187.5000	3.63335	1004.05
187.0000	6.46268	1004.4
186.5000	14.0263	1004.7
186.0000	-2.91792	1004.79
185.5000	-18.9068	1004.88
185.0000	-30.4731	1004.9
184.5000	-31.1292	1004.92
184.0000	-18.7421	1004.89
183.5000	-29.6374	1004.7
183.0000	-26.5042	1004.49
182.5000	-38.6155	1004.2
182.0000	-28.2105	1004
181.5000	-22.9886	1003.83
181.0000	2.18606	1003.74
180.5000	-18.7422	1003.39
180.0000	-26.3634	1003.12
179.5000	-29.7333	1002.87
179.0000	-4.90234	1002.68
178.5000	5.21058	1002.43
178.0000	-13.747	1001.39
177.5000	-32.7654	1000.33
177.0000	-19.3867	999.202
176.5000	-16.7544	998.427
176.0000	8.77531	997.921
175.5000	-8.64824	997.328
175.0000	-7.74863	996.959

##### Extended Information
[Comments]
Sample name	11 62 95 C NaF
Comment
User
Division
Company	UB

[Detailed Information]
Creation date	16/12/2022 11:56

Data array type	Linear data array * 2
Horizontal axis	Wavelength [nm]
Vertical axis(1)	CD [mdeg]
Vertical axis(2)	HT [V]
Start	260 nm
End	175 nm
Data interval	0.5 nm
Data points	171     

[Measurement Information]
Instrument Name	J-815
Model Name	J-815
Serial No.	A009761168

Accessory	CDF-426S
Accessory S/N	A001861183
  Temperature	90.02 C
  Control Sonsor	Holder
  Monitor Sensor	Holder
  Start Mode	Start immediately
  Cell Length	10 mm

Measurement date	16/12/2022 11:56

Photometric Mode	CD, HT
Measure Range	260 - 175 nm
Data pitch	0.5 nm
Sensitivity	Standard
D.I.T.	2 sec
Bandwidth	1.00 nm
Start Mode	Immediately
Scanning Speed	50 nm/min
Baseline Correction	Baseline
Shutter Control	Auto
CD Detector	PMT
PMT Voltage	Auto
Accumulations	2
