# Supplementary material for: Single-chain dimers from de novo immunoglobulins as robust scaffolds for multiple binding loops
Source: Nat Commun. 2023 Sep 23;14:5939. doi: 10.1038/s41467-023-41717-5 (PMC10517939; doi:10.1038/s41467-023-41717-5)
Supplement: Supplementary file 6 — Source data [file 41467_2023_41717_MOESM6_ESM.zip › SuppFig14_EF1a+EF4_20.txt]

TITLE	11 82  20 C NaCl
DATA TYPE	
ORIGIN	JASCO
OWNER	
DATE	22/12/16
TIME	11:57:04
SPECTROMETER/DATA SYSTEM	
LOCALE	1034
RESOLUTION	
DELTAX	-0.5
XUNITS	NANOMETERS
YUNITS	CD [mdeg]
Y2UNITS	HT [V]
FIRSTX	  260.0000
LASTX	  190.0000
NPOINTS	     141
FIRSTY	     0.02079
MAXY	    28.69639
MINY	   -33.67935
XYDATA
260.0000	0.0207855	348.556
259.5000	0.0014801	349.063
259.0000	-0.251328	349.586
258.5000	-0.234749	350.108
258.0000	-0.261955	350.622
257.5000	-0.0288071	351.115
257.0000	0.108388	351.596
256.5000	-0.00319672	352.078
256.0000	-0.225935	352.563
255.5000	-0.238	353.054
255.0000	-0.208652	353.546
254.5000	-0.101642	354.041
254.0000	-0.288144	354.533
253.5000	-0.238925	355.027
253.0000	-0.0194016	355.509
252.5000	0.288898	355.985
252.0000	0.455066	356.446
251.5000	0.733289	356.91
251.0000	0.736725	357.369
250.5000	0.548183	357.83
250.0000	0.193808	358.28
249.5000	0.152898	358.729
249.0000	0.106639	359.169
248.5000	0.18243	359.612
248.0000	-0.0723221	360.044
247.5000	-0.212254	360.474
247.0000	-0.232838	360.94
246.5000	-0.360623	361.448
246.0000	-0.463152	361.988
245.5000	-0.232735	362.511
245.0000	0.210175	363.028
244.5000	0.203482	363.549
244.0000	-0.0839188	364.091
243.5000	-0.775177	364.656
243.0000	-0.708719	365.24
242.5000	-0.474027	365.859
242.0000	-0.422575	366.514
241.5000	-0.582184	367.196
241.0000	-0.386237	367.91
240.5000	0.0971741	368.661
240.0000	0.122093	369.462
239.5000	-0.468755	370.322
239.0000	-0.915248	371.226
238.5000	-1.32173	372.179
238.0000	-1.435	373.179
237.5000	-1.33786	374.22
237.0000	-1.44642	375.314
236.5000	-1.48922	376.458
236.0000	-1.48193	377.67
235.5000	-1.49393	378.947
235.0000	-1.691	380.281
234.5000	-2.22274	381.686
234.0000	-2.48365	383.168
233.5000	-2.77688	384.716
233.0000	-2.86094	386.328
232.5000	-2.94415	387.977
232.0000	-3.3907	389.666
231.5000	-3.41314	391.423
231.0000	-3.3006	393.224
230.5000	-3.57389	395.011
230.0000	-4.2058	396.772
229.5000	-4.77886	398.603
229.0000	-5.19288	400.567
228.5000	-5.66126	402.64
228.0000	-6.28597	404.688
227.5000	-7.63266	406.685
227.0000	-8.22593	408.666
226.5000	-8.63023	410.675
226.0000	-9.03381	412.726
225.5000	-9.20141	414.804
225.0000	-10.0875	416.898
224.5000	-10.5707	419.012
224.0000	-11.1634	421.165
223.5000	-11.7365	423.334
223.0000	-12.219	425.529
222.5000	-12.564	427.74
222.0000	-13.1389	429.958
221.5000	-13.6985	432.192
221.0000	-15.1341	434.414
220.5000	-16.3678	436.634
220.0000	-17.3689	438.854
219.5000	-17.3147	441.091
219.0000	-17.1906	443.359
218.5000	-16.7817	445.66
218.0000	-17.2873	447.988
217.5000	-17.6933	450.363
217.0000	-17.971	452.795
216.5000	-17.8549	455.318
216.0000	-18.6826	457.916
215.5000	-18.7623	460.601
215.0000	-19.2508	463.37
214.5000	-18.7969	466.235
214.0000	-18.1436	469.245
213.5000	-18.7607	472.43
213.0000	-18.3992	475.819
212.5000	-17.0145	479.391
212.0000	-16.502	483.125
211.5000	-16.0515	487.011
211.0000	-15.976	491.092
210.5000	-14.6043	495.397
210.0000	-14.2227	499.975
209.5000	-12.7938	504.915
209.0000	-12.67	510.276
208.5000	-12.1243	516.152
208.0000	-10.6261	522.536
207.5000	-9.34737	529.469
207.0000	-6.90467	536.989
206.5000	-5.96325	545.223
206.0000	-3.89641	554.263
205.5000	-2.10819	564.188
205.0000	0.387338	575.104
204.5000	1.71137	587.052
204.0000	3.51043	600.153
203.5000	6.68889	614.579
203.0000	8.23055	630.479
202.5000	6.99194	648.111
202.0000	7.86035	667.753
201.5000	7.34125	689.69
201.0000	7.8006	714.326
200.5000	9.12846	742.148
200.0000	7.41986	773.412
199.5000	4.68835	808.39
199.0000	11.1123	846.78
198.5000	20.7331	887.203
198.0000	28.6964	926.917
197.5000	20.165	962.317
197.0000	4.20816	987.567
196.5000	-21.2646	1001.43
196.0000	-28.2268	1006.18
195.5000	-32.941	1006.35
195.0000	-32.6807	1006.38
194.5000	-27.4836	1006.41
194.0000	-10.3913	1006.42
193.5000	-25.3116	1006.39
193.0000	-0.847424	1006.46
192.5000	-26.2959	1006.4
192.0000	-33.6794	1006.37
191.5000	-29.5994	1006.39
191.0000	-22.39	1006.4
190.5000	-12.1237	1006.44
190.0000	11.9911	1006.46

##### Extended Information
[Comments]
Sample name	11 82  20 C NaCl
Comment
User
Division
Company	UB

[Detailed Information]
Creation date	16/12/2022 12:57

Data array type	Linear data array * 2
Horizontal axis	Wavelength [nm]
Vertical axis(1)	CD [mdeg]
Vertical axis(2)	HT [V]
Start	260 nm
End	190 nm
Data interval	0.5 nm
Data points	141     

[Measurement Information]
Instrument Name	J-815
Model Name	J-815
Serial No.	A009761168

Accessory	CDF-426S
Accessory S/N	A001861183
  Temperature	20.00 C
  Control Sonsor	Holder
  Monitor Sensor	Holder
  Start Mode	Start immediately
  Cell Length	10 mm

Measurement date	16/12/2022 12:57

Photometric Mode	CD, HT
Measure Range	260 - 190 nm
Data pitch	0.5 nm
Sensitivity	Standard
D.I.T.	2 sec
Bandwidth	1.00 nm
Start Mode	Immediately
Scanning Speed	50 nm/min
Baseline Correction	Baseline
Shutter Control	Auto
CD Detector	PMT
PMT Voltage	Auto
