# Supplementary material for: Single-chain dimers from de novo immunoglobulins as robust scaffolds for multiple binding loops
Source: Nat Commun. 2023 Sep 23;14:5939. doi: 10.1038/s41467-023-41717-5 (PMC10517939; doi:10.1038/s41467-023-41717-5)
Supplement: Supplementary file 6 — Source data [file 41467_2023_41717_MOESM6_ESM.zip › SuppFig14_EF1a+EF4_40.txt]

TITLE	11 82  40 C NaCl
DATA TYPE	
ORIGIN	JASCO
OWNER	
DATE	22/12/16
TIME	12:00:41
SPECTROMETER/DATA SYSTEM	
LOCALE	1034
RESOLUTION	
DELTAX	-0.5
XUNITS	NANOMETERS
YUNITS	CD [mdeg]
Y2UNITS	HT [V]
FIRSTX	  260.0000
LASTX	  190.0000
NPOINTS	     141
FIRSTY	    -0.24794
MAXY	    16.19143
MINY	   -39.88282
XYDATA
260.0000	-0.247935	348.812
259.5000	-0.122591	349.315
259.0000	-0.0187988	349.833
258.5000	0.0628311	350.357
258.0000	0.0726486	350.872
257.5000	0.0468918	351.37
257.0000	-0.0639343	351.858
256.5000	-0.197861	352.345
256.0000	-0.321689	352.835
255.5000	-0.431784	353.337
255.0000	-0.462532	353.841
254.5000	-0.569952	354.34
254.0000	-0.325607	354.824
253.5000	-0.234207	355.307
253.0000	-0.136006	355.792
252.5000	0.167917	356.278
252.0000	0.0916901	356.745
251.5000	0.222307	357.191
251.0000	0.134024	357.643
250.5000	-0.0545273	358.097
250.0000	-0.164554	358.565
249.5000	-0.0196091	359.031
249.0000	0.064476	359.489
248.5000	-0.0302963	359.935
248.0000	-0.22034	360.37
247.5000	-0.456213	360.804
247.0000	-0.46776	361.273
246.5000	-0.533339	361.783
246.0000	-0.733762	362.333
245.5000	-0.497154	362.869
245.0000	-0.224571	363.397
244.5000	-0.0626312	363.932
244.0000	-0.127602	364.491
243.5000	-0.261243	365.074
243.0000	-0.325278	365.678
242.5000	-0.22426	366.322
242.0000	-0.299524	366.992
241.5000	-0.40448	367.692
241.0000	-0.415257	368.423
240.5000	-0.375708	369.196
240.0000	-0.51945	370.019
239.5000	-0.978433	370.903
239.0000	-1.28086	371.834
238.5000	-1.91265	372.81
238.0000	-2.44696	373.818
237.5000	-2.46088	374.865
237.0000	-2.75739	375.97
236.5000	-2.29086	377.139
236.0000	-2.30608	378.377
235.5000	-2.35282	379.674
235.0000	-2.27958	381.03
234.5000	-2.64762	382.448
234.0000	-2.62352	383.944
233.5000	-2.77882	385.513
233.0000	-3.05309	387.135
232.5000	-3.32805	388.796
232.0000	-3.77781	390.506
231.5000	-3.98476	392.278
231.0000	-4.23248	394.075
230.5000	-4.5871	395.861
230.0000	-5.1323	397.624
229.5000	-5.50408	399.482
229.0000	-5.60845	401.471
228.5000	-5.6964	403.557
228.0000	-6.41042	405.625
227.5000	-7.4047	407.644
227.0000	-7.90019	409.652
226.5000	-7.92823	411.689
226.0000	-8.37787	413.756
225.5000	-8.83047	415.861
225.0000	-9.81093	417.982
224.5000	-10.3905	420.122
224.0000	-10.8463	422.294
223.5000	-11.2517	424.48
223.0000	-11.7195	426.7
222.5000	-12.5814	428.934
222.0000	-13.0429	431.184
221.5000	-13.8027	433.438
221.0000	-14.7834	435.688
220.5000	-15.468	437.945
220.0000	-16.1881	440.21
219.5000	-16.3693	442.525
219.0000	-16.3964	444.858
218.5000	-16.5899	447.21
218.0000	-17.1241	449.571
217.5000	-17.7806	451.985
217.0000	-17.77	454.487
216.5000	-18.0675	457.08
216.0000	-18.6292	459.793
215.5000	-19.0691	462.591
215.0000	-19.2135	465.478
214.5000	-18.8006	468.456
214.0000	-17.853	471.584
213.5000	-17.794	474.923
213.0000	-17.5855	478.496
212.5000	-17.3274	482.294
212.0000	-16.1856	486.296
211.5000	-15.8008	490.502
211.0000	-15.2533	494.948
210.5000	-14.7471	499.679
210.0000	-13.9272	504.761
209.5000	-12.3556	510.311
209.0000	-10.9205	516.4
208.5000	-10.5215	523.123
208.0000	-10.0977	530.489
207.5000	-8.76215	538.596
207.0000	-7.34788	547.503
206.5000	-5.2225	557.423
206.0000	-5.72778	568.452
205.5000	-4.27036	580.78
205.0000	-1.22457	594.606
204.5000	2.5066	610.078
204.0000	3.40843	627.446
203.5000	5.05984	647.061
203.0000	5.08979	669.294
202.5000	6.29221	694.675
202.0000	7.69657	723.61
201.5000	8.41092	756.568
201.0000	4.31315	793.817
200.5000	-0.447156	835.061
200.0000	6.20081	878.627
199.5000	-1.32176	921.576
199.0000	-0.641983	959.831
198.5000	-18.79	986.837
198.0000	-25.0008	1001.55
197.5000	-35.6708	1006.22
197.0000	-39.8828	1006.3
196.5000	-34.362	1006.31
196.0000	-9.58277	1006.4
195.5000	-13.4565	1006.44
195.0000	-22.3439	1006.44
194.5000	-27.9902	1006.43
194.0000	-9.50076	1006.43
193.5000	-12.9794	1006.46
193.0000	-8.38044	1006.45
192.5000	-15.068	1006.47
192.0000	-10.8838	1006.47
191.5000	-22.096	1006.42
191.0000	-31.3028	1006.37
190.5000	-27.0648	1006.38
190.0000	16.1914	1006.45

##### Extended Information
[Comments]
Sample name	11 82  40 C NaCl
Comment
User
Division
Company	UB

[Detailed Information]
Creation date	16/12/2022 13:00

Data array type	Linear data array * 2
Horizontal axis	Wavelength [nm]
Vertical axis(1)	CD [mdeg]
Vertical axis(2)	HT [V]
Start	260 nm
End	190 nm
Data interval	0.5 nm
Data points	141     

[Measurement Information]
Instrument Name	J-815
Model Name	J-815
Serial No.	A009761168

Accessory	CDF-426S
Accessory S/N	A001861183
  Temperature	40.07 C
  Control Sonsor	Holder
  Monitor Sensor	Holder
  Start Mode	Start immediately
  Cell Length	10 mm

Measurement date	16/12/2022 13:00

Photometric Mode	CD, HT
Measure Range	260 - 190 nm
Data pitch	0.5 nm
Sensitivity	Standard
D.I.T.	2 sec
Bandwidth	1.00 nm
Start Mode	Immediately
Scanning Speed	50 nm/min
Baseline Correction	Baseline
Shutter Control	Auto
CD Detector	PMT
PMT Voltage	Auto
