# Supplementary material for: Single-chain dimers from de novo immunoglobulins as robust scaffolds for multiple binding loops
Source: Nat Commun. 2023 Sep 23;14:5939. doi: 10.1038/s41467-023-41717-5 (PMC10517939; doi:10.1038/s41467-023-41717-5)
Supplement: Supplementary file 6 — Source data [file 41467_2023_41717_MOESM6_ESM.zip › SuppFig14_EF1a+EF4_60.txt]

TITLE	11 82  60 C NaCl
DATA TYPE	
ORIGIN	JASCO
OWNER	
DATE	22/12/16
TIME	12:03:49
SPECTROMETER/DATA SYSTEM	
LOCALE	1034
RESOLUTION	
DELTAX	-0.5
XUNITS	NANOMETERS
YUNITS	CD [mdeg]
Y2UNITS	HT [V]
FIRSTX	  260.0000
LASTX	  190.0000
NPOINTS	     141
FIRSTY	     0.14222
MAXY	    30.87062
MINY	   -47.65814
XYDATA
260.0000	0.142223	348.978
259.5000	0.137994	349.493
259.0000	-0.252367	350.01
258.5000	-0.347461	350.529
258.0000	-0.361194	351.045
257.5000	-0.387282	351.541
257.0000	-0.287955	352.033
256.5000	-0.25708	352.517
256.0000	-0.449402	353.007
255.5000	-0.411534	353.5
255.0000	-0.534798	353.996
254.5000	-0.482352	354.493
254.0000	-0.485901	354.981
253.5000	-0.542964	355.479
253.0000	-0.595601	355.96
252.5000	-0.287454	356.436
252.0000	-0.126665	356.901
251.5000	0.133293	357.366
251.0000	0.045343	357.833
250.5000	-0.206165	358.302
250.0000	-0.617694	358.769
249.5000	-0.39406	359.229
249.0000	-0.256995	359.679
248.5000	-0.178827	360.133
248.0000	-0.215083	360.57
247.5000	-0.690904	361.016
247.0000	-0.482184	361.486
246.5000	-0.511165	362.001
246.0000	-0.378471	362.551
245.5000	-0.507982	363.107
245.0000	-0.456528	363.644
244.5000	-0.491579	364.196
244.0000	-0.650146	364.764
243.5000	-0.852469	365.355
243.0000	-0.831508	365.962
242.5000	-0.878743	366.605
242.0000	-1.13936	367.283
241.5000	-1.37743	367.979
241.0000	-1.51141	368.711
240.5000	-1.1683	369.484
240.0000	-1.35911	370.33
239.5000	-1.40662	371.244
239.0000	-1.50207	372.2
238.5000	-1.83787	373.196
238.0000	-2.36054	374.227
237.5000	-2.36473	375.308
237.0000	-2.84726	376.44
236.5000	-2.86841	377.633
236.0000	-2.70541	378.891
235.5000	-2.65955	380.211
235.0000	-2.54254	381.591
234.5000	-2.81262	383.036
234.0000	-3.18344	384.549
233.5000	-3.46796	386.134
233.0000	-3.76086	387.778
232.5000	-4.29499	389.45
232.0000	-4.8397	391.16
231.5000	-5.14275	392.926
231.0000	-5.3424	394.712
230.5000	-5.60796	396.487
230.0000	-5.68338	398.259
229.5000	-5.90288	400.118
229.0000	-5.85639	402.111
228.5000	-6.26123	404.193
228.0000	-6.41859	406.261
227.5000	-7.02283	408.288
227.0000	-7.9404	410.302
226.5000	-8.78601	412.351
226.0000	-9.51796	414.426
225.5000	-9.68392	416.536
225.0000	-10.1796	418.656
224.5000	-10.3164	420.797
224.0000	-10.925	422.989
223.5000	-11.4653	425.189
223.0000	-12.581	427.428
222.5000	-12.7444	429.682
222.0000	-13.1905	431.943
221.5000	-13.4554	434.233
221.0000	-14.0885	436.499
220.5000	-15.1824	438.801
220.0000	-15.6856	441.111
219.5000	-16.396	443.455
219.0000	-17.1579	445.833
218.5000	-17.5016	448.233
218.0000	-17.4985	450.687
217.5000	-17.4479	453.205
217.0000	-17.3559	455.809
216.5000	-17.9583	458.524
216.0000	-18.0347	461.346
215.5000	-17.5819	464.276
215.0000	-17.1408	467.33
214.5000	-16.9151	470.524
214.0000	-17.375	473.913
213.5000	-17.8965	477.544
213.0000	-17.9479	481.448
212.5000	-17.9486	485.633
212.0000	-17.2813	490.105
211.5000	-15.9864	494.875
211.0000	-15.2352	499.984
210.5000	-13.7396	505.523
210.0000	-12.6414	511.56
209.5000	-11.6713	518.259
209.0000	-10.3491	525.706
208.5000	-11.1973	534.046
208.0000	-10.7178	543.366
207.5000	-8.76584	553.808
207.0000	-6.19974	565.504
206.5000	-5.23635	578.745
206.0000	-4.51374	593.796
205.5000	-3.26743	610.982
205.0000	-3.47114	630.667
204.5000	-1.55136	653.23
204.0000	0.762445	679.142
203.5000	-0.021701	709.005
203.0000	3.56909	743.34
202.5000	7.45639	782.468
202.0000	11.5586	825.84
201.5000	19.0572	871.782
201.0000	5.98754	916.629
200.5000	4.75491	956.162
200.0000	0.0206268	984.625
199.5000	23.4627	1000.4
199.0000	29.0921	1006.17
198.5000	18.4188	1006.6
198.0000	11.043	1006.57
197.5000	0.787334	1006.52
197.0000	2.66482	1006.55
196.5000	5.42109	1006.55
196.0000	-2.48385	1006.49
195.5000	-27.9419	1006.45
195.0000	-47.6581	1006.41
194.5000	-33.2964	1006.49
194.0000	-12.684	1006.5
193.5000	-8.74362	1006.55
193.0000	-0.91003	1006.54
192.5000	14.7994	1006.64
192.0000	24.3229	1006.66
191.5000	29.6025	1006.68
191.0000	30.8706	1006.67
190.5000	14.7355	1006.61
190.0000	19.98	1006.55

##### Extended Information
[Comments]
Sample name	11 82  60 C NaCl
Comment
User
Division
Company	UB

[Detailed Information]
Creation date	16/12/2022 13:03

Data array type	Linear data array * 2
Horizontal axis	Wavelength [nm]
Vertical axis(1)	CD [mdeg]
Vertical axis(2)	HT [V]
Start	260 nm
End	190 nm
Data interval	0.5 nm
Data points	141     

[Measurement Information]
Instrument Name	J-815
Model Name	J-815
Serial No.	A009761168

Accessory	CDF-426S
Accessory S/N	A001861183
  Temperature	60.05 C
  Control Sonsor	Holder
  Monitor Sensor	Holder
  Start Mode	Start immediately
  Cell Length	10 mm

Measurement date	16/12/2022 13:03

Photometric Mode	CD, HT
Measure Range	260 - 190 nm
Data pitch	0.5 nm
Sensitivity	Standard
D.I.T.	2 sec
Bandwidth	1.00 nm
Start Mode	Immediately
Scanning Speed	50 nm/min
Baseline Correction	Baseline
Shutter Control	Auto
CD Detector	PMT
PMT Voltage	Auto
