# Supplementary material for: Single-chain dimers from de novo immunoglobulins as robust scaffolds for multiple binding loops
Source: Nat Commun. 2023 Sep 23;14:5939. doi: 10.1038/s41467-023-41717-5 (PMC10517939; doi:10.1038/s41467-023-41717-5)
Supplement: Supplementary file 6 — Source data [file 41467_2023_41717_MOESM6_ESM.zip › SuppFig14_EF1a+EF4_80.txt]

TITLE	11 82  80 C NaCl
DATA TYPE	
ORIGIN	JASCO
OWNER	
DATE	22/12/16
TIME	12:07:20
SPECTROMETER/DATA SYSTEM	
LOCALE	1034
RESOLUTION	
DELTAX	-0.5
XUNITS	NANOMETERS
YUNITS	CD [mdeg]
Y2UNITS	HT [V]
FIRSTX	  260.0000
LASTX	  190.0000
NPOINTS	     141
FIRSTY	    -0.36349
MAXY	    44.91885
MINY	   -41.75765
XYDATA
260.0000	-0.363492	348.952
259.5000	-0.435974	349.456
259.0000	-0.601027	349.97
258.5000	-0.550603	350.489
258.0000	-0.33502	351.008
257.5000	-0.221986	351.504
257.0000	-0.069101	351.989
256.5000	-0.0711868	352.472
256.0000	-0.260757	352.965
255.5000	-0.330577	353.463
255.0000	-0.465619	353.966
254.5000	-0.438307	354.465
254.0000	-0.497504	354.956
253.5000	-0.613678	355.456
253.0000	-0.564194	355.935
252.5000	-0.384627	356.411
252.0000	-0.216385	356.875
251.5000	-0.219443	357.341
251.0000	-0.264287	357.813
250.5000	-0.424709	358.283
250.0000	-0.59216	358.752
249.5000	-0.463271	359.218
249.0000	-0.416167	359.676
248.5000	-0.498279	360.135
248.0000	-0.464929	360.58
247.5000	-0.707829	361.03
247.0000	-0.349078	361.509
246.5000	-0.513492	362.028
246.0000	-0.595055	362.582
245.5000	-0.512653	363.13
245.0000	-0.612338	363.68
244.5000	-0.979398	364.243
244.0000	-1.17536	364.826
243.5000	-1.43168	365.432
243.0000	-1.34551	366.058
242.5000	-1.41764	366.721
242.0000	-1.50164	367.415
241.5000	-1.44287	368.135
241.0000	-1.18051	368.897
240.5000	-0.836116	369.703
240.0000	-0.920218	370.571
239.5000	-1.35437	371.481
239.0000	-1.80417	372.44
238.5000	-2.39937	373.442
238.0000	-2.53748	374.491
237.5000	-2.44767	375.591
237.0000	-3.07886	376.745
236.5000	-3.56473	377.955
236.0000	-3.81051	379.228
235.5000	-3.24485	380.568
235.0000	-2.97687	381.964
234.5000	-3.01553	383.427
234.0000	-3.6527	384.958
233.5000	-4.10995	386.553
233.0000	-4.37164	388.206
232.5000	-4.30338	389.889
232.0000	-4.6532	391.61
231.5000	-5.11589	393.385
231.0000	-5.54128	395.172
230.5000	-6.03562	396.957
230.0000	-6.19194	398.726
229.5000	-6.51856	400.586
229.0000	-6.54335	402.584
228.5000	-6.59483	404.673
228.0000	-6.88837	406.751
227.5000	-7.65717	408.782
227.0000	-8.64771	410.805
226.5000	-9.21167	412.86
226.0000	-9.84472	414.95
225.5000	-10.5188	417.072
225.0000	-11.4905	419.219
224.5000	-11.5148	421.382
224.0000	-11.7715	423.587
223.5000	-12.2604	425.803
223.0000	-13.1273	428.06
222.5000	-13.2455	430.343
222.0000	-13.4958	432.641
221.5000	-13.6162	434.966
221.0000	-15.0475	437.29
220.5000	-16.1926	439.646
220.0000	-16.8354	442.028
219.5000	-17.0394	444.461
219.0000	-16.6687	446.944
218.5000	-16.8136	449.483
218.0000	-17.8259	452.072
217.5000	-18.1356	454.742
217.0000	-17.5122	457.53
216.5000	-17.6771	460.459
216.0000	-18.2135	463.535
215.5000	-18.9141	466.746
215.0000	-19.338	470.126
214.5000	-18.6194	473.704
214.0000	-18.0778	477.553
213.5000	-17.3708	481.729
213.0000	-16.8509	486.279
212.5000	-15.4462	491.233
212.0000	-14.5441	496.611
211.5000	-14.4463	502.467
211.0000	-15.2551	508.884
210.5000	-15.1288	516.007
210.0000	-13.544	523.937
209.5000	-12.559	532.875
209.0000	-11.3123	543.003
208.5000	-11.3076	554.576
208.0000	-10.2658	567.79
207.5000	-9.09793	582.895
207.0000	-6.47386	600.184
206.5000	-2.75391	620.161
206.0000	0.241522	643.295
205.5000	0.624155	670.107
205.0000	-0.705106	701.216
204.5000	-1.16098	736.962
204.0000	-1.67807	777.559
203.5000	3.30167	822.532
203.0000	0.367473	869.797
202.5000	4.50274	915.786
202.0000	9.14681	955.442
201.5000	-4.80396	984.009
201.0000	-10.6793	999.702
200.5000	-6.72699	1005.83
200.0000	17.1265	1006.59
199.5000	21.9416	1006.59
199.0000	32.1239	1006.61
198.5000	-0.455766	1006.52
198.0000	-2.48263	1006.51
197.5000	-27.2234	1006.41
197.0000	-31.2553	1006.41
196.5000	-25.8555	1006.42
196.0000	-20.1876	1006.44
195.5000	-35.2571	1006.44
195.0000	-37.6962	1006.45
194.5000	-20.1896	1006.52
194.0000	1.04345	1006.54
193.5000	-22.9429	1006.5
193.0000	-20.1752	1006.48
192.5000	-41.7577	1006.45
192.0000	-35.1161	1006.47
191.5000	-35.3153	1006.46
191.0000	-8.7825	1006.56
190.5000	5.16618	1006.62
190.0000	44.9189	1006.68

##### Extended Information
[Comments]
Sample name	11 82  80 C NaCl
Comment
User
Division
Company	UB

[Detailed Information]
Creation date	16/12/2022 13:07

Data array type	Linear data array * 2
Horizontal axis	Wavelength [nm]
Vertical axis(1)	CD [mdeg]
Vertical axis(2)	HT [V]
Start	260 nm
End	190 nm
Data interval	0.5 nm
Data points	141     

[Measurement Information]
Instrument Name	J-815
Model Name	J-815
Serial No.	A009761168

Accessory	CDF-426S
Accessory S/N	A001861183
  Temperature	80.04 C
  Control Sonsor	Holder
  Monitor Sensor	Holder
  Start Mode	Start immediately
  Cell Length	10 mm

Measurement date	16/12/2022 13:07

Photometric Mode	CD, HT
Measure Range	260 - 190 nm
Data pitch	0.5 nm
Sensitivity	Standard
D.I.T.	2 sec
Bandwidth	1.00 nm
Start Mode	Immediately
Scanning Speed	50 nm/min
Baseline Correction	Baseline
Shutter Control	Auto
CD Detector	PMT
PMT Voltage	Auto
