# Supplementary material for: Single-chain dimers from de novo immunoglobulins as robust scaffolds for multiple binding loops
Source: Nat Commun. 2023 Sep 23;14:5939. doi: 10.1038/s41467-023-41717-5 (PMC10517939; doi:10.1038/s41467-023-41717-5)
Supplement: Supplementary file 6 — Source data [file 41467_2023_41717_MOESM6_ESM.zip › SuppFig14_EF1a+EF4_90.txt]

TITLE	11 82  90 C NaCl
DATA TYPE	
ORIGIN	JASCO
OWNER	
DATE	22/12/16
TIME	12:10:26
SPECTROMETER/DATA SYSTEM	
LOCALE	1034
RESOLUTION	
DELTAX	-0.5
XUNITS	NANOMETERS
YUNITS	CD [mdeg]
Y2UNITS	HT [V]
FIRSTX	  260.0000
LASTX	  190.0000
NPOINTS	     141
FIRSTY	    -0.12184
MAXY	    28.32100
MINY	   -41.94697
XYDATA
260.0000	-0.121837	348.914
259.5000	-0.236577	349.419
259.0000	-0.511256	349.931
258.5000	-0.261046	350.446
258.0000	-0.186418	350.955
257.5000	-0.16964	351.447
257.0000	-0.0900513	351.937
256.5000	-0.28351	352.43
256.0000	-0.465123	352.93
255.5000	-0.463126	353.43
255.0000	-0.476459	353.929
254.5000	-0.401369	354.429
254.0000	-0.458478	354.914
253.5000	-0.493488	355.412
253.0000	-0.630983	355.893
252.5000	-0.527328	356.373
252.0000	-0.196017	356.838
251.5000	-0.145145	357.306
251.0000	0.000592041	357.776
250.5000	-0.362682	358.251
250.0000	-0.546339	358.724
249.5000	-0.509799	359.19
249.0000	-0.335825	359.643
248.5000	-0.457243	360.099
248.0000	-0.720233	360.541
247.5000	-1.05479	360.991
247.0000	-0.671309	361.471
246.5000	-0.559326	361.997
246.0000	-0.970032	362.565
245.5000	-0.784935	363.122
245.0000	-0.774364	363.674
244.5000	-0.724953	364.234
244.0000	-0.932498	364.816
243.5000	-1.31242	365.423
243.0000	-1.20696	366.044
242.5000	-1.11314	366.708
242.0000	-1.49477	367.406
241.5000	-1.86002	368.137
241.0000	-1.90273	368.907
240.5000	-1.82351	369.714
240.0000	-1.90646	370.588
239.5000	-2.00437	371.518
239.0000	-2.46324	372.492
238.5000	-2.50028	373.518
238.0000	-2.67572	374.581
237.5000	-2.61455	375.693
237.0000	-2.91318	376.856
236.5000	-3.10434	378.076
236.0000	-3.49043	379.358
235.5000	-3.4982	380.715
235.0000	-3.7568	382.135
234.5000	-4.30515	383.615
234.0000	-4.68269	385.156
233.5000	-4.69301	386.753
233.0000	-4.90744	388.401
232.5000	-4.93988	390.081
232.0000	-5.34874	391.808
231.5000	-5.92845	393.591
231.0000	-6.31232	395.394
230.5000	-6.79695	397.187
230.0000	-7.00155	398.965
229.5000	-6.91469	400.834
229.0000	-7.00611	402.834
228.5000	-6.96033	404.929
228.0000	-7.56874	407.022
227.5000	-8.47176	409.072
227.0000	-9.05912	411.123
226.5000	-9.63203	413.196
226.0000	-9.8402	415.3
225.5000	-10.3393	417.437
225.0000	-11.1895	419.597
224.5000	-11.5335	421.787
224.0000	-11.9284	424.016
223.5000	-12.0769	426.26
223.0000	-12.2194	428.542
222.5000	-12.8275	430.847
222.0000	-13.2853	433.186
221.5000	-13.9794	435.548
221.0000	-15.5978	437.932
220.5000	-16.0723	440.348
220.0000	-16.4526	442.796
219.5000	-16.2582	445.291
219.0000	-16.1143	447.858
218.5000	-16.0745	450.488
218.0000	-16.9509	453.184
217.5000	-17.3418	455.976
217.0000	-17.1494	458.914
216.5000	-17.5622	462.019
216.0000	-17.3988	465.31
215.5000	-17.5359	468.772
215.0000	-17.2984	472.44
214.5000	-17.1357	476.352
214.0000	-16.921	480.586
213.5000	-16.7815	485.216
213.0000	-16.6885	490.302
212.5000	-15.5044	495.88
212.0000	-15.756	502.005
211.5000	-15.7639	508.737
211.0000	-15.8547	516.225
210.5000	-14.1625	524.607
210.0000	-12.3299	534.046
209.5000	-10.9748	544.813
209.0000	-10.7371	557.129
208.5000	-11.1737	571.369
208.0000	-10.937	587.744
207.5000	-8.83988	606.655
207.0000	-6.39841	628.444
206.5000	-5.4526	653.812
206.0000	-5.4259	683.367
205.5000	-3.76405	717.713
205.0000	-0.725679	757.341
204.5000	4.97813	801.849
204.0000	9.97857	849.956
203.5000	7.36687	898.241
203.0000	-3.22424	941.839
202.5000	-17.1127	975.602
202.0000	-26.6294	995.732
201.5000	-3.18146	1004.77
201.0000	-4.81546	1006.53
200.5000	-15.8563	1006.46
200.0000	-4.53726	1006.48
199.5000	-31.5648	1006.38
199.0000	-36.6014	1006.33
198.5000	-38.228	1006.34
198.0000	-13.2144	1006.42
197.5000	21.7945	1006.58
197.0000	17.3219	1006.58
196.5000	28.321	1006.6
196.0000	25.7644	1006.59
195.5000	4.86238	1006.56
195.0000	-18.8338	1006.52
194.5000	-41.947	1006.45
194.0000	-18.328	1006.48
193.5000	-24.3865	1006.5
193.0000	1.69343	1006.57
192.5000	-27.0486	1006.5
192.0000	-22.3015	1006.5
191.5000	-4.29575	1006.56
191.0000	4.86309	1006.57
190.5000	-8.2074	1006.52
190.0000	-20.9188	1006.38

##### Extended Information
[Comments]
Sample name	11 82  90 C NaCl
Comment
User
Division
Company	UB

[Detailed Information]
Creation date	16/12/2022 13:10

Data array type	Linear data array * 2
Horizontal axis	Wavelength [nm]
Vertical axis(1)	CD [mdeg]
Vertical axis(2)	HT [V]
Start	260 nm
End	190 nm
Data interval	0.5 nm
Data points	141     

[Measurement Information]
Instrument Name	J-815
Model Name	J-815
Serial No.	A009761168

Accessory	CDF-426S
Accessory S/N	A001861183
  Temperature	90.07 C
  Control Sonsor	Holder
  Monitor Sensor	Holder
  Start Mode	Start immediately
  Cell Length	10 mm

Measurement date	16/12/2022 13:10

Photometric Mode	CD, HT
Measure Range	260 - 190 nm
Data pitch	0.5 nm
Sensitivity	Standard
D.I.T.	2 sec
Bandwidth	1.00 nm
Start Mode	Immediately
Scanning Speed	50 nm/min
Baseline Correction	Baseline
Shutter Control	Auto
CD Detector	PMT
PMT Voltage	Auto
