# Supplementary material for: Single-chain dimers from de novo immunoglobulins as robust scaffolds for multiple binding loops
Source: Nat Commun. 2023 Sep 23;14:5939. doi: 10.1038/s41467-023-41717-5 (PMC10517939; doi:10.1038/s41467-023-41717-5)
Supplement: Supplementary file 6 — Source data [file 41467_2023_41717_MOESM6_ESM.zip › SuppFig14_EF2e+EF3a_20.txt]

TITLE	30 69 20C NaF
DATA TYPE	
ORIGIN	JASCO
OWNER	
DATE	22/12/16
TIME	11:04:30
SPECTROMETER/DATA SYSTEM	
LOCALE	1034
RESOLUTION	
DELTAX	-0.5
XUNITS	NANOMETERS
YUNITS	CD [mdeg]
Y2UNITS	HT [V]
FIRSTX	  260.0000
LASTX	  175.0000
NPOINTS	     171
FIRSTY	    -0.44117
MAXY	    23.98763
MINY	   -30.94101
XYDATA
260.0000	-0.441171	348.225
259.5000	-0.147811	348.717
259.0000	-0.128766	349.229
258.5000	-0.175108	349.749
258.0000	0.0771233	350.261
257.5000	0.223585	350.752
257.0000	0.161337	351.237
256.5000	0.133083	351.716
256.0000	-0.0617477	352.204
255.5000	0.00932465	352.689
255.0000	-0.0685486	353.177
254.5000	-0.0444466	353.665
254.0000	-0.273804	354.144
253.5000	-0.42083	354.633
253.0000	-0.694116	355.111
252.5000	-0.611799	355.592
252.0000	-0.321947	356.059
251.5000	-0.229259	356.515
251.0000	-0.0202019	356.97
250.5000	-0.130123	357.423
250.0000	-0.189495	357.876
249.5000	-0.215988	358.323
249.0000	-0.111518	358.763
248.5000	-0.0633804	359.21
248.0000	0.0879272	359.64
247.5000	-0.224361	360.073
247.0000	-0.28661	360.528
246.5000	-0.328663	361.032
246.0000	-0.298219	361.573
245.5000	-0.214413	362.107
245.0000	-0.102975	362.629
244.5000	-0.153468	363.156
244.0000	-0.203643	363.696
243.5000	-0.497136	364.262
243.0000	-0.43618	364.848
242.5000	-0.409745	365.469
242.0000	-0.380997	366.129
241.5000	-0.485461	366.81
241.0000	-0.494085	367.537
240.5000	-0.441379	368.298
240.0000	-0.712237	369.113
239.5000	-0.793051	369.97
239.0000	-1.16653	370.877
238.5000	-1.03168	371.822
238.0000	-1.01498	372.82
237.5000	-1.1757	373.853
237.0000	-1.47716	374.927
236.5000	-1.76929	376.052
236.0000	-1.86996	377.243
235.5000	-1.95046	378.508
235.0000	-2.16796	379.838
234.5000	-2.42774	381.23
234.0000	-2.79593	382.691
233.5000	-2.95903	384.229
233.0000	-3.01453	385.832
232.5000	-3.20161	387.473
232.0000	-3.37974	389.156
231.5000	-3.93302	390.894
231.0000	-4.53947	392.654
230.5000	-5.06114	394.415
230.0000	-5.69888	396.168
229.5000	-6.17168	398.024
229.0000	-6.57364	400.012
228.5000	-7.18135	402.102
228.0000	-7.62035	404.175
227.5000	-8.26819	406.2
227.0000	-8.68966	408.209
226.5000	-9.16187	410.25
226.0000	-10.0815	412.334
225.5000	-11.0528	414.464
225.0000	-11.7091	416.613
224.5000	-12.0816	418.787
224.0000	-12.497	420.998
223.5000	-13.1162	423.232
223.0000	-14.2158	425.506
222.5000	-15.0121	427.805
222.0000	-15.5916	430.126
221.5000	-16.3098	432.454
221.0000	-16.7997	434.775
220.5000	-17.2225	437.111
220.0000	-17.61	439.449
219.5000	-17.804	441.82
219.0000	-18.237	444.216
218.5000	-18.5699	446.651
218.0000	-19.2744	449.124
217.5000	-19.6061	451.628
217.0000	-19.7829	454.183
216.5000	-19.7949	456.818
216.0000	-20.1368	459.543
215.5000	-20.4349	462.347
215.0000	-20.0362	465.234
214.5000	-19.5332	468.214
214.0000	-18.5798	471.326
213.5000	-17.9958	474.631
213.0000	-17.9574	478.117
212.5000	-17.4355	481.784
212.0000	-17.1826	485.592
211.5000	-17.11	489.521
211.0000	-16.7368	493.601
210.5000	-16.1598	497.865
210.0000	-15.2947	502.37
209.5000	-14.0202	507.198
209.0000	-13.0686	512.394
208.5000	-11.5581	518.03
208.0000	-9.64181	524.093
207.5000	-7.97314	530.589
207.0000	-6.788	537.542
206.5000	-5.17074	545.043
206.0000	-3.24797	553.138
205.5000	-1.15751	561.847
205.0000	0.798138	571.187
204.5000	3.447	581.144
204.0000	5.71527	591.712
203.5000	8.88972	602.926
203.0000	10.4725	614.751
202.5000	11.378	627.189
202.0000	12.2206	640.209
201.5000	13.3276	653.785
201.0000	12.8835	667.923
200.5000	12.3848	682.662
200.0000	12.7255	697.852
199.5000	15.0212	713.542
199.0000	14.0237	729.691
198.5000	15.3666	746.311
198.0000	12.7127	763.256
197.5000	16.7912	780.35
197.0000	12.3078	797.365
196.5000	10.2474	814.155
196.0000	7.37056	830.32
195.5000	14.7082	845.398
195.0000	23.8393	858.981
194.5000	23.9876	870.976
194.0000	21.5486	881.643
193.5000	17.5567	891.155
193.0000	17.7633	899.569
192.5000	16.2399	906.817
192.0000	6.41798	913.018
191.5000	3.45801	918.618
191.0000	0.522047	923.646
190.5000	8.24327	927.951
190.0000	10.6579	931.646
189.5000	7.60994	935.208
189.0000	2.86201	938.884
188.5000	0.512457	942.311
188.0000	9.36856	945.437
187.5000	9.40827	949.101
187.0000	15.5627	953.952
186.5000	5.16324	959.335
186.0000	-4.68698	965.132
185.5000	-11.7082	971.726
185.0000	-13.6241	979.185
184.5000	-11.912	987.115
184.0000	-12.3087	994.655
183.5000	-20.0963	1000.33
183.0000	-22.4497	1004.27
182.5000	-23.4857	1005.83
182.0000	-24.0188	1006.02
181.5000	-30.941	1006.01
181.0000	-24.5156	1005.99
180.5000	-18.5846	1005.99
180.0000	-3.89111	1006
179.5000	10.4283	1006.08
179.0000	15.1025	1006.07
178.5000	17.8094	1006.09
178.0000	4.34371	1006.07
177.5000	-7.77679	1006.1
177.0000	2.64181	1006.13
176.5000	-5.69911	1006.1
176.0000	-5.32031	1005.99
175.5000	-12.007	1005.96
175.0000	-25.7985	1005.9

##### Extended Information
[Comments]
Sample name	30 69 20C NaF
Comment
User
Division
Company	UB

[Detailed Information]
Creation date	16/12/2022 12:04

Data array type	Linear data array * 2
Horizontal axis	Wavelength [nm]
Vertical axis(1)	CD [mdeg]
Vertical axis(2)	HT [V]
Start	260 nm
End	175 nm
Data interval	0.5 nm
Data points	171     

[Measurement Information]
Instrument Name	J-815
Model Name	J-815
Serial No.	A009761168

Accessory	CDF-426S
Accessory S/N	A001861183
  Temperature	20.04 C
  Control Sonsor	Holder
  Monitor Sensor	Holder
  Start Mode	Start immediately
  Cell Length	10 mm

Measurement date	16/12/2022 12:04

Photometric Mode	CD, HT
Measure Range	260 - 175 nm
Data pitch	0.5 nm
Sensitivity	Standard
D.I.T.	2 sec
Bandwidth	1.00 nm
Start Mode	Immediately
Scanning Speed	50 nm/min
Baseline Correction	Baseline
Shutter Control	Auto
CD Detector	PMT
PMT Voltage	Auto
Accumulations	2
