# Supplementary material for: Single-chain dimers from de novo immunoglobulins as robust scaffolds for multiple binding loops
Source: Nat Commun. 2023 Sep 23;14:5939. doi: 10.1038/s41467-023-41717-5 (PMC10517939; doi:10.1038/s41467-023-41717-5)
Supplement: Supplementary file 6 — Source data [file 41467_2023_41717_MOESM6_ESM.zip › SuppFig14_EF2e+EF3a_40.txt]

TITLE	30 69 40C NaF
DATA TYPE	
ORIGIN	JASCO
OWNER	
DATE	22/12/16
TIME	11:10:33
SPECTROMETER/DATA SYSTEM	
LOCALE	1034
RESOLUTION	
DELTAX	-0.5
XUNITS	NANOMETERS
YUNITS	CD [mdeg]
Y2UNITS	HT [V]
FIRSTX	  260.0000
LASTX	  175.0000
NPOINTS	     171
FIRSTY	    -0.06249
MAXY	    40.79256
MINY	   -19.97050
XYDATA
260.0000	-0.0624893	348.54
259.5000	-0.153505	349.039
259.0000	-0.220876	349.557
258.5000	-0.204441	350.077
258.0000	-0.0244461	350.587
257.5000	0.181915	351.08
257.0000	0.102147	351.566
256.5000	0.0557587	352.053
256.0000	-0.0968765	352.546
255.5000	-0.100615	353.043
255.0000	-0.115734	353.541
254.5000	-0.168859	354.039
254.0000	-0.369639	354.522
253.5000	-0.523251	355.009
253.0000	-0.561581	355.485
252.5000	-0.310274	355.96
252.0000	-0.0310799	356.424
251.5000	0.192091	356.884
251.0000	0.195915	357.348
250.5000	-0.00673065	357.812
250.0000	-0.0617302	358.272
249.5000	-0.128626	358.727
249.0000	-0.111113	359.175
248.5000	-0.246533	359.627
248.0000	-0.283609	360.063
247.5000	-0.488516	360.499
247.0000	-0.600023	360.966
246.5000	-0.69877	361.473
246.0000	-0.69556	362.017
245.5000	-0.475531	362.55
245.0000	-0.0495338	363.082
244.5000	-0.0958969	363.626
244.0000	-0.206244	364.177
243.5000	-0.626684	364.757
243.0000	-0.596768	365.349
242.5000	-0.498475	365.98
242.0000	-0.371306	366.646
241.5000	-0.685974	367.341
241.0000	-0.789239	368.074
240.5000	-0.786693	368.847
240.0000	-1.08131	369.667
239.5000	-1.21995	370.543
239.0000	-1.48418	371.465
238.5000	-1.42508	372.431
238.0000	-1.27811	373.441
237.5000	-1.31975	374.488
237.0000	-1.2805	375.591
236.5000	-1.61857	376.74
236.0000	-1.7981	377.963
235.5000	-1.84452	379.253
235.0000	-2.1874	380.604
234.5000	-2.46932	382.017
234.0000	-2.91085	383.5
233.5000	-3.18661	385.056
233.0000	-3.36095	386.675
232.5000	-3.6142	388.328
232.0000	-4.0397	390.022
231.5000	-4.14274	391.775
231.0000	-4.59612	393.554
230.5000	-4.98766	395.336
230.0000	-5.70288	397.101
229.5000	-6.34103	398.969
229.0000	-6.96818	400.968
228.5000	-7.66149	403.07
228.0000	-8.48578	405.155
227.5000	-8.87798	407.197
227.0000	-9.1436	409.229
226.5000	-9.52156	411.299
226.0000	-10.3478	413.406
225.5000	-11.2563	415.553
225.0000	-11.9632	417.721
224.5000	-12.0851	419.904
224.0000	-12.7765	422.121
223.5000	-13.5639	424.357
223.0000	-14.7074	426.634
222.5000	-15.5179	428.939
222.0000	-15.8496	431.262
221.5000	-16.2146	433.597
221.0000	-16.5609	435.924
220.5000	-17.0074	438.273
220.0000	-17.3244	440.637
219.5000	-17.7779	443.034
219.0000	-18.1723	445.454
218.5000	-19.0556	447.905
218.0000	-19.5646	450.381
217.5000	-19.9705	452.892
217.0000	-19.8087	455.46
216.5000	-19.7515	458.118
216.0000	-19.5499	460.866
215.5000	-19.2726	463.703
215.0000	-18.9086	466.616
214.5000	-18.8362	469.629
214.0000	-19.0287	472.778
213.5000	-18.829	476.119
213.0000	-18.372	479.653
212.5000	-17.4384	483.375
212.0000	-17.17	487.253
211.5000	-16.6075	491.276
211.0000	-16.3265	495.456
210.5000	-15.7316	499.852
210.0000	-14.935	504.512
209.5000	-13.7439	509.519
209.0000	-13.0664	514.91
208.5000	-12.2239	520.744
208.0000	-10.6133	527.018
207.5000	-8.32537	533.744
207.0000	-6.44634	540.94
206.5000	-4.20886	548.699
206.0000	-2.89501	557.065
205.5000	-1.28705	566.058
205.0000	0.248485	575.682
204.5000	1.89657	585.916
204.0000	4.66251	596.763
203.5000	6.14515	608.241
203.0000	6.87272	620.336
202.5000	7.22422	633.054
202.0000	9.18628	646.361
201.5000	11.2024	660.233
201.0000	12.5491	674.647
200.5000	16.675	689.651
200.0000	20.1788	705.062
199.5000	20.3526	720.921
199.0000	19.2242	737.128
198.5000	15.2698	753.692
198.0000	13.8231	770.469
197.5000	9.46962	787.298
197.0000	10.69	804.036
196.5000	10.4638	820.471
196.0000	8.68335	836.167
195.5000	11.2022	850.74
195.0000	13.5651	863.934
194.5000	15.7073	875.747
194.0000	15.386	886.298
193.5000	19.9252	895.701
193.0000	21.2915	904.064
192.5000	21.2678	911.453
192.0000	18.3593	917.969
191.5000	15.0175	923.826
191.0000	4.53484	929.033
190.5000	-0.847559	933.729
190.0000	-0.78737	938.037
189.5000	-4.94609	942.077
189.0000	-3.97136	946.142
188.5000	3.53223	950.291
188.0000	-3.79178	954.462
187.5000	-2.02212	959.016
187.0000	-2.17131	964.004
186.5000	-4.82788	969.481
186.0000	-0.956345	975.463
185.5000	0.408847	981.924
185.0000	-12.4702	988.727
184.5000	-10.01	995.494
184.0000	-11.642	1001.07
183.5000	-6.5602	1004.51
183.0000	-5.5051	1006.01
182.5000	0.895276	1006.2
182.0000	-11.1368	1006.13
181.5000	-17.4868	1006.13
181.0000	-0.696867	1006.18
180.5000	10.8319	1006.21
180.0000	40.7926	1006.27
179.5000	20.4386	1006.2
179.0000	6.27009	1006.1
178.5000	7.49803	1006.1
178.0000	13.1216	1006.15
177.5000	31.905	1006.29
177.0000	37.3281	1006.3
176.5000	27.5136	1006.28
176.0000	31.6593	1006.22
175.5000	12.7044	1006.16
175.0000	7.9185	1006.15

##### Extended Information
[Comments]
Sample name	30 69 40C NaF
Comment
User
Division
Company	UB

[Detailed Information]
Creation date	16/12/2022 12:10

Data array type	Linear data array * 2
Horizontal axis	Wavelength [nm]
Vertical axis(1)	CD [mdeg]
Vertical axis(2)	HT [V]
Start	260 nm
End	175 nm
Data interval	0.5 nm
Data points	171     

[Measurement Information]
Instrument Name	J-815
Model Name	J-815
Serial No.	A009761168

Accessory	CDF-426S
Accessory S/N	A001861183
  Temperature	40.03 C
  Control Sonsor	Holder
  Monitor Sensor	Holder
  Start Mode	Start immediately
  Cell Length	10 mm

Measurement date	16/12/2022 12:10

Photometric Mode	CD, HT
Measure Range	260 - 175 nm
Data pitch	0.5 nm
Sensitivity	Standard
D.I.T.	2 sec
Bandwidth	1.00 nm
Start Mode	Immediately
Scanning Speed	50 nm/min
Baseline Correction	Baseline
Shutter Control	Auto
CD Detector	PMT
PMT Voltage	Auto
Accumulations	2
