# Supplementary material for: Single-chain dimers from de novo immunoglobulins as robust scaffolds for multiple binding loops
Source: Nat Commun. 2023 Sep 23;14:5939. doi: 10.1038/s41467-023-41717-5 (PMC10517939; doi:10.1038/s41467-023-41717-5)
Supplement: Supplementary file 6 — Source data [file 41467_2023_41717_MOESM6_ESM.zip › SuppFig14_EF2e+EF3a_60.txt]

TITLE	30 69 60C NaF
DATA TYPE	
ORIGIN	JASCO
OWNER	
DATE	22/12/16
TIME	11:14:16
SPECTROMETER/DATA SYSTEM	
LOCALE	1034
RESOLUTION	
DELTAX	-0.5
XUNITS	NANOMETERS
YUNITS	CD [mdeg]
Y2UNITS	HT [V]
FIRSTX	  260.0000
LASTX	  175.0000
NPOINTS	     171
FIRSTY	    -0.10318
MAXY	    38.99363
MINY	   -95.39575
XYDATA
260.0000	-0.103175	348.893
259.5000	-0.0709099	349.395
259.0000	-0.264758	349.907
258.5000	-0.342515	350.426
258.0000	-0.0544312	350.947
257.5000	0.0425499	351.446
257.0000	0.167422	351.937
256.5000	0.117849	352.422
256.0000	-0.0742783	352.911
255.5000	0.0312561	353.412
255.0000	-0.0570778	353.908
254.5000	-0.0500641	354.406
254.0000	-0.583794	354.892
253.5000	-1.02386	355.392
253.0000	-1.12853	355.874
252.5000	-0.774741	356.357
252.0000	-0.251743	356.825
251.5000	-0.0964973	357.293
251.0000	-0.172956	357.763
250.5000	-0.544539	358.229
250.0000	-0.486182	358.693
249.5000	-0.463306	359.155
249.0000	-0.355975	359.607
248.5000	-0.540185	360.066
248.0000	-0.711428	360.504
247.5000	-0.662803	360.949
247.0000	-0.873809	361.424
246.5000	-0.841558	361.938
246.0000	-0.866689	362.491
245.5000	-0.681055	363.038
245.0000	-0.329826	363.58
244.5000	-0.397735	364.126
244.0000	-0.374779	364.69
243.5000	-0.830238	365.281
243.0000	-0.837395	365.889
242.5000	-0.849868	366.536
242.0000	-0.608926	367.219
241.5000	-0.780714	367.931
241.0000	-0.839793	368.68
240.5000	-1.11344	369.466
240.0000	-1.04244	370.309
239.5000	-1.17248	371.206
239.0000	-1.67886	372.144
238.5000	-1.97127	373.125
238.0000	-2.03645	374.152
237.5000	-2.15764	375.221
237.0000	-2.30927	376.344
236.5000	-2.80946	377.52
236.0000	-2.99818	378.77
235.5000	-2.80687	380.085
235.0000	-2.90009	381.452
234.5000	-2.83352	382.884
234.0000	-3.37545	384.382
233.5000	-3.6804	385.961
233.0000	-4.18305	387.603
232.5000	-4.16035	389.27
232.0000	-4.42894	390.976
231.5000	-4.79848	392.727
231.0000	-5.49629	394.5
230.5000	-5.84453	396.277
230.0000	-6.16379	398.049
229.5000	-6.7648	399.918
229.0000	-7.3138	401.924
228.5000	-8.13901	404.026
228.0000	-8.43377	406.124
227.5000	-9.05279	408.179
227.0000	-9.33051	410.224
226.5000	-9.89034	412.298
226.0000	-10.351	414.405
225.5000	-11.1059	416.551
225.0000	-12.1044	418.717
224.5000	-12.4681	420.904
224.0000	-13.2541	423.131
223.5000	-13.7607	425.374
223.0000	-14.561	427.656
222.5000	-15.4242	429.956
222.0000	-15.734	432.275
221.5000	-16.3399	434.614
221.0000	-17.2873	436.945
220.5000	-17.7266	439.304
220.0000	-18.2981	441.668
219.5000	-18.0915	444.077
219.0000	-17.4068	446.506
218.5000	-17.9966	448.972
218.0000	-18.3161	451.466
217.5000	-18.7987	454.007
217.0000	-19.395	456.602
216.5000	-19.0437	459.295
216.0000	-19.5007	462.077
215.5000	-19.2147	464.941
215.0000	-19.0786	467.882
214.5000	-18.7122	470.924
214.0000	-18.5122	474.112
213.5000	-18.0354	477.51
213.0000	-16.9579	481.122
212.5000	-16.6313	484.926
212.0000	-16.1792	488.918
211.5000	-15.6987	493.061
211.0000	-15.7194	497.377
210.5000	-14.7977	501.93
210.0000	-13.4515	506.761
209.5000	-12.8042	511.964
209.0000	-11.2351	517.569
208.5000	-10.2571	523.642
208.0000	-8.58905	530.158
207.5000	-6.82238	537.147
207.0000	-5.36576	544.618
206.5000	-3.69781	552.664
206.0000	-2.59038	561.323
205.5000	-0.0703087	570.612
205.0000	1.19651	580.529
204.5000	3.73806	591.045
204.0000	4.80206	602.149
203.5000	6.52552	613.903
203.0000	7.89022	626.295
202.5000	8.03025	639.335
202.0000	10.3793	652.967
201.5000	9.81835	667.17
201.0000	10.666	681.894
200.5000	11.7401	697.194
200.0000	9.86128	712.85
199.5000	11.5911	728.976
199.0000	12.2087	745.417
198.5000	11.8324	762.075
198.0000	6.45158	778.687
197.5000	5.14512	795.142
197.0000	4.62439	811.266
196.5000	13.3553	826.97
196.0000	13.4123	841.797
195.5000	9.93253	855.469
195.0000	7.9455	867.697
194.5000	2.29905	878.492
194.0000	-0.188383	887.947
193.5000	-2.09119	896.301
193.0000	2.67847	903.82
192.5000	3.68446	910.697
192.0000	-0.269413	916.931
191.5000	-0.74709	922.671
191.0000	1.40333	927.986
190.5000	10.9374	932.951
190.0000	19.9099	937.733
189.5000	6.91511	942.43
189.0000	6.42908	947.253
188.5000	-1.85904	951.958
188.0000	9.53377	956.852
187.5000	5.67475	961.876
187.0000	-11.5855	967.101
186.5000	-32.8685	972.788
186.0000	-26.0925	978.557
185.5000	-16.5961	984.29
185.0000	1.51446	989.901
184.5000	9.15161	994.734
184.0000	-1.76599	998.762
183.5000	-4.38766	1001.82
183.0000	-11.1046	1003.91
182.5000	-12.635	1005.21
182.0000	-26.0735	1005.81
181.5000	-36.9842	1006.08
181.0000	-24.5163	1006.23
180.5000	6.60068	1006.34
180.0000	19.3989	1006.33
179.5000	19.3569	1006.32
179.0000	-16.1401	1006.11
178.5000	-41.5992	1006
178.0000	-92.5015	1005.78
177.5000	-95.3958	1005.88
177.0000	-78.409	1005.56
176.5000	-36.4364	1004.93
176.0000	32.1987	1004
175.5000	38.9936	1002.96
175.0000	35.8316	1002.19

##### Extended Information
[Comments]
Sample name	30 69 60C NaF
Comment
User
Division
Company	UB

[Detailed Information]
Creation date	16/12/2022 12:14

Data array type	Linear data array * 2
Horizontal axis	Wavelength [nm]
Vertical axis(1)	CD [mdeg]
Vertical axis(2)	HT [V]
Start	260 nm
End	175 nm
Data interval	0.5 nm
Data points	171     

[Measurement Information]
Instrument Name	J-815
Model Name	J-815
Serial No.	A009761168

Accessory	CDF-426S
Accessory S/N	A001861183
  Temperature	60.03 C
  Control Sonsor	Holder
  Monitor Sensor	Holder
  Start Mode	Start immediately
  Cell Length	10 mm

Measurement date	16/12/2022 12:14

Photometric Mode	CD, HT
Measure Range	260 - 175 nm
Data pitch	0.5 nm
Sensitivity	Standard
D.I.T.	2 sec
Bandwidth	1.00 nm
Start Mode	Immediately
Scanning Speed	50 nm/min
Baseline Correction	Baseline
Shutter Control	Auto
CD Detector	PMT
PMT Voltage	Auto
