# Supplementary material for: Single-chain dimers from de novo immunoglobulins as robust scaffolds for multiple binding loops
Source: Nat Commun. 2023 Sep 23;14:5939. doi: 10.1038/s41467-023-41717-5 (PMC10517939; doi:10.1038/s41467-023-41717-5)
Supplement: Supplementary file 6 — Source data [file 41467_2023_41717_MOESM6_ESM.zip › SuppFig14_EF2e+EF3a_80.txt]

TITLE	30 69 80C NaF
DATA TYPE	
ORIGIN	JASCO
OWNER	
DATE	22/12/16
TIME	11:18:10
SPECTROMETER/DATA SYSTEM	
LOCALE	1034
RESOLUTION	
DELTAX	-0.5
XUNITS	NANOMETERS
YUNITS	CD [mdeg]
Y2UNITS	HT [V]
FIRSTX	  260.0000
LASTX	  175.0000
NPOINTS	     171
FIRSTY	    -0.25932
MAXY	    38.39783
MINY	   -36.16509
XYDATA
260.0000	-0.259323	349.493
259.5000	-0.0881035	350.01
259.0000	-0.180647	350.531
258.5000	-0.129459	351.057
258.0000	0.123824	351.572
257.5000	0.241302	352.078
257.0000	0.107292	352.578
256.5000	0.12712	353.076
256.0000	-0.167392	353.585
255.5000	0.0269119	354.092
255.0000	0.0685173	354.598
254.5000	0.197368	355.099
254.0000	0.0569771	355.592
253.5000	-0.181696	356.095
253.0000	-0.176621	356.582
252.5000	0.0119255	357.077
252.0000	0.285995	357.558
251.5000	0.0947472	358.034
251.0000	0.090995	358.513
250.5000	-0.40065	358.993
250.0000	-0.192178	359.468
249.5000	-0.336044	359.939
249.0000	-0.00434036	360.398
248.5000	-0.103303	360.866
248.0000	-0.408265	361.323
247.5000	-0.696967	361.785
247.0000	-1.03106	362.273
246.5000	-0.929501	362.801
246.0000	-0.955291	363.367
245.5000	-0.886879	363.926
245.0000	-0.576707	364.485
244.5000	-0.682461	365.047
244.0000	-0.834352	365.631
243.5000	-1.1384	366.248
243.0000	-0.991149	366.885
242.5000	-0.982851	367.553
242.0000	-1.02866	368.252
241.5000	-1.30593	368.978
241.0000	-1.1226	369.747
240.5000	-1.2806	370.56
240.0000	-1.19598	371.427
239.5000	-1.4766	372.347
239.0000	-1.51368	373.319
238.5000	-1.67281	374.323
238.0000	-1.97705	375.377
237.5000	-2.25868	376.473
237.0000	-2.40202	377.632
236.5000	-2.73081	378.843
236.0000	-3.025	380.121
235.5000	-3.09915	381.465
235.0000	-3.27523	382.863
234.5000	-3.53757	384.32
234.0000	-3.75238	385.838
233.5000	-3.9624	387.419
233.0000	-4.41665	389.052
232.5000	-4.6611	390.717
232.0000	-4.67871	392.42
231.5000	-4.80721	394.183
231.0000	-5.52165	395.964
230.5000	-6.16751	397.746
230.0000	-6.91366	399.516
229.5000	-7.14426	401.378
229.0000	-7.18641	403.372
228.5000	-7.95448	405.463
228.0000	-8.48276	407.552
227.5000	-9.18491	409.602
227.0000	-9.73832	411.65
226.5000	-10.388	413.722
226.0000	-10.8859	415.832
225.5000	-11.6601	417.982
225.0000	-12.3348	420.162
224.5000	-12.8214	422.358
224.0000	-13.6438	424.593
223.5000	-14.3563	426.838
223.0000	-15.3099	429.132
222.5000	-15.8793	431.445
222.0000	-15.8569	433.776
221.5000	-16.2899	436.113
221.0000	-16.649	438.45
220.5000	-17.0184	440.819
220.0000	-17.0423	443.215
219.5000	-17.6987	445.648
219.0000	-17.3542	448.116
218.5000	-17.5753	450.618
218.0000	-17.9504	453.151
217.5000	-18.1533	455.728
217.0000	-18.7139	458.365
216.5000	-18.4596	461.102
216.0000	-18.6013	463.93
215.5000	-18.3454	466.837
215.0000	-18.5688	469.841
214.5000	-18.3997	472.963
214.0000	-18.2241	476.251
213.5000	-18.0954	479.737
213.0000	-17.8348	483.431
212.5000	-17.5592	487.339
212.0000	-16.7665	491.453
211.5000	-16.3422	495.737
211.0000	-16.362	500.229
210.5000	-16.2041	504.971
210.0000	-14.9702	510.018
209.5000	-13.3958	515.463
209.0000	-11.5781	521.32
208.5000	-10.5271	527.657
208.0000	-7.88655	534.471
207.5000	-5.53354	541.768
207.0000	-4.57677	549.561
206.5000	-1.87905	557.933
206.0000	-1.66005	566.906
205.5000	-0.855366	576.505
205.0000	-1.56726	586.708
204.5000	0.88586	597.53
204.0000	3.27828	608.951
203.5000	5.50721	621.007
203.0000	6.59066	633.695
202.5000	7.25674	646.993
202.0000	8.68387	660.907
201.5000	8.57897	675.39
201.0000	9.0076	690.423
200.5000	12.0131	706.023
200.0000	14.8228	721.987
199.5000	17.955	738.373
199.0000	16.1388	755.003
198.5000	14.6574	771.792
198.0000	13.0995	788.523
197.5000	12.2993	804.991
197.0000	14.6052	821.053
196.5000	15.3383	836.582
196.0000	13.2869	851.242
195.5000	9.24309	864.649
195.0000	7.37841	876.664
194.5000	-4.92185	887.236
194.0000	-0.218439	896.58
193.5000	-1.88578	904.819
193.0000	-2.65701	912.163
192.5000	-2.27748	918.839
192.0000	-19.5713	924.93
191.5000	-13.4845	930.748
191.0000	-8.46344	936.198
190.5000	-6.19517	941.369
190.0000	2.02971	946.415
189.5000	-7.71515	951.351
189.0000	-13.8427	956.39
188.5000	-20.5977	961.402
188.0000	-21.3141	966.396
187.5000	-13.477	971.576
187.0000	-6.65658	976.978
186.5000	3.41856	982.274
186.0000	15.0174	987.252
185.5000	2.94787	991.632
185.0000	-14.2923	995.416
184.5000	-32.0904	998.429
184.0000	-15.7388	1000.75
183.5000	5.74641	1002.26
183.0000	17.4445	1002.98
182.5000	11.7301	1003.29
182.0000	15.8178	1003.47
181.5000	-2.45579	1003.36
181.0000	-12.8433	1003.19
180.5000	-36.1651	1002.81
180.0000	-18.0473	1002.42
179.5000	-18.135	1001.93
179.0000	25.1486	1001.64
178.5000	38.3978	1001.34
178.0000	35.7295	1000.81
177.5000	10.9632	1000.24
177.0000	1.6444	999.73
176.5000	-7.14952	999.251
176.0000	8.25603	998.745
175.5000	3.97511	998.278
175.0000	-6.99657	997.78

##### Extended Information
[Comments]
Sample name	30 69 80C NaF
Comment
User
Division
Company	UB

[Detailed Information]
Creation date	16/12/2022 12:18

Data array type	Linear data array * 2
Horizontal axis	Wavelength [nm]
Vertical axis(1)	CD [mdeg]
Vertical axis(2)	HT [V]
Start	260 nm
End	175 nm
Data interval	0.5 nm
Data points	171     

[Measurement Information]
Instrument Name	J-815
Model Name	J-815
Serial No.	A009761168

Accessory	CDF-426S
Accessory S/N	A001861183
  Temperature	80.02 C
  Control Sonsor	Holder
  Monitor Sensor	Holder
  Start Mode	Start immediately
  Cell Length	10 mm

Measurement date	16/12/2022 12:18

Photometric Mode	CD, HT
Measure Range	260 - 175 nm
Data pitch	0.5 nm
Sensitivity	Standard
D.I.T.	2 sec
Bandwidth	1.00 nm
Start Mode	Immediately
Scanning Speed	50 nm/min
Baseline Correction	Baseline
Shutter Control	Auto
CD Detector	PMT
PMT Voltage	Auto
