# Supplementary material for: Single-chain dimers from de novo immunoglobulins as robust scaffolds for multiple binding loops
Source: Nat Commun. 2023 Sep 23;14:5939. doi: 10.1038/s41467-023-41717-5 (PMC10517939; doi:10.1038/s41467-023-41717-5)
Supplement: Supplementary file 6 — Source data [file 41467_2023_41717_MOESM6_ESM.zip › SuppFig14_EF2e+EF3a_90.txt]

TITLE	30 69 90C NaF
DATA TYPE	
ORIGIN	JASCO
OWNER	
DATE	22/12/16
TIME	11:21:25
SPECTROMETER/DATA SYSTEM	
LOCALE	1034
RESOLUTION	
DELTAX	-0.5
XUNITS	NANOMETERS
YUNITS	CD [mdeg]
Y2UNITS	HT [V]
FIRSTX	  260.0000
LASTX	  175.0000
NPOINTS	     171
FIRSTY	    -0.48428
MAXY	    48.34199
MINY	   -38.79926
XYDATA
260.0000	-0.484285	350.379
259.5000	-0.215247	350.9
259.0000	-0.245216	351.434
258.5000	-0.482963	351.974
258.0000	-0.289505	352.506
257.5000	-0.477096	353.022
257.0000	-0.28329	353.53
256.5000	-0.501879	354.036
256.0000	-0.621306	354.551
255.5000	-0.410645	355.069
255.0000	-0.166708	355.588
254.5000	-0.092392	356.108
254.0000	-0.356814	356.611
253.5000	-0.618486	357.129
253.0000	-0.876165	357.629
252.5000	-0.646848	358.139
252.0000	-0.498267	358.644
251.5000	-0.530798	359.146
251.0000	-0.375259	359.642
250.5000	-0.283545	360.129
250.0000	-0.0719208	360.605
249.5000	-0.330921	361.082
249.0000	-0.415676	361.558
248.5000	-0.630143	362.041
248.0000	-0.678326	362.507
247.5000	-0.955485	362.981
247.0000	-0.976878	363.478
246.5000	-0.99315	364.024
246.0000	-0.749465	364.604
245.5000	-0.775992	365.181
245.0000	-0.50628	365.752
244.5000	-0.406348	366.331
244.0000	-0.634528	366.924
243.5000	-1.28306	367.552
243.0000	-1.42355	368.202
242.5000	-1.46434	368.891
242.0000	-1.05263	369.617
241.5000	-0.996117	370.364
241.0000	-0.91678	371.146
240.5000	-1.08625	371.966
240.0000	-1.25032	372.853
239.5000	-1.58586	373.788
239.0000	-2.19801	374.775
238.5000	-2.11512	375.799
238.0000	-2.31253	376.869
237.5000	-1.74872	378.005
237.0000	-1.98402	379.172
236.5000	-2.2714	380.402
236.0000	-2.70679	381.701
235.5000	-2.89472	383.063
235.0000	-3.41097	384.479
234.5000	-3.46559	385.954
234.0000	-4.0287	387.492
233.5000	-3.98927	389.09
233.0000	-4.204	390.743
232.5000	-4.77742	392.418
232.0000	-5.34995	394.135
231.5000	-5.59239	395.907
231.0000	-5.66811	397.698
230.5000	-6.29454	399.475
230.0000	-6.41771	401.239
229.5000	-6.94164	403.097
229.0000	-7.17356	405.088
228.5000	-7.88129	407.182
228.0000	-8.61159	409.277
227.5000	-9.52337	411.346
227.0000	-9.85061	413.407
226.5000	-10.1957	415.487
226.0000	-10.8386	417.599
225.5000	-11.314	419.749
225.0000	-11.8182	421.929
224.5000	-12.2213	424.135
224.0000	-13.4348	426.372
223.5000	-14.6157	428.627
223.0000	-15.8064	430.909
222.5000	-16.2939	433.225
222.0000	-16.7789	435.551
221.5000	-16.6451	437.895
221.0000	-16.8848	440.307
220.5000	-16.7293	442.696
220.0000	-16.8248	445.105
219.5000	-16.9955	447.491
219.0000	-17.0599	449.968
218.5000	-17.4384	452.483
218.0000	-18.144	455.033
217.5000	-18.4596	457.629
217.0000	-18.8007	460.288
216.5000	-18.6799	463.052
216.0000	-18.4999	465.909
215.5000	-18.058	468.86
215.0000	-18.1649	471.907
214.5000	-18.3474	475.072
214.0000	-18.0478	478.398
213.5000	-18.5751	481.924
213.0000	-17.5182	485.684
212.5000	-16.4815	489.565
212.0000	-15.086	493.424
211.5000	-14.0657	497.458
211.0000	-13.8803	501.72
210.5000	-13.1324	506.561
210.0000	-12.8527	511.727
209.5000	-11.9984	517.285
209.0000	-11.1677	523.256
208.5000	-8.69852	529.711
208.0000	-6.55557	536.623
207.5000	-4.92377	544.009
207.0000	-3.61506	551.88
206.5000	-3.72052	560.297
206.0000	-2.54667	569.298
205.5000	0.0356178	578.89
205.0000	1.86205	589.061
204.5000	4.34789	599.777
204.0000	5.89541	611.014
203.5000	7.36659	622.802
203.0000	6.69413	635.133
202.5000	4.42109	647.958
202.0000	3.98165	661.248
201.5000	7.28891	674.934
201.0000	6.32378	688.934
200.5000	8.42995	703.254
200.0000	7.59235	717.605
199.5000	9.53524	732.021
199.0000	8.42048	746.234
198.5000	11.3425	760.125
198.0000	8.17273	773.48
197.5000	5.89548	786.119
197.0000	8.53564	797.925
196.5000	8.71559	808.847
196.0000	11.8014	818.665
195.5000	4.76641	827.134
195.0000	-2.95852	834.351
194.5000	-4.20569	840.458
194.0000	-7.61196	845.638
193.5000	-2.75607	849.928
193.0000	-7.34225	853.476
192.5000	-1.87974	856.618
192.0000	0.943436	859.531
191.5000	2.40261	862.101
191.0000	-2.77204	864.146
190.5000	-5.88074	865.913
190.0000	-11.2841	867.782
189.5000	-6.99262	870.11
189.0000	-7.43981	872.747
188.5000	-6.84033	875.523
188.0000	-6.07433	878.466
187.5000	-1.43653	881.768
187.0000	-2.87414	885.68
186.5000	-11.0729	889.908
186.0000	-26.7144	894.779
185.5000	-23.6107	900.763
185.0000	-2.29879	908.055
184.5000	13.3687	916.287
184.0000	7.2091	925.622
183.5000	12.4892	936.216
183.0000	14.3138	948.143
182.5000	3.88673	961.043
182.0000	-17.7628	973.596
181.5000	-27.2943	984.706
181.0000	-26.3278	993.033
180.5000	5.26528	998.328
180.0000	47.7923	1001.46
179.5000	20.5685	1002.86
179.0000	48.342	1003.97
178.5000	25.1223	1004.54
178.0000	-7.13809	1004.52
177.5000	-38.7993	1004.12
177.0000	-35.6814	1003.4
176.5000	-18.3587	1002.91
176.0000	38.5946	1002.8
175.5000	22.4393	1002.78
175.0000	15.831	1002.75

##### Extended Information
[Comments]
Sample name	30 69 90C NaF
Comment
User
Division
Company	UB

[Detailed Information]
Creation date	16/12/2022 12:21

Data array type	Linear data array * 2
Horizontal axis	Wavelength [nm]
Vertical axis(1)	CD [mdeg]
Vertical axis(2)	HT [V]
Start	260 nm
End	175 nm
Data interval	0.5 nm
Data points	171     

[Measurement Information]
Instrument Name	J-815
Model Name	J-815
Serial No.	A009761168

Accessory	CDF-426S
Accessory S/N	A001861183
  Temperature	89.98 C
  Control Sonsor	Holder
  Monitor Sensor	Holder
  Start Mode	Start immediately
  Cell Length	10 mm

Measurement date	16/12/2022 12:21

Photometric Mode	CD, HT
Measure Range	260 - 175 nm
Data pitch	0.5 nm
Sensitivity	Standard
D.I.T.	2 sec
Bandwidth	1.00 nm
Start Mode	Immediately
Scanning Speed	50 nm/min
Baseline Correction	Baseline
Shutter Control	Auto
CD Detector	PMT
PMT Voltage	Auto
