# Supplementary material for: Single-chain dimers from de novo immunoglobulins as robust scaffolds for multiple binding loops
Source: Nat Commun. 2023 Sep 23;14:5939. doi: 10.1038/s41467-023-41717-5 (PMC10517939; doi:10.1038/s41467-023-41717-5)
Supplement: Supplementary file 6 — Source data [file 41467_2023_41717_MOESM6_ESM.zip › SuppFig14_EF3a+EF4_20.txt]

TITLE	69 82 20C NaF
DATA TYPE	
ORIGIN	JASCO
OWNER	
DATE	22/12/16
TIME	11:27:36
SPECTROMETER/DATA SYSTEM	
LOCALE	1034
RESOLUTION	
DELTAX	-0.5
XUNITS	NANOMETERS
YUNITS	CD [mdeg]
Y2UNITS	HT [V]
FIRSTX	  260.0000
LASTX	  175.0000
NPOINTS	     171
FIRSTY	    -0.03334
MAXY	    17.03342
MINY	   -30.44503
XYDATA
260.0000	-0.033342	348.217
259.5000	0.112479	348.718
259.0000	0.178508	349.233
258.5000	0.225069	349.761
258.0000	0.310835	350.282
257.5000	0.49636	350.782
257.0000	0.462488	351.28
256.5000	0.355346	351.77
256.0000	0.0759262	352.27
255.5000	0.0550125	352.768
255.0000	-0.331947	353.27
254.5000	-0.3257	353.768
254.0000	-0.412713	354.25
253.5000	-0.390063	354.737
253.0000	-0.268462	355.209
252.5000	-0.0759499	355.686
252.0000	0.0733681	356.153
251.5000	0.13213	356.614
251.0000	0.151899	357.078
250.5000	0.130339	357.539
250.0000	0.384856	357.994
249.5000	0.567394	358.442
249.0000	0.62758	358.879
248.5000	0.403426	359.321
248.0000	0.144096	359.748
247.5000	-0.174134	360.175
247.0000	-0.115356	360.629
246.5000	-0.00513229	361.126
246.0000	0.211897	361.662
245.5000	0.0474548	362.186
245.0000	0.347672	362.699
244.5000	0.210511	363.212
244.0000	0.0833435	363.74
243.5000	-0.388062	364.286
243.0000	-0.52759	364.847
242.5000	-0.59063	365.434
242.0000	-0.071566	366.05
241.5000	-0.197258	366.696
241.0000	0.297661	367.372
240.5000	0.379436	368.085
240.0000	0.123547	368.845
239.5000	-0.148154	369.644
239.0000	-0.540466	370.481
238.5000	-0.537149	371.342
238.0000	-0.738113	372.247
237.5000	-0.637698	373.212
237.0000	-0.702766	374.192
236.5000	-0.968752	375.194
236.0000	-1.17154	376.215
235.5000	-1.3006	377.302
235.0000	-1.25243	378.447
234.5000	-1.47627	379.641
234.0000	-2.00169	380.886
233.5000	-1.90615	382.2
233.0000	-1.81562	383.567
232.5000	-1.82488	384.96
232.0000	-2.14812	386.386
231.5000	-2.767	387.858
231.0000	-3.18124	389.352
230.5000	-3.60087	390.841
230.0000	-4.08243	392.309
229.5000	-4.18876	393.869
229.0000	-4.59048	395.544
228.5000	-4.80941	397.308
228.0000	-5.52936	399.049
227.5000	-5.72739	400.732
227.0000	-6.26805	402.385
226.5000	-6.30034	404.031
226.0000	-6.40556	405.691
225.5000	-6.90644	407.364
225.0000	-7.43595	409.05
224.5000	-7.81258	410.752
224.0000	-8.43596	412.479
223.5000	-8.93441	414.22
223.0000	-9.74852	415.977
222.5000	-10.2053	417.739
222.0000	-10.6481	419.49
221.5000	-10.7591	421.242
221.0000	-10.9213	422.987
220.5000	-11.1441	424.746
220.0000	-11.1619	426.505
219.5000	-11.5943	428.28
219.0000	-11.9389	430.063
218.5000	-12.7055	431.858
218.0000	-13.3191	433.666
217.5000	-13.2932	435.486
217.0000	-13.3197	437.342
216.5000	-12.8227	439.255
216.0000	-13.167	441.228
215.5000	-13.2286	443.255
215.0000	-13.3625	445.34
214.5000	-13.1549	447.481
214.0000	-12.98	449.72
213.5000	-12.8695	452.073
213.0000	-12.7496	454.556
212.5000	-12.7245	457.159
212.0000	-12.7417	459.871
211.5000	-12.6268	462.672
211.0000	-11.7906	465.573
210.5000	-10.8345	468.601
210.0000	-9.23192	471.796
209.5000	-9.09086	475.216
209.0000	-8.72138	478.894
208.5000	-8.77745	482.86
208.0000	-7.44089	487.107
207.5000	-6.59608	491.641
207.0000	-6.04621	496.456
206.5000	-4.95722	501.633
206.0000	-4.35983	507.194
205.5000	-2.33766	513.173
205.0000	-1.15947	519.563
204.5000	-0.311111	526.337
204.0000	-0.296159	533.496
203.5000	0.97767	541.068
203.0000	2.61708	549.047
202.5000	3.53536	557.416
202.0000	4.36029	566.173
201.5000	4.33572	575.303
201.0000	4.97179	584.818
200.5000	7.62814	594.74
200.0000	10.4323	604.951
199.5000	13.4162	615.485
199.0000	13.9783	626.291
198.5000	12.0911	637.386
198.0000	11.748	648.708
197.5000	10.3271	660.208
197.0000	10.3038	671.819
196.5000	8.31652	683.444
196.0000	8.93159	694.887
195.5000	11.8357	705.808
195.0000	13.3926	715.96
194.5000	12.1302	725.292
194.0000	6.85965	733.951
193.5000	0.991081	742.111
193.0000	-0.848429	749.658
192.5000	2.6046	756.537
192.0000	5.88333	762.917
191.5000	8.87251	769.194
191.0000	9.39427	775.32
190.5000	11.2839	780.867
190.0000	10.9286	785.871
189.5000	9.09489	791.176
189.0000	7.62624	797.376
188.5000	4.12157	803.657
188.0000	4.79556	809.866
187.5000	-1.24672	817.193
187.0000	3.51765	826.843
186.5000	2.94497	837.713
186.0000	3.84984	849.822
185.5000	5.95285	864.352
185.0000	1.08242	881.261
184.5000	-2.47739	900.06
184.0000	-3.60263	920.491
183.5000	3.90412	941.271
183.0000	14.3253	962.172
182.5000	7.7385	980.519
182.0000	-5.96962	993.682
181.5000	-30.445	1001.98
181.0000	-14.2747	1005.62
180.5000	-20.3878	1006.18
180.0000	9.15108	1006.26
179.5000	3.96713	1006.24
179.0000	17.0334	1006.26
178.5000	5.1772	1006.22
178.0000	9.0673	1006.25
177.5000	-8.00253	1006.27
177.0000	1.39255	1006.29
176.5000	-3.90435	1006.28
176.0000	-11.2306	1006.16
175.5000	0.151397	1006.21
175.0000	9.29613	1006.25

##### Extended Information
[Comments]
Sample name	69 82 20C NaF
Comment
User
Division
Company	UB

[Detailed Information]
Creation date	16/12/2022 12:27

Data array type	Linear data array * 2
Horizontal axis	Wavelength [nm]
Vertical axis(1)	CD [mdeg]
Vertical axis(2)	HT [V]
Start	260 nm
End	175 nm
Data interval	0.5 nm
Data points	171     

[Measurement Information]
Instrument Name	J-815
Model Name	J-815
Serial No.	A009761168

Accessory	CDF-426S
Accessory S/N	A001861183
  Temperature	19.97 C
  Control Sonsor	Holder
  Monitor Sensor	Holder
  Start Mode	Start immediately
  Cell Length	10 mm

Measurement date	16/12/2022 12:27

Photometric Mode	CD, HT
Measure Range	260 - 175 nm
Data pitch	0.5 nm
Sensitivity	Standard
D.I.T.	2 sec
Bandwidth	1.00 nm
Start Mode	Immediately
Scanning Speed	50 nm/min
Baseline Correction	Baseline
Shutter Control	Auto
CD Detector	PMT
PMT Voltage	Auto
