# Supplementary material for: Single-chain dimers from de novo immunoglobulins as robust scaffolds for multiple binding loops
Source: Nat Commun. 2023 Sep 23;14:5939. doi: 10.1038/s41467-023-41717-5 (PMC10517939; doi:10.1038/s41467-023-41717-5)
Supplement: Supplementary file 6 — Source data [file 41467_2023_41717_MOESM6_ESM.zip › SuppFig14_EF3a+EF4_40.txt]

TITLE	69 82 40C NaF
DATA TYPE	
ORIGIN	JASCO
OWNER	
DATE	22/12/16
TIME	11:31:23
SPECTROMETER/DATA SYSTEM	
LOCALE	1034
RESOLUTION	
DELTAX	-0.5
XUNITS	NANOMETERS
YUNITS	CD [mdeg]
Y2UNITS	HT [V]
FIRSTX	  260.0000
LASTX	  175.0000
NPOINTS	     171
FIRSTY	     0.06594
MAXY	    60.23998
MINY	   -63.10059
XYDATA
260.0000	0.0659378	348.525
259.5000	-0.119466	349.03
259.0000	0.0696533	349.551
258.5000	0.120292	350.074
258.0000	0.313899	350.59
257.5000	0.240443	351.095
257.0000	0.136194	351.587
256.5000	0.127683	352.081
256.0000	0.01474	352.581
255.5000	-0.103511	353.085
255.0000	-0.0657433	353.589
254.5000	-0.136278	354.088
254.0000	-0.0901146	354.57
253.5000	-0.22769	355.062
253.0000	-0.0681557	355.537
252.5000	0.156968	356.021
252.0000	0.35677	356.489
251.5000	0.294051	356.961
251.0000	0.281539	357.428
250.5000	0.0802002	357.893
250.0000	0.0464874	358.352
249.5000	-0.0575127	358.804
249.0000	-0.00766525	359.251
248.5000	0.236517	359.697
248.0000	0.299668	360.129
247.5000	0.249625	360.559
247.0000	0.0654076	361.019
246.5000	0.14799	361.52
246.0000	0.0780342	362.054
245.5000	0.159019	362.584
245.0000	0.119585	363.107
244.5000	0.0278908	363.626
244.0000	0.169846	364.151
243.5000	-0.146302	364.702
243.0000	-0.285067	365.272
242.5000	-0.100422	365.876
242.0000	0.248104	366.507
241.5000	0.0603317	367.164
241.0000	-0.0185837	367.852
240.5000	-0.222502	368.577
240.0000	-0.502851	369.348
239.5000	-0.714648	370.155
239.0000	-0.918961	371.003
238.5000	-0.933772	371.876
238.0000	-0.984016	372.795
237.5000	-0.962618	373.747
237.0000	-1.02813	374.728
236.5000	-1.17004	375.752
236.0000	-1.59036	376.814
235.5000	-1.48237	377.946
235.0000	-1.54151	379.122
234.5000	-1.42778	380.349
234.0000	-1.67957	381.63
233.5000	-2.00113	382.97
233.0000	-2.37668	384.354
232.5000	-2.74229	385.77
232.0000	-2.97963	387.212
231.5000	-3.07908	388.703
231.0000	-3.19906	390.212
230.5000	-3.68066	391.707
230.0000	-4.46922	393.179
229.5000	-4.84106	394.744
229.0000	-5.26128	396.432
228.5000	-5.68653	398.214
228.0000	-6.31107	399.973
227.5000	-6.80997	401.661
227.0000	-6.57134	403.321
226.5000	-6.61175	404.969
226.0000	-6.75299	406.632
225.5000	-7.26203	408.326
225.0000	-7.4236	410.034
224.5000	-7.72858	411.751
224.0000	-8.29036	413.494
223.5000	-9.23697	415.241
223.0000	-9.88244	417.009
222.5000	-10.5375	418.778
222.0000	-10.6487	420.55
221.5000	-10.8074	422.324
221.0000	-10.784	424.094
220.5000	-11.2058	425.877
220.0000	-11.4814	427.659
219.5000	-12.2753	429.453
219.0000	-12.457	431.262
218.5000	-13.1583	433.086
218.0000	-13.4466	434.922
217.5000	-13.4219	436.769
217.0000	-13.7811	438.651
216.5000	-13.1117	440.606
216.0000	-13.437	442.629
215.5000	-12.4495	444.708
215.0000	-12.6587	446.845
214.5000	-13.0075	449.04
214.0000	-12.2508	451.329
213.5000	-12.9585	453.737
213.0000	-12.3733	456.283
212.5000	-12.3579	458.961
212.0000	-12.16	461.757
211.5000	-12.0088	464.642
211.0000	-11.9517	467.647
210.5000	-11.9172	470.794
210.0000	-10.9128	474.131
209.5000	-9.696	477.73
209.0000	-8.67014	481.581
208.5000	-8.32224	485.737
208.0000	-7.692	490.179
207.5000	-6.86516	494.911
207.0000	-5.60023	499.947
206.5000	-4.4865	505.341
206.0000	-3.34122	511.141
205.5000	-1.5329	517.361
205.0000	-0.82384	523.982
204.5000	-0.00188599	530.992
204.0000	0.486598	538.394
203.5000	1.16194	546.226
203.0000	1.71888	554.481
202.5000	3.02133	563.149
202.0000	5.13664	572.229
201.5000	6.16176	581.692
201.0000	8.09599	591.561
200.5000	8.49102	601.828
200.0000	9.18734	612.387
199.5000	9.53922	623.289
199.0000	8.93099	634.488
198.5000	8.58072	645.973
198.0000	8.80648	657.666
197.5000	9.40545	669.513
197.0000	8.53948	681.435
196.5000	8.44389	693.363
196.0000	8.6573	705.044
195.5000	9.26861	716.216
195.0000	8.19242	726.696
194.5000	9.45529	736.5
194.0000	8.78778	745.685
193.5000	7.62857	754.332
193.0000	3.01355	762.453
192.5000	1.25141	770.117
192.0000	-1.99628	777.38
191.5000	3.50717	784.452
191.0000	2.09964	791.346
190.5000	7.95889	798.057
190.0000	5.63136	804.577
189.5000	6.76905	811.341
189.0000	8.82092	818.662
188.5000	4.39562	826.391
188.0000	0.734084	834.685
187.5000	-0.366525	844.15
187.0000	-4.46183	855.395
186.5000	-5.26936	868.29
186.0000	-2.93691	882.875
185.5000	-13.5829	899.276
185.0000	-14.3247	917.522
184.5000	-4.31111	937.002
184.0000	-6.31264	956.684
183.5000	2.63469	975.206
183.0000	10.7655	990.799
182.5000	2.04179	1000.74
182.0000	10.0035	1005.37
181.5000	-20.8273	1006.25
181.0000	-8.70973	1006.26
180.5000	-9.64753	1006.24
180.0000	2.2908	1006.23
179.5000	7.26048	1006.26
179.0000	38.6417	1006.32
178.5000	60.24	1006.4
178.0000	28.0437	1006.3
177.5000	-8.71179	1006.24
177.0000	-42.5625	1006.11
176.5000	-63.1006	1006.02
176.0000	-20.4019	1006.1
175.5000	-19.0357	1006.11
175.0000	6.06378	1006.24

##### Extended Information
[Comments]
Sample name	69 82 40C NaF
Comment
User
Division
Company	UB

[Detailed Information]
Creation date	16/12/2022 12:31

Data array type	Linear data array * 2
Horizontal axis	Wavelength [nm]
Vertical axis(1)	CD [mdeg]
Vertical axis(2)	HT [V]
Start	260 nm
End	175 nm
Data interval	0.5 nm
Data points	171     

[Measurement Information]
Instrument Name	J-815
Model Name	J-815
Serial No.	A009761168

Accessory	CDF-426S
Accessory S/N	A001861183
  Temperature	39.97 C
  Control Sonsor	Holder
  Monitor Sensor	Holder
  Start Mode	Start immediately
  Cell Length	10 mm

Measurement date	16/12/2022 12:31

Photometric Mode	CD, HT
Measure Range	260 - 175 nm
Data pitch	0.5 nm
Sensitivity	Standard
D.I.T.	2 sec
Bandwidth	1.00 nm
Start Mode	Immediately
Scanning Speed	50 nm/min
Baseline Correction	Baseline
Shutter Control	Auto
CD Detector	PMT
PMT Voltage	Auto
