# Supplementary material for: Single-chain dimers from de novo immunoglobulins as robust scaffolds for multiple binding loops
Source: Nat Commun. 2023 Sep 23;14:5939. doi: 10.1038/s41467-023-41717-5 (PMC10517939; doi:10.1038/s41467-023-41717-5)
Supplement: Supplementary file 6 — Source data [file 41467_2023_41717_MOESM6_ESM.zip › SuppFig14_EF3a+EF4_60.txt]

TITLE	69 82 60C NaF
DATA TYPE	
ORIGIN	JASCO
OWNER	
DATE	22/12/16
TIME	11:34:44
SPECTROMETER/DATA SYSTEM	
LOCALE	1034
RESOLUTION	
DELTAX	-0.5
XUNITS	NANOMETERS
YUNITS	CD [mdeg]
Y2UNITS	HT [V]
FIRSTX	  260.0000
LASTX	  175.0000
NPOINTS	     171
FIRSTY	    -0.26196
MAXY	    22.01027
MINY	   -51.29993
XYDATA
260.0000	-0.26196	348.848
259.5000	-0.111268	349.358
259.0000	-0.228622	349.879
258.5000	-0.218124	350.403
258.0000	-0.205418	350.922
257.5000	0.238885	351.419
257.0000	0.442322	351.909
256.5000	0.540066	352.401
256.0000	0.390851	352.9
255.5000	0.300536	353.405
255.0000	0.187312	353.904
254.5000	0.104572	354.403
254.0000	-0.215578	354.891
253.5000	-0.42984	355.387
253.0000	-0.312475	355.87
252.5000	-0.182421	356.351
252.0000	-0.0500359	356.822
251.5000	0.0129738	357.292
251.0000	0.208015	357.762
250.5000	0.27193	358.232
250.0000	0.378929	358.698
249.5000	0.103193	359.163
249.0000	-0.0554832	359.619
248.5000	-0.100333	360.1
248.0000	-0.228233	360.546
247.5000	-0.285323	360.993
247.0000	-0.364146	361.436
246.5000	0.0216133	361.926
246.0000	0.0443092	362.454
245.5000	0.014743	362.981
245.0000	0.191677	363.504
244.5000	0.0398491	364.032
244.0000	0.0152802	364.57
243.5000	-0.515913	365.133
243.0000	-0.612241	365.709
242.5000	-0.742606	366.325
242.0000	-0.409357	366.961
241.5000	-0.173354	367.625
241.0000	-0.136769	368.323
240.5000	-0.320844	369.057
240.0000	-0.574053	369.837
239.5000	-0.850243	370.66
239.0000	-0.932166	371.519
238.5000	-1.08059	372.423
238.0000	-0.9355	373.369
237.5000	-0.959964	374.335
237.0000	-0.80166	375.333
236.5000	-1.14048	376.353
236.0000	-1.28153	377.44
235.5000	-1.37318	378.593
235.0000	-1.65977	379.782
234.5000	-1.62084	381.023
234.0000	-2.06472	382.31
233.5000	-2.44039	383.66
233.0000	-2.74882	385.056
232.5000	-3.2561	386.474
232.0000	-3.39891	387.921
231.5000	-3.82935	389.415
231.0000	-4.12976	390.916
230.5000	-4.27166	392.406
230.0000	-4.43615	393.872
229.5000	-4.23005	395.425
229.0000	-4.47213	397.096
228.5000	-5.06992	398.859
228.0000	-5.74254	400.606
227.5000	-6.23547	402.3
227.0000	-6.22323	403.952
226.5000	-6.36079	405.611
226.0000	-6.47641	407.283
225.5000	-7.28207	408.973
225.0000	-7.94372	410.673
224.5000	-8.50894	412.384
224.0000	-8.74299	414.122
223.5000	-8.80126	415.868
223.0000	-8.99	417.623
222.5000	-9.15797	419.385
222.0000	-10.1568	421.14
221.5000	-10.5957	422.907
221.0000	-11.2109	424.668
220.5000	-11.4272	426.449
220.0000	-11.5107	428.251
219.5000	-12.1776	430.077
219.0000	-12.1234	431.904
218.5000	-12.611	433.734
218.0000	-12.4268	435.546
217.5000	-12.6962	437.388
217.0000	-12.9516	439.288
216.5000	-13.275	441.254
216.0000	-13.8119	443.287
215.5000	-13.4949	445.375
215.0000	-12.7007	447.532
214.5000	-12.2751	449.757
214.0000	-11.736	452.071
213.5000	-12.0337	454.52
213.0000	-11.398	457.116
212.5000	-11.2453	459.851
212.0000	-11.1499	462.71
211.5000	-11.5669	465.677
211.0000	-11.099	468.781
210.5000	-10.8458	472.054
210.0000	-10.6781	475.523
209.5000	-10.1238	479.258
209.0000	-8.83859	483.265
208.5000	-7.89974	487.587
208.0000	-6.7993	492.214
207.5000	-5.78509	497.139
207.0000	-5.47796	502.382
206.5000	-4.53738	508
206.0000	-3.86942	514.025
205.5000	-2.50395	520.471
205.0000	-2.32742	527.313
204.5000	-1.61579	534.553
204.0000	-1.01052	542.195
203.5000	1.21022	550.272
203.0000	3.06782	558.773
202.5000	4.63575	567.685
202.0000	6.19179	577.008
201.5000	6.91681	586.73
201.0000	6.93922	596.854
200.5000	7.65885	607.381
200.0000	8.7015	618.21
199.5000	9.71776	629.418
199.0000	9.99282	640.958
198.5000	10.453	652.808
198.0000	10.3165	664.856
197.5000	10.6295	677.012
197.0000	12.1074	689.239
196.5000	13.859	701.469
196.0000	10.7702	713.465
195.5000	9.757	725.016
195.0000	9.31104	735.976
194.5000	10.7096	746.317
194.0000	11.7638	756.118
193.5000	8.65896	765.46
193.0000	7.65709	774.435
192.5000	10.5536	783.081
192.0000	10.7701	791.515
191.5000	15.3707	799.788
191.0000	10.1845	807.979
190.5000	12.6392	816.181
190.0000	17.8731	824.497
189.5000	13.7927	833.295
189.0000	10.5411	842.709
188.5000	1.76521	852.692
188.0000	8.97672	863.262
187.5000	3.70451	875.083
187.0000	-0.718147	888.6
186.5000	3.23466	904.165
186.0000	8.78221	921.159
185.5000	5.23031	939.052
185.0000	10.2484	957.356
184.5000	9.46223	974.83
184.0000	17.5551	989.873
183.5000	0.58067	999.835
183.0000	8.10245	1005.02
182.5000	-10.9999	1006.28
182.0000	-29.712	1006.21
181.5000	-43.5279	1006.17
181.0000	-32.305	1006.17
180.5000	5.3734	1006.36
180.0000	13.0635	1006.33
179.5000	16.8882	1006.36
179.0000	12.8097	1006.31
178.5000	1.48738	1006.28
178.0000	-20.2948	1006.23
177.5000	-51.2999	1006.18
177.0000	-46.1394	1006.19
176.5000	-27.3037	1006.27
176.0000	4.20472	1006.3
175.5000	17.0017	1006.36
175.0000	22.0103	1006.35

##### Extended Information
[Comments]
Sample name	69 82 60C NaF
Comment
User
Division
Company	UB

[Detailed Information]
Creation date	16/12/2022 12:34

Data array type	Linear data array * 2
Horizontal axis	Wavelength [nm]
Vertical axis(1)	CD [mdeg]
Vertical axis(2)	HT [V]
Start	260 nm
End	175 nm
Data interval	0.5 nm
Data points	171     

[Measurement Information]
Instrument Name	J-815
Model Name	J-815
Serial No.	A009761168

Accessory	CDF-426S
Accessory S/N	A001861183
  Temperature	60.08 C
  Control Sonsor	Holder
  Monitor Sensor	Holder
  Start Mode	Start immediately
  Cell Length	10 mm

Measurement date	16/12/2022 12:34

Photometric Mode	CD, HT
Measure Range	260 - 175 nm
Data pitch	0.5 nm
Sensitivity	Standard
D.I.T.	2 sec
Bandwidth	1.00 nm
Start Mode	Immediately
Scanning Speed	50 nm/min
Baseline Correction	Baseline
Shutter Control	Auto
CD Detector	PMT
PMT Voltage	Auto
