# Supplementary material for: Single-chain dimers from de novo immunoglobulins as robust scaffolds for multiple binding loops
Source: Nat Commun. 2023 Sep 23;14:5939. doi: 10.1038/s41467-023-41717-5 (PMC10517939; doi:10.1038/s41467-023-41717-5)
Supplement: Supplementary file 6 — Source data [file 41467_2023_41717_MOESM6_ESM.zip › SuppFig14_EF3a+EF4_80.txt]

TITLE	69 82 80C NaF
DATA TYPE	
ORIGIN	JASCO
OWNER	
DATE	22/12/16
TIME	11:38:38
SPECTROMETER/DATA SYSTEM	
LOCALE	1034
RESOLUTION	
DELTAX	-0.5
XUNITS	NANOMETERS
YUNITS	CD [mdeg]
Y2UNITS	HT [V]
FIRSTX	  260.0000
LASTX	  175.0000
NPOINTS	     171
FIRSTY	     0.21542
MAXY	    39.32644
MINY	   -39.64189
XYDATA
260.0000	0.215417	349.575
259.5000	0.24253	350.092
259.0000	0.168867	350.625
258.5000	0.160827	351.16
258.0000	0.278018	351.685
257.5000	0.35648	352.198
257.0000	0.0554535	352.704
256.5000	0.126966	353.205
256.0000	0.0975952	353.712
255.5000	0.229756	354.221
255.0000	0.180033	354.732
254.5000	0.222604	355.242
254.0000	-0.0376625	355.738
253.5000	-0.0125916	356.236
253.0000	-0.0660011	356.718
252.5000	-0.159199	357.208
252.0000	0.119827	357.688
251.5000	0.126005	358.166
251.0000	0.177218	358.638
250.5000	-0.0563156	359.108
250.0000	-0.00974274	359.575
249.5000	0.0248848	360.042
249.0000	0.15434	360.495
248.5000	0.121114	360.959
248.0000	-0.0550896	361.407
247.5000	-0.272683	361.854
247.0000	-0.487202	362.326
246.5000	-0.385076	362.836
246.0000	-0.439207	363.383
245.5000	-0.395282	363.929
245.0000	-0.180262	364.465
244.5000	-0.0847679	365.007
244.0000	-0.46696	365.559
243.5000	-0.85767	366.138
243.0000	-0.923519	366.732
242.5000	-0.918166	367.362
242.0000	-0.843455	368.017
241.5000	-0.843095	368.696
241.0000	-0.79736	369.407
240.5000	-0.443237	370.155
240.0000	-0.367898	370.954
239.5000	-0.58859	371.8
239.0000	-1.05668	372.682
238.5000	-1.34389	373.598
238.0000	-1.49861	374.538
237.5000	-1.3677	375.52
237.0000	-1.35592	376.544
236.5000	-1.53087	377.612
236.0000	-1.5603	378.735
235.5000	-1.71119	379.904
235.0000	-2.14064	381.114
234.5000	-2.31664	382.375
234.0000	-2.64784	383.693
233.5000	-3.05669	385.072
233.0000	-3.1686	386.491
232.5000	-3.70549	387.925
232.0000	-3.42467	389.386
231.5000	-3.49587	390.888
231.0000	-3.69816	392.393
230.5000	-4.09251	393.881
230.0000	-4.65798	395.345
229.5000	-4.9352	396.905
229.0000	-4.85364	398.589
228.5000	-5.1541	400.357
228.0000	-5.30564	402.106
227.5000	-6.15193	403.797
227.0000	-6.52715	405.459
226.5000	-7.15736	407.129
226.0000	-7.48803	408.81
225.5000	-8.10729	410.519
225.0000	-8.3077	412.234
224.5000	-8.58182	413.952
224.0000	-8.8135	415.693
223.5000	-9.663	417.437
223.0000	-10.2858	419.203
222.5000	-11.0619	420.974
222.0000	-10.9641	422.755
221.5000	-10.8159	424.546
221.0000	-11.1119	426.327
220.5000	-11.4398	428.122
220.0000	-11.6251	429.927
219.5000	-12.2272	431.745
219.0000	-11.9528	433.59
218.5000	-12.2105	435.441
218.0000	-12.3924	437.302
217.5000	-13.0257	439.185
217.0000	-13.9082	441.116
216.5000	-13.7615	443.134
216.0000	-13.3734	445.228
215.5000	-12.7505	447.385
215.0000	-12.7358	449.604
214.5000	-12.4313	451.898
214.0000	-11.98	454.295
213.5000	-11.9033	456.834
213.0000	-11.7022	459.523
212.5000	-11.6799	462.362
212.0000	-11.3938	465.342
211.5000	-11.1343	468.447
211.0000	-10.7969	471.704
210.5000	-10.8622	475.138
210.0000	-10.5854	478.796
209.5000	-10.0056	482.782
209.0000	-9.02893	486.998
208.5000	-7.3684	491.552
208.0000	-6.79299	496.343
207.5000	-6.01346	501.517
207.0000	-5.37341	507.018
206.5000	-4.27552	512.905
206.0000	-2.77345	519.221
205.5000	-1.68709	525.944
205.0000	-0.965115	533.084
204.5000	0.322479	540.63
204.0000	2.45952	548.583
203.5000	4.46183	556.966
203.0000	6.06181	565.763
202.5000	6.08099	574.987
202.0000	6.1538	584.646
201.5000	5.20161	594.719
201.0000	4.17539	605.217
200.5000	4.97347	616.137
200.0000	7.4475	627.366
199.5000	10.1943	638.97
199.0000	12.0243	650.861
198.5000	11.789	663.036
198.0000	10.3679	675.394
197.5000	8.53578	687.851
197.0000	8.86541	700.372
196.5000	8.80698	712.841
196.0000	7.32008	725.04
195.5000	7.07363	736.812
195.0000	8.41029	748.016
194.5000	10.5801	758.739
194.0000	9.43234	769.031
193.5000	11.0702	779.013
193.0000	9.01614	788.759
192.5000	12.3745	798.351
192.0000	3.82769	807.771
191.5000	6.45362	817.216
191.0000	-2.44392	826.698
190.5000	1.73901	836.465
190.0000	-0.738533	846.439
189.5000	-4.25945	856.914
189.0000	-0.7536	868.132
188.5000	4.91351	880.022
188.0000	1.89708	892.681
187.5000	9.61876	906.451
187.0000	12.1669	921.377
186.5000	29.0417	937.331
186.0000	25.6826	953.449
185.5000	-4.1071	968.907
185.0000	-19.3239	982.736
184.5000	-20.4432	993.946
184.0000	-14.6012	1001.31
183.5000	-22.1837	1004.94
183.0000	-32.5503	1006.15
182.5000	-25.4499	1006.3
182.0000	2.04516	1006.41
181.5000	-5.31437	1006.39
181.0000	7.33853	1006.4
180.5000	-0.523369	1006.38
180.0000	20.2862	1006.4
179.5000	29.3719	1006.44
179.0000	39.3264	1006.43
178.5000	24.4405	1006.38
178.0000	10.5069	1006.37
177.5000	-25.1523	1006.33
177.0000	-17.1881	1006.35
176.5000	-21.48	1006.33
176.0000	-3.09417	1006.29
175.5000	-6.25025	1006.28
175.0000	-39.6419	1006.13

##### Extended Information
[Comments]
Sample name	69 82 80C NaF
Comment
User
Division
Company	UB

[Detailed Information]
Creation date	16/12/2022 12:38

Data array type	Linear data array * 2
Horizontal axis	Wavelength [nm]
Vertical axis(1)	CD [mdeg]
Vertical axis(2)	HT [V]
Start	260 nm
End	175 nm
Data interval	0.5 nm
Data points	171     

[Measurement Information]
Instrument Name	J-815
Model Name	J-815
Serial No.	A009761168

Accessory	CDF-426S
Accessory S/N	A001861183
  Temperature	80.01 C
  Control Sonsor	Holder
  Monitor Sensor	Holder
  Start Mode	Start immediately
  Cell Length	10 mm

Measurement date	16/12/2022 12:38

Photometric Mode	CD, HT
Measure Range	260 - 175 nm
Data pitch	0.5 nm
Sensitivity	Standard
D.I.T.	2 sec
Bandwidth	1.00 nm
Start Mode	Immediately
Scanning Speed	50 nm/min
Baseline Correction	Baseline
Shutter Control	Auto
CD Detector	PMT
PMT Voltage	Auto
