# Supplementary material for: Single-chain dimers from de novo immunoglobulins as robust scaffolds for multiple binding loops
Source: Nat Commun. 2023 Sep 23;14:5939. doi: 10.1038/s41467-023-41717-5 (PMC10517939; doi:10.1038/s41467-023-41717-5)
Supplement: Supplementary file 6 — Source data [file 41467_2023_41717_MOESM6_ESM.zip › SuppFig14_EF3a+EF4_90.txt]

TITLE	69 82 90C NaF
DATA TYPE	
ORIGIN	JASCO
OWNER	
DATE	22/12/16
TIME	11:42:21
SPECTROMETER/DATA SYSTEM	
LOCALE	1034
RESOLUTION	
DELTAX	-0.5
XUNITS	NANOMETERS
YUNITS	CD [mdeg]
Y2UNITS	HT [V]
FIRSTX	  260.0000
LASTX	  175.0000
NPOINTS	     171
FIRSTY	    -0.08950
MAXY	    12.53650
MINY	   -56.33692
XYDATA
260.0000	-0.089502	351.175
259.5000	-0.0914665	351.721
259.0000	-0.143767	352.275
258.5000	-0.0543495	352.849
258.0000	-0.00102539	353.4
257.5000	0.100259	353.936
257.0000	-0.08703	354.45
256.5000	-0.180949	354.971
256.0000	-0.169476	355.497
255.5000	-0.0187714	356.022
255.0000	0.171087	356.547
254.5000	0.148457	357.076
254.0000	-0.134615	357.594
253.5000	-0.579494	358.121
253.0000	-0.627488	358.624
252.5000	-0.528504	359.129
252.0000	-0.22102	359.621
251.5000	-0.230199	360.111
251.0000	-0.127724	360.601
250.5000	-0.271121	361.093
250.0000	-0.188934	361.587
249.5000	-0.204409	362.076
249.0000	-0.0196159	362.552
248.5000	-0.0151375	363.031
248.0000	-0.00503922	363.489
247.5000	-0.166853	363.947
247.0000	-0.326919	364.435
246.5000	-0.418305	364.968
246.0000	-0.625373	365.542
245.5000	-0.555759	366.108
245.0000	-0.533804	366.665
244.5000	-0.508723	367.223
244.0000	-0.374336	367.796
243.5000	-0.877209	368.39
243.0000	-0.794756	369
242.5000	-1.04139	369.642
242.0000	-0.885462	370.318
241.5000	-0.907458	371.017
241.0000	-0.807523	371.746
240.5000	-0.636624	372.518
240.0000	-0.859997	373.337
239.5000	-1.20908	374.197
239.0000	-1.81515	375.086
238.5000	-1.69007	376.01
238.0000	-1.78746	376.972
237.5000	-1.63599	377.983
237.0000	-2.00471	379.025
236.5000	-2.31015	380.112
236.0000	-2.66563	381.245
235.5000	-2.58876	382.436
235.0000	-2.6163	383.678
234.5000	-2.76984	384.973
234.0000	-3.2958	386.316
233.5000	-3.57995	387.715
233.0000	-3.64534	389.152
232.5000	-3.5451	390.603
232.0000	-3.64003	392.081
231.5000	-3.67276	393.601
231.0000	-4.1491	395.132
230.5000	-4.18006	396.654
230.0000	-4.74721	398.149
229.5000	-4.89882	399.734
229.0000	-5.35938	401.439
228.5000	-5.90386	403.233
228.0000	-5.98667	405.001
227.5000	-6.56422	406.708
227.0000	-6.68058	408.402
226.5000	-7.02562	410.113
226.0000	-7.79834	411.83
225.5000	-8.62909	413.559
225.0000	-9.24419	415.272
224.5000	-9.36498	416.996
224.0000	-9.11601	418.748
223.5000	-9.2182	420.509
223.0000	-9.81242	422.291
222.5000	-10.7863	424.078
222.0000	-10.9645	425.867
221.5000	-11.2675	427.663
221.0000	-11.2203	429.456
220.5000	-11.1229	431.274
220.0000	-11.5984	433.093
219.5000	-12.1031	434.935
219.0000	-12.0878	436.783
218.5000	-12.2128	438.649
218.0000	-12.3843	440.542
217.5000	-12.8455	442.47
217.0000	-13.0738	444.45
216.5000	-13.6331	446.501
216.0000	-14.0206	448.62
215.5000	-13.979	450.807
215.0000	-13.0716	453.067
214.5000	-12.7234	455.41
214.0000	-12.395	457.853
213.5000	-12.4696	460.445
213.0000	-12.3679	463.182
212.5000	-12.3648	466.075
212.0000	-12.5387	469.115
211.5000	-13.5457	472.284
211.0000	-13.2816	475.633
210.5000	-12.9304	479.173
210.0000	-10.7419	482.951
209.5000	-9.10286	486.993
209.0000	-8.26749	491.327
208.5000	-8.13691	495.983
208.0000	-7.13206	500.958
207.5000	-5.72198	506.274
207.0000	-5.57276	511.916
206.5000	-5.041	517.954
206.0000	-4.76304	524.397
205.5000	-2.62038	531.246
205.0000	-1.74969	538.509
204.5000	-1.43879	546.162
204.0000	-0.534242	554.212
203.5000	1.2708	562.698
203.0000	2.51666	571.618
202.5000	2.61623	580.99
202.0000	3.3719	590.76
201.5000	3.37663	600.711
201.0000	3.63421	611.08
200.5000	4.68089	621.899
200.0000	5.69431	633.23
199.5000	8.20582	645.005
199.0000	5.12751	657.059
198.5000	5.86962	669.409
198.0000	8.08232	681.912
197.5000	9.23866	694.477
197.0000	12.5365	707.086
196.5000	9.10377	719.616
196.0000	10.1266	731.909
195.5000	10.7257	743.675
195.0000	9.37789	754.801
194.5000	11.2123	765.404
194.0000	12.3446	775.591
193.5000	11.4048	785.506
193.0000	7.30939	795.095
192.5000	1.45714	804.393
192.0000	3.99447	813.53
191.5000	4.42598	822.562
191.0000	8.75814	831.583
190.5000	5.57591	840.686
190.0000	7.48579	850.014
189.5000	5.691	859.871
189.0000	-1.22116	870.359
188.5000	-12.5189	881.361
188.0000	-9.60586	892.782
187.5000	-8.45685	904.759
187.0000	-10.6263	917.377
186.5000	-16.4799	930.35
186.0000	-18.385	943.228
185.5000	-19.366	955.288
185.0000	-15.0118	966.273
184.5000	-27.0884	975.86
184.0000	-18.6726	983.974
183.5000	-40.4787	990.64
183.0000	-32.3263	996.11
182.5000	-37.9967	1000.37
182.0000	-29.5104	1003.42
181.5000	-22.3498	1005.12
181.0000	-29.7438	1005.86
180.5000	-14.4366	1006.15
180.0000	-1.88722	1006.32
179.5000	-1.9112	1006.36
179.0000	2.57538	1006.35
178.5000	0.495302	1006.35
178.0000	-33.5659	1006.24
177.5000	-54.149	1006.23
177.0000	-56.3369	1006.19
176.5000	-48.1395	1006.24
176.0000	-14.4109	1006.27
175.5000	-12.0429	1006.32
175.0000	-34.5996	1005.78

##### Extended Information
[Comments]
Sample name	69 82 90C NaF
Comment
User
Division
Company	UB

[Detailed Information]
Creation date	16/12/2022 12:42

Data array type	Linear data array * 2
Horizontal axis	Wavelength [nm]
Vertical axis(1)	CD [mdeg]
Vertical axis(2)	HT [V]
Start	260 nm
End	175 nm
Data interval	0.5 nm
Data points	171     

[Measurement Information]
Instrument Name	J-815
Model Name	J-815
Serial No.	A009761168

Accessory	CDF-426S
Accessory S/N	A001861183
  Temperature	89.94 C
  Control Sonsor	Holder
  Monitor Sensor	Holder
  Start Mode	Start immediately
  Cell Length	10 mm

Measurement date	16/12/2022 12:42

Photometric Mode	CD, HT
Measure Range	260 - 175 nm
Data pitch	0.5 nm
Sensitivity	Standard
D.I.T.	2 sec
Bandwidth	1.00 nm
Start Mode	Immediately
Scanning Speed	50 nm/min
Baseline Correction	Baseline
Shutter Control	Auto
CD Detector	PMT
PMT Voltage	Auto
