# Supplementary material for: Single-chain dimers from de novo immunoglobulins as robust scaffolds for multiple binding loops
Source: Nat Commun. 2023 Sep 23;14:5939. doi: 10.1038/s41467-023-41717-5 (PMC10517939; doi:10.1038/s41467-023-41717-5)
Supplement: Supplementary file 6 — Source data [file 41467_2023_41717_MOESM6_ESM.zip › SuppFig15c_CA.txt]

# This file was created Mon May  2 12:44:40 2022
# Created by:
#                       :-) GROMACS - gmx rmsf, 2018.3 (-:
# 
# Executable:   /opt/cesga/easybuild-cesga/software/MPI/gcc/6.4.0/openmpi/2.1.1/gromacs/2018.3/bin/gmx
# Data prefix:  /opt/cesga/easybuild-cesga/software/MPI/gcc/6.4.0/openmpi/2.1.1/gromacs/2018.3
# Working dir:  /mnt/netapp1/Store_CSIC/home/csic/pda/jro/MD_pdb.txt/0002
# Command line:
#   gmx rmsf -f md.imaged.rot.xtc -s solvated_ions.gro -fit yes -o md.imaged.rot.rmsf.xvg
# gmx rmsf is part of G R O M A C S:
#
# Grunge ROck MAChoS
#
@    title "RMS fluctuation"
@    xaxis  label "Atom"
@    yaxis  label "(nm)"
@TYPE xy
    5   0.1880
   29   0.1099
   48   0.1131
   63   0.0955
   79   0.1085
  103   0.1310
  119   0.2137
  131   0.2970
  145   0.2299
  152   0.1219
  176   0.0837
  192   0.0675
  216   0.0685
  232   0.0837
  256   0.0919
  270   0.1280
  277   0.1254
  291   0.1410
  303   0.1237
  335   0.1036
  341   0.0919
  357   0.0864
  381   0.0742
  397   0.0736
  421   0.0753
  437   0.0859
  451   0.1145
  461   0.1764
  468   0.1937
  475   0.1476
  490   0.1056
  504   0.0961
  528   0.0876
  543   0.0947
  564   0.1064
  578   0.0880
  594   0.1006
  616   0.1119
  622   0.1241
  629   0.0987
  643   0.0843
  658   0.0804
  677   0.0734
  692   0.0946
  708   0.1497
  723   0.1171
  742   0.1370
  761   0.1616
  767   0.1565
  782   0.1315
  799   0.1340
  816   0.1547
  830   0.1178
  844   0.0757
  854   0.0723
  869   0.0662
  885   0.0706
  900   0.0764
  916   0.0761
  931   0.0768
  947   0.0802
  961   0.1128
  977   0.1265
  989   0.1309
 1001   0.1486
 1023   0.1662
 1035   0.2132
 1042   0.2161
 1054   0.2492
 1061   0.2160
 1082   0.1591
 1101   0.1548
 1112   0.1727
 1122   0.1504
 1132   0.0789
 1147   0.0994
 1157   0.1220
 1167   0.1096
 1183   0.1105
 1198   0.0942
 1220   0.0847
 1241   0.0777
 1265   0.0816
 1285   0.0886
 1302   0.0937
 1321   0.1630
