# Supplementary material for: Single-chain dimers from de novo immunoglobulins as robust scaffolds for multiple binding loops
Source: Nat Commun. 2023 Sep 23;14:5939. doi: 10.1038/s41467-023-41717-5 (PMC10517939; doi:10.1038/s41467-023-41717-5)
Supplement: Supplementary file 6 — Source data [file 41467_2023_41717_MOESM6_ESM.zip › SuppFig15c_noCA.txt]

# This file was created Mon May  2 12:44:48 2022
# Created by:
#                       :-) GROMACS - gmx rmsf, 2018.3 (-:
# 
# Executable:   /opt/cesga/easybuild-cesga/software/MPI/gcc/6.4.0/openmpi/2.1.1/gromacs/2018.3/bin/gmx
# Data prefix:  /opt/cesga/easybuild-cesga/software/MPI/gcc/6.4.0/openmpi/2.1.1/gromacs/2018.3
# Working dir:  /mnt/netapp1/Store_CSIC/home/csic/pda/jro/MD_pdb.txt/0003
# Command line:
#   gmx rmsf -f md.imaged.rot.xtc -s solvated_ions.gro -fit yes -o md.imaged.rot.rmsf.xvg
# gmx rmsf is part of G R O M A C S:
#
# Getting the Right Output Means no Artefacts in Calculating Stuff
#
@    title "RMS fluctuation"
@    xaxis  label "Atom"
@    yaxis  label "(nm)"
@TYPE xy
    5   0.2137
   29   0.1211
   48   0.1152
   63   0.1042
   79   0.1048
  103   0.1016
  119   0.1443
  131   0.1970
  145   0.1558
  152   0.0883
  176   0.0748
  192   0.0752
  216   0.0745
  232   0.0981
  256   0.1008
  270   0.1317
  277   0.1339
  291   0.1483
  303   0.1281
  335   0.1123
  341   0.0971
  357   0.0896
  381   0.0757
  397   0.0722
  421   0.0687
  437   0.0801
  451   0.1129
  461   0.1785
  468   0.1717
  475   0.1272
  490   0.1004
  504   0.0820
  528   0.0792
  543   0.0786
  564   0.0997
  578   0.0966
  594   0.1116
  616   0.1220
  622   0.1346
  629   0.1177
  643   0.0985
  658   0.0843
  677   0.0744
  692   0.0843
  708   0.1368
  723   0.1288
  742   0.1645
  761   0.1999
  767   0.1892
  782   0.1396
  799   0.1503
  816   0.1782
  830   0.1261
  844   0.0702
  854   0.0744
  869   0.0693
  885   0.0767
  900   0.0918
  916   0.1251
  931   0.1677
  947   0.1479
  961   0.2577
  977   0.2885
  989   0.4204
 1001   0.3593
 1023   0.3660
 1035   0.4691
 1042   0.5235
 1054   0.4200
 1061   0.4124
 1082   0.2784
 1101   0.1809
 1112   0.1403
 1122   0.1577
 1132   0.1582
 1147   0.1239
 1157   0.1238
 1167   0.1919
 1183   0.2049
 1198   0.1540
 1220   0.1342
 1241   0.1031
 1265   0.0919
 1285   0.0897
 1302   0.1048
 1321   0.1919
