# Supplementary material for: Single-chain dimers from de novo immunoglobulins as robust scaffolds for multiple binding loops
Source: Nat Commun. 2023 Sep 23;14:5939. doi: 10.1038/s41467-023-41717-5 (PMC10517939; doi:10.1038/s41467-023-41717-5)
Supplement: Supplementary file 6 — Source data [file 41467_2023_41717_MOESM6_ESM.zip › SuppFig3b.txt]

2.32768125  7.367
0.5070375  2.548
-0.41738749999999997  2.717
-1.55574375  1.275
-3.3022374999999995  0.835
3.8207999999999998  3.908
2.3086375  3.68
6.6323875  5.133
6.30854375  4.025
4.857225  14.265
14.58566875  9.71
8.42258125  9.465
-1.23476875  2.186
-3.02963125  0.743
-1.05505  1.584
5.30245  6.226
-0.9812  10.359
-1.20761875  12.415
-1.232825  2.979
0.53534375  11.738
5.898149999999999  16.377
3.3164749999999996  5.257
2.04634375  3.605
2.67333125  4.163
-2.257775  1.776
3.4908375  6.797
9.9832375  8.298
9.4851375  10.73
16.374031249999998  10.85
4.654725  13.045
8.20853125  8.698
1.052125  3.1
1.17036875  7.054
9.091750000000001  12.691
13.964681250000002  10.009
5.9441749999999995  5.479
8.813437500000001  4.239
4.0805875  6.489
2.05833125  6.847
-1.3657249999999999  2.294
13.837125  9.822
2.90159375  4.336
2.22335625  3.586
0.655725  4.304
5.27173125  3.429
3.15138125  6.935
1.1180375  6.851
4.901425  3.982
-0.8570249999999999  5.406
0.48134375  9.731
0.1605  2.191
7.84956875  4.233
-2.73154375  0.746
0.4216125  12.101
7.354625  5.627
12.65008125  10.788
-2.0603375  2.286
-2.72105625  2.429
5.72674375  4.18
-3.3758625  1.144
2.19421875  3.134
0.613775  5.174
4.2317374999999995  3.985
-3.4521625  0.493
13.646993749999998  16.036
18.02655  10.889
-0.8607625000000001  1.8
-2.14974375  2.084
0.1602125  2.127
14.047281250000001  7.394
3.89549375  3.852
9.460068750000001  7.655
7.4845625  13.373
2.1448187499999998  10.484
-1.5074562500000002  2.8
5.9213875  4.727
4.771918749999999  7.196
-2.1394312500000003  0.75
7.2679124999999996  6.662
2.293525  7.108
14.293074999999998  13.529
7.338668749999999  3.997
1.20915625  1.781
-3.5545812499999996  0.547
-2.5485687500000003  10.594
11.595212499999999  16.397
0.78524375  1.952
9.5997625  5.252
2.41770625  8.852
4.2323  6.106
11.86739375  7.314
11.00346875  10.543
11.231993749999999  7.035
7.784406250000001  10.727
3.3360250000000002  7.12
2.05445  3.636
10.7961  9.564
-1.0139875  2.379
1.3323125  4.861
-2.061475  9.091
5.26688125  3.151
6.750749999999999  7.806
2.19580625  3.68
6.84916875  7.061
3.7487250000000003  15.075
4.3528875  15.302
12.35275  9.071
9.85209375  11.823
-2.51834375  1.227
2.150975  7.079
-2.2889875  2.303
8.319025  9.229
5.97479375  6.395
-2.80060625  10.705
-2.15533125  1.985
5.2740875  7.757
6.87950625  7.341
1.5487625  4.476
4.4851125000000005  7.543
1.573175  3.267
3.6637500000000003  3.59
4.5649999999999995  5.703
-3.5182625  0.702
11.059631249999999  13.466
1.1345874999999999  2.102
3.2006500000000004  4.385
8.55409375  7.908
2.57756875  6.044
0.88734375  2.471
-1.87589375  2.055
0.43811875  4.108
10.49741875  9.487
10.5155625  8.872
3.78996875  3.723
12.67265  13.739
1.5235812499999999  4.588
-3.4013937499999995  0.507
10.336225  8.714
2.702075  3.681
10.74481875  10.225
1.3754  2.579
-1.737975  1.649
-3.14534375  2.814
3.95765  10.206
4.35540625  6.066
3.4825187499999997  7.891
0.75204375  7.973
-2.29875625  1.319
3.3335437499999996  5.845
15.14250625  7.711
4.80803125  4.408
6.903325  15.12
1.99319375  2.863
13.86114375  17.132
6.12408125  5.711
-1.88665  1.691
-1.9515437500000001  3.88
13.65934375  14.961
9.03590625  9.174
9.843275  15.147
5.771025  5.517
15.392543749999998  10.262
3.502575  4.988
-0.6496000000000001  12.937
3.73241875  3.57
1.9468562500000002  10.402
-1.9932375  13.008
1.8359999999999999  13.461
-0.614975  2.5
2.28305625  4.958
11.120593750000001  15.647
5.4646375  5.369
-3.23504375  1.196
5.699  8.842
11.10041875  10.281
3.1227875000000003  8.774
4.0893500000000005  3.714
-2.2889875  1.249
0.49700625  3.628
1.46738125  4.347
-2.679925  1.004
-1.92674375  1.566
11.23138125  6.973
7.30746875  4.168
-1.89178125  1.532
5.284118749999999  6.494
5.61421875  6.499
-3.35095  0.788
5.65035625  7.585
14.26945625  13.857
3.7169687500000004  3.04
5.4144  9.811
8.271975000000001  12.478
3.9121812499999997  5.205
4.973212500000001  5.637
7.0382750000000005  7.485
6.18811875  4.691
4.09614375  4.326
0.65185625  3.061
6.426025  9.622
-2.24728125  1.36
2.8137  3.337
-1.56600625  2.284
-1.93726875  2.165
9.10485  11.15
1.6912875  7.081
10.75265625  7.326
12.1009125  13.021
5.05725625  7.938
-0.5654375  2.216
5.16193125  14.809
-2.73835  2.01
9.566018750000001  16.79
-2.26474375  1.628
9.83575625  5.115
13.6886  13.344
1.10053125  10.546
-1.35593125  3.561
-2.8099374999999998  1.995
2.01395625  9.134
5.24115625  10.727
5.4379937499999995  7.327
-2.692575  0.957
22.34885625  9.673
10.962975  8.871
0.11147499999999999  2.415
12.1922125  7.954
2.5965687500000003  5.791
2.4768375  5.905
5.19884375  5.624
4.330606250000001  4.677
-3.15145  1.456
3.7923  12.671
4.01176875  7.197
5.556475  7.026
10.941625  11.744
4.310425  9.979
1.3030125  3.108
0.20958749999999998  9.505
9.4189875  8.888
9.30489375  7.129
3.22818125  6.483
11.0581  12.701
10.48656875  5.307
21.90013125  11.757
2.0852062499999997  4.845
1.307925  4.008
-1.5453062499999999  1.422
-3.06428125  12.309
6.70753125  5.759
16.3462625  12.424
12.76940625  5.551
4.57215  7.544
2.9760750000000002  3.264
11.53499375  7.435
3.8296750000000004  11.342
0.33104374999999997  4.528
-3.4623  0.567
5.6648000000000005  4.65
3.8916312499999997  4.168
12.51259375  9.039
-2.4260312500000003  0.956
15.732481250000001  12.654
6.554543750000001  6.151
13.501218750000001  9.375
8.108912499999999  6.638
-3.06269375  1.684
-1.58375  10.593
22.95736875  8.549
13.421312499999999  9.203
-3.275475  0.577
-2.32816875  0.631
2.94001875  4.318
-3.55643125  0.455
6.351100000000001  5.376
-1.447375  1.434
6.71930625  7.611
11.65885  7.144
2.61701875  13.623
1.4747  2.408
0.32115  1.606
2.531675  6.795
8.6302  5.12
7.012393749999999  8.033
0.79535625  3.49
2.51665625  11.961
1.91061875  3.079
-1.86713125  3.301
5.17565  5.717
-1.8915062500000002  1.497
4.36149375  3.541
0.7780625  3.155
3.64678125  5.181
5.1227687500000005  5.776
10.58905  14.883
7.759412500000001  6.829
-2.2883187499999997  1.211
11.650918749999999  10.656
-2.3438375000000002  2.802
4.3215312500000005  6.562
15.270862500000002  12.466
3.02869375  3.094
2.08924375  6.863
3.92415  3.227
2.44130625  14.71
15.059800000000001  10.399
12.05975625  11.509
2.00205625  4.828
6.4166687499999995  7.756
2.796325  5.318
6.518375000000001  5.328
0.63954375  1.972
4.59660625  6.182
12.754412499999999  12.43
-1.36806875  1.597
0.18965  1.641
6.46014375  3.386
3.972425  3.705
15.888731250000001  8.471
8.6061125  12.564
7.65580625  5.446
4.33755  5.973
6.4607  14.769
1.3944062499999998  5.544
4.207575  5.934
0.5673375  2.564
4.3168750000000005  3.814
5.4631  6.732
-2.10956875  1.323
-2.249575  1.359
11.24571875  11.395
3.2014375  4.939
-2.7503374999999997  1.184
6.807881249999999  12.227
5.962375  4.895
4.09561875  3.749
6.066125  13.41
20.4162375  7.178
-1.46506875  2.125
6.1284875  7.383
6.70676875  12.362
7.1495750000000005  3.612
-2.09179375  2.94
-3.2060812499999995  1.193
-2.360175  1.153
3.68419375  7.614
-3.13216875  0.891
7.20511875  7.719
3.0043812500000002  3.359
2.2668  8.035
9.71918125  13.148
-2.0465125  1.112
4.55848125  5.434
3.2404812499999998  5.039
7.7094375  5.69
2.22300625  2.518
-0.6339937499999999  3.106
2.9579750000000002  7.75
-2.93955625  1.371
-3.30396875  1.121
15.131537499999999  12.851
2.8381875  4.106
13.917068750000002  8.374
-0.01458125  4.232
7.91046875  7.753
-2.73964375  2.194
7.65245625  5.546
9.1409625  4.747
-3.09669375  1.578
1.54569375  11.219
2.5343375000000004  5.019
17.73304375  11.468
-1.51524375  2.825
7.862456249999999  6.548
1.19415625  4.257
1.4815125  3.494
-0.5951500000000001  10.921
11.30839375  9.059
5.9411625  7.059
6.815049999999999  6.7
-2.99545625  2.365
-1.73835625  3.119
1.48105625  2.333
-3.10690625  1.227
-1.3717875  2.122
0.11799375000000001  4.238
-1.5213687500000002  2.701
10.312050000000001  10.255
6.42745  6.395
-2.6673  1.117
5.5354875  8.753
-2.65144375  11.427
3.67371875  4.321
2.609475  4.197
1.02375625  2.559
14.376612499999998  16.586
2.6683499999999998  4.557
9.98195625  10.813
4.59620625  6.809
-3.3886875000000005  0.806
-1.46485625  1.858
6.322043750000001  3.89
6.693412499999999  17.607
5.66535625  3.555
7.956950000000001  5.09
9.228987499999999  8.08
-2.872625  0.83
-3.00251875  1.327
4.145243750000001  6.96
-3.4430375  0.585
6.2478187499999995  9.663
-0.92571875  3.22
3.76496875  6.986
2.81549375  3.291
2.8854625  2.985
3.3022875  5.045
4.143225  9.968
8.5201125  6.226
2.465025  10.326
-2.01739375  1.718
2.7828187499999997  7.617
-3.1209812500000003  10.64
4.59035  6.504
3.31675  6.193
8.26498125  8.24
5.55936875  13.331
2.96423125  2.303
3.11499375  2.309
0.728425  3.023
2.8094437500000002  4.83
8.10540625  6.279
9.7661625  5.317
6.217593750000001  3.805
5.48994375  12.332
9.33279375  5.299
-0.16370625  2.781
5.703775  12.137
0.8432437500000001  4.99
13.089306250000002  13.509
-2.5071000000000003  1.298
-3.18494375  1.39
5.47484375  9.441
-2.58128125  0.614
-1.7011500000000002  4.038
8.2540125  6.435
11.08815625  15.181
11.85406875  14.68
4.26740625  12.758
-1.4380437499999998  1.718
12.50660625  8.632
-3.10619375  0.749
5.0012437499999995  6.56
8.6322125  10.123
8.01103125  8.552
12.03643125  6.54
2.2330125  3.166
4.5321  13.587
14.682887500000001  15.079
-2.6626374999999998  10.904
2.7159874999999998  5.342
-2.7033  1.398
2.6902625000000002  5.341
4.34171875  10.092
-3.5154312500000002  0.339
-3.4708374999999996  1.05
1.3044375000000001  2.626
-2.0723  0.707
-0.83040625  1.929
0.56668125  14.311
3.88896875  8.766
3.1257875  8.041
12.4171625  12.279
3.53190625  3.281
3.77215  5.583
16.06494375  9.245
-2.16623125  1.675
13.417581250000001  11.711
-0.24505625000000003  3.035
-2.75524375  11.462
8.78076875  8.727
0.00120625  2.484
5.9655000000000005  7.025
10.18044375  15.469
0.2624125  1.982
7.2035124999999995  6.415
6.1539125  9.47
2.5575375  4.89
3.85853125  12.077
7.389912499999999  5.565
12.445825000000001  12.644
4.230487500000001  3.34
-0.62558125  1.603
15.32881875  9.098
10.808518750000001  3.909
1.15310625  3.362
10.89188125  8.523
-1.85105  2.117
9.120574999999999  4.34
6.38046875  6.973
8.76568125  6.193
4.01969375  9.519
-2.66201875  1.735
3.01635  4.711
3.3889812499999996  7.567
3.81231875  11.959
18.62268125  8.54
0.8186249999999999  2.748
-3.29721875  0.493
8.604156249999999  13.956
5.8874  11.992
-0.044306250000000005  9.522
-2.90046875  2.52
6.508687500000001  11.231
13.619775  8.934
3.23590625  4.811
3.93395625  12.547
5.3726875  5.995
-0.25911249999999997  2.574
6.61725  4.201
-1.91065625  2.156
3.4942749999999996  4.189
-1.3363625000000001  1.253
9.23144375  16.409
-2.24409375  1.998
6.11728125  3.563
6.57844375  5.997
-3.25799375  0.557
2.51288125  6.938
3.5969812500000002  5.612
2.9677125  11.094
5.9068625  8.795
10.66090625  7.947
11.02805  7.386
2.3112500000000002  6.175
-0.33459374999999997  8.202
1.48531875  3.516
-1.0285625  1.892
4.3759250000000005  11.183
4.06483125  5.047
1.0695625  15.876
4.5310375  4.144
0.27558125  2.687
-1.85601875  2.218
14.1003875  10.773
7.11296875  5.335
7.380374999999999  10.351
-1.9435562499999999  2.502
5.1350875  6.221
1.7474562500000002  3.132
5.7767625  7.895
7.92933125  6.013
16.75055  15.738
-3.0582625  12.685
7.329337499999999  14.497
3.202025  7.291
5.80835625  4.356
5.45473125  5.684
13.3025125  6.742
5.0925125  4.3
7.1397125  13.675
-3.2848999999999995  1.094
0.98565  3.36
11.22000625  6.102
-2.69289375  0.859
-3.1462375000000002  1.19
17.429706250000002  14.893
-3.50420625  0.545
4.74033125  4.953
4.9369250000000005  11.1
8.561943750000001  12.722
8.109425  9.501
-2.7408875  1.466
1.43076875  1.487
5.72176875  7.529
2.4080749999999997  3.362
-1.8470437499999999  10.029
8.63371875  7.921
4.2178375  14.12
2.74169375  6.75
4.95601875  5.168
10.513293749999999  7.018
11.9963875  8.88
-0.9334187500000001  2.031
4.974137499999999  7.371
2.07140625  7.147
15.913874999999999  13.906
3.0935625  9.496
7.14621875  5.455
4.0902  4.399
9.15469375  14.421
-3.49134375  0.655
4.42854375  3.5
-0.39735624999999997  3.622
14.104593750000001  8.103
-1.6592749999999998  3.186
2.253425  8.224
8.35510625  16.646
12.08886875  6.559
-1.3239687500000001  3.055
15.048206250000002  11.431
3.5559125000000003  4.293
6.46399375  6.409
16.14665  6.267
-0.4780375  2.225
3.5127812499999997  5.341
5.90728125  12.876
8.43858125  14.241
-0.5632937499999999  4.756
1.36614375  2.507
1.33498125  5.174
6.1234375  10.761
6.3241375  4.607
3.1713625  13.548
2.3337375000000002  11.134
18.36215  9.103
6.2223500000000005  10.951
12.28938125  7.811
5.5536375  11.981
3.3990250000000004  7.932
5.88904375  4.582
2.4749875  8.862
-0.0847125  1.952
1.4833500000000002  13.744
-2.9473125  11.136
1.522325  3.787
-1.015275  2.153
11.84975  5.994
4.1809875  2.82
2.00396875  12.792
-2.85825625  1.255
3.6541437500000002  7.327
-2.07934375  3.72
9.20265  7.564
13.88925  14.749
4.4299875  12.733
3.67939375  8.169
-2.68270625  0.822
3.51848125  2.491
4.962418749999999  6.347
6.9242875  6.805
-1.5253625  2.422
5.79254375  7.005
10.4387625  13.619
10.41615625  5.529
-2.934725  14.47
1.95015  8.15
-3.3439187500000003  1.3
1.5425437499999999  4.04
-3.4420499999999996  0.619
5.25390625  7.834
2.952025  13.393
2.1753625  2.564
7.860918750000001  8.044
5.60879375  5.223
5.52378125  7.099
9.322075  12.951
5.68696875  5.184
4.11538125  3.958
13.272243750000001  6.814
6.36884375  6.139
3.8989125000000002  12.472
9.83916875  10.118
2.6653625  2.66
0.6939124999999999  10.974
-0.4617  3.051
12.99215  9.04
-1.95160625  10.784
5.662100000000001  5.523
7.5703625  11.524
6.7030125  8.399
2.4974499999999997  3.986
-0.24681875  3.182
-1.2525  2.888
13.628575000000001  4.072
2.65903125  2.768
4.148937500000001  5.917
9.867856249999999  6.191
0.8445625  3.596
3.55206875  5.312
-2.62943125  1.133
-2.338075  1.177
1.21475  2.433
16.32870625  12.411
-0.28451875000000004  2.32
9.54874375  14.238
12.73061875  8.138
3.29278125  6.759
2.13570625  4.602
3.337225  4.495
-2.75620625  1.776
7.38829375  8.332
5.6350875  10.892
7.678143749999999  6.695
-3.2289562500000004  1.197
-2.8100562499999997  16.564
6.4810125  16.281
1.1428125  1.9
-0.1556125  1.925
6.332  6.552
-3.3679375  0.926
2.598125  3.534
1.4227937499999999  2.114
-0.84426875  2.45
3.62569375  7.794
5.97488125  5.813
-2.16865  3.066
9.4611375  5.042
2.0184625  11.116
-2.30933125  1.388
5.4061  9.809
3.0350625  3.052
4.451825  5.461
-0.7991375  2.675
4.930456250000001  12.577
8.6994125  5.74
3.46075  5.979
9.13775  15.22
-1.75785  0.841
5.0040375  8.457
-2.4918625  1.498
-1.7143000000000002  1.229
3.6200625000000004  4.067
1.7653375  3.545
0.11053125  2.407
7.5117312499999995  7.637
15.51879375  6.473
5.523456250000001  7.353
5.69431875  7.131
3.8556937499999995  5.885
13.72133125  9.538
13.8778875  7.961
0.6694125  5.965
3.03134375  11.379
6.42459375  5.877
5.0593812499999995  3.712
3.376775  3.317
-0.062043749999999995  6.267
9.36075625  5.471
5.46676875  6.737
13.92774375  7.149
0.21506875  2.567
9.774787499999999  10.467
5.62485  6.69
-3.2735250000000002  0.722
8.62606875  7.52
6.012475  3.658
2.14466875  8.767
8.88901875  4.264
0.9564875  3.496
15.035749999999998  12.259
11.69859375  6.328
1.7831375  3.338
4.68688125  7.794
13.402899999999999  7.59
-0.9859187500000001  11.186
11.2899  12.067
2.93009375  4.852
-3.303425  0.741
1.779  3.94
5.699125  8.694
3.7400374999999997  12.159
6.2607437500000005  16.061
-3.1336500000000003  2.043
0.9508749999999999  2.364
-0.257  15.864
0.3066125  2.523
2.00710625  3.387
1.5742125  1.985
-0.77584375  8.54
2.1646875000000003  7.06
7.708018749999999  6.324
4.271925  12.476
3.40865625  3.43
11.31618125  5.728
8.969825  12.579
2.81878125  5.644
3.29699375  8.331
7.007975  9.583
0.1424375  10.989
6.3608875  9.484
-0.325475  2.978
-3.2693125000000003  1.225
-2.8330124999999997  9.592
0.21516875  3.026
-0.5937812499999999  2.002
7.2837625  6.276
11.8868375  9.957
-3.31180625  0.684
2.0199249999999997  5.723
8.69481875  14.31
10.9886125  7.108
14.570656249999999  9.852
9.64598125  4.901
4.55475  7.235
2.60599375  2.942
-1.40518125  2.067
7.6231687500000005  5.268
10.91438125  8.082
1.87683125  3.269
0.47255  11.199
-1.7968375  2.429
10.78611875  7.785
3.60314375  7.382
2.0598625  3.582
-1.0935875  2.413
4.91220625  7.277
-3.0699437499999997  12.125
8.5448125  12.382
7.63255  6.145
9.349181249999999  16.726
-0.795625  3.172
0.76518125  3.347
13.065043750000001  10.618
-3.0650874999999997  1.796
13.0338875  7.85
-2.25551875  1.227
5.7259625  7.556
2.0500625  5.197
5.3381687499999995  13.746
6.351175  9.678
-0.7239875  3.26
2.4972625  5.17
-2.2214625000000003  1.676
8.19519375  9.271
13.36265625  11.134
7.546225  6.954
13.83706875  8.703
6.07390625  10.58
7.50833125  11.022
5.63151875  6.522
-0.131025  3.878
8.593881249999999  7.422
1.4223875  3.434
12.37065625  9.638
4.618425  7.324
5.38656875  5.568
-1.94315625  2.389
6.773187500000001  8.215
9.2285375  5.892
0.11718124999999999  3.071
-1.5859812500000001  1.157
-0.009174999999999999  3.146
3.1533875  10.811
13.8781375  13.383
5.99576875  12.696
-2.9287625  0.816
1.7965062499999997  4.401
15.34740625  12.723
4.0984437499999995  3.156
-2.75844375  1.438
3.7899187499999996  7.285
6.69489375  4.446
3.47590625  7.957
6.76425  4.468
1.6033374999999999  7.53
6.874599999999999  7.374
9.3418875  11.926
14.080475000000002  8.91
-0.41150000000000003  2.565
2.20195625  12.065
1.07003125  2.523
8.30673125  11.701
22.37565625  8.773
5.2159875  5.385
7.27396875  8.528
-3.0266625  2.019
0.49946250000000003  2.979
4.761468750000001  7.663
5.369725  10.247
3.5960687499999997  7.366
5.53424375  12.311
8.42163125  11.742
-3.3635125  0.916
4.4470875  6.621
-3.39035  0.599
9.196831249999999  5.595
-2.9353124999999998  1.03
1.1022500000000002  3.315
-3.442525  0.648
10.00531875  15.936
1.116625  2.555
3.5555437499999996  7.944
14.391693749999998  9.095
12.39924375  9.186
14.605687499999998  14.887
-3.2647  0.962
1.6196625  3.359
10.63201875  7.595
14.0534625  11.135
12.01084375  15.487
15.271518750000002  8.38
6.04626875  4.263
6.5153125  5.928
7.3881125  6.689
1.238175  3.045
4.4590625  7.865
7.536975  8.011
10.3206375  8.205
6.557474999999999  7.003
14.0558  8.516
9.9661625  13.238
-0.08452499999999999  2.358
7.8595  7.33
1.4368625  3.262
-1.9123125  2.234
4.4647375  5.052
0.5058125  8.928
-1.5988875  1.827
5.91849375  7.982
-2.1315  1.634
3.13473125  6.907
4.01130625  7.377
12.8710125  7.546
4.350312499999999  3.961
9.20291875  8.17
7.425549999999999  5.669
1.614175  7.863
-0.14311875000000002  2.458
-0.7976625  1.631
7.55401875  9.947
4.30869375  4.396
3.8443625  4.377
2.90945  6.636
10.182125000000001  9.543
11.492056250000001  12.145
-3.088725  2.598
12.66303125  4.051
4.53200625  5.05
2.97235  6.77
6.067118750000001  5.036
7.3366  3.573
2.29745  5.189
2.31918125  8.68
4.1610125  2.871
-3.4038874999999997  0.804
8.1232375  5.622
8.58600625  10.141
1.53289375  2.739
-3.19148125  1.077
-1.434075  2.116
-1.0951062500000002  2.068
2.85678125  5.965
5.31471875  10.794
7.7197125  5.686
1.9810500000000002  7.862
-2.6852125  3.151
7.1495625  6.638
5.455225  14.384
-0.6508375  1.526
20.653624999999998  12.134
-1.384125  1.613
17.73323125  7.787
9.24774375  11.015
9.6188625  12.006
11.11729375  14.462
2.9510187500000002  2.593
-3.0679749999999997  2.504
12.11939375  7.352
-2.71355625  0.858
-0.50915625  2.299
-3.04943125  2.571
1.6197124999999999  4.359
10.853393749999999  9.381
6.1375875  6.579
0.14324375  2.524
-3.0484625000000003  1.606
10.21409375  7.892
-1.7554375  2.187
8.060068750000001  9.844
-0.4274125  2.129
0.64555625  2.815
45.57173125  8.424
7.531756249999999  6.596
9.541337500000001  4.829
13.03449375  10.677
3.54820625  4.673
3.1771562500000003  16.388
3.836875  3.33
-1.65883125  1.921
8.0977375  7.985
8.019606249999999  7.639
7.23138125  8.544
5.5428  4.658
4.152112499999999  4.309
-3.30320625  0.758
1.9949875  8.284
5.19545  5.766
-1.18174375  1.662
4.8490875  3.471
-2.1495812499999998  1.45
6.2963875  7.03
2.95766875  4.025
-2.93293125  1.444
0.65524375  2.996
4.58750625  4.734
13.36801875  14.459
-2.3693375  1.165
-0.9883875  2.29
0.25406875  2.54
-2.95636875  0.937
2.6515625  7.926
13.924431250000001  8.944
-0.98209375  1.859
1.48501875  4.416
2.3952875  5.358
13.6140375  13.532
13.764431250000001  10.058
3.086125  6.554
-3.1372375000000003  0.682
2.7696875  10.224
-2.62383125  2.088
-0.29015625  12.413
-2.9733375  1.596
11.07041875  6.807
-2.9251  1.591
4.3497375  2.977
6.34636875  7.553
4.59649375  3.529
11.11433125  6.949
3.8227874999999996  7.844
6.44205625  5.213
6.471781249999999  5.292
-2.97345  2.2
-3.3153374999999996  0.741
3.4458875  7.58
-2.21186875  2.649
4.668875  5.474
16.3020875  6.023
-2.4714125  1.357
16.355925  5.151
16.19639375  9.592
-0.09865625  10.849
-1.2798500000000002  13.732
-1.52  2.771
6.45895625  4.27
9.558556249999999  12.13
7.383506250000001  3.912
4.1914625  11.578
9.701218749999999  14.433
10.017737499999999  11.881
10.36390625  8.548
10.37376875  9.161
3.02143125  3.251
-0.9204812499999999  2.346
1.6359000000000001  10.557
4.0677  8.319
4.56544375  6.861
3.25078125  8.494
7.09711875  11.871
-2.90160625  10.877
7.83780625  5.001
5.92145625  3.585
5.1848125000000005  4.774
9.734824999999999  6.888
7.646856250000001  7.565
-1.2463437499999999  1.879
5.79808125  7.346
-3.6425375000000004  0.493
9.04124375  6.415
-3.35510625  0.712
-1.79046875  14.98
12.999  15.178
-2.4508875  1.933
-0.50365  2.686
3.6784999999999997  7.886
-0.848325  3.812
-2.14031875  1.722
11.35540625  8.706
-0.08105  3.4
-2.1793125  1.519
12.5605625  7.064
6.405331250000001  3.833
6.914831250000001  8.468
1.411525  2.698
9.100212500000001  12.322
10.904824999999999  13.404
-0.3261625  8.976
-2.50234375  1.712
1.42434375  7.197
6.130475  7.832
3.9912875  10.948
7.6878874999999995  11.192
6.3194125  4.362
5.252443749999999  7.755
2.81188125  6.229
6.582299999999999  11.621
3.062075  7.932
10.41129375  12.332
3.052625  6.277
-2.08504375  2.591
5.1126  6.255
-3.2033  1.246
12.11250625  13.723
-1.4517125  4.042
-0.97864375  9.056
5.31999375  11.626
2.2772312500000003  7.903
1.56145625  3.341
11.2168375  6.114
-0.8373125  1.493
9.5502  7.012
-2.52666875  1.858
12.502968749999999  8.248
0.2022875  2.971
7.188381250000001  8.021
-2.51515625  0.809
8.65540625  10.868
-0.70304375  2.152
3.94669375  11.703
3.51749375  5.565
9.897456250000001  7.417
-1.8697375  1.305
7.123099999999999  3.781
2.51554375  4.695
-2.1710875  1.323
-2.019275  2.756
12.9638625  13.872
3.54085  5.661
4.691475  7.714
0.6235125  3.696
5.624443749999999  5.416
4.078799999999999  6.772
3.9407249999999996  5.055
3.73653125  4.285
2.6336125  9.656
-2.82805625  3.004
2.00886875  9.902
6.3171437500000005  8.155
-3.0270062500000003  0.701
0.8922437499999999  3.892
12.565725  10.475
0.61956875  4.32
7.19455625  10.374
7.1184625  4.668
-2.7282812499999998  1.179
0.9906  3.933
4.99840625  7.006
4.2486875  5.58
-1.310575  2.594
-2.9915624999999997  0.869
9.50975  9.442
-1.18989375  4.632
8.5388125  5.7
0.48617499999999997  4.624
6.2878687499999995  7.687
2.87390625  4.945
-3.50964375  0.542
1.7892875  12.83
3.550025  13.329
1.9906437499999998  7.678
-2.91000625  1.229
6.1723  9.03
3.29406875  7.257
3.977275  5.212
-2.35748125  1.92
1.09995625  5.443
7.451925  11.825
0.7332062500000001  10.923
-2.53969375  1.454
12.30050625  14.226
1.2953375  3.294
7.7516125  8.689
3.36655625  13.115
-1.4555875  8.891
1.6718250000000001  3.169
14.972856250000001  11.032
4.75916875  7.728
-0.42857500000000004  1.488
11.6504125  7.26
10.66086875  12.426
-1.89098125  1.872
4.61415625  4.331
7.95113125  5.856
-3.225625  0.931
1.2445062500000001  2.54
13.329862499999999  7.763
1.9883312499999999  2.878
10.11543125  12.662
-2.4478125  0.967
5.69951875  6.168
-1.1809687500000001  4.322
3.7976687499999997  6.852
-3.5536625  0.367
7.5992125  16.831
13.07089375  6.146
3.9428624999999995  4.509
4.5090062500000005  5.926
6.39573125  10.11
13.16274375  8.674
8.90816875  15.455
7.84154375  4.726
-0.8839499999999999  2.036
10.75690625  8.819
7.344775  3.571
-0.6100375  3.778
15.572481250000001  6.269
3.33158125  12.335
-3.31559375  1.054
10.88234375  15.527
4.58810625  7.218
4.395175  8.601
3.41025  5.308
5.82475  13.338
7.07800625  6.217
8.38173125  7.939
6.3637250000000005  4.994
-3.32956875  0.546
3.8090687500000002  3.263
7.688075  7.496
17.48290625  10.563
-2.278175  1.279
2.9702312500000003  7.195
9.78435625  6.86
9.3180625  11.162
5.5235125  3.567
3.8488750000000005  5.665
5.61794375  7.364
-1.034125  2.716
4.201487500000001  9.734
-2.1282  11.183
8.581225  11.269
3.8382375000000004  11.023
5.961493750000001  6.68
10.622031250000001  9.452
-0.67915  4.606
6.894443750000001  5.251
2.1546  3.987
-1.08595625  1.353
3.1367000000000003  3.094
5.4768687499999995  6.939
8.14201875  10.848
8.7972  11.88
3.3200312500000004  15.09
-2.232075  1.679
4.44774375  5.806
-1.1826875  12.279
1.0843937499999998  5.027
0.6091125  2.775
10.17160625  5.497
7.220443749999999  4.711
-1.8463125000000002  1.814
-1.44930625  1.738
1.6139687500000002  11.863
-3.0159937500000003  0.982
1.11175625  3.084
1.7944  2.692
8.60745  6.348
-3.07934375  0.849
-1.513425  1.622
4.70074375  4.686
2.6588000000000003  6.736
2.7327125  8.675
10.3605125  10.204
-2.19469375  12.116
-2.6640375  1.557
-2.9966125000000003  1.531
5.949931250000001  7.656
-1.11943125  2.689
8.413675000000001  9.22
6.0027124999999995  4.386
-3.41200625  0.39
-3.01913125  2.043
-3.38454375  1.326
-2.21685  1.138
11.49306875  5.018
7.748768750000001  4.7
4.784693750000001  7.158
-0.23502499999999998  2.543
5.9819  6.719
5.908775  5.345
11.8221125  10.171
8.25774375  8.649
8.434475  7.573
6.4882125  8.511
7.4819875  7.967
-3.1444625  0.93
12.892625  12.85
9.76894375  11.953
6.586825  6.467
7.10808125  6.471
3.04124375  13.11
0.13836874999999998  2.147
5.09625625  4.567
-1.7879687499999999  2.301
7.612643749999999  9.878
-0.93265625  2.767
4.549225  4.687
3.3013062499999997  4.17
-0.10936874999999999  1.586
6.462831250000001  3.01
5.99795625  6.797
7.3472125  6.499
8.32175625  17.684
6.89560625  10.974
16.30954375  8.261
2.8001750000000003  4.352
1.9216000000000002  5.07
-2.63905  1.054
-1.63976875  0.942
9.05795625  7.697
17.83396875  13.7
1.10268125  2.422
-1.7308187499999999  16.253
0.739575  1.534
13.034600000000001  9.066
-3.5089750000000004  1.086
6.760275  6.676
-3.2364249999999997  0.784
-2.25271875  0.944
9.616724999999999  10.244
3.4564812500000004  3.102
12.933531249999998  8.325
10.678168750000001  13.752
2.92770625  11.699
6.10033125  3.715
1.5062  2.858
8.55249375  12.549
14.106874999999999  8.869
3.88856875  7.263
10.77734375  11.264
5.06603125  6.431
11.6536375  12.393
-1.16851875  3.985
7.289106250000001  6.913
-2.44559375  1.263
8.7627875  12.985
6.359181250000001  6.948
8.4591375  7.326
-0.21515625  10.998
2.729825  10.786
1.7339562499999999  3.087
10.69205  13.873
14.49071875  5.819
5.346981250000001  8.395
0.46491249999999995  2.864
8.154900000000001  8.424
5.061775  5.516
6.454337499999999  9.288
-0.40678125  1.843
5.43498125  4.071
0.2290625  2.167
9.181825  8.348
-0.8252437499999999  2.329
7.73120625  8.022
5.65959375  3.293
-2.0529937499999997  2.881
4.55314375  4.498
3.7246125  15.039
-0.8341312500000001  2.083
0.591175  2.556
-1.8451875000000002  2.545
14.270556250000002  7.118
12.021362499999999  10.979
10.777075  7.344
4.18240625  4.323
2.4118125  12.472
13.266749999999998  6.612
8.51701875  9.703
-1.1568562500000001  10.187
0.9499000000000001  3.347
17.36099375  10.379
12.879387500000002  6.957
5.49616875  4.219
5.78769375  16.767
-2.9244875  0.683
12.71793125  8.455
4.7502249999999995  6.851
8.9393375  6.591
7.654037499999999  11.016
5.16240625  3.781
16.433612500000002  13.879
15.879525000000001  16.589
2.203325  4.096
6.74548125  4.039
2.88973125  11.163
-2.7597125  1.007
2.6776875  2.383
4.46991875  3.965
10.015049999999999  15.427
1.8437750000000002  11.555
1.20848125  3.441
-0.04488125  1.643
8.18045  5.583
3.5947375  4.324
-1.36670625  2.465
5.46880625  3.704
1.07521875  2.547
7.889799999999999  11.188
-2.4763124999999997  1.368
3.5549999999999997  5.568
0.723625  10.465
8.17759375  7.564
5.76055  7.965
-2.454575  1.62
7.159518749999999  10.335
-2.9977187499999998  1.294
6.681937499999999  7.744
18.784893750000002  8.425
21.027306250000002  9.789
3.9464687499999997  11.534
-0.1518125  2.197
5.5564875  7.369
2.68995  2.887
2.2679125  5.92
-2.2544625  3.239
12.7692875  9.516
1.8972312500000001  9.149
-1.85065  1.925
13.686449999999999  5.342
3.17023125  5.172
1.58765625  4.029
8.341800000000001  8.11
3.537  5.038
11.06466875  9.312
-2.93999375  1.453
1.28286875  3.404
-1.8227687499999998  3.42
3.9319125  6.101
3.6062874999999996  3.415
-1.989275  1.621
12.249375  5.715
4.09358125  6.31
-0.0296875  2.229
7.24043125  4.346
4.81626875  8.186
8.75555625  9.756
5.0523125  9.16
16.99549375  9.392
7.865225  7.519
-0.27914374999999997  1.299
9.4223  5.413
14.180318750000001  11.435
-2.62849375  1.284
7.06784375  6.305
10.440831249999999  9.607
-2.7143875  1.09
6.7148562499999995  4.481
-3.0884  2.249
6.856025  7.151
2.3823499999999997  4.243
5.25260625  3.75
-0.18085  2.966
1.4326  2.766
8.63316875  7.809
-1.7162250000000001  1.989
-3.033175  1.397
16.00145  10.604
1.2101875  3.73
2.5104125  11.402
0.17355  5.695
9.36845625  7.211
3.01718125  3.666
4.88338125  8.032
-2.9052687500000003  2.009
4.5913875  4.996
0.34614375000000003  2.886
6.09655625  5.417
12.910618750000001  8.23
13.27249375  12.475
12.81146875  6.811
3.3851999999999998  4.515
0.10690625000000001  2.762
2.6019437499999998  4.612
3.3198437499999995  4.566
5.0932312500000005  8.613
2.57071875  6.738
6.81304375  5.206
2.5621187500000002  10.397
10.850137499999999  13.929
3.83934375  4.372
14.4129875  11.637
2.49625625  9.522
10.653425  7.778
5.6184312499999995  9.246
5.275918750000001  5.862
9.07975  8.574
0.10066875  2.259
4.16920625  6.475
1.68299375  14.954
8.14135625  6.165
0.47772500000000007  3.204
2.71328125  5.373
4.99909375  12.951
-0.07441875  1.735
6.9999875000000005  4.759
-3.3798000000000004  1.142
8.18581875  12.291
-2.3031875  14.648
6.379925  9.102
1.9676125  4.591
5.5066125  10.662
14.694175000000001  10.782
-3.16206875  0.946
4.85509375  2.999
-1.40874375  2.157
9.18526875  8.584
1.4695874999999998  2.984
2.0104625  7.669
-1.6873375  1.445
-3.5513  0.478
7.19278125  6.666
3.82881875  6.975
-0.06581875000000001  2.472
3.7989062500000004  14.765
5.8834625  5.007
2.6488125  2.378
1.23160625  8.865
1.28358125  3.668
6.56616875  14.133
5.8265375  14.021
6.874306249999999  4.703
-0.06726875  2.989
1.90668125  10.243
-3.1002437499999997  2.301
4.4154375  7.093
1.20933125  13.541
6.0949875  11.853
1.59795  2.308
2.2991562500000002  4.805
-2.65036875  16.393
0.46654375000000003  4.346
1.22455  2.442
4.9281999999999995  14.114
-2.4724  1.659
0.9622937500000001  3.667
10.7879625  13.286
-3.2514375  1.071
3.5606812499999996  3.226
3.9714687499999997  8.895
4.6446  4.625
6.5306625  5.599
9.295887500000001  12.941
4.1428125  7.092
5.076393749999999  8.525
3.24419375  4.728
6.4167875  4.661
5.85859375  4.793
11.05065625  7.686
5.8362375  6.606
11.411506249999999  6.954
9.23203125  6.819
13.54925  14.675
-2.3292124999999997  10.717
-0.8036749999999999  2.495
6.9493937500000005  7.852
15.920775  10.047
-1.5663875  10.783
13.322475  6.345
5.39684375  13.423
12.2865375  8.494
-2.5952312500000003  2.613
-1.9524249999999999  2.413
7.6301125  14.915
0.11395  1.713
5.749275  7.564
14.336987500000001  9.012
0.30884375  2.699
12.4646125  10.225
10.42441875  8.0
4.05768125  6.803
3.52356875  2.97
-3.27935  0.571
2.67345625  14.11
1.5108875  2.001
4.093731249999999  4.809
7.588743750000001  9.03
6.24218125  7.713
0.8875437500000001  2.697
6.8174625  5.326
5.2043875  7.506
5.153768749999999  11.749
7.606531250000001  11.489
14.067668750000001  12.311
-2.94114375  1.233
1.068525  2.789
-3.4169375000000004  0.756
3.1035125  5.426
-2.3159  14.411
4.294  7.661
4.4925625  8.321
-2.21535  1.588
4.26380625  6.196
1.1164999999999998  2.816
-2.7370125  1.077
5.26948125  11.555
11.917031249999999  9.921
5.132175  7.24
9.188525  8.665
5.26840625  11.327
-2.347875  12.04
-1.2265062500000001  1.979
4.583675  7.716
-0.20443125  3.177
0.0229625  2.936
2.9891437499999998  7.635
-1.57819375  2.596
-0.21265625  2.096
0.73020625  2.692
15.10920625  6.259
-0.82626875  2.357
-1.7818999999999998  1.313
3.24684375  11.915
-2.991625  4.87
-2.5393  1.105
10.64883125  15.91
-0.32309375  2.401
9.53436875  12.309
-0.9614375000000001  13.239
6.1793125  7.461
-0.7373062499999999  14.737
3.7739312499999995  7.283
10.410562500000001  5.481
9.122512500000001  8.853
10.17488125  7.279
8.1723125  7.832
2.5135187500000002  3.436
0.492  11.634
-1.09271875  2.347
3.08238125  5.636
-1.26268125  1.332
4.78949375  6.024
2.2774687499999997  4.566
11.900268749999999  10.043
3.05269375  3.643
1.60158125  3.582
3.5447  5.551
5.658462500000001  7.619
6.39889375  7.384
3.3854125  6.412
-2.2619125  1.676
-0.93141875  2.058
-1.9184375  13.646
2.8323375  5.771
-3.0504625  2.219
0.6764625  7.737
11.73256875  10.021
2.93498125  4.129
-1.478875  14.857
-0.82751875  3.3
11.90795  11.23
4.7951375  5.092
4.282875  9.015
9.37468125  12.575
8.239075  6.222
-3.0073625  2.04
2.18524375  7.678
14.896700000000001  10.858
6.3440562499999995  11.673
2.88909375  3.215
6.56266875  9.599
-1.169475  1.886
3.2581249999999997  16.058
14.138425000000002  9.3
3.2864312499999997  5.467
-0.715675  1.904
1.8616687500000002  4.517
1.9331562500000001  5.275
4.26990625  5.123
6.13138125  5.186
3.772625  4.15
7.4283  5.39
8.094875  8.128
-0.86591875  13.376
-3.3486062500000005  1.215
5.90450625  6.421
2.4075937499999998  3.737
-1.3017125  1.879
11.22828125  10.903
3.39465  3.254
-1.7095624999999999  1.401
-3.2072375  1.047
5.67379375  5.769
4.9199  6.306
2.32645625  4.528
6.512224999999999  6.057
9.47406875  9.202
5.989375  8.482
1.18688125  3.492
2.1139937499999997  11.397
4.6844125  13.618
11.75716875  6.24
-1.2798500000000002  5.767
3.8317375  7.596
4.25301875  7.673
2.46285  2.867
10.60246875  5.451
3.62223125  9.323
12.55310625  6.361
-0.34968750000000004  9.705
7.7941625000000005  8.876
-1.01864375  2.961
-3.29311875  0.633
5.172375000000001  6.527
-1.73785  2.125
7.41269375  11.049
3.3469749999999996  2.949
4.33118125  10.538
-3.265225  1.315
11.11055  8.607
-2.6663625  2.299
-1.7696874999999999  2.501
1.21555  2.555
-1.3939062500000001  2.956
3.7261249999999997  4.331
9.73045625  7.221
8.16961875  9.675
11.6857125  10.797
1.8721062499999999  15.374
2.6343375  5.101
3.57169375  5.024
3.5796187500000003  2.493
8.3354125  4.97
10.012181250000001  10.986
-3.32670625  0.384
1.044525  3.019
-1.54134375  2.466
13.45344375  12.131
4.80415  4.989
2.15158125  14.034
1.6740875  4.349
2.22338125  2.391
2.7745249999999997  3.207
12.134699999999999  7.299
9.0725625  9.769
5.3407125  7.66
0.7134875  3.726
-1.459575  3.571
-2.88041875  15.686
-3.2055437499999995  0.872
21.390575000000002  10.275
3.8798375  5.463
3.35903125  6.488
3.2389625000000004  2.905
-2.41743125  1.497
12.81916875  9.156
-0.40913750000000004  2.505
0.7739874999999999  2.431
-1.4968125  1.675
4.04069375  7.016
1.8779187499999999  4.397
13.897481250000002  9.652
-2.5435375000000002  11.796
-0.97558125  1.851
9.76798125  11.52
8.6805875  8.764
3.92649375  4.27
4.80846875  5.356
-1.87475  1.424
-0.2488  11.792
7.32256875  12.414
-2.96849375  2.138
1.0640625  4.154
8.311875  5.649
2.98745625  7.089
4.95275  8.038
-0.9683125  9.93
7.74145  5.78
17.9856625  10.582
1.27858125  2.521
6.2581187499999995  8.69
2.51938125  11.155
1.55219375  4.473
11.2347375  10.34
-3.2087312500000005  1.319
-2.8011749999999997  0.835
-2.28135  0.988
3.2023125  4.204
3.90515625  7.679
3.95813125  10.857
3.12586875  2.849
3.04755  3.159
1.6573125000000002  2.641
2.085375  8.207
6.869787499999999  6.385
4.69438125  5.872
4.74393125  4.952
-0.19361875  2.292
0.8289500000000001  14.323
9.174262500000001  6.02
1.8114999999999999  11.351
18.02266875  10.067
-0.20904375000000003  3.045
11.85899375  5.683
-2.2271125  1.618
-3.05516875  0.939
14.13813125  8.657
7.433918749999999  11.248
0.19789375  3.554
7.36130625  5.681
0.1016375  2.52
7.633525000000001  8.934
-0.48791874999999996  4.132
4.3767625  6.509
-2.615675  3.931
1.28085  3.235
1.5181375  3.018
6.23338125  8.911
3.9269875  6.555
3.7548250000000003  5.213
2.055275  5.323
6.5240937500000005  10.734
-3.07369375  0.852
12.95751875  9.061
-2.8024562499999996  1.252
0.680125  14.288
4.13706875  3.426
-3.0749874999999998  0.681
7.6125375  4.943
-0.68335  2.052
-1.7125687500000002  2.136
2.55975625  6.789
8.60095625  13.679
5.340625  5.06
6.703281250000001  8.022
0.8018375000000001  10.114
3.6820812500000004  4.226
-3.173475  2.514
17.5206875  8.177
1.478675  4.448
7.129824999999999  15.829
-3.34591875  0.859
8.6765875  5.099
-0.3387125  2.535
10.572975  8.674
6.385925  7.333
2.56434375  7.347
4.0495375000000005  4.367
7.4993  5.892
2.9126374999999998  3.222
12.477549999999999  7.332
3.5031687499999995  5.322
1.6780562499999998  3.826
-0.52674375  14.545
3.8907  9.39
-2.29066875  2.597
8.207725  11.936
4.968999999999999  4.63
9.44170625  12.229
7.60276875  8.275
3.56754375  6.485
3.809975  15.969
18.8568  8.857
9.69388125  9.185
6.1166375  12.854
16.87948125  9.561
6.9824625  4.807
8.0629125  11.166
-3.0060625  0.9
-1.9649875  3.274
11.59665  8.546
13.600550000000002  7.608
4.7241124999999995  6.494
5.2381375  9.3
3.37633125  4.538
8.44128125  13.048
-3.09905  1.057
5.1746875  7.157
15.97029375  11.645
-1.4752874999999999  2.552
1.7718937499999998  7.404
9.717075  5.768
8.6755  8.912
-3.10311875  2.508
5.15219375  7.933
2.2916625  6.476
2.8936625  11.624
3.82398125  4.937
5.12335625  6.205
-2.0334125  1.677
-3.26578125  1.416
-2.97875625  1.725
5.7136375  7.092
6.1521375  7.807
0.5042  2.1
9.9625875  11.325
1.96224375  7.499
3.00270625  9.433
8.72368125  10.759
5.8359250000000005  8.908
6.876949999999999  14.194
4.55011875  8.738
5.574375  5.886
2.76044375  6.679
-2.980975  9.486
3.597925  7.696
2.2257875  8.229
-1.58011875  2.089
0.58679375  3.841
16.084731249999997  8.353
8.867593750000001  14.236
9.3611875  7.7
0.6792374999999999  2.088
-1.35189375  2.362
3.08679375  7.922
-2.910625  1.448
14.50179375  9.39
5.53463125  6.469
4.04470625  4.357
4.7200625  5.201
2.9341375  5.844
11.311887500000001  6.742
7.66165625  8.336
-2.9692499999999997  1.137
6.2063749999999995  6.706
0.20393124999999998  8.931
6.05833125  8.692
5.33930625  5.942
3.9069937500000003  2.996
0.9169562499999999  3.588
7.0683875  11.33
5.759525  9.051
-2.24066875  2.338
9.61815625  9.828
10.6380625  9.055
11.742425  9.788
1.4618  12.77
-1.9766625000000002  1.558
2.687675  14.966
8.23664375  10.402
2.31849375  8.118
1.6285812499999999  3.145
-1.41595625  2.028
4.30405625  9.094
3.1019562499999997  13.477
1.01226875  3.257
5.53628125  6.259
8.84429375  6.602
4.7424  9.051
0.33414375  2.998
3.8549124999999997  3.487
1.9980375  2.819
5.90444375  6.363
-2.5173437499999998  9.183
3.2819499999999997  8.529
-2.94513125  0.748
3.404575  4.004
1.51389375  5.077
-2.6651375  1.681
1.0956937500000001  1.909
11.0460375  11.595
-1.16116875  1.938
4.60335  3.372
-2.77980625  1.354
14.018875  8.782
-2.4558  14.941
-1.26915  3.258
0.994125  3.222
-1.9070687499999999  1.389
10.00084375  8.602
-0.3644125  2.358
17.56298125  12.231
13.14874375  10.024
2.065775  2.939
6.52098125  7.049
3.23424375  5.014
4.890124999999999  5.869
3.8829625  7.703
6.01285  6.605
4.42050625  8.497
0.8299687499999999  6.853
3.5336  7.396
10.1167875  5.423
-0.8950437499999999  1.957
1.5358625  9.945
-1.272025  1.933
11.696831249999999  10.954
9.4194  6.835
10.86449375  7.73
3.6871375  12.543
3.65745625  3.363
2.3776375  9.814
4.4475437499999995  5.545
-0.31633125  2.378
4.5404375  3.476
9.635368750000001  13.334
2.0855437500000003  4.105
8.10685  4.814
6.683925  10.722
2.31946875  3.002
17.12131875  10.28
4.5991  3.223
8.789412500000001  10.848
5.683275  4.757
-0.06118749999999999  3.78
18.587712500000002  8.284
18.343600000000002  8.43
5.1911375  6.228
-1.8161312500000002  1.818
6.20304375  3.577
9.485125  11.401
-1.10193125  1.654
-2.31505625  1.85
-0.42115625  2.871
-1.25189375  1.703
-2.5845875  1.509
3.21565  2.147
11.674800000000001  13.56
-0.06658125000000001  3.906
9.028868749999999  10.021
10.3107  16.046
9.16958125  10.561
-2.1614625  1.091
11.14266875  16.084
-2.78085  1.208
13.61035  12.235
11.6752  12.638
4.2885687500000005  11.396
5.50663125  3.213
4.7451437499999995  3.531
10.80925  12.19
-1.5937062499999999  1.556
2.1501875  7.841
1.3295  12.673
-2.64261875  2.132
-1.771675  2.167
-1.690325  11.181
0.3034  3.169
3.76004375  3.676
3.55715  13.185
8.84236875  7.472
1.7059312500000001  7.722
2.15638125  2.523
3.4026375  5.039
4.4913875  8.893
-2.9946  1.988
0.9463874999999999  3.045
2.48490625  8.024
2.652025  2.312
2.1873750000000003  4.778
5.12910625  11.741
-1.97020625  3.123
20.988225  6.571
-1.36361875  9.869
5.1221125  4.089
4.7683  2.821
-2.219775  2.686
7.67819375  8.559
12.3284375  12.277
9.784125  10.128
5.06513125  3.489
4.01728125  5.632
3.0209625  3.351
9.432649999999999  9.563
9.86405625  13.129
-2.43166875  10.355
0.044056250000000005  14.06
4.93705  13.55
10.03749375  9.572
-3.4186750000000004  1.155
2.4870562499999997  6.837
1.9310375  7.718
3.01686875  6.668
8.20250625  12.148
8.0627875  5.17
-1.06725625  1.785
5.7310375  4.751
3.9618312500000004  5.495
1.2367124999999999  3.433
10.07000625  13.509
9.696225  10.381
0.8145  3.998
10.13618125  8.38
5.74824375  5.842
13.07873125  12.042
10.948675  11.291
7.387837500000001  6.252
2.510825  3.619
9.19689375  11.913
8.9834  11.031
11.817325  10.053
11.7773375  4.375
-0.1653375  2.557
1.5849125000000002  2.336
-2.72451875  2.797
6.16594375  3.442
11.730912499999999  9.437
-3.1831625  1.614
-3.1824000000000003  0.772
-0.60294375  2.539
7.38888125  8.363
9.24764375  7.981
8.4934625  5.254
4.1455625  7.196
10.32193125  14.398
6.09831875  7.153
3.614575  8.499
14.50824375  9.071
4.0251375000000005  7.307
8.4741625  6.278
-2.8061  1.142
4.533975  8.134
5.601756249999999  12.177
6.10121875  10.459
1.6989999999999998  6.281
0.7129875  2.629
11.3868625  13.025
-0.36180625  11.252
5.9948749999999995  7.029
3.7474125000000003  2.961
7.069725  5.54
6.655812500000001  8.569
-2.06853125  1.034
14.810274999999999  9.21
1.2609875000000001  12.81
12.2541  10.472
8.617175  11.776
0.82805  9.102
-1.1522375  2.227
-0.0201  2.475
-3.2811125  0.526
-1.1403625  2.442
12.6590125  7.216
7.0417125  7.303
5.9947375  5.298
3.6388249999999998  7.503
13.815525  11.287
5.1329375  5.755
1.440275  4.436
1.1107749999999998  2.844
-0.64505  2.207
-1.38713125  2.414
-3.42653125  0.8
-1.6259562500000002  3.558
-1.83725625  3.075
0.31260625000000003  14.148
3.1994499999999997  5.836
3.1017875  5.39
4.9814437499999995  3.274
5.7804125  5.154
0.5168  2.625
-0.9452875000000001  2.088
2.91009375  2.56
2.0978125  6.756
5.48555  6.316
1.88421875  3.625
3.214825  3.482
1.9901250000000001  4.343
2.5303875000000002  2.876
4.8403  5.041
2.0845875  4.031
2.173475  8.6
4.77361875  5.578
5.6223875  7.503
4.2256374999999995  12.758
3.15553125  6.939
-3.4062937499999997  0.654
-2.98241875  10.827
-2.248875  1.358
4.01775  2.974
5.3758875  5.72
-1.3177125  2.558
4.74940625  7.111
-3.2538187499999998  0.664
-3.07139375  1.615
3.9178624999999996  8.03
2.4002624999999997  5.404
3.441325  8.495
2.407775  2.61
1.05144375  2.718
12.167837500000001  9.973
5.995324999999999  6.476
7.90985625  12.7
7.238175  5.84
-2.40018125  11.472
16.4187  8.045
-2.27704375  1.533
3.66649375  12.356
4.32556875  6.38
7.9285749999999995  8.329
4.09768125  10.576
5.6771875000000005  11.802
5.25980625  7.023
1.8365375  11.372
0.964325  2.744
-0.639525  2.241
6.63395625  6.511
3.3124562500000003  7.655
9.6182375  9.882
8.8842625  15.875
5.65496875  4.355
6.93940625  9.847
-2.46336875  11.953
15.13415625  12.829
-3.0400375  1.941
5.1384187500000005  3.929
6.8386  7.133
6.92170625  11.1
-2.1927125  16.579
4.98568125  8.662
18.04545  10.818
3.2904937500000004  7.064
-1.83808125  2.108
21.92245625  10.74
10.6085125  9.508
-0.8426562499999999  3.908
2.5905  10.433
-3.29085625  1.171
16.3907375  10.269
3.04715  5.373
13.602856249999999  10.423
-3.3881375  0.768
1.7018625  2.166
-2.414125  1.057
5.77833125  8.409
-1.8108  2.739
2.33778125  3.803
3.81415  2.575
3.7433  5.743
15.495156249999999  9.091
2.1066  2.867
-2.66306875  1.343
4.28028125  6.825
-1.5436375  2.004
5.3589625  3.215
12.657575  10.507
2.9731125  3.463
-1.39564375  1.789
12.0728375  8.004
0.894675  3.084
6.6808125  11.778
6.3236875  11.032
5.82775625  7.41
3.7884625  4.865
-3.20660625  1.309
9.478468750000001  3.935
2.35676875  3.97
-2.0866625  0.937
-3.2398375  1.095
-3.023175  0.972
-1.2572625  2.774
-2.9523562500000002  2.576
-2.03304375  2.616
5.253525  6.663
5.05950625  4.296
2.05056875  5.395
4.08636875  6.01
-1.67419375  3.141
4.07598125  3.215
3.80824375  3.448
-3.4171875  0.773
1.30741875  2.506
-2.13423125  1.039
-1.80515625  3.024
-3.2512437499999995  1.006
-2.8652375  2.679
7.60444375  11.889
9.35049375  7.126
-1.715125  0.905
8.64585  4.759
-0.7924125  1.849
6.1138875  9.653
10.353975  15.73
8.467925  13.254
-2.96109375  1.578
2.3008875  3.608
9.3117  9.399
6.3458875  7.221
-1.8708749999999998  1.968
-1.7063437499999998  2.548
15.350725  14.91
-1.2865125000000002  2.711
9.244087500000001  8.888
1.7827937500000002  13.072
14.7499625  15.519
16.45974375  12.087
-2.21325  1.312
-3.08305625  0.89
-3.2057875000000005  3.1
8.08575  5.113
6.140575  4.831
8.39725  11.792
7.9619625  4.851
10.6698625  9.5
-0.11671875000000001  1.513
-0.90994375  11.591
0.07789375  2.18
4.3673  7.642
13.54281875  10.228
16.755781250000002  12.633
4.14918125  9.535
11.7193125  8.327
0.8564437500000001  4.151
12.117700000000001  7.78
8.21739375  6.957
11.29533125  8.289
-0.9042187500000001  2.856
3.11358125  3.593
0.08025625  6.134
2.0887562500000003  4.83
2.6470937500000002  4.295
5.96146875  6.865
13.10465625  5.976
12.84985  10.443
0.09535625  4.146
5.63191875  5.54
5.22155625  7.193
2.02940625  3.578
9.526956250000001  12.601
5.1904062500000006  12.686
-2.6687625  1.453
9.8742375  14.496
-3.4664625  1.133
3.4016062499999995  13.659
14.9814125  8.677
5.915175  5.669
4.74054375  3.37
-2.70474375  1.338
6.8426124999999995  7.124
8.78613125  5.892
10.039925  7.368
2.1485375  4.352
-1.7540375000000001  1.4
1.9825812500000002  2.158
1.3564375  2.062
5.550375  6.811
15.12384375  5.636
5.06484375  7.255
6.5886375  8.399
0.26185  3.12
7.0535749999999995  11.376
6.1645812499999995  7.047
6.0721  6.871
0.73830625  4.538
-2.0781875  1.948
5.39974375  5.967
4.00641875  8.329
-2.250725  1.474
9.9975375  8.905
11.63816875  9.887
9.6110875  13.16
3.0404062499999998  4.486
9.12080625  8.179
8.41386875  4.938
2.5679375  3.322
6.3275125  5.814
11.765643749999999  8.473
-3.4615187499999998  0.535
4.07433125  3.773
1.6615437499999999  2.586
0.22556875  14.64
3.7165437500000005  5.296
10.09054375  6.926
7.69164375  13.606
5.5699125  7.196
-2.83830625  10.616
1.0078625  3.059
4.01991875  7.979
-3.384525  0.956
-3.4290437500000004  0.627
4.91215  6.833
-0.2238625  4.816
-3.2177750000000005  0.712
7.9311750000000005  5.887
10.0474375  4.292
-1.4893750000000001  1.898
2.12775625  3.232
-2.84675  1.65
7.26218125  5.357
5.6230312499999995  11.151
-2.3881125  2.408
3.75  6.523
3.4781625  8.54
6.22338125  3.068
16.7579  12.834
3.5215312500000002  3.201
3.50459375  6.922
-3.1308499999999997  4.425
9.622406250000001  6.632
1.7246312499999998  14.878
5.20715625  6.297
-1.231975  1.771
4.85135625  13.281
8.33905625  10.612
-0.09220625  9.438
10.3939625  11.137
2.9217874999999998  12.525
-0.3551625  2.495
4.967125  7.644
5.434675  8.681
3.4788375  8.106
-2.09490625  1.534
5.14164375  4.394
16.94105625  13.951
-0.58174375  1.976
4.66959375  10.933
8.656075  7.679
5.71473125  6.935
-1.7650625000000002  1.804
5.0148874999999995  6.109
3.14169375  11.905
11.80854375  6.854
3.4554625000000003  4.398
-1.1925000000000001  10.278
2.63560625  6.886
6.9466875  8.633
6.2310125  4.443
9.7173125  5.44
9.36006875  8.367
6.5630875  5.774
-3.147525  1.183
0.9227062500000001  3.878
-1.3441062499999998  11.823
3.678125  10.037
-2.64158125  1.445
5.01865  4.17
3.93449375  7.612
2.1633  3.814
4.6201687499999995  13.809
0.6912499999999999  2.492
5.727293749999999  4.917
18.29265625  14.043
5.6123062500000005  3.05
-2.9179874999999997  0.838
13.483756249999999  8.469
4.556775  4.324
14.555018749999999  12.082
2.78478125  2.051
5.02798125  5.751
6.016393750000001  9.399
1.7121125  2.243
3.0334499999999998  4.424
-2.7692375  11.337
4.756875  8.249
4.66785  7.022
3.9394625  7.598
3.88593125  5.201
21.9733875  6.364
7.063081250000001  9.68
7.35756875  9.062
8.1510875  9.996
1.9545875  3.94
13.65565  13.961
-0.873875  2.316
-1.3061687499999999  1.867
-1.11280625  1.078
4.353075  6.504
-3.17936875  1.397
-3.358225  1.438
2.5833874999999997  3.188
-0.48464999999999997  10.613
2.8239687499999997  2.67
0.39221249999999996  3.792
13.44485625  9.81
15.119387499999998  12.373
6.3245249999999995  6.751
8.36753125  6.441
8.01845  13.945
9.192499999999999  11.269
1.13254375  3.073
11.61006875  14.45
0.044656249999999995  2.713
6.6191562500000005  4.381
2.1162  7.26
5.58658125  6.792
9.28485625  6.841
7.82148125  7.072
8.12278125  11.827
8.79913125  5.279
19.39951875  14.451
8.96721875  10.235
7.659225000000001  7.159
11.47725  12.465
-1.9740312500000001  1.498
17.1417125  15.134
6.43625625  4.222
-1.99921875  1.243
7.3733125  6.488
-3.02311875  1.252
3.53338125  7.495
-1.557325  1.802
-3.2112499999999997  1.575
-0.7341624999999999  9.268
-0.42915000000000003  2.426
-1.91343125  1.286
10.55291875  5.944
11.39158125  15.661
1.69685  3.628
3.19809375  5.963
7.477525  7.432
9.70874375  5.029
5.90399375  6.631
-2.835975  0.789
-3.39610625  0.786
4.9954374999999995  4.837
-0.05923125  1.676
2.29010625  5.164
-1.51325  2.432
0.93008125  2.273
-2.9421500000000003  2.469
2.87678125  4.141
4.624712499999999  2.786
-1.2689125  3.905
3.6701562500000002  15.959
-2.2571375  1.79
-0.63698125  4.344
3.73524375  16.352
-1.6034375  1.359
5.5901375  11.765
12.1612  7.949
6.518893749999999  4.415
-0.3522375  3.372
0.647575  4.087
3.09181875  12.317
4.26718125  3.938
6.0199625  7.787
0.83898125  3.294
-2.23158125  2.568
2.66998125  4.211
2.3522125  7.383
5.04379375  6.875
11.5149875  9.263
8.13695625  5.115
6.04749375  7.408
12.5242875  7.965
1.62371875  5.838
1.42375  15.384
5.31474375  6.004
-3.2447625  1.46
-2.97340625  2.902
4.963150000000001  4.519
4.34119375  3.492
-3.19218125  1.13
2.03006875  3.454
3.8618125  3.068
1.7221374999999999  3.405
-3.5126375000000003  0.37
1.07088125  11.417
8.5372625  15.498
8.106137499999999  11.804
5.39638125  5.703
-0.9410812500000001  3.425
10.017937499999999  8.016
3.7262625  12.219
6.74681875  8.793
7.7207187500000005  10.392
17.865018749999997  10.053
10.208549999999999  9.683
-1.0130375  3.07
5.0276125  15.62
18.70065  9.412
2.69285  11.048
26.26760625  10.115
5.6369  4.054
2.8950875  2.925
8.9520625  14.041
7.2132000000000005  9.052
3.09556875  2.488
6.01251875  11.906
4.1160625  7.68
9.40404375  10.783
-3.38436875  0.768
2.0352  4.347
-3.5136875000000005  0.687
1.1982125  7.196
6.13680625  5.925
13.922218749999999  13.95
0.54493125  2.711
0.26930624999999997  2.896
9.38176875  8.888
6.19869375  3.889
2.0894749999999997  13.898
5.574949999999999  4.753
2.99698125  8.257
6.9928375  8.819
1.0932375  5.335
3.41238125  8.01
-1.6141124999999998  2.111
2.8206937499999998  3.377
2.59781875  4.799
2.6925375  4.559
-2.33895  10.273
6.952006249999999  4.723
1.58705625  7.05
-3.4949500000000002  0.484
-0.98965625  2.931
15.029331250000002  8.231
8.517325  13.828
-2.86760625  8.474
6.326  7.446
-0.5363187500000001  2.099
-3.4946937499999997  0.379
9.60300625  14.851
8.932962499999999  7.863
2.6147  7.421
7.141  4.574
3.8468625000000003  11.575
10.72190625  5.727
-3.2892249999999996  0.581
6.86219375  14.658
4.11600625  11.997
11.02433125  11.621
5.29444375  9.343
0.8009875  2.439
3.3454875  5.156
12.01254375  8.974
12.46429375  5.586
-2.862625  1.638
13.494975  9.976
-3.1017875  0.899
9.831999999999999  4.147
-3.02988125  0.961
3.2490812499999997  5.703
2.26946875  6.075
6.7135750000000005  11.827
3.20165  6.777
10.54461875  4.485
13.562356249999999  10.172
-3.41300625  0.533
4.102293749999999  8.47
4.581  5.399
5.98173125  8.842
1.3109  5.649
3.65661875  7.295
-0.92455625  2.374
-3.0007875  1.148
-2.3962875  10.712
0.8937125  3.65
10.51205  16.709
-0.582625  4.948
-1.09525  3.501
8.431056250000001  6.957
-2.3807875  0.967
1.77848125  16.862
-0.09130625  2.567
-3.3802062499999996  1.185
10.81703125  11.494
-0.9684125  2.681
10.635349999999999  14.298
3.8911625  8.4
7.734718750000001  13.404
3.23965  12.832
-1.3233062500000001  1.202
9.0159875  8.178
1.3475625  1.621
8.60145625  9.934
1.4787124999999999  3.388
1.8145375000000001  11.817
-2.78019375  1.078
7.745993749999999  6.478
5.298837499999999  5.035
5.8653125  8.915
2.7412437499999998  4.76
4.77598125  11.886
3.3852687500000003  3.677
8.68423125  6.815
-2.0266625  2.162
6.014775  5.477
-1.1058875000000001  1.633
2.75376875  5.893
7.0450437500000005  6.247
-1.25729375  1.711
-2.4202125  1.008
10.46133125  8.6
3.8191562500000003  3.757
5.589168750000001  11.284
9.843881249999999  7.924
2.11968125  5.085
17.1180625  8.918
7.29693125  8.408
10.9258625  10.098
7.1373999999999995  8.936
5.0379  7.874
-0.2847875  2.066
5.95810625  6.317
-0.5815875  2.216
10.68036875  8.004
7.61629375  15.368
-1.8279062499999998  2.578
-2.78755  10.479
5.4423  7.136
10.32050625  13.185
6.35916875  13.413
3.4771687499999997  7.012
4.750287500000001  3.028
-2.53159375  1.511
2.60865625  4.627
7.29559375  6.68
10.50260625  5.027
12.14389375  7.344
3.8138937499999996  3.78
12.08805625  12.236
5.587  7.711
0.57130625  2.189
1.8515687499999998  2.043
2.40678125  4.398
-3.01771875  1.023
3.5677062499999996  4.561
-1.6785625  1.975
9.3578625  6.032
7.003818750000001  5.152
-3.4540187500000004  0.605
0.29668125  4.031
5.148275  9.939
-1.7082000000000002  10.071
-3.2523625000000003  2.801
4.837125  8.872
9.13319375  8.764
-1.710775  0.895
5.26688125  7.121
-1.1132875  1.19
5.63774375  5.175
7.80895  5.689
4.45534375  7.697
0.26231875  3.902
-2.5800875000000003  1.14
-1.2018875  1.451
5.625500000000001  8.452
1.3315375  11.806
-2.87823125  1.48
-0.21296875  3.167
2.66685  7.083
5.15431875  4.394
9.79223125  8.693
14.2247125  11.055
-2.8247062499999998  0.888
5.1416125  5.014
10.24364375  5.309
3.2911499999999996  4.948
12.887575000000002  10.465
2.7096  12.109
10.18934375  5.526
0.43327499999999997  1.697
-0.8252437499999999  4.706
3.3860124999999996  7.623
-0.66315625  2.963
-1.6360812500000002  1.691
6.048393750000001  5.303
0.358725  1.993
3.975625  5.489
-1.7022749999999998  3.48
-2.33530625  2.167
-1.295925  2.168
2.6734375  3.614
6.3408125  5.202
6.3344375  6.871
4.46238125  6.106
-1.31400625  10.672
3.8866625  8.05
3.5484437499999997  7.773
8.46425625  11.245
6.460325  12.634
4.81866875  4.934
2.83175  4.344
4.6273  4.764
-1.9976375000000002  3.018
5.4725625  5.793
4.3725812500000005  7.307
5.997731249999999  12.943
3.312925  3.883
-2.712375  2.034
1.78939375  3.024
4.44499375  6.703
6.98834375  7.36
4.00185  3.403
9.22553125  8.222
11.9271  11.177
-0.021887499999999997  2.677
4.67881875  5.551
4.59408125  7.998
8.99838125  9.563
13.1896375  14.346
14.0447125  14.739
-1.9258624999999998  11.391
8.0143  6.186
10.70498125  10.56
0.8481875000000001  2.404
3.2260625  3.866
3.26691875  4.175
18.18758125  15.871
-0.328675  2.635
8.8619625  3.091
4.214625  4.386
8.96985  9.45
4.62749375  3.615
4.2903062499999995  3.63
-1.51624375  10.739
4.647625  11.33
1.7850375  11.393
1.564475  9.827
6.4825437500000005  8.045
2.8154062499999997  7.148
9.254293749999999  11.215
-0.378225  3.143
5.194637500000001  5.033
2.7544750000000002  12.667
2.5811625  3.874
0.3122375  3.783
3.31520625  10.897
-2.2331125  2.748
9.6374  9.122
-2.8986375  10.899
11.16305625  6.523
-2.13701875  16.738
14.387025  8.884
2.9907250000000003  4.387
5.11548125  5.711
1.7532562500000002  4.594
15.22133125  15.611
3.02449375  5.729
2.5354875  2.442
2.05436875  7.684
-2.929475  1.413
13.39111875  8.508
3.3835  6.357
9.6571125  5.329
-3.410575  0.604
-3.35179375  1.152
-2.41720625  0.833
5.36623125  15.335
2.6316687500000002  2.154
3.6614375000000003  3.197
8.71318125  7.975
0.47506875  3.608
4.37145  7.683
-2.40266875  1.676
0.8345687500000001  2.249
-2.13894375  0.908
8.3299875  13.122
8.484449999999999  4.529
3.15678125  6.825
-2.66708125  1.701
-0.6904125  3.121
10.313575  11.208
4.60014375  6.555
2.2750250000000003  10.474
11.105825  11.332
13.243125000000001  5.565
5.71526875  13.761
-3.1439375  2.175
1.98151875  2.284
-2.331225  1.477
2.2255812500000003  2.936
6.779774999999999  6.844
-3.0434312500000003  2.223
2.7231375  3.612
2.00019375  8.499
6.1603375  14.244
8.5412125  12.599
3.77278125  3.115
-2.06166875  1.653
-2.92368125  3.703
-1.7255125  1.174
2.89345  5.105
6.58953125  3.981
12.4196625  8.161
10.47211875  11.745
0.303475  9.445
1.57215625  4.435
8.441374999999999  9.467
5.2029499999999995  4.959
-2.83033125  1.77
2.7718625  11.945
2.0832562500000003  2.824
8.7494375  7.195
-0.4864625  1.756
-0.69398125  1.115
4.520206249999999  5.7
6.52099375  5.019
-2.65585  0.988
8.52728125  8.838
10.11028125  5.722
-2.829275  1.983
5.17198125  7.806
0.054293749999999995  2.147
1.3989625  3.008
5.9946874999999995  7.86
-2.90519375  1.593
14.930187499999999  7.331
-1.24655625  2.382
-0.93806875  3.859
9.70929375  7.877
5.02205625  7.369
2.2253687500000003  5.411
4.479425  7.241
5.71953125  6.514
7.0038124999999996  10.839
16.16279375  10.952
3.87604375  14.196
-3.06826875  1.126
10.53918125  11.547
5.0263687500000005  8.792
-1.6757874999999998  5.035
-3.12319375  0.751
4.847156249999999  7.61
9.4986625  5.664
4.803437499999999  14.003
9.8586  11.65
2.5349125  3.911
5.7400625  5.801
7.47720625  7.711
1.9126249999999998  5.704
2.5757000000000003  6.975
3.5752249999999997  3.672
-0.66785625  2.243
-0.9819875  5.591
9.9469375  8.375
4.08623125  2.693
2.3740562499999998  4.388
6.96965625  10.938
-2.1009875  1.369
-0.60471875  1.735
5.0576187500000005  7.864
1.4336562499999999  2.65
18.9123125  8.743
4.5991124999999995  3.533
-3.3645000000000005  0.668
0.8347562500000001  3.829
2.57445625  5.196
-3.16931875  1.293
-0.66243125  2.528
13.144356250000001  9.819
15.12690625  6.308
-2.6640375  1.459
2.8989125000000002  2.602
-3.0408999999999997  0.683
8.2114125  5.817
5.38663125  6.364
12.014106250000001  6.783
0.96115  4.861
2.3524875  7.348
-0.22555  8.736
6.34265625  7.368
2.8898875  4.988
11.3179625  15.513
-2.6163374999999998  1.352
3.35236875  7.875
2.7827375  7.166
3.00721875  6.132
7.0107437500000005  5.846
-3.0797499999999998  1.677
5.08750625  8.406
-2.3423  1.356
2.0772749999999998  7.242
-2.872675  4.24
1.98515625  7.676
3.663375  5.35
6.2025625  6.889
13.0183875  6.234
20.07643125  8.942
13.04578125  11.055
-1.7684875000000002  1.911
3.709475  4.844
6.67530625  5.598
2.6081125  5.33
7.47613125  10.473
9.071625000000001  8.464
4.05229375  5.415
0.98224375  3.3
4.85899375  8.696
3.7655000000000003  3.704
10.561462500000001  11.907
7.1525437499999995  4.69
2.29251875  4.06
2.1896  5.327
3.47115625  13.273
-0.25320624999999997  2.07
6.343125  5.058
2.8079375  5.35
3.1489562500000003  3.161
6.0368312500000005  7.996
3.32133125  2.571
-1.568925  1.028
6.16979375  4.47
-1.640125  1.449
3.3589875  6.818
-0.948775  3.066
5.287  4.256
4.313125  8.744
-1.64566875  3.655
7.39584375  7.775
1.92131875  6.543
10.1599875  8.211
-3.3458437500000002  1.096
2.26641875  6.681
11.74738125  12.451
13.710037500000002  14.329
6.459356250000001  3.287
7.339875000000001  7.594
7.199800000000001  7.961
5.0937874999999995  5.099
5.49271875  4.991
-0.141125  2.691
-2.2326875  1.478
-1.48304375  4.202
14.5018125  10.674
13.5130375  14.558
6.1030875  7.795
4.04815  5.5
-0.74005  6.393
2.73253125  2.361
7.6546312499999996  12.627
10.102712499999999  12.899
-1.13555625  2.349
-2.0322375  2.094
4.55653125  7.676
1.33296875  2.468
6.42488125  3.866
10.070762499999999  13.3
3.0051312500000003  6.743
0.272375  2.913
6.5521625  10.505
0.43179999999999996  3.958
-3.1445  0.794
2.48515  4.659
3.9660249999999997  3.438
4.48951875  5.949
-1.4214375000000001  1.853
1.257725  7.269
8.35525625  3.912
2.56909375  3.627
0.17840625000000002  2.541
6.50829375  7.453
13.06135  10.848
3.2187562499999998  8.308
-2.9605625  1.155
12.15754375  8.156
-1.45106875  1.906
-1.17106875  1.881
0.16136875  3.016
-3.35045  0.467
9.23564375  8.251
4.63480625  7.55
5.1530875  5.072
8.29324375  8.25
8.176300000000001  10.807
-2.1803875  1.009
4.4806875  3.365
4.60063125  4.48
13.45115625  9.366
-2.62126875  1.011
-3.25529375  0.944
5.28238125  7.795
-1.0603624999999999  0.866
5.8298749999999995  3.845
1.9333500000000001  7.461
1.81323125  2.603
13.275387499999999  15.325
6.0168437500000005  5.5
-3.5810375  0.459
11.717231250000001  8.661
7.32198125  6.942
12.5296375  7.814
-2.14340625  0.6
1.8888687499999999  4.639
-3.16555  1.051
-3.2880312500000004  1.156
3.0394625  5.239
0.92168125  5.589
6.3644750000000005  9.683
-0.8806749999999999  3.313
6.6520062499999995  5.158
2.293475  3.984
-2.8913687500000003  0.695
5.46956875  5.699
-1.57953125  2.118
-2.61654375  2.259
3.96695625  4.212
2.0495562499999997  3.581
-2.63325625  2.197
15.783775  5.933
-2.4601625  2.538
-1.6219124999999999  1.952
10.0323875  10.954
4.16915  5.015
6.9205250000000005  10.564
9.17803125  6.146
0.75029375  4.115
-3.2966  0.6
0.46950624999999996  2.425
2.0916812499999997  2.797
3.7361312499999997  8.644
2.17668125  4.884
9.02424375  8.797
6.3135562499999995  12.186
2.24685625  7.208
15.77535  8.964
14.69293125  14.181
-2.1947875  1.397
12.3724125  12.276
1.93576875  4.132
11.42218125  9.259
1.8932187500000002  9.589
2.4537312499999997  2.817
0.25100625  2.508
-2.52300625  2.525
-1.2424125  2.205
4.422162500000001  3.249
-2.06796875  2.139
3.5374125  2.894
1.7734812500000001  4.47
5.84455625  3.598
8.447575  8.162
1.06261875  4.378
16.896381249999997  7.27
6.51321875  5.552
7.679600000000001  4.538
-0.9166124999999999  2.122
0.79811875  2.166
-3.2088875000000003  1.459
6.266568749999999  8.321
11.42719375  12.098
4.16144375  2.874
-2.5954125  1.211
11.2932875  7.969
2.1716437500000003  9.218
6.0913875  9.462
6.6950875  16.168
9.450637500000001  9.495
-2.75050625  1.076
-1.47678125  1.967
-2.445175  2.035
3.35929375  5.854
1.13524375  3.467
-2.8546375  1.258
7.715356250000001  4.657
7.2910312500000005  5.656
2.6941375  3.025
9.40533125  10.679
-1.8272875  0.838
14.8218  13.714
-2.3192875  3.441
6.894  10.91
2.3196874999999997  3.404
3.0523125  4.091
4.208493750000001  7.144
8.12391875  5.226
-1.52754375  1.956
7.281887500000001  10.719
7.4968875  6.754
2.6448375  9.791
-0.34035625  1.818
4.353175  6.891
5.16141875  4.743
-2.1240187500000003  2.13
-1.43473125  2.703
7.972225  7.968
8.529712499999999  6.134
-2.07590625  1.994
-2.48529375  1.552
-1.07999375  1.411
3.84870625  4.928
7.733087500000001  7.366
-0.52776875  1.579
6.4127875  8.601
-1.19523125  2.359
-0.66225  15.153
2.6398625  10.39
-0.65434375  6.235
7.13529375  8.677
-1.50601875  1.386
14.787768750000001  8.948
3.3217437500000004  5.597
5.7073  8.206
-3.07915  0.517
-0.04603125  3.126
1.131575  2.989
-3.07644375  0.724
2.494475  5.299
4.19770625  7.493
2.36020625  6.651
11.82843125  8.957
2.90098125  10.462
9.4488625  6.985
4.09610625  5.2
12.0644375  12.642
1.97020625  3.783
6.873118750000001  8.398
4.6871125  7.162
9.33448125  8.135
0.9248375  4.267
-1.25613125  3.17
2.72013125  4.103
2.56900625  7.84
11.599931250000001  11.121
-2.45784375  10.857
4.990493750000001  13.388
-3.1712499999999997  1.381
-1.87703125  13.644
-0.7657499999999999  3.55
5.45311875  7.235
5.88373125  9.03
3.84240625  4.247
-1.3244687499999999  2.073
5.06695625  6.67
10.0135875  8.274
10.79855625  4.836
3.01565625  4.069
-0.38815625  2.346
-2.85925625  10.678
3.5824062499999996  4.807
1.51476875  3.515
-1.3765625  1.445
6.53595  13.612
7.07985  12.909
2.01799375  2.385
10.85005625  7.896
3.3166874999999996  6.933
10.9215625  11.177
-1.68430625  1.647
15.045356250000001  9.46
-3.1174375000000003  1.71
3.6964562499999998  13.994
-3.2272125000000003  1.465
-2.8926  1.373
-0.14721875  2.296
4.16529375  7.012
-3.17365625  0.873
-3.16925625  0.58
-1.32681875  1.774
17.9786125  11.331
5.2142625  7.827
6.32993125  4.719
10.37725  10.401
10.43680625  9.187
1.9855125  7.777
-1.55455  1.948
0.6303  5.145
18.90265  10.872
0.9429562499999999  2.197
-3.07976875  0.707
-2.6682562499999998  1.17
-2.7500187499999997  2.285
3.8004062500000004  4.789
7.1049999999999995  4.424
3.9918  4.099
-1.33488125  3.575
10.60318125  15.697
2.9433499999999997  4.842
-1.3214124999999999  2.412
8.52659375  4.842
-2.121125  16.402
-2.92786875  1.039
11.91679375  10.16
2.1707312500000002  11.56
-3.14094375  2.585
6.41478125  9.843
3.7679  6.579
-2.98835625  1.366
-2.94026875  1.706
-0.69700625  2.793
-1.6250250000000002  1.299
3.9837375  6.786
2.4565625  7.586
8.45665  6.753
2.3650375  4.747
5.273375  7.582
-3.26058125  0.558
-0.3773375  2.02
2.9051625000000003  3.461
6.794143750000001  5.509
-2.143075  2.701
6.2557875  7.628
4.418575  5.822
6.72076875  7.09
10.15748125  8.103
-3.3317625  1.073
4.6345875  9.083
8.78331875  4.073
6.40205  7.079
1.47830625  2.572
-1.18285  9.8
-1.4064125  2.885
2.886925  8.819
10.160725  12.004
15.573287500000001  10.344
3.2728687499999998  4.154
-1.94774375  12.194
4.03965  8.16
14.34458125  7.725
8.28869375  14.593
-2.59535  1.202
4.3365124999999995  6.648
3.8904875  3.896
-2.43875625  1.45
0.3873375  3.245
5.1781999999999995  4.615
0.10803125  2.618
12.65374375  14.559
3.40339375  4.702
11.31271875  7.502
15.742531249999999  13.151
8.77285625  8.696
2.7805125  3.431
5.54016875  4.398
-2.27419375  2.389
11.3735  11.224
9.1026625  13.991
17.04160625  11.262
3.7122187500000003  4.188
6.09516875  5.54
3.6582875  7.69
8.5826875  7.226
2.196375  2.932
-3.57293125  0.583
2.0784624999999997  2.751
1.28030625  1.98
1.4012562499999999  2.41
8.443793750000001  8.611
7.90154375  8.726
5.539475  7.918
-0.5530625  1.52
11.10509375  10.376
2.7287125  3.497
-0.5508124999999999  4.325
0.869575  9.832
2.1757999999999997  4.2
15.5304375  9.302
9.963862500000001  6.472
3.3299624999999997  4.565
7.9187625  8.217
8.864875000000001  4.723
12.0887  7.821
4.73641875  12.176
1.6333375  3.335
11.42710625  7.798
-2.5594312500000003  1.483
1.65191875  5.501
2.3110749999999998  3.196
-2.9834875  10.427
2.181175  6.104
-1.80236875  1.845
8.57478125  4.222
7.108143750000001  15.62
6.052925  6.979
3.7240312500000003  3.725
12.36853125  8.125
4.547818749999999  4.111
-2.5386625  1.182
10.83280625  10.431
10.8846875  3.66
0.10069375  10.701
4.02505  8.943
12.937037499999999  8.201
-3.106725  2.187
9.1899625  15.252
6.5895624999999995  5.441
4.1164625  12.108
2.08405625  4.699
-2.88799375  1.377
-0.72321875  2.436
8.933925  9.606
-0.58200625  1.758
4.40069375  4.685
-3.1912  2.559
6.2220125  3.149
7.72380625  14.401
7.547375  5.456
11.0585875  10.514
1.9065437500000002  7.679
-2.5365875  1.121
5.05666875  14.119
-0.55891875  2.182
-3.19281875  0.968
7.2029499999999995  4.892
6.9837437499999995  10.656
9.051187500000001  8.074
1.4854625000000001  9.301
5.42183125  7.235
12.57638125  12.684
1.1469562500000001  3.931
-1.81751875  2.056
10.706362500000001  7.689
-1.30056875  1.203
0.9422750000000001  12.535
8.539568749999999  12.875
3.3381999999999996  4.557
8.5926625  5.887
7.83401875  7.3
-2.3425125  1.146
11.88864375  5.442
-0.52923125  2.374
11.233706250000001  13.009
2.0395624999999997  6.49
1.73026875  3.319
-1.43735  1.998
12.298275  12.53
11.159875  8.694
1.6022874999999999  4.222
7.940900000000001  9.03
3.138375  6.545
12.278725  15.806
-3.2745812499999998  1.149
6.2494875  7.496
4.89058125  8.041
3.14565  6.38
1.4152  1.759
-1.33365  2.263
-2.95748125  3.896
-1.6241625  1.5
-0.38476875  9.859
1.22316875  2.295
1.11649375  2.648
9.47891875  15.518
9.2760125  10.653
-1.9404687500000002  1.455
-2.63881875  8.433
0.49678125  2.666
1.5649374999999999  4.186
-1.8104624999999999  2.476
7.95925  3.399
2.284825  5.719
2.40495  7.77
3.2518124999999998  3.289
10.528525  9.108
14.44384375  6.094
7.1147374999999995  12.623
8.63989375  5.757
8.62418125  15.9
2.4617125  6.212
-3.41373125  1.035
8.1037375  9.079
0.1934625  8.172
1.7182187500000001  5.697
0.64553125  3.088
-1.96246875  1.745
1.85035  2.31
12.45501875  8.422
-2.0858250000000003  1.182
3.4480937500000004  3.463
6.334956249999999  13.241
4.3407375  8.763
8.094875  11.864
-0.33806250000000004  4.148
-1.5038624999999999  1.38
5.42315625  5.472
9.41099375  11.085
4.062375  6.104
11.37026875  15.495
6.7583  12.317
2.45590625  9.417
11.6372125  8.237
1.8203875  2.482
3.4490749999999997  6.1
8.315887499999999  6.917
9.63545  13.175
-0.66570625  5.367
2.76880625  12.018
9.05333125  12.784
-1.4008625000000001  1.686
-1.6649999999999998  15.923
6.815837500000001  12.755
-1.4212687499999999  1.743
2.6057125  10.128
-3.3207875000000002  0.498
6.5604625  12.294
-2.1944125  2.138
10.66529375  5.955
6.660424999999999  5.298
12.54719375  13.53
8.09533125  8.147
-2.1666875  1.55
0.04475  14.871
-0.87909375  9.511
-2.61664375  3.494
5.41571875  4.923
-2.153125  2.691
2.37623125  5.739
3.37124375  14.732
-2.7801375  3.759
2.7153312499999998  11.533
12.167300000000001  12.931
2.2452750000000004  5.057
8.032275  3.821
11.7926625  12.517
4.02719375  7.514
10.63898125  7.362
11.25414375  11.372
9.9033  14.506
7.39288125  8.101
4.46670625  7.421
13.2231875  9.681
2.82053125  8.413
-1.249525  2.113
4.34045625  8.207
8.9358375  4.913
3.79251875  8.027
7.5952625  5.922
10.28233125  7.271
1.0055999999999998  3.733
1.29248125  10.774
1.87466875  3.697
4.7048375  8.606
9.5509  13.451
11.432125000000001  9.042
-3.0412937500000004  1.731
20.335925  11.844
9.16049375  8.923
1.55160625  4.516
6.185074999999999  8.083
6.29435625  7.313
8.1927375  7.601
7.61215  4.269
12.7298875  10.423
4.7568125000000006  2.435
-2.6079125000000003  1.164
3.464725  4.513
2.61079375  5.398
12.28898125  8.434
-0.701  1.611
0.01411875  3.475
4.3904499999999995  7.359
2.3669125  7.511
5.6374125  6.306
10.392925  4.858
6.369881250000001  6.52
5.85205  5.637
6.524056249999999  8.006
8.205375  13.278
3.91583125  3.252
-0.86543125  5.57
-1.8475562499999998  2.057
3.31640625  3.418
-2.08825  1.593
3.3906187500000002  6.097
1.8823750000000001  6.141
2.42816875  2.3
-1.59303125  2.049
-3.5382687500000003  0.7
-1.8413625  10.114
3.8626562499999997  6.721
-2.6039000000000003  1.546
10.03468125  12.602
-2.7452437499999998  1.685
-0.44776249999999995  2.21
-3.2343125  1.047
1.5685625  2.629
3.779775  3.373
8.945287500000001  9.088
6.39216875  3.438
7.304725  8.518
10.905156250000001  14.725
2.14035  3.147
5.73996875  8.771
1.6992812499999999  3.087
-1.1829874999999999  2.234
-2.86676875  16.248
4.8314  4.482
3.159025  7.976
9.28008125  7.061
11.395  14.521
2.86074375  15.035
-2.9264625  12.263
-2.49200625  11.86
-2.86781875  1.055
13.843643750000002  14.983
-3.32531875  0.595
0.1048625  4.097
1.6920437499999998  7.61
-0.9314562499999999  2.436
5.15000625  7.331
1.4548187499999998  2.782
7.6930375  3.956
-0.8083937499999999  1.868
-3.2067187500000003  1.273
10.505218750000001  7.045
3.7543187500000004  11.343
4.981975  11.891
-2.5355250000000003  1.666
-1.20534375  2.469
12.36681875  8.987
5.57805  7.64
-2.9955937500000003  0.82
5.39844375  2.982
2.62213125  5.108
9.56463125  10.569
1.865275  6.892
10.01090625  8.609
7.527781249999999  10.535
4.93723125  14.972
5.728975  6.128
-0.8142437499999999  2.28
10.7396125  8.528
5.953175  7.638
-0.7652187500000001  1.86
-1.16310625  2.048
-0.33879375  4.035
6.476793750000001  9.621
1.9229875  12.844
-3.45465  1.166
19.5052625  12.092
13.195793750000002  7.476
5.363325  3.783
1.24650625  3.813
9.39878125  12.885
2.42308125  5.536
5.0035875  10.098
6.93244375  8.456
2.71238125  4.79
11.16923125  11.707
7.28975  4.542
4.971943749999999  4.202
2.7867437500000003  8.321
3.7318875  13.363
8.824825  11.528
7.134175000000001  4.469
5.6828312500000004  8.997
12.38241875  8.341
8.020475000000001  9.778
1.5271375  12.08
-1.5012812500000001  3.451
-2.26703125  1.872
13.5177  9.444
4.574468749999999  4.512
1.1879875  2.306
2.5808625  4.749
8.5892625  10.518
10.1075375  7.352
2.4887812499999997  3.966
14.73756875  10.26
8.14363125  7.656
10.51625  14.906
10.4298375  13.881
-3.5046062499999997  0.568
2.756475  10.588
-0.61011875  2.162
4.656000000000001  9.229
-1.978775  0.836
2.7012  4.244
2.21005  5.789
-3.25928125  1.336
4.0159875  13.309
-3.0222937500000002  1.56
3.75385  7.455
2.9962  6.23
5.1842375  4.361
9.7653375  13.779
14.99034375  12.126
4.10804375  6.962
8.5624375  11.626
-1.95614375  2.229
-0.8866875000000001  2.445
1.6919374999999999  6.878
-0.6440875  3.617
13.301124999999999  6.979
14.86991875  9.569
4.32978125  8.289
8.7860125  16.056
11.10956875  9.475
4.0588500000000005  4.247
1.62965625  4.286
-1.35053125  1.846
10.459106250000001  8.211
5.85095625  5.676
15.83929375  9.088
-1.52413125  2.079
-3.23300625  0.868
3.2181875  4.591
2.9949000000000003  5.15
6.90258125  8.041
-2.38345  0.994
9.33374375  10.418
-3.39011875  0.707
0.79935625  2.973
5.0469875  8.25
3.4564999999999997  3.936
11.8211125  8.942
8.9583125  12.487
13.350006250000002  8.834
11.26359375  7.092
0.51416875  2.425
-1.9341249999999999  1.552
2.2757750000000003  3.637
-2.8866625  0.857
1.80708125  5.434
2.2266  3.837
-0.20633125  1.146
3.6927875  3.359
15.9717625  7.52
1.90551875  4.774
2.2892625  4.762
10.32043125  7.674
-2.05415625  11.017
-1.73273125  1.937
-0.43232499999999996  11.368
3.04276875  11.486
1.153775  1.966
5.71574375  11.368
2.65745  7.44
11.7337125  8.385
1.8457000000000001  2.929
6.54674375  7.043
-1.1493  2.366
-2.0993312499999996  1.307
10.034218749999999  6.714
-2.18600625  9.931
4.78234375  12.106
5.58436875  8.526
0.53240625  1.714
-0.957775  10.366
4.0512875  3.914
10.24405625  8.07
0.19586874999999998  3.217
12.6025125  9.614
3.4939  3.5
1.8074375  10.787
4.65854375  4.665
4.2936875  8.094
7.941674999999999  7.416
12.920525000000001  10.087
6.77434375  9.076
4.2981437499999995  4.362
2.3410374999999997  10.821
7.46869375  7.679
-0.9793625  1.714
3.1687125000000003  2.679
5.1918625  4.195
11.320762499999999  7.493
7.59333125  4.38
4.02135625  7.36
-2.4139187499999997  3.055
-1.1485375  3.563
-1.4851062499999999  1.797
-2.96365625  1.403
4.8637250000000005  4.811
3.6772374999999995  5.638
-1.0065374999999999  3.428
4.20074375  6.663
2.8571625000000003  6.437
2.2741125  2.608
1.3377000000000001  2.534
9.1550375  15.438
0.42649375  2.502
3.76455  7.538
6.30029375  3.774
-2.04785  1.433
13.24245  6.715
2.5515375  3.776
5.5634500000000005  7.646
13.32069375  9.881
16.00263125  15.489
8.12761875  7.28
3.2046937499999997  4.986
6.1949625  4.107
4.64631875  4.54
6.3977812499999995  2.928
14.547118750000001  10.176
0.87965  3.64
4.0359375  3.176
2.49399375  7.493
13.197468749999999  14.493
3.2313062500000003  3.539
-1.6045625000000001  1.959
3.09553125  13.452
5.200025  5.05
6.05539375  4.649
15.555112500000002  15.471
-3.3143625  1.173
10.93770625  11.441
-2.10201875  9.934
9.72770625  8.323
3.65219375  12.585
12.710325000000001  6.642
17.51213125  9.666
8.2536375  10.401
6.353949999999999  3.161
12.850399999999999  6.543
2.32148125  10.251
-3.0476125  1.055
2.41253125  3.479
3.8610124999999997  6.255
1.2692812500000001  2.392
-2.49535625  3.508
4.115825  5.655
5.119525  6.737
10.7998125  9.774
-3.15666875  1.557
-0.1785875  2.075
-3.0517875  0.716
14.503556249999999  14.094
8.73521875  11.257
-3.252925  0.791
9.34531875  11.188
10.568312500000001  12.374
7.896743750000001  9.635
-1.4725125000000001  10.519
12.15685  10.381
11.1272125  8.831
4.65215625  7.884
-3.1270812500000003  2.181
11.32500625  10.816
1.23265  4.832
2.1967625  4.027
2.5355374999999998  7.946
13.338381250000001  9.133
10.3094375  13.85
-3.29716875  1.342
-0.5244  4.392
10.212356250000001  6.261
0.68523125  8.144
1.2704875  2.028
1.7979500000000002  7.143
4.17706875  11.409
8.33604375  9.604
3.1611249999999997  4.712
-1.20380625  1.679
2.45981875  6.857
-1.24374375  2.048
4.5743375  4.087
1.3251  4.848
-2.82528125  1.079
9.85476875  9.531
-0.40491875000000005  2.228
0.195325  2.846
5.96738125  4.845
8.58936875  3.586
-1.840775  2.486
3.0976375000000003  5.842
2.92003125  8.193
-1.8071875  16.034
14.78208125  9.945
14.8844875  11.529
3.1175687499999998  4.254
5.3363812500000005  5.617
7.940475000000001  7.708
4.0101125  3.443
-0.6042125  1.946
25.924343750000002  8.717
5.386125  4.202
3.36175  7.775
12.190000000000001  7.407
-0.28319375  2.038
0.23279999999999998  2.346
4.008312500000001  4.842
-0.78906875  4.103
6.11386875  7.047
0.50831875  2.863
8.516074999999999  11.565
7.89180625  9.277
7.0951375  13.379
-2.58326875  0.482
14.861012500000001  10.254
-2.83970625  1.221
4.40976875  12.349
14.52085625  10.945
4.138893749999999  5.706
-2.48935  12.174
-1.32249375  12.476
5.22724375  6.163
-0.5901500000000001  1.597
-0.92834375  1.525
0.24566249999999998  1.761
10.2921125  6.285
-3.0267875  1.723
5.38479375  6.419
9.407875  9.408
12.08750625  13.21
10.06615  11.46
-2.9445687499999997  1.436
6.981406250000001  16.31
-1.3335750000000002  1.687
-1.6872125  1.2
10.7234  7.209
8.11175  5.936
2.6672000000000002  3.318
-1.51900625  10.582
-1.88048125  1.49
3.315925  10.013
-0.6044625  4.936
-0.3479625  12.937
2.23083125  7.46
2.8663374999999998  11.741
-0.961025  10.084
2.1552499999999997  4.5
1.3753875  2.918
5.840275  9.512
8.66964375  7.91
6.4576875000000005  10.869
-2.87284375  2.582
2.2959125  7.731
2.8774  6.789
2.13979375  6.717
-1.262625  1.489
4.6738124999999995  6.737
5.1724375  14.18
7.94485  15.295
1.7761062500000002  2.616
9.87335625  9.18
0.68510625  7.706
7.0509562500000005  9.638
-2.3100625  1.537
12.59435  6.052
0.046537499999999996  12.526
-2.327925  15.27
14.626574999999999  7.899
1.750525  13.09
9.70981875  9.808
16.8270375  7.463
7.4469625  7.521
8.2147875  16.658
9.9192625  5.99
-2.00211875  1.808
9.58600625  11.215
0.48590625000000004  10.391
11.01339375  13.506
4.61504375  7.029
-2.1067625  0.891
8.7286625  11.973
-3.13688125  1.1
11.14530625  11.838
3.2119687499999996  3.889
-0.1227625  2.344
-1.9566812500000001  1.261
13.376781249999999  6.245
10.18445625  12.553
3.6065625  3.934
-3.27773125  0.759
-3.16074375  0.716
28.845218749999997  10.827
-3.06664375  0.626
-3.44108125  0.707
3.48530625  6.508
-1.15950625  2.279
-2.0686187499999997  8.677
8.51579375  11.189
-0.273675  3.31
8.90919375  13.361
0.634925  2.946
-2.96638125  1.128
8.251406249999999  15.321
7.928812499999999  7.097
4.547775  9.255
-3.119225  1.997
5.5630375  5.639
5.8934875  4.881
1.5604749999999998  6.622
6.89170625  13.703
-0.706025  2.053
7.46755  8.519
12.343137500000001  12.561
4.15353125  10.94
7.8290999999999995  8.298
10.16181875  14.434
-0.63110625  2.024
2.28475  11.63
11.852549999999999  12.504
8.6520125  11.427
4.4360937499999995  8.381
0.7173  2.659
0.22480000000000003  11.301
0.14386875  13.525
7.74551875  13.838
18.3794625  7.531
8.69396875  8.003
0.30135  2.894
17.0057875  11.99
2.15018125  3.992
2.30989375  7.611
-1.92028125  1.652
12.549356249999999  14.949
12.4556  9.405
7.281025  8.984
-3.13461875  15.425
-1.23271875  3.106
6.64383125  8.058
2.9030625  5.739
12.7466625  13.066
13.422274999999999  7.879
5.06259375  6.696
0.46902499999999997  3.137
9.8502375  8.048
11.2229125  5.897
13.17579375  15.35
5.86340625  13.31
4.455775  6.253
2.3454875  11.532
9.8835625  8.835
-2.9793375  1.654
3.5536499999999998  7.916
6.8629125  13.429
2.0420125  3.681
-0.95375  2.191
1.624025  2.743
14.045568750000001  13.729
8.51784375  7.589
2.2002125  5.374
-2.53625625  10.445
3.13143125  4.612
8.905899999999999  5.537
10.52655625  10.467
0.389125  14.519
13.15065625  7.819
6.2231250000000005  8.851
10.675225000000001  6.104
-3.122775  1.76
-3.25844375  1.584
-0.75731875  2.555
0.283575  2.008
17.36459375  7.647
-2.10903125  1.938
3.63849375  3.951
-0.012962499999999998  2.513
3.0182875  4.69
12.544450000000001  6.498
7.238225  5.145
10.824850000000001  8.845
5.637125  5.141
8.521325000000001  8.915
7.754300000000001  13.71
1.9706375  4.187
-3.0131375  0.8
-3.56841875  0.385
3.9281625  7.758
-2.83164375  2.138
2.99016875  4.071
14.33213125  7.217
3.5242625  4.074
13.03695  6.56
5.97528125  5.514
9.90605  14.689
0.61879375  4.01
8.700025  8.699
8.63105625  6.348
-3.5565937499999998  0.614
-3.1305812499999996  1.207
4.4284625  11.257
5.247925  4.956
4.9105875  8.979
17.84521875  13.242
3.7711625  6.74
4.3024562500000005  8.242
5.61986875  10.59
-1.3775125  4.223
5.79136875  6.079
9.67566875  7.439
13.899212499999999  9.418
5.1072375  6.875
-0.39590625  2.895
9.64226875  10.123
11.2613  7.181
-2.7409125  5.624
6.0805375  5.193
-2.2270125  1.855
-1.8428375  3.028
-1.6088437500000001  1.769
-1.8049312499999999  1.49
5.26461875  7.028
14.740018749999999  10.989
7.37656875  6.714
3.9192500000000003  12.829
5.6098125  7.794
-2.6995625  10.76
5.5097625  5.769
17.53346875  7.373
-3.0823  0.984
3.94248125  12.777
-2.113075  0.852
-0.45864374999999996  2.412
1.7251750000000001  2.662
4.64571875  5.72
16.1354125  9.777
4.2384625  5.532
-2.50396875  2.237
2.49060625  2.41
4.3654375000000005  9.416
-0.9575374999999999  1.359
9.675650000000001  12.337
1.2194  2.649
-2.2381562500000003  1.937
-2.15273125  2.696
-1.9677062500000002  1.219
9.0534  8.769
-3.451925  0.816
1.8999375  12.677
-0.5652999999999999  1.408
12.560424999999999  9.849
2.67325625  3.336
3.8655875  5.137
4.006293749999999  11.369
0.6925125000000001  2.054
4.325925  3.653
17.31760625  10.372
-0.38278124999999996  2.342
-3.23371875  1.278
-0.9148624999999999  1.934
11.66930625  9.696
0.96536875  3.169
5.67768125  7.073
-1.9548124999999998  1.978
2.95135  7.627
0.2822  7.936
-2.2166812499999997  1.562
3.50858125  6.803
-1.6716875000000002  1.704
1.23653125  5.401
2.9543187499999997  7.09
1.16951875  11.396
3.7045125  3.844
8.2869375  6.414
0.70085  2.869
8.231950000000001  7.915
4.59798125  7.512
-2.310525  11.354
1.7483374999999999  3.497
10.911137499999999  5.862
-2.9828062500000003  1.815
1.8387625  4.013
-3.36739375  0.821
14.16311875  10.192
7.22458125  3.642
2.87404375  3.949
-2.15789375  1.867
2.9745999999999997  3.225
0.4082125  2.54
6.07504375  10.02
4.3162375  4.848
-0.68508125  2.067
2.8438937500000003  8.621
10.6460875  4.722
2.4569062500000003  2.526
-2.3831499999999997  14.792
7.583575000000001  14.807
1.30568125  3.767
5.99814375  5.813
2.531075  3.367
11.5285625  8.313
-2.11855  1.118
-0.026975  13.662
10.67418125  9.31
-1.75155  8.601
-2.13248125  2.709
11.70735  14.024
8.9333625  9.621
-2.3715625  1.159
7.18174375  5.162
-1.34356875  10.163
8.389775  6.253
-3.4032375000000004  0.878
-0.9973562499999999  2.834
13.390225000000001  13.783
1.9454125000000002  2.978
10.93231875  10.165
3.18224375  3.103
-2.27675  1.353
2.63940625  5.563
3.1919250000000003  4.146
4.72384375  7.215
-3.07579375  10.943
4.514412500000001  8.51
10.153974999999999  12.867
-2.16093125  10.58
-2.8904812499999997  2.147
-0.78965  3.06
10.17648125  7.418
0.7428312499999999  4.488
15.720156249999999  10.38
2.39184375  11.464
3.9879375  4.641
1.53265625  3.028
1.1746124999999998  2.798
15.10895625  10.532
-3.2690375000000005  0.559
8.1659375  7.744
2.7451  8.371
-2.54880625  16.748
13.24888125  9.202
-2.6120312500000002  0.687
4.9352687500000005  7.394
1.3174312499999998  2.223
4.0302750000000005  10.392
12.934899999999999  8.973
-0.7724624999999999  11.212
5.17565625  7.561
3.808725  4.694
-1.0868875  2.44
-1.8449375  2.13
5.5533  3.39
-0.55725  3.438
3.18663125  14.008
1.0821375  3.922
-1.9400875  2.044
2.14496875  12.339
9.289825  6.813
10.1422375  11.518
11.600225  6.476
-1.32648125  11.88
-2.2745812499999998  10.696
3.27474375  9.922
0.7750375  2.609
12.57225  8.564
11.1839875  8.55
2.2155625  11.059
3.54416875  8.952
-1.32165  1.205
8.9006375  5.529
6.91626875  7.524
16.717724999999998  12.612
-1.7869625  2.37
3.1124125  9.738
-1.28690625  14.117
10.283581250000001  6.024
-0.20881249999999998  2.524
5.216749999999999  5.076
11.3646125  10.361
9.1507  10.431
9.34779375  7.778
1.57915625  3.34
2.65961875  11.97
0.0383625  2.583
11.07455  6.735
2.5963625  5.86
5.861775  10.783
-1.7642250000000002  1.827
-2.1053812499999998  1.567
9.066812500000001  8.086
-2.94259375  2.363
1.12325  13.323
0.052000000000000005  10.875
0.27291875  3.323
-0.82355625  3.128
5.16499375  9.282
6.9448187500000005  8.02
9.293524999999999  15.456
7.272931250000001  4.668
-1.28013125  3.249
2.5783750000000003  5.018
4.6791937500000005  3.468
-0.16512500000000002  1.734
10.95926875  8.259
3.49080625  7.698
-1.6557937500000002  3.523
7.50503125  10.175
2.7717625000000004  8.067
9.85055  10.114
1.76916875  15.968
-2.7856  1.539
9.9881625  17.018
17.45381875  16.964
-0.39983124999999997  10.983
7.39668125  7.587
-3.30528125  0.384
2.6335  11.375
14.01415625  10.189
16.98975625  9.895
9.78549375  9.909
8.13584375  8.874
2.26325625  5.632
4.3781687499999995  6.002
3.0689562500000003  4.515
3.29153125  3.938
4.91475625  3.738
12.81351875  10.328
1.0408  3.043
8.5474375  4.403
5.04551875  11.474
2.849025  3.343
-1.7255375000000002  2.555
-1.73736875  1.746
-0.4870875  1.805
-2.7375499999999997  1.691
4.63594375  5.68
5.9445749999999995  8.24
12.19994375  11.524
-2.10675  1.241
2.9645562500000002  5.846
-3.0023125  1.097
6.64075625  6.579
2.3670625000000003  12.151
8.9278125  6.133
2.9899  8.729
3.5212312500000005  15.74
5.5284375  10.533
-3.2389125  0.569
6.019512499999999  10.316
7.61105625  5.516
-0.21466875000000002  11.806
-1.7138312500000001  1.231
9.28864375  5.81
4.5087125  11.28
-0.37636875000000003  2.475
-0.61604375  1.995
5.8001125  12.699
2.2638375  3.982
2.0506687500000003  5.622
10.320337499999999  8.017
9.72221875  13.019
6.871287499999999  8.069
5.2646250000000006  12.387
7.48243125  8.908
-3.12545  1.025
7.22635625  9.527
12.7811375  12.093
-0.905375  1.933
8.38074375  5.798
10.163137500000001  12.72
4.448075  4.002
-3.3350812500000004  0.718
3.193075  4.256
6.265393749999999  6.197
5.5148375000000005  8.67
5.8503375  7.604
-1.85029375  1.456
-0.663875  10.173
1.8221062499999998  8.517
8.716156250000001  10.602
6.37574375  10.844
14.73090625  10.653
8.86361875  13.593
-3.1060749999999997  0.806
6.37254375  13.837
2.8251  2.679
-2.5042437499999997  10.429
7.222631250000001  13.846
2.08926875  5.504
-0.33233125  2.0
2.605425  2.797
4.25260625  6.038
6.950525000000001  6.531
8.76490625  7.918
3.7948999999999997  3.594
0.8084875  2.354
-1.3297875  1.756
2.8895625  4.26
4.6251  5.466
2.07756875  6.991
-3.3699125000000003  0.79
3.14860625  6.388
5.3565625  4.149
1.09394375  5.432
-3.2177  1.291
-3.25979375  1.063
11.700025  7.532
1.8920937500000001  2.745
3.23196875  7.594
4.3273  16.097
6.79558125  10.994
3.4248125000000003  6.498
4.34615  2.733
6.72060625  5.98
7.22920625  15.991
-0.9513875  1.115
3.78783125  8.455
11.3129125  8.348
6.7568624999999995  5.328
2.431675  7.763
1.53213125  3.421
-0.06336875  1.716
2.60943125  5.853
16.36848125  13.279
-0.8604749999999999  2.157
-2.43911875  1.733
-0.4940375  2.705
10.58144375  9.119
-2.24548125  15.648
0.59233125  3.397
4.434475  3.831
10.3188125  13.365
5.45906875  5.033
-0.6942999999999999  3.454
1.5030937500000001  5.039
12.42734375  16.299
-3.03646875  1.095
-0.0581  2.292
1.335975  5.394
-3.12453125  1.991
2.3354500000000002  3.841
9.7925875  12.506
4.7203125  5.182
2.86440625  3.48
3.7355187499999998  10.221
-2.9240500000000003  1.568
-2.2542437499999997  1.842
5.1067  8.969
9.49296875  15.593
5.764825  7.547
3.19348125  10.847
2.7739625  5.245
1.0629875  3.122
4.71433125  4.703
-0.18236875  2.948
2.172625  2.941
0.04695625  9.232
4.336612499999999  4.847
12.572825  9.849
10.2227  6.03
4.846625  8.923
-1.76885  2.248
-1.44541875  10.537
-2.72339375  2.237
-3.08524375  0.903
0.3127625  2.93
5.5121625000000005  8.434
15.6755125  6.571
3.55703125  10.175
1.320875  2.6
-0.97539375  1.669
-2.7843187499999997  0.816
12.5222625  12.679
0.09348125  2.031
7.4526375  5.31
2.98948125  4.538
0.1974  3.861
9.584075  9.352
4.57615  4.728
5.8754375  7.732
-3.18335625  0.977
4.520031250000001  5.998
6.62060625  5.827
5.57526875  5.562
3.0748  5.859
8.9239  10.149
6.36991875  5.131
5.0361562499999994  3.763
7.67590625  11.215
9.200775  10.423
-2.22510625  2.554
3.9718000000000004  5.02
3.314675  3.684
-3.310325  0.845
-2.7883500000000003  1.214
1.3633374999999999  2.278
5.61883125  7.343
8.35971875  13.84
3.45730625  13.082
3.5406687499999996  6.739
-2.91756875  2.52
3.39254375  5.005
7.2008937500000005  7.21
10.7678875  5.552
1.52904375  13.576
-0.34873125  3.052
3.846275  6.694
0.8417125000000001  2.597
11.92109375  12.313
-1.8725999999999998  5.755
-0.814325  2.095
5.32043125  11.35
-0.49971875  3.218
5.7944  9.587
7.0015125  8.477
2.4220125  3.463
2.9067499999999997  13.735
4.897825  5.954
4.7083625  9.754
0.2383125  2.519
-0.02401875  10.548
-2.88093125  0.556
-1.9908875  1.603
2.59635  4.063
0.5111  5.278
-0.45963125  13.853
3.1892187499999998  8.784
14.17240625  7.621
1.65790625  9.983
12.5965375  10.068
5.55804375  3.614
10.5112375  8.13
18.969775000000002  9.575
6.35870625  5.614
9.03394375  10.725
8.123425000000001  12.525
9.72821875  13.898
-1.040075  1.739
3.6299374999999996  7.597
-1.6551562499999999  1.143
0.5330874999999999  3.045
-2.63673125  2.131
10.0802625  7.878
-3.2187437500000002  0.631
14.13865625  12.501
-1.18143125  4.787
2.7430250000000003  5.499
10.38373125  6.451
6.33368125  5.433
4.381925  3.605
1.9577750000000003  6.722
4.757625  9.016
-1.77676875  1.924
4.44726875  6.898
6.4389875000000005  4.867
-3.08173125  1.077
3.51928125  7.336
6.8646312499999995  11.062
4.6989375  7.791
5.5979375  9.444
-2.61725625  1.047
9.147549999999999  16.992
1.6874749999999998  7.14
0.78879375  4.45
5.25625  6.468
-0.76290625  3.268
0.7964687500000001  2.763
5.09370625  9.095
0.0634875  3.207
2.6260874999999997  6.606
12.325425  12.095
8.23115625  7.554
3.79985  11.616
-0.9258875  2.116
1.48196875  3.479
11.40939375  13.02
11.199325  12.53
1.304475  2.319
-2.7684875  0.89
2.30630625  4.32
-2.1197125  1.091
3.2946687500000005  6.212
6.44958125  7.206
12.9167  8.414
3.2647625  6.813
0.025324999999999997  2.002
3.4051187499999997  5.029
6.75765  3.657
-2.045375  1.217
3.0374375000000002  6.554
-2.3448937499999998  11.469
-1.6374375  1.76
14.816975  10.156
4.5609125  7.718
3.2323812500000004  11.032
-2.9315437500000003  1.295
2.70558125  6.934
9.655225  7.692
-3.29425625  0.459
4.19180625  5.341
18.4236  10.201
4.666925  11.164
13.954137499999998  11.691
4.460381249999999  3.713
-2.60784375  1.932
1.6813375000000002  3.275
-0.50341875  2.687
11.04805625  9.678
2.7830874999999997  4.683
10.8359875  12.047
-2.5969437500000003  0.711
0.35345  10.332
14.7248625  10.587
12.0281625  5.519
4.51658125  6.032
15.642325  10.267
2.27964375  8.151
-1.05023125  1.198
-1.1749125  10.186
13.24875625  8.704
2.04030625  3.531
-1.45705  1.236
0.42060000000000003  2.392
1.1779937500000002  4.54
7.53615625  8.388
1.089725  3.517
3.36265  4.536
4.53184375  4.748
4.70494375  3.152
7.59625  11.151
15.83306875  9.815
4.5575375000000005  6.444
12.4954875  10.8
11.03996875  5.705
0.12983125  2.042
6.322775  9.898
-2.8605375  1.36
6.0915437500000005  5.18
-0.50230625  1.813
-2.0943375  14.295
15.277787499999999  11.274
5.98175625  4.052
4.8187  7.378
2.9958062500000002  6.83
5.0719  5.721
4.1637125  6.917
10.27589375  5.613
15.0605875  7.482
5.52269375  7.862
12.169506250000001  8.054
-1.44026875  2.013
3.2870687500000004  13.354
-3.37773125  0.691
4.7691875  6.539
14.386318750000001  9.315
0.915  2.738
1.7178  6.702
7.933306249999999  8.187
2.6914124999999998  3.281
6.0606875  7.279
8.89435625  11.429
0.56698125  3.012
3.2022312499999996  7.255
4.7702875  5.941
2.4852625  6.8
4.0986312499999995  15.394
3.0007437500000003  4.899
6.7119  3.484
7.3632875  5.105
3.8765875000000003  3.523
-2.7850437500000003  9.655
0.27305625  2.265
3.4127437499999997  9.288
8.61683125  3.557
0.7694687499999999  10.916
18.939218750000002  12.628
-1.51445  2.877
3.6680875  3.917
3.0987125  7.539
11.676475  8.06
0.38258125  11.858
12.983250000000002  12.019
15.28638125  9.669
7.2741625  6.109
3.6564749999999995  13.981
13.3678125  14.335
-1.797425  1.966
1.7218125  6.928
13.569275  7.727
-1.9924  13.619
7.59428125  6.475
-3.3735999999999997  0.819
-3.36455  1.234
3.9493812499999996  6.311
-3.04525625  14.342
-1.80091875  1.31
8.31750625  5.347
-2.8951562500000003  0.821
4.97901875  7.227
-1.6145187499999998  13.281
1.0312875  1.928
6.4871187500000005  3.92
6.8246375  7.078
-3.0866875  1.965
0.91096875  3.04
0.7301249999999999  4.959
-3.43288125  0.551
19.45558125  11.988
6.98543125  15.648
8.951175000000001  12.224
16.402549999999998  10.536
6.66285625  5.855
2.28365  4.666
1.88388125  2.603
11.29694375  5.349
14.955737500000001  8.126
-1.6526  1.932
1.31506875  3.241
4.594481249999999  4.299
11.681925  15.282
5.2167  11.827
4.5906062499999996  8.872
0.5411625  7.916
9.7951125  8.686
-2.915225  2.771
-2.3597562499999998  2.716
0.3933375  2.885
12.4749625  13.006
3.7272062499999996  8.44
7.97595625  7.736
4.196675  4.46
4.0456875  5.176
5.53881875  12.757
5.05818125  8.92
-1.5302687499999998  2.287
2.2272625  3.17
-1.6664875  1.16
12.585956249999999  9.715
-0.7858625  1.413
15.983812499999999  10.014
5.4493375  4.073
7.1545625  10.972
3.0190124999999997  10.459
6.3783875000000005  12.674
0.462525  6.447
2.5555250000000003  3.662
-2.797825  1.163
3.2778687499999997  8.552
2.70185  2.668
3.4646187500000005  7.125
-1.41415625  2.85
4.42866875  5.191
12.00189375  13.768
2.18849375  3.705
2.15306875  11.196
6.9726625  6.27
3.1179187500000003  3.524
-0.4566  2.341
3.7771875  5.075
5.2022375  8.127
6.351425  6.798
6.2757625  8.054
2.0992375  6.972
-3.51204375  0.799
-1.93385  1.369
0.75364375  3.479
-1.9839187500000002  1.346
7.8236125  5.876
4.1283875000000005  11.255
20.569175  12.575
15.11099375  11.62
1.8089062500000002  2.11
12.0564375  6.687
-1.887875  1.763
4.01145  4.272
9.4937375  10.941
2.3490375  4.301
2.98736875  3.231
5.7507874999999995  4.133
3.19769375  6.721
11.142825  13.396
10.9506625  9.119
9.00078125  6.647
5.8661312500000005  12.301
6.671737500000001  8.985
3.17941875  3.77
4.595075  7.104
8.15991875  15.422
9.817475  4.405
-2.8488687500000003  13.886
0.252875  9.745
0.12999375  2.45
3.5764125  3.076
4.1267125  5.172
3.67320625  7.281
-1.4670562500000002  2.213
0.4386875  1.986
-2.2929125  1.011
3.9308124999999996  10.301
4.7486625  4.299
12.288124999999999  10.903
2.82599375  12.1
5.84291875  6.793
6.9397375  9.802
6.972575000000001  4.193
4.1196625  7.223
-1.7831125  3.463
1.094425  3.899
3.2185312500000003  10.338
2.9124937500000003  5.43
11.392475000000001  7.628
5.8158  8.742
0.80059375  2.807
13.345125  10.585
1.95971875  3.94
-3.3098374999999995  0.923
9.3682875  13.304
3.1166875000000003  7.137
3.74979375  11.555
8.79610625  7.883
4.8851875  13.891
4.5678125000000005  11.767
6.537662500000001  7.57
7.88175625  4.877
7.16745  9.852
-0.9367000000000001  2.401
4.84714375  6.996
-1.5519500000000002  1.598
11.8997  10.384
4.2679  12.524
5.9518125  6.014
-1.4079125  10.175
1.66029375  4.733
13.4279875  15.617
10.980575  8.061
-2.064725  3.103
2.9896562500000003  10.395
14.1794625  12.734
6.38449375  12.368
-3.37113125  0.697
-2.9973625  14.531
6.33950625  10.69
-1.310125  2.215
2.4208875  7.834
-2.6035625  1.609
-2.06996875  1.349
4.11621875  11.198
9.93810625  6.612
-3.06963125  0.844
3.9637562500000003  11.871
-1.93765  1.642
-1.56336875  3.214
-2.6899375  0.772
19.36855  10.589
9.855  8.123
11.8624  5.318
11.04915625  7.283
-1.5626375  2.243
12.6194875  6.779
9.86090625  7.691
7.827731249999999  9.107
6.560912500000001  4.409
8.6663625  9.283
-1.5326  2.939
10.16265  4.8
21.0407875  3.767
12.620075  6.661
8.6460625  8.054
4.02373125  4.186
3.59299375  5.941
9.489925  5.169
1.07415  3.061
3.64581875  7.156
2.09209375  7.065
11.12241875  6.644
4.41646875  8.493
-2.9129  1.42
-3.21836875  1.774
12.21410625  11.081
15.700299999999999  14.094
9.803168750000001  10.527
4.99453125  15.835
1.561675  2.704
10.38035625  6.452
12.521525  11.358
1.7252687500000001  10.188
7.4917  4.098
7.975125  6.287
23.83368125  9.847
-0.69579375  2.389
-1.35834375  2.539
-2.28899375  1.259
8.91348125  14.24
1.66988125  3.499
2.96118125  4.356
3.04180625  6.378
-3.3138187500000003  1.118
7.1988125  7.949
12.15746875  13.772
4.25171875  9.178
-2.91751875  1.987
-1.5013375  2.414
-3.10845  10.761
-0.0310625  4.183
1.6445937499999999  5.057
-1.52048125  1.901
-2.8691125  1.984
-2.13435625  1.197
-2.0905750000000003  2.923
-2.87205625  11.392
8.739337500000001  5.37
4.841875  10.708
3.46770625  12.805
5.47040625  7.007
-2.2208375  1.465
12.74000625  8.214
12.70961875  9.107
3.29240625  5.635
9.878625  7.315
4.79056875  3.881
13.67514375  5.969
16.48179375  7.246
-3.3454187500000003  1.094
-0.9269437500000001  1.741
1.833025  2.855
-1.0307875  2.093
2.0313375000000002  5.164
3.3349375  6.669
7.6328625  4.41
4.5319375  5.173
5.13355625  6.03
7.48955625  7.051
11.63779375  11.27
14.3549  13.365
9.96885  6.77
0.92188125  11.526
1.7997187499999998  7.213
7.677525  4.885
10.21228125  7.634
6.86119375  12.647
-1.0056749999999999  1.356
4.3942749999999995  10.491
7.178675  3.286
5.3184125  7.624
8.512106249999999  7.264
-1.01645625  2.211
-2.32161875  2.19
-0.73099375  2.881
8.45675625  7.824
-2.49878125  1.577
-1.6979812500000002  17.258
12.22191875  8.185
9.965  5.482
4.3213687499999995  4.732
5.04961875  12.058
10.03436875  10.983
5.2291  7.181
-1.3552125  2.959
0.425925  10.264
10.50623125  5.17
1.715925  6.008
5.491456250000001  4.546
2.4802125  10.734
4.9931375000000005  5.679
-0.3279125  3.413
4.45324375  3.643
4.5102312499999995  6.815
-2.0547375  2.771
9.347725  9.778
6.767125  5.541
5.6682875  4.722
14.9858625  6.195
4.826525  4.68
13.31503125  10.512
13.21384375  15.347
8.673224999999999  8.181
-2.9311625  10.416
5.0208625  8.431
3.78726875  7.376
6.1669125000000005  6.226
2.1290125  2.153
10.094212500000001  8.05
-2.5149125000000003  1.252
9.69408125  10.467
8.622443749999999  11.754
4.877125  13.521
5.930275  4.431
0.37493750000000003  3.014
5.15628125  6.895
1.31265625  10.403
6.9214062499999995  7.606
0.9013312499999999  2.666
1.189975  3.748
6.46119375  4.199
4.884825  8.449
-2.36330625  1.303
6.54165  4.539
5.0117125  12.128
-2.7706375000000003  10.882
-3.07500625  0.722
-3.5490812499999995  0.488
1.196075  6.766
3.3149749999999996  7.905
1.90055625  10.658
-0.61669375  9.906
9.01369375  8.022
15.8805125  8.229
14.9530875  7.949
1.70185625  2.672
-0.3477  1.395
3.08644375  7.68
3.81613125  6.799
15.19821875  16.762
8.352912499999999  7.13
-1.5102125  2.081
3.0204875  3.089
-3.4236562499999996  0.781
-2.49665625  0.842
1.5763  2.95
3.03513125  4.642
6.52338125  5.062
11.6188  6.774
15.89104375  7.672
-2.03874375  1.201
0.3316375  7.136
10.105818750000001  8.386
7.70515625  4.481
1.9172  3.112
-3.18775625  0.823
4.7106812499999995  11.228
3.3707000000000003  8.039
-2.67455  1.923
5.054825  4.01
7.597512500000001  7.653
5.55785  7.307
0.6972  3.631
5.4293  5.439
15.98575  9.291
1.0491625  2.924
-3.0220624999999997  1.9
12.87609375  10.698
-2.47769375  0.863
9.478931249999999  12.725
4.768425  3.229
2.6466125000000003  13.806
0.43280624999999995  3.764
7.53574375  12.124
7.1800375  14.765
-0.6667125  3.533
3.36334375  8.411
2.95288125  6.935
6.2822000000000005  13.56
2.30539375  4.155
3.485375  4.288
12.15615  8.85
2.4114875000000002  10.293
-0.13522499999999998  2.435
5.86114375  4.341
-2.7192875  1.914
-1.07324375  10.703
8.678225000000001  8.764
-3.32210625  1.39
6.6579125  3.601
6.065693749999999  6.086
9.378775000000001  9.849
7.4269875  12.159
5.97381875  6.188
3.693525  9.28
-1.37674375  2.665
-3.03345625  0.786
4.28110625  6.069
-1.927925  2.305
-2.2530312500000003  15.001
-0.53015  3.49
2.71385  3.776
8.16098125  5.944
0.56224375  3.621
-0.5964937499999999  2.478
2.1890375  8.226
2.1015562500000002  7.859
5.2128125  4.881
9.93035  5.209
0.7615062499999999  13.03
6.863625000000001  7.167
-0.587175  1.616
2.95721875  7.247
