# Supplementary material for: Single-chain dimers from de novo immunoglobulins as robust scaffolds for multiple binding loops
Source: Nat Commun. 2023 Sep 23;14:5939. doi: 10.1038/s41467-023-41717-5 (PMC10517939; doi:10.1038/s41467-023-41717-5)
Supplement: Supplementary file 6 — Source data [file 41467_2023_41717_MOESM6_ESM.zip › SuppFig3c.txt]

5.00	-37.59
5.03	-37.60
5.05	-37.64
5.07	-37.65
5.09	-37.65
5.11	-37.63
5.13	-37.65
5.15	-37.66
5.17	-37.70
5.19	-37.70
5.21	-37.71
5.24	-37.68
5.26	-37.66
5.28	-37.65
5.30	-37.66
5.32	-37.69
5.34	-37.69
5.36	-37.69
5.38	-37.68
5.40	-37.68
5.42	-37.67
5.44	-37.67
5.47	-37.69
5.49	-37.70
5.51	-37.70
5.53	-37.69
5.55	-37.68
5.57	-37.67
5.59	-37.66
5.61	-37.65
5.63	-37.64
5.65	-37.65
5.67	-37.65
5.70	-37.64
5.72	-37.61
5.74	-37.58
5.76	-37.57
5.78	-37.55
5.80	-37.57
5.82	-37.56
5.84	-37.56
5.86	-37.54
5.88	-37.50
5.90	-37.46
5.93	-37.42
5.95	-37.42
5.97	-37.42
5.99	-37.44
6.01	-37.44
6.03	-37.44
6.05	-37.44
6.07	-37.43
6.09	-37.43
6.11	-37.45
6.14	-37.47
6.16	-37.49
6.18	-37.52
6.20	-37.54
6.22	-37.57
6.24	-37.58
6.26	-37.61
6.28	-37.66
6.30	-37.72
6.32	-37.73
6.34	-37.73
6.37	-37.73
6.39	-37.75
6.41	-37.80
6.43	-37.84
6.45	-37.85
6.47	-37.81
6.49	-37.78
6.51	-37.77
6.53	-37.77
6.55	-37.77
6.57	-37.74
6.60	-37.68
6.62	-37.60
6.64	-37.54
6.66	-37.45
6.68	-37.36
6.70	-37.23
6.72	-37.11
6.74	-37.00
6.76	-36.93
6.78	-36.83
6.81	-36.74
6.83	-36.67
6.85	-36.60
6.87	-36.56
6.89	-36.50
6.91	-36.46
6.93	-36.44
6.95	-36.45
6.97	-36.45
6.99	-36.45
7.01	-36.46
7.04	-36.48
7.06	-36.49
7.08	-36.50
7.10	-36.52
7.12	-36.54
7.14	-36.56
7.16	-36.58
7.18	-36.60
7.20	-36.63
7.22	-36.63
7.24	-36.65
7.27	-36.67
7.29	-36.67
7.31	-36.67
7.33	-36.65
7.35	-36.64
7.37	-36.60
7.39	-36.57
7.41	-36.52
7.43	-36.48
7.45	-36.43
7.47	-36.36
7.50	-36.25
7.52	-36.09
7.54	-35.89
7.56	-35.68
7.58	-35.43
7.60	-35.17
7.62	-34.82
7.64	-34.44
7.66	-34.06
7.68	-33.60
7.71	-33.13
7.73	-32.63
7.75	-32.11
7.77	-31.57
7.79	-30.93
7.81	-30.29
7.83	-29.53
7.85	-28.68
7.87	-27.85
7.89	-26.82
7.91	-25.77
7.94	-24.66
7.96	-23.54
7.98	-22.46
8.00	-21.34
8.02	-20.37
8.04	-19.29
8.06	-18.24
8.08	-17.36
8.10	-16.39
8.12	-15.53
8.14	-14.68
8.17	-13.90
8.19	-13.19
8.21	-12.49
8.23	-11.92
8.25	-11.36
8.27	-10.87
8.29	-10.52
8.31	-10.21
8.33	-9.97
8.35	-9.76
8.37	-9.57
8.40	-9.44
8.42	-9.34
8.44	-9.26
8.46	-9.14
8.48	-9.08
8.50	-9.05
8.52	-9.07
8.54	-9.06
8.56	-9.09
8.58	-9.14
8.61	-9.21
8.63	-9.28
8.65	-9.37
8.67	-9.45
8.69	-9.56
8.71	-9.65
8.73	-9.79
8.75	-9.94
8.77	-10.08
8.79	-10.22
8.81	-10.38
8.84	-10.58
8.86	-10.75
8.88	-10.95
8.90	-11.14
8.92	-11.34
8.94	-11.55
8.96	-11.77
8.98	-12.00
9.00	-12.22
9.02	-12.43
9.04	-12.65
9.07	-12.87
9.09	-13.12
9.11	-13.36
9.13	-13.58
9.15	-13.78
9.17	-13.94
9.19	-14.12
9.21	-14.28
9.23	-14.42
9.25	-14.56
9.27	-14.66
9.30	-14.74
9.32	-14.79
9.34	-14.85
9.36	-14.91
9.38	-14.95
9.40	-14.98
9.42	-15.02
9.44	-15.10
9.46	-15.21
9.48	-15.30
9.51	-15.38
9.53	-15.49
9.55	-15.66
9.57	-15.83
9.59	-15.99
9.61	-16.16
9.63	-16.33
9.65	-16.52
9.67	-16.72
9.69	-16.90
9.71	-17.07
9.74	-17.21
9.76	-17.32
9.78	-17.40
9.80	-17.41
9.82	-17.38
9.84	-17.29
9.86	-17.15
9.88	-16.95
9.90	-16.73
9.92	-16.41
9.94	-16.05
9.97	-15.68
9.99	-15.29
10.01	-14.88
10.03	-14.45
10.05	-14.07
10.07	-13.69
10.09	-13.38
10.11	-13.15
10.13	-12.95
10.15	-12.82
10.17	-12.76
10.20	-12.76
10.22	-12.83
10.24	-12.97
10.26	-13.14
10.28	-13.35
10.30	-13.61
10.32	-13.87
10.34	-14.21
10.36	-14.52
10.38	-14.84
10.41	-15.13
10.43	-15.43
10.45	-15.73
10.47	-15.97
10.49	-16.23
10.51	-16.45
10.53	-16.64
10.55	-16.83
10.57	-16.95
10.59	-17.05
10.61	-17.12
10.64	-17.14
10.66	-17.08
10.68	-16.95
10.70	-16.69
10.72	-16.30
10.74	-15.76
10.76	-14.94
10.78	-13.93
10.80	-12.55
10.82	-10.85
10.84	-8.67
10.87	-5.89
10.89	-2.90
10.91	0.93
10.93	5.23
10.95	9.61
10.97	14.95
10.99	19.99
11.01	25.76
11.03	31.33
11.05	37.09
11.08	42.91
11.10	47.91
11.12	53.16
11.14	57.80
11.16	61.64
11.18	65.25
11.20	67.89
11.22	70.03
11.24	71.34
11.26	72.05
11.28	72.08
11.31	71.51
11.33	70.25
11.35	68.46
11.37	66.32
11.39	63.52
11.41	60.61
11.43	57.11
11.45	53.68
11.47	49.82
11.49	45.82
11.51	42.16
11.54	38.05
11.56	34.15
11.58	30.48
11.60	26.68
11.62	23.32
11.64	19.77
11.66	16.69
11.68	13.50
11.70	10.43
11.72	7.84
11.74	5.14
11.77	2.76
11.79	0.59
11.81	-1.50
11.83	-3.33
11.85	-5.11
11.87	-6.55
11.89	-7.97
11.91	-9.28
11.93	-10.29
11.95	-11.28
11.98	-12.08
12.00	-12.76
12.02	-13.37
12.04	-13.89
12.06	-14.39
12.08	-14.78
12.10	-15.17
12.12	-15.56
12.14	-15.90
12.16	-16.30
12.18	-16.67
12.21	-17.05
12.23	-17.46
12.25	-17.91
12.27	-18.41
12.29	-18.86
12.31	-19.39
12.33	-19.94
12.35	-20.46
12.37	-21.02
12.39	-21.55
12.41	-22.07
12.44	-22.58
12.46	-23.05
12.48	-23.53
12.50	-23.91
12.52	-24.25
12.54	-24.49
12.56	-24.62
12.58	-24.64
12.60	-24.50
12.62	-24.20
12.64	-23.73
12.67	-23.00
12.69	-21.91
12.71	-20.67
12.73	-18.83
12.75	-16.52
12.77	-13.88
12.79	-10.30
12.81	-6.16
12.83	-0.77
12.85	5.70
12.88	13.76
12.90	24.23
12.92	35.55
12.94	50.99
12.96	69.44
12.98	89.22
13.00	114.99
13.02	142.15
13.04	175.56
13.06	210.47
13.08	250.02
13.11	294.46
13.13	336.42
13.15	384.79
13.17	433.28
13.19	477.68
13.21	525.77
13.23	567.39
13.25	610.49
13.27	646.49
13.29	680.17
13.31	709.98
13.34	731.82
13.36	750.11
13.38	762.23
13.40	768.55
13.42	769.59
13.44	765.80
13.46	756.51
13.48	743.88
13.50	726.42
13.52	704.75
13.54	682.79
13.57	655.68
13.59	627.56
13.61	599.05
13.63	568.05
13.65	539.05
13.67	507.13
13.69	478.43
13.71	447.73
13.73	417.26
13.75	391.03
13.78	362.60
13.80	336.44
13.82	311.98
13.84	287.55
13.86	265.61
13.88	243.01
13.90	223.56
13.92	203.44
13.94	184.30
13.96	168.27
13.98	151.27
14.01	136.15
14.03	122.09
14.05	108.55
14.07	96.52
14.09	84.36
14.11	74.09
14.13	63.67
14.15	54.06
14.17	46.14
14.19	37.97
14.21	30.89
14.24	24.33
14.26	18.30
14.28	13.02
14.30	7.77
14.32	3.59
14.34	-0.68
14.36	-4.53
14.38	-7.64
14.40	-10.80
14.42	-13.47
14.45	-15.92
14.47	-18.08
14.49	-19.98
14.51	-21.79
14.53	-23.22
14.55	-24.69
14.57	-25.99
14.59	-27.04
14.61	-28.05
14.63	-28.90
14.65	-29.66
14.68	-30.35
14.70	-30.95
14.72	-31.52
14.74	-31.95
14.76	-32.38
14.78	-32.78
14.80	-33.10
14.82	-33.42
14.84	-33.64
14.86	-33.85
14.88	-34.06
14.91	-34.27
14.93	-34.44
14.95	-34.56
14.97	-34.69
14.99	-34.81
15.01	-34.89
15.03	-34.97
15.05	-35.03
15.07	-35.12
15.09	-35.20
15.11	-35.25
15.14	-35.25
15.16	-35.26
15.18	-35.29
15.20	-35.32
15.22	-35.35
15.24	-35.35
15.26	-35.36
15.28	-35.39
15.30	-35.43
15.32	-35.48
15.35	-35.52
15.37	-35.56
15.39	-35.56
15.41	-35.58
15.43	-35.61
15.45	-35.67
15.47	-35.70
15.49	-35.75
15.51	-35.79
15.53	-35.84
15.55	-35.88
15.58	-35.93
15.60	-35.99
15.62	-36.03
15.64	-36.08
15.66	-36.15
15.68	-36.21
15.70	-36.27
15.72	-36.32
15.74	-36.38
15.76	-36.43
15.78	-36.47
15.81	-36.51
15.83	-36.53
15.85	-36.55
15.87	-36.59
15.89	-36.64
15.91	-36.69
15.93	-36.75
15.95	-36.77
15.97	-36.81
15.99	-36.83
16.01	-36.89
16.04	-36.92
16.06	-36.96
16.08	-36.97
16.10	-37.01
16.12	-37.06
16.14	-37.11
16.16	-37.15
16.18	-37.17
16.20	-37.20
16.22	-37.22
16.25	-37.26
16.27	-37.28
16.29	-37.31
16.31	-37.34
16.33	-37.38
16.35	-37.41
16.37	-37.42
16.39	-37.45
16.41	-37.46
16.43	-37.48
16.45	-37.50
16.48	-37.52
16.50	-37.55
16.52	-37.56
16.54	-37.59
16.56	-37.60
16.58	-37.63
16.60	-37.63
16.62	-37.65
16.64	-37.66
16.66	-37.68
16.68	-37.70
16.71	-37.72
16.73	-37.73
16.75	-37.74
16.77	-37.75
16.79	-37.76
16.81	-37.76
16.83	-37.78
16.85	-37.80
16.87	-37.82
16.89	-37.83
16.91	-37.82
16.94	-37.81
16.96	-37.80
16.98	-37.81
17.00	-37.84
17.02	-37.86
17.04	-37.85
17.06	-37.85
17.08	-37.85
17.10	-37.86
17.12	-37.87
17.15	-37.88
17.17	-37.86
17.19	-37.84
17.21	-37.83
17.23	-37.84
17.25	-37.83
17.27	-37.85
17.29	-37.85
17.31	-37.84
17.33	-37.83
17.35	-37.81
17.38	-37.81
17.40	-37.81
17.42	-37.81
17.44	-37.81
17.46	-37.82
17.48	-37.82
17.50	-37.82
17.52	-37.80
17.54	-37.77
17.56	-37.75
17.58	-37.74
17.61	-37.71
17.63	-37.68
17.65	-37.64
17.67	-37.62
17.69	-37.59
17.71	-37.57
17.73	-37.55
17.75	-37.53
17.77	-37.51
17.79	-37.48
17.81	-37.46
17.84	-37.43
17.86	-37.40
17.88	-37.34
17.90	-37.29
17.92	-37.26
17.94	-37.25
17.96	-37.22
17.98	-37.16
18.00	-37.13
18.02	-37.10
18.05	-37.06
18.07	-37.00
18.09	-36.96
18.11	-36.91
18.13	-36.86
18.15	-36.79
18.17	-36.73
18.19	-36.68
18.21	-36.59
18.23	-36.50
18.25	-36.41
18.28	-36.33
18.30	-36.25
18.32	-36.15
18.34	-36.05
18.36	-35.90
18.38	-35.77
18.40	-35.64
18.42	-35.51
18.44	-35.39
18.46	-35.24
18.48	-35.12
18.51	-34.98
18.53	-34.81
18.55	-34.65
18.57	-34.50
18.59	-34.36
18.61	-34.23
18.63	-34.09
18.65	-33.95
18.67	-33.79
18.69	-33.63
18.72	-33.47
18.74	-33.30
18.76	-33.13
18.78	-32.95
18.80	-32.78
18.82	-32.59
18.84	-32.39
18.86	-32.21
18.88	-32.00
18.90	-31.76
18.92	-31.48
18.95	-31.17
18.97	-30.85
18.99	-30.48
19.01	-30.11
19.03	-29.65
19.05	-29.12
19.07	-28.60
19.09	-27.96
19.11	-27.31
19.13	-26.55
19.15	-25.75
19.18	-24.85
19.20	-23.87
19.22	-22.98
19.24	-21.97
19.26	-20.97
19.28	-20.05
19.30	-19.07
19.32	-18.23
19.34	-17.43
19.36	-16.73
19.38	-16.07
19.41	-15.51
19.43	-15.09
19.45	-14.72
19.47	-14.48
19.49	-14.38
19.51	-14.40
19.53	-14.50
19.55	-14.72
19.57	-15.05
19.59	-15.51
19.62	-16.08
19.64	-16.65
19.66	-17.36
19.68	-18.14
19.70	-18.92
19.72	-19.81
19.74	-20.65
19.76	-21.59
19.78	-22.48
19.80	-23.44
19.82	-24.40
19.85	-25.27
19.87	-26.21
19.89	-27.10
19.91	-27.89
19.93	-28.70
19.95	-29.36
19.97	-30.05
19.99	-30.62
20.01	-31.17
20.03	-31.66
20.05	-32.05
20.08	-32.47
20.10	-32.80
20.12	-33.09
20.14	-33.32
20.16	-33.52
20.18	-33.65
20.20	-33.77
20.22	-33.85
20.24	-33.92
20.26	-33.92
20.28	-33.89
20.31	-33.82
20.33	-33.68
20.35	-33.50
20.37	-33.31
20.39	-33.11
20.41	-32.88
20.43	-32.61
20.45	-32.28
20.47	-31.98
20.49	-31.62
20.52	-31.27
20.54	-30.93
20.56	-30.61
20.58	-30.34
20.60	-30.08
20.62	-29.83
20.64	-29.57
20.66	-29.37
20.68	-29.24
20.70	-29.15
20.72	-29.08
20.75	-29.05
20.77	-29.06
20.79	-29.10
20.81	-29.20
20.83	-29.31
20.85	-29.49
20.87	-29.68
20.89	-29.86
20.91	-30.08
20.93	-30.33
20.95	-30.58
20.98	-30.83
21.00	-31.06
21.02	-31.28
21.04	-31.45
21.06	-31.59
21.08	-31.63
21.10	-31.59
21.12	-31.42
21.14	-31.17
21.16	-30.74
21.18	-30.17
21.21	-29.45
21.23	-28.51
21.25	-27.48
21.27	-26.13
21.29	-24.63
21.31	-23.13
21.33	-21.36
21.35	-19.67
21.37	-17.85
21.39	-16.08
21.42	-14.31
21.44	-12.52
21.46	-11.03
21.48	-9.49
21.50	-8.16
21.52	-7.11
21.54	-6.18
21.56	-5.55
21.58	-5.07
21.60	-4.84
21.62	-4.80
21.65	-4.96
21.67	-5.26
21.69	-5.79
21.71	-6.46
21.73	-7.23
21.75	-8.15
21.77	-9.12
21.79	-10.20
21.81	-11.29
21.83	-12.46
21.85	-13.70
21.88	-14.80
21.90	-16.04
21.92	-17.23
21.94	-18.30
21.96	-19.43
21.98	-20.43
22.00	-21.52
