# Supplementary material for: Single-chain dimers from de novo immunoglobulins as robust scaffolds for multiple binding loops
Source: Nat Commun. 2023 Sep 23;14:5939. doi: 10.1038/s41467-023-41717-5 (PMC10517939; doi:10.1038/s41467-023-41717-5)
Supplement: Supplementary file 6 — Source data [file 41467_2023_41717_MOESM6_ESM.zip › SuppFig3f.txt]

3.0518301886792454  5.838
7.3509937106918235  6.68
5.366289308176101  6.67
1.7161446540880505  3.342
4.1933836477987425  12.14
-2.847553459119497  1.736
-2.7739119496855347  0.748
1.7487169811320755  4.645
3.906106918238994  4.815
-2.30348427672956  0.834
-1.042308176100629  1.471
-1.7125408805031446  1.612
-1.1383899371069182  1.577
1.3188364779874213  13.638
3.277761006289308  5.985
9.339037735849056  7.58
4.248094339622641  13.951
-2.3882264150943397  3.383
14.494062893081761  15.981
3.1673270440251575  15.309
2.4048553459119497  3.729
8.54783647798742  14.695
6.370861635220126  11.504
-2.7662138364779874  0.884
2.208433962264151  6.685
5.485767295597484  4.52
0.3739937106918239  2.954
9.004094339622641  6.761
3.4712641509433966  3.522
6.086201257861635  14.432
5.4548742138364785  7.478
8.656333333333333  16.0
2.4315471698113207  9.197
6.3221132075471695  6.198
6.759377358490566  14.798
1.3819685534591195  4.882
9.416698113207548  10.059
4.276981132075472  10.795
-0.0711069182389937  4.928
1.015377358490566  2.727
7.8604213836477985  13.795
8.260182389937107  14.599
-2.9660062893081762  14.841
2.646  15.622
5.352754716981132  7.478
8.27708176100629  8.992
-2.735572327044025  1.944
-1.7541635220125784  1.022
0.5771383647798742  3.49
11.809000000000001  8.892
13.175364779874213  11.273
0.462748427672956  3.732
-1.6586352201257863  1.792
2.0850628930817607  3.768
-1.7773396226415092  10.113
-2.910981132075472  1.266
3.855987421383648  10.806
5.241415094339622  4.633
5.228006289308176  10.183
1.8215534591194968  8.23
-1.1375786163522013  4.586
2.316584905660377  4.852
-3.185522012578616  0.65
3.3474654088050313  14.165
10.450584905660378  9.217
6.947477987421383  6.365
-1.2278176100628932  1.596
-3.2813270440251574  0.645
-3.1247987421383647  0.679
1.5883459119496854  14.662
16.997440251572325  7.378
6.654767295597484  4.461
3.8252389937106916  10.069
2.365918238993711  14.128
2.728930817610063  13.488
3.418867924528302  6.355
5.33722641509434  7.472
5.041094339622641  6.917
-2.100591194968554  2.044
14.191679245283018  12.129
1.2210062893081761  8.876
0.2635094339622642  2.701
5.139440251572327  7.265
2.7558805031446543  5.221
12.090540880503145  10.313
11.94737106918239  12.692
-1.5379748427672957  9.46
2.8712767295597486  4.806
6.732949685534591  8.412
7.196081761006289  6.507
-0.8542327044025158  1.673
-1.8265157232704403  10.237
3.547698113207547  6.301
2.0108490566037736  6.136
-0.004861635220125786  4.137
0.3203522012578616  1.564
7.679792452830188  10.589
-1.4628867924528302  1.393
1.6066603773584907  2.96
-0.8188805031446541  1.258
2.5155660377358493  14.972
8.872276729559749  8.122
-3.3080817610062896  0.766
0.4612830188679245  9.788
-2.0007106918238993  1.957
3.6707861635220125  4.74
-0.5313459119496855  2.573
7.456132075471698  13.853
10.393314465408805  8.871
6.789993710691824  16.008
2.0832704402515723  12.072
1.1247295597484277  3.061
9.21554716981132  11.81
14.34869182389937  7.626
0.411874213836478  2.074
-3.0466352201257862  0.681
-1.7245723270440252  2.062
8.777735849056604  16.223
7.531591194968553  14.33
9.587226415094339  14.446
10.060842767295597  12.236
-1.7029056603773585  15.985
1.2615283018867924  13.818
0.25927672955974845  16.856
5.5950691823899374  7.682
-3.03988679245283  3.899
10.830830188679245  9.202
7.242685534591195  8.286
6.11385534591195  15.421
7.056509433962264  15.08
3.8381635220125787  3.301
0.9791949685534591  11.615
-1.9807484276729561  1.251
-1.5233333333333334  1.506
-2.815119496855346  4.039
1.9233459119496856  14.325
8.548798742138365  8.122
-1.5268616352201256  10.393
6.971559748427674  10.659
3.825383647798742  5.657
1.480006289308176  8.68
5.1891006289308175  7.073
-1.0496352201257861  1.908
15.587484276729558  13.172
4.088918238993711  7.307
1.4987924528301886  10.731
6.209245283018868  13.538
7.580396226415094  12.593
5.526761006289308  9.058
-1.9887295597484278  3.452
4.346377358490566  15.87
-0.5358050314465409  2.572
-1.6367358490566037  8.206
4.377490566037736  12.305
8.331132075471698  14.68
2.247509433962264  4.071
3.2946729559748427  15.588
5.058748427672956  7.734
0.7974842767295597  3.057
3.6519748427672956  11.902
12.359062893081761  15.11
-0.09710062893081761  4.445
-2.9319685534591193  13.224
4.618188679245283  5.428
4.518119496855346  11.228
-0.7975534591194969  10.004
7.74059748427673  4.655
-1.3481698113207548  1.505
-0.48093710691823893  2.636
4.139276729559748  5.344
10.566075471698113  15.625
-2.0822578616352203  3.192
3.9974528301886796  8.247
-1.0252830188679245  3.751
5.905150943396226  5.009
-2.691823899371069  1.884
2.2824339622641507  10.01
7.378421383647799  16.042
1.604446540880503  16.427
-2.6185345911949685  1.755
-0.8800188679245283  11.843
7.856446540880503  7.549
4.688295597484276  5.123
1.1930440251572327  4.469
-1.2330440251572328  1.293
1.655333333333333  7.607
4.5203962264150945  12.097
6.78103144654088  5.439
9.70937106918239  8.19
9.650955974842766  8.334
5.833509433962265  12.878
3.518050314465409  15.697
7.558647798742139  8.925
3.456616352201258  8.976
3.7629874213836483  7.69
11.920427672955974  15.742
1.5861383647798741  2.78
2.062446540880503  5.398
-1.163421383647799  1.397
-0.5087358490566037  8.621
-0.8215911949685535  2.32
-3.008723270440252  1.824
2.4445283018867925  3.636
4.058245283018867  12.405
-0.5555345911949685  2.104
6.734069182389938  5.949
9.88443396226415  9.483
2.9808930817610064  16.275
0.276  2.796
8.378647798742138  16.047
-2.919767295597484  0.732
6.147238993710691  4.843
0.6283647798742138  3.715
1.1430314465408804  4.095
4.157333333333333  12.262
-0.03277987421383648  1.871
2.5815911949685537  11.663
7.190283018867925  14.878
-2.9419056603773583  1.064
6.032547169811321  8.12
-2.8590188679245285  1.661
9.143119496855347  7.186
4.343610062893082  12.889
3.4491446540880504  8.394
2.4884088050314466  4.959
16.90619496855346  14.53
3.565018867924528  9.7
9.466496855345913  7.003
-1.2002955974842768  1.979
4.065314465408805  9.476
-3.0825534591194965  1.086
8.236459119496855  8.076
2.9184842767295596  7.505
-1.9683207547169812  3.013
5.231805031446541  11.629
8.153031446540881  11.782
8.055270440251572  16.145
1.1080503144654088  15.417
-2.752125786163522  1.659
-2.5360691823899373  10.602
2.4220188679245283  3.9
0.03553459119496855  2.982
6.61340251572327  14.789
5.173930817610063  7.918
10.276044025157233  15.056
1.9357358490566037  6.56
6.328861635220126  6.569
6.093264150943396  11.204
2.775459119496855  3.966
2.9028113207547173  15.217
1.630440251572327  3.396
-3.5124465408805032  0.473
5.011937106918239  10.237
6.522490566037736  11.657
2.678327044025157  14.938
-1.3366037735849057  1.718
-1.9662641509433965  3.357
6.063283018867924  10.101
1.8829496855345913  3.205
9.018716981132076  16.044
1.597062893081761  4.024
7.8123018867924525  16.784
12.89  7.296
11.908119496855347  13.734
7.8999056603773585  16.015
-1.1004088050314467  2.198
7.6625786163522  5.82
-1.0512641509433962  1.564
7.020056603773585  8.942
3.8257169811320755  14.141
12.275396226415094  14.001
4.796534591194969  7.528
9.020911949685535  13.482
4.938383647798742  9.087
5.326987421383648  15.338
7.675685534591195  9.045
6.415301886792453  7.874
-0.5047044025157233  11.374
7.419616352201258  8.516
5.165465408805031  11.931
11.395729559748428  16.047
1.3213710691823901  4.313
9.904767295597484  14.05
0.7892767295597485  10.352
-0.30059119496855347  15.67
1.4815283018867924  3.905
0.020723270440251573  4.215
2.3249748427672956  5.192
-0.7385157232704402  6.915
5.3239119496855345  6.705
-2.6151572327044024  2.933
4.324050314465409  4.369
-2.9606540880503145  3.835
2.693918238993711  5.721
4.284817610062893  5.594
9.196855345911949  14.697
2.840503144654088  6.145
2.984301886792453  15.036
-1.1223207547169811  1.923
0.4703962264150944  4.928
10.386106918238994  15.397
-1.072924528301887  2.524
1.6496226415094342  14.471
4.854591194968553  7.685
5.908358490566037  10.25
-0.9226603773584906  2.677
9.883188679245283  6.349
0.4859056603773585  4.105
14.163943396226415  7.554
-3.0321949685534593  0.825
5.827647798742138  5.749
8.320716981132074  5.829
6.913805031446541  6.016
-2.2984276729559747  0.943
1.9805157232704402  10.333
-0.7742327044025157  2.58
13.533459119496856  9.473
3.656056603773585  9.581
2.511635220125786  8.255
10.89811320754717  8.256
7.896993710691825  7.626
-0.8148867924528302  4.726
1.0087106918238993  6.539
1.376509433962264  6.097
-0.27643396226415096  3.42
3.7065220125786165  8.115
14.404220125786164  8.831
-0.4550691823899371  4.005
3.908911949685535  11.417
-1.7622012578616353  1.718
8.754899371069182  11.52
1.9965974842767296  7.97
9.778566037735848  14.729
-1.6810503144654088  2.989
2.874377358490566  15.023
-1.3276918238993711  2.129
-0.8672138364779874  8.48
2.685364779874214  10.237
9.685496855345912  7.592
7.419823899371069  11.854
7.197207547169811  5.925
-3.5645534591194967  0.589
-2.996213836477988  0.821
-0.5576729559748428  16.301
-2.975182389937107  1.333
8.394320754716981  6.648
4.706710691823899  5.629
5.790855345911949  6.524
6.050603773584906  13.078
8.562867924528302  9.326
-0.05635220125786164  15.955
9.177283018867925  7.717
2.9826163522012576  8.417
12.229867924528302  7.361
13.6288679245283  10.106
-1.4898364779874214  4.106
6.6168867924528305  4.027
14.357716981132075  10.16
8.740962264150944  16.964
2.9500880503144655  8.569
12.968509433962264  8.899
6.792213836477988  11.93
1.5851069182389939  11.296
-0.7422201257861636  2.873
-3.1707735849056604  0.977
-0.09449056603773584  2.68
-1.6559119496855348  2.855
1.544553459119497  14.284
-3.134679245283019  1.091
5.010861635220126  10.936
6.914389937106917  15.198
8.115427672955976  8.054
3.990163522012579  12.0
-2.5857610062893084  1.083
7.242176100628932  9.796
-0.9904465408805031  1.359
-1.3661761006289308  2.089
1.4851069182389938  2.399
6.756320754716982  16.404
2.102559748427673  4.117
0.5567987421383648  4.251
3.3913647798742135  8.17
4.621194968553459  15.184
-2.9189559748427674  0.894
7.387389937106918  15.091
4.674685534591195  11.713
14.523440251572326  16.301
6.039125786163522  6.304
3.915566037735849  12.569
2.5947169811320756  3.679
13.047484276729561  15.236
5.027427672955975  11.877
4.677100628930818  8.303
7.244138364779874  15.388
13.616974842767297  14.471
15.033289308176101  10.091
1.7147484276729559  4.223
2.3886415094339624  3.415
11.779201257861635  9.984
5.9500880503144655  11.735
8.968811320754716  13.469
12.476220125786163  7.726
11.21193710691824  15.628
-3.184106918238994  0.817
12.267169811320755  8.589
8.334886792452831  8.258
4.4505911949685535  12.785
2.7106415094339624  15.19
-3.403125786163522  0.638
1.3387169811320754  11.857
2.4750817610062894  2.263
8.984924528301887  10.915
3.1748490566037737  11.741
12.60251572327044  7.524
2.6564842767295596  6.397
9.25391823899371  11.354
0.053037735849056605  6.648
-1.2324213836477989  5.087
-2.784188679245283  1.125
-1.4652767295597484  1.899
8.538761006289308  15.03
15.576528301886793  14.034
-1.7231006289308177  2.229
1.5975345911949685  9.106
2.471050314465409  15.913
7.461622641509433  16.198
22.407301886792453  15.442
0.6078930817610063  2.559
16.466132075471698  12.752
9.397  7.739
5.696144654088051  7.898
7.1469182389937105  8.131
5.879540880503145  8.251
5.518930817610062  9.909
6.97151572327044  5.054
3.8493584905660376  10.508
2.2539811320754715  12.234
8.625880503144655  16.245
-1.8376100628930818  3.599
16.026528301886792  13.736
-0.5954905660377359  5.158
5.367025157232704  11.864
5.9273710691823895  12.498
0.7580314465408805  2.462
9.564213836477988  15.353
4.909679245283019  14.936
-0.44589937106918237  1.398
10.066641509433962  15.342
-3.4896226415094342  0.578
5.3932012578616355  14.88
2.5776289308176104  4.195
6.1324779874213835  4.942
3.4807610062893084  14.47
1.5581698113207547  4.71
15.429050314465409  14.792
4.102685534591195  5.176
2.0968490566037734  9.697
-2.3888427672955976  1.647
-0.4379937106918239  1.837
5.589805031446541  13.065
5.520125786163522  10.0
4.113421383647799  7.633
7.573981132075471  11.87
5.493735849056604  6.607
9.457232704402516  15.368
4.872817610062893  8.7
0.13374213836477988  2.617
12.057069182389938  6.837
4.670716981132076  4.075
0.3230188679245283  2.558
9.204207547169812  7.851
1.0846666666666667  14.257
0.6371635220125786  2.086
-2.537584905660377  1.222
-1.9771761006289308  1.24
5.161018867924528  14.622
4.507163522012578  11.222
4.736855345911949  13.155
10.700641509433963  12.245
7.675603773584906  12.867
13.03549685534591  11.15
9.015377358490566  11.879
3.42648427672956  4.896
-0.11877987421383647  1.711
6.7647358490566045  8.256
-2.6911446540880504  0.746
1.3423584905660377  15.761
2.301930817610063  2.942
0.908182389937107  11.132
-1.436930817610063  3.701
1.8270188679245283  2.501
-1.3010000000000002  2.066
-2.565754716981132  5.15
-2.1756415094339623  1.197
-2.072012578616352  4.081
3.1793773584905662  5.671
3.9517232704402514  4.408
2.469861635220126  4.133
8.321169811320756  15.345
8.025924528301887  8.626
8.419188679245284  14.414
0.6188930817610062  15.501
6.505943396226415  8.398
3.180383647798742  4.763
1.0  12.562
2.9159245283018866  10.271
4.464207547169811  9.407
4.357628930817611  4.961
3.4928490566037738  14.054
7.262748427672956  8.17
-2.9747861635220123  0.509
-1.764616352201258  4.197
8.162918238993711  9.711
0.8632138364779874  3.996
3.0949937106918237  15.995
5.98385534591195  4.822
3.581893081761006  3.077
7.062867924528303  4.135
2.613622641509434  4.207
-2.980930817610063  1.225
3.64140251572327  14.161
-1.673503144654088  2.254
-3.4930440251572326  0.564
1.7536415094339624  5.204
-0.5568490566037736  2.237
-0.24459748427672956  2.246
10.291786163522012  15.111
3.2377232704402514  7.283
7.231182389937107  14.083
-3.4480880503144653  0.629
3.1347169811320756  7.529
1.5346666666666666  14.465
4.363503144654088  12.279
-2.1008238993710693  1.451
-1.9696477987421381  4.721
0.3033522012578616  9.111
0.44805031446540877  3.854
-1.819006289308176  2.657
8.257088050314465  14.439
14.562679245283018  15.116
11.039037735849057  14.394
1.6502830188679245  9.659
-3.249238993710692  0.567
2.3383522012578615  5.082
2.9815974842767297  12.763
4.588654088050315  15.803
-0.14957232704402515  3.102
-2.963264150943396  3.207
4.259308176100629  5.078
0.896320754716981  15.659
1.3523962264150944  3.566
-3.3744905660377356  0.709
1.890792452830189  5.339
2.026207547169811  7.478
-2.6548930817610064  1.104
-1.8758679245283016  3.727
-3.3022767295597486  1.039
3.667930817610063  5.945
1.9970817610062894  11.312
15.969421383647799  7.311
-0.2289559748427673  1.898
2.114817610062893  2.884
9.08233962264151  10.232
6.539955974842767  8.857
11.608484276729559  8.408
9.895861635220125  14.194
1.018679245283019  13.592
10.937811320754717  7.3
-2.2758930817610064  1.232
-2.9060314465408807  0.783
-0.6601446540880502  7.628
-3.383610062893082  0.515
0.1030377358490566  2.992
3.0764088050314466  11.13
3.459761006289308  15.847
-1.86437106918239  3.952
2.842748427672956  3.8
6.366905660377358  17.027
-1.8847735849056602  1.866
2.007301886792453  10.519
0.3300377358490566  5.907
3.3152955974842766  9.614
-3.323679245283019  0.717
-1.2246540880503145  4.476
6.2087232704402515  7.63
4.09822641509434  3.546
18.723176100628933  16.77
7.95066037735849  15.324
-2.032377358490566  5.403
-0.7862075471698113  1.971
7.804440251572327  7.138
5.991968553459119  3.778
0.18061006289308176  4.072
-0.9999496855345912  1.939
-2.4598301886792453  1.552
-0.7953396226415095  2.088
3.152138364779874  6.103
24.766635220125785  14.313
4.830163522012579  9.723
7.810144654088051  5.278
8.542251572327045  14.293
-3.3780314465408803  0.882
-1.995320754716981  3.233
3.1361572327044027  8.369
10.806566037735848  13.812
11.487786163522012  6.242
8.15466037735849  10.848
2.5270251572327047  5.821
-1.1606415094339624  8.404
3.218566037735849  11.036
-2.404811320754717  1.259
7.464610062893082  15.526
-3.3195157232704404  0.775
-0.01840880503144654  2.947
10.221704402515723  12.803
-1.4437798742138366  1.714
-0.1529056603773585  1.984
3.4335471698113205  14.463
7.419125786163523  8.518
-0.7480314465408805  3.135
3.9914716981132075  3.582
3.9491823899371066  4.485
3.0084591194968557  7.006
3.9995031446540885  13.737
-1.3064088050314464  1.257
4.188918238993711  3.789
4.340534591194968  8.142
6.241471698113208  15.33
-1.7273144654088048  1.91
-1.5704025157232704  9.3
2.5309937106918237  2.462
5.057572327044025  8.652
3.9531635220125785  3.952
8.103245283018868  7.742
7.965396226415095  15.208
2.8285849056603776  4.784
2.32462893081761  8.122
3.991383647798742  6.127
-0.2864842767295598  5.618
-1.7974716981132075  3.344
2.003301886792453  7.556
5.529867924528302  5.141
-2.3912893081761006  1.923
-2.2744150943396226  1.312
-1.5416352201257861  2.717
1.3223647798742137  3.009
5.4308616352201255  7.809
1.0197672955974844  2.837
6.934792452830189  15.819
10.639742138364781  14.723
-0.9138301886792454  10.104
-3.1709748427672957  4.037
8.536880503144655  9.97
11.18911320754717  14.511
2.4313144654088052  7.355
2.675037735849057  8.949
10.055616352201259  16.264
1.9920817610062893  6.508
4.384194968553459  5.08
3.1475849056603775  8.265
0.8909559748427673  14.318
2.6116100628930816  12.955
4.971748427672956  4.749
-0.8637735849056604  2.729
5.410433962264151  7.111
3.9285660377358496  3.051
-1.2974654088050315  2.286
8.669213836477986  8.141
7.794974842767296  11.286
4.280006289308176  15.074
-2.29125786163522  10.786
1.7728364779874213  11.614
12.39027672955975  9.793
0.8781949685534591  5.401
-3.153987421383648  3.651
4.57140251572327  5.291
-0.936691823899371  1.414
7.276949685534592  9.177
-2.3577735849056607  1.574
7.762207547169812  14.87
4.786754716981132  8.144
2.2278930817610063  15.02
-3.30037106918239  0.764
14.563496855345912  14.978
9.830301886792453  14.738
0.34903144654088053  2.399
11.240880503144654  10.164
9.097427672955975  11.503
2.9195723270440253  15.836
1.9978742138364778  8.844
-0.09267924528301887  2.872
-3.3126226415094338  0.666
5.1796981132075475  7.47
6.584553459119497  7.261
-2.189867924528302  1.199
3.716201257861635  6.779
2.6288301886792453  3.74
-1.3745974842767297  4.141
7.890723270440252  4.864
3.5310188679245282  4.235
3.7617798742138366  10.573
16.459534591194966  13.582
6.844534591194968  7.816
0.7073207547169811  8.133
8.075691823899371  7.627
8.110974842767295  15.448
-1.4603836477987422  2.604
-2.3270251572327045  3.075
3.6470628930817615  7.234
-1.6361446540880502  2.117
11.474830188679245  5.429
-2.8066792452830187  1.868
5.565849056603774  7.64
4.374735849056604  13.545
5.202698113207547  15.209
11.261830188679246  13.437
4.797358490566038  4.61
11.839704402515723  14.126
19.504006289308176  14.634
1.3217861635220125  5.064
10.740327044025157  12.633
4.440867924528302  7.348
1.7720691823899373  7.32
4.935698113207547  13.677
13.830798742138366  12.527
-3.5047295597484274  0.53
-1.719383647798742  2.389
3.9207044025157236  13.83
2.880452830188679  4.604
-2.0080817610062893  3.199
-2.002830188679245  8.734
-2.289572327044025  1.493
3.2636666666666665  4.68
-1.4046540880503144  5.083
-3.3588993710691826  0.713
5.202987421383647  15.66
5.274207547169811  16.031
2.7693396226415095  15.705
-2.7755157232704404  0.88
-3.0666792452830185  1.113
4.085836477987422  4.505
2.9697232704402516  10.453
1.235433962264151  2.858
-2.33040251572327  3.955
-3.2202830188679243  0.693
-3.3817547169811317  0.523
3.61574213836478  6.198
10.980748427672957  8.997
3.1740125786163524  4.45
5.201987421383648  9.514
3.2314716981132072  3.736
3.500880503144654  6.704
8.821421383647799  3.684
2.1925283018867927  7.185
-1.3157295597484275  2.284
-2.8206037735849057  1.956
0.4937547169811321  12.94
2.7001509433962263  15.179
5.301421383647799  5.28
3.745  2.652
-3.170930817610063  0.621
2.2904528301886793  8.734
-1.5283962264150943  3.784
1.068641509433962  13.482
2.397320754716981  7.435
3.9084025157232705  4.201
0.9121572327044024  3.405
11.331138364779875  13.038
-3.12188679245283  0.954
3.8438553459119498  7.018
5.831679245283019  15.522
6.636314465408805  14.58
-0.4659622641509434  3.74
6.110993710691824  11.71
-2.8793207547169812  3.382
5.736364779874214  3.3
1.2123144654088052  10.885
8.206603773584906  8.391
4.852974842767296  8.107
4.2609685534591195  4.89
-3.0283081761006287  3.576
-3.0129622641509433  2.72
0.7343333333333333  3.692
9.591490566037736  5.45
9.236817610062893  14.752
2.9662201257861636  6.757
8.037886792452829  14.705
7.635207547169812  13.734
-3.339018867924528  1.024
-2.175503144654088  1.039
-3.2958238993710687  0.864
11.508842767295597  15.862
11.873056603773586  8.136
8.47179245283019  13.914
3.83388679245283  6.013
-1.2956666666666667  1.413
4.166704402515723  4.587
0.20257232704402517  2.805
3.153987421383648  16.017
-1.2668553459119498  9.724
-1.0925786163522013  1.375
2.6508930817610064  4.93
-1.392811320754717  3.936
6.917138364779874  6.7
3.007138364779874  5.453
-3.1125408805031447  0.671
2.1965974842767295  6.004
3.2185157232704404  16.092
2.9507106918238994  12.22
4.804264150943396  5.512
5.560477987421383  7.951
-2.9381886792452834  0.726
1.4448490566037735  4.176
2.81148427672956  3.284
0.4545786163522013  11.384
2.319062893081761  4.848
5.938320754716981  12.501
1.1203584905660378  5.517
4.398748427672956  7.401
2.4357232704402514  15.33
4.849308176100629  4.642
6.512723270440251  8.728
6.719836477987421  12.245
-2.1436477987421383  0.926
1.4395911949685536  3.002
0.3681194968553459  9.208
-1.8194088050314465  7.787
2.973383647798742  4.493
6.783075471698114  14.567
6.730842767295597  15.876
8.782974842767295  10.714
2.2769748427672956  6.605
10.008276729559748  5.508
10.172603773584905  12.586
2.7462830188679246  3.835
2.21651572327044  6.831
4.607792452830188  8.871
1.7004528301886794  7.078
-1.712572327044025  1.818
7.648050314465409  7.862
3.1212830188679246  13.346
-2.8934716981132076  9.108
-3.064622641509434  1.582
7.007811320754716  8.445
-3.0925345911949687  0.818
0.49564779874213843  9.706
-0.9418490566037735  3.723
4.94706289308176  5.522
7.286811320754717  14.321
2.257377358490566  4.457
-1.217062893081761  1.911
3.1112138364779875  5.017
1.090194968553459  2.349
1.866767295597484  3.845
6.277213836477987  15.8
2.6802201257861635  15.308
3.626754716981132  10.445
-2.9098364779874215  3.503
2.7519748427672956  4.902
1.9966603773584906  5.257
4.036327044025157  11.869
4.980194968553459  4.692
1.1356540880503143  3.063
6.790207547169811  10.794
-2.6889811320754715  1.509
-2.1588553459119497  0.913
4.070792452830188  7.065
0.47524528301886787  15.009
2.682433962264151  4.941
-3.0784779874213837  3.828
-3.4206226415094343  0.423
2.698622641509434  9.941
7.618440251572328  14.148
0.835503144654088  10.519
8.152540880503144  8.3
-2.53925786163522  0.97
0.2309559748427673  6.36
-2.985  2.124
4.082012578616352  6.149
-2.516138364779874  3.927
6.833534591194968  6.448
5.870685534591194  6.883
10.582616352201258  15.197
4.626874213836478  5.553
1.9114088050314464  7.22
7.237553459119496  7.843
3.0180754716981135  3.305
8.05662893081761  9.264
-0.7517358490566037  5.151
-2.3829874213836475  4.082
9.205547169811322  14.502
3.4986415094339622  14.783
2.6029874213836477  11.255
-1.8811635220125786  2.883
-0.5235911949685534  4.103
9.557352201257862  6.407
-1.470314465408805  8.482
-1.0025723270440252  3.015
9.02930817610063  5.439
-2.397433962264151  1.812
8.461012578616351  10.919
7.101465408805032  14.166
10.612226415094339  7.852
6.207201257861636  14.708
-3.0198301886792454  3.101
2.7147169811320753  10.729
0.28783647798742135  12.303
8.67477358490566  9.216
1.3934150943396226  4.199
8.942559748427673  8.206
-2.24214465408805  8.312
9.893408805031447  16.236
3.5149811320754716  6.285
-2.579949685534591  1.757
4.946754716981132  8.658
-1.7703396226415093  15.607
0.5580314465408805  2.763
7.493748427672957  14.608
7.875987421383647  4.689
-2.587295597484277  0.967
18.975830188679247  8.186
-0.16899999999999998  4.479
7.76925786163522  6.681
14.513993710691823  8.633
11.710786163522013  14.051
-2.276559748427673  1.205
5.8448301886792455  4.209
-2.545754716981132  1.224
2.5297232704402517  4.072
5.122075471698113  16.053
5.648138364779874  14.562
4.5073710691823905  6.401
2.676213836477987  3.932
8.171528301886791  10.654
0.053264150943396225  3.37
3.9647295597484282  10.389
4.113672955974843  10.674
2.187056603773585  15.349
6.776012578616352  8.769
4.370207547169811  14.505
4.337144654088051  4.721
3.9240817610062892  11.606
2.838314465408805  9.301
1.588377358490566  11.679
5.586364779874214  11.344
6.994094339622641  12.71
8.838723270440251  15.794
-2.595748427672956  1.558
10.010962264150942  5.651
7.046088050314466  13.99
-0.993748427672956  4.395
-3.452383647798742  0.58
2.604867924528302  7.014
10.788301886792452  10.694
0.7057610062893082  2.966
6.963849056603773  8.128
-3.408389937106918  0.612
0.5660125786163521  3.7
4.011094339622642  9.35
7.097452830188678  11.244
13.621088050314466  12.021
0.7236037735849057  5.604
5.566540880503145  8.785
1.5999182389937108  8.723
-2.768132075471698  3.571
-3.0249811320754714  1.01
3.231836477987421  7.135
0.4753459119496855  1.54
1.3583584905660377  3.19
9.26185534591195  16.206
-1.7991635220125786  1.838
8.273987421383648  15.13
-2.1398427672955975  1.885
3.478968553459119  4.712
6.018345911949686  5.784
4.389238993710692  8.739
7.379477987421383  7.399
0.32769182389937107  15.085
1.7705723270440252  4.581
7.925238993710692  12.017
-0.3358238993710692  10.479
1.5215157232704402  16.274
10.775169811320755  10.788
-2.4087861635220125  3.686
-2.8390314465408806  1.24
9.220566037735848  13.277
1.3971635220125787  4.581
-2.981452830188679  10.361
2.681817610062893  6.927
-2.3817735849056603  1.373
1.186748427672956  5.133
3.896679245283019  7.967
-2.737930817610063  9.215
-3.1814025157232706  3.295
-3.051245283018868  0.721
4.731119496855346  12.494
5.2026666666666666  13.527
2.6724528301886794  14.177
2.2072075471698116  14.457
0.8581949685534591  3.996
1.9468050314465406  11.05
5.049679245283019  7.481
2.2655723270440253  14.998
12.623622641509433  10.987
-3.474459119496855  0.446
1.4528176100628931  2.591
3.7363270440251575  15.93
-2.7107106918238992  1.972
6.566880503144654  10.134
1.4286352201257861  12.063
-3.101566037735849  0.908
-0.9045031446540881  3.017
7.270918238993711  7.824
8.3747106918239  14.188
1.429383647798742  10.474
9.57338364779874  14.465
8.286352201257861  5.971
8.344144654088051  7.128
7.868138364779875  14.901
3.2333899371069186  4.037
4.737811320754717  13.593
-2.8133459119496855  3.295
0.7717861635220126  15.878
-1.0012893081761007  1.889
3.66  15.706
9.20108176100629  11.253
8.469327044025157  7.118
4.765591194968554  4.59
6.629641509433963  7.857
5.533069182389937  5.793
0.8937798742138364  2.777
3.5022704402515723  6.614
7.701987421383648  6.703
3.5025911949685535  3.287
7.632496855345912  9.292
1.3902955974842766  10.178
5.310509433962264  3.939
13.407547169811322  10.703
1.0004150943396226  5.104
-1.7407106918238995  1.236
-0.5002389937106918  2.33
6.571792452830189  7.863
-1.5252830188679245  2.082
1.6678364779874213  9.165
-1.3254088050314465  2.525
9.815163522012579  15.274
-1.5835597484276729  2.56
0.5557610062893081  3.595
5.369308176100629  13.327
-0.9050251572327044  14.595
8.329767295597485  5.897
-2.6525723270440253  1.717
2.342559748427673  9.683
2.7259685534591194  7.838
8.106295597484277  12.182
2.6288176100628933  4.713
-1.3714213836477989  1.255
0.4282075471698113  10.205
9.375716981132076  15.129
2.4372704402515724  8.505
-3.2355094339622643  1.038
-3.2338238993710693  0.684
-3.303176100628931  0.645
1.9045786163522012  12.046
-2.9289119496855345  1.002
9.111792452830189  16.464
6.084333333333333  15.146
-1.7564968553459122  2.795
-0.608880503144654  4.355
6.069874213836478  5.264
1.6302075471698112  5.837
5.652842767295597  5.093
0.479622641509434  4.353
2.1487044025157234  3.068
-1.4177861635220126  1.711
5.19445283018868  15.154
-0.12223899371069183  2.855
3.877566037735849  7.154
7.527408805031446  12.187
4.905987421383648  12.18
-1.0096792452830188  2.509
7.01688679245283  12.96
10.37787421383648  12.608
-0.24325157232704403  2.229
-2.33388679245283  1.239
8.952993710691825  9.881
5.140949685534591  12.861
0.8419874213836478  5.007
-0.1931194968553459  6.182
4.3759056603773585  12.819
-0.5146163522012579  1.865
3.5417295597484277  10.674
-2.7668867924528304  2.174
6.549301886792453  8.975
3.4847106918238993  14.684
15.095  14.997
7.968427672955975  11.045
1.97788679245283  7.291
2.8434716981132078  3.8
3.5102955974842764  8.537
5.230754716981132  11.554
-1.7773207547169811  1.06
2.8607547169811323  15.405
13.38940251572327  6.484
-1.5729685534591196  1.537
-2.0169182389937106  1.374
8.618698113207547  5.766
0.6175283018867924  9.359
5.354452830188679  7.376
5.3894465408805035  8.108
14.116647798742138  9.521
8.919044025157232  13.354
6.324503144654088  11.351
3.9189685534591194  15.91
-1.6994716981132076  1.849
2.5900125786163524  4.729
2.535974842767296  5.168
-1.219679245283019  6.643
-1.3372012578616352  2.218
-2.7367421383647796  0.872
2.6313647798742137  4.328
9.958301886792452  9.174
0.4631761006289308  2.093
-3.5379937106918242  0.471
2.8544654088050314  10.922
1.656427672955975  4.268
4.6918238993710695  11.743
4.402157232704402  6.302
-1.7222075471698115  3.906
0.28055974842767295  1.774
-3.2490817610062894  1.037
4.9282704402515725  5.802
6.199754716981132  4.422
8.772993710691823  12.11
4.564591194968553  14.58
6.915893081761006  5.94
4.61011320754717  11.393
10.762974842767296  15.468
6.2378930817610065  7.447
11.749100628930817  15.41
-1.9993333333333334  3.686
-2.6157798742138363  3.794
-2.6762264150943396  15.715
-3.1681069182389936  2.081
3.0715911949685535  7.329
5.264333333333333  9.759
6.830817610062892  7.372
-2.6922389937106916  1.032
1.436182389937107  4.063
2.7094716981132074  5.576
7.8690691823899375  6.84
7.851333333333334  9.576
-0.7817798742138364  1.109
6.234811320754718  13.134
-2.443490566037736  2.707
2.0193459119496855  15.562
0.8883270440251573  2.048
0.18967924528301885  9.434
14.518578616352203  11.291
-2.1119874213836476  1.943
4.588930817610063  15.841
4.7261132075471695  15.08
11.578220125786164  14.402
6.224352201257862  11.53
0.4460880503144654  5.425
1.9375911949685534  3.593
12.855949685534592  14.559
8.428987421383647  10.888
2.920811320754717  5.486
6.565459119496855  14.855
3.3388364779874213  4.312
8.048849056603775  8.894
6.179584905660377  5.675
-2.088364779874214  1.311
-0.08337735849056603  9.887
-1.328685534591195  9.957
3.101861635220126  3.536
4.41437106918239  6.76
2.3583522012578615  2.631
-0.44740251572327044  5.155
3.3644150943396225  11.75
2.3625660377358493  11.683
5.19185534591195  15.621
-1.1579937106918239  2.856
1.294553459119497  6.159
5.498559748427673  13.678
1.1437547169811322  6.572
8.209496855345911  15.934
-1.60862893081761  2.49
11.636578616352201  9.56
-1.231754716981132  2.077
-0.7767484276729559  1.607
2.056503144654088  13.623
11.446132075471699  11.231
8.300647798742139  5.147
5.791962264150944  14.703
4.982056603773585  10.783
3.4083773584905663  12.837
-3.290132075471698  0.829
-3.179327044025157  0.668
-1.811880503144654  1.911
8.959861635220125  11.463
-2.30677358490566  1.65
9.933314465408804  14.686
17.97201886792453  13.548
5.071672955974843  7.585
-1.076798742138365  2.019
9.6712893081761  15.612
6.548345911949685  7.726
5.360119496855346  9.224
15.678993710691824  13.676
0.8167106918238993  3.347
6.998905660377359  15.406
0.04462893081761006  5.126
-1.5677735849056604  1.885
5.059572327044025  5.637
8.381446540880503  4.542
1.7728113207547171  3.133
8.245540880503144  12.296
8.338666666666667  16.02
2.6653584905660375  6.071
0.007553459119496856  9.232
-0.5307106918238993  4.106
-3.1107672955974843  1.274
8.897641509433962  15.536
3.146918238993711  10.953
2.3337044025157234  9.754
5.240283018867925  11.293
4.733534591194968  4.139
12.094798742138366  11.307
3.196006289308176  9.098
-2.9465345911949687  0.677
7.013729559748428  6.852
-1.8084654088050314  5.226
5.115314465408805  7.629
3.6280251572327042  6.791
0.4777798742138365  11.05
4.71011320754717  12.122
5.347056603773585  12.896
9.074238993710692  11.958
1.980867924528302  4.8
1.8855660377358492  3.332
0.7533584905660378  5.259
6.394358490566038  6.258
5.193232704402516  7.728
10.520264150943396  4.647
0.33247169811320754  5.679
4.03422641509434  13.521
5.850415094339622  13.521
0.07681132075471697  12.89
7.937836477987421  10.749
6.311471698113207  15.955
1.7757295597484277  3.441
14.29883647798742  15.472
1.3168993710691823  7.958
14.16737106918239  14.639
9.062320754716982  14.997
10.85433962264151  12.444
-3.0875597484276733  0.592
-2.596006289308176  0.88
8.378207547169811  6.683
20.257647798742138  9.741
10.034647798742139  15.332
1.8393207547169812  2.256
9.314264150943396  9.494
8.277616352201258  13.701
4.916647798742138  8.887
4.999735849056604  6.294
1.8336289308176101  7.083
6.734044025157233  9.043
-1.189993710691824  2.535
-0.6131509433962264  2.206
6.177591194968553  8.672
10.75737106918239  8.943
5.190949685534592  6.839
6.803867924528302  8.352
10.285981132075472  10.425
5.5616540880503145  12.322
3.515389937106918  3.775
-2.783201257861635  2.497
7.497949685534591  13.023
-3.0785094339622643  0.941
7.751308176100629  6.234
2.4440817610062893  4.965
0.33208176100628933  2.657
6.0789245283018865  7.212
3.950798742138365  3.33
12.961729559748427  10.02
-3.167811320754717  0.924
7.9552830188679255  15.349
2.975075471698113  4.457
4.824245283018867  7.398
8.63811320754717  8.021
3.5644339622641508  3.593
3.244798742138365  8.009
-1.8803396226415094  3.511
1.5505157232704403  10.303
5.2578616352201255  3.835
2.186421383647799  14.191
7.730056603773584  15.088
-1.8515157232704404  3.884
15.229364779874214  14.248
3.612056603773585  11.043
0.15134591194968552  7.568
-1.6340314465408803  2.895
-1.0109308176100629  10.234
0.7670817610062892  6.272
-0.584440251572327  2.496
-1.5077106918238994  2.78
11.991270440251572  7.707
3.1506100628930818  8.24
4.539389937106918  5.436
2.559767295597484  15.945
-2.5792704402515723  4.056
11.878528301886792  14.427
10.065301886792453  14.221
-0.1918490566037736  3.979
8.092270440251573  6.525
2.959012578616352  4.748
-3.3803396226415097  0.953
3.5433270440251574  16.252
-2.3001320754716983  1.055
3.7030125786163524  8.839
5.523685534591195  8.729
1.0545094339622643  3.704
5.937138364779874  15.819
11.395396226415095  11.379
1.1453962264150943  4.213
3.39122641509434  10.481
-0.1279308176100629  3.224
2.170320754716981  4.596
5.040308176100629  7.573
-1.1351761006289307  15.93
3.6682830188679243  7.868
3.468308176100629  10.845
-3.254874213836478  0.615
-0.306440251572327  4.003
13.383062893081762  10.135
2.5155345911949687  5.21
1.51562893081761  3.786
1.681138364779874  4.836
5.594427672955975  9.215
-0.4393836477987421  8.555
1.9437106918238996  14.66
0.11367924528301886  2.731
-3.3537610062893086  0.85
7.00177358490566  6.343
9.206641509433963  5.492
-1.3384088050314464  6.429
-3.0022830188679244  0.602
5.213666666666667  9.891
-2.493924528301887  0.794
4.7728050314465404  8.097
18.79493710691824  15.259
7.371245283018868  11.558
9.096767295597484  9.225
-0.9405408805031447  1.352
10.06685534591195  8.714
1.240811320754717  3.265
-0.07050943396226415  3.335
-2.533182389937107  9.679
9.706874213836478  12.315
1.2832641509433962  2.819
6.0402452830188675  6.522
14.131591194968552  14.994
-3.3717610062893084  0.711
3.0041006289308174  15.638
2.172823899371069  4.569
14.50164779874214  7.065
-3.0104591194968555  0.849
3.2144654088050317  5.714
3.2517861635220124  6.246
-1.237685534591195  3.741
6.151616352201257  16.645
1.6512893081761006  11.414
2.218993710691824  15.533
7.698144654088051  11.78
3.412905660377359  6.219
12.801830188679245  8.123
9.986301886792452  11.149
13.511817610062893  15.031
6.9416918238993714  15.888
12.54443396226415  15.591
0.09676729559748427  2.066
9.219553459119497  14.305
16.36954716981132  9.409
24.633584905660378  11.009
-3.209018867924528  0.635
2.0618301886792456  9.217
10.014452830188679  7.693
-0.7135094339622641  3.745
-2.891691823899371  1.045
-3.1140251572327045  3.693
7.537352201257862  9.202
-2.698830188679245  3.438
4.423320754716981  5.607
-0.03878616352201258  14.468
4.498849056603774  8.41
5.805427672955974  10.557
4.840132075471698  5.24
0.719748427672956  3.768
5.589672955974843  16.011
9.33090566037736  6.506
9.953106918238994  10.042
6.117345911949686  4.312
10.314465408805031  15.603
1.1904150943396228  2.125
4.1741823899371076  13.277
1.0314088050314465  10.041
9.750962264150944  11.202
2.991603773584906  13.713
7.220987421383647  15.836
4.288723270440252  14.521
-1.5164025157232706  1.079
-0.19465408805031445  2.562
-2.5324528301886793  1.644
1.6159622641509432  7.247
-1.1835849056603773  2.411
-2.5645786163522013  2.577
7.464364779874214  12.206
6.0002452830188675  10.428
4.702811320754717  8.695
0.05271069182389937  1.978
5.223383647798743  11.225
2.599069182389937  5.959
11.140716981132076  14.193
5.9801320754716984  12.932
0.8887924528301887  15.826
1.6557735849056603  6.289
1.6665408805031448  4.249
2.2887610062893082  13.455
-1.4172893081761007  8.275
5.797943396226415  9.425
4.497459119496855  7.286
5.990433962264151  8.077
1.1525911949685534  5.095
1.1387924528301887  3.588
5.591779874213836  8.898
11.200459119496855  6.872
6.3312641509433965  7.052
5.940364779874214  11.121
17.279389937106917  14.671
-3.111119496855346  0.82
3.0855597484276727  11.654
12.818723270440252  14.742
-2.8300754716981134  1.318
1.7279559748427673  13.166
3.9226540880503142  5.627
16.231477987421382  15.77
10.500402515723271  12.232
0.9406100628930817  16.336
1.6958427672955976  9.756
-2.9484654088050313  1.549
1.9937924528301885  10.686
1.4860880503144656  3.14
10.8402893081761  15.149
-1.818301886792453  1.144
0.0005911949685534591  8.526
9.160622641509434  16.966
2.4849119496855345  12.679
3.5360377358490567  13.549
3.1976540880503146  14.262
11.872930817610063  14.716
-0.1278364779874214  11.439
1.5775094339622642  15.206
6.09485534591195  8.481
0.7258867924528302  2.79
8.977383647798742  12.989
5.60848427672956  13.842
1.1038050314465409  11.833
2.8358993710691824  12.329
-1.2406415094339622  15.697
4.300672955974843  5.184
2.7431069182389938  15.46
6.091603773584906  11.533
2.930981132075472  9.638
11.136830188679246  10.704
-2.4289874213836478  1.13
0.6537421383647798  8.801
12.124779874213836  9.657
0.5163018867924528  8.567
0.9808364779874214  3.458
1.3114025157232705  2.8
6.998081761006289  13.494
0.3912389937106918  3.28
0.8055849056603773  14.525
8.759509433962263  13.2
-3.1712830188679244  3.594
-0.1809119496855346  1.859
3.353622641509434  12.376
8.581113207547169  8.738
-2.467352201257862  2.664
-3.303245283018868  0.718
-3.0416477987421384  0.729
10.547729559748428  9.983
-3.374125786163522  0.679
-2.760924528301887  3.859
8.41014465408805  11.982
10.533893081761006  12.517
5.003748427672956  8.046
8.420616352201257  14.1
-0.5629622641509434  1.566
1.3427295597484277  5.828
0.3763522012578617  2.977
0.5235597484276729  2.863
4.090119496855346  8.797
-0.24659119496855345  15.491
4.793754716981132  8.109
-2.747805031446541  0.787
-1.6269433962264153  2.609
8.903943396226415  4.499
11.638  8.692
3.7266037735849054  11.0
-2.644238993710692  1.08
0.6524276729559749  5.115
6.567955974842768  13.793
9.53233962264151  12.395
1.556622641509434  2.527
-1.4489874213836478  1.02
9.346459119496854  9.764
8.058503144654088  12.073
-2.395012578616352  0.983
9.280836477987421  12.215
7.672283018867924  5.798
7.194899371069183  15.197
9.520622641509433  8.396
-3.246779874213837  0.661
8.470283018867924  8.92
3.413069182389937  11.53
7.987081761006289  8.75
-1.4215408805031446  1.357
1.1089056603773586  3.016
-1.9882767295597485  1.391
2.3853773584905658  9.885
12.087522012578615  11.428
-1.3311572327044026  4.125
-0.4830125786163522  1.907
5.284352201257861  8.614
10.512138364779874  6.71
4.561647798742139  16.272
15.202150943396225  14.461
0.9862830188679245  7.068
5.088949685534591  8.177
1.2431132075471698  3.355
6.314566037735849  8.064
-0.47043396226415096  2.387
6.776415094339623  14.648
4.126295597484277  4.863
0.7629622641509435  4.291
-0.8290251572327044  1.887
-2.2389559748427676  2.692
7.388396226415095  14.558
0.8623207547169812  3.764
-1.3692767295597486  3.65
-3.1385345911949685  1.192
2.978540880503145  10.516
6.35951572327044  8.907
4.395930817610063  6.747
3.0362955974842767  7.758
-2.8873081761006287  3.351
3.5010314465408805  5.53
7.4796163522012575  15.497
5.733911949685535  6.983
5.307371069182389  5.862
1.646672955974843  7.492
3.2784150943396226  10.362
-2.347251572327044  1.605
9.285672955974842  7.15
-1.913389937106918  6.684
6.190918238993711  6.351
8.126012578616352  8.705
10.576138364779874  16.377
6.628622641509434  14.204
9.35330817610063  15.608
-0.8724465408805031  1.753
1.6044528301886793  14.469
10.37722641509434  3.596
-0.7304465408805032  2.316
9.401798742138364  11.588
8.198679245283019  15.469
4.162729559748428  4.533
6.5663207547169815  7.569
2.9784528301886795  5.348
5.264918238993711  9.626
8.598201257861636  13.34
4.4172012578616355  16.161
6.0621698113207545  8.971
-3.2861572327044026  0.784
-3.1573396226415094  0.721
1.405622641509434  4.831
5.72025786163522  8.994
4.312792452830189  15.571
4.393182389937107  14.707
-0.32257232704402516  3.422
6.239553459119497  8.394
9.695106918238993  13.535
15.510396226415093  15.531
-1.4226981132075471  2.098
-1.660496855345912  8.58
7.653062893081761  4.603
-1.7813836477987421  1.783
-1.193641509433962  9.702
15.427314465408806  8.392
1.5292012578616352  12.573
8.238610062893082  15.783
4.370647798742138  15.128
6.675805031446541  15.138
-2.588748427672956  9.544
2.1199685534591195  4.685
-2.5118427672955974  1.768
8.427220125786164  11.324
4.042654088050314  14.902
-1.249748427672956  6.007
2.9470628930817613  10.084
2.6816981132075473  2.77
4.010132075471698  8.92
5.653805031446542  7.915
2.454056603773585  12.432
10.970773584905661  15.423
7.799044025157233  12.845
3.819050314465409  13.69
-1.7201572327044026  11.029
10.155169811320755  6.656
10.049987421383648  13.586
7.656509433962264  16.257
3.56940251572327  7.879
3.1399496855345914  11.406
8.459685534591195  12.193
6.8535974842767295  12.568
5.766188679245283  8.935
6.832591194968554  7.764
-0.20930817610062893  12.74
1.0396352201257861  1.735
-2.5490817610062892  0.794
-1.320635220125786  2.265
-1.2222201257861636  13.214
1.5460440251572327  6.752
-1.4154905660377357  1.782
9.665465408805032  16.131
2.778761006289308  3.849
-1.417616352201258  2.158
11.032213836477988  15.251
2.1381383647798744  7.197
1.0533962264150944  3.221
8.494339622641508  11.968
3.089987421383648  9.442
2.069264150943396  5.453
2.1615283018867926  12.66
7.11811320754717  8.089
1.8264591194968551  10.783
-3.0975911949685533  3.554
0.4217924528301887  2.664
-1.3716037735849058  1.092
-2.756566037735849  2.459
2.044270440251572  8.391
0.19274842767295597  6.813
-3.4337672955974847  0.343
1.3337358490566038  4.414
0.44893081761006287  6.875
9.410270440251573  15.673
4.376081761006289  6.368
7.334088050314465  17.66
2.1343396226415097  7.166
-3.3556352201257864  0.599
2.9852075471698116  10.533
-2.371477987421384  3.924
12.702427672955974  15.038
9.359333333333334  10.785
10.19733962264151  5.805
4.110603773584906  4.675
5.2910125786163515  15.774
4.3311446540880505  10.749
-2.151981132075472  4.464
3.0290880503144653  7.3
4.515616352201257  10.608
-3.3618364779874215  0.687
0.524433962264151  3.932
8.902012578616352  6.545
-2.7992327044025154  1.792
3.4196037735849054  11.224
8.704867924528303  12.611
-2.1724150943396228  3.879
10.327559748427674  15.914
2.452106918238994  13.869
6.1642138364779875  10.607
6.210767295597484  14.124
1.475754716981132  7.626
2.0216289308176103  5.355
-2.1836477987421383  1.988
6.618182389937107  4.413
3.456496855345912  7.981
5.57408176100629  8.057
0.9309622641509434  5.894
-1.5439811320754717  4.007
3.339754716981132  8.087
1.1216540880503143  4.786
4.064220125786163  13.001
1.1450754716981133  4.188
4.63337106918239  7.277
6.827  15.292
3.5575031446540883  4.688
4.025176100628931  8.782
4.471490566037736  10.083
8.18243396226415  13.165
8.82577358490566  9.558
0.6182264150943396  2.538
4.41311320754717  6.879
6.20751572327044  11.294
3.4485911949685537  9.892
15.244289308176102  13.363
4.345861635220126  12.345
-3.112012578616352  1.097
9.876075471698114  11.962
2.041320754716981  4.964
-1.669314465408805  2.812
1.1157421383647799  5.239
4.92625786163522  3.526
8.778836477987422  13.145
2.4547421383647796  10.51
4.177477987421384  16.072
3.9240503144654086  7.927
3.5084088050314466  3.831
3.20088679245283  5.601
10.271207547169812  8.398
9.189377358490567  8.291
0.6967861635220126  2.727
2.2072893081761005  8.386
-1.0915660377358491  4.326
2.786974842767296  13.783
8.093044025157234  10.493
7.663471698113208  6.824
3.3367672955974848  15.28
6.521144654088051  15.428
-2.6672327044025157  3.682
2.735622641509434  4.188
1.959698113207547  7.366
2.158025157232704  8.842
3.706955974842767  13.014
3.555641509433962  14.135
2.5077672955974846  7.251
7.727930817610063  4.774
2.350025157232704  8.26
2.8432138364779878  7.2
3.8847735849056604  12.231
10.24556603773585  13.399
7.829490566037736  5.29
8.25140251572327  13.854
-2.8364842767295597  1.081
7.440339622641509  6.875
4.352364779874214  6.497
-0.7503459119496856  3.574
4.5904150943396225  4.18
6.71448427672956  9.729
6.470169811320755  12.24
-2.97222641509434  1.235
-3.351150943396226  0.619
2.871264150943396  4.724
-0.003591194968553459  4.491
7.183767295597485  15.02
2.014540880503145  3.795
3.6085157232704406  12.062
-2.687616352201258  3.16
15.015452830188678  14.999
-1.6474150943396229  11.693
12.54322641509434  14.562
-0.5801069182389936  4.085
8.35888679245283  13.896
12.276672955974842  15.242
-1.1692264150943397  4.345
3.3398867924528304  4.103
0.752811320754717  2.183
-1.4922704402515723  11.58
0.33252830188679244  5.922
1.679245283018868  13.019
6.510220125786163  14.779
13.006119496855346  13.675
11.548075471698112  10.634
7.228459119496856  12.153
8.615201257861635  15.212
14.948182389937108  10.943
-1.0066666666666666  2.177
10.35756603773585  16.047
-3.34737106918239  0.776
10.051138364779876  16.256
4.3596415094339624  5.241
6.167062893081761  8.664
8.228264150943398  14.495
10.396245283018867  12.068
6.98077358490566  9.772
10.482635220125786  14.48
6.552163522012579  13.182
11.54  5.93
3.2932767295597483  3.591
7.538490566037735  3.395
0.5948553459119497  15.675
3.343364779874214  7.916
13.039427672955973  7.351
6.203125786163522  12.737
6.0872138364779875  13.795
1.3962201257861635  7.787
1.4303899371069182  4.308
-0.035666666666666666  1.744
3.81103144654088  6.425
3.1674716981132076  7.791
-1.905132075471698  2.402
2.6079119496855347  8.297
4.684767295597484  15.566
6.7203081761006285  8.681
-3.4162767295597485  0.6
9.379471698113207  16.884
1.3185786163522013  4.518
4.761729559748428  11.069
5.205314465408805  14.706
11.224238993710692  15.395
2.774930817610063  7.856
1.161754716981132  15.559
4.7650943396226415  8.375
6.348352201257862  14.129
-3.0422830188679244  0.878
7.746968553459119  11.153
4.104817610062893  16.049
-0.949937106918239  10.099
-3.2446352201257866  0.578
9.403377358490566  8.181
7.14796855345912  16.171
0.5232704402515723  3.183
2.4639622641509433  10.412
-3.3455157232704402  0.661
-0.49060377358490564  4.168
4.362283018867924  16.123
13.504100628930818  8.378
4.521207547169811  7.97
-1.5795157232704402  2.039
7.6447484276729565  15.904
9.78017610062893  15.429
6.719842767295597  14.069
-3.0370817610062892  0.787
4.9241446540880505  11.947
3.616062893081761  8.188
4.558566037735849  9.419
8.504849056603772  13.708
0.31922641509433963  3.459
1.116685534591195  2.479
14.451616352201256  14.967
2.7038553459119496  11.698
5.190918238993711  9.394
-1.5552767295597483  15.994
-0.18862264150943395  1.756
9.449201257861635  14.369
6.431867924528302  8.081
8.351377358490565  14.821
0.3893584905660377  16.652
-0.5747169811320755  6.915
7.193993710691824  13.376
-1.299119496855346  2.984
-3.14374213836478  0.688
16.535125786163523  12.708
-0.8421446540880504  13.119
3.82625786163522  4.151
1.2334654088050314  4.378
2.3979999999999997  6.081
7.232408805031446  8.094
1.360301886792453  3.571
3.706943396226415  15.308
2.1073899371069182  4.728
7.279251572327045  16.21
6.653295597484277  6.787
-1.2607672955974842  14.574
0.4700251572327044  14.604
-2.977201257861635  1.312
-1.2222767295597485  1.779
-2.9391446540880506  4.05
6.799691823899371  12.782
5.052333333333333  5.017
1.0385345911949686  2.893
7.179264150943395  4.063
3.8832893081761006  12.166
2.9921761006289307  4.979
4.531578616352201  16.192
7.629761006289309  9.74
9.493861635220124  14.941
2.053578616352201  3.86
-2.5604150943396227  1.014
3.8690566037735845  8.231
2.7321446540880503  4.862
6.341792452830189  12.734
8.779767295597484  10.239
-2.9679056603773586  1.168
6.099270440251572  15.203
-2.5671572327044023  10.119
5.033503144654088  11.545
8.753364779874214  8.067
10.470352201257862  10.032
-0.393811320754717  2.661
-1.8597861635220128  4.647
4.12888679245283  8.816
-1.062308176100629  1.501
2.184188679245283  1.987
-2.014547169811321  8.54
2.3364716981132077  10.868
4.846207547169811  8.691
1.162559748427673  10.38
3.3877924528301886  7.019
4.240415094339623  5.724
3.532792452830189  4.317
0.3267735849056604  3.874
4.081679245283019  12.361
-1.4774842767295597  3.155
2.9878050314465407  9.727
10.28017610062893  13.023
6.014540880503144  14.265
-2.519119496855346  4.583
3.364635220125786  11.218
-2.999735849056604  0.891
-3.085616352201258  3.667
4.477132075471698  10.265
10.234861635220126  8.422
3.8916666666666666  16.633
10.055836477987421  14.346
1.3380314465408807  6.246
1.7105911949685533  5.045
4.999490566037736  11.411
0.4364716981132076  2.329
-2.7382893081761006  1.772
4.328396226415094  15.198
8.853106918238995  13.728
2.4906100628930816  14.739
7.979955974842768  5.159
6.271477987421384  3.237
3.692754716981132  11.192
7.47051572327044  14.184
3.2932767295597483  15.471
3.894937106918239  7.952
3.437955974842767  10.593
-1.3880754716981132  8.716
4.563251572327044  4.81
0.8268427672955975  6.756
5.809553459119497  14.135
-2.8743522012578615  0.766
4.950899371069182  9.009
2.0847798742138366  15.381
4.683088050314465  8.294
0.3876477987421384  9.262
-2.5657987421383646  3.553
3.3343647798742135  14.714
-2.286477987421384  11.073
-1.65788679245283  8.984
2.823062893081761  3.355
-3.012138364779874  0.819
9.831823899371068  15.319
-3.5156540880503147  0.546
1.8012704402515722  5.257
-2.9723899371069185  3.353
12.856704402515723  15.122
10.605937106918239  14.149
5.018182389937107  14.626
1.023874213836478  9.711
-2.6227924528301885  0.676
-1.1723081761006289  8.306
-2.432  0.995
-0.26645911949685536  4.102
3.4572767295597484  14.795
-1.9384779874213838  2.483
4.506773584905661  7.309
8.582427672955975  11.833
2.1259182389937106  13.358
13.686672955974844  11.431
3.360169811320755  7.999
-3.0642830188679246  1.549
1.2675220125786164  11.445
9.469522012578617  14.842
1.4887232704402515  4.362
6.796842767295598  13.873
1.3657421383647799  2.727
-2.1832830188679244  4.048
2.509672955974843  8.859
0.9082138364779875  4.361
5.621754716981132  7.265
1.3435786163522012  4.99
19.36387421383648  16.039
0.11492452830188679  4.043
0.6652264150943397  5.616
11.089333333333332  4.071
-1.6844025157232705  8.468
17.012811320754714  9.236
-0.7793773584905661  15.903
8.177987421383648  7.357
7.385968553459119  9.076
-2.400207547169811  3.531
1.9411383647798743  4.687
-2.11474213836478  1.912
-3.2907861635220126  0.759
3.8125345911949684  11.626
-0.016710691823899372  2.892
-2.704767295597484  0.814
8.050169811320755  16.488
13.116905660377359  9.513
-1.7403270440251573  16.068
3.0147672955974842  7.447
-1.0547798742138366  2.073
4.1801886792452825  5.039
6.021792452830189  4.434
0.723937106918239  4.651
9.070937106918239  14.445
5.944672955974843  15.885
3.680119496855346  10.986
7.354396226415094  12.787
5.111238993710692  3.88
8.062345911949686  8.313
1.9563584905660376  13.225
-1.8649559748427673  8.244
-1.334383647798742  6.285
6.071578616352201  12.09
0.6506415094339623  7.31
2.22222641509434  11.529
-2.5826729559748425  1.051
-1.708440251572327  9.961
2.823874213836478  10.094
4.961320754716981  5.013
6.4073647798742135  8.583
9.448389937106919  16.21
14.188427672955974  12.727
7.411622641509434  8.443
4.043798742138365  12.192
4.831207547169812  5.416
11.562245283018868  13.706
16.770666666666667  16.069
2.8568427672955976  4.972
9.43919496855346  6.574
14.110421383647797  7.417
4.454685534591195  7.04
6.05345283018868  7.877
4.266962264150943  16.319
2.4175031446540878  5.429
6.4487924528301885  10.121
8.304767295597484  9.768
5.917654088050314  10.514
3.590805031446541  3.794
-2.895364779874214  3.06
4.171062893081761  13.926
1.489937106918239  9.653
7.206509433962264  11.327
9.98491823899371  10.799
4.34988679245283  4.394
8.745842767295597  7.511
3.3823584905660375  4.134
6.891635220125786  7.676
4.571735849056603  7.539
-0.01471698113207547  4.083
15.470861635220126  8.339
-2.160616352201258  9.406
1.4720377358490566  6.603
16.86622641509434  14.471
4.01696855345912  7.611
-0.6897924528301888  2.119
-0.4081572327044026  2.617
7.575679245283018  11.938
6.159113207547169  4.409
12.0167106918239  15.092
-2.538805031446541  9.424
4.830729559748428  6.367
-0.43054716981132074  3.238
2.9755471698113207  7.973
1.2008364779874214  10.539
10.23117610062893  14.872
1.2873333333333334  2.507
2.747327044025157  5.656
3.4830440251572323  8.362
8.83745283018868  10.125
3.2592389937106923  4.589
9.675182389937108  12.377
3.599930817610063  13.977
4.981779874213836  5.689
-2.696572327044025  1.278
-0.4838679245283019  2.638
-3.167037735849057  3.969
2.3464276729559748  6.42
-0.5225911949685534  2.241
-1.608679245283019  1.336
7.3908616352201255  5.553
9.27767924528302  14.497
11.615811320754718  9.752
1.3942201257861635  7.565
-0.3692012578616352  5.733
1.1817295597484276  3.101
8.633610062893082  16.878
-3.103704402515723  3.168
2.8678867924528304  15.465
-0.5102075471698113  9.355
8.813106918238994  14.968
1.8604528301886794  7.052
6.934547169811321  7.336
9.870150943396228  11.239
-1.5997044025157234  9.626
6.094  8.474
2.535301886792453  8.036
2.729383647798742  5.427
11.199408805031446  12.309
1.4809559748427674  2.88
1.7026603773584907  16.267
-0.4187295597484277  2.67
6.4106037735849055  6.899
8.196037735849057  8.811
-1.3915283018867923  4.691
-1.7813962264150944  10.921
2.9806540880503145  9.84
0.2490566037735849  14.364
1.9152704402515726  3.31
1.798937106918239  9.246
3.3451635220125784  9.147
-2.592132075471698  0.715
-0.4036603773584906  1.631
2.9816666666666665  2.741
9.237081761006289  15.849
0.8676352201257862  7.35
2.375157232704402  4.933
3.9671886792452833  7.357
0.14728301886792453  3.059
13.210188679245283  16.196
7.682245283018869  15.883
-2.484685534591195  2.156
-0.38445911949685535  2.608
11.523880503144655  9.303
2.2898427672955974  6.923
-1.403509433962264  9.786
6.877955974842767  14.701
7.459289308176101  4.054
-0.04183018867924528  1.782
1.529440251572327  4.116
-0.5949496855345912  3.157
3.706647798742138  15.751
-3.1945849056603777  1.129
14.416754716981133  12.98
7.473786163522013  10.646
3.0836918238993714  7.375
7.079880503144654  8.482
5.888729559748428  9.64
-1.5950943396226416  1.38
1.971823899371069  3.892
-0.05132075471698113  14.327
0.7911823899371069  5.801
-0.4913081761006289  1.962
11.454962264150943  7.581
1.999069182389937  3.661
-1.766169811320755  3.955
-2.1720314465408808  3.972
0.27247169811320754  2.925
8.17627672955975  7.438
0.5392327044025157  1.831
2.030930817610063  14.007
1.7383836477987422  2.954
-0.3525220125786164  2.332
4.881308176100629  9.671
2.006421383647799  16.259
3.6127106918239  11.255
10.927698113207546  15.331
-2.5879937106918236  1.162
2.5412955974842766  8.317
9.451245283018869  7.378
2.921930817610063  4.333
-3.563622641509434  0.473
-3.0012830188679245  0.86
-3.3672893081761006  0.64
1.6297861635220128  2.912
0.7064716981132075  2.023
-0.5451823899371069  3.097
0.3526729559748428  3.903
4.780893081761007  6.6
10.780427672955975  10.93
-0.9235534591194968  5.937
-3.515509433962264  0.664
0.09930817610062892  10.94
-2.175446540880503  2.499
-2.261691823899371  1.088
0.5349874213836479  11.697
3.0520188679245286  6.717
2.987654088050314  11.87
1.6765597484276729  2.278
-0.5305283018867925  1.606
8.324698113207546  15.035
2.0784025157232704  3.051
7.187943396226415  14.681
0.7125283018867925  5.921
-1.0727295597484277  5.338
-3.4172830188679244  0.531
9.57182389937107  9.8
-3.158584905660377  1.278
0.030798742138364782  1.46
2.2233522012578617  6.602
3.8321635220125785  7.624
1.6342264150943395  5.631
7.352509433962264  16.183
0.5004213836477986  6.803
-0.040339622641509434  4.648
-0.49914465408805037  6.829
4.5771509433962265  7.822
3.537496855345912  4.813
3.439138364779874  11.39
4.153465408805031  16.027
3.524547169811321  14.231
-2.2599811320754717  2.492
1.8267169811320754  3.763
4.121842767295598  8.74
4.890716981132075  11.929
7.281880503144654  7.143
3.74414465408805  10.783
-0.32532075471698113  4.571
4.705779874213837  11.634
12.99951572327044  12.036
4.977094339622641  13.327
-1.8748301886792453  6.468
7.7341509433962266  8.659
1.4368867924528301  7.03
-0.7645786163522013  4.918
13.413327044025158  12.852
0.6762012578616352  9.473
2.418490566037736  7.276
5.614647798742139  7.701
4.872924528301887  15.19
6.0508238993710695  13.451
1.5185157232704403  4.496
3.4199622641509433  15.151
7.876867924528302  9.038
-1.6329748427672954  1.017
1.274125786163522  10.58
4.9237484276729555  6.949
-3.3315534591194966  0.936
9.649754716981132  15.047
0.4200188679245283  3.447
-3.041572327044025  1.723
-2.7236352201257863  1.128
-3.23974213836478  1.147
-0.0780062893081761  10.758
0.7744276729559748  7.474
5.887433962264151  8.867
0.9455786163522013  3.83
-1.1919056603773586  10.798
-3.3389999999999995  0.508
-0.10262264150943397  2.489
0.26040880503144653  2.287
-3.263056603773585  0.694
-3.2036037735849057  0.655
17.106213836477988  13.957
4.447345911949686  4.495
5.646232704402515  5.137
5.502867924528302  11.815
-1.0958301886792452  14.73
6.101993710691824  10.934
11.101924528301886  8.438
3.406106918238994  5.117
-1.1890503144654088  2.827
2.990880503144654  7.551
-2.9820188679245283  3.512
0.6411069182389938  10.542
-2.545496855345912  3.963
-3.0787735849056603  0.718
9.300006289308175  12.842
11.724880503144655  10.775
3.7955408805031445  10.208
7.519333333333334  7.461
2.9496603773584904  8.682
-2.60262893081761  1.025
-2.560880503144654  1.137
6.203597484276729  5.206
3.690245283018868  15.295
1.559320754716981  11.545
9.231289308176102  13.942
0.616006289308176  6.214
-1.043685534591195  10.423
0.15747798742138366  2.23
0.8658113207547169  4.22
0.9721132075471698  4.935
6.353352201257861  6.349
6.750962264150943  7.294
-2.158578616352201  1.526
-3.12948427672956  0.722
5.621754716981132  10.034
4.5309371069182385  7.664
4.051666666666667  8.095
-3.114207547169811  0.584
-2.5880125786163526  2.434
6.313251572327044  8.61
-2.156308176100629  9.765
-2.702383647798742  1.165
-0.4507421383647799  5.885
2.6114528301886795  12.173
-2.065867924528302  7.931
8.378345911949685  13.668
-1.7265220125786163  2.092
-0.5074088050314465  2.405
10.330496855345912  16.012
-3.4278742138364784  0.655
10.00909433962264  14.126
12.089698113207547  9.107
1.6558490566037734  3.589
0.3637672955974843  4.557
4.508333333333334  12.599
6.387364779874214  5.382
-0.6218113207547169  14.407
13.662949685534592  12.814
10.026106918238995  13.448
3.482251572327044  12.228
2.5124339622641507  9.756
7.341861635220126  11.849
4.171930817610063  6.996
2.667125786163522  10.806
3.0844591194968554  7.804
1.0373270440251572  7.157
-0.6915471698113208  3.695
6.783220125786163  11.911
3.6705345911949685  5.146
6.525943396226415  13.493
-1.203383647798742  15.606
2.009452830188679  4.257
-1.4047987421383648  2.179
1.7601635220125784  10.089
2.1816666666666666  4.161
-3.1460440251572326  3.318
7.329962264150943  5.736
8.625465408805033  14.923
-2.8882515723270443  0.715
6.647119496855346  4.909
5.126622641509434  5.035
-2.1239748427672955  10.763
-1.576308176100629  4.04
-0.7126855345911949  2.75
-3.379509433962264  0.544
-1.3781132075471698  15.484
9.982748427672956  8.249
-2.5037924528301887  1.483
2.8152138364779877  11.997
3.528817610062893  9.597
3.5038993710691826  13.842
4.500767295597484  8.077
-2.25237106918239  1.355
-2.4558301886792453  1.075
-3.2793018867924526  2.377
-3.344836477987421  0.758
-2.5458490566037737  9.853
7.995094339622642  15.051
-1.4669748427672955  2.11
2.6185157232704404  16.396
0.36948427672955975  2.792
3.379559748427673  4.001
4.449352201257861  4.655
-3.308622641509434  0.624
1.778559748427673  4.545
5.687352201257862  9.936
-3.13788679245283  0.555
0.5449119496855346  3.429
13.150037735849057  14.59
2.7139119496855346  3.845
1.0696792452830188  2.374
-1.7857987421383648  1.403
-2.792056603773585  3.799
15.313849056603773  11.305
4.804572327044025  16.388
3.191194968553459  16.419
-2.8770188679245283  0.983
3.718421383647799  5.897
8.420660377358491  6.067
1.1718616352201257  6.512
5.154213836477988  15.741
18.03316352201258  15.098
-3.2392704402515724  1.113
-1.8745283018867924  1.101
-3.172616352201258  0.736
-2.482037735849057  1.229
1.6728238993710691  3.5
4.513471698113208  12.485
0.3700754716981132  2.583
0.05975471698113207  2.463
-2.8755283018867925  0.842
0.9690188679245284  9.149
1.5883333333333332  3.918
4.262861635220125  15.19
9.88456603773585  14.181
10.369654088050314  7.961
7.627635220125787  7.869
3.5351761006289304  6.802
8.571553459119496  14.539
-2.9289811320754717  1.282
-3.2928427672955976  0.828
-0.2619245283018868  4.414
7.316339622641509  12.951
0.44016352201257863  2.722
4.862358490566038  7.067
7.36266037735849  15.215
7.861553459119498  7.791
5.209  6.713
3.871610062893082  15.447
1.6159245283018868  4.844
8.285012578616353  8.849
5.838704402515724  14.51
2.456955974842767  7.324
8.653817610062895  12.123
-1.2740880503144656  2.678
-0.13033333333333333  1.484
1.4723270440251572  16.111
-3.3507672955974845  0.62
-2.600132075471698  9.496
-1.812698113207547  3.844
4.3812893081761  9.545
10.55540251572327  9.912
7.809584905660377  16.955
4.760377358490566  12.271
12.816704402515724  14.198
8.492867924528301  13.925
4.684823899371069  8.979
4.541647798742138  5.474
-0.2817169811320755  13.339
9.187289308176101  15.623
15.726610062893082  11.723
-0.40908805031446543  2.932
9.206012578616352  10.868
1.1626415094339624  6.449
0.26670440251572325  14.997
0.9413207547169811  2.489
6.3979622641509435  7.517
2.775459119496855  14.317
4.38211320754717  10.279
3.9932830188679245  5.722
7.929100628930819  13.906
10.338132075471698  13.048
1.2877421383647798  2.766
0.10637735849056605  3.887
1.869238993710692  9.832
8.93853459119497  14.45
10.860270440251572  14.637
3.873295597484277  7.153
8.47711320754717  14.895
2.9291006289308172  16.578
4.192716981132076  5.689
4.388138364779874  6.117
-1.4127798742138364  3.832
-1.9267798742138365  1.85
0.28355974842767295  9.822
-2.8682515723270443  0.804
3.113817610062893  10.65
2.0618930817610064  3.219
0.926383647798742  4.876
7.4166729559748426  8.365
1.9272389937106917  8.783
8.775698113207547  4.297
9.695685534591195  5.22
-2.6858050314465407  1.044
-1.4620817610062893  1.686
2.589880503144654  14.388
2.3597798742138365  3.805
0.4681069182389937  2.162
6.869088050314465  8.652
7.057817610062893  6.043
0.28116981132075475  3.099
9.16774213836478  6.331
9.054440251572327  8.692
2.2643522012578616  5.727
-0.6758427672955976  3.029
3.412364779874214  7.868
-2.2978490566037735  0.97
3.3224968553459124  11.574
-2.6074716981132076  0.791
3.0863836477987423  8.773
1.1808113207547168  14.337
-2.54137106918239  0.927
-1.3662389937106918  16.098
-1.0151320754716981  3.389
0.9836603773584904  15.085
2.9567861635220125  5.294
1.7159056603773586  8.881
7.596069182389938  12.128
4.925981132075472  7.105
8.965880503144655  11.09
-3.335477987421384  0.799
3.435018867924528  2.501
1.1216540880503143  2.562
3.7773836477987426  8.996
0.36638364779874216  2.865
-3.125698113207547  0.815
8.915138364779875  15.211
7.2997106918239  11.596
0.6170188679245283  11.893
4.810094339622641  6.012
-3.1598616352201256  3.166
2.399748427672956  4.933
6.41111320754717  12.263
8.968811320754716  10.773
-2.7064968553459123  3.78
3.3028364779874213  4.932
8.800138364779874  12.105
-3.339446540880503  0.648
16.263735849056605  11.509
2.660421383647799  4.534
2.1588301886792456  7.484
-0.8662767295597484  2.438
5.88762893081761  8.87
6.606396226415094  3.672
6.604685534591195  13.961
-1.661503144654088  1.582
1.9503396226415093  9.384
12.194754716981132  9.835
1.6038930817610064  3.827
4.121477987421384  9.344
10.148169811320754  10.744
3.0811698113207546  15.27
3.7474716981132072  9.436
-2.7420503144654087  3.159
7.189314465408806  11.483
14.278283018867924  18.916
3.739647798742139  10.974
-2.673522012578616  1.412
0.7995974842767295  2.964
12.257094339622641  13.803
5.371226415094339  9.769
1.2253584905660377  5.862
6.46485534591195  5.672
2.152125786163522  16.041
4.805823899371069  9.483
-0.12467295597484276  1.839
2.3473333333333333  12.411
5.413150943396227  7.701
1.459867924528302  6.463
-3.227389937106918  0.693
9.06782389937107  12.058
5.736477987421384  13.243
4.975352201257862  3.87
6.073182389937107  5.548
1.9801572327044026  4.114
1.319817610062893  3.014
5.282339622641509  8.663
6.816735849056604  13.81
2.305427672955975  10.76
-2.6360943396226415  1.427
7.301169811320754  11.612
5.060163522012579  15.106
-3.0250503144654086  0.626
6.706251572327044  12.456
-1.6433459119496854  3.576
-1.155132075471698  1.912
4.2241823899371065  7.738
9.190905660377359  8.506
0.9768553459119497  15.6
-2.477207547169811  8.5
1.5238364779874214  2.464
-1.3113899371069182  2.316
3.6851194968553456  11.425
0.15407547169811323  4.359
-1.9949622641509435  2.204
6.420459119496855  5.823
3.5779308176100626  16.257
-3.0306037735849056  0.875
6.487037735849057  4.115
2.5659119496855345  16.156
5.0932578616352195  11.953
11.90025786163522  12.802
3.11722641509434  7.726
7.471528301886792  8.79
-1.8681383647798742  2.088
8.798641509433962  11.228
5.073440251572327  11.361
-1.7732264150943395  2.809
5.850716981132075  6.571
6.46777358490566  8.838
-2.5801635220125787  2.438
11.897685534591195  11.032
-2.8076666666666665  1.971
6.049534591194968  12.27
-2.688553459119497  3.288
-2.299496855345912  1.194
12.024069182389937  7.991
8.482289308176101  7.811
-0.0008553459119496856  7.226
7.532515723270441  5.955
-3.1714968553459117  3.592
-3.2790817610062897  0.847
-2.2197295597484277  11.088
7.903628930817609  7.698
4.067672955974842  14.463
1.8390754716981133  6.766
12.115685534591195  10.943
8.384377358490566  7.728
1.0069811320754718  2.057
-1.6156415094339622  8.703
4.551572327044026  11.924
8.02437106918239  8.574
14.646685534591194  10.777
7.4423522012578625  7.636
4.514358490566038  11.873
-1.7368176100628931  3.902
3.2194905660377358  4.256
-0.122937106918239  5.68
1.8320188679245282  8.452
1.8924528301886792  4.35
12.472855345911949  15.481
0.19083018867924528  4.5
11.071735849056603  7.776
2.9007987421383645  8.213
-1.4559496855345913  6.589
2.914364779874214  4.507
5.763301886792453  8.345
-1.6949496855345914  6.846
4.893899371069183  14.13
6.374786163522012  10.427
3.2196603773584904  10.346
5.138704402515723  6.062
9.00069182389937  10.278
-2.9458930817610063  1.719
1.614830188679245  7.06
0.5948805031446541  3.149
10.114578616352201  9.291
4.84162893081761  4.995
0.46257861635220127  14.437
-3.2363584905660376  0.725
1.8318930817610064  5.528
-3.105792452830189  0.56
7.722150943396226  4.631
2.5589685534591196  12.242
7.018232704402515  8.834
2.6866477987421384  3.826
7.912616352201258  15.389
2.2697169811320754  3.822
3.8800628930817607  12.221
7.517182389937107  15.403
6.214968553459119  9.684
-1.3612641509433963  15.447
18.13804402515723  8.248
2.6769748427672955  6.964
11.662396226415094  12.839
2.824704402515723  6.204
-2.7271069182389938  0.612
8.391867924528302  11.408
3.600641509433962  13.416
6.464811320754717  4.367
-2.2910251572327045  1.205
-2.995377358490566  3.42
8.387075471698113  7.993
-2.430981132075472  1.852
-0.6083836477987422  9.739
-0.39638364779874213  1.651
9.553345911949686  8.528
-1.9709433962264151  0.81
7.486245283018868  7.133
9.04901257861635  9.522
-2.4191761006289307  3.756
4.038352201257862  6.291
10.669339622641509  14.967
1.1745849056603772  4.832
-2.813490566037736  9.649
6.683672955974843  9.186
3.1974339622641508  12.913
0.22522012578616354  11.684
13.283377358490565  13.307
4.9778050314465405  11.724
2.456069182389937  12.486
-1.200566037735849  1.939
5.044666666666666  4.051
4.1185408805031445  5.495
0.7273207547169812  15.933
-2.560622641509434  2.297
1.4744842767295598  10.498
-3.2814150943396228  0.539
-1.125238993710692  1.602
3.6411886792452828  14.612
6.408817610062893  15.572
4.445125786163522  9.014
0.3952578616352201  9.288
10.779735849056603  14.308
8.456704402515722  13.956
5.779295597484277  11.949
9.663616352201258  13.65
0.9597924528301887  8.25
6.167842767295598  16.484
5.535509433962264  4.146
-2.619578616352201  1.115
-0.23764779874213837  2.845
-0.855993710691824  2.287
-0.3797735849056604  1.953
2.1557358490566036  5.11
6.000955974842768  13.07
5.474553459119496  15.119
-3.437314465408805  0.582
7.90348427672956  7.091
8.625666666666667  15.197
0.5038490566037735  8.301
4.35774213836478  5.082
7.550805031446541  4.709
3.0857106918238992  7.604
10.320716981132074  13.05
4.134679245283019  9.381
5.511528301886792  15.496
-0.23144025157232703  2.821
-1.3162830188679244  3.994
16.05861635220126  10.131
8.594283018867925  10.088
12.182522012578616  11.189
5.216509433962264  8.608
3.700698113207547  15.411
0.4796792452830189  3.416
8.507666666666667  13.778
8.166283018867926  8.798
1.7496540880503144  7.667
-1.1406163522012578  8.729
2.6857924528301886  4.598
6.147396226415094  4.603
2.0067924528301884  14.629
5.176798742138365  10.373
5.144735849056604  13.312
-1.2454905660377358  5.923
2.3867861635220127  4.0
-2.944245283018868  8.361
8.863433962264152  10.952
9.35333962264151  12.03
-2.6207610062893085  1.57
2.029194968553459  16.876
3.9901069182389937  11.529
9.586515723270441  12.386
5.155069182389937  7.754
1.568069182389937  14.696
0.21173584905660375  8.131
-2.9081761006289306  0.933
5.534786163522012  10.577
3.8197861635220125  7.654
10.913088050314466  7.895
4.717188679245283  6.882
7.236893081761006  6.223
1.2730754716981132  2.527
3.185106918238994  7.694
3.94774213836478  4.28
1.9770943396226415  11.916
-2.833169811320755  1.168
10.331377358490567  7.57
7.648427672955974  5.829
2.2840000000000003  7.396
-3.1980754716981132  0.771
8.544213836477986  7.932
5.287396226415095  13.478
3.390993710691824  6.656
6.467320754716981  7.789
-3.1950314465408804  0.566
10.398528301886792  10.557
-3.3337358490566036  0.625
5.12240251572327  7.496
14.08808176100629  13.638
6.39951572327044  14.531
3.4884339622641507  8.321
4.058654088050314  12.143
0.6755157232704402  4.268
1.1722012578616352  10.349
-1.3056037735849058  3.399
2.2167295597484276  4.196
2.0462138364779876  3.819
2.7273962264150944  5.527
-0.038484276729559744  5.221
-2.5710188679245283  1.229
0.23732075471698114  2.616
12.247327044025157  13.178
-3.0826415094339623  1.193
5.252654088050314  10.272
-0.15066037735849055  3.616
-2.9741698113207544  1.335
7.575238993710691  12.056
12.643754716981132  10.417
2.6665974842767293  16.178
-2.9573584905660377  9.025
-1.503188679245283  9.943
5.059503144654088  15.843
9.670591194968553  10.962
-0.704622641509434  13.43
5.477333333333333  7.544
2.477427672955975  9.106
-2.2324654088050315  3.548
5.26851572327044  10.502
7.465150943396226  15.527
7.7289685534591195  9.243
3.2584402515723268  14.008
-3.5195283018867927  0.527
6.082295597484277  15.932
-2.622069182389937  1.156
2.5419874213836477  12.024
3.3472075471698113  5.414
0.43522641509433957  9.533
0.5158679245283019  11.966
5.134962264150943  6.744
1.274062893081761  12.695
5.499767295597484  12.647
1.026264150943396  13.528
3.537553459119497  15.331
3.8761006289308173  13.218
3.3561698113207545  14.874
15.933264150943398  12.947
0.8671509433962264  7.413
-0.9876792452830189  1.836
2.2705974842767294  13.163
10.589641509433962  14.401
3.366735849056604  2.94
7.852955974842766  9.024
-2.9668993710691827  2.07
-2.4315911949685534  0.88
-1.3188679245283017  11.568
-2.348622641509434  3.465
6.886930817610063  15.536
5.311735849056604  12.236
3.6714276729559745  15.598
5.175283018867924  12.422
3.4876100628930815  16.135
3.56085534591195  8.243
7.638220125786164  15.956
-3.424182389937107  0.552
-2.6415911949685533  1.519
-1.3012012578616352  5.187
-2.5216037735849057  0.866
2.6452327044025155  15.694
1.858509433962264  2.839
10.06751572327044  6.753
0.8182389937106918  14.048
1.3019056603773584  3.65
2.571572327044025  6.316
8.984389937106918  15.202
5.61814465408805  15.243
4.131779874213836  7.007
-1.3600880503144654  15.046
8.949433962264152  14.691
-1.2512767295597484  4.43
3.2465911949685533  5.058
6.797805031446542  14.353
-1.0934654088050313  1.905
9.427786163522013  11.81
4.259264150943396  6.256
1.3776540880503145  4.865
11.401440251572327  10.338
1.9497735849056606  6.579
-3.21151572327044  3.745
7.210540880503145  12.15
0.12488679245283019  3.02
1.4427672955974844  8.28
2.9772201257861632  13.481
5.948452830188679  13.04
6.027729559748428  14.268
-0.9390440251572326  4.718
5.117534591194969  5.211
7.671226415094339  7.689
0.2251383647798742  9.462
2.160440251572327  10.752
-3.146062893081761  0.871
6.552245283018868  8.646
10.083597484276728  15.991
5.599924528301887  8.457
4.540251572327044  4.272
8.543  14.217
0.7964339622641509  3.299
10.262358490566037  13.084
3.964735849056604  3.328
-3.3917798742138365  0.687
4.954182389937107  12.515
4.902276729559748  3.29
-0.41739622641509433  3.331
-3.0685786163522013  0.918
1.4012138364779874  7.509
21.62294968553459  10.955
-2.914427672955975  0.975
8.416383647798742  12.241
5.592842767295597  7.302
-3.4675974842767294  0.433
5.6818805031446535  5.508
4.949503144654088  9.484
12.317503144654088  14.788
0.44005660377358485  3.053
4.003012578616352  11.749
3.149949685534591  12.273
-0.4924654088050315  4.407
4.632817610062894  8.889
2.5249685534591197  2.881
6.967100628930818  14.583
2.9398490566037734  7.442
2.9544088050314463  15.224
8.800276729559748  8.243
5.294188679245282  8.536
11.330616352201258  15.634
3.876446540880503  6.851
-1.9933018867924528  1.742
1.337433962264151  7.655
7.5770062893081755  4.683
-1.1152264150943396  1.478
5.793830188679245  7.688
3.2548993710691825  6.199
3.405691823899371  14.283
11.067490566037735  8.43
0.9316666666666666  5.71
12.906345911949686  12.167
-1.882616352201258  2.716
7.582238993710692  10.774
6.379358490566037  11.869
-3.160874213836478  0.554
8.746836477987422  9.168
-2.4813018867924526  2.238
-1.696427672955975  10.91
1.3236289308176101  15.404
2.3105974842767294  10.969
6.279088050314465  13.827
1.5131006289308175  3.415
6.078125786163522  9.399
3.883201257861635  16.042
9.761503144654087  8.876
-2.0577610062893084  9.225
1.4144528301886792  2.878
10.330100628930818  8.501
2.510924528301887  5.874
8.031345911949686  8.061
2.17048427672956  5.559
0.7914528301886792  2.52
15.864150943396227  10.06
2.2624465408805032  10.184
1.829635220125786  7.93
-2.4601509433962265  1.681
-2.5657987421383646  1.314
0.6524716981132075  8.801
0.9254779874213838  4.544
8.850232704402515  7.827
-0.5699433962264151  2.435
11.494427672955975  15.044
-3.1032704402515723  9.231
10.029094339622642  5.927
14.06198742138365  10.233
2.2673836477987424  11.069
4.354584905660378  13.656
3.4242389937106914  6.722
9.11574213836478  9.628
-3.401710691823899  0.602
10.037949685534592  14.906
1.2280188679245283  2.412
-2.1934276729559747  1.518
-2.8432201257861633  9.468
9.443849056603772  9.011
-3.468698113207547  0.555
2.8915534591194967  13.901
3.14522641509434  4.606
-2.2717735849056604  1.968
2.1169748427672954  3.967
6.126559748427673  5.077
3.7867106918238993  7.493
5.516591194968553  15.022
6.095427672955974  15.723
3.732924528301887  4.224
7.749515723270441  13.981
6.0491823899371076  7.113
7.014729559748428  11.891
9.219075471698114  14.906
0.24226415094339623  1.97
5.592415094339622  8.842
1.568377358490566  7.057
2.3396603773584905  15.14
-2.79825786163522  1.379
3.603503144654088  17.016
7.699383647798742  7.312
6.903666666666667  16.041
9.27588679245283  8.45
4.12308176100629  15.419
-1.9509685534591195  8.268
8.068383647798742  11.104
12.555100628930818  16.416
1.64274213836478  16.227
-1.1101006289308175  3.402
20.630182389937108  11.69
7.725547169811321  16.608
-1.0740377358490565  1.687
10.21554716981132  13.965
3.175874213836478  15.143
10.53932075471698  8.416
1.0803459119496857  3.78
-2.003106918238994  1.536
-3.270981132075472  0.874
3.311874213836478  4.866
-1.7886666666666668  2.172
-0.2612830188679245  2.309
2.8708616352201255  8.929
16.201188679245284  11.971
2.2667861635220126  3.556
0.4319748427672956  5.27
0.27864150943396226  2.33
1.4404213836477986  5.439
-2.364207547169811  0.835
10.287591194968554  10.602
-1.0834528301886792  3.267
-3.3466918238993713  0.651
8.248012578616352  13.41
12.515484276729559  12.022
2.6854339622641508  11.641
4.9449182389937105  14.676
-0.6015849056603774  2.598
2.1482389937106916  5.856
3.0852767295597485  7.445
7.110169811320755  11.577
-3.2411698113207548  0.481
1.6580251572327043  5.599
3.310748427672956  12.692
8.76511320754717  11.409
-2.9255094339622643  0.731
5.232691823899371  5.78
-2.8821446540880507  0.805
15.53693710691824  12.226
10.184899371069182  14.827
8.803578616352201  13.655
-2.985547169811321  3.867
-1.7541194968553457  3.127
0.54562893081761  2.089
9.345974842767296  15.075
5.201654088050314  14.283
-2.9296477987421383  1.066
5.13096855345912  7.398
4.834962264150944  6.704
2.3673396226415093  3.837
-2.2425534591194967  3.289
-3.315251572327044  0.596
7.483999999999999  6.941
11.007849056603774  15.31
-1.7366792452830189  5.002
5.948377358490566  5.618
-2.3094150943396228  1.154
-0.7877861635220126  11.362
4.519396226415094  7.938
-3.078062893081761  11.109
1.4881006289308176  15.074
3.529  7.773
3.462220125786164  4.227
6.494786163522013  15.937
-3.015496855345912  0.944
-3.231383647798742  1.136
1.8427924528301889  3.98
3.63777358490566  11.929
-3.0165283018867926  1.186
0.9797672955974842  2.53
7.204106918238994  9.94
4.031754716981132  10.234
12.23401886792453  12.017
13.735245283018868  15.27
7.200735849056604  15.574
5.945345911949685  14.969
1.813553459119497  5.783
-1.8807484276729558  1.262
5.056490566037736  10.681
4.938031446540881  7.582
-0.5076540880503144  4.18
10.047761006289308  5.628
-1.3748301886792453  6.523
7.781408805031446  8.276
4.515842767295598  5.194
4.261893081761006  7.105
13.241698113207546  12.122
1.41062893081761  3.319
-0.3337798742138365  3.301
2.0103459119496856  4.915
8.295647798742138  14.663
10.39082389937107  14.929
12.488754716981132  15.355
5.001968553459119  11.366
3.250352201257862  8.017
0.4867861635220126  3.741
5.026842767295598  5.555
1.7949056603773583  7.26
-0.796314465408805  3.782
3.45577358490566  14.537
-3.0266918238993714  0.981
7.195823899371069  14.755
9.190503144654087  8.69
12.761616352201258  6.844
4.383188679245283  4.918
7.253522012578616  15.471
-1.6035471698113208  6.267
3.7066729559748426  15.706
1.1543899371069182  6.731
7.392415094339623  15.697
1.4034150943396226  2.072
5.146949685534591  7.137
0.9569245283018869  3.415
2.5068993710691823  11.741
-1.3385283018867924  3.492
9.065069182389937  8.635
-2.425308176100629  9.568
3.1460314465408805  12.494
2.1557735849056603  4.077
-0.016377358490566037  3.293
-3.5143773584905658  0.531
7.745025157232705  5.631
10.155301886792452  16.117
9.234666666666666  5.297
-1.2140691823899372  7.055
6.285559748427673  9.541
6.370559748427673  7.137
10.69209433962264  13.181
8.968440251572327  14.961
-1.2705157232704403  1.854
4.746628930817611  9.743
-1.9457484276729562  1.941
-2.812823899371069  16.158
7.910094339622641  8.392
3.0868993710691823  5.015
2.624754716981132  7.769
4.208729559748428  3.696
7.934899371069181  7.022
-2.2755157232704404  1.671
12.464622641509434  9.218
4.1875786163522015  6.937
8.195748427672957  8.135
-0.9384088050314465  2.55
6.188163522012578  6.999
1.030056603773585  4.981
-1.515823899371069  1.503
6.233182389937107  15.625
17.87578616352201  11.771
2.0533773584905664  4.154
5.980352201257862  13.374
10.312874213836478  8.445
-2.9891635220125785  3.264
8.135276729559749  8.596
2.8897169811320755  2.682
-2.7438679245283017  0.537
0.593685534591195  2.021
9.034943396226415  5.456
12.1174213836478  9.442
-1.1772452830188678  10.673
8.190704402515722  14.821
6.394528301886792  8.731
-2.2643522012578616  1.63
13.81183647798742  5.826
0.32646540880503144  2.943
6.657635220125787  7.502
-3.083735849056604  3.599
1.401062893081761  3.604
2.021698113207547  4.036
-2.6602264150943395  4.043
1.3929056603773586  16.266
-1.5126918238993712  1.72
3.591962264150943  4.73
-1.5588930817610063  1.664
4.1453584905660374  8.35
-2.2598930817610063  1.003
1.073119496855346  2.624
1.5972955974842766  7.143
-0.2850503144654088  2.648
8.430981132075472  7.586
8.335880503144654  15.349
1.2028679245283018  3.575
6.764471698113207  6.142
0.531125786163522  10.676
-3.2706477987421385  0.703
3.711572327044025  8.874
0.5939371069182391  2.961
5.408773584905661  8.384
-0.09826415094339623  3.887
-1.5500691823899373  1.842
-0.943572327044025  1.876
2.515503144654088  8.001
5.1415094339622645  4.138
-3.3512893081761006  0.588
5.531050314465409  3.303
-3.2274842767295593  1.038
-0.9743207547169811  8.241
1.7129056603773583  2.879
8.343987421383648  10.448
3.150805031446541  2.608
12.658301886792453  14.838
5.899610062893082  8.404
6.808421383647799  13.23
4.588283018867925  8.114
0.48293710691823905  2.567
3.635245283018868  12.735
0.8821698113207547  2.341
11.78130817610063  15.096
3.660327044025157  6.898
-1.9617232704402514  2.418
8.197899371069182  15.174
0.39060377358490567  4.959
-1.4161886792452831  7.98
-2.9561383647798745  1.541
8.505270440251572  12.762
4.798295597484277  4.163
10.626729559748428  8.513
9.600396226415095  13.917
4.180459119496855  6.994
-3.4248176100628935  0.93
4.225012578616353  5.677
-1.940314465408805  1.476
6.302823899371069  7.955
2.2195220125786164  7.033
-1.2214842767295597  3.746
9.456056603773584  11.433
7.964654088050315  14.314
5.531836477987421  9.269
6.762125786163523  5.249
-2.650496855345912  10.426
3.1126415094339626  7.701
4.2893459119496855  15.773
4.180610062893082  15.729
8.307238993710692  9.043
2.6436100628930816  3.882
-2.633603773584906  0.833
-2.6301006289308173  9.575
3.578905660377359  6.535
16.327081761006287  9.417
-0.5843522012578617  2.14
14.644025157232704  9.153
2.510672955974843  6.224
3.7319245283018865  14.511
5.131811320754717  14.784
8.523257861635221  15.128
3.662823899371069  10.834
10.836018867924528  9.749
8.887911949685535  11.818
0.5937735849056603  10.019
4.6984339622641516  10.116
-0.9951006289308176  4.912
-1.637383647798742  7.773
10.340088050314465  6.531
-1.016383647798742  2.703
-3.1696603773584906  3.269
-3.4433270440251573  0.731
3.2681886792452834  7.79
9.405270440251574  6.463
4.371408805031447  6.236
-1.7357232704402517  8.474
-0.3727547169811321  4.92
14.119440251572327  10.077
0.060729559748427676  15.081
-2.5122893081761006  3.49
7.449610062893082  15.945
2.426761006289308  14.441
3.8110440251572326  7.321
5.485396226415094  10.193
6.436301886792452  7.145
6.297283018867924  15.559
0.6863647798742138  8.219
7.894792452830188  16.383
4.654094339622642  5.561
3.777465408805031  15.14
5.648723270440252  6.868
7.087547169811321  11.355
7.2316792452830185  11.48
7.42962893081761  9.103
12.317899371069183  15.837
-1.5045345911949686  1.833
11.382943396226414  6.118
4.371974842767296  10.568
-3.26288679245283  0.782
-0.7093018867924528  10.435
4.652930817610063  14.765
2.420710691823899  4.226
1.4235911949685534  2.992
4.982899371069182  9.463
3.3732515723270438  2.602
0.3769245283018868  3.037
7.103503144654089  11.176
12.489327044025158  13.019
6.472566037735849  6.855
3.3085408805031444  15.173
14.284955974842767  10.843
6.792433962264151  8.68
2.6804088050314467  12.057
2.957805031446541  7.99
7.393540880503145  14.861
4.5628301886792455  11.453
8.267194968553458  15.555
1.5324213836477987  9.763
5.6771069182389935  15.912
12.063981132075472  9.642
12.004314465408804  17.252
7.794880503144654  15.37
-3.0354025157232707  0.891
3.101685534591195  6.791
-1.9865471698113206  4.57
-2.7377861635220127  3.275
3.964333333333333  11.0
2.5285849056603773  7.351
1.1531509433962264  4.388
-1.1438238993710692  2.857
3.32774213836478  4.683
5.646119496855346  7.417
-3.3569308176100625  0.67
-2.4402767295597485  3.118
1.524880503144654  6.247
-0.011044025157232705  4.68
0.46201257861635214  15.838
6.261540880503145  10.614
4.12951572327044  12.781
9.836767295597484  15.205
1.4915220125786162  16.127
-0.2381572327044025  3.79
12.208679245283019  7.384
2.19448427672956  7.587
9.86616352201258  8.964
4.288188679245283  4.986
-3.379987421383648  0.64
-1.0055597484276728  2.077
3.142308176100629  15.702
5.063283018867924  7.596
13.527465408805032  10.331
-3.0136666666666665  0.681
-2.868440251572327  1.052
9.154012578616353  13.491
2.5774025157232705  4.16
6.357729559748428  6.639
2.1192641509433963  15.229
-2.1609685534591194  14.107
-0.9853962264150943  1.913
2.9874276729559748  12.622
1.431327044025157  3.882
0.471062893081761  6.856
0.23380503144654086  3.938
1.6848176100628933  5.155
2.0989433962264155  6.359
3.707823899371069  9.534
4.477320754716981  4.381
1.7328679245283019  11.0
-3.441427672955975  0.648
-1.3459559748427674  4.152
7.659345911949686  13.735
-2.8032138364779877  1.107
2.4606666666666666  11.177
1.8598238993710692  3.434
6.491578616352202  8.557
-1.9242515723270441  3.222
-3.40622641509434  0.726
2.800691823899371  7.835
6.389698113207547  11.736
11.681396226415094  15.941
0.39076729559748424  8.992
-3.3558427672955973  0.657
4.2791509433962265  8.219
-0.7627232704402516  3.736
-1.618440251572327  11.63
-0.8922830188679245  5.024
-0.8231446540880503  1.633
6.420496855345912  13.162
6.963584905660378  6.567
10.66956603773585  15.667
2.1553836477987423  15.085
4.107176100628931  13.162
5.11603144654088  16.182
-2.034918238993711  8.629
-1.6619119496855348  1.64
-3.301962264150943  0.666
0.9507610062893082  3.248
3.537194968553459  8.098
2.3230440251572326  5.956
6.853522012578616  14.387
4.818572327044025  9.187
11.119559748427672  15.136
-3.3185031446540885  0.638
-1.0594528301886792  1.521
-2.613446540880503  9.971
12.998025157232705  12.238
4.357012578616352  15.008
0.6278364779874214  15.298
4.721786163522013  12.112
-2.6284842767295595  1.239
-0.8409874213836479  2.231
11.38398742138365  14.392
4.958899371069182  12.572
-0.3148490566037736  2.215
8.096515723270441  11.44
0.03892452830188679  3.189
3.814981132075472  14.055
2.807245283018868  9.926
-3.1203333333333334  1.189
-1.0763584905660377  2.017
8.177547169811321  4.581
-1.0967924528301887  2.138
-2.087754716981132  4.017
0.30542138364779875  7.015
3.799547169811321  14.65
-1.4694716981132074  2.078
7.388792452830189  15.695
2.6416037735849054  6.823
5.224761006289308  5.113
9.830232704402516  8.819
9.833893081761007  14.846
5.609484276729559  11.053
5.048446540880503  11.329
0.7786666666666667  5.251
3.082308176100629  3.374
5.617245283018868  13.886
1.7908993710691823  15.362
-2.5812830188679246  3.884
-2.1063836477987423  4.069
7.4525345911949685  7.068
6.176779874213836  7.099
2.9810125786163524  5.35
-1.6654905660377357  3.481
2.4427106918238994  14.763
-3.4680503144654087  0.53
4.724798742138365  12.347
-1.997748427672956  1.299
-1.9105660377358489  1.639
2.8718427672955973  15.114
-0.9277861635220126  1.911
-0.5692389937106919  3.037
6.771477987421384  7.001
6.667364779874214  5.138
4.21059748427673  9.752
9.395169811320756  8.895
5.687955974842767  11.54
4.843616352201257  4.24
1.5905723270440253  8.91
3.5565345911949686  4.389
4.914433962264151  6.826
7.107924528301887  4.677
3.2420817610062893  9.558
8.509276729559748  10.08
-1.4811635220125785  2.786
-2.8389056603773586  3.611
9.01945283018868  15.434
10.695371069182391  13.249
4.538716981132075  11.134
-1.1109245283018867  2.277
0.5060691823899371  7.231
6.928251572327045  15.605
-1.370251572327044  1.622
10.18954716981132  12.793
5.973522012578616  7.823
-1.6895660377358492  0.826
1.3760125786163522  4.428
3.730433962264151  7.953
4.458031446540881  7.763
6.98737106918239  12.994
7.991308176100628  6.761
0.7988867924528301  4.634
-1.1076603773584905  2.655
2.866446540880503  9.168
-2.1305911949685536  0.703
-3.1333333333333333  1.007
5.602754716981132  6.104
-1.834056603773585  3.333
9.379861635220125  13.679
4.869188679245283  7.846
6.459169811320755  12.722
5.04311320754717  6.227
5.30285534591195  7.897
8.862943396226415  14.581
-2.357748427672956  4.56
10.827817610062894  6.905
9.567610062893081  10.058
2.501754716981132  7.167
7.960433962264151  11.112
4.285622641509434  7.702
19.279893081761006  13.342
3.2828993710691825  10.511
1.1307295597484277  4.017
-0.343188679245283  9.935
-0.8376729559748427  2.788
12.457786163522012  15.215
6.474238993710692  5.084
8.059591194968553  9.736
7.168018867924528  8.717
8.964383647798742  8.313
4.769270440251572  7.316
-0.39240880503144654  1.662
1.5260440251572327  2.904
3.205106918238994  9.052
1.5712075471698113  4.385
-2.936691823899371  1.146
-0.05286792452830189  4.784
-0.48174842767295595  2.098
-1.0547798742138366  3.926
2.0557861635220127  6.949
5.814364779874214  9.407
8.57756603773585  13.047
12.489446540880502  10.868
6.939201257861636  14.773
17.67718238993711  9.157
6.161270440251573  13.457
-3.177943396226415  1.239
-0.030389937106918237  6.656
15.406559748427673  8.717
0.44422641509433963  3.375
1.9214905660377357  15.732
3.1151635220125784  13.913
3.607716981132075  7.786
3.1502578616352204  15.774
14.673283018867926  16.362
6.138578616352201  6.087
-0.3951509433962264  2.764
2.49940251572327  5.252
3.347169811320755  4.529
2.340874213836478  1.894
3.589100628930818  4.517
0.6384968553459119  3.054
3.161622641509434  13.127
6.8279308176100635  15.865
5.116459119496856  5.826
-2.26874213836478  1.73
3.6375031446540884  15.94
-0.7778113207547169  2.022
2.062679245283019  14.68
6.855949685534592  15.132
-1.2367735849056603  3.95
11.416849056603773  9.99
-1.662547169811321  3.724
3.1350817610062895  8.863
-0.14353459119496856  2.047
-1.7877044025157234  3.131
-3.0299748427672957  2.311
4.2107861635220125  14.347
2.267823899371069  4.546
7.438509433962264  13.764
5.886685534591194  7.653
3.7334654088050314  8.842
7.877578616352202  12.885
-1.7141006289308174  2.072
-0.04961635220125786  8.173
4.155905660377359  9.138
-3.503811320754717  0.475
4.693981132075471  15.434
-2.9716855345911948  0.939
2.5285094339622645  7.868
12.589559748427673  13.608
-3.2775283018867922  0.853
0.9862830188679245  6.169
12.348188679245284  14.492
6.8532012578616355  7.845
4.103427672955975  11.943
4.477911949685535  7.123
-0.7455974842767296  2.52
-2.8603522012578617  0.935
-3.474930817610063  0.468
2.23911320754717  15.635
-3.495849056603774  0.528
1.8987232704402515  8.849
6.657220125786163  6.822
5.059345911949686  12.186
8.66422641509434  5.39
2.419440251572327  3.145
3.31574213836478  9.885
2.545547169811321  5.158
2.3974716981132076  12.681
9.060798742138365  11.864
-2.8390754716981133  0.944
9.85405031446541  15.695
4.652  9.724
1.2491949685534591  6.814
9.52793710691824  6.717
4.405201257861635  10.72
1.9344025157232705  5.804
-0.4202389937106918  1.87
2.3860880503144655  9.755
-3.1919622641509435  3.236
2.552194968553459  15.784
-1.318930817610063  2.085
-0.898433962264151  2.87
-3.5191823899371064  0.49
7.534251572327044  14.22
7.72211320754717  16.203
13.525352201257862  15.718
6.809006289308177  6.911
2.2398993710691824  10.105
7.721622641509434  10.959
-3.068119496855346  3.946
-0.8945534591194969  2.013
2.7732767295597487  14.899
8.192132075471697  8.186
7.534182389937107  3.713
3.147761006289308  6.175
-0.08752830188679245  3.097
0.12752830188679246  1.959
9.057327044025158  15.153
-1.3587735849056604  2.563
-1.4123522012578615  2.76
3.6515597484276725  11.774
0.04637106918238994  2.632
-1.5956289308176101  3.315
-2.64237106918239  1.539
6.754723270440252  15.294
6.16037106918239  15.39
10.615389937106919  12.39
2.948094339622642  2.69
2.470880503144654  7.923
-3.1134088050314466  3.605
1.1452201257861636  9.758
2.078452830188679  5.183
-2.844132075471698  1.149
7.886911949685534  9.814
0.07304402515723271  2.97
10.373654088050316  13.599
-3.39625786163522  0.782
5.652830188679245  10.614
-0.9510188679245283  2.595
0.2811949685534591  4.741
4.697578616352201  7.913
-2.064974842767296  1.758
-3.204559748427673  3.552
-0.04644025157232705  2.573
10.241666666666667  8.71
-3.2564591194968555  1.073
2.627069182389937  5.894
2.9173773584905662  2.775
-1.179440251572327  2.034
-2.312754716981132  2.618
2.4818930817610063  4.068
12.089842767295599  16.475
-1.6400754716981132  2.945
-2.7326540880503147  0.828
12.922754716981132  13.278
-1.6221761006289308  1.51
5.801201257861635  13.95
5.700893081761007  10.365
16.241138364779875  12.988
2.043811320754717  14.201
-1.294503144654088  8.683
-1.0209496855345912  1.947
-2.0944213836477985  4.054
7.331918238993711  8.828
-2.7892201257861635  3.995
-1.1759622641509435  3.508
-1.9749811320754715  0.968
1.6951698113207545  3.437
-1.9808301886792452  10.013
4.993836477987421  5.638
4.341025157232704  8.018
5.115264150943396  6.551
11.074974842767295  9.124
9.538389937106919  11.434
-0.5020817610062893  4.493
-3.05748427672956  2.482
-3.525616352201258  0.5
7.329974842767295  7.914
-2.5511069182389936  2.495
9.750767295597484  7.667
4.4638679245283015  8.228
-1.2342075471698113  1.46
-1.391182389937107  2.875
2.6574150943396226  8.964
-3.1684528301886794  3.69
10.389314465408805  14.013
4.433723270440251  7.943
-2.56462893081761  3.489
9.76588679245283  12.496
7.9566729559748435  7.929
1.7295283018867924  9.527
-2.911735849056604  1.063
1.3056540880503145  4.245
4.37237106918239  5.338
11.20093710691824  9.955
8.326119496855346  11.403
-2.7198679245283017  0.983
1.20837106918239  7.763
3.2295849056603774  8.139
1.7861572327044026  15.039
8.557389937106919  15.733
-2.3384276729559748  1.339
3.4608364779874217  14.21
0.8730440251572327  3.884
-3.0124465408805032  1.76
-0.6912767295597484  10.679
3.376698113207547  14.661
0.9198930817610064  3.744
-3.3388113207547168  0.698
-2.312163522012579  0.774
0.9532893081761007  5.564
-2.7622075471698113  0.679
2.6174528301886792  17.03
-2.7140754716981133  8.358
0.2269874213836478  4.437
9.15105031446541  13.57
5.130509433962264  6.945
3.6037547169811317  5.075
5.499050314465409  12.534
2.613729559748428  13.296
8.828874213836478  9.184
-1.0287358490566036  4.176
14.384616352201258  11.11
3.8419937106918236  10.027
6.872157232704403  15.39
21.62619496855346  15.099
3.3284905660377357  15.63
3.684446540880503  15.369
-2.251798742138365  2.421
10.886471698113208  15.174
13.458314465408804  14.815
1.9221446540880502  7.385
7.420616352201257  14.504
8.632276729559749  11.804
13.856496855345911  14.322
6.734396226415094  12.782
0.5918490566037736  2.723
11.916704402515723  12.52
-1.6751509433962264  11.249
6.904050314465408  15.092
4.566867924528301  8.561
7.798974842767296  7.364
6.85556603773585  16.464
11.600433962264152  13.789
5.699088050314465  11.474
4.812119496855345  5.399
10.245930817610063  8.35
-1.2652578616352201  3.989
14.592138364779874  13.869
0.5871572327044026  2.332
-2.1662264150943398  2.745
3.74166037735849  6.76
3.113930817610063  4.695
6.659874213836479  15.343
2.9267232704402515  7.656
3.8719874213836474  4.638
0.8781069182389937  9.826
3.2622704402515725  15.194
-2.2013144654088053  0.683
-2.8057987421383648  1.037
7.521591194968553  8.951
-2.826477987421384  1.93
3.6944339622641507  14.314
7.027798742138366  7.524
4.465522012578616  5.503
5.375566037735849  14.546
11.249421383647798  16.062
-3.0115911949685534  8.322
15.48191823899371  6.867
-1.6414088050314464  3.396
0.6604528301886793  2.098
3.9221886792452834  11.481
7.1724654088050315  10.098
2.457075471698113  14.553
3.2948301886792457  10.201
3.321471698113208  9.782
-3.3037987421383646  1.179
2.5714591194968555  4.747
0.73562893081761  2.541
9.797905660377358  13.291
6.1330062893081765  14.662
-0.46729559748427674  3.849
12.695157232704402  12.283
14.143364779874215  13.191
7.383805031446541  10.438
9.228377358490565  13.684
2.8238364779874217  6.986
8.27522641509434  6.536
4.403220125786163  16.352
-0.7207987421383648  3.156
11.695880503144654  7.033
1.7745031446540882  3.548
-2.49225786163522  1.272
9.65145283018868  10.854
-2.0890880503144653  2.464
7.14093710691824  14.93
-2.1176729559748426  2.507
-0.647937106918239  2.834
-1.108930817610063  1.746
3.7810062893081757  11.191
1.3644591194968554  1.971
7.758836477987421  9.388
-1.7529937106918239  1.141
7.96311320754717  6.835
1.7311006289308177  5.463
3.147421383647799  4.278
5.056779874213837  4.558
5.663402515723271  16.042
4.074018867924528  5.941
-1.559440251572327  1.55
4.65885534591195  11.18
7.571792452830189  9.376
0.4343333333333333  2.646
5.985044025157232  9.935
-1.7704716981132076  1.709
-1.765251572327044  14.775
3.6499182389937106  7.392
-2.974635220125786  1.787
1.8424779874213837  6.203
9.056446540880502  10.243
-0.3859245283018868  2.291
12.001911949685535  15.256
16.964446540880505  10.021
3.423333333333333  5.868
12.673779874213837  15.867
4.399955974842767  16.085
-2.5693333333333332  13.652
1.0011132075471698  5.305
3.295201257861635  11.183
-3.360823899371069  0.741
-1.5470817610062892  1.712
2.540729559748428  6.366
12.069528301886793  9.795
-1.7731257861635221  0.986
4.891943396226415  8.632
-3.036150943396226  3.014
-1.0209119496855346  1.427
8.48748427672956  14.34
4.837754716981132  12.792
-1.056314465408805  2.035
3.1838742138364777  14.292
1.489188679245283  7.589
4.639547169811321  3.261
10.357943396226416  8.892
1.590685534591195  3.703
-3.211622641509434  0.487
-3.0172578616352204  8.225
3.340440251572327  15.931
8.885276729559749  15.17
5.122194968553459  11.471
3.8392893081761006  6.476
1.1948238993710691  11.465
5.554138364779874  5.165
7.251364779874215  6.184
4.045182389937107  11.718
3.583477987421384  8.262
1.4694528301886793  14.559
10.520301886792453  6.208
-2.190610062893082  1.792
0.5007924528301887  3.934
2.219188679245283  3.577
8.775490566037737  14.452
-3.050924528301887  8.132
9.353169811320754  8.269
5.83222641509434  15.201
0.7378867924528302  3.861
6.482427672955974  6.698
4.403025157232705  3.063
-1.644314465408805  15.864
0.4059937106918239  3.712
2.36259748427673  5.971
5.970264150943397  10.421
2.4273270440251573  3.989
1.13837106918239  7.376
2.5553710691823897  8.705
-3.139798742138365  4.08
7.714106918238993  5.228
2.2832075471698112  7.911
2.9218867924528302  15.003
5.530566037735849  8.59
6.157213836477987  8.047
2.4109119496855347  14.932
2.7414213836477987  9.536
1.8976037735849056  7.391
8.774559748427674  9.581
11.802377358490565  13.697
6.827031446540881  5.136
5.574993710691824  10.141
9.522446540880503  13.684
1.888377358490566  11.601
8.95040251572327  12.141
-1.1725471698113208  1.968
1.2519559748427673  2.755
-1.377754716981132  14.861
2.9562767295597485  14.175
-2.4614025157232704  1.457
18.53858490566038  15.565
7.666396226415095  7.326
5.496138364779874  15.491
0.8719559748427672  5.15
-1.8129811320754718  2.637
9.494679245283018  11.07
10.687383647798743  7.986
-3.19737106918239  0.924
0.7214150943396226  3.072
5.480496855345912  14.699
0.5468930817610063  15.772
-1.5875660377358491  15.62
9.462257861635221  8.228
6.004333333333333  7.925
-0.8065345911949686  4.922
1.7728490566037736  3.089
3.1459119496855346  6.966
-1.6640503144654089  2.901
5.002408805031447  4.048
0.1311383647798742  9.574
5.286465408805031  6.64
3.465553459119497  4.306
7.0809874213836475  10.774
-3.128182389937107  1.305
2.7785471698113207  4.815
-0.6717798742138364  4.242
1.7969245283018869  9.377
11.868503144654088  15.452
-0.1297232704402516  8.891
-3.4621132075471697  0.583
9.603729559748427  13.933
6.671490566037736  13.837
-2.1622264150943393  1.022
4.244698113207547  9.034
2.9833459119496855  9.047
-1.1174905660377359  2.443
7.238597484276729  9.179
6.192962264150943  14.601
1.072937106918239  5.089
-3.161132075471698  0.859
-2.1396226415094337  1.532
-3.0632327044025156  1.029
20.26147169811321  13.9
-1.9012955974842767  3.232
1.238006289308176  12.084
16.187993710691824  10.495
12.681383647798741  6.732
12.462490566037737  13.576
4.980597484276729  7.482
-0.02730188679245283  2.549
1.0926603773584906  15.383
9.549345911949686  13.047
8.010880503144655  12.308
4.165723270440251  7.913
0.005993710691823899  3.25
14.728283018867925  16.513
5.796238993710691  13.333
-1.4195157232704403  16.181
0.22657232704402513  4.514
6.480893081761006  6.633
14.89077358490566  15.094
12.412075471698113  8.769
1.6335911949685533  5.25
4.412748427672955  11.355
4.091062893081761  6.713
10.938811320754716  6.993
4.058396226415094  9.652
-2.238735849056604  1.301
5.069264150943396  14.081
6.609647798742138  11.835
2.5353459119496855  11.424
-2.918937106918239  9.535
2.5673207547169814  7.782
2.7522893081761004  13.109
5.900698113207548  9.543
12.059716981132075  11.725
11.595  8.747
2.6775786163522013  4.578
8.262018867924528  5.328
3.5839308176100633  11.957
6.01962893081761  5.658
3.3779685534591195  15.777
7.217905660377358  8.754
7.431037735849057  15.354
8.231698113207546  12.888
8.526786163522013  12.649
7.660069182389937  6.773
13.567716981132074  14.193
-0.8996792452830189  1.698
1.5873647798742139  6.253
2.301075471698113  4.357
-3.4034905660377355  0.569
-2.726440251572327  1.306
1.8299685534591192  3.325
-2.956767295597484  1.074
0.6514465408805031  4.686
2.2392767295597484  7.658
8.200735849056603  14.93
7.248496855345912  7.698
-1.421132075471698  1.513
6.905691823899372  15.976
-2.9436918238993712  1.041
2.0196729559748428  14.91
8.770188679245283  15.513
7.618603773584906  14.059
0.5702893081761007  8.859
-1.1716666666666666  3.697
-2.6755094339622643  1.15
2.5180754716981135  1.917
7.352207547169811  14.385
6.0991823899371065  12.627
-1.649452830188679  3.374
6.900559748427673  6.471
0.8389748427672955  6.992
5.895591194968554  14.878
12.522660377358491  11.588
2.1919748427672956  5.967
4.500761006289308  11.923
-0.27137106918238996  6.396
-2.9041006289308178  2.771
8.086358490566038  7.824
-2.3028238993710692  1.058
32.22681132075472  14.779
5.828811320754717  11.117
14.524503144654089  11.994
6.6472767295597475  11.478
5.630698113207547  6.433
9.016559748427673  14.04
8.083182389937107  16.076
10.629666666666667  11.209
-1.4552704402515724  2.016
5.222830188679245  14.235
4.048459119496855  10.707
-0.7825220125786164  16.296
5.950025157232704  8.012
3.5974968553459115  6.293
-1.3070691823899372  14.634
0.09354088050314464  11.663
6.9279937106918235  15.13
8.872792452830188  7.249
-1.3129622641509433  10.36
11.220465408805032  11.842
-2.783194968553459  3.065
-1.1675534591194967  1.261
4.203415094339622  4.582
-2.905572327044025  1.176
0.24545283018867925  4.135
4.791874213836478  7.992
-1.8616037735849056  1.475
7.665226415094339  13.915
9.839213836477986  7.436
3.8371509433962263  4.605
1.7881572327044026  7.809
3.2478427672955976  4.889
16.95993081761006  10.061
-2.9878993710691826  1.16
6.576528301886792  3.614
1.7638490566037737  11.27
1.229194968553459  3.487
1.191069182389937  3.61
4.222339622641509  6.747
6.641553459119497  5.65
9.239433962264151  10.762
-0.4510125786163522  2.78
9.144415094339623  15.946
2.559062893081761  15.536
3.9180188679245287  7.719
1.865251572327044  2.55
-1.242194968553459  1.695
1.9709685534591197  4.598
3.732031446540881  3.294
7.910880503144654  11.677
2.9386666666666668  3.547
2.4414591194968556  11.215
-1.8409622641509436  3.014
2.0587295597484276  13.697
-0.4768805031446541  1.98
5.78877358490566  8.89
-1.7753836477987421  5.166
4.62262893081761  15.184
8.414440251572326  11.385
3.4789119496855347  9.504
1.1999308176100627  10.579
13.330465408805031  8.618
5.496157232704403  7.857
9.073157232704403  7.403
-1.8164654088050314  3.623
2.407981132075472  4.235
1.0020377358490566  15.349
3.343364779874214  5.775
7.482314465408805  14.995
1.9649433962264151  8.551
-1.9419119496855346  10.252
7.312125786163522  14.149
14.323993710691823  14.612
4.396647798742139  4.017
-2.9392138364779874  3.93
10.37033962264151  7.872
3.4927610062893084  7.298
4.6821446540880505  7.9
4.866075471698113  12.279
3.515238993710692  4.783
-2.132861635220126  1.224
2.706  7.512
-2.440616352201258  1.622
8.153666666666666  12.926
0.22340880503144653  2.454
3.6254654088050313  4.109
2.4414968553459118  6.676
-1.8527358490566037  2.216
-2.7619685534591194  1.505
1.2771572327044025  4.952
0.5153584905660377  3.537
3.670685534591195  7.96
4.194289308176101  7.313
6.683157232704403  7.757
-0.6660377358490567  3.665
-1.3512893081761006  1.699
8.914496855345911  14.702
3.2460691823899372  3.934
12.439490566037735  14.383
11.533119496855347  7.19
-2.019503144654088  1.374
15.820893081761007  9.385
6.763289308176101  16.056
-3.292452830188679  0.625
8.54619496855346  8.374
-3.296974842767296  0.923
2.961295597484277  3.325
2.325182389937107  3.731
4.900861635220125  14.971
13.022408805031446  14.558
-2.870427672955975  0.676
-0.2298427672955975  2.01
7.122597484276729  14.61
8.260471698113207  6.752
-2.018088050314465  3.673
1.122867924528302  3.518
-1.1830503144654088  1.955
3.2276415094339628  8.192
3.4347295597484275  14.015
2.318616352201258  12.668
9.514962264150943  13.519
0.43045911949685534  3.835
-1.439823899371069  14.807
10.778  16.671
2.8869371069182392  10.82
-2.247427672955975  1.247
5.435830188679246  14.088
3.9459182389937104  11.856
-0.5183899371069183  2.307
1.752  2.54
4.446880503144654  5.13
10.246798742138365  8.09
0.4258427672955975  3.832
4.646786163522013  10.373
-3.3519371069182387  0.548
-2.5868553459119497  1.401
-1.6290000000000002  2.071
4.2705283018867926  6.492
4.482584905660377  10.986
2.4534088050314464  4.838
9.414867924528302  13.115
1.3226352201257863  3.317
14.08998113207547  8.966
3.615918238993711  4.475
3.2062201257861633  5.456
13.844830188679245  12.991
2.7619811320754715  4.654
7.532182389937106  8.632
6.762276729559749  15.625
-2.244672955974843  1.56
7.592559748427673  6.668
3.9735471698113205  13.473
-1.4335220125786163  2.45
-2.539012578616352  2.363
-0.7575786163522013  2.818
2.263176100628931  13.344
4.842641509433962  3.838
8.810182389937106  13.74
-3.416691823899371  0.536
-0.7377672955974843  2.391
0.36518238993710694  2.924
1.8746729559748427  6.262
7.131396226415094  10.029
-3.0574591194968557  0.853
4.884767295597484  13.961
17.528811320754716  16.092
16.256735849056604  14.582
7.958238993710691  12.454
5.2714150943396225  10.415
8.91048427672956  15.071
-2.649308176100629  3.752
9.976150943396227  13.13
2.965264150943396  7.414
6.400125786163522  6.577
8.184213836477987  10.494
1.401496855345912  16.482
5.3604465408805035  15.9
5.491452830188679  15.564
6.860069182389937  14.391
2.356830188679245  3.909
0.34211949685534593  2.558
8.535685534591195  12.725
8.586591194968554  7.537
-3.3939999999999997  0.552
-3.3034339622641506  0.696
13.411993710691824  12.355
4.048849056603774  10.43
-0.5562641509433962  2.968
5.411805031446541  9.537
5.137522012578616  10.934
3.089062893081761  15.911
7.854603773584906  9.928
1.2667358490566039  3.305
0.5329622641509434  15.343
0.26084276729559747  2.06
3.760672955974843  15.512
7.496  14.132
0.685811320754717  2.331
-3.0228427672955975  9.794
1.8207924528301884  5.852
9.389232704402515  9.949
1.7814591194968554  13.064
5.053459119496855  9.037
3.7262138364779873  5.623
4.4422075471698115  3.751
0.9942201257861635  2.517
-3.0468427672955976  0.696
12.503503144654088  14.806
4.536490566037736  4.568
3.9780251572327043  12.087
1.0239559748427673  5.575
3.6029999999999998  14.088
-0.309496855345912  3.128
3.3851006289308176  4.252
-3.0958176100628934  0.602
5.6590440251572325  14.51
0.8065911949685534  5.986
6.004314465408806  7.112
5.119911949685535  6.095
9.096836477987422  6.048
5.9348427672955975  4.634
0.9644779874213837  11.137
4.8081761006289305  5.408
0.5790691823899371  15.093
-3.068503144654088  0.692
-3.144050314465409  1.111
0.9039496855345912  2.199
1.6875723270440253  10.609
3.5129119496855346  11.483
1.076188679245283  2.019
1.0804842767295597  10.599
9.65866037735849  13.106
6.699503144654088  14.895
-1.8338301886792454  6.458
3.554540880503145  16.768
-3.2507861635220126  0.886
13.840628930817608  12.552
4.793698113207547  3.913
9.512622641509434  9.216
-0.10754088050314466  1.35
6.913503144654088  15.03
4.141937106918239  9.904
3.510251572327044  7.031
4.398867924528302  6.211
-3.459635220125786  0.463
1.7414716981132077  8.635
9.900044025157232  13.201
-3.4664716981132075  0.47
9.697723270440251  15.041
0.9467106918238993  3.734
-0.16747169811320756  2.979
-0.7262893081761006  4.351
3.594188679245283  15.264
1.7110880503144654  4.474
9.370459119496855  15.343
9.925345911949686  16.305
3.2077106918238996  14.431
0.20262264150943396  9.052
4.471930817610063  12.141
9.942930817610062  13.617
0.02310691823899371  10.663
5.906220125786164  14.256
1.7686352201257862  4.464
2.147377358490566  6.159
9.05637106918239  6.022
-2.28037106918239  1.642
-0.7521006289308176  2.366
3.247899371069183  5.981
3.5495974842767293  3.799
14.310553459119498  12.62
7.931421383647799  5.788
2.1135974842767298  10.827
4.8182264150943395  7.872
7.081163522012578  12.853
1.605433962264151  5.585
2.1785974842767297  9.407
1.12474213836478  4.169
1.6958301886792453  4.181
2.333062893081761  4.486
1.253754716981132  3.966
4.5339245283018865  11.755
0.9098238993710692  6.338
4.438761006289308  11.443
3.7789433962264147  14.72
-1.298308176100629  3.122
-1.2951069182389936  14.189
0.9865723270440252  9.571
2.029056603773585  4.003
9.117188679245283  10.798
-1.6966289308176101  1.203
0.6902704402515724  2.846
5.327446540880503  9.911
1.9439622641509433  11.505
7.774056603773585  7.89
-2.6969748427672955  3.985
-3.2956603773584905  0.65
3.583169811320755  11.642
2.375358490566038  11.171
4.861666666666666  6.224
5.867685534591195  8.149
2.610056603773585  7.846
11.436616352201257  13.124
9.7832893081761  11.129
9.549710691823899  10.694
6.942893081761007  14.504
8.56716352201258  11.326
-1.8675157232704402  9.959
5.489974842767295  14.549
18.34490566037736  14.591
-0.6580566037735849  3.226
10.927729559748428  15.079
-2.2322767295597483  9.698
3.6622138364779877  6.312
10.346955974842768  6.324
0.8438301886792453  9.402
2.282679245283019  3.949
3.596647798742138  4.701
-2.59988679245283  1.192
0.060974842767295596  5.344
1.569119496855346  4.573
1.3994716981132076  4.964
3.925716981132075  11.749
3.6621194968553463  13.39
2.3394150943396226  2.724
5.172503144654088  5.401
-3.362433962264151  0.615
2.3325911949685536  11.581
-1.211578616352201  4.036
1.431440251572327  5.106
8.142603773584906  9.142
8.66562893081761  5.744
16.15219496855346  8.199
7.330716981132076  14.014
-2.5337861635220125  10.571
6.639333333333333  14.824
-1.9524088050314465  2.919
1.648874213836478  12.888
9.760345911949685  11.329
4.016125786163522  13.652
-1.343251572327044  8.385
-2.222641509433962  2.444
9.473345911949686  7.585
5.778377358490566  13.829
-2.112150943396226  2.24
-0.21906289308176102  3.532
5.361710691823899  6.621
8.436805031446541  6.893
2.3547232704402514  7.339
-2.7208364779874215  0.931
4.457698113207547  11.107
12.727836477987422  15.421
-3.2620880503144654  3.459
4.692069182389937  5.357
3.652345911949685  16.857
3.329685534591195  15.032
-1.7287798742138363  3.285
-3.368874213836478  0.531
-2.357125786163522  2.817
5.565666666666667  11.701
11.288905660377358  14.994
12.404540880503143  14.14
4.77874213836478  3.718
10.109962264150942  15.957
2.29385534591195  13.446
-3.4101823899371073  0.671
5.298779874213836  11.546
4.942383647798742  12.668
5.257283018867924  6.292
3.918981132075472  16.037
1.6410062893081763  2.257
-1.3015471698113208  9.501
-0.21861635220125786  1.792
-3.024949685534591  15.725
0.8305786163522013  2.523
-2.5662704402515724  0.763
8.613327044025157  13.166
-1.3702955974842768  1.562
-1.922125786163522  3.096
-1.0011383647798744  2.156
9.276893081761006  7.213
3.0094591194968556  9.063
-2.2758993710691824  3.555
3.1704150943396225  5.903
1.939698113207547  5.757
-2.0186100628930816  15.631
5.791433962264151  9.665
2.873880503144654  3.518
-3.076899371069182  0.998
5.730830188679246  14.876
2.674930817610063  8.763
2.2746540880503145  5.667
4.229490566037736  3.866
6.38437106918239  9.909
-3.644446540880503  0.421
8.17548427672956  15.544
6.147270440251573  9.395
4.931251572327044  5.691
0.5174528301886793  16.232
-1.4697672955974843  3.227
-1.0629119496855346  16.098
2.357672955974843  3.214
-1.794314465408805  2.062
7.33425786163522  8.387
4.695666666666667  10.396
1.7166289308176101  5.318
3.1537106918238993  15.153
2.932352201257862  7.098
-1.7866037735849056  2.779
-3.0676540880503147  0.686
-1.4517044025157233  3.973
2.287119496855346  7.204
-2.378496855345912  0.968
2.41225786163522  7.098
12.511201257861634  15.361
3.745490566037736  10.552
1.8545911949685534  14.908
-2.9882012578616353  1.879
5.642849056603773  4.736
6.400786163522013  13.546
2.11325786163522  14.558
7.455220125786164  6.336
2.835352201257862  9.298
8.850264150943396  12.456
2.082918238993711  11.345
2.0624779874213837  15.853
5.919320754716981  14.046
-2.9948301886792454  2.789
8.201899371069183  10.121
0.8478238993710692  12.376
4.8873710691823895  8.051
2.60462893081761  3.062
-2.102509433962264  3.438
0.7761761006289308  2.395
1.384251572327044  9.333
5.821364779874214  13.988
11.86020754716981  13.048
-2.432119496855346  1.125
0.39446540880503145  2.379
-3.1558490566037736  1.327
0.029283018867924525  3.789
6.342100628930818  14.388
2.1340188679245284  4.193
10.77919496855346  11.721
-1.2818301886792454  6.301
8.516704402515723  15.98
5.524012578616352  5.392
4.380610062893082  14.031
6.883553459119496  5.563
8.491679245283018  10.313
12.501817610062893  8.577
5.919301886792453  15.065
-3.321427672955975  0.608
-1.336132075471698  3.887
-1.8242578616352203  1.877
5.218094339622642  2.902
7.242333333333333  14.228
-3.2373647798742136  3.352
1.5088427672955975  16.181
6.8642955974842765  14.028
7.0895157232704396  14.295
-0.6194779874213836  2.382
9.368094339622642  7.434
-1.7684402515723272  1.341
-3.191465408805031  0.597
-2.801194968553459  8.835
1.418880503144654  12.626
12.437459119496856  15.65
4.8729182389937105  6.142
-1.8468301886792453  7.986
3.474867924528302  14.182
1.2170566037735848  2.567
5.2376289308176105  11.504
1.793138364779874  5.67
4.1993081761006295  8.769
0.034955974842767294  4.376
-3.1237169811320755  1.266
4.9689182389937105  9.833
4.651377358490566  8.064
0.734748427672956  4.943
1.9352012578616353  7.085
-0.3668679245283019  2.963
-0.4866163522012579  8.075
2.7460251572327046  15.527
4.191006289308176  6.688
9.386150943396226  14.891
-1.8761823899371068  4.499
-1.6554591194968555  10.059
6.957905660377358  8.884
1.8714402515723272  9.605
-1.6408867924528303  10.284
4.709974842767296  4.611
5.71814465408805  12.734
7.745616352201258  11.459
0.6021383647798741  4.575
2.9484150943396226  11.106
5.807811320754717  14.858
11.297817610062893  14.008
3.5965534591194968  3.918
0.07664779874213837  3.22
12.084270440251572  7.599
0.28254088050314463  4.616
-2.554062893081761  3.433
-2.3109748427672954  9.007
11.441056603773584  7.854
13.56056603773585  12.918
4.990496855345913  14.477
-2.860213836477987  1.231
12.401691823899371  8.123
4.377610062893082  8.458
4.282383647798742  14.694
10.697440251572328  11.472
-0.1910440251572327  2.414
12.254792452830188  15.579
1.6988301886792452  4.819
-0.6960125786163521  1.956
2.821383647798742  10.862
11.299056603773584  8.798
-2.379364779874214  4.034
1.5009119496855348  3.27
5.352132075471698  15.18
6.16222641509434  3.669
2.4297484276729557  8.841
5.639685534591195  4.302
-1.6661635220125788  1.933
7.163106918238993  14.346
19.112050314465407  11.999
1.0825283018867926  16.351
6.47285534591195  14.425
0.43457861635220124  3.414
2.2114213836477985  5.222
-0.7195786163522012  2.046
2.466685534591195  4.98
-3.1451949685534593  0.762
9.865025157232704  10.409
2.638540880503145  5.496
2.9881823899371067  9.922
7.888496855345911  11.393
4.542415094339622  9.061
4.291238993710692  15.057
5.214169811320755  11.958
11.585735849056604  7.029
-0.20643396226415095  2.976
-0.3062012578616352  2.783
8.116779874213837  15.131
-0.9794905660377359  3.379
11.289704402515724  8.464
0.34111320754716984  3.718
3.7958930817610064  11.81
3.695779874213837  6.571
-2.038056603773585  4.22
6.689025157232705  14.481
2.7603710691823897  8.433
0.661748427672956  2.879
16.213786163522013  10.369
-1.250509433962264  1.085
-2.9903899371069183  1.15
8.570138364779874  14.291
4.73325786163522  4.244
-1.6402075471698114  1.705
-1.9260125786163522  2.728
-1.348943396226415  2.166
9.4514213836478  11.292
3.5586289308176102  5.826
-1.4587672955974842  5.961
-3.04825786163522  1.312
-2.4366540880503145  1.379
-0.2373333333333333  2.548
1.5741132075471698  4.638
2.7481383647798743  11.804
1.2514905660377358  9.711
6.653603773584906  9.982
4.402584905660377  10.767
8.000364779874214  12.56
8.2407106918239  15.403
3.0231194968553456  3.265
-2.9207295597484277  3.741
5.0314465408805034e-05  4.361
1.2187169811320755  7.443
10.214911949685535  14.779
-2.117490566037736  5.146
-3.001056603773585  3.927
5.496031446540881  11.909
4.226201257861636  7.107
-2.444  1.429
1.7165849056603775  16.297
1.3000691823899373  9.889
0.17543396226415092  3.781
4.129553459119498  7.089
11.886949685534592  9.861
-3.1049056603773586  0.883
3.696496855345912  3.582
16.02978616352201  10.795
-2.5700880503144656  1.121
7.395547169811321  6.641
0.7586477987421384  3.399
-2.7795408805031445  3.563
-1.1427106918238994  2.128
-1.7030880503144654  2.158
0.03336477987421384  3.963
0.7392830188679246  2.879
7.753427672955976  7.368
3.0472264150943396  6.837
7.836968553459119  15.322
7.873157232704403  14.199
-2.0223962264150943  1.955
8.84154716981132  13.041
7.185125786163522  15.236
3.9731572327044025  15.632
2.009251572327044  15.402
2.7432767295597484  6.026
-1.8990817610062893  3.15
12.383698113207547  12.283
7.198761006289309  12.264
5.19340251572327  8.356
4.736578616352201  10.311
14.963698113207547  11.519
-2.5291446540880504  1.222
2.035893081761006  5.677
1.8695723270440252  16.208
8.422723270440251  5.791
13.110433962264151  14.446
-3.0718616352201256  1.589
8.379849056603772  14.39
4.029578616352201  9.365
10.36333962264151  8.385
10.947767295597483  14.775
3.6823899371069184  5.492
3.6636415094339623  7.509
-1.6211572327044026  10.192
-1.4614591194968554  4.235
-1.767566037735849  1.156
4.068993710691824  15.221
9.80769182389937  5.103
1.7877232704402515  8.71
-2.2824213836477987  1.823
0.5207987421383647  11.211
1.3608553459119497  16.523
3.057251572327044  6.603
2.302232704402516  10.245
1.8881949685534591  7.506
-3.06214465408805  1.047
4.136176100628931  15.926
0.6094905660377359  2.781
2.1785534591194966  5.846
11.195125786163523  10.609
3.516106918238994  4.763
2.6651572327044026  15.866
10.593729559748429  7.019
2.0522264150943395  11.39
-1.8599433962264151  2.853
-1.1904968553459119  1.525
5.958704402515723  6.695
3.2383270440251573  9.895
-0.513943396226415  2.73
-2.625867924528302  1.099
7.4131949685534595  12.959
8.219547169811321  13.731
3.606955974842767  8.567
-0.46912578616352196  4.194
1.725729559748428  12.321
-3.3703333333333334  0.721
4.922358490566038  3.214
9.3764213836478  15.903
13.250069182389938  15.802
5.73548427672956  5.951
4.9442452830188675  6.873
-1.462874213836478  1.65
1.921867924528302  3.349
3.2085911949685535  8.044
-2.7802264150943397  2.36
-1.5696603773584905  2.424
1.2486540880503145  15.046
-0.3489245283018868  3.096
4.084974842767296  12.403
11.06145283018868  12.962
2.0184968553459117  2.99
3.9395786163522013  6.745
17.338855345911952  15.494
2.323062893081761  15.559
4.88537106918239  10.087
0.42406289308176104  7.703
1.7732075471698112  6.949
3.0219245283018865  4.103
1.0231509433962265  4.241
-3.5722578616352205  0.544
7.773578616352202  14.016
12.495232704402515  9.726
-1.1390125786163523  4.274
15.730415094339623  13.508
4.805452830188679  9.448
4.319603773584905  4.73
1.1457861635220126  3.095
2.7110251572327044  4.61
1.9540188679245285  3.616
2.156251572327044  10.641
1.5636666666666665  15.803
8.9277106918239  14.01
8.874012578616354  8.277
0.9097044025157233  3.872
1.3011761006289309  6.645
10.196440251572326  8.109
-2.267006289308176  4.069
8.282025157232704  14.928
7.495119496855345  7.413
-2.3965974842767297  3.253
-1.200748427672956  15.94
-1.4406352201257862  2.328
9.266547169811322  15.036
0.03873584905660377  14.6
-0.39926415094339623  1.99
1.4008427672955976  2.688
3.94337106918239  5.635
3.8862327044025156  9.041
2.897415094339623  11.056
7.334729559748427  15.69
8.967364779874213  15.376
2.123201257861635  3.402
1.201503144654088  10.098
-0.6316477987421384  3.204
-0.0878427672955975  2.324
4.18003144654088  8.791
-0.9499245283018869  2.65
4.540433962264151  13.364
2.5404276729559747  6.676
-2.850974842767296  7.444
8.358333333333333  10.962
2.692603773584906  4.954
-1.6607232704402517  4.142
-3.263591194968553  0.953
15.288169811320754  14.175
-2.6207987421383647  3.105
6.849811320754716  14.999
-1.9007987421383645  1.818
-1.4320440251572326  4.287
5.498911949685534  15.232
7.117201257861635  6.341
4.2616289308176105  8.002
-1.357056603773585  1.813
2.912050314465409  9.446
5.135911949685535  11.194
9.285194968553458  7.854
2.932635220125786  12.256
6.731295597484277  8.554
5.315553459119497  9.942
1.5380314465408804  2.696
10.0868679245283  14.817
-2.6586352201257863  0.742
1.299062893081761  6.529
-1.4052704402515723  0.984
5.271937106918239  11.881
-0.18239622641509434  3.69
6.9267232704402515  11.723
5.152716981132076  15.841
11.138069182389938  13.304
5.450025157232704  11.987
9.837389937106918  10.056
4.531339622641509  8.791
2.730314465408805  7.456
-0.08024528301886792  16.439
8.357509433962264  13.333
6.754685534591195  8.745
6.135981132075472  8.563
1.2042767295597483  6.825
1.4101006289308176  3.844
-2.8235345911949685  1.098
3.8852075471698115  6.052
11.581232704402515  8.327
4.775691823899371  5.369
-2.600383647798742  1.978
-1.9102012578616352  14.754
5.911276729559749  8.099
0.8598364779874214  3.197
0.4204591194968553  10.602
9.214779874213837  9.434
3.094937106918239  6.866
-2.152320754716981  1.347
2.196691823899371  3.331
3.758666666666667  9.765
5.190679245283019  15.994
3.3643584905660378  5.218
6.271861635220126  11.728
3.6547484276729563  10.985
-1.8272327044025156  9.424
4.311685534591195  5.444
2.0365723270440252  6.71
2.625943396226415  4.62
13.734144654088048  8.336
2.8393459119496858  7.735
13.951767295597485  10.96
2.9243396226415097  7.774
-0.9595786163522013  10.122
2.1261446540880504  13.625
2.341496855345912  5.598
6.764408805031446  5.62
5.895836477987421  14.066
-1.8494779874213836  3.801
6.723779874213836  10.183
-0.8817798742138365  8.63
-0.9737484276729559  3.376
-0.3064968553459119  12.531
2.3066666666666666  4.666
-0.4588050314465409  2.253
5.863924528301887  4.715
3.713220125786164  12.673
10.671106918238992  12.052
11.192295597484277  15.623
-2.760805031446541  0.982
-0.015886792452830187  10.411
5.565880503144654  15.286
-2.824459119496855  0.891
2.3506729559748427  6.13
2.5952138364779875  3.666
3.5152578616352206  6.48
19.774471698113206  12.508
2.2063396226415093  2.264
-2.601666666666667  0.887
0.5330817610062893  4.076
2.576358490566038  9.806
-2.7929811320754716  3.342
-3.1662767295597485  1.304
2.544377358490566  13.135
0.9119182389937107  6.825
2.512125786163522  15.608
-1.4220817610062892  9.418
7.379748427672957  12.526
4.5544339622641505  13.926
5.043534591194969  9.041
1.3397169811320755  6.902
8.348132075471698  11.223
9.990767295597484  14.054
5.56425786163522  10.031
-0.0007735849056603773  1.403
9.158635220125786  15.874
-1.4098993710691825  1.362
3.086710691823899  5.272
2.6076603773584903  5.997
0.29739622641509433  5.114
5.329106918238994  14.154
9.800150943396226  14.562
10.674679245283018  16.647
-3.0819119496855345  2.817
-1.492943396226415  2.542
6.811905660377359  7.377
4.439320754716981  16.093
-1.4240188679245285  1.953
2.2677421383647802  4.76
-0.31838993710691826  9.764
6.919679245283019  15.564
-2.159943396226415  0.811
12.75091823899371  5.975
-2.1283459119496855  3.302
7.596616352201258  5.245
7.903628930817609  9.188
6.516327044025157  7.437
-1.7332201257861635  10.12
2.784201257861635  5.601
-1.046251572327044  1.896
2.931157232704402  6.149
6.542603773584905  13.553
1.469194968553459  9.986
3.167333333333333  8.64
-0.9906540880503145  3.742
0.41791823899371067  4.279
-1.0418930817610064  1.708
-0.049459119496855344  14.727
3.784685534591195  8.931
4.6177484276729555  14.533
1.3118427672955975  5.952
-1.6502704402515722  9.989
-2.5578993710691824  1.823
0.6318867924528302  10.637
11.004578616352202  13.656
8.77014465408805  15.594
18.03948427672956  8.407
-3.2368553459119496  0.982
5.6927232704402515  11.844
-3.2772893081761008  0.502
2.588132075471698  14.213
0.3598490566037736  5.293
-3.516270440251572  0.307
6.962295597484277  7.419
5.717018867924528  3.739
-0.37450314465408807  3.094
8.346106918238993  12.095
9.246735849056604  14.018
8.082270440251571  11.894
0.10757232704402515  4.365
-0.9947044025157232  3.904
3.0614025157232705  7.253
-0.9215220125786163  2.556
6.632345911949685  7.704
3.919477987421384  5.904
0.19262893081761007  2.635
1.8780377358490565  15.545
5.200767295597484  7.543
2.416062893081761  3.233
9.837735849056605  11.089
6.30903144654088  12.194
7.3222893081761  14.83
3.877345911949686  9.525
-2.6664088050314465  3.212
5.316188679245283  6.309
-0.3853522012578616  8.099
9.607025157232705  15.326
2.479389937106918  16.147
3.116433962264151  7.854
9.965647798742138  9.078
1.0734842767295598  10.304
7.519006289308176  14.195
0.4367735849056604  3.114
-3.3044779874213837  0.566
2.8517106918238997  6.488
3.383735849056604  3.903
6.6146666666666665  8.041
5.661295597484276  8.1
-3.3192767295597485  1.014
-0.19652201257861635  3.721
2.125616352201258  3.899
0.5458238993710692  5.48
4.479446540880503  14.939
0.1400251572327044  14.591
-3.1767358490566036  1.148
16.010320754716982  12.174
4.3715283018867925  9.632
-1.1157798742138365  4.053
5.487836477987422  5.307
-0.5461069182389937  1.931
6.58711320754717  6.04
0.013364779874213837  2.502
7.348867924528302  9.34
-2.9984842767295596  0.77
1.0620125786163523  2.543
1.9181761006289308  6.469
6.041742138364779  16.49
5.559477987421384  7.545
-2.331817610062893  1.8
1.1603836477987421  9.965
-1.9287232704402515  1.505
5.745264150943396  14.994
5.691465408805032  8.078
-2.4809056603773585  0.976
-3.582710691823899  0.408
0.9839685534591195  9.725
-1.2472767295597484  3.257
-2.3041761006289305  3.123
-2.723691823899371  1.125
3.2132389937106915  3.029
7.065522012578616  5.624
2.3820251572327047  4.254
8.39459748427673  12.562
-1.9156352201257862  8.276
5.697635220125786  8.208
1.5602012578616353  13.923
2.1575283018867926  5.705
-0.4870817610062893  3.208
-3.2998993710691824  0.681
3.4922830188679246  11.581
-3.420968553459119  0.57
14.683710691823899  12.222
4.447641509433962  12.51
3.9199559748427673  5.603
0.8669748427672955  8.638
8.637371069182391  13.826
-2.2010440251572327  1.211
-0.18979245283018867  8.862
3.50451572327044  8.02
1.6729119496855345  3.998
2.753427672955975  7.387
9.459911949685534  13.93
1.5432075471698115  9.303
3.7599371069182395  2.63
1.8759748427672955  4.672
-1.6405911949685534  16.037
1.4943396226415093  3.846
4.874937106918239  7.73
5.22788679245283  13.456
-2.0386163522012577  1.426
-1.9125094339622641  1.563
4.702754716981133  8.078
-1.9297295597484276  11.224
2.5435408805031448  6.142
-1.4579182389937106  1.509
-2.536861635220126  2.108
2.675056603773585  3.624
0.6050880503144654  2.246
3.652509433962264  6.261
1.2068050314465408  4.036
4.510830188679245  5.276
2.4392767295597486  10.314
4.464937106918239  7.355
4.936213836477987  5.846
5.373169811320754  11.637
-2.0561949685534593  1.489
7.611710691823899  11.664
7.875308176100629  6.503
-2.9799496855345913  12.858
9.776496855345911  14.238
2.5723333333333334  15.865
-1.8287610062893083  1.436
11.480610062893081  12.257
5.157081761006289  3.789
-0.32461006289308175  4.265
17.171270440251572  10.731
1.6239937106918236  2.787
-2.93077358490566  1.228
8.929320754716981  13.405
7.157213836477988  12.078
-1.9269748427672957  4.094
-3.0049308176100626  0.961
10.146358490566037  14.071
-2.3813899371069183  2.856
8.999006289308177  10.863
11.137301886792452  8.731
-0.8517232704402516  1.457
8.913610062893081  8.845
2.3502767295597486  7.128
3.7158113207547165  7.465
8.059138364779875  7.753
10.462924528301887  7.642
1.1458238993710692  5.297
5.620459119496855  11.753
7.893924528301887  16.443
-0.2059811320754717  3.478
2.1468993710691824  5.961
9.73493710691824  13.075
3.9204150943396225  4.891
5.131798742138365  16.391
10.254723270440252  15.575
-1.1774528301886793  17.52
4.350459119496855  6.634
-2.670132075471698  4.879
6.181106918238994  4.667
2.9543962264150947  10.941
3.903132075471698  13.702
3.649  7.375
6.2675408805031445  8.291
3.0100251572327044  8.935
8.206786163522011  11.602
