# Supplementary material for: Single-chain dimers from de novo immunoglobulins as robust scaffolds for multiple binding loops
Source: Nat Commun. 2023 Sep 23;14:5939. doi: 10.1038/s41467-023-41717-5 (PMC10517939; doi:10.1038/s41467-023-41717-5)
Supplement: Supplementary file 6 — Source data [file 41467_2023_41717_MOESM6_ESM.zip › SuppFig3g.txt]

5.03	0.43
5.09	0.40
5.14	0.37
5.20	0.35
5.26	0.37
5.31	0.39
5.37	0.35
5.42	0.33
5.48	0.36
5.54	0.32
5.59	0.33
5.65	0.31
5.70	0.34
5.76	0.31
5.82	0.30
5.87	0.30
5.93	0.30
5.98	0.28
6.04	0.33
6.10	0.30
6.15	0.28
6.21	0.27
6.26	0.31
6.32	0.26
6.38	0.27
6.43	0.28
6.49	0.22
6.54	0.23
6.60	0.22
6.65	0.30
6.71	0.37
6.77	0.42
6.82	0.53
6.88	0.56
6.93	0.62
6.99	0.72
7.05	0.85
7.10	0.92
7.16	1.00
7.21	1.01
7.27	0.99
7.33	1.01
7.38	1.03
7.44	1.17
7.49	1.30
7.55	1.70
7.61	2.32
7.66	3.35
7.72	4.76
7.77	6.49
7.83	8.39
7.89	10.28
7.94	12.71
8.00	15.55
8.05	18.35
8.11	20.78
8.16	22.45
8.22	23.71
8.28	24.65
8.33	25.28
8.39	25.74
8.44	25.80
8.50	25.31
8.56	24.44
8.61	23.53
8.67	22.81
8.72	22.18
8.78	21.52
8.84	20.86
8.89	20.15
8.95	19.40
9.00	18.73
9.06	17.99
9.12	17.34
9.17	16.80
9.23	16.35
9.28	15.97
9.34	15.75
9.39	15.59
9.45	15.50
9.51	15.40
9.56	15.31
9.62	15.25
9.67	15.20
9.73	15.14
9.79	15.07
9.84	15.01
9.90	15.10
9.95	15.37
10.01	15.87
10.07	16.59
10.12	17.30
10.18	17.92
10.23	18.39
10.29	18.56
10.35	18.52
10.40	18.21
10.46	17.65
10.51	16.83
10.57	15.82
10.63	14.86
10.68	14.10
10.74	13.66
10.79	13.52
10.85	13.94
10.90	14.85
10.96	16.27
11.02	18.58
11.07	21.84
11.13	26.13
11.18	31.16
11.24	36.88
11.30	43.08
11.35	48.96
11.41	53.85
11.46	57.15
11.52	58.84
11.58	58.60
11.63	56.27
11.69	52.35
11.74	47.49
11.80	42.29
11.86	37.15
11.91	32.92
11.97	29.93
12.02	28.29
12.08	27.71
12.14	27.99
12.19	28.85
12.25	29.88
12.30	30.90
12.36	32.01
12.41	33.27
12.47	34.98
12.53	37.40
12.58	40.36
12.64	43.78
12.69	46.91
12.75	49.21
12.81	50.71
12.86	52.18
12.92	55.37
12.97	64.13
13.03	86.26
13.09	136.43
13.14	228.52
13.20	384.74
13.25	608.29
13.31	868.37
13.37	1124.31
13.42	1335.12
13.48	1503.51
13.53	1612.53
13.59	1653.84
13.64	1627.24
13.70	1538.74
13.76	1381.31
13.81	1167.00
13.87	924.19
13.92	684.99
13.98	489.53
14.04	326.14
14.09	208.12
14.15	131.26
14.20	83.68
14.26	56.82
14.32	39.42
14.37	28.53
14.43	21.49
14.48	16.67
14.54	13.38
14.60	10.77
14.65	8.84
14.71	7.32
14.76	6.18
14.82	5.41
14.88	4.77
14.93	4.24
14.99	3.90
15.04	3.63
15.10	3.46
15.15	3.38
15.21	3.28
15.27	3.26
15.32	3.25
15.38	3.28
15.43	3.27
15.49	3.25
15.55	3.18
15.60	3.04
15.66	2.89
15.71	2.77
15.77	2.57
15.83	2.39
15.88	2.17
15.94	1.96
15.99	1.78
16.05	1.70
16.11	1.59
16.16	1.50
16.22	1.50
16.27	1.41
16.33	1.35
16.39	1.26
16.44	1.21
16.50	1.15
16.55	1.12
16.61	1.07
16.66	1.05
16.72	1.03
16.78	1.04
16.83	1.03
16.89	1.04
16.94	1.05
17.00	1.07
17.06	1.04
17.11	1.06
17.17	1.05
17.22	1.09
17.28	1.14
17.34	1.15
17.39	1.19
17.45	1.26
17.50	1.30
17.56	1.36
17.62	1.42
17.67	1.53
17.73	1.60
17.78	1.70
17.84	1.81
17.90	1.95
17.95	2.06
18.01	2.19
18.06	2.32
18.12	2.45
18.17	2.60
18.23	2.79
18.29	3.02
18.34	3.23
18.40	3.52
18.45	3.85
18.51	4.24
18.57	4.59
18.62	5.01
18.68	5.36
18.73	5.69
18.79	6.09
18.85	6.55
18.90	6.94
18.96	7.47
19.01	8.07
19.07	8.91
19.13	10.06
19.18	11.52
19.24	13.27
19.29	14.97
19.35	16.77
19.40	18.30
19.46	19.38
19.52	19.85
19.57	19.75
19.63	18.97
19.68	17.54
19.74	15.59
19.80	13.29
19.85	11.00
19.91	8.70
19.96	6.85
20.02	5.45
20.08	4.64
20.13	4.30
20.19	4.24
20.24	4.57
20.30	5.28
20.36	6.33
20.41	7.58
20.47	9.18
20.52	10.89
20.58	12.53
20.64	13.85
20.69	14.81
20.75	15.42
20.80	15.46
20.86	15.08
20.91	14.26
20.97	12.93
21.03	11.37
21.08	9.86
21.14	8.81
21.19	8.60
21.25	9.58
21.31	11.90
21.36	15.48
21.42	19.67
21.47	23.69
21.53	27.47
21.59	30.19
21.64	31.50
21.70	31.30
21.75	29.73
21.81	26.81
21.87	22.97
21.92	18.97
21.98	15.30
22.03	12.56
