# Supplementary material for: Single-chain dimers from de novo immunoglobulins as robust scaffolds for multiple binding loops
Source: Nat Commun. 2023 Sep 23;14:5939. doi: 10.1038/s41467-023-41717-5 (PMC10517939; doi:10.1038/s41467-023-41717-5)
Supplement: Supplementary file 6 — Source data [file 41467_2023_41717_MOESM6_ESM.zip › SuppFig3h_25.txt]

TITLE	D27 40C
DATA TYPE	
ORIGIN	JASCO
OWNER	
DATE	22/03/30
TIME	12:04:33
SPECTROMETER/DATA SYSTEM	
LOCALE	1034
RESOLUTION	
DELTAX	-0.5
XUNITS	NANOMETERS
YUNITS	CD [mdeg]
Y2UNITS	ABSORBANCE
FIRSTX	  250.0000
LASTX	  190.0000
NPOINTS	     121
FIRSTY	     0.41880
MAXY	    12.10555
MINY	   -26.78912
XYDATA
250.0000	0.418803	1.77273
249.5000	0.355737	1.77724
249.0000	0.238601	1.78185
248.5000	0.199777	1.78651
248.0000	0.155647	1.79124
247.5000	0.108043	1.79604
247.0000	0.115106	1.80093
246.5000	0.0805725	1.8059
246.0000	0.054781	1.81102
245.5000	-0.0201725	1.81627
245.0000	-0.103896	1.82174
244.5000	-0.16976	1.82738
244.0000	-0.283691	1.83328
243.5000	-0.390024	1.83947
243.0000	-0.445336	1.84591
242.5000	-0.463782	1.8526
242.0000	-0.550843	1.85957
241.5000	-0.664709	1.86687
241.0000	-0.747691	1.87453
240.5000	-0.948664	1.88257
240.0000	-1.11771	1.891
239.5000	-1.30264	1.89982
239.0000	-1.52837	1.90907
238.5000	-1.69912	1.91873
238.0000	-1.9985	1.92882
237.5000	-2.23154	1.93935
237.0000	-2.53013	1.95035
236.5000	-2.82909	1.96185
236.0000	-3.23374	1.97381
235.5000	-3.67039	1.98629
235.0000	-4.07955	1.99924
234.5000	-4.51396	2.01268
234.0000	-4.99735	2.02664
233.5000	-5.52434	2.04105
233.0000	-6.05296	2.05582
232.5000	-6.56396	2.07088
232.0000	-7.17599	2.08638
231.5000	-7.82467	2.10238
231.0000	-8.53173	2.11871
230.5000	-9.27415	2.13522
230.0000	-10.0753	2.1518
229.5000	-10.8452	2.16838
229.0000	-11.6468	2.18492
228.5000	-12.4789	2.20138
228.0000	-13.403	2.21775
227.5000	-14.2315	2.23389
227.0000	-15.0794	2.24984
226.5000	-15.8637	2.26559
226.0000	-16.6925	2.28122
225.5000	-17.5429	2.29659
225.0000	-18.3295	2.31157
224.5000	-18.9651	2.32621
224.0000	-19.639	2.34061
223.5000	-20.4377	2.35484
223.0000	-21.2279	2.36895
222.5000	-21.9591	2.3829
222.0000	-22.5057	2.39672
221.5000	-23.0609	2.41048
221.0000	-23.6458	2.42418
220.5000	-24.2108	2.43786
220.0000	-24.7633	2.45158
219.5000	-25.3209	2.46537
219.0000	-25.7581	2.47932
218.5000	-26.1783	2.49341
218.0000	-26.5984	2.50704
217.5000	-26.7726	2.52086
217.0000	-26.7891	2.53503
216.5000	-26.7084	2.54963
216.0000	-26.5803	2.5648
215.5000	-26.4722	2.58062
215.0000	-26.372	2.59716
214.5000	-26.0963	2.61457
214.0000	-25.8348	2.63295
213.5000	-25.4672	2.65242
213.0000	-24.9165	2.67318
212.5000	-24.4688	2.69532
212.0000	-23.7933	2.71904
211.5000	-23.0228	2.74461
211.0000	-22.2755	2.77236
210.5000	-21.4879	2.80255
210.0000	-20.6143	2.83553
209.5000	-19.537	2.87156
209.0000	-18.493	2.91101
208.5000	-17.3012	2.95433
208.0000	-15.628	3.00195
207.5000	-14.1533	3.05442
207.0000	-12.4499	3.11228
206.5000	-10.6267	3.17602
206.0000	-9.0587	3.24653
205.5000	-7.30916	3.32455
205.0000	-5.42227	3.41104
204.5000	-3.21799	3.50695
204.0000	-0.696404	3.60692
203.5000	2.16936	3.70997
203.0000	4.36622	3.82682
202.5000	7.01633	3.95746
202.0000	9.16206	4.10088
201.5000	9.13491	4.25379
201.0000	12.1056	4.40889
200.5000	11.5963	4.55846
200.0000	9.40742	4.70152
199.5000	4.4341	4.83704
199.0000	1.45116	4.96411
198.5000	1.88137	5.08158
198.0000	2.94887	5.18782
197.5000	1.19029	5.28118
197.0000	1.01297	5.35992
196.5000	2.14199	5.42206
196.0000	0.645527	5.46669
195.5000	-0.0223373	5.49402
195.0000	-2.47874	5.50603
194.5000	-3.5112	5.50763
194.0000	-6.92847	5.50759
193.5000	-8.44179	5.50756
193.0000	-2.19598	5.50771
192.5000	3.87951	5.50784
192.0000	1.30932	5.5078
191.5000	-1.81983	5.50774
191.0000	-4.53955	5.50769
190.5000	-6.11438	5.50767
190.0000	-8.78207	5.50765

##### Extended Information
[Comments]
Sample name	D27 40C
Comment
User
Division
Company	UB

[Detailed Information]
Creation date	30/03/2022 12:04

Data array type	Linear data array * 2
Horizontal axis	Wavelength [nm]
Vertical axis(1)	CD [mdeg]
Vertical axis(2)	Abs
Start	250 nm
End	190 nm
Data interval	0.5 nm
Data points	121     

[Measurement Information]
Instrument Name	J-815
Model Name	J-815
Serial No.	A009761168

Accessory	CDF-426S
Accessory S/N	A001861183
  Temperature	40.01 C
  Control Sonsor	Holder
  Monitor Sensor	Holder
  Start Mode	Start immediately
  Cell Length	10 mm

Measurement date	30/03/2022 12:04

Photometric Mode	CD, Abs
Measure Range	250 - 190 nm
Data pitch	0.5 nm
Sensitivity	Standard
D.I.T.	4 sec
Bandwidth	1.00 nm
Start Mode	Immediately
Scanning Speed	100 nm/min
Baseline Correction	None
Shutter Control	Auto
CD Detector	PMT
PMT Voltage	Auto
Accumulations	2
