# Supplementary material for: Single-chain dimers from de novo immunoglobulins as robust scaffolds for multiple binding loops
Source: Nat Commun. 2023 Sep 23;14:5939. doi: 10.1038/s41467-023-41717-5 (PMC10517939; doi:10.1038/s41467-023-41717-5)
Supplement: Supplementary file 6 — Source data [file 41467_2023_41717_MOESM6_ESM.zip › SuppFig3h_60.txt]

TITLE	D27 60C
DATA TYPE	
ORIGIN	JASCO
OWNER	
DATE	22/03/30
TIME	12:07:51
SPECTROMETER/DATA SYSTEM	
LOCALE	1034
RESOLUTION	
DELTAX	-0.5
XUNITS	NANOMETERS
YUNITS	CD [mdeg]
Y2UNITS	ABSORBANCE
FIRSTX	  250.0000
LASTX	  190.0000
NPOINTS	     121
FIRSTY	     0.26729
MAXY	    15.35987
MINY	   -26.04626
XYDATA
250.0000	0.267289	1.77869
249.5000	0.258384	1.7832
249.0000	0.264655	1.78783
248.5000	0.237592	1.79253
248.0000	0.208693	1.79731
247.5000	0.206254	1.80215
247.0000	0.182446	1.80708
246.5000	0.151485	1.81213
246.0000	0.143373	1.81729
245.5000	0.1006	1.82259
245.0000	0.00175476	1.8281
244.5000	-0.0635922	1.83383
244.0000	-0.182405	1.83978
243.5000	-0.321292	1.84601
243.0000	-0.437654	1.85252
242.5000	-0.54755	1.85927
242.0000	-0.631968	1.86631
241.5000	-0.763914	1.87369
241.0000	-0.916788	1.88143
240.5000	-1.12192	1.88955
240.0000	-1.3947	1.89806
239.5000	-1.65318	1.90698
239.0000	-1.86991	1.91633
238.5000	-2.11503	1.92612
238.0000	-2.47387	1.93633
237.5000	-2.86793	1.947
237.0000	-3.18909	1.95817
236.5000	-3.53476	1.96982
236.0000	-3.92165	1.98197
235.5000	-4.31554	1.99463
235.0000	-4.83118	2.00773
234.5000	-5.28922	2.02133
234.0000	-5.74879	2.03545
233.5000	-6.30255	2.05
233.0000	-6.7977	2.06489
232.5000	-7.29668	2.08006
232.0000	-7.92982	2.09565
231.5000	-8.43497	2.1117
231.0000	-9.01057	2.12805
230.5000	-9.57707	2.14456
230.0000	-10.208	2.16111
229.5000	-10.9224	2.17764
229.0000	-11.673	2.19409
228.5000	-12.3922	2.21045
228.0000	-13.0754	2.22668
227.5000	-13.8782	2.24267
227.0000	-14.6272	2.25842
226.5000	-15.3802	2.27398
226.0000	-16.2668	2.28939
225.5000	-17.0456	2.30454
225.0000	-17.8434	2.31928
224.5000	-18.5987	2.33369
224.0000	-19.407	2.34786
223.5000	-20.2593	2.36185
223.0000	-21.0209	2.37572
222.5000	-21.7434	2.38944
222.0000	-22.4825	2.40304
221.5000	-23.1867	2.41659
221.0000	-23.7913	2.43012
220.5000	-24.2494	2.44366
220.0000	-24.7164	2.45727
219.5000	-25.0619	2.47102
219.0000	-25.3624	2.48495
218.5000	-25.6636	2.49889
218.0000	-25.8731	2.51253
217.5000	-25.9997	2.52655
217.0000	-26.0463	2.54102
216.5000	-25.9595	2.556
216.0000	-25.8929	2.57168
215.5000	-25.6776	2.58817
215.0000	-25.4094	2.60556
214.5000	-25.1282	2.62402
214.0000	-24.8087	2.64368
213.5000	-24.2569	2.66476
213.0000	-23.7459	2.68743
212.5000	-23.2728	2.71192
212.0000	-22.7794	2.73843
211.5000	-22.11	2.76738
211.0000	-21.4873	2.79925
210.5000	-20.5746	2.83438
210.0000	-19.7666	2.87327
209.5000	-18.822	2.91639
209.0000	-17.6673	2.96431
208.5000	-16.2852	3.01775
208.0000	-14.6929	3.07741
207.5000	-12.8626	3.14428
207.0000	-11.4204	3.21921
206.5000	-9.82747	3.30319
206.0000	-8.07453	3.39765
205.5000	-5.81724	3.50386
205.0000	-3.55896	3.61542
204.5000	-1.49099	3.73248
204.0000	0.0816631	3.86555
203.5000	1.87017	4.01366
203.0000	3.94307	4.17317
202.5000	4.68642	4.33546
202.0000	5.38734	4.49246
201.5000	7.27396	4.64319
201.0000	4.79675	4.78645
200.5000	6.4175	4.92137
200.0000	7.4753	5.04666
199.5000	9.19322	5.1607
199.0000	11.8369	5.26157
198.5000	11.1776	5.34721
198.0000	12.8374	5.41528
197.5000	14.2462	5.46426
197.0000	13.1667	5.49394
196.5000	11.8933	5.50653
196.0000	14.2845	5.50806
195.5000	12.4107	5.508
195.0000	10.162	5.50796
194.5000	12.5684	5.50799
194.0000	15.3599	5.50806
193.5000	14.097	5.50805
193.0000	14.0309	5.50806
192.5000	5.98279	5.50792
192.0000	5.48718	5.50791
191.5000	5.58249	5.50791
191.0000	6.08631	5.5079
190.5000	7.21983	5.50792
190.0000	9.26828	5.50795

##### Extended Information
[Comments]
Sample name	D27 60C
Comment
User
Division
Company	UB

[Detailed Information]
Creation date	30/03/2022 12:07

Data array type	Linear data array * 2
Horizontal axis	Wavelength [nm]
Vertical axis(1)	CD [mdeg]
Vertical axis(2)	Abs
Start	250 nm
End	190 nm
Data interval	0.5 nm
Data points	121     

[Measurement Information]
Instrument Name	J-815
Model Name	J-815
Serial No.	A009761168

Accessory	CDF-426S
Accessory S/N	A001861183
  Temperature	59.98 C
  Control Sonsor	Holder
  Monitor Sensor	Holder
  Start Mode	Start immediately
  Cell Length	10 mm

Measurement date	30/03/2022 12:07

Photometric Mode	CD, Abs
Measure Range	250 - 190 nm
Data pitch	0.5 nm
Sensitivity	Standard
D.I.T.	4 sec
Bandwidth	1.00 nm
Start Mode	Immediately
Scanning Speed	100 nm/min
Baseline Correction	None
Shutter Control	Auto
CD Detector	PMT
PMT Voltage	Auto
Accumulations	2
