# Supplementary material for: Single-chain dimers from de novo immunoglobulins as robust scaffolds for multiple binding loops
Source: Nat Commun. 2023 Sep 23;14:5939. doi: 10.1038/s41467-023-41717-5 (PMC10517939; doi:10.1038/s41467-023-41717-5)
Supplement: Supplementary file 6 — Source data [file 41467_2023_41717_MOESM6_ESM.zip › SuppFig3h_90.txt]

250.0000	0.249049	1.77469
249.5000	0.223346	1.77909
249.0000	0.163123	1.78363
248.5000	0.135718	1.78823
248.0000	0.140482	1.79289
247.5000	0.21279	1.79763
247.0000	0.181795	1.80243
246.5000	0.0835941	1.80731
246.0000	-0.012487	1.81233
245.5000	-0.0967705	1.81748
245.0000	-0.21458	1.82294
244.5000	-0.347111	1.82865
244.0000	-0.474838	1.83459
243.5000	-0.562785	1.84083
243.0000	-0.712874	1.84733
242.5000	-0.854584	1.8541
242.0000	-0.975021	1.86119
241.5000	-1.13119	1.86861
241.0000	-1.38862	1.87641
240.5000	-1.61397	1.88465
240.0000	-1.78534	1.89331
239.5000	-1.99106	1.90241
239.0000	-2.24629	1.91193
238.5000	-2.53859	1.92192
238.0000	-2.797	1.93236
237.5000	-3.06227	1.94327
237.0000	-3.39169	1.95468
236.5000	-3.72183	1.96661
236.0000	-4.08411	1.97902
235.5000	-4.46347	1.99191
235.0000	-4.84272	2.00527
234.5000	-5.27861	2.0191
234.0000	-5.75097	2.03341
233.5000	-6.26039	2.04815
233.0000	-6.78334	2.06318
232.5000	-7.24376	2.07846
232.0000	-7.78732	2.09411
231.5000	-8.35139	2.11017
231.0000	-8.90478	2.1265
230.5000	-9.45099	2.14297
230.0000	-10.0791	2.15944
229.5000	-10.746	2.17587
229.0000	-11.5553	2.19221
228.5000	-12.2657	2.20845
228.0000	-12.9442	2.22455
227.5000	-13.654	2.24041
227.0000	-14.4077	2.25603
226.5000	-15.0866	2.27147
226.0000	-15.7918	2.28678
225.5000	-16.5077	2.30186
225.0000	-17.1549	2.31657
224.5000	-17.8801	2.33098
224.0000	-18.6306	2.34517
223.5000	-19.3134	2.35924
223.0000	-20.0004	2.37323
222.5000	-20.4592	2.38713
222.0000	-20.985	2.40097
221.5000	-21.6645	2.41485
221.0000	-22.2385	2.42879
220.5000	-22.7356	2.44286
220.0000	-23.1451	2.45712
219.5000	-23.5636	2.47167
219.0000	-23.9939	2.48658
218.5000	-24.3532	2.50154
218.0000	-24.5437	2.51652
217.5000	-24.6025	2.53214
217.0000	-24.6386	2.54853
216.5000	-24.5842	2.56584
216.0000	-24.4841	2.58426
215.5000	-24.3318	2.60402
215.0000	-24.0236	2.62533
214.5000	-23.686	2.64848
214.0000	-23.2752	2.67376
213.5000	-22.8766	2.70151
213.0000	-22.3971	2.73216
212.5000	-21.7074	2.76615
212.0000	-21.1001	2.80402
211.5000	-20.4921	2.84649
211.0000	-19.9151	2.89453
210.5000	-19.2148	2.94881
210.0000	-18.2764	3.01047
209.5000	-17.4446	3.08057
209.0000	-16.4551	3.16034
208.5000	-15.5664	3.25121
208.0000	-14.5598	3.3546
207.5000	-13.1413	3.47216
207.0000	-11.016	3.59979
206.5000	-10.0495	3.72976
206.0000	-8.79245	3.8772
205.5000	-7.0683	4.03914
205.0000	-4.05416	4.20908
204.5000	-1.88965	4.37552
204.0000	-1.0031	4.53603
203.5000	1.70698	4.68962
203.0000	4.50369	4.83516
202.5000	6.34807	4.97129
202.0000	8.55127	5.09639
201.5000	11.6811	5.20866
201.0000	11.6292	5.30561
200.5000	14.0932	5.38505
200.0000	15.2599	5.44494
199.5000	14.0084	5.48405
199.0000	11.447	5.50366
198.5000	10.5816	5.50823
198.0000	12.4845	5.50825
197.5000	10.7277	5.50821
197.0000	9.82009	5.50821
196.5000	6.43134	5.50814
196.0000	0.608532	5.50803
195.5000	-0.960063	5.508
195.0000	-6.4719	5.50791
194.5000	-4.46294	5.50795
194.0000	-10.3193	5.50785
193.5000	-10.796	5.50783
193.0000	-12.2909	5.50782
192.5000	-11.4156	5.50783
192.0000	-10.4725	5.50785
191.5000	-9.99068	5.50784
191.0000	-11.7749	5.5078
190.5000	-12.3089	5.5078
190.0000	-11.2423	5.50784
