# Supplementary material for: Single-chain dimers from de novo immunoglobulins as robust scaffolds for multiple binding loops
Source: Nat Commun. 2023 Sep 23;14:5939. doi: 10.1038/s41467-023-41717-5 (PMC10517939; doi:10.1038/s41467-023-41717-5)
Supplement: Supplementary file 6 — Source data [file 41467_2023_41717_MOESM6_ESM.zip › SuppFig4b.txt]

5.01	-0.81
5.03	-0.81
5.05	-0.80
5.07	-0.77
5.08	-0.76
5.10	-0.77
5.12	-0.79
5.14	-0.83
5.16	-0.83
5.18	-0.85
5.20	-0.84
5.21	-0.84
5.23	-0.84
5.25	-0.84
5.27	-0.85
5.29	-0.85
5.31	-0.84
5.32	-0.85
5.34	-0.86
5.36	-0.85
5.38	-0.85
5.40	-0.83
5.42	-0.83
5.44	-0.83
5.45	-0.83
5.47	-0.82
5.49	-0.83
5.51	-0.84
5.53	-0.86
5.55	-0.86
5.57	-0.85
5.58	-0.86
5.60	-0.86
5.62	-0.87
5.64	-0.88
5.66	-0.88
5.68	-0.88
5.69	-0.90
5.71	-0.90
5.73	-0.91
5.75	-0.91
5.77	-0.91
5.79	-0.89
5.81	-0.86
5.82	-0.84
5.84	-0.83
5.86	-0.84
5.88	-0.86
5.90	-0.89
5.92	-0.92
5.94	-0.94
5.95	-0.94
5.97	-0.92
5.99	-0.90
6.01	-0.92
6.03	-0.93
6.05	-0.94
6.07	-0.93
6.08	-0.90
6.10	-0.88
6.12	-0.88
6.14	-0.87
6.16	-0.85
6.18	-0.82
6.19	-0.78
6.21	-0.78
6.23	-0.79
6.25	-0.85
6.27	-0.89
6.29	-0.89
6.31	-0.88
6.32	-0.86
6.34	-0.85
6.36	-0.88
6.38	-0.89
6.40	-0.90
6.42	-0.90
6.44	-0.89
6.45	-0.89
6.47	-0.91
6.49	-0.89
6.51	-0.88
6.53	-0.87
6.55	-0.88
6.56	-0.92
6.58	-0.95
6.60	-0.99
6.62	-1.00
6.64	-1.00
6.66	-1.00
6.68	-0.98
6.69	-0.97
6.71	-0.95
6.73	-0.92
6.75	-0.92
6.77	-0.91
6.79	-0.89
6.81	-0.86
6.82	-0.83
6.84	-0.80
6.86	-0.76
6.88	-0.74
6.90	-0.69
6.92	-0.66
6.93	-0.61
6.95	-0.55
6.97	-0.46
6.99	-0.40
7.01	-0.31
7.03	-0.22
7.05	-0.15
7.06	-0.04
7.08	0.09
7.10	0.25
7.12	0.41
7.14	0.59
7.16	0.72
7.18	0.88
7.19	1.02
7.21	1.18
7.23	1.34
7.25	1.52
7.27	1.66
7.29	1.84
7.31	1.99
7.32	2.13
7.34	2.30
7.36	2.44
7.38	2.63
7.40	2.81
7.42	3.01
7.43	3.19
7.45	3.41
7.47	3.59
7.49	3.82
7.51	4.01
7.53	4.26
7.55	4.56
7.56	4.93
7.58	5.36
7.60	5.77
7.62	6.24
7.64	6.65
7.66	7.12
7.68	7.58
7.69	8.08
7.71	8.47
7.73	8.87
7.75	9.11
7.77	9.33
7.79	9.48
7.80	9.54
7.82	9.53
7.84	9.46
7.86	9.30
7.88	9.18
7.90	8.96
7.92	8.77
7.93	8.53
7.95	8.33
7.97	8.18
7.99	8.05
8.01	7.98
8.03	7.94
8.05	7.93
8.06	7.98
8.08	8.05
8.10	8.14
8.12	8.25
8.14	8.38
8.16	8.50
8.17	8.67
8.19	8.79
8.21	8.92
8.23	9.02
8.25	9.10
8.27	9.16
8.29	9.20
8.30	9.20
8.32	9.17
8.34	9.08
8.36	8.99
8.38	8.84
8.40	8.73
8.42	8.58
8.43	8.44
8.45	8.26
8.47	8.09
8.49	7.92
8.51	7.76
8.53	7.61
8.54	7.48
8.56	7.34
8.58	7.24
8.60	7.16
8.62	7.15
8.64	7.18
8.66	7.26
8.67	7.35
8.69	7.51
8.71	7.66
8.73	7.89
8.75	8.10
8.77	8.31
8.79	8.48
8.80	8.58
8.82	8.68
8.84	8.70
8.86	8.72
8.88	8.68
8.90	8.59
8.92	8.47
8.93	8.31
8.95	8.13
8.97	7.90
8.99	7.68
9.01	7.39
9.03	7.15
9.04	6.93
9.06	6.72
9.08	6.55
9.10	6.35
9.12	6.19
9.14	6.00
9.16	5.86
9.17	5.71
9.19	5.60
9.21	5.46
9.23	5.37
9.25	5.25
9.27	5.16
9.29	5.12
9.30	5.08
9.32	5.07
9.34	5.04
9.36	5.03
9.38	5.17
9.40	5.88
9.41	5.94
9.43	5.97
9.45	5.60
9.47	5.11
9.49	5.14
9.51	5.21
9.53	5.34
9.54	5.52
9.56	5.74
9.58	6.00
9.60	6.24
9.62	6.54
9.64	6.81
9.66	7.12
9.67	7.41
9.69	7.80
9.71	8.14
9.73	8.55
9.75	8.91
9.77	9.31
9.78	9.72
9.80	10.07
9.82	10.37
9.84	10.55
9.86	10.71
9.88	10.84
9.90	10.92
9.91	10.92
9.93	10.85
9.95	10.73
9.97	10.52
9.99	10.29
10.01	9.97
10.03	9.62
10.04	9.26
10.06	8.81
10.08	8.38
10.10	7.87
10.12	7.42
10.14	6.96
10.16	6.57
10.17	6.16
10.19	5.81
10.21	5.40
10.23	5.06
10.25	4.73
10.27	4.45
10.28	4.19
10.30	3.91
10.32	3.69
10.34	3.45
10.36	3.30
10.38	3.16
10.40	3.04
10.41	2.94
10.43	2.84
10.45	2.77
10.47	2.71
10.49	2.63
10.51	2.58
10.53	2.56
10.54	2.58
10.56	2.66
10.58	2.75
10.60	2.84
10.62	2.99
10.64	3.15
10.65	3.40
10.67	3.65
10.69	4.00
10.71	4.34
10.73	4.74
10.75	5.13
10.77	5.55
10.78	5.98
10.80	6.38
10.82	6.85
10.84	7.25
10.86	7.68
10.88	8.01
10.90	8.31
10.91	8.51
10.93	8.65
10.95	8.72
10.97	8.72
10.99	8.66
11.01	8.48
11.02	8.25
11.04	7.96
11.06	7.63
11.08	7.32
11.10	6.93
11.12	6.61
11.14	6.25
11.15	5.94
11.17	5.61
11.19	5.33
11.21	5.01
11.23	4.75
11.25	4.50
11.27	4.30
11.28	4.13
11.30	3.95
11.32	3.77
11.34	3.62
11.36	3.48
11.38	3.33
11.40	3.18
11.41	3.03
11.43	2.90
11.45	2.76
11.47	2.61
11.49	2.46
11.51	2.31
11.52	2.21
11.54	2.08
11.56	1.99
11.58	1.86
11.60	1.77
11.62	1.66
11.64	1.56
11.65	1.47
11.67	1.40
11.69	1.35
11.71	1.27
11.73	1.19
11.75	1.14
11.77	1.11
11.78	1.09
11.80	1.05
11.82	1.01
11.84	0.96
11.86	0.97
11.88	0.95
11.89	0.92
11.91	0.92
11.93	0.90
11.95	0.90
11.97	0.92
11.99	0.91
12.01	0.90
12.02	0.90
12.04	0.90
12.06	0.92
12.08	0.93
12.10	0.93
12.12	0.93
12.14	0.94
12.15	0.95
12.17	0.94
12.19	0.98
12.21	0.99
12.23	1.01
12.25	1.05
12.26	1.06
12.28	1.09
12.30	1.15
12.32	1.16
12.34	1.22
12.36	1.30
12.38	1.36
12.39	1.43
12.41	1.48
12.43	1.51
12.45	1.57
12.47	1.69
12.49	1.78
12.51	1.86
12.52	1.92
12.54	1.98
12.56	2.06
12.58	2.18
12.60	2.30
12.62	2.48
12.64	2.65
12.65	2.85
12.67	3.04
12.69	3.27
12.71	3.48
12.73	3.79
12.75	4.11
12.76	4.56
12.78	5.12
12.80	5.72
12.82	6.52
12.84	7.37
12.86	8.65
12.88	10.17
12.89	12.46
12.91	15.18
12.93	19.57
12.95	24.72
12.97	33.66
12.99	44.72
13.01	59.70
13.02	78.62
13.04	99.94
13.06	126.02
13.08	151.57
13.10	181.09
13.12	208.38
13.13	240.74
13.15	269.47
13.17	305.97
13.19	337.90
13.21	378.89
13.23	417.49
13.25	459.28
13.26	501.40
13.28	541.61
13.30	582.14
13.32	617.45
13.34	651.47
13.36	676.05
13.38	699.72
13.39	713.93
13.41	724.09
13.43	727.15
13.45	724.27
13.47	716.01
13.49	702.09
13.50	684.55
13.52	662.49
13.54	636.56
13.56	610.00
13.58	577.65
13.60	549.49
13.62	514.51
13.63	484.18
13.65	449.18
13.67	418.75
13.69	385.23
13.71	355.26
13.73	323.94
13.75	296.48
13.76	269.28
13.78	243.35
13.80	220.75
13.82	197.16
13.84	179.28
13.86	159.46
13.88	143.59
13.89	127.51
13.91	114.56
13.93	101.52
13.95	90.96
13.97	80.32
13.99	71.71
14.00	63.71
14.02	56.33
14.04	50.29
14.06	44.19
14.08	39.54
14.10	34.83
14.12	31.14
14.13	27.45
14.15	24.53
14.17	21.51
14.19	19.25
14.21	16.90
14.23	15.04
14.25	13.33
14.26	11.78
14.28	10.48
14.30	9.20
14.32	8.17
14.34	7.16
14.36	6.40
14.37	5.64
14.39	5.06
14.41	4.44
14.43	3.98
14.45	3.50
14.47	3.12
14.49	2.76
14.50	2.44
14.52	2.17
14.54	1.92
14.56	1.72
14.58	1.53
14.60	1.37
14.62	1.19
14.63	1.05
14.65	0.93
14.67	0.83
14.69	0.71
14.71	0.60
14.73	0.49
14.74	0.38
14.76	0.32
14.78	0.27
14.80	0.21
14.82	0.17
14.84	0.15
14.86	0.13
14.87	0.09
14.89	0.04
14.91	-0.01
14.93	-0.07
14.95	-0.10
14.97	-0.13
14.99	-0.17
15.00	-0.19
15.02	-0.23
15.04	-0.26
15.06	-0.27
15.08	-0.29
15.10	-0.29
15.12	-0.30
15.13	-0.33
15.15	-0.34
15.17	-0.36
15.19	-0.39
15.21	-0.40
15.23	-0.44
15.24	-0.47
15.26	-0.49
15.28	-0.48
15.30	-0.47
15.32	-0.47
15.34	-0.47
15.36	-0.48
15.37	-0.51
15.39	-0.52
15.41	-0.57
15.43	-0.59
15.45	-0.62
15.47	-0.62
15.49	-0.62
15.50	-0.61
15.52	-0.61
15.54	-0.63
15.56	-0.62
15.58	-0.59
15.60	-0.59
15.61	-0.61
15.63	-0.65
15.65	-0.68
15.67	-0.71
15.69	-0.70
15.71	-0.68
15.73	-0.68
15.74	-0.68
15.76	-0.70
15.78	-0.75
15.80	-0.76
15.82	-0.77
15.84	-0.78
15.86	-0.78
15.87	-0.79
15.89	-0.78
15.91	-0.76
15.93	-0.77
15.95	-0.76
15.97	-0.77
15.98	-0.79
16.00	-0.82
16.02	-0.84
16.04	-0.86
16.06	-0.84
16.08	-0.82
16.10	-0.80
16.11	-0.81
16.13	-0.84
16.15	-0.84
16.17	-0.87
16.19	-0.85
16.21	-0.85
16.23	-0.88
16.24	-0.90
16.26	-0.90
16.28	-0.89
16.30	-0.88
16.32	-0.89
16.34	-0.90
16.35	-0.90
16.37	-0.90
16.39	-0.92
16.41	-0.95
16.43	-0.96
16.45	-0.96
16.47	-0.94
16.48	-0.93
16.50	-0.93
16.52	-0.91
16.54	-0.89
16.56	-0.87
16.58	-0.87
16.60	-0.88
16.61	-0.90
16.63	-0.93
16.65	-0.94
16.67	-0.95
16.69	-0.96
16.71	-0.95
16.73	-0.93
16.74	-0.93
16.76	-0.92
16.78	-0.93
16.80	-0.93
16.82	-0.93
16.84	-0.91
16.85	-0.90
16.87	-0.89
16.89	-0.88
16.91	-0.90
16.93	-0.90
16.95	-0.88
16.97	-0.87
16.98	-0.88
17.00	-0.89
17.02	-0.89
17.04	-0.88
17.06	-0.84
17.08	-0.83
17.10	-0.83
17.11	-0.86
17.13	-0.87
17.15	-0.87
17.17	-0.84
17.19	-0.81
17.21	-0.77
17.22	-0.78
17.24	-0.75
17.26	-0.74
17.28	-0.74
17.30	-0.73
17.32	-0.76
17.34	-0.76
17.35	-0.77
17.37	-0.79
17.39	-0.77
17.41	-0.75
17.43	-0.69
17.45	-0.67
17.47	-0.66
17.48	-0.62
17.50	-0.59
17.52	-0.54
17.54	-0.51
17.56	-0.54
17.58	-0.53
17.59	-0.53
17.61	-0.51
17.63	-0.50
17.65	-0.49
17.67	-0.48
17.69	-0.45
17.71	-0.42
17.72	-0.41
17.74	-0.40
17.76	-0.41
17.78	-0.41
17.80	-0.41
17.82	-0.41
17.84	-0.39
17.85	-0.36
17.87	-0.34
17.89	-0.33
17.91	-0.32
17.93	-0.33
17.95	-0.32
17.97	-0.31
17.98	-0.30
18.00	-0.28
18.02	-0.30
18.04	-0.31
18.06	-0.27
18.08	-0.24
18.09	-0.22
18.11	-0.20
18.13	-0.24
18.15	-0.22
18.17	-0.24
18.19	-0.25
18.21	-0.25
18.22	-0.25
18.24	-0.22
18.26	-0.19
18.28	-0.17
18.30	-0.13
18.32	-0.11
18.34	-0.08
18.35	-0.07
18.37	-0.06
18.39	-0.04
18.41	-0.05
18.43	-0.06
18.45	-0.05
18.46	-0.05
18.48	-0.01
18.50	0.01
18.52	0.04
18.54	0.06
18.56	0.06
18.58	0.09
18.59	0.10
18.61	0.12
18.63	0.13
18.65	0.12
18.67	0.12
18.69	0.11
18.71	0.11
18.72	0.12
18.74	0.11
18.76	0.12
18.78	0.09
18.80	0.09
18.82	0.08
18.83	0.07
18.85	0.08
18.87	0.08
18.89	0.10
18.91	0.11
18.93	0.16
18.95	0.20
18.96	0.22
18.98	0.23
19.00	0.22
19.02	0.23
19.04	0.26
19.06	0.30
19.08	0.33
19.09	0.37
19.11	0.43
19.13	0.50
19.15	0.55
19.17	0.59
19.19	0.60
19.21	0.63
19.22	0.68
19.24	0.74
19.26	0.77
19.28	0.80
19.30	0.84
19.32	0.84
19.33	0.86
19.35	0.89
19.37	0.93
19.39	0.99
19.41	1.07
19.43	1.09
19.45	1.10
19.46	1.09
19.48	1.06
19.50	1.02
19.52	0.99
19.54	0.94
19.56	0.88
19.58	0.81
19.59	0.71
19.61	0.59
19.63	0.44
19.65	0.26
19.67	0.06
19.69	-0.15
19.70	-0.34
19.72	-0.55
19.74	-0.72
19.76	-0.84
19.78	-0.96
19.80	-1.02
19.82	-1.08
19.83	-1.09
19.85	-1.05
19.87	-1.00
19.89	-0.94
19.91	-0.90
19.93	-0.84
19.95	-0.77
19.96	-0.68
19.98	-0.60
20.00	-0.56
20.02	-0.54
20.04	-0.52
20.06	-0.52
20.07	-0.51
20.09	-0.50
20.11	-0.51
20.13	-0.51
20.15	-0.51
20.17	-0.50
20.19	-0.49
20.20	-0.50
20.22	-0.50
20.24	-0.50
20.26	-0.48
20.28	-0.49
20.30	-0.51
20.32	-0.52
20.33	-0.53
20.35	-0.52
20.37	-0.53
20.39	-0.52
20.41	-0.52
20.43	-0.53
20.45	-0.55
20.46	-0.54
20.48	-0.52
20.50	-0.50
20.52	-0.48
20.54	-0.47
20.56	-0.49
20.57	-0.48
20.59	-0.50
20.61	-0.50
20.63	-0.50
20.65	-0.50
20.67	-0.50
20.69	-0.52
20.70	-0.52
20.72	-0.53
20.74	-0.56
20.76	-0.58
20.78	-0.59
20.80	-0.57
20.82	-0.55
20.83	-0.56
20.85	-0.59
20.87	-0.64
20.89	-0.66
20.91	-0.68
20.93	-0.70
20.94	-0.71
20.96	-0.76
20.98	-0.77
21.00	-0.77
21.02	-0.76
21.04	-0.77
21.06	-0.78
21.07	-0.77
21.09	-0.76
21.11	-0.71
21.13	-0.69
21.15	-0.68
21.17	-0.66
21.19	-0.66
21.20	-0.63
21.22	-0.61
21.24	-0.60
21.26	-0.59
21.28	-0.60
21.30	-0.61
21.31	-0.62
21.33	-0.63
21.35	-0.64
21.37	-0.64
21.39	-0.67
21.41	-0.71
21.43	-0.75
21.44	-0.82
21.46	-0.86
21.48	-0.91
21.50	-0.95
21.52	-0.97
21.54	-1.00
21.56	-1.02
21.57	-1.04
21.59	-1.06
21.61	-1.08
21.63	-1.08
21.65	-1.09
21.67	-1.07
21.69	-1.06
21.70	-1.04
21.72	-1.03
21.74	-1.03
21.76	-1.03
21.78	-1.02
21.80	-1.00
21.81	-0.99
21.83	-0.99
21.85	-0.97
21.87	-1.01
21.89	-1.02
21.91	-1.06
21.93	-1.09
21.94	-1.10
21.96	-1.13
21.98	-1.17
22.00	-1.17
