# Supplementary material for: Single-chain dimers from de novo immunoglobulins as robust scaffolds for multiple binding loops
Source: Nat Commun. 2023 Sep 23;14:5939. doi: 10.1038/s41467-023-41717-5 (PMC10517939; doi:10.1038/s41467-023-41717-5)
Supplement: Supplementary file 6 — Source data [file 41467_2023_41717_MOESM6_ESM.zip › SuppFig4c.txt]

5.00	-0.49
5.03	-0.52
5.05	-0.51
5.08	-0.52
5.11	-0.49
5.14	-0.46
5.17	-0.48
5.20	-0.51
5.23	-0.58
5.26	-0.58
5.29	-0.60
5.32	-0.62
5.35	-0.63
5.38	-0.66
5.41	-0.67
5.43	-0.65
5.46	-0.68
5.49	-0.68
5.52	-0.67
5.55	-0.68
5.58	-0.72
5.61	-0.73
5.64	-0.71
5.67	-0.67
5.70	-0.65
5.73	-0.67
5.76	-0.68
5.78	-0.72
5.81	-0.73
5.84	-0.70
5.87	-0.69
5.90	-0.72
5.93	-0.72
5.96	-0.75
5.99	-0.73
6.02	-0.77
6.05	-0.77
6.08	-0.75
6.11	-0.72
6.14	-0.71
6.16	-0.68
6.19	-0.66
6.22	-0.69
6.25	-0.72
6.28	-0.78
6.31	-0.81
6.34	-0.78
6.37	-0.70
6.40	-0.59
6.43	-0.52
6.46	-0.54
6.49	-0.57
6.52	-0.55
6.54	-0.48
6.57	-0.50
6.60	-0.48
6.63	-0.45
6.66	-0.44
6.69	-0.45
6.72	-0.44
6.75	-0.40
6.78	-0.37
6.81	-0.39
6.84	-0.32
6.87	-0.22
6.90	-0.22
6.92	-0.27
6.95	-0.28
6.98	-0.23
7.01	-0.20
7.04	-0.17
7.07	-0.17
7.10	-0.13
7.13	-0.11
7.16	-0.11
7.19	-0.10
7.22	-0.13
7.25	-0.14
7.27	-0.16
7.30	-0.18
7.33	-0.21
7.36	-0.18
7.39	-0.19
7.42	-0.22
7.45	-0.25
7.48	-0.25
7.51	-0.25
7.54	-0.26
7.57	-0.27
7.60	-0.23
7.63	-0.19
7.65	-0.20
7.68	-0.21
7.71	-0.22
7.74	-0.14
7.77	-0.07
7.80	-0.07
7.83	-0.02
7.86	0.02
7.89	0.11
7.92	0.17
7.95	0.24
7.98	0.35
8.01	0.49
8.03	0.67
8.06	0.83
8.09	0.94
8.12	1.06
8.15	1.11
8.18	1.15
8.21	1.20
8.24	1.26
8.27	1.30
8.30	1.36
8.33	1.32
8.36	1.30
8.39	1.26
8.41	1.18
8.44	1.11
8.47	1.04
8.50	0.98
8.53	0.91
8.56	0.79
8.59	0.75
8.62	0.77
8.65	0.79
8.68	0.83
8.71	0.83
8.74	0.84
8.76	0.86
8.79	0.87
8.82	0.88
8.85	0.91
8.88	0.98
8.91	1.03
8.94	1.05
8.97	1.08
9.00	1.13
9.03	1.20
9.06	1.22
9.09	1.26
9.12	1.34
9.14	1.42
9.17	1.48
9.20	1.49
9.23	1.54
9.26	1.66
9.29	1.73
9.32	1.77
9.35	1.79
9.38	1.89
9.41	2.00
9.44	2.09
9.47	2.16
9.50	2.33
9.52	2.45
9.55	2.58
9.58	2.77
9.61	3.03
9.64	3.28
9.67	3.59
9.70	3.89
9.73	4.07
9.76	4.22
9.79	4.37
9.82	4.50
9.85	4.61
9.88	4.69
9.90	4.65
9.93	4.59
9.96	4.57
9.99	4.50
10.02	4.40
10.05	4.28
10.08	4.17
10.11	4.10
10.14	4.00
10.17	3.94
10.20	3.91
10.23	3.93
10.25	4.20
10.28	4.46
10.31	4.76
10.34	5.22
10.37	5.93
10.40	6.75
10.43	7.72
10.46	9.06
10.49	10.45
10.52	11.98
10.55	13.70
10.58	15.58
10.61	17.33
10.63	19.00
10.66	20.69
10.69	22.19
10.72	23.44
10.75	24.44
10.78	25.20
10.81	25.68
10.84	25.86
10.87	25.78
10.90	25.42
10.93	24.84
10.96	23.96
10.99	22.92
11.01	21.76
11.04	20.58
11.07	19.33
11.10	17.96
11.13	16.68
11.16	15.49
11.19	14.36
11.22	13.27
11.25	12.35
11.28	11.60
11.31	10.97
11.34	10.51
11.37	10.16
11.39	9.88
11.42	9.69
11.45	9.60
11.48	9.56
11.51	9.58
11.54	9.68
11.57	9.92
11.60	10.20
11.63	10.53
11.66	10.89
11.69	11.33
11.72	11.89
11.75	12.54
11.77	13.27
11.80	14.11
11.83	15.05
11.86	16.24
11.89	17.49
11.92	18.96
11.95	20.78
11.98	23.02
12.01	25.51
12.04	28.68
12.07	32.87
12.10	38.53
12.12	45.39
12.15	54.41
12.18	67.41
12.21	84.67
12.24	108.67
12.27	141.63
12.30	193.07
12.33	255.81
12.36	335.03
12.39	439.21
12.42	579.85
12.45	763.57
12.48	1011.16
12.50	1352.68
12.53	1754.73
12.56	2120.30
12.59	2393.27
12.62	2534.74
12.65	2593.82
12.68	2637.50
12.71	2670.98
12.74	2640.24
12.77	2608.59
12.80	2604.33
12.83	2612.80
12.86	2625.16
12.88	2643.02
12.91	2692.57
12.94	2748.83
12.97	2707.74
13.00	2677.92
13.03	2651.96
13.06	2629.78
13.09	2578.07
13.12	2534.43
13.15	2466.26
13.18	2358.27
13.21	2236.12
13.24	2095.41
13.26	1930.62
13.29	1757.43
13.32	1593.59
13.35	1434.03
13.38	1260.74
13.41	1114.54
13.44	979.35
13.47	853.38
13.50	733.09
13.53	632.86
13.56	546.74
13.59	466.89
13.61	397.91
13.64	342.46
13.67	294.65
13.70	252.60
13.73	218.54
13.76	191.12
13.79	167.74
13.82	146.24
13.85	130.06
13.88	115.76
13.91	103.32
13.94	92.20
13.97	83.08
13.99	75.10
14.02	67.44
14.05	60.93
14.08	55.26
14.11	50.21
14.14	45.29
14.17	41.15
14.20	37.62
14.23	34.26
14.26	31.08
14.29	28.46
14.32	26.05
14.35	23.84
14.37	21.77
14.40	20.02
14.43	18.41
14.46	16.82
14.49	15.51
14.52	14.29
14.55	13.22
14.58	12.26
14.61	11.51
14.64	10.82
14.67	10.09
14.70	9.40
14.73	8.76
14.75	8.21
14.78	7.72
14.81	7.25
14.84	6.78
14.87	6.39
14.90	6.11
14.93	5.81
14.96	5.49
14.99	5.18
15.02	4.85
15.05	4.54
15.08	4.29
15.10	4.03
15.13	3.81
15.16	3.64
15.19	3.49
15.22	3.23
15.25	3.05
15.28	2.92
15.31	2.82
15.34	2.66
15.37	2.49
15.40	2.38
15.43	2.32
15.46	2.18
15.48	2.05
15.51	1.99
15.54	1.92
15.57	1.82
15.60	1.75
15.63	1.69
15.66	1.62
15.69	1.52
15.72	1.42
15.75	1.35
15.78	1.28
15.81	1.23
15.84	1.19
15.86	1.12
15.89	1.06
15.92	1.02
15.95	0.99
15.98	1.02
16.01	0.99
16.04	0.94
16.07	0.80
16.10	0.70
16.13	0.70
16.16	0.74
16.19	0.69
16.22	0.69
16.24	0.70
16.27	0.70
16.30	0.69
16.33	0.69
16.36	0.68
16.39	0.61
16.42	0.58
16.45	0.54
16.48	0.50
16.51	0.46
16.54	0.44
16.57	0.45
16.59	0.46
16.62	0.46
16.65	0.41
16.68	0.40
16.71	0.34
16.74	0.25
16.77	0.25
16.80	0.29
16.83	0.24
16.86	0.22
16.89	0.17
16.92	0.15
16.95	0.15
16.97	0.17
17.00	0.13
17.03	0.07
17.06	0.04
17.09	0.03
17.12	-0.03
17.15	0.01
17.18	0.05
17.21	0.06
17.24	0.04
17.27	0.04
17.30	0.04
17.33	-0.02
17.35	-0.06
17.38	-0.08
17.41	-0.12
17.44	-0.13
17.47	-0.13
17.50	-0.15
17.53	-0.17
17.56	-0.17
17.59	-0.16
17.62	-0.14
17.65	-0.16
17.68	-0.17
17.71	-0.24
17.73	-0.31
17.76	-0.30
17.79	-0.30
17.82	-0.29
17.85	-0.27
17.88	-0.20
17.91	-0.17
17.94	-0.21
17.97	-0.25
18.00	-0.22
18.03	-0.18
18.06	-0.21
18.08	-0.21
18.11	-0.23
18.14	-0.25
18.17	-0.29
18.20	-0.29
18.23	-0.28
18.26	-0.33
18.29	-0.34
18.32	-0.39
18.35	-0.43
18.38	-0.48
18.41	-0.51
18.44	-0.53
18.46	-0.53
18.49	-0.55
18.52	-0.59
18.55	-0.59
18.58	-0.61
18.61	-0.67
18.64	-0.69
18.67	-0.67
18.70	-0.67
18.73	-0.62
18.76	-0.64
18.79	-0.71
18.82	-0.79
18.84	-0.78
18.87	-0.74
18.90	-0.69
18.93	-0.67
18.96	-0.63
18.99	-0.59
19.02	-0.61
19.05	-0.56
19.08	-0.50
19.11	-0.40
19.14	-0.38
19.17	-0.49
19.20	-0.52
19.22	-0.53
19.25	-0.57
19.28	-0.65
19.31	-0.72
19.34	-0.80
19.37	-0.89
19.40	-0.92
19.43	-0.98
19.46	-1.08
19.49	-1.10
19.52	-1.00
19.55	-0.97
19.58	-1.00
19.60	-0.99
19.63	-1.04
19.66	-1.08
19.69	-1.03
19.72	-1.02
19.75	-1.06
19.78	-1.07
19.81	-1.07
19.84	-1.11
19.87	-1.13
19.90	-1.05
19.93	-1.06
19.95	-1.10
19.98	-1.10
20.01	-1.11
20.04	-1.19
20.07	-1.24
20.10	-1.22
20.13	-1.19
20.16	-1.19
20.19	-1.19
20.22	-1.21
20.25	-1.22
20.28	-1.26
20.31	-1.23
20.33	-1.17
20.36	-1.14
20.39	-1.14
20.42	-1.13
20.45	-1.16
20.48	-1.15
20.51	-1.11
20.54	-1.09
20.57	-1.12
20.60	-1.11
20.63	-1.08
20.66	-1.08
20.69	-1.08
20.71	-1.10
20.74	-1.08
20.77	-1.07
20.80	-1.07
20.83	-1.05
20.86	-1.06
20.89	-1.08
20.92	-1.12
20.95	-1.04
20.98	-1.04
21.01	-1.06
21.04	-1.05
21.07	-1.05
21.09	-1.05
21.12	-1.04
21.15	-0.99
21.18	-0.92
21.21	-0.92
21.24	-0.92
21.27	-0.96
21.30	-1.00
21.33	-0.98
21.36	-1.01
21.39	-1.05
21.42	-1.09
21.44	-1.15
21.47	-1.14
21.50	-1.11
21.53	-1.16
21.56	-1.20
21.59	-1.19
21.62	-1.21
21.65	-1.27
21.68	-1.33
21.71	-1.32
21.74	-1.32
21.77	-1.32
21.80	-1.32
21.82	-1.32
21.85	-1.32
21.88	-1.29
21.91	-1.29
21.94	-1.30
21.97	-1.30
22.00	-1.29
