# Supplementary material for: Single-chain dimers from de novo immunoglobulins as robust scaffolds for multiple binding loops
Source: Nat Commun. 2023 Sep 23;14:5939. doi: 10.1038/s41467-023-41717-5 (PMC10517939; doi:10.1038/s41467-023-41717-5)
Supplement: Supplementary file 6 — Source data [file 41467_2023_41717_MOESM6_ESM.zip › SuppFig5_scIg12_0M.txt]

TITLE	TC8 
DATA TYPE	
ORIGIN	JASCO
OWNER	
DATE	22/09/29
TIME	12:11:46
SPECTROMETER/DATA SYSTEM	
LOCALE	1034
RESOLUTION	
DELTAX	-0.2
XUNITS	NANOMETERS
YUNITS	CD [mdeg]
Y2UNITS	HT [V]
Y3UNITS	ABSORBANCE
FIRSTX	  250.0000
LASTX	  190.0000
NPOINTS	     301
FIRSTY	     0.12325
MAXY	    29.03532
MINY	   -33.51220
XYDATA
250.0000	0.123247	361.272	1.85952
249.8000	0.219417	361.487	1.86149
249.6000	0.309561	361.7	1.86346
249.4000	0.350365	361.912	1.8654
249.2000	0.383389	362.124	1.86734
249.0000	0.420865	362.335	1.86928
248.8000	0.366106	362.547	1.87122
248.6000	0.270158	362.767	1.87324
248.4000	0.207294	362.981	1.8752
248.2000	0.16227	363.199	1.87719
248.0000	0.116487	363.412	1.87914
247.8000	0.101718	363.622	1.88107
247.6000	-0.00172424	363.836	1.88302
247.4000	-0.0657776	364.047	1.88495
247.2000	-0.0865799	364.272	1.887
247.0000	0.00522308	364.499	1.88907
246.8000	0.0270828	364.733	1.89121
246.6000	-0.0547455	364.972	1.89339
246.4000	-0.187337	365.22	1.89564
246.2000	-0.311018	365.471	1.89793
246.0000	-0.351009	365.733	1.90031
245.8000	-0.412703	365.996	1.9027
245.6000	-0.473517	366.254	1.90505
245.4000	-0.548163	366.513	1.90739
245.2000	-0.60041	366.765	1.90968
245.0000	-0.574358	367.022	1.91201
244.8000	-0.48145	367.28	1.91435
244.6000	-0.383713	367.538	1.91668
244.4000	-0.260536	367.807	1.91912
244.2000	-0.225798	368.074	1.92153
244.0000	-0.248224	368.346	1.92399
243.8000	-0.282495	368.616	1.92643
243.6000	-0.333554	368.901	1.92899
243.4000	-0.287268	369.186	1.93156
243.2000	-0.348714	369.472	1.93414
243.0000	-0.415111	369.763	1.93675
242.8000	-0.46992	370.058	1.93941
242.6000	-0.542336	370.362	1.94214
242.4000	-0.537971	370.671	1.94492
242.2000	-0.536009	370.989	1.94777
242.0000	-0.462939	371.303	1.95059
241.8000	-0.486812	371.624	1.95346
241.6000	-0.503558	371.951	1.95638
241.4000	-0.548691	372.286	1.95938
241.2000	-0.646117	372.626	1.96242
241.0000	-0.672293	372.969	1.96548
240.8000	-0.696144	373.322	1.96862
240.6000	-0.74893	373.682	1.97184
240.4000	-0.901372	374.052	1.97513
240.2000	-1.05294	374.429	1.97848
240.0000	-1.21337	374.817	1.98192
239.8000	-1.22038	375.213	1.98543
239.6000	-1.14592	375.62	1.98904
239.4000	-1.18721	376.034	1.99271
239.2000	-1.27761	376.454	1.99643
239.0000	-1.27827	376.882	2.00021
238.8000	-1.26886	377.318	2.00405
238.6000	-1.38313	377.764	2.00799
238.4000	-1.42275	378.227	2.01205
238.2000	-1.43195	378.693	2.01616
238.0000	-1.50206	379.168	2.02033
237.8000	-1.6001	379.655	2.02459
237.6000	-1.64682	380.154	2.02896
237.4000	-1.70902	380.658	2.03337
237.2000	-1.86895	381.18	2.03793
237.0000	-1.95126	381.711	2.04256
236.8000	-2.02338	382.245	2.04721
236.6000	-2.11293	382.795	2.05199
236.4000	-2.22044	383.354	2.05685
236.2000	-2.25583	383.93	2.06184
236.0000	-2.39787	384.513	2.06689
235.8000	-2.50965	385.115	2.07208
235.6000	-2.65821	385.722	2.07733
235.4000	-2.79532	386.346	2.0827
235.2000	-2.90204	386.984	2.08818
235.0000	-2.97151	387.637	2.09378
234.8000	-3.18199	388.308	2.09953
234.6000	-3.42962	388.99	2.10537
234.4000	-3.64409	389.689	2.11133
234.2000	-3.89323	390.404	2.11742
234.0000	-4.17466	391.135	2.12364
233.8000	-4.30727	391.884	2.12999
233.6000	-4.50548	392.649	2.13646
233.4000	-4.65007	393.431	2.14307
233.2000	-4.89879	394.226	2.14977
233.0000	-5.09584	395.036	2.15658
232.8000	-5.27334	395.859	2.16348
232.6000	-5.28595	396.689	2.17043
232.4000	-5.43677	397.53	2.17746
232.2000	-5.65324	398.378	2.18452
232.0000	-5.87541	399.242	2.1917
231.8000	-6.22178	400.115	2.19894
231.6000	-6.51721	401	2.20625
231.4000	-6.6872	401.891	2.21361
231.2000	-6.91887	402.788	2.22099
231.0000	-7.28903	403.69	2.22838
230.8000	-7.56692	404.598	2.23582
230.6000	-7.74616	405.508	2.24324
230.4000	-7.93143	406.412	2.25061
230.2000	-8.0508	407.312	2.25791
230.0000	-8.25802	408.224	2.2653
229.8000	-8.5614	409.148	2.27276
229.6000	-8.86547	410.099	2.28042
229.4000	-9.16754	411.077	2.28828
229.2000	-9.5712	412.078	2.29629
229.0000	-9.92437	413.107	2.30451
228.8000	-10.2638	414.164	2.31292
228.6000	-10.5921	415.247	2.32152
228.4000	-10.9404	416.344	2.33019
228.2000	-11.251	417.442	2.33885
228.0000	-11.6953	418.544	2.3475
227.8000	-12.1482	419.636	2.35606
227.6000	-12.4352	420.727	2.36457
227.4000	-12.7291	421.813	2.37302
227.2000	-13.0785	422.901	2.38146
227.0000	-13.5255	423.996	2.38992
226.8000	-13.9576	425.089	2.39834
226.6000	-14.4642	426.191	2.4068
226.4000	-15.0341	427.301	2.41529
226.2000	-15.3927	428.422	2.42384
226.0000	-15.8169	429.552	2.43242
225.8000	-16.2	430.691	2.44104
225.6000	-16.6022	431.847	2.44976
225.4000	-17.055	433.009	2.4585
225.2000	-17.547	434.177	2.46724
225.0000	-17.7311	435.354	2.47602
224.8000	-17.7694	436.538	2.48483
224.6000	-17.8197	437.734	2.49368
224.4000	-18.117	438.937	2.50216
224.2000	-18.4982	440.155	2.51063
224.0000	-18.8999	441.381	2.51914
223.8000	-19.2672	442.614	2.52769
223.6000	-19.4144	443.855	2.53629
223.4000	-19.6366	445.107	2.54495
223.2000	-20.1287	446.373	2.55369
223.0000	-20.7949	447.649	2.56249
222.8000	-21.2621	448.936	2.57135
222.6000	-21.5669	450.22	2.58018
222.4000	-21.9565	451.513	2.58906
222.2000	-22.2881	452.803	2.5979
222.0000	-22.5115	454.097	2.60676
221.8000	-22.9227	455.398	2.61565
221.6000	-23.1893	456.696	2.62452
221.4000	-23.2675	457.992	2.63335
221.2000	-23.2693	459.282	2.64213
221.0000	-23.4828	460.582	2.65096
220.8000	-23.6843	461.882	2.65979
220.6000	-23.777	463.189	2.66864
220.4000	-24.2876	464.492	2.67746
220.2000	-24.6909	465.794	2.68625
220.0000	-25.1005	467.095	2.69503
219.8000	-25.4978	468.395	2.70379
219.6000	-25.8877	469.705	2.7126
219.4000	-26.282	471.02	2.72143
219.2000	-26.695	472.34	2.73028
219.0000	-27.2035	473.668	2.73918
218.8000	-27.2992	475.01	2.74815
218.6000	-27.3066	476.367	2.75721
218.4000	-27.3356	477.739	2.76635
218.2000	-27.5103	479.118	2.77552
218.0000	-27.6621	480.511	2.78477
217.8000	-27.6795	481.919	2.79412
217.6000	-27.9088	483.333	2.80348
217.4000	-28.2344	484.753	2.81287
217.2000	-28.3735	486.193	2.82237
217.0000	-28.6011	487.644	2.83193
216.8000	-28.6292	489.113	2.84159
216.6000	-28.55	490.594	2.85131
216.4000	-28.7788	492.09	2.86112
216.2000	-29.0065	493.589	2.87093
216.0000	-29.3665	495.108	2.88085
215.8000	-29.3534	496.645	2.89087
215.6000	-29.3387	498.195	2.90096
215.4000	-29.6161	499.768	2.91117
215.2000	-29.9244	501.356	2.92146
215.0000	-30.3482	502.972	2.93192
214.8000	-30.4714	504.612	2.94252
214.6000	-30.4572	506.286	2.9533
214.4000	-30.4506	507.992	2.96427
214.2000	-30.2701	509.734	2.97546
214.0000	-30.1811	511.513	2.98686
213.8000	-30.0843	513.333	2.99849
213.6000	-29.8522	515.198	3.01038
213.4000	-29.2827	517.113	3.02257
213.2000	-28.7055	519.072	3.035
213.0000	-28.2852	521.075	3.04769
212.8000	-27.9039	523.128	3.06065
212.6000	-27.2466	525.218	3.07382
212.4000	-26.4555	527.347	3.0872
212.2000	-25.8803	529.501	3.1007
212.0000	-25.6742	531.681	3.11433
211.8000	-25.539	533.88	3.12804
211.6000	-25.6242	536.109	3.1419
211.4000	-25.8649	538.37	3.15592
211.2000	-25.5521	540.665	3.17011
211.0000	-25.3033	543.003	3.18452
210.8000	-25.0259	545.394	3.19922
210.6000	-24.7956	547.844	3.21423
210.4000	-23.9778	550.355	3.22958
210.2000	-23.0076	552.934	3.24528
210.0000	-22.1957	555.589	3.26139
209.8000	-21.1901	558.323	3.27793
209.6000	-20.3357	561.144	3.29493
209.4000	-19.595	564.051	3.31238
209.2000	-18.8489	567.048	3.33031
209.0000	-18.5446	570.14	3.34874
208.8000	-18.09	573.344	3.36775
208.6000	-17.2938	576.677	3.38744
208.4000	-16.6271	580.12	3.4077
208.2000	-15.9402	583.682	3.42855
208.0000	-14.5712	587.372	3.45007
207.8000	-13.5696	591.181	3.47215
207.6000	-12.4212	595.118	3.49487
207.4000	-11.4212	599.199	3.51828
207.2000	-10.1156	603.419	3.54236
207.0000	-8.78437	607.778	3.5671
206.8000	-7.83045	612.287	3.58907
206.6000	-7.01322	616.947	3.61163
206.4000	-6.03715	621.77	3.63498
206.2000	-5.15217	626.774	3.6592
206.0000	-4.07693	631.966	3.68433
205.8000	-2.79384	637.358	3.71043
205.6000	-1.60816	642.94	3.73745
205.4000	-0.880978	648.735	3.7655
205.2000	0.733784	654.758	3.79465
205.0000	2.03035	661.043	3.82508
204.8000	3.14828	667.566	3.85665
204.6000	3.98328	674.314	3.88932
204.4000	4.70376	681.313	3.92319
204.2000	5.38882	688.558	3.95827
204.0000	6.68868	696.069	3.99462
203.8000	8.04696	703.87	4.03238
203.6000	8.20691	711.971	4.0716
203.4000	9.16627	720.368	4.11224
203.2000	10.4668	729.083	4.15443
203.0000	10.607	738.148	4.1983
202.8000	12.9803	747.559	4.24386
202.6000	15.8531	757.329	4.29115
202.4000	16.6911	767.466	4.34022
202.2000	16.2303	777.946	4.39095
202.0000	18.0776	788.774	4.44336
201.8000	19.9595	799.934	4.49738
201.6000	20.9388	811.454	4.55314
201.4000	21.2604	823.36	4.61077
201.2000	20.2297	835.604	4.67004
201.0000	20.8013	848.245	4.73123
200.8000	21.3211	861.251	4.79418
200.6000	22.7776	874.578	4.8587
200.4000	22.4096	888.107	4.92418
200.2000	21.6363	902.246	4.99262
200.0000	23.6061	916.53	5.06176
199.8000	18.8285	930.737	5.13053
199.6000	12.1256	944.474	5.19703
199.4000	8.61104	957.333	5.25927
199.2000	-0.792543	969.065	5.31606
199.0000	-7.65824	979.329	5.36574
198.8000	-8.18379	987.982	5.40763
198.6000	-6.62059	994.743	5.44036
198.4000	-5.25633	999.642	5.46407
198.2000	0.341476	1002.99	5.48026
198.0000	11.0944	1004.94	5.48971
197.8000	9.51197	1006.14	5.4955
197.6000	15.3953	1006.6	5.49772
197.4000	24.3421	1006.68	5.49816
197.2000	29.0353	1006.7	5.49822
197.0000	22.6331	1006.67	5.49809
196.8000	15.513	1006.64	5.49795
196.6000	2.76364	1006.59	5.4977
196.4000	-2.29329	1006.57	5.49762
196.2000	4.41196	1006.59	5.49771
196.0000	2.16402	1006.58	5.49767
195.8000	-1.77105	1006.58	5.49764
195.6000	-6.8361	1006.56	5.49754
195.4000	-10.3198	1006.54	5.49747
195.2000	-5.22683	1006.57	5.49758
195.0000	-1.69622	1006.58	5.49765
194.8000	1.60543	1006.59	5.49771
194.6000	1.89219	1006.59	5.49771
194.4000	1.03649	1006.59	5.49769
194.2000	4.12297	1006.6	5.49775
194.0000	7.22647	1006.61	5.49781
193.8000	12.7228	1006.64	5.49792
193.6000	11.5889	1006.63	5.4979
193.4000	12.0575	1006.63	5.49791
193.2000	10.4112	1006.63	5.49789
193.0000	9.25259	1006.63	5.49788
192.8000	9.63361	1006.63	5.49788
192.6000	11.7459	1006.63	5.4979
192.4000	5.80434	1006.61	5.49777
192.2000	-4.96085	1006.55	5.49751
192.0000	-14.5113	1006.51	5.4973
191.8000	-18.3863	1006.49	5.49721
191.6000	-15.4694	1006.5	5.49727
191.4000	-21.9573	1006.47	5.49711
191.2000	-29.7915	1006.43	5.49694
191.0000	-33.5122	1006.42	5.49688
190.8000	-32.9049	1006.43	5.49692
190.6000	-21.0994	1006.48	5.49718
190.4000	-3.0271	1006.55	5.4975
190.2000	10.9275	1006.61	5.49778
190.0000	10.3069	1006.6	5.49777

##### Extended Information
[Comments]
Sample name	TC8 0% urea
Comment
User
Division
Company	UB

[Detailed Information]
Creation date	29/09/2022 12:11

Data array type	Linear data array * 3
Horizontal axis	Wavelength [nm]
Vertical axis(1)	CD [mdeg]
Vertical axis(2)	HT [V]
Vertical axis(3)	Abs
Start	250 nm
End	190 nm
Data interval	0.2 nm
Data points	301     

[Measurement Information]
Instrument Name	J-815
Model Name	J-815
Serial No.	A009761168

Measurement date	29/09/2022 12:11

Photometric Mode	CD, HT, Abs
Measure Range	250 - 190 nm
Data pitch	0.2 nm
Sensitivity	Standard
D.I.T.	1 sec
Bandwidth	1.00 nm
Start Mode	Immediately
Scanning Speed	100 nm/min
Baseline Correction	None
Shutter Control	Auto
CD Detector	PMT
PMT Voltage	Auto
Accumulations	2
