# Supplementary material for: Single-chain dimers from de novo immunoglobulins as robust scaffolds for multiple binding loops
Source: Nat Commun. 2023 Sep 23;14:5939. doi: 10.1038/s41467-023-41717-5 (PMC10517939; doi:10.1038/s41467-023-41717-5)
Supplement: Supplementary file 6 — Source data [file 41467_2023_41717_MOESM6_ESM.zip › SuppFig5_scIg12_3M.txt]

250.0000	0.270869	358.016	1.82944
249.8000	0.132703	358.212	1.83126
249.6000	0.0779083	358.408	1.83308
249.4000	0.0606842	358.601	1.83487
249.2000	0.0221634	358.798	1.83669
249.0000	-0.0539581	358.993	1.8385
248.8000	-0.119164	359.187	1.84029
248.6000	-0.129977	359.389	1.84216
248.4000	-0.101935	359.589	1.844
248.2000	-0.00123138	359.793	1.84589
248.0000	0.12859	359.995	1.84776
247.8000	0.131441	360.195	1.8496
247.6000	0.0705688	360.4	1.85149
247.4000	0.0571228	360.605	1.85338
247.2000	0.0356293	360.824	1.8554
247.0000	-0.054216	361.046	1.85744
246.8000	-0.131073	361.278	1.85957
246.6000	-0.194177	361.517	1.86177
246.4000	-0.22942	361.765	1.86405
246.2000	-0.248662	362.018	1.86637
246.0000	-0.238432	362.285	1.86882
245.8000	-0.218774	362.549	1.87125
245.6000	-0.170631	362.81	1.87363
245.4000	-0.133333	363.076	1.87607
245.2000	-0.138609	363.333	1.87842
245.0000	-0.19415	363.595	1.88082
244.8000	-0.223282	363.858	1.88322
244.6000	-0.245624	364.122	1.88563
244.4000	-0.228149	364.399	1.88816
244.2000	-0.231418	364.677	1.89069
244.0000	-0.210011	364.96	1.89328
243.8000	-0.200005	365.246	1.89588
243.6000	-0.125766	365.545	1.8986
243.4000	-0.0584045	365.847	1.90135
243.2000	-0.0962494	366.154	1.90414
243.0000	-0.19453	366.469	1.907
242.8000	-0.197572	366.785	1.90986
242.6000	-0.271118	367.112	1.91283
242.4000	-0.293964	367.448	1.91586
242.2000	-0.372775	367.789	1.91895
242.0000	-0.432481	368.132	1.92206
241.8000	-0.393947	368.482	1.92522
241.6000	-0.350301	368.836	1.9284
241.4000	-0.324532	369.2	1.93169
241.2000	-0.346857	369.572	1.93504
241.0000	-0.371533	369.944	1.93839
240.8000	-0.392682	370.324	1.9418
240.6000	-0.451581	370.717	1.94533
240.4000	-0.450471	371.119	1.94893
240.2000	-0.548814	371.531	1.95262
240.0000	-0.618915	371.952	1.95639
239.8000	-0.751636	372.381	1.96023
239.6000	-0.802098	372.82	1.96415
239.4000	-0.899452	373.265	1.96812
239.2000	-0.9188	373.72	1.97217
239.0000	-0.864003	374.181	1.97627
238.8000	-0.906239	374.648	1.98042
238.6000	-0.935196	375.128	1.98469
238.4000	-0.994859	375.619	1.98904
238.2000	-1.0403	376.12	1.99347
238.0000	-0.991907	376.63	1.99798
237.8000	-1.00731	377.149	2.00256
237.6000	-1.12268	377.681	2.00725
237.4000	-1.33033	378.215	2.01195
237.2000	-1.4742	378.762	2.01676
237.0000	-1.58619	379.318	2.02164
236.8000	-1.76448	379.882	2.02658
236.6000	-1.87778	380.46	2.03164
236.4000	-1.96543	381.051	2.0368
236.2000	-2.08847	381.658	2.0421
236.0000	-2.12375	382.27	2.04743
235.8000	-2.11848	382.906	2.05295
235.6000	-2.13311	383.552	2.05856
235.4000	-2.14555	384.213	2.06429
235.2000	-2.17601	384.89	2.07014
235.0000	-2.24742	385.574	2.07604
234.8000	-2.36229	386.272	2.08206
234.6000	-2.66434	386.978	2.08813
234.4000	-2.88793	387.704	2.09436
234.2000	-3.138	388.446	2.10071
234.0000	-3.46302	389.199	2.10715
233.8000	-3.74473	389.97	2.11372
233.6000	-3.98823	390.754	2.1204
233.4000	-4.37944	391.555	2.1272
233.2000	-4.65511	392.371	2.13411
233.0000	-4.80851	393.206	2.14117
232.8000	-4.95598	394.049	2.14828
232.6000	-5.10712	394.901	2.15544
232.4000	-5.29142	395.764	2.16269
232.2000	-5.51588	396.639	2.17001
232.0000	-5.73155	397.53	2.17746
231.8000	-5.84817	398.436	2.185
231.6000	-6.01454	399.359	2.19267
231.4000	-6.25815	400.286	2.20035
231.2000	-6.50935	401.226	2.20812
231.0000	-6.77981	402.176	2.21595
230.8000	-7.10641	403.127	2.22377
230.6000	-7.38163	404.078	2.23156
230.4000	-7.63632	405.029	2.23933
230.2000	-7.92396	405.972	2.24702
230.0000	-8.26663	406.922	2.25474
229.8000	-8.76346	407.882	2.26253
229.6000	-9.17714	408.872	2.27053
229.4000	-9.67994	409.888	2.27872
229.2000	-10.1938	410.938	2.28716
229.0000	-10.6383	412.021	2.29584
228.8000	-11.096	413.13	2.30469
228.6000	-11.5141	414.268	2.31375
228.4000	-11.8129	415.427	2.32294
228.2000	-12.1034	416.594	2.33217
228.0000	-12.3349	417.765	2.34139
227.8000	-12.5961	418.933	2.35056
227.6000	-12.7525	420.1	2.35968
227.4000	-12.9353	421.265	2.36876
227.2000	-13.1635	422.439	2.37788
227.0000	-13.395	423.621	2.38702
226.8000	-13.8146	424.813	2.39621
226.6000	-14.226	426.018	2.40547
226.4000	-14.5908	427.24	2.41482
226.2000	-15.0108	428.475	2.42424
226.0000	-15.3295	429.723	2.43372
225.8000	-15.8057	430.987	2.44328
225.6000	-16.3188	432.275	2.45298
225.4000	-16.9042	433.575	2.46274
225.2000	-17.4421	434.888	2.47255
225.0000	-17.9855	436.216	2.48243
224.8000	-18.5275	437.555	2.49231
224.6000	-18.8214	438.912	2.50198
224.4000	-19.2795	440.289	2.51156
224.2000	-19.8099	441.686	2.52126
224.0000	-20.4057	443.098	2.53105
223.8000	-20.8466	444.53	2.54095
223.6000	-21.3829	445.976	2.55095
223.4000	-21.9571	447.443	2.56107
223.2000	-22.3703	448.932	2.57132
223.0000	-22.8398	450.445	2.58172
222.8000	-23.3135	451.977	2.59223
222.6000	-23.6667	453.52	2.60281
222.4000	-23.8336	455.086	2.61352
222.2000	-24.0675	456.662	2.62428
222.0000	-24.3066	458.261	2.63518
221.8000	-24.5665	459.876	2.64617
221.6000	-24.7267	461.508	2.65725
221.4000	-25.0734	463.152	2.66839
221.2000	-25.5669	464.811	2.67961
221.0000	-25.9798	466.493	2.69097
220.8000	-26.4379	468.193	2.70242
220.6000	-27.1805	469.909	2.71397
220.4000	-27.8524	471.639	2.72558
220.2000	-28.1557	473.392	2.73732
220.0000	-28.4643	475.16	2.74915
219.8000	-28.6529	476.95	2.76109
219.6000	-28.4728	478.773	2.77323
219.4000	-28.6716	480.627	2.78554
219.2000	-28.8797	482.522	2.7981
219.0000	-28.9457	484.463	2.81094
218.8000	-28.9642	486.45	2.82406
218.6000	-29.2112	488.487	2.83747
218.4000	-29.7276	490.577	2.8512
218.2000	-30.4158	492.715	2.8652
218.0000	-31.1923	494.906	2.87952
217.8000	-31.624	497.159	2.89421
217.6000	-31.8789	499.47	2.90923
217.4000	-32.1131	501.853	2.92468
217.2000	-32.2161	504.319	2.94062
217.0000	-32.2039	506.869	2.95705
216.8000	-32.0305	509.514	2.97404
216.6000	-31.7492	512.276	2.99173
216.4000	-31.4644	515.162	3.01014
216.2000	-31.3637	518.169	3.02927
216.0000	-31.433	521.307	3.04914
215.8000	-31.4373	524.587	3.06984
215.6000	-31.265	528.007	3.09133
215.4000	-31.3563	531.601	3.11382
215.2000	-31.222	535.371	3.13731
215.0000	-31.3401	539.34	3.16191
214.8000	-31.4524	543.508	3.18762
214.6000	-31.1801	547.904	3.21459
214.4000	-30.7651	552.556	3.24297
214.2000	-30.5744	557.501	3.27295
214.0000	-30.267	562.77	3.30468
213.8000	-30.1948	568.394	3.33833
213.6000	-30.5752	574.405	3.37402
213.4000	-30.741	580.842	3.41192
213.2000	-30.2446	587.75	3.45224
213.0000	-30.296	595.176	3.49518
212.8000	-30.1514	603.179	3.54098
212.6000	-30.022	611.765	3.58655
212.4000	-30.3638	621.005	3.63127
212.2000	-31.4448	630.947	3.6794
212.0000	-31.5732	641.658	3.73124
211.8000	-30.9109	653.2	3.78711
211.6000	-29.9674	665.651	3.84738
211.4000	-29.0444	679.079	3.91238
211.2000	-28.7255	693.559	3.98247
211.0000	-29.09	709.218	4.05827
210.8000	-29.105	726.136	4.14016
210.6000	-25.5475	744.352	4.22834
210.4000	-23.1732	763.833	4.32263
210.2000	-22.9043	784.548	4.4229
210.0000	-23.2485	806.418	4.52877
209.8000	-21.3327	829.224	4.63916
209.6000	-20.9395	852.652	4.75256
209.4000	-22.1989	876.282	4.86694
209.2000	-21.368	899.553	4.97959
209.0000	-17.1908	921.921	5.08786
208.8000	-10.9768	942.42	5.18708
208.6000	-10.5384	960.112	5.27272
208.4000	-6.18291	974.757	5.34361
208.2000	-3.12973	986.404	5.39999
208.0000	-3.57272	995.14	5.44227
207.8000	-5.12506	1001.17	5.47148
207.6000	-4.7296	1004.87	5.4894
207.4000	-13.5093	1006.54	5.49745
207.2000	-24.7147	1006.85	5.49894
207.0000	-24.3416	1006.86	5.49899
206.8000	-22.3741	1006.86	5.499
206.6000	-19.7202	1006.87	5.49905
206.4000	-12.3543	1006.89	5.49913
206.2000	0.402597	1006.92	5.49932
206.0000	8.51587	1006.96	5.49948
205.8000	17.3789	1006.99	5.49964
205.6000	28.4444	1007.03	5.49984
205.4000	28.236	1007.03	5.49984
205.2000	29.574	1007.04	5.49987
205.0000	19.8096	1006.99	5.49966
204.8000	9.82821	1006.96	5.49947
204.6000	-4.41066	1006.9	5.49921
204.4000	-9.67309	1006.88	5.49912
204.2000	-17.7664	1006.85	5.49897
204.0000	-25.6629	1006.82	5.49883
203.8000	-21.7623	1006.84	5.49891
203.6000	-21.2567	1006.84	5.49891
203.4000	-20.1704	1006.85	5.49894
203.2000	-20.5251	1006.85	5.49894
203.0000	-18.4744	1006.86	5.49901
202.8000	-17.0032	1006.87	5.49904
202.6000	-19.5002	1006.86	5.49899
202.4000	-16.5734	1006.87	5.49906
202.2000	-19.0149	1006.86	5.49901
202.0000	-19.5318	1006.86	5.499
201.8000	-13.709	1006.88	5.49912
201.6000	-8.55365	1006.91	5.49924
201.4000	-3.75889	1006.93	5.49935
201.2000	-2.63737	1006.94	5.49937
201.0000	3.77365	1006.96	5.49949
200.8000	8.7184	1006.98	5.49958
200.6000	6.94132	1006.97	5.49955
200.4000	4.28993	1006.96	5.49949
200.2000	-2.0034	1006.94	5.49938
200.0000	-5.88259	1005.23	5.49111
199.8000	-7.52247	1005.21	5.49103
199.6000	-5.99592	1005.22	5.49106
199.4000	-11.3877	1005.2	5.49096
199.2000	-8.89411	1005.21	5.49102
199.0000	-3.8145	1005.23	5.49111
198.8000	-0.230093	1005.24	5.49119
198.6000	1.76868	1005.25	5.49123
198.4000	0.140736	1006.41	5.49682
198.2000	-2.80225	1006.94	5.49939
198.0000	-0.68761	1006.95	5.49944
197.8000	0.626065	1006.95	5.49945
197.6000	-0.267584	1006.95	5.49943
197.4000	-3.17167	1006.94	5.49938
197.2000	-7.18918	1006.92	5.49929
197.0000	-5.71146	1006.92	5.49932
196.8000	-8.76387	1006.91	5.49926
196.6000	-9.72956	1006.91	5.49924
196.4000	-11.577	1006.9	5.4992
196.2000	-10.4143	1006.91	5.49922
196.0000	-6.83923	1006.92	5.4993
195.8000	-13.1408	1006.89	5.49915
195.6000	-12.3187	1006.89	5.49917
195.4000	-12.4955	1006.89	5.49917
195.2000	-9.48091	1006.9	5.49922
195.0000	-0.0683945	1006.94	5.49939
194.8000	5.96085	1006.96	5.4995
194.6000	13.2481	1006.98	5.49961
194.4000	16.5674	1006.99	5.49965
194.2000	22.5551	1007.02	5.49979
194.0000	22.0269	1007.02	5.49978
193.8000	27.2831	1007.04	5.49987
193.6000	35.0288	1007.06	5.5
193.4000	34.9178	1007.07	5.50001
193.2000	35.1243	1007.06	5.49998
193.0000	32.8574	1007.05	5.49994
192.8000	22.4648	1007.02	5.49978
192.6000	21.7829	1007.01	5.49975
192.4000	23.5087	1007.02	5.49978
192.2000	22.8924	1007.02	5.49977
192.0000	21.5971	1007.02	5.49977
191.8000	25.2787	1007.02	5.4998
191.6000	17.7563	1007	5.49967
191.4000	13.1444	1006.98	5.49961
191.2000	14.9741	1006.99	5.49965
191.0000	15.3594	1007	5.49967
190.8000	23.2206	1007.02	5.4998
190.6000	30.754	1007.04	5.49989
190.4000	27.9943	1007.03	5.49983
190.2000	21.4162	1007.01	5.49974
190.0000	17.9997	1007	5.49969
