# Supplementary material for: Single-chain dimers from de novo immunoglobulins as robust scaffolds for multiple binding loops
Source: Nat Commun. 2023 Sep 23;14:5939. doi: 10.1038/s41467-023-41717-5 (PMC10517939; doi:10.1038/s41467-023-41717-5)
Supplement: Supplementary file 6 — Source data [file 41467_2023_41717_MOESM6_ESM.zip › SuppFig5_scIg12_4M.txt]

250.0000	-0.00730133	358.124	1.83044
249.8000	-0.0128479	358.325	1.83231
249.6000	0.0399124	358.525	1.83416
249.4000	0.156793	358.723	1.836
249.2000	0.23313	358.924	1.83786
249.0000	0.355026	359.126	1.83973
248.8000	0.421568	359.33	1.84161
248.6000	0.434044	359.541	1.84356
248.4000	0.452394	359.747	1.84547
248.2000	0.515968	359.962	1.84745
248.0000	0.568315	360.173	1.84939
247.8000	0.578018	360.382	1.85132
247.6000	0.521603	360.598	1.85331
247.4000	0.43804	360.816	1.85532
247.2000	0.377762	361.045	1.85743
247.0000	0.42377	361.279	1.85958
246.8000	0.383607	361.522	1.86181
246.6000	0.316129	361.771	1.86411
246.4000	0.296382	362.031	1.86649
246.2000	0.27303	362.296	1.86892
246.0000	0.293394	362.574	1.87147
245.8000	0.238263	362.852	1.87401
245.6000	0.228336	363.127	1.87653
245.4000	0.202821	363.405	1.87909
245.2000	0.145871	363.68	1.8816
245.0000	0.169191	363.959	1.88414
244.8000	0.10407	364.244	1.88675
244.6000	0.0392364	364.528	1.88934
244.4000	-0.0366364	364.822	1.89202
244.2000	-0.0394165	365.118	1.89472
244.0000	-0.0537766	365.421	1.89747
243.8000	-0.0608521	365.728	1.90026
243.6000	-0.0432709	366.048	1.90317
243.4000	-0.0285736	366.37	1.9061
243.2000	-0.0456848	366.697	1.90906
243.0000	-0.036731	367.031	1.91209
242.8000	-0.0608719	367.371	1.91517
242.6000	-0.0752411	367.722	1.91835
242.4000	-0.124017	368.083	1.92161
242.2000	-0.0964584	368.449	1.92492
242.0000	-0.177521	368.815	1.92822
241.8000	-0.259987	369.188	1.93158
241.6000	-0.292339	369.568	1.935
241.4000	-0.3476	369.957	1.9385
241.2000	-0.349908	370.354	1.94207
241.0000	-0.393111	370.751	1.94564
240.8000	-0.43257	371.158	1.94928
240.6000	-0.480565	371.578	1.95305
240.4000	-0.472672	372.01	1.95691
240.2000	-0.478055	372.451	1.96086
240.0000	-0.590225	372.902	1.96489
239.8000	-0.672968	373.36	1.96897
239.6000	-0.728578	373.824	1.9731
239.4000	-0.708897	374.298	1.97732
239.2000	-0.793724	374.782	1.98162
239.0000	-0.885892	375.272	1.98596
238.8000	-1.01095	375.767	1.99035
238.6000	-1.12619	376.274	1.99483
238.4000	-1.16943	376.796	1.99944
238.2000	-1.34962	377.326	2.00412
238.0000	-1.47082	377.869	2.00891
237.8000	-1.7112	378.424	2.01379
237.6000	-1.84167	378.994	2.01879
237.4000	-1.87207	379.564	2.0238
237.2000	-1.90037	380.153	2.02896
237.0000	-1.97466	380.751	2.03419
236.8000	-2.06774	381.352	2.03943
236.6000	-1.97397	381.972	2.04484
236.4000	-1.96676	382.605	2.05034
236.2000	-2.01751	383.254	2.05598
236.0000	-2.10585	383.91	2.06167
235.8000	-2.27105	384.588	2.06753
235.6000	-2.37248	385.275	2.07347
235.4000	-2.4525	385.981	2.07955
235.2000	-2.61596	386.704	2.08578
235.0000	-2.88614	387.438	2.09208
234.8000	-3.02308	388.186	2.09849
234.6000	-3.14825	388.943	2.10496
234.4000	-3.20295	389.718	2.11157
234.2000	-3.25668	390.509	2.11831
234.0000	-3.35605	391.316	2.12517
233.8000	-3.60367	392.139	2.13215
233.6000	-3.75313	392.98	2.13926
233.4000	-3.93289	393.836	2.14649
233.2000	-4.19556	394.709	2.15383
233.0000	-4.42314	395.603	2.16134
232.8000	-4.68151	396.509	2.16893
232.6000	-4.92684	397.424	2.17657
232.4000	-5.16476	398.348	2.18427
232.2000	-5.36407	399.288	2.19208
232.0000	-5.62755	400.249	2.20004
231.8000	-5.90659	401.224	2.2081
231.6000	-6.08357	402.214	2.21627
231.4000	-6.38025	403.211	2.22446
231.2000	-6.60505	404.218	2.23271
231.0000	-6.87243	405.24	2.24106
230.8000	-7.15379	406.269	2.24944
230.6000	-7.62766	407.299	2.25781
230.4000	-8.05308	408.328	2.26613
230.2000	-8.42063	409.349	2.27438
230.0000	-8.7012	410.385	2.28272
229.8000	-9.0058	411.437	2.29116
229.6000	-9.45991	412.518	2.29981
229.4000	-9.99038	413.628	2.30866
229.2000	-10.5222	414.769	2.31772
229.0000	-10.8075	415.946	2.32705
228.8000	-11.1475	417.152	2.33657
228.6000	-11.597	418.389	2.34629
228.4000	-12.2233	419.641	2.3561
228.2000	-12.9797	420.901	2.36593
228.0000	-13.4332	422.172	2.37581
227.8000	-13.7881	423.443	2.38565
227.6000	-14.2472	424.716	2.39547
227.4000	-14.8669	425.988	2.40524
227.2000	-15.4274	427.273	2.41508
227.0000	-15.7302	428.571	2.42497
226.8000	-15.9812	429.881	2.43492
226.6000	-16.2864	431.209	2.44496
226.4000	-16.563	432.556	2.4551
226.2000	-16.8333	433.919	2.46532
226.0000	-17.253	435.298	2.47561
225.8000	-17.7158	436.694	2.48599
225.6000	-18.2213	438.12	2.49647
225.4000	-18.792	439.563	2.50651
225.2000	-19.1928	441.025	2.51667
225.0000	-19.6568	442.509	2.52696
224.8000	-19.962	444.006	2.53733
224.6000	-20.3101	445.528	2.54786
224.4000	-20.7678	447.073	2.55852
224.2000	-21.2456	448.643	2.56934
224.0000	-21.6369	450.23	2.58025
223.8000	-21.9303	451.84	2.5913
223.6000	-22.574	453.465	2.60243
223.4000	-23.1757	455.116	2.61373
223.2000	-23.725	456.794	2.62519
223.0000	-24.3811	458.5	2.63681
222.8000	-24.8811	460.234	2.6486
222.6000	-25.1329	461.982	2.66047
222.4000	-25.4816	463.752	2.67246
222.2000	-25.8458	465.538	2.68453
222.0000	-26.1374	467.349	2.69674
221.8000	-26.3882	469.188	2.70913
221.6000	-26.7354	471.05	2.72164
221.4000	-27.5607	472.935	2.73427
221.2000	-28.4649	474.837	2.74699
221.0000	-29.1842	476.775	2.75993
220.8000	-29.6271	478.748	2.77306
220.6000	-30.352	480.744	2.78633
220.4000	-31.0234	482.768	2.79974
220.2000	-31.5165	484.823	2.81333
220.0000	-32.028	486.902	2.82704
219.8000	-32.2167	489.01	2.84091
219.6000	-32.2679	491.162	2.85504
219.4000	-32.1628	493.358	2.86942
219.2000	-32.3261	495.605	2.88409
219.0000	-32.5358	497.913	2.89912
218.8000	-32.6727	500.286	2.91453
218.6000	-32.9324	502.727	2.93034
218.4000	-33.2622	505.238	2.94655
218.2000	-33.7656	507.83	2.96323
218.0000	-34.1331	510.5	2.98037
217.8000	-34.8233	513.259	2.99801
217.6000	-35.4014	516.108	3.01617
217.4000	-35.704	519.064	3.03495
217.2000	-35.7723	522.134	3.05438
217.0000	-35.7404	525.321	3.07447
216.8000	-35.6973	528.647	3.09536
216.6000	-35.6169	532.127	3.11712
216.4000	-35.4785	535.774	3.13982
216.2000	-35.4774	539.598	3.16352
216.0000	-35.6762	543.613	3.18828
215.8000	-35.696	547.828	3.21414
215.6000	-35.6006	552.253	3.24114
215.4000	-36.1237	556.935	3.26954
215.2000	-36.2282	561.875	3.29932
215.0000	-36.1383	567.097	3.3306
214.8000	-36.0307	572.621	3.36346
214.6000	-36.3184	578.468	3.39799
214.4000	-36.2817	584.688	3.43443
214.2000	-36.3281	591.334	3.47304
214.0000	-36.5256	598.445	3.51396
213.8000	-35.9772	606.075	3.55745
213.6000	-35.6533	614.275	3.5987
213.4000	-35.0527	623.123	3.64152
213.2000	-34.2735	632.659	3.68768
213.0000	-33.315	642.967	3.73758
212.8000	-32.4774	654.119	3.79156
212.6000	-30.9903	666.138	3.84974
212.4000	-28.2986	679.13	3.91263
212.2000	-26.5547	693.142	3.98046
212.0000	-26.6705	708.247	4.05357
211.8000	-25.4441	724.51	4.13229
211.6000	-24.8833	741.995	4.21693
211.4000	-21.9184	760.757	4.30774
211.2000	-19.4228	780.78	4.40466
211.0000	-18.7448	802.085	4.50779
210.8000	-19.751	824.562	4.61659
210.6000	-21.2467	847.94	4.72976
210.4000	-23.6097	871.856	4.84552
210.2000	-22.697	895.818	4.96151
210.0000	-24.4206	919.223	5.0748
209.8000	-24.618	940.56	5.17808
209.6000	-32.803	958.943	5.26706
209.4000	-39.0176	974.254	5.34118
209.2000	-41.3965	986.441	5.40017
209.0000	-40.1523	995.554	5.44428
208.8000	-33.3185	1001.76	5.4743
208.6000	-26.4728	1005.4	5.49195
208.4000	-20.8573	1006.72	5.49835
208.2000	-15.9933	1006.83	5.49885
208.0000	-11.825	1006.84	5.49892
207.8000	0.331067	1006.89	5.49917
207.6000	3.75495	1006.9	5.49922
207.4000	5.85567	1006.91	5.49926
207.2000	7.6033	1006.92	5.4993
207.0000	9.01641	1006.92	5.49931
206.8000	8.03514	1006.92	5.49931
206.6000	13.3128	1006.93	5.49937
206.4000	20.306	1006.96	5.49948
206.2000	23.0639	1006.97	5.49953
206.0000	23.7573	1006.98	5.4996
205.8000	29.4068	1007	5.49971
205.6000	28.0639	1007	5.49967
205.4000	29.7784	1007	5.4997
205.2000	29.1099	1007	5.49969
205.0000	19.7398	1006.97	5.49955
204.8000	17.0372	1006.97	5.49953
204.6000	17.31	1006.97	5.49955
204.4000	14.9055	1006.96	5.49948
204.2000	9.68138	1006.94	5.49938
204.0000	4.16612	1006.92	5.49929
203.8000	4.30504	1006.92	5.4993
203.6000	4.44393	1006.92	5.49931
203.4000	8.41619	1006.94	5.49939
203.2000	5.9358	1006.93	5.49933
203.0000	1.83215	1006.91	5.49925
202.8000	0.798955	1006.91	5.49927
202.6000	7.80575	1006.94	5.49939
202.4000	19.5396	1006.98	5.49961
202.2000	26.2173	1007.01	5.49973
202.0000	27.8465	1007	5.49971
201.8000	24.7056	1006.99	5.49963
201.6000	25.2646	1006.99	5.49965
201.4000	27.6342	1007.01	5.49971
201.2000	25.1944	1006.99	5.49965
201.0000	22.7913	1006.98	5.4996
200.8000	21.3132	1006.98	5.49957
200.6000	13.729	1006.95	5.49944
200.4000	9.09798	1006.94	5.49938
200.2000	7.25709	1006.93	5.49936
200.0000	10.6939	1006.95	5.49942
199.8000	12.0362	1006.95	5.49944
199.6000	9.83392	1006.92	5.49932
199.4000	5.46302	1006.91	5.49923
199.2000	0.678271	1006.89	5.49914
199.0000	-3.76377	1006.87	5.49906
198.8000	-10.2544	1006.84	5.49893
198.6000	-10.0041	1006.84	5.49891
198.4000	-13.7172	1006.83	5.49885
198.2000	-21.6303	1006.8	5.49871
198.0000	-23.7191	1006.8	5.49873
197.8000	-18.1369	1006.83	5.49886
197.6000	-18.7019	1006.83	5.49884
197.4000	-20.5686	1006.82	5.4988
197.2000	-16.5642	1006.84	5.49889
197.0000	-18.9733	1006.82	5.49881
196.8000	-21.8692	1006.81	5.49874
196.6000	-24.6034	1006.79	5.49868
196.4000	-19.8323	1006.81	5.49876
196.2000	-19.9433	1006.81	5.49877
196.0000	-15.9112	1006.83	5.49885
195.8000	-13.6058	1006.84	5.49889
195.6000	-13.6109	1006.83	5.49888
195.4000	-12.528	1006.85	5.49896
195.2000	-7.64186	1006.87	5.49904
195.0000	1.3871	1006.91	5.49924
194.8000	7.207	1006.92	5.49931
194.6000	6.20377	1006.92	5.4993
194.4000	5.54496	1006.91	5.49927
194.2000	3.77684	1006.91	5.49926
194.0000	0.366284	1006.9	5.49918
193.8000	-1.04296	1006.89	5.49913
193.6000	-2.17317	1006.89	5.49913
193.4000	-11.7103	1006.85	5.49894
193.2000	-21.194	1006.8	5.49873
193.0000	-24.8634	1006.78	5.4986
192.8000	-23.9484	1006.77	5.49857
192.6000	-29.0181	1006.75	5.49846
192.4000	-25.7917	1006.75	5.49848
192.2000	-18.4686	1006.78	5.4986
192.0000	-13.0967	1006.78	5.49864
191.8000	-10.5408	1006.79	5.49866
191.6000	-3.07687	1006.83	5.49884
191.4000	-1.19431	1006.84	5.4989
191.2000	1.94134	1006.87	5.49903
191.0000	7.90311	1006.88	5.49913
190.8000	15.0854	1006.92	5.49929
190.6000	11.6598	1006.91	5.49926
190.4000	4.22912	1006.9	5.4992
190.2000	-2.92251	1006.88	5.49909
190.0000	-8.4026	1006.86	5.49901
