# Supplementary material for: Single-chain dimers from de novo immunoglobulins as robust scaffolds for multiple binding loops
Source: Nat Commun. 2023 Sep 23;14:5939. doi: 10.1038/s41467-023-41717-5 (PMC10517939; doi:10.1038/s41467-023-41717-5)
Supplement: Supplementary file 6 — Source data [file 41467_2023_41717_MOESM6_ESM.zip › SuppFig5_scIg12_5M.txt]

250.0000	0.688437	357.769	1.82716
249.8000	0.535918	357.976	1.82907
249.6000	0.480812	358.182	1.83099
249.4000	0.507527	358.389	1.8329
249.2000	0.473703	358.598	1.83484
249.0000	0.455005	358.808	1.83679
248.8000	0.380162	359.02	1.83874
248.6000	0.344052	359.239	1.84077
248.4000	0.268623	359.454	1.84275
248.2000	0.307147	359.673	1.84478
248.0000	0.290721	359.889	1.84678
247.8000	0.233409	360.107	1.84879
247.6000	0.129683	360.327	1.85081
247.4000	0.109894	360.548	1.85286
247.2000	0.184967	360.783	1.85501
247.0000	0.262889	361.02	1.8572
246.8000	0.353012	361.271	1.8595
246.6000	0.342999	361.527	1.86187
246.4000	0.327679	361.797	1.86434
246.2000	0.276096	362.068	1.86683
246.0000	0.290211	362.356	1.86947
245.8000	0.255333	362.643	1.87211
245.6000	0.148267	362.928	1.87471
245.4000	0.0969467	363.215	1.87734
245.2000	0.104729	363.499	1.87994
245.0000	0.155583	363.788	1.88258
244.8000	0.166824	364.08	1.88525
244.6000	0.236819	364.375	1.88794
244.4000	0.281801	364.68	1.89072
244.2000	0.288686	364.982	1.89348
244.0000	0.270375	365.295	1.89633
243.8000	0.260388	365.609	1.89918
243.6000	0.159702	365.937	1.90216
243.4000	0.0865784	366.268	1.90517
243.2000	0.00755768	366.602	1.9082
243.0000	-0.116019	366.942	1.91128
242.8000	-0.281244	367.289	1.91442
242.6000	-0.332361	367.647	1.91767
242.4000	-0.365929	368.014	1.92099
242.2000	-0.353311	368.39	1.92438
242.0000	-0.344051	368.763	1.92775
241.8000	-0.370692	369.143	1.93118
241.6000	-0.459627	369.532	1.93468
241.4000	-0.470851	369.931	1.93827
241.2000	-0.486075	370.336	1.94191
241.0000	-0.558054	370.743	1.94556
240.8000	-0.592702	371.158	1.94929
240.6000	-0.61498	371.587	1.95312
240.4000	-0.748822	372.023	1.95703
240.2000	-0.858623	372.468	1.961
240.0000	-0.835876	372.923	1.96507
239.8000	-0.837561	373.381	1.96916
239.6000	-0.895322	373.843	1.97326
239.4000	-0.92939	374.315	1.97746
239.2000	-0.977399	374.799	1.98176
239.0000	-1.10011	375.285	1.98607
238.8000	-1.1987	375.777	1.99043
238.6000	-1.1888	376.283	1.99491
238.4000	-1.1898	376.799	1.99947
238.2000	-1.24891	377.325	2.00411
238.0000	-1.21582	377.861	2.00884
237.8000	-1.12974	378.411	2.01367
237.6000	-1.01732	378.971	2.0186
237.4000	-0.924498	379.533	2.02352
237.2000	-0.864783	380.109	2.02857
237.0000	-0.906351	380.691	2.03366
236.8000	-1.02253	381.279	2.03879
236.6000	-1.16613	381.881	2.04404
236.4000	-1.24904	382.493	2.04937
236.2000	-1.43514	383.12	2.05482
236.0000	-1.66471	383.75	2.06028
235.8000	-1.86538	384.399	2.0659
235.6000	-2.01069	385.061	2.07162
235.4000	-2.12435	385.739	2.07747
235.2000	-2.38005	386.43	2.08342
235.0000	-2.5501	387.132	2.08946
234.8000	-2.69521	387.849	2.09561
234.6000	-2.83558	388.573	2.1018
234.4000	-2.92705	389.312	2.10812
234.2000	-3.07668	390.07	2.11457
234.0000	-3.27256	390.837	2.1211
233.8000	-3.45079	391.62	2.12775
233.6000	-3.54653	392.422	2.13454
233.4000	-3.59548	393.234	2.14141
233.2000	-3.77477	394.065	2.14842
233.0000	-3.95633	394.916	2.15557
232.8000	-4.16167	395.773	2.16276
232.6000	-4.33765	396.64	2.17002
232.4000	-4.39077	397.517	2.17734
232.2000	-4.45262	398.401	2.18471
232.0000	-4.62343	399.302	2.1922
231.8000	-4.72495	400.218	2.19978
231.6000	-4.90493	401.146	2.20746
231.4000	-5.05425	402.078	2.21515
231.2000	-5.08442	403.02	2.22289
231.0000	-5.18459	403.972	2.23069
230.8000	-5.44073	404.93	2.23853
230.6000	-5.82242	405.892	2.24637
230.4000	-6.15289	406.849	2.25415
230.2000	-6.66687	407.799	2.26186
230.0000	-7.07518	408.76	2.26963
229.8000	-7.56275	409.736	2.2775
229.6000	-8.12997	410.745	2.28561
229.4000	-8.65391	411.781	2.29392
229.2000	-9.16291	412.848	2.30244
229.0000	-9.60821	413.948	2.3112
228.8000	-10.1363	415.076	2.32016
228.6000	-10.5718	416.237	2.32934
228.4000	-11.0983	417.419	2.33866
228.2000	-11.5499	418.604	2.34798
228.0000	-11.9073	419.801	2.35735
227.8000	-12.3224	420.997	2.36667
227.6000	-12.711	422.193	2.37597
227.4000	-13.1077	423.391	2.38525
227.2000	-13.4012	424.603	2.39459
227.0000	-13.5422	425.826	2.404
226.8000	-13.7224	427.06	2.41345
226.6000	-13.9034	428.313	2.423
226.4000	-14.1813	429.586	2.43268
226.2000	-14.3993	430.877	2.44245
226.0000	-14.7975	432.179	2.45226
225.8000	-15.2552	433.503	2.4622
225.6000	-15.723	434.855	2.4723
225.4000	-16.2872	436.221	2.48247
225.2000	-16.9393	437.609	2.49273
225.0000	-17.4778	439.017	2.50271
224.8000	-17.938	440.439	2.5126
224.6000	-18.335	441.883	2.52262
224.4000	-18.7155	443.351	2.5328
224.2000	-19.276	444.847	2.54315
224.0000	-19.7419	446.355	2.55356
223.8000	-20.0119	447.889	2.56414
223.6000	-20.1288	449.44	2.57481
223.4000	-20.4021	451.014	2.58563
223.2000	-20.7643	452.616	2.59662
223.0000	-21.2566	454.248	2.60779
222.8000	-21.6297	455.907	2.61913
222.6000	-21.844	457.588	2.63059
222.4000	-22.1259	459.301	2.64226
222.2000	-22.5603	461.032	2.65402
222.0000	-23.1676	462.787	2.66592
221.8000	-23.5494	464.572	2.678
221.6000	-24.0487	466.381	2.69022
221.4000	-24.5706	468.216	2.70258
221.2000	-25.2757	470.077	2.7151
221.0000	-25.8535	471.978	2.72786
220.8000	-26.1364	473.907	2.74077
220.6000	-26.3007	475.873	2.75391
220.4000	-26.5109	477.872	2.76723
220.2000	-26.9105	479.904	2.78074
220.0000	-27.3441	481.97	2.79445
219.8000	-27.6707	484.072	2.80837
219.6000	-27.9444	486.225	2.82258
219.4000	-28.095	488.428	2.83709
219.2000	-28.4742	490.694	2.85197
219.0000	-28.8653	493.024	2.86723
218.8000	-29.5008	495.426	2.88292
218.6000	-29.7151	497.911	2.8991
218.4000	-29.5333	500.481	2.91579
218.2000	-29.5509	503.139	2.933
218.0000	-29.8419	505.891	2.95075
217.8000	-30.249	508.741	2.96908
217.6000	-30.4735	511.695	2.98802
217.4000	-30.7624	514.769	3.00764
217.2000	-30.6166	517.985	3.0281
217.0000	-30.6074	521.344	3.04938
216.8000	-31.1601	524.859	3.07156
216.6000	-31.4132	528.555	3.09478
216.4000	-31.3403	532.449	3.11912
216.2000	-31.1442	536.549	3.14463
216.0000	-30.8996	540.877	3.17141
215.8000	-30.5334	545.444	3.19952
215.6000	-30.6262	550.264	3.22901
215.4000	-30.7407	555.379	3.26012
215.2000	-31.3887	560.797	3.29283
215.0000	-31.8593	566.549	3.32733
214.8000	-32.0769	572.665	3.36372
214.6000	-32.6655	579.173	3.40213
214.4000	-33.6932	586.126	3.44281
214.2000	-34.1583	593.584	3.48602
214.0000	-33.7491	601.595	3.53197
213.8000	-33.2562	610.222	3.57908
213.6000	-32.3891	619.549	3.62423
213.4000	-31.7531	629.654	3.67314
213.2000	-31.8947	640.595	3.7261
213.0000	-31.1089	652.471	3.78358
212.8000	-30.6177	665.371	3.84603
212.6000	-30.4492	679.328	3.91359
212.4000	-30.9562	694.474	3.9869
212.2000	-30.1851	710.874	4.06629
212.0000	-29.5393	728.577	4.15198
211.8000	-27.2423	747.649	4.2443
211.6000	-27.985	768.118	4.34337
211.4000	-30.0659	789.977	4.44918
211.2000	-28.8825	813.128	4.56125
211.0000	-30.0277	837.451	4.67898
210.8000	-32.9653	862.616	4.80079
210.6000	-35.613	888.1	4.92415
210.4000	-41.2341	913.093	5.04513
210.2000	-48.4505	935.788	5.15498
210.0000	-46.5648	955.485	5.25033
209.8000	-44.8967	971.978	5.33016
209.6000	-43.8014	985.204	5.39418
209.4000	-42.4858	995.113	5.44215
209.2000	-34.3698	1001.79	5.47447
209.0000	-31.2228	1005.5	5.49243
208.8000	-23.2083	1006.72	5.49831
208.6000	-4.56356	1006.82	5.49881
208.4000	4.28159	1006.84	5.4989
208.2000	8.54463	1006.85	5.49896
208.0000	13.4485	1006.87	5.49907
207.8000	12.3282	1006.87	5.49904
207.6000	11.463	1006.86	5.49903
207.4000	16.2929	1006.87	5.49906
207.2000	21.8997	1006.89	5.49916
207.0000	20.0596	1006.89	5.49918
206.8000	11.9749	1006.88	5.49912
206.6000	8.27591	1006.87	5.49905
206.4000	7.77587	1006.86	5.49902
206.2000	11.0373	1006.88	5.49909
206.0000	16.3357	1006.9	5.49919
205.8000	12.2871	1006.89	5.49916
205.6000	7.23131	1006.88	5.49909
205.4000	-1.56297	1006.85	5.49895
205.2000	0.409013	1006.85	5.49896
205.0000	0.87623	1006.85	5.49895
204.8000	-1.84936	1006.84	5.49893
204.6000	0.4237	1006.85	5.49896
204.4000	2.37598	1006.86	5.49899
204.2000	-0.629431	1006.84	5.4989
204.0000	-5.50499	1006.82	5.49883
203.8000	-11.2142	1006.8	5.49873
203.6000	-14.3415	1006.8	5.4987
203.4000	-21.271	1006.78	5.49862
203.2000	-22.2773	1006.77	5.49858
203.0000	-25.6654	1006.75	5.4985
202.8000	-35.2606	1006.72	5.49832
202.6000	-41.4839	1006.69	5.49819
202.4000	-42.4717	1006.68	5.49814
202.2000	-36.7668	1006.7	5.49824
202.0000	-26.779	1006.74	5.49842
201.8000	-18.0629	1006.77	5.49855
201.6000	-9.44294	1006.8	5.49872
201.4000	-8.14866	1006.81	5.49875
201.2000	-2.90724	1006.83	5.49887
201.0000	1.65254	1006.85	5.49898
200.8000	7.77379	1006.89	5.49913
200.6000	12.2108	1006.9	5.49921
200.4000	11.6341	1006.9	5.49918
200.2000	10.7282	1006.9	5.49918
200.0000	12.4553	1006.91	5.49922
199.8000	18.3907	1006.93	5.49932
199.6000	24.959	1006.94	5.49941
199.4000	26.3593	1006.95	5.49944
199.2000	24.1338	1006.94	5.49941
199.0000	27.3905	1006.95	5.49946
198.8000	25.9129	1006.95	5.49944
198.6000	28.0426	1006.94	5.49941
198.4000	23.3548	1006.92	5.49931
198.2000	19.1533	1006.91	5.49924
198.0000	8.42572	1006.87	5.49907
197.8000	0.853702	1006.84	5.4989
197.6000	-0.212405	1006.83	5.49888
197.4000	-6.67623	1006.8	5.4987
197.2000	-11.3937	1006.76	5.49853
197.0000	-20.324	1006.73	5.49838
196.8000	-19.1378	1006.74	5.49844
196.6000	-15.2576	1006.76	5.49851
196.4000	-13.0041	1006.77	5.49855
196.2000	-12.6666	1006.77	5.49857
196.0000	-14.2134	1006.76	5.49854
195.8000	-13.598	1006.77	5.49859
195.6000	-14.3142	1006.78	5.49863
195.4000	-17.3261	1006.77	5.49859
195.2000	-17.3887	1006.78	5.4986
195.0000	-19.3092	1006.77	5.49855
194.8000	-22.8424	1006.75	5.49849
194.6000	-16.582	1006.78	5.49861
194.4000	-9.86081	1006.8	5.49872
194.2000	-3.53943	1006.83	5.49885
194.0000	5.90849	1006.87	5.49905
193.8000	16.7767	1006.91	5.49927
193.6000	19.5441	1006.93	5.49933
193.4000	18.7023	1006.92	5.49931
193.2000	16.2964	1006.91	5.49926
193.0000	8.20421	1006.88	5.49908
192.8000	2.86466	1006.85	5.49897
192.6000	-4.24442	1006.82	5.49881
192.4000	-12.4037	1006.78	5.49864
192.2000	-15.4232	1006.77	5.49858
192.0000	-14.5912	1006.78	5.4986
191.8000	-16.2873	1006.77	5.49856
191.6000	-8.97377	1006.79	5.49868
191.4000	-4.32294	1006.81	5.49874
191.2000	-3.0085	1006.82	5.49881
191.0000	-3.57239	1006.82	5.49883
190.8000	-0.244603	1006.84	5.4989
190.6000	-0.532092	1006.84	5.4989
190.4000	-2.22856	1006.83	5.49887
190.2000	-0.57572	1006.83	5.49888
190.0000	-7.00239	1006.81	5.49878
