# Supplementary material for: Single-chain dimers from de novo immunoglobulins as robust scaffolds for multiple binding loops
Source: Nat Commun. 2023 Sep 23;14:5939. doi: 10.1038/s41467-023-41717-5 (PMC10517939; doi:10.1038/s41467-023-41717-5)
Supplement: Supplementary file 6 — Source data [file 41467_2023_41717_MOESM6_ESM.zip › SuppFig5_scIg12_6.5M.txt]

TITLE	TC8 6.5M 
DATA TYPE	
ORIGIN	JASCO
OWNER	
DATE	22/09/29
TIME	12:47:59
SPECTROMETER/DATA SYSTEM	
LOCALE	1034
RESOLUTION	
DELTAX	-0.2
XUNITS	NANOMETERS
YUNITS	CD [mdeg]
Y2UNITS	HT [V]
Y3UNITS	ABSORBANCE
FIRSTX	  250.0000
LASTX	  190.0000
NPOINTS	     301
FIRSTY	     0.46099
MAXY	    27.60948
MINY	   -36.66135
XYDATA
250.0000	0.460991	358.633	1.83516
249.8000	0.447304	358.842	1.8371
249.6000	0.417384	359.05	1.83902
249.4000	0.48295	359.256	1.84093
249.2000	0.466788	359.465	1.84286
249.0000	0.474541	359.676	1.84481
248.8000	0.529127	359.892	1.8468
248.6000	0.539709	360.115	1.84887
248.4000	0.555681	360.332	1.85086
248.2000	0.635542	360.556	1.85293
248.0000	0.592696	360.779	1.85498
247.8000	0.491347	361.004	1.85705
247.6000	0.466721	361.234	1.85917
247.4000	0.437585	361.468	1.86132
247.2000	0.310249	361.712	1.86356
247.0000	0.188571	361.959	1.86583
246.8000	0.0630859	362.218	1.86821
246.6000	-0.0665131	362.484	1.87065
246.4000	-0.099089	362.763	1.8732
246.2000	-0.0144409	363.045	1.87579
246.0000	-0.0528534	363.341	1.8785
245.8000	-0.1108	363.636	1.88119
245.6000	-0.0984772	363.93	1.88388
245.4000	-0.0240021	364.23	1.88662
245.2000	0.048085	364.527	1.88933
245.0000	0.135983	364.83	1.89209
244.8000	0.179306	365.133	1.89485
244.6000	0.15816	365.438	1.89762
244.4000	0.202014	365.756	1.90052
244.2000	0.335396	366.076	1.90343
244.0000	0.377176	366.406	1.90642
243.8000	0.369934	366.735	1.90941
243.6000	0.288365	367.079	1.91253
243.4000	0.185838	367.425	1.91566
243.2000	0.0630264	367.776	1.91884
243.0000	-0.00482178	368.136	1.92209
242.8000	0.0145035	368.503	1.9254
242.6000	-0.0701843	368.879	1.9288
242.4000	-0.175967	369.263	1.93226
242.2000	-0.294641	369.657	1.93581
242.0000	-0.404861	370.046	1.9393
241.8000	-0.491594	370.444	1.94288
241.6000	-0.511864	370.852	1.94654
241.4000	-0.523196	371.27	1.95029
241.2000	-0.582933	371.693	1.95408
241.0000	-0.645113	372.12	1.95789
240.8000	-0.76816	372.555	1.96179
240.6000	-0.781783	373	1.96576
240.4000	-0.698978	373.455	1.96981
240.2000	-0.643161	373.92	1.97395
240.0000	-0.56595	374.392	1.97815
239.8000	-0.534813	374.875	1.98244
239.6000	-0.521907	375.364	1.98678
239.4000	-0.574895	375.865	1.99121
239.2000	-0.597945	376.375	1.99573
239.0000	-0.628961	376.891	2.00029
238.8000	-0.698981	377.42	2.00495
238.6000	-0.705649	377.959	2.0097
238.4000	-0.714629	378.509	2.01454
238.2000	-0.774754	379.072	2.01948
238.0000	-0.904291	379.642	2.02448
237.8000	-1.06849	380.222	2.02956
237.6000	-1.16947	380.814	2.03474
237.4000	-1.25205	381.413	2.03997
237.2000	-1.32368	382.027	2.04532
237.0000	-1.44763	382.65	2.05074
236.8000	-1.65027	383.283	2.05623
236.6000	-1.79131	383.927	2.06181
236.4000	-1.94751	384.585	2.06751
236.2000	-2.03133	385.26	2.07334
236.0000	-2.09664	385.942	2.07922
235.8000	-2.21969	386.643	2.08525
235.6000	-2.37734	387.353	2.09135
235.4000	-2.51358	388.081	2.09759
235.2000	-2.56788	388.822	2.10393
235.0000	-2.63178	389.573	2.11034
234.8000	-2.7276	390.342	2.1169
234.6000	-2.88626	391.12	2.12351
234.4000	-3.08759	391.918	2.13028
234.2000	-3.2789	392.732	2.13716
234.0000	-3.41938	393.562	2.14417
233.8000	-3.58381	394.41	2.15132
233.6000	-3.77525	395.275	2.15859
233.4000	-4.01595	396.164	2.16604
233.2000	-4.28788	397.064	2.17357
233.0000	-4.55477	397.985	2.18125
232.8000	-4.76738	398.914	2.18897
232.6000	-4.96177	399.857	2.1968
232.4000	-5.3005	400.811	2.20469
232.2000	-5.57419	401.775	2.21265
232.0000	-5.82861	402.757	2.22072
231.8000	-6.04551	403.75	2.22887
231.6000	-6.36052	404.765	2.23718
231.4000	-6.58815	405.787	2.24551
231.2000	-6.87231	406.823	2.25394
231.0000	-7.29425	407.87	2.26243
230.8000	-7.55158	408.925	2.27096
230.6000	-7.68198	409.986	2.27951
230.4000	-8.01481	411.049	2.28805
230.2000	-8.40704	412.107	2.29652
230.0000	-8.77932	413.176	2.30506
229.8000	-9.14319	414.258	2.31367
229.6000	-9.55366	415.371	2.3225
229.4000	-9.73634	416.516	2.33155
229.2000	-9.96989	417.694	2.34083
229.0000	-10.4134	418.906	2.35035
228.8000	-10.8571	420.146	2.36004
228.6000	-11.2318	421.424	2.37
228.4000	-11.6906	422.722	2.38007
228.2000	-12.1247	424.029	2.39018
228.0000	-12.522	425.351	2.40036
227.8000	-12.9852	426.674	2.4105
227.6000	-13.6219	428	2.42062
227.4000	-14.2262	429.328	2.43072
227.2000	-14.7913	430.67	2.44089
227.0000	-15.3704	432.025	2.45111
226.8000	-15.8893	433.393	2.46138
226.6000	-16.2432	434.784	2.47178
226.4000	-16.5342	436.197	2.4823
226.2000	-16.9484	437.63	2.49292
226.0000	-17.1832	439.079	2.50315
225.8000	-17.5882	440.554	2.5134
225.6000	-17.8139	442.062	2.52387
225.4000	-18.2091	443.586	2.53443
225.2000	-18.5937	445.136	2.54515
225.0000	-18.9972	446.707	2.55599
224.8000	-19.6629	448.292	2.56692
224.6000	-20.199	449.905	2.57802
224.4000	-20.795	451.545	2.58928
224.2000	-21.3146	453.214	2.60072
224.0000	-21.7549	454.906	2.61229
223.8000	-22.2997	456.626	2.62404
223.6000	-22.8532	458.368	2.63591
223.4000	-23.5705	460.139	2.64796
223.2000	-24.1825	461.94	2.66018
223.0000	-24.7054	463.771	2.67258
222.8000	-24.9565	465.636	2.68519
222.6000	-25.2291	467.524	2.69793
222.4000	-25.76	469.444	2.71085
222.2000	-26.2356	471.387	2.7239
222.0000	-26.5461	473.362	2.73712
221.8000	-26.7504	475.372	2.75057
221.6000	-27.0016	477.414	2.76418
221.4000	-27.2136	479.492	2.77801
221.2000	-27.8268	481.601	2.79201
221.0000	-28.4993	483.752	2.80625
220.8000	-29.1088	485.94	2.8207
220.6000	-29.495	488.167	2.83537
220.4000	-29.7135	490.432	2.85025
220.2000	-30.1391	492.732	2.86532
220.0000	-30.6369	495.073	2.88062
219.8000	-31.4349	497.459	2.89616
219.6000	-31.8401	499.904	2.91205
219.4000	-31.9031	502.415	2.92832
219.2000	-32.022	504.998	2.945
219.0000	-32.3643	507.661	2.96215
218.8000	-32.7945	510.407	2.97977
218.6000	-33.2219	513.254	2.99798
218.4000	-33.445	516.197	3.01674
218.2000	-33.1682	519.251	3.03614
218.0000	-32.8086	522.414	3.05614
217.8000	-33.0208	525.693	3.07681
217.6000	-33.1218	529.097	3.09818
217.4000	-33.1835	532.64	3.12032
217.2000	-33.4255	536.347	3.14338
217.0000	-33.568	540.226	3.1674
216.8000	-33.8494	544.299	3.1925
216.6000	-34.4562	548.583	3.21875
216.4000	-35.2449	553.093	3.24624
216.2000	-35.7351	557.854	3.2751
216.0000	-35.8256	562.879	3.30536
215.8000	-36.1232	568.191	3.33713
215.6000	-36.1962	573.8	3.37045
215.4000	-36.0406	579.753	3.40554
215.2000	-36.0296	586.059	3.44243


	592.772	3.48134
214.8000	-35.3831	599.911	3.52235
214.6000	-34.6122	607.526	3.56567
214.4000	-34.6773	615.66	3.6054
214.2000	-34.2801	624.398	3.6477
214.0000	-33.7008	633.803	3.69322
213.8000	-34.0585	643.954	3.74236
213.6000	-33.4781	654.916	3.79542
213.4000	-32.7155	666.775	3.85282
213.2000	-32.2418	679.601	3.91491
213.0000	-31.8575	693.466	3.98202
212.8000	-31.1153	708.502	4.0548
212.6000	-31.4785	724.685	4.13314
212.4000	-31.4766	742.124	4.21755
212.2000	-29.2224	760.818	4.30804
212.0000	-27.4941	780.773	4.40463
211.8000	-23.368	801.924	4.50701
211.6000	-22.3266	824.122	4.61446
211.4000	-20.2964	847.166	4.72601
211.2000	-15.0777	870.662	4.83974
211.0000	-10.159	894.152	4.95344
210.8000	-7.28767	917.135	5.06469
210.6000	-9.83652	938.404	5.16764
210.4000	-11.3425	956.852	5.25694
210.2000	-9.8197	972.33	5.33186
210.0000	-4.25151	984.758	5.39202
209.8000	3.36603	994.228	5.43786
209.6000	9.3015	1000.85	5.4699
209.4000	4.84435	1004.9	5.48952
209.2000	6.92558	1006.68	5.49816
209.0000	9.9759	1007	5.49967
208.8000	15.7654	1007.01	5.49975
208.6000	22.241	1007.03	5.49981
208.4000	21.6653	1007.03	5.49981
208.2000	21.7152	1007.03	5.49982
208.0000	23.8675	1007.02	5.49978
207.8000	25.3844	1007.02	5.49979
207.6000	22.3671	1007.01	5.49973
207.4000	18.4872	1006.99	5.49965
207.2000	17.176	1006.99	5.49962
207.0000	16.4707	1006.98	5.4996
206.8000	17.1976	1006.98	5.49957
206.6000	9.80188	1006.94	5.49941
206.4000	-2.07183	1006.91	5.49925
206.2000	-10.6353	1006.89	5.49913
206.0000	-12.6171	1006.44	5.49698
205.8000	-11.9792	1005.18	5.49086
205.6000	-10.562	1005.18	5.49089
205.4000	-15.5316	1005.17	5.4908
205.2000	-27.2719	1005.12	5.49059
205.0000	-32.3563	1005.1	5.4905
204.8000	-31.1014	1005.11	5.49054
204.6000	-26.0941	1005.13	5.49064
204.4000	-21.8162	1005.15	5.49073
204.2000	-16.1805	1006.88	5.4991
204.0000	-15.1783	1006.88	5.49912
203.8000	-14.3541	1006.89	5.49913
203.6000	-7.14653	1006.93	5.49933
203.4000	-5.18643	1006.94	5.49937
203.2000	-0.678256	1006.95	5.49946
203.0000	-3.00293	1006.94	5.49942
202.8000	-1.12414	1006.95	5.49944
202.6000	1.56665	1006.95	5.49943
202.4000	7.57346	1006.96	5.49948
202.2000	10.7621	1006.97	5.49953
202.0000	8.78598	1006.96	5.49949
201.8000	7.22863	1006.95	5.49946
201.6000	7.2038	1006.95	5.49946
201.4000	9.70753	1006.97	5.49952
201.2000	6.0312	1006.95	5.49945
201.0000	1.82024	1006.94	5.49941
200.8000	-5.73387	1006.93	5.49935
200.6000	-13.8417	1006.9	5.4992
200.4000	-17.6201	1006.88	5.49909
200.2000	-21.5604	1006.86	5.49899
200.0000	-24.5912	1006.84	5.49892
199.8000	-30.8012	1006.82	5.4988
199.6000	-30.5508	1006.82	5.4988
199.4000	-34.1287	1006.8	5.49873
199.2000	-36.0318	1006.79	5.49869
199.0000	-36.2056	1006.8	5.49869
198.8000	-36.6614	1006.8	5.4987
198.6000	-36.5947	1006.8	5.4987
198.4000	-33.0819	1006.81	5.49878
198.2000	-28.929	1006.83	5.49886
198.0000	-25.6769	1006.84	5.49893
197.8000	-22.9443	1006.85	5.49898
197.6000	-20.7285	1006.87	5.49903
197.4000	-17.4788	1006.88	5.49909
197.2000	-12.2065	1006.9	5.49919
197.0000	0.136092	1006.95	5.49942
196.8000	7.31445	1006.98	5.49958
196.6000	10.993	1006.99	5.49965
196.4000	13.6278	1007	5.4997
196.2000	13.2854	1007	5.4997
196.0000	20.8872	1007.03	5.49984
195.8000	25.6757	1007.05	5.49993
195.6000	27.6095	1007.06	5.49995
195.4000	21.6973	1007.03	5.49985
195.2000	17.3809	1007.02	5.4998
195.0000	19.5008	1007.03	5.49983
194.8000	21.9735	1007.04	5.49988
194.6000	17.1712	1007.02	5.49979
194.4000	13.8444	1007.01	5.49974
194.2000	16.1252	1007.02	5.49978
194.0000	14.5753	1007.02	5.49976
193.8000	23.0915	1007.04	5.49989
193.6000	27.216	1007.06	5.49996
193.4000	24.6501	1007.05	5.49992
193.2000	20.4211	1007.03	5.49984
193.0000	23.0197	1007.04	5.49989
192.8000	23.5482	1007.04	5.4999
192.6000	20.8147	1007.03	5.49984
192.4000	15.384	1007.01	5.49973
192.2000	4.11534	1006.97	5.49953
192.0000	-9.02259	1006.91	5.49926
191.8000	-14.2449	1006.89	5.49915
191.6000	-15.6503	1006.88	5.49912
191.4000	-17.491	1006.88	5.49908
191.2000	-22.4192	1006.86	5.49899
191.0000	-25.3528	1006.84	5.49893
190.8000	-23.838	1006.85	5.49896
190.6000	-19.8233	1006.87	5.49904
190.4000	-15.9554	1006.89	5.49915
190.2000	-14.7046	1006.9	5.49918
190.0000	-17.1482	1006.89	5.49913

##### Extended Information
[Comments]
Sample name	TC8 6.5M urea
Comment
User
Division
Company	UB

[Detailed Information]
Creation date	29/09/2022 12:47

Data array type	Linear data array * 3
Horizontal axis	Wavelength [nm]
Vertical axis(1)	CD [mdeg]
Vertical axis(2)	HT [V]
Vertical axis(3)	Abs
Start	250 nm
End	190 nm
Data interval	0.2 nm
Data points	301     

[Measurement Information]
Instrument Name	J-815
Model Name	J-815
Serial No.	A009761168

Measurement date	29/09/2022 12:47

Photometric Mode	CD, HT, Abs
Measure Range	250 - 190 nm
Data pitch	0.2 nm
Sensitivity	Standard
D.I.T.	1 sec
Bandwidth	1.00 nm
Start Mode	Immediately
Scanning Speed	100 nm/min
Baseline Correction	None
Shutter Control	Auto
CD Detector	PMT
PMT Voltage	Auto
Accumulations	2
