# Supplementary material for: Single-chain dimers from de novo immunoglobulins as robust scaffolds for multiple binding loops
Source: Nat Commun. 2023 Sep 23;14:5939. doi: 10.1038/s41467-023-41717-5 (PMC10517939; doi:10.1038/s41467-023-41717-5)
Supplement: Supplementary file 6 — Source data [file 41467_2023_41717_MOESM6_ESM.zip › SuppFig5_scIg12_6M.txt]

TITLE	TC8 6M 
DATA TYPE	
ORIGIN	JASCO
OWNER	
DATE	22/09/29
TIME	12:19:10
SPECTROMETER/DATA SYSTEM	
LOCALE	1034
RESOLUTION	
DELTAX	-0.2
XUNITS	NANOMETERS
YUNITS	CD [mdeg]
Y2UNITS	HT [V]
Y3UNITS	ABSORBANCE
FIRSTX	  250.0000
LASTX	  190.0000
NPOINTS	     301
FIRSTY	     0.48231
MAXY	    27.60495
MINY	   -38.78831
XYDATA
250.0000	0.482309	357.57	1.82531
249.8000	0.455627	357.785	1.82731
249.6000	0.390634	357.998	1.82928
249.4000	0.283572	358.21	1.83125
249.2000	0.248798	358.422	1.83321
249.0000	0.359549	358.638	1.83521
248.8000	0.430812	358.856	1.83723
248.6000	0.373769	359.083	1.83933
248.4000	0.367511	359.312	1.84145
248.2000	0.333206	359.545	1.8436
248.0000	0.396526	359.774	1.84572
247.8000	0.489487	360.007	1.84787
247.6000	0.511372	360.239	1.85
247.4000	0.502777	360.473	1.85216
247.2000	0.404718	360.724	1.85447
247.0000	0.36955	360.977	1.8568
246.8000	0.360175	361.24	1.85922
246.6000	0.382159	361.508	1.86169
246.4000	0.36046	361.786	1.86424
246.2000	0.349678	362.076	1.86691
246.0000	0.417343	362.375	1.86965
245.8000	0.395677	362.681	1.87245
245.6000	0.365677	362.983	1.87522
245.4000	0.316241	363.289	1.87802
245.2000	0.31405	363.593	1.8808
245.0000	0.298891	363.903	1.88364
244.8000	0.297939	364.218	1.88651
244.6000	0.1758	364.534	1.88939
244.4000	-0.0042099	364.864	1.8924
244.2000	-0.0762238	365.194	1.89541
244.0000	-0.0713181	365.532	1.89849
243.8000	-0.113657	365.868	1.90154
243.6000	-0.157982	366.224	1.90477
243.4000	-0.264114	366.581	1.90801
243.2000	-0.397768	366.941	1.91128
243.0000	-0.466736	367.311	1.91463
242.8000	-0.40033	367.687	1.91803
242.6000	-0.353467	368.075	1.92154
242.4000	-0.381506	368.475	1.92515
242.2000	-0.325752	368.88	1.9288
242.0000	-0.284431	369.28	1.93241
241.8000	-0.263069	369.691	1.93611
241.6000	-0.175874	370.109	1.93987
241.4000	-0.134694	370.537	1.94372
241.2000	-0.232275	370.973	1.94763
241.0000	-0.404842	371.408	1.95153
240.8000	-0.551721	371.855	1.95553
240.6000	-0.633142	372.315	1.95964
240.4000	-0.690376	372.783	1.96382
240.2000	-0.764964	373.258	1.96806
240.0000	-0.845795	373.745	1.97239
239.8000	-0.949501	374.234	1.97675
239.6000	-0.973428	374.734	1.98119
239.4000	-0.958418	375.245	1.98572
239.2000	-1.00636	375.76	1.99029
239.0000	-1.14974	376.282	1.99491
238.8000	-1.39328	376.814	1.9996
238.6000	-1.50605	377.36	2.00442
238.4000	-1.54469	377.921	2.00937
238.2000	-1.51702	378.493	2.0144
238.0000	-1.52532	379.076	2.01951
237.8000	-1.5504	379.668	2.02471
237.6000	-1.51349	380.273	2.03001
237.4000	-1.44147	380.882	2.03533
237.2000	-1.29946	381.506	2.04078
237.0000	-1.34116	382.134	2.04625
236.8000	-1.46735	382.77	2.05177
236.6000	-1.63699	383.421	2.05743
236.4000	-1.71625	384.083	2.06316
236.2000	-1.86621	384.764	2.06905
236.0000	-1.9726	385.452	2.07499
235.8000	-2.05613	386.16	2.0811
235.6000	-2.24461	386.879	2.08729
235.4000	-2.32031	387.62	2.09364
235.2000	-2.42706	388.376	2.10012
235.0000	-2.45597	389.141	2.10666
234.8000	-2.62742	389.926	2.11335
234.6000	-2.69374	390.718	2.12009
234.4000	-2.81028	391.53	2.12699
234.2000	-2.92384	392.359	2.13401
234.0000	-2.95576	393.205	2.14116
233.8000	-3.11908	394.07	2.14845
233.6000	-3.25704	394.95	2.15586
233.4000	-3.48118	395.85	2.16341
233.2000	-3.72561	396.768	2.17109
233.0000	-4.00272	397.703	2.1789
232.8000	-4.27176	398.65	2.18678
232.6000	-4.4666	399.612	2.19477
232.4000	-4.8104	400.582	2.2028
232.2000	-5.11639	401.563	2.2109
232.0000	-5.32595	402.563	2.21913
231.8000	-5.59234	403.575	2.22744
231.6000	-5.87002	404.606	2.23588
231.4000	-6.06621	405.644	2.24435
231.2000	-6.18887	406.696	2.25291
231.0000	-6.48017	407.759	2.26154
230.8000	-6.82969	408.831	2.2702
230.6000	-7.20252	409.906	2.27887
230.4000	-7.59382	410.985	2.28754
230.2000	-7.94499	412.063	2.29617
230.0000	-8.19263	413.151	2.30486
229.8000	-8.50759	414.255	2.31365
229.6000	-9.00859	415.39	2.32265
229.4000	-9.51511	416.552	2.33184
229.2000	-10.1166	417.747	2.34124
229.0000	-10.5884	418.981	2.35093
228.8000	-11.1464	420.246	2.36082
228.6000	-11.6132	421.542	2.37091
228.4000	-12.2018	422.858	2.38112
228.2000	-12.7941	424.188	2.3914
228.0000	-13.1612	425.531	2.40173
227.8000	-13.5606	426.873	2.41202
227.6000	-13.8043	428.224	2.42233
227.4000	-14.1334	429.576	2.4326
227.2000	-14.3137	430.941	2.44293
227.0000	-14.6379	432.321	2.45333
226.8000	-14.9878	433.716	2.46379
226.6000	-15.3826	435.126	2.47433
226.4000	-15.766	436.563	2.48501
226.2000	-16.2299	438.025	2.49582
226.0000	-16.7625	439.508	2.50613
225.8000	-17.1723	441.018	2.51662
225.6000	-17.5962	442.563	2.52734
225.4000	-18.2087	444.13	2.53819
225.2000	-18.593	445.726	2.54922
225.0000	-18.9798	447.346	2.5604
224.8000	-19.5772	448.984	2.57168
224.6000	-20.1827	450.646	2.58311
224.4000	-20.7431	452.333	2.59468
224.2000	-21.1523	454.053	2.60646
224.0000	-21.5523	455.795	2.61837
223.8000	-21.9424	457.564	2.63043
223.6000	-22.4388	459.357	2.64264
223.4000	-23.0132	461.184	2.65505
223.2000	-23.4938	463.047	2.66768
223.0000	-24.0421	464.942	2.6805
222.8000	-24.5196	466.88	2.69359
222.6000	-25.0936	468.843	2.7068
222.4000	-25.758	470.843	2.72024
222.2000	-26.5404	472.864	2.73379
222.0000	-27.1498	474.925	2.74758
221.8000	-27.8395	477.02	2.76156
221.6000	-28.4343	479.151	2.77574
221.4000	-28.9659	481.319	2.79014
221.2000	-29.1724	483.524	2.80474
221.0000	-29.4164	485.773	2.8196
220.8000	-29.7026	488.065	2.8347
220.6000	-29.7213	490.406	2.85008
220.4000	-29.7922	492.783	2.86565
220.2000	-30.0315	495.206	2.88149
220.0000	-30.3805	497.676	2.89758
219.8000	-30.5432	500.199	2.91397
219.6000	-30.9364	502.791	2.93075
219.4000	-31.3157	505.449	2.94791
219.2000	-31.5572	508.184	2.96551
219.0000	-32.1217	511.014	2.98366
218.8000	-32.7498	513.937	3.00234
218.6000	-33.3081	516.975	3.02169
218.4000	-33.4292	520.127	3.04169
218.2000	-33.3448	523.397	3.06235
218.0000	-33.3125	526.794	3.08373
217.8000	-33.4875	530.336	3.10593
217.6000	-33.8068	534.019	3.12891
217.4000	-33.9254	537.86	3.15276
217.2000	-33.9365	541.888	3.17766
217.0000	-33.8088	546.105	3.20358
216.8000	-33.7549	550.535	3.23067
216.6000	-34.5182	555.188	3.25896
216.4000	-35.654	560.099	3.28864
216.2000	-36.3209	565.283	3.31976
216.0000	-36.4684	570.777	3.35252
215.8000	-36.2829	576.594	3.38696
215.6000	-36.0309	582.766	3.4232
215.4000	-35.8551	589.345	3.46152
215.2000	-35.6845	596.328	3.50182
215.0000	-34.9625	603.79	3.54447
214.8000	-34.0375	611.751	3.58648
214.6000	-33.0972	620.259	3.62767
214.4000	-32.632	629.362	3.67173
214.2000	-31.8016	639.17	3.7192
214.0000	-31.2895	649.71	3.77022
213.8000	-31.3817	661.091	3.82531
213.6000	-31.254	673.418	3.88498
213.4000	-30.5106	686.776	3.94964
213.2000	-29.1575	701.243	4.01967
213.0000	-29.2203	716.908	4.09549
212.8000	-28.908	733.884	4.17766
212.6000	-30.0551	752.129	4.26598
212.4000	-31.5061	771.739	4.3609
212.2000	-33.3987	792.638	4.46206
212.0000	-32.579	814.743	4.56906
211.8000	-35.3675	837.837	4.68085
211.6000	-36.2794	861.663	4.79618
211.4000	-38.7883	885.801	4.91302
211.2000	-34.2732	909.772	5.02905
211.0000	-31.3408	932.234	5.13778
210.8000	-22.0833	951.895	5.23295
210.6000	-16.4234	968.514	5.31339
210.4000	-15.1961	982.011	5.37873
210.2000	-8.14258	992.433	5.42917
210.0000	-3.86183	999.852	5.46508
209.8000	-0.407939	1004.44	5.4873
209.6000	4.45042	1006.51	5.49731
209.4000	8.55435	1006.8	5.49871
209.2000	8.21861	1006.79	5.49868
209.0000	12.6415	1006.8	5.4987
208.8000	18.9662	1006.82	5.4988
208.6000	23.0212	1006.83	5.49887
208.4000	23.876	1006.83	5.49888
208.2000	27.4845	1006.85	5.49895
208.0000	23.0547	1006.83	5.49887
207.8000	18.896	1006.82	5.49879
207.6000	18.6686	1006.81	5.49878
207.4000	14.9165	1006.8	5.49874
207.2000	9.04222	1006.78	5.49864
207.0000	3.63502	1006.76	5.49854
206.8000	2.94211	1006.76	5.49852
206.6000	3.06296	1006.76	5.49852
206.4000	1.95613	1006.75	5.4985
206.2000	0.464661	1006.75	5.49847
206.0000	1.50855	1006.76	5.4985
205.8000	0.565717	1006.75	5.49847
205.6000	0.969077	1006.75	5.49847
205.4000	8.56609	1006.77	5.49857
205.2000	14.0381	1006.79	5.49866
205.0000	14.5444	1006.79	5.49867
204.8000	17.6621	1006.81	5.49874
204.6000	22.8591	1006.83	5.49884
204.4000	23.1943	1006.83	5.49885
204.2000	21.1947	1006.82	5.49881
204.0000	24.6253	1006.83	5.49888
203.8000	17.679	1006.82	5.49879
203.6000	13.639	1006.8	5.49871
203.4000	10.4513	1006.79	5.49865
203.2000	12.4098	1006.8	5.49869
203.0000	10.9122	1006.79	5.49866
202.8000	8.30605	1006.78	5.49862
202.6000	12.642	1006.8	5.4987
202.4000	17.279	1006.81	5.49874
202.2000	19.8176	1006.81	5.49876
202.0000	21.9341	1006.82	5.49882
201.8000	19.0164	1006.81	5.49878
201.6000	18.832	1006.81	5.49877
201.4000	21.0291	1006.82	5.49882
201.2000	20.9739	1006.82	5.49881
201.0000	15.8446	1006.79	5.49866
200.8000	4.26047	1006.75	5.49848
200.6000	2.25358	1006.75	5.49846
200.4000	-1.27832	1006.73	5.4984
200.2000	-1.12708	1006.73	5.4984
200.0000	3.28826	1006.75	5.49848
199.8000	3.9422	1006.75	5.49848
199.6000	6.27364	1006.76	5.49852
199.4000	11.3117	1006.78	5.49864
199.2000	21.3017	1006.83	5.49884
199.0000	26.2691	1005.92	5.49444
198.8000	24.7415	1005.14	5.49068
198.6000	27.605	1005.15	5.49073
198.4000	22.9059	1005.13	5.49064
198.2000	19.4001	1005.12	5.49059
198.0000	14.4831	1005.1	5.49048
197.8000	10.471	1005.08	5.49041
197.6000	2.04952	1005.06	5.49027
197.4000	-3.24445	1005.03	5.49017
197.2000	-6.10381	1006.72	5.49834
197.0000	-2.78168	1006.73	5.49838
196.8000	5.79687	1006.75	5.49846
196.6000	8.05705	1006.76	5.4985
196.4000	10.3159	1006.77	5.49855
196.2000	16.3581	1006.79	5.49868
196.0000	19.4681	1006.8	5.49874
195.8000	19.2927	1006.8	5.49873
195.6000	25.8215	1006.83	5.49886
195.4000	24.9435	1006.83	5.49884
195.2000	15.3439	1006.8	5.49874
195.0000	11.5183	1006.8	5.4987
194.8000	11.0948	1006.79	5.49868
194.6000	8.34759	1006.78	5.49862
194.4000	7.84159	1006.78	5.49862
194.2000	8.55619	1006.78	5.49864
194.0000	6.80379	1006.78	5.49861
193.8000	-3.03905	1006.74	5.49842
193.6000	-2.71871	1006.74	5.49842
193.4000	-2.59333	1006.73	5.4984
193.2000	-8.17765	1006.71	5.49829
193.0000	-9.84594	1006.71	5.49826
192.8000	-14.7394	1006.68	5.49814
192.6000	-22.3687	1006.65	5.49798
192.4000	-24.1284	1006.64	5.49794
192.2000	-20.3886	1006.66	5.49802
192.0000	-17.903	1006.67	5.49808
191.8000	-22.5203	1006.65	5.49801
191.6000	-20.2638	1006.66	5.49805
191.4000	-18.3484	1006.67	5.49809
191.2000	-10.9288	1006.7	5.49825
191.0000	-5.23888	1006.73	5.49837
190.8000	1.91945	1006.75	5.49846
190.6000	-0.292816	1006.74	5.49842
190.4000	-3.44157	1006.72	5.49835
190.2000	1.13386	1006.74	5.49844
190.0000	3.70891	1006.75	5.49848

##### Extended Information
[Comments]
Sample name	TC8 6M urea
Comment
User
Division
Company	UB

[Detailed Information]
Creation date	29/09/2022 12:19

Data array type	Linear data array * 3
Horizontal axis	Wavelength [nm]
Vertical axis(1)	CD [mdeg]
Vertical axis(2)	HT [V]
Vertical axis(3)	Abs
Start	250 nm
End	190 nm
Data interval	0.2 nm
Data points	301     

[Measurement Information]
Instrument Name	J-815
Model Name	J-815
Serial No.	A009761168

Measurement date	29/09/2022 12:19

Photometric Mode	CD, HT, Abs
Measure Range	250 - 190 nm
Data pitch	0.2 nm
Sensitivity	Standard
D.I.T.	1 sec
Bandwidth	1.00 nm
Start Mode	Immediately
Scanning Speed	100 nm/min
Baseline Correction	None
Shutter Control	Auto
CD Detector	PMT
PMT Voltage	Auto
Accumulations	2
