# Supplementary material for: Single-chain dimers from de novo immunoglobulins as robust scaffolds for multiple binding loops
Source: Nat Commun. 2023 Sep 23;14:5939. doi: 10.1038/s41467-023-41717-5 (PMC10517939; doi:10.1038/s41467-023-41717-5)
Supplement: Supplementary file 6 — Source data [file 41467_2023_41717_MOESM6_ESM.zip › SuppFig5_ScIg12_7M.txt]

TITLE	TC8 7M 
DATA TYPE	
ORIGIN	JASCO
OWNER	
DATE	22/09/29
TIME	12:25:50
SPECTROMETER/DATA SYSTEM	
LOCALE	1034
RESOLUTION	
DELTAX	-0.2
XUNITS	NANOMETERS
YUNITS	CD [mdeg]
Y2UNITS	HT [V]
Y3UNITS	ABSORBANCE
FIRSTX	  250.0000
LASTX	  190.0000
NPOINTS	     301
FIRSTY	     0.31390
MAXY	    20.11374
MINY	   -47.06000
XYDATA
250.0000	0.313898	357.359	1.82334
249.8000	0.26787	357.561	1.82522
249.6000	0.22075	357.765	1.82712
249.4000	0.192441	357.968	1.829
249.2000	0.188916	358.176	1.83093
249.0000	0.263901	358.382	1.83284
248.8000	0.289543	358.593	1.8348
248.6000	0.250949	358.812	1.83682
248.4000	0.202745	359.027	1.83881
248.2000	0.23826	359.244	1.84082
248.0000	0.239268	359.459	1.84281
247.8000	0.219563	359.676	1.84481
247.6000	0.275423	359.896	1.84684
247.4000	0.247899	360.118	1.84888
247.2000	0.212726	360.352	1.85105
247.0000	0.20838	360.589	1.85323
246.8000	0.213419	360.835	1.8555
246.6000	0.206564	361.091	1.85785
246.4000	0.192921	361.36	1.86032
246.2000	0.181873	361.633	1.86283
246.0000	0.147804	361.919	1.86547
245.8000	0.0899307	362.207	1.8681
245.6000	0.121359	362.491	1.87071
245.4000	0.114978	362.779	1.87335
245.2000	0.0712128	363.066	1.87598
245.0000	0.0372574	363.359	1.87866
244.8000	0.0179901	363.651	1.88133
244.6000	-0.0439484	363.946	1.88403
244.4000	-0.110431	364.255	1.88685
244.2000	-0.162109	364.565	1.88967
244.0000	-0.24453	364.88	1.89255
243.8000	-0.309166	365.195	1.89542
243.6000	-0.402402	365.526	1.89843
243.4000	-0.443535	365.862	1.90149
243.2000	-0.525861	366.205	1.9046
243.0000	-0.582806	366.554	1.90776
242.8000	-0.60959	366.907	1.91097
242.6000	-0.611731	367.269	1.91425
242.4000	-0.595412	367.643	1.91764
242.2000	-0.58264	368.027	1.9211
242.0000	-0.585533	368.409	1.92455
241.8000	-0.622258	368.796	1.92804
241.6000	-0.632933	369.189	1.93159
241.4000	-0.616026	369.593	1.93523
241.2000	-0.582188	370.005	1.93894
241.0000	-0.534866	370.419	1.94266
240.8000	-0.658737	370.842	1.94646
240.6000	-0.745224	371.278	1.95036
240.4000	-0.787703	371.723	1.95435
240.2000	-0.834998	372.177	1.95841
240.0000	-0.980138	372.643	1.96257
239.8000	-1.10269	373.117	1.9668
239.6000	-1.17473	373.595	1.97106
239.4000	-1.38385	374.083	1.9754
239.2000	-1.46111	374.583	1.97984
239.0000	-1.47038	375.09	1.98434
238.8000	-1.57043	375.604	1.9889
238.6000	-1.60631	376.132	1.99357
238.4000	-1.53426	376.672	1.99835
238.2000	-1.43537	377.222	2.00321
238.0000	-1.41903	377.783	2.00815
237.8000	-1.40388	378.355	2.01318
237.6000	-1.32447	378.943	2.01835
237.4000	-1.34069	379.532	2.02351
237.2000	-1.3563	380.134	2.02879
237.0000	-1.29324	380.749	2.03417
236.8000	-1.31183	381.368	2.03957
236.6000	-1.4718	382.003	2.0451
236.4000	-1.65391	382.65	2.05073
236.2000	-1.77682	383.317	2.05653
236.0000	-2.01628	383.99	2.06236
235.8000	-2.21263	384.683	2.06835
235.6000	-2.45592	385.391	2.07447
235.4000	-2.76988	386.112	2.08068
235.2000	-3.01402	386.853	2.08705
235.0000	-3.14351	387.606	2.09352
234.8000	-3.26229	388.377	2.10012
234.6000	-3.37982	389.156	2.10679
234.4000	-3.40773	389.957	2.11361
234.2000	-3.43455	390.772	2.12055
234.0000	-3.35888	391.604	2.12762
233.8000	-3.37008	392.455	2.13483
233.6000	-3.42379	393.327	2.14219
233.4000	-3.55135	394.215	2.14968
233.2000	-3.69336	395.121	2.15729
233.0000	-3.88988	396.048	2.16507
232.8000	-4.14829	396.988	2.17294
232.6000	-4.52504	397.941	2.18088
232.4000	-4.95018	398.907	2.18892
232.2000	-5.26081	399.885	2.19704
232.0000	-5.6053	400.884	2.2053
231.8000	-5.91583	401.898	2.21366
231.6000	-6.29531	402.925	2.22211
231.4000	-6.71685	403.959	2.23059
231.2000	-7.12566	405.006	2.23915
231.0000	-7.45726	406.069	2.24781
230.8000	-7.79957	407.139	2.25651
230.6000	-8.20295	408.213	2.26521
230.4000	-8.67368	409.286	2.27388
230.2000	-9.0521	410.359	2.28251
230.0000	-9.41306	411.447	2.29124
229.8000	-9.599	412.555	2.3001
229.6000	-9.89332	413.689	2.30915
229.4000	-10.1885	414.851	2.31838
229.2000	-10.4891	416.045	2.32783
229.0000	-10.9376	417.276	2.33754
228.8000	-11.3785	418.537	2.34745
228.6000	-11.8655	419.825	2.35754
228.4000	-12.3888	421.137	2.36776
228.2000	-12.9103	422.456	2.37801
228.0000	-13.4292	423.789	2.38832
227.8000	-14.0107	425.12	2.39857
227.6000	-14.5525	426.456	2.40883
227.4000	-15.0849	427.795	2.41906
227.2000	-15.4013	429.148	2.42935
227.0000	-15.7045	430.517	2.43973
226.8000	-16.0541	431.899	2.45015
226.6000	-16.3799	433.298	2.46067
226.4000	-16.9082	434.72	2.4713
226.2000	-17.346	436.163	2.48204
226.0000	-17.8338	437.623	2.49286
225.8000	-18.2831	439.106	2.50334
225.6000	-18.8178	440.622	2.51388
225.4000	-19.408	442.159	2.52454
225.2000	-20.1076	443.718	2.53534
225.0000	-20.6958	445.3	2.54628
224.8000	-21.2154	446.902	2.55734
224.6000	-21.6454	448.526	2.56853
224.4000	-22.1441	450.178	2.57989
224.2000	-22.5199	451.859	2.59143
224.0000	-22.8034	453.563	2.60311
223.8000	-23.1965	455.291	2.61492
223.6000	-23.5471	457.036	2.62684
223.4000	-23.9613	458.812	2.63893
223.2000	-24.4635	460.615	2.65119
223.0000	-24.8704	462.448	2.66363
222.8000	-25.4193	464.31	2.67623
222.6000	-25.9886	466.194	2.68896
222.4000	-26.577	468.107	2.70185
222.2000	-27.0572	470.034	2.71481
222.0000	-27.595	471.994	2.72797
221.8000	-28.0563	473.987	2.74131
221.6000	-28.4833	476.006	2.75479
221.4000	-29.0099	478.052	2.76843
221.2000	-29.5623	480.131	2.78225
221.0000	-29.9834	482.244	2.79627
220.8000	-30.2601	484.391	2.81048
220.6000	-30.8334	486.574	2.82488
220.4000	-31.2532	488.789	2.83946
220.2000	-31.4994	491.037	2.85422
220.0000	-31.8623	493.317	2.86915
219.8000	-32.1282	495.638	2.8843
219.6000	-32.3275	498.007	2.89973
219.4000	-32.3116	500.432	2.91548
219.2000	-32.3582	502.919	2.93158
219.0000	-32.3607	505.48	2.94811
218.8000	-32.7842	508.113	2.96505
218.6000	-33.441	510.828	2.98247
218.4000	-34.0101	513.637	3.00043
218.2000	-34.3669	516.541	3.01893
218.0000	-34.6228	519.539	3.03796
217.8000	-35.0747	522.64	3.05758
217.6000	-35.6522	525.849	3.07779
217.4000	-36.217	529.18	3.09869
217.2000	-36.1081	532.654	3.1204
217.0000	-35.8361	536.277	3.14295
216.8000	-35.5814	540.067	3.16642
216.6000	-35.5756	544.028	3.19083
216.4000	-35.3003	548.19	3.21635
216.2000	-35.3322	552.561	3.24301
216.0000	-35.1188	557.166	3.27093
215.8000	-34.9946	562.01	3.30014
215.6000	-35.0934	567.127	3.33079
215.4000	-34.8098	572.547	3.36302
215.2000	-34.8486	578.267	3.39681
215.0000	-35.084	584.335	3.43237
214.8000	-35.7844	590.775	3.4698
214.6000	-35.9518	597.625	3.50927
214.4000	-36.5429	604.925	3.55092
214.2000	-36.6524	612.749	3.59131
214.0000	-36.9348	621.123	3.63184
213.8000	-36.3892	630.133	3.67546
213.6000	-35.8259	639.858	3.72253
213.4000	-35.4986	650.377	3.77345
213.2000	-34.5061	661.731	3.82841
213.0000	-32.6966	674.031	3.88795
212.8000	-31.0904	687.352	3.95243
212.6000	-30.4819	701.715	4.02195
212.4000	-27.6514	717.257	4.09718
212.2000	-24.8404	733.986	4.17816
212.0000	-24.499	751.962	4.26517
211.8000	-23.534	771.214	4.35836
211.6000	-21.5143	791.759	4.45781
211.4000	-22.0246	813.515	4.56312
211.2000	-23.6845	836.336	4.67358
211.0000	-23.5605	860.079	4.78851
210.8000	-24.9123	884.366	4.90607
210.6000	-23.3749	908.616	5.02346
210.4000	-26.7991	931.275	5.13314
210.2000	-31.1997	951.128	5.22923
210.0000	-35.5119	967.982	5.31081
209.8000	-38.5558	981.758	5.3775
209.6000	-42.0548	992.399	5.42901
209.4000	-42.8053	999.97	5.46566
209.2000	-41.1374	1004.53	5.48771
209.0000	-47.06	1006.41	5.49682
208.8000	-46.7805	1006.61	5.4978
208.6000	-43.4281	1006.62	5.49785
208.4000	-37.8536	1006.65	5.49798
208.2000	-36.4089	1006.65	5.498
208.0000	-31.3106	1006.67	5.4981
207.8000	-30.7579	1006.67	5.49811
207.6000	-27.7945	1006.69	5.49817
207.4000	-23.6666	1006.71	5.49826
207.2000	-16.3474	1006.74	5.49841
207.0000	-10.7491	1006.75	5.49849
206.8000	-9.86484	1006.76	5.4985
206.6000	-7.27	1006.77	5.49856
206.4000	-5.83556	1006.77	5.49859
206.2000	-0.835387	1006.8	5.49869
206.0000	4.01671	1006.81	5.49877
205.8000	6.92149	1006.82	5.49883
205.6000	2.65578	1006.81	5.49875
205.4000	2.74915	1006.81	5.49878
205.2000	4.8377	1006.82	5.49882
205.0000	4.32665	1006.82	5.49882
204.8000	8.94337	1006.84	5.4989
204.6000	11.921	1006.85	5.49896
204.4000	9.8343	1006.84	5.49892
204.2000	9.48523	1006.84	5.49892
204.0000	7.27704	1006.83	5.49887
203.8000	2.27798	1006.81	5.49877
203.6000	2.11084	1006.81	5.49874
203.4000	-0.092366	1006.8	5.4987
203.2000	1.33543	1006.8	5.49872
203.0000	-0.809734	1006.79	5.49868
202.8000	-2.73848	1006.78	5.49863
202.6000	0.0768234	1006.79	5.49867
202.4000	4.41106	1006.81	5.49875
202.2000	10.4289	1006.83	5.49887
202.0000	10.0172	1006.83	5.49888
201.8000	15.4423	1006.86	5.49898
201.6000	19.6334	1006.87	5.49905
201.4000	17.6329	1006.86	5.49901
201.2000	12.4164	1006.84	5.49892
201.0000	6.06035	1006.82	5.49882
200.8000	2.98396	1006.81	5.49876
200.6000	-1.04831	1006.79	5.49868
200.4000	-3.60467	1006.78	5.49864
200.2000	-6.78587	1006.77	5.49858
200.0000	-12.501	1006.75	5.49848
199.8000	-13.3133	1006.75	5.49848
199.6000	-11.7934	1006.76	5.49851
199.4000	-9.56943	1006.77	5.49855
199.2000	-11.3009	1006.76	5.49852
199.0000	-7.9394	1006.77	5.49858
198.8000	-4.75335	1006.79	5.49864
198.6000	-4.10366	1006.79	5.49866
198.4000	-0.439989	1006.8	5.49873
198.2000	-0.139915	1006.8	5.49873
198.0000	3.19474	1006.82	5.4988
197.8000	7.7216	1006.83	5.49888
197.6000	11.009	1006.85	5.49895
197.4000	9.60781	1006.84	5.49893
197.2000	5.87437	1006.83	5.49886
197.0000	3.80187	1006.82	5.49882
196.8000	-4.83617	1006.79	5.49865
196.6000	-17.1848	1006.73	5.49837
196.4000	-26.5408	1006.69	5.49817
196.2000	-31.4447	1006.67	5.49808
196.0000	-31.8987	1006.67	5.49807
195.8000	-33.4944	1006.66	5.49804
195.6000	-31.4189	1006.67	5.49808
195.4000	-33.6223	1006.66	5.49803
195.2000	-26.404	1006.68	5.49814
195.0000	-11.7209	1006.73	5.49836
194.8000	1.19668	1006.78	5.49864
194.6000	6.80993	1006.81	5.49875
194.4000	6.42567	1006.8	5.49873
194.2000	12.356	1006.83	5.49884
194.0000	17.1457	1006.84	5.49891
193.8000	20.1137	1006.85	5.49897
193.6000	20.0719	1006.86	5.499
193.4000	12.2767	1006.83	5.49888
193.2000	7.46997	1006.82	5.49881
193.0000	10.0965	1006.83	5.49884
192.8000	12.4886	1006.83	5.49884
192.6000	8.6251	1006.81	5.49876
192.4000	3.58681	1006.79	5.49869
192.2000	3.28965	1006.8	5.49869
192.0000	7.3549	1006.81	5.49876
191.8000	11.2889	1006.83	5.49886
191.6000	11.6158	1006.83	5.49888
191.4000	10.8647	1006.83	5.49887
191.2000	6.55434	1006.83	5.49885
191.0000	5.72482	1006.82	5.49884
190.8000	9.8053	1006.84	5.49891
190.6000	9.48365	1006.84	5.49891
190.4000	4.3983	1006.82	5.49881
190.2000	-0.114474	1006.8	5.49872
190.0000	3.29443	1006.82	5.4988

##### Extended Information
[Comments]
Sample name	TC8 7M urea
Comment
User
Division
Company	UB

[Detailed Information]
Creation date	29/09/2022 12:25

Data array type	Linear data array * 3
Horizontal axis	Wavelength [nm]
Vertical axis(1)	CD [mdeg]
Vertical axis(2)	HT [V]
Vertical axis(3)	Abs
Start	250 nm
End	190 nm
Data interval	0.2 nm
Data points	301     

[Measurement Information]
Instrument Name	J-815
Model Name	J-815
Serial No.	A009761168

Measurement date	29/09/2022 12:25

Photometric Mode	CD, HT, Abs
Measure Range	250 - 190 nm
Data pitch	0.2 nm
Sensitivity	Standard
D.I.T.	1 sec
Bandwidth	1.00 nm
Start Mode	Immediately
Scanning Speed	100 nm/min
Baseline Correction	None
Shutter Control	Auto
CD Detector	PMT
PMT Voltage	Auto
Accumulations	2
