# Supplementary material for: Single-chain dimers from de novo immunoglobulins as robust scaffolds for multiple binding loops
Source: Nat Commun. 2023 Sep 23;14:5939. doi: 10.1038/s41467-023-41717-5 (PMC10517939; doi:10.1038/s41467-023-41717-5)
Supplement: Supplementary file 6 — Source data [file 41467_2023_41717_MOESM6_ESM.zip › SuppFig5_scIg12+EF3a_0M.txt]

TITLE	TC8loop 0M 
DATA TYPE	
ORIGIN	JASCO
OWNER	
DATE	22/09/29
TIME	12:56:00
SPECTROMETER/DATA SYSTEM	
LOCALE	1034
RESOLUTION	
DELTAX	-0.2
XUNITS	NANOMETERS
YUNITS	CD [mdeg]
Y2UNITS	HT [V]
Y3UNITS	ABSORBANCE
FIRSTX	  250.0000
LASTX	  190.0000
NPOINTS	     301
FIRSTY	     0.10350
MAXY	    29.51047
MINY	   -57.78892
XYDATA
250.0000	0.103497	358.376	1.83279
249.8000	0.125688	358.567	1.83456
249.6000	0.161185	358.758	1.83632
249.4000	0.160658	358.944	1.83804
249.2000	0.155635	359.134	1.8398
249.0000	0.244144	359.324	1.84155
248.8000	0.300182	359.514	1.84331
248.6000	0.321544	359.709	1.84512
248.4000	0.341052	359.899	1.84687
248.2000	0.360577	360.094	1.84867
248.0000	0.372504	360.285	1.85043
247.8000	0.379045	360.475	1.85218
247.6000	0.427333	360.668	1.85396
247.4000	0.476753	360.862	1.85574
247.2000	0.442896	361.066	1.85762
247.0000	0.364801	361.273	1.85953
246.8000	0.345441	361.49	1.86152
246.6000	0.294495	361.709	1.86353
246.4000	0.295522	361.937	1.86563
246.2000	0.297758	362.167	1.86774
246.0000	0.237842	362.41	1.86997
245.8000	0.160345	362.648	1.87215
245.6000	0.112006	362.885	1.87432
245.4000	0.118149	363.122	1.87649
245.2000	0.0998306	363.351	1.87859
245.0000	0.137369	363.585	1.88073
244.8000	0.145758	363.817	1.88285
244.6000	0.124406	364.049	1.88497
244.4000	0.142818	364.292	1.88719
244.2000	0.179996	364.534	1.88939
244.0000	0.20601	364.78	1.89164
243.8000	0.188953	365.028	1.89389
243.6000	0.168454	365.287	1.89625
243.4000	0.18528	365.545	1.8986
243.2000	0.162556	365.809	1.90101
243.0000	0.132224	366.081	1.90347
242.8000	0.103636	366.356	1.90597
242.6000	0.0474869	366.638	1.90853
242.4000	-0.0819611	366.929	1.91116
242.2000	-0.168811	367.225	1.91385
242.0000	-0.251617	367.519	1.91651
241.8000	-0.303198	367.822	1.91925
241.6000	-0.378511	368.13	1.92203
241.4000	-0.431509	368.448	1.9249
241.2000	-0.513115	368.771	1.92782
241.0000	-0.572339	369.094	1.93074
240.8000	-0.583402	369.424	1.93371
240.6000	-0.605983	369.765	1.93678
240.4000	-0.567322	370.119	1.93996
240.2000	-0.644861	370.481	1.94321
240.0000	-0.775562	370.853	1.94655
239.8000	-0.862683	371.233	1.94995
239.6000	-0.880966	371.623	1.95345
239.4000	-0.823752	372.023	1.95703
239.2000	-0.800069	372.436	1.96072
239.0000	-0.79451	372.856	1.96447
238.8000	-0.90024	373.282	1.96827
238.6000	-1.00675	373.713	1.97211
238.4000	-0.984946	374.159	1.97607
238.2000	-0.954955	374.615	1.98013
238.0000	-1.11534	375.076	1.98422
237.8000	-1.31781	375.55	1.98842
237.6000	-1.49339	376.04	1.99276
237.4000	-1.61811	376.534	1.99713
237.2000	-1.76301	377.043	2.00163
237.0000	-1.82555	377.566	2.00624
236.8000	-1.92443	378.097	2.01091
236.6000	-2.08888	378.644	2.01572
236.4000	-2.19904	379.205	2.02065
236.2000	-2.1734	379.782	2.02571
236.0000	-2.24779	380.366	2.03082
235.8000	-2.40785	380.966	2.03606
235.6000	-2.57565	381.578	2.04141
235.4000	-2.77334	382.209	2.0469
235.2000	-3.03969	382.854	2.0525
235.0000	-3.24875	383.511	2.05821
234.8000	-3.39685	384.182	2.06403
234.6000	-3.5614	384.864	2.06992
234.4000	-3.72008	385.565	2.07597
234.2000	-3.82573	386.282	2.08215
234.0000	-3.85926	387.016	2.08846
233.8000	-3.82594	387.77	2.09492
233.6000	-3.83913	388.539	2.10151
233.4000	-3.89892	389.322	2.1082
233.2000	-4.1355	390.123	2.11503
233.0000	-4.4334	390.941	2.12198
232.8000	-4.80553	391.767	2.129
232.6000	-5.11432	392.604	2.13608
232.4000	-5.39912	393.448	2.14321
232.2000	-5.72744	394.303	2.15042
232.0000	-6.10791	395.181	2.1578
231.8000	-6.46144	396.072	2.16527
231.6000	-6.75949	396.977	2.17284
231.4000	-7.10885	397.889	2.18044
231.2000	-7.30029	398.812	2.18813
231.0000	-7.58014	399.748	2.19589
230.8000	-7.91331	400.69	2.20369
230.6000	-8.25894	401.632	2.21147
230.4000	-8.64948	402.565	2.21915
230.2000	-8.90296	403.488	2.22673
230.0000	-9.19119	404.421	2.23437
229.8000	-9.39737	405.367	2.2421
229.6000	-9.75754	406.335	2.24997
229.4000	-10.1241	407.329	2.25805
229.2000	-10.3493	408.35	2.26632
229.0000	-10.8154	409.401	2.2748
228.8000	-11.1766	410.476	2.28345
228.6000	-11.6726	411.581	2.29232
228.4000	-12.1479	412.699	2.30125
228.2000	-12.6528	413.817	2.31016
228.0000	-13.0797	414.941	2.31909
227.8000	-13.4331	416.055	2.32791
227.6000	-13.9713	417.16	2.33663
227.4000	-14.5125	418.261	2.34529
227.2000	-15.1505	419.364	2.35393
227.0000	-15.7127	420.467	2.36255
226.8000	-16.2705	421.576	2.37118
226.6000	-16.8051	422.695	2.37986
226.4000	-17.2224	423.823	2.38859
226.2000	-17.6739	424.96	2.39735
226.0000	-18.2421	426.101	2.40611
225.8000	-18.803	427.253	2.41492
225.6000	-19.1943	428.421	2.42383
225.4000	-19.7354	429.592	2.43273
225.2000	-20.1727	430.772	2.44166
225.0000	-20.6311	431.959	2.45061
224.8000	-21.1017	433.143	2.45951
224.6000	-21.6099	434.337	2.46844
224.4000	-22.0243	435.542	2.47742
224.2000	-22.4213	436.758	2.48646
224.0000	-22.8545	437.977	2.49547
223.8000	-23.3339	439.209	2.50405
223.6000	-23.9222	440.444	2.51264
223.4000	-24.3573	441.688	2.52127
223.2000	-24.854	442.946	2.52999
223.0000	-25.4254	444.219	2.5388
222.8000	-25.8937	445.495	2.54762
222.6000	-26.2264	446.775	2.55646
222.4000	-26.4825	448.063	2.56534
222.2000	-26.9063	449.346	2.57417
222.0000	-27.137	450.639	2.58305
221.8000	-27.3996	451.935	2.59195
221.6000	-27.7515	453.229	2.60082
221.4000	-28.0955	454.525	2.60969
221.2000	-28.4301	455.82	2.61854
221.0000	-28.7622	457.123	2.62743
220.8000	-29.3083	458.426	2.6363
220.6000	-29.6028	459.727	2.64516
220.4000	-29.9509	461.029	2.654
220.2000	-30.4733	462.33	2.66283
220.0000	-31.1235	463.626	2.6716
219.8000	-31.514	464.916	2.68033
219.6000	-31.7049	466.213	2.68909
219.4000	-31.9657	467.512	2.69785
219.2000	-32.2425	468.817	2.70663
219.0000	-32.5538	470.136	2.71549
218.8000	-32.7521	471.456	2.72436
218.6000	-32.8932	472.787	2.73328
218.4000	-32.9329	474.133	2.74228
218.2000	-32.9555	475.491	2.75136
218.0000	-33.4002	476.856	2.76046
217.8000	-33.8114	478.23	2.76962
217.6000	-34.0884	479.614	2.77882
217.4000	-34.1871	481.009	2.78808
217.2000	-34.4225	482.424	2.79746
217.0000	-34.4815	483.853	2.80692
216.8000	-34.6408	485.305	2.81651
216.6000	-34.6939	486.777	2.82622
216.4000	-34.6862	488.275	2.83608
216.2000	-34.6218	489.793	2.84606
216.0000	-34.763	491.327	2.85612
215.8000	-35.1314	492.878	2.86628
215.6000	-35.1109	494.448	2.87654
215.4000	-34.9467	496.044	2.88695
215.2000	-34.7422	497.658	2.89746
215.0000	-34.7402	499.295	2.9081
214.8000	-34.8323	500.955	2.91887
214.6000	-34.9998	502.642	2.92979
214.4000	-34.7911	504.364	2.94091
214.2000	-34.2809	506.13	2.9523
214.0000	-33.8808	507.944	2.96397
213.8000	-33.6445	509.801	2.97589
213.6000	-33.1544	511.707	2.9881
213.4000	-32.5994	513.671	3.00064
213.2000	-32.1757	515.682	3.01346
213.0000	-31.1872	517.746	3.02658
212.8000	-30.6334	519.867	3.04004
212.6000	-30.5042	522.022	3.05367
212.4000	-30.326	524.223	3.06756
212.2000	-29.7382	526.465	3.08166
212.0000	-29.3195	528.74	3.09594
211.8000	-28.988	531.052	3.1104
211.6000	-28.411	533.405	3.12509
211.4000	-28.2833	535.8	3.13998
211.2000	-28.2788	538.235	3.15508
211.0000	-27.9438	540.728	3.1705
210.8000	-27.4002	543.276	3.18621
210.6000	-27.2334	545.882	3.20222
210.4000	-27.2223	548.552	3.21856
210.2000	-26.8973	551.289	3.23527
210.0000	-26.5292	554.104	3.25238
209.8000	-26.2346	557.001	3.26994
209.6000	-25.4569	559.988	3.28797
209.4000	-24.6149	563.075	3.30653
209.2000	-23.6913	566.271	3.32567
209.0000	-22.8119	569.592	3.34548
208.8000	-21.6794	573.055	3.36604
208.6000	-21.2535	576.661	3.38735
208.4000	-21.0119	580.396	3.40932
208.2000	-20.4272	584.28	3.43205
208.0000	-19.5161	588.331	3.45563
207.8000	-18.3272	592.536	3.47998
207.6000	-17.1381	596.89	3.50505
207.4000	-16.4537	601.404	3.53088
207.2000	-15.6783	606.068	3.55741
207.0000	-14.1642	610.907	3.5824
206.8000	-12.6866	615.929	3.6067
206.6000	-11.8695	621.143	3.63194
206.4000	-11.6187	626.545	3.65809
206.2000	-11.3358	632.159	3.68527
206.0000	-11.3272	637.987	3.71347
205.8000	-10.1483	644.047	3.74281
205.6000	-8.8041	650.336	3.77325
205.4000	-7.87347	656.883	3.80494
205.2000	-7.11871	663.686	3.83787
205.0000	-4.91594	670.758	3.87211
204.8000	-2.33692	678.099	3.90764
204.6000	0.550362	685.696	3.94441
204.4000	1.9024	693.576	3.98256
204.2000	2.50555	701.723	4.02199
204.0000	3.83062	710.171	4.06288
203.8000	5.68423	718.918	4.10522
203.6000	7.64876	727.986	4.14912
203.4000	10.3367	737.374	4.19456
203.2000	11.0724	747.073	4.24151
203.0000	9.64384	757.117	4.29012
202.8000	9.47494	767.514	4.34045
202.6000	11.2524	778.25	4.39242
202.4000	13.3119	789.33	4.44605
202.2000	14.9804	800.723	4.5012
202.0000	14.4374	812.412	4.55778
201.8000	13.226	824.385	4.61573
201.6000	14.8487	836.639	4.67505
201.4000	17.5959	849.141	4.73557
201.2000	19.604	861.804	4.79686
201.0000	18.2496	874.642	4.85901
200.8000	14.9471	887.527	4.92138
200.6000	13.556	900.428	4.98382
200.4000	13.2371	913.163	5.04546
200.2000	14.9552	925.7	5.10615
200.0000	13.4762	937.891	5.16516
199.8000	11.5982	949.592	5.2218
199.6000	11.5254	960.74	5.27576
199.4000	10.149	970.807	5.32449
199.2000	7.52575	979.665	5.36737
199.0000	2.56819	987.24	5.40403
198.8000	-5.48083	993.42	5.43395
198.6000	-18.9005	998.245	5.45731
198.4000	-26.9593	1001.83	5.47464
198.2000	-35.7069	1004.25	5.48639
198.0000	-38.8325	1005.66	5.49318
197.8000	-40.8463	1006.36	5.4966
197.6000	-43.513	1006.7	5.49822
197.4000	-40.4318	1006.79	5.49869
197.2000	-43.6722	1006.78	5.49861
197.0000	-43.0578	1006.77	5.49858
196.8000	-41.3604	1006.77	5.49857
196.6000	-42.6521	1006.76	5.49853
196.4000	-41.3244	1006.76	5.49854
196.2000	-46.6939	1006.74	5.49841
196.0000	-39.6617	1006.77	5.49856
195.8000	-42.756	1006.75	5.49848
195.6000	-42.0373	1006.75	5.49846
195.4000	-34.5349	1006.78	5.49863
195.2000	-26.5597	1006.82	5.49882
195.0000	-20.1725	1006.85	5.49897
194.8000	-20.107	1006.85	5.49897
194.6000	-18.6452	1006.86	5.499
194.4000	-21.7168	1006.85	5.49894
194.2000	-24.5231	1006.83	5.49888
194.0000	-20.6815	1006.86	5.49901
193.8000	-29.338	1006.81	5.49878
193.6000	-36.2232	1006.78	5.49863
193.4000	-38.4306	1006.77	5.49858
193.2000	-41.5216	1006.76	5.49852
193.0000	-47.0538	1006.73	5.49839
192.8000	-53.3456	1006.71	5.49827
192.6000	-57.7889	1006.68	5.49813
192.4000	-53.2646	1006.69	5.49818
192.2000	-34.7955	1006.77	5.49857
192.0000	-21.9994	1006.82	5.49882
191.8000	-16.1059	1006.84	5.49893
191.6000	-5.09412	1006.88	5.49912
191.4000	5.53404	1006.93	5.49934
191.2000	13.3231	1006.97	5.49952
191.0000	23.9299	1007.01	5.49972
190.8000	29.5105	1007.04	5.49985
190.6000	17.2534	1007	5.49966
190.4000	12.9732	1006.98	5.49961
190.2000	15.0357	1006.99	5.49964
190.0000	8.68607	1006.97	5.49956

##### Extended Information
[Comments]
Sample name	TC8loop 0M urea
Comment
User
Division
Company	UB

[Detailed Information]
Creation date	29/09/2022 12:56

Data array type	Linear data array * 3
Horizontal axis	Wavelength [nm]
Vertical axis(1)	CD [mdeg]
Vertical axis(2)	HT [V]
Vertical axis(3)	Abs
Start	250 nm
End	190 nm
Data interval	0.2 nm
Data points	301     

[Measurement Information]
Instrument Name	J-815
Model Name	J-815
Serial No.	A009761168

Measurement date	29/09/2022 12:56

Photometric Mode	CD, HT, Abs
Measure Range	250 - 190 nm
Data pitch	0.2 nm
Sensitivity	Standard
D.I.T.	1 sec
Bandwidth	1.00 nm
Start Mode	Immediately
Scanning Speed	100 nm/min
Baseline Correction	None
Shutter Control	Auto
CD Detector	PMT
PMT Voltage	Auto
Accumulations	2
