# Supplementary material for: Single-chain dimers from de novo immunoglobulins as robust scaffolds for multiple binding loops
Source: Nat Commun. 2023 Sep 23;14:5939. doi: 10.1038/s41467-023-41717-5 (PMC10517939; doi:10.1038/s41467-023-41717-5)
Supplement: Supplementary file 6 — Source data [file 41467_2023_41717_MOESM6_ESM.zip › SuppFig5_scIg12+EF3a_4M.txt]

TITLE	TC8loop 4M 
DATA TYPE	
ORIGIN	JASCO
OWNER	
DATE	22/09/29
TIME	13:01:57
SPECTROMETER/DATA SYSTEM	
LOCALE	1034
RESOLUTION	
DELTAX	-0.2
XUNITS	NANOMETERS
YUNITS	CD [mdeg]
Y2UNITS	HT [V]
Y3UNITS	ABSORBANCE
FIRSTX	  250.0000
LASTX	  190.0000
NPOINTS	     301
FIRSTY	     0.33343
MAXY	    35.63448
MINY	   -48.45033
XYDATA
250.0000	0.333432	358.537	1.83427
249.8000	0.355638	358.737	1.83613
249.6000	0.357841	358.937	1.83798
249.4000	0.359132	359.136	1.83982
249.2000	0.349333	359.339	1.84169
249.0000	0.410208	359.539	1.84355
248.8000	0.402444	359.745	1.84545
248.6000	0.297623	359.957	1.8474
248.4000	0.229674	360.164	1.84931
248.2000	0.267221	360.375	1.85126
248.0000	0.285098	360.585	1.85319
247.8000	0.350975	360.796	1.85513
247.6000	0.323569	361.011	1.85712
247.4000	0.292821	361.228	1.85912
247.2000	0.289539	361.457	1.86122
247.0000	0.298167	361.69	1.86336
246.8000	0.337868	361.932	1.86558
246.6000	0.284727	362.182	1.86787
246.4000	0.132489	362.444	1.87028
246.2000	0.0266708	362.709	1.87271
246.0000	0.0495438	362.987	1.87526
245.8000	0.055864	363.265	1.8778
245.6000	0.0538513	363.54	1.88032
245.4000	-0.0293015	363.817	1.88284
245.2000	-0.0501862	364.092	1.88536
245.0000	-0.0154327	364.374	1.88793
244.8000	0.108604	364.656	1.89051
244.6000	0.107794	364.94	1.89309
244.4000	0.045343	365.235	1.89578
244.2000	-0.0142883	365.534	1.8985
244.0000	-0.0424011	365.839	1.90127
243.8000	0.00740662	366.15	1.9041
243.6000	0.00348969	366.474	1.90704
243.4000	-0.088063	366.798	1.90998
243.2000	-0.26675	367.127	1.91296
243.0000	-0.353438	367.466	1.91603
242.8000	-0.390869	367.81	1.91914
242.6000	-0.426628	368.164	1.92234
242.4000	-0.430899	368.53	1.92564
242.2000	-0.565834	368.9	1.92899
242.0000	-0.667387	369.272	1.93234
241.8000	-0.724788	369.656	1.9358
241.6000	-0.740004	370.045	1.9393
241.4000	-0.818172	370.444	1.94288
241.2000	-0.931604	370.851	1.94654
241.0000	-0.982419	371.262	1.95022
240.8000	-1.14292	371.682	1.95398
240.6000	-1.14271	372.114	1.95784
240.4000	-1.11328	372.559	1.96182
240.2000	-1.18031	373.011	1.96585
240.0000	-1.16772	373.472	1.96996
239.8000	-1.11003	373.942	1.97415
239.6000	-1.0927	374.423	1.97843
239.4000	-1.11816	374.915	1.98279
239.2000	-1.0994	375.417	1.98724
239.0000	-1.13771	375.927	1.99176
238.8000	-1.219	376.444	1.99634
238.6000	-1.18601	376.979	2.00106
238.4000	-1.28716	377.528	2.00591
238.2000	-1.42121	378.089	2.01084
238.0000	-1.48695	378.663	2.01589
237.8000	-1.52824	379.251	2.02105
237.6000	-1.58466	379.852	2.02632
237.4000	-1.69699	380.46	2.03164
237.2000	-1.83222	381.085	2.0371
237.0000	-1.97125	381.721	2.04265
236.8000	-2.13303	382.366	2.04826
236.6000	-2.27612	383.03	2.05404
236.4000	-2.3715	383.709	2.05993
236.2000	-2.42616	384.408	2.06597
236.0000	-2.47533	385.112	2.07206
235.8000	-2.53431	385.839	2.07833
235.6000	-2.53454	386.58	2.08471
235.4000	-2.58865	387.337	2.09121
235.2000	-2.60024	388.11	2.09784
235.0000	-2.65765	388.896	2.10456
234.8000	-2.75819	389.7	2.11142
234.6000	-2.90554	390.516	2.11837
234.4000	-3.09053	391.353	2.12549
234.2000	-3.33212	392.208	2.13273
234.0000	-3.44975	393.08	2.14011
233.8000	-3.56091	393.975	2.14766
233.6000	-3.72643	394.888	2.15534
233.4000	-3.90873	395.818	2.16314
233.2000	-4.03722	396.769	2.1711
233.0000	-4.30105	397.736	2.17917
232.8000	-4.55149	398.713	2.18731
232.6000	-4.70714	399.705	2.19554
232.4000	-4.97087	400.705	2.20381
232.2000	-5.28642	401.717	2.21217
232.0000	-5.63814	402.75	2.22067
231.8000	-5.85925	403.798	2.22927
231.6000	-5.98819	404.864	2.23799
231.4000	-6.11687	405.938	2.24675
231.2000	-6.28822	407.028	2.2556
231.0000	-6.62848	408.128	2.26452
230.8000	-6.8863	409.239	2.2735
230.6000	-7.25586	410.353	2.28246
230.4000	-7.55432	411.466	2.29139
230.2000	-7.90381	412.573	2.30025
230.0000	-8.48313	413.691	2.30916
229.8000	-9.00044	414.823	2.31815
229.6000	-9.46746	415.984	2.32735
229.4000	-9.74663	417.176	2.33676
229.2000	-10.0555	418.401	2.34638
229.0000	-10.4931	419.66	2.35624
228.8000	-10.9624	420.947	2.36629
228.6000	-11.421	422.265	2.37653
228.4000	-11.91	423.605	2.3869
228.2000	-12.2683	424.955	2.39731
228.0000	-12.7168	426.314	2.40774
227.8000	-13.3821	427.67	2.4181
227.6000	-14.1264	429.024	2.42841
227.4000	-14.826	430.38	2.4387
227.2000	-15.4084	431.747	2.44901
227.0000	-16.0114	433.117	2.45931
226.8000	-16.5392	434.5	2.46966
226.6000	-17.1447	435.902	2.4801
226.4000	-17.8721	437.32	2.49062
226.2000	-18.4599	438.756	2.5009
226.0000	-18.9088	440.206	2.51098
225.8000	-19.2508	441.677	2.5212
225.6000	-19.7526	443.173	2.53157
225.4000	-20.3451	444.688	2.54205
225.2000	-20.9487	446.223	2.55266
225.0000	-21.4344	447.772	2.56334
224.8000	-21.8903	449.335	2.57409
224.6000	-22.4571	450.917	2.58497
224.4000	-23.1345	452.523	2.59598
224.2000	-23.8434	454.152	2.60714
224.0000	-24.4748	455.801	2.6184
223.8000	-24.6849	457.469	2.62979
223.6000	-24.9544	459.157	2.64128
223.4000	-25.4057	460.868	2.65291
223.2000	-25.9954	462.604	2.66468
223.0000	-26.5752	464.365	2.6766
222.8000	-26.9969	466.146	2.68863
222.6000	-27.6083	467.943	2.70075
222.4000	-28.3274	469.762	2.71298
222.2000	-29.4188	471.596	2.7253
222.0000	-30.1925	473.458	2.73777
221.8000	-31.1035	475.343	2.75037
221.6000	-31.9644	477.25	2.76309
221.4000	-32.6231	479.182	2.77595
221.2000	-33.4073	481.139	2.78894
221.0000	-33.9921	483.126	2.80211
220.8000	-34.2229	485.143	2.81544
220.6000	-34.5902	487.187	2.82892
220.4000	-34.9522	489.25	2.84249
220.2000	-35.2629	491.34	2.85621
220.0000	-35.3244	493.455	2.87005
219.8000	-35.6218	495.598	2.88404
219.6000	-35.966	497.78	2.89825
219.4000	-36.0932	500.007	2.91272
219.2000	-36.3675	502.279	2.92744
219.0000	-36.362	504.612	2.94251
218.8000	-36.4133	507.008	2.95795
218.6000	-36.6989	509.466	2.97374
218.4000	-37.0682	511.993	2.98992
218.2000	-37.4274	514.601	3.00658
218.0000	-37.6223	517.282	3.02364
217.8000	-38.0196	520.049	3.04119
217.6000	-38.7743	522.903	3.05923
217.4000	-39.4104	525.852	3.07781
217.2000	-39.9145	528.913	3.09702
217.0000	-40.6123	532.094	3.11691
216.8000	-41.1093	535.412	3.13757
216.6000	-41.355	538.877	3.15906
216.4000	-41.6629	542.505	3.18146
216.2000	-41.9929	546.296	3.20475
216.0000	-41.6515	550.269	3.22905
215.8000	-41.6971	554.427	3.25434
215.6000	-41.4353	558.791	3.28075
215.4000	-40.8428	563.388	3.30841
215.2000	-40.3034	568.225	3.33734
215.0000	-40.2753	573.326	3.36764
214.8000	-40.1908	578.705	3.39939
214.6000	-39.6789	584.396	3.43273
214.4000	-39.2508	590.432	3.46781
214.2000	-38.6593	596.874	3.50495
214.0000	-38.1453	603.766	3.54433
213.8000	-37.8956	611.133	3.58349
213.6000	-37.4566	619.04	3.62176
213.4000	-36.737	627.538	3.6629
213.2000	-36.4957	636.677	3.70714
213.0000	-36.4853	646.521	3.75479
212.8000	-36.3528	657.144	3.80621
212.6000	-35.7909	668.561	3.86147
212.4000	-35.183	680.854	3.92097
212.2000	-34.4354	694.069	3.98494
212.0000	-35.056	708.271	4.05369
211.8000	-34.7811	723.52	4.1275
211.6000	-33.4366	739.865	4.20662
211.4000	-31.0909	757.347	4.29124
211.2000	-30.4124	775.944	4.38126
211.0000	-29.6122	795.687	4.47682
210.8000	-28.5527	816.462	4.57738
210.6000	-29.1679	838.012	4.6817
210.4000	-24.7767	860.097	4.7886
210.2000	-18.9511	882.238	4.89577
210.0000	-19.5946	904.068	5.00144
209.8000	-18.4359	925.115	5.10332
209.6000	-10.2174	944.563	5.19746
209.4000	1.4228	961.431	5.27911
209.2000	8.05542	975.389	5.34667
209.0000	13.374	986.534	5.40062
208.8000	16.9307	994.974	5.44147
208.6000	17.4464	1000.95	5.4704
208.4000	19.5572	1004.73	5.4887
208.2000	22.5371	1006.58	5.49766
208.0000	18.2964	1007.06	5.49996
207.8000	6.61785	1007.03	5.49985
207.6000	-4.96832	1007	5.49967
207.4000	-7.04924	1006.98	5.49959
207.2000	-12.2423	1006.96	5.49947
207.0000	-18.1331	1006.93	5.49935
206.8000	-22.3081	1006.92	5.49927
206.6000	-30.2416	1006.87	5.49907
206.4000	-36.4704	1006.83	5.49888
206.2000	-37.5271	1006.82	5.49882
206.0000	-38.0503	1006.81	5.49876
205.8000	-43.6673	1006.78	5.49863
205.6000	-48.4503	1006.76	5.49853
205.4000	-45.0902	1006.78	5.4986
205.2000	-46.3441	1006.77	5.49857
205.0000	-43.5477	1006.79	5.49864
204.8000	-32.5666	1006.85	5.49894
204.6000	-23.3857	1006.89	5.49917
204.4000	-23.4896	1006.9	5.4992
204.2000	-16.8655	1006.94	5.49938
204.0000	-4.7343	1006.98	5.49958
203.8000	7.22407	1007.01	5.49973
203.6000	14.9691	1007.03	5.49983
203.4000	17.0728	1007.04	5.49988
203.2000	16.1993	1007.04	5.49986
203.0000	11.9368	1007.02	5.49978
202.8000	10.3181	1007.01	5.49974
202.6000	16.5409	1007.03	5.49985
202.4000	16.0105	1007.03	5.49983
202.2000	6.73595	1007.01	5.49973
202.0000	-1.90167	1006.99	5.49964
201.8000	-0.298418	1006.99	5.49966
201.6000	-6.98966	1006.96	5.4995
201.4000	-16.9129	1006.91	5.49926
201.2000	-21.8965	1006.89	5.49914
201.0000	-27.9954	1006.86	5.499
200.8000	-34.7185	1006.84	5.49891
200.6000	-33.9849	1006.84	5.49889
200.4000	-37.1069	1006.82	5.49883
200.2000	-37.1402	1006.83	5.49884
200.0000	-25.7581	1006.87	5.49907
199.8000	-16.0546	1006.91	5.49927
199.6000	-7.22214	1006.96	5.49951
199.4000	-1.04425	1006.99	5.49965
199.2000	9.07434	1007.03	5.49984
199.0000	9.54345	1007.04	5.49987
198.8000	14.3998	1007.06	5.49997
198.6000	19.3843	1007.08	5.50006
198.4000	22.5939	1007.08	5.50007
198.2000	25.5	1007.09	5.50013
198.0000	24.7168	1007.08	5.50009
197.8000	22.6116	1007.08	5.50007
197.6000	16.7498	1007.06	5.49997
197.4000	12.1259	1007.04	5.49988
197.2000	6.67937	1007.02	5.49976
197.0000	-1.01171	1006.98	5.4996
196.8000	-8.42948	1006.96	5.49949
196.6000	-15.5167	1006.93	5.49935
196.4000	-16.5125	1006.92	5.49932
196.2000	-15.0549	1006.93	5.49935
196.0000	-18.4221	1006.92	5.4993
195.8000	-17.4418	1006.92	5.49931
195.6000	-18.0142	1006.92	5.49928
195.4000	-17.124	1006.92	5.49929
195.2000	-13.1212	1006.94	5.49939
195.0000	-8.75835	1006.94	5.49941
194.8000	-5.36589	1006.96	5.49947
194.6000	0.702774	1006.97	5.49955
194.4000	11.9604	1006.99	5.49965
194.2000	20.1367	1007.01	5.49972
194.0000	26.2996	1007.03	5.49981
193.8000	33.6294	1007.05	5.49994
193.6000	35.6345	1007.06	5.49999
193.4000	34.5564	1007.07	5.50003
193.2000	31.9126	1007.07	5.50004
193.0000	30.4643	1007.07	5.50003
192.8000	22.692	1007.05	5.49994
192.6000	10.5792	1007.02	5.49978
192.4000	0.0934845	1006.99	5.49964
192.2000	-12.0777	1006.94	5.49939
192.0000	-12.1857	1006.94	5.49941
191.8000	-15.0855	1006.94	5.49937
191.6000	-13.7537	1006.94	5.49939
191.4000	-23.8365	1006.9	5.49919
191.2000	-25.9494	1006.89	5.49915
191.0000	-30.5658	1006.87	5.49907
190.8000	-23.6436	1006.91	5.49923
190.6000	-14.4947	1006.95	5.49942
190.4000	-15.1207	1006.95	5.49942
190.2000	-15.3873	1006.95	5.49942
190.0000	-19.644	1006.93	5.49933

##### Extended Information
[Comments]
Sample name	TC8loop 4M urea
Comment
User
Division
Company	UB

[Detailed Information]
Creation date	29/09/2022 13:01

Data array type	Linear data array * 3
Horizontal axis	Wavelength [nm]
Vertical axis(1)	CD [mdeg]
Vertical axis(2)	HT [V]
Vertical axis(3)	Abs
Start	250 nm
End	190 nm
Data interval	0.2 nm
Data points	301     

[Measurement Information]
Instrument Name	J-815
Model Name	J-815
Serial No.	A009761168

Measurement date	29/09/2022 13:01

Photometric Mode	CD, HT, Abs
Measure Range	250 - 190 nm
Data pitch	0.2 nm
Sensitivity	Standard
D.I.T.	1 sec
Bandwidth	1.00 nm
Start Mode	Immediately
Scanning Speed	100 nm/min
Baseline Correction	None
Shutter Control	Auto
CD Detector	PMT
PMT Voltage	Auto
Accumulations	2
