# Supplementary material for: Single-chain dimers from de novo immunoglobulins as robust scaffolds for multiple binding loops
Source: Nat Commun. 2023 Sep 23;14:5939. doi: 10.1038/s41467-023-41717-5 (PMC10517939; doi:10.1038/s41467-023-41717-5)
Supplement: Supplementary file 6 — Source data [file 41467_2023_41717_MOESM6_ESM.zip › SuppFig5_scIg12+EF3a_5M.txt]

TITLE	TC8loop 5M urea
DATA TYPE	
ORIGIN	JASCO
OWNER	
DATE	22/09/29
TIME	13:06:47
SPECTROMETER/DATA SYSTEM	
LOCALE	1034
RESOLUTION	
DELTAX	-0.2
XUNITS	NANOMETERS
YUNITS	CD [mdeg]
Y2UNITS	HT [V]
Y3UNITS	ABSORBANCE
FIRSTX	  250.0000
LASTX	  190.0000
NPOINTS	     301
FIRSTY	     0.27394
MAXY	    60.80341
MINY	   -45.95640
XYDATA
250.0000	0.273936	358.638	1.83521
249.8000	0.274501	358.846	1.83714
249.6000	0.207042	359.053	1.83905
249.4000	0.196602	359.259	1.84095
249.2000	0.177657	359.469	1.84289
249.0000	0.102768	359.682	1.84486
248.8000	0.134801	359.897	1.84685
248.6000	0.28522	360.116	1.84887
248.4000	0.356593	360.333	1.85087
248.2000	0.377388	360.557	1.85294
248.0000	0.378204	360.78	1.85499
247.8000	0.385895	361.005	1.85706
247.6000	0.469275	361.234	1.85917
247.4000	0.519452	361.466	1.8613
247.2000	0.509079	361.71	1.86354
247.0000	0.467368	361.957	1.86581
246.8000	0.388631	362.216	1.86819
246.6000	0.295392	362.481	1.87062
246.4000	0.27487	362.759	1.87317
246.2000	0.325346	363.041	1.87575
246.0000	0.422134	363.337	1.87846
245.8000	0.455052	363.633	1.88117
245.6000	0.517621	363.927	1.88385
245.4000	0.50855	364.228	1.8866
245.2000	0.559976	364.525	1.88931
245.0000	0.555992	364.829	1.89208
244.8000	0.607904	365.135	1.89487
244.6000	0.599858	365.445	1.89769
244.4000	0.477452	365.768	1.90063
244.2000	0.332057	366.093	1.90359
244.0000	0.236829	366.429	1.90663
243.8000	0.161876	366.765	1.90968
243.6000	0.0558151	367.116	1.91286
243.4000	-0.0604111	367.469	1.91606
243.2000	-0.156503	367.828	1.9193
243.0000	-0.213519	368.196	1.92264
242.8000	-0.259113	368.571	1.92602
242.6000	-0.312595	368.954	1.92947
242.4000	-0.304512	369.348	1.93302
242.2000	-0.345776	369.751	1.93665
242.0000	-0.340729	370.153	1.94027
241.8000	-0.282726	370.565	1.94397
241.6000	-0.337961	370.986	1.94775
241.4000	-0.429044	371.419	1.95163
241.2000	-0.532501	371.858	1.95556
241.0000	-0.662863	372.299	1.9595
240.8000	-0.797298	372.751	1.96353
240.6000	-0.906981	373.212	1.96765
240.4000	-1.02086	373.687	1.97188
240.2000	-1.06946	374.171	1.97619
240.0000	-1.03454	374.666	1.98059
239.8000	-1.0342	375.173	1.98508
239.6000	-1.05529	375.687	1.98964
239.4000	-0.994566	376.216	1.99432
239.2000	-0.964516	376.755	1.99909
239.0000	-0.996805	377.305	2.00394
238.8000	-1.05918	377.862	2.00885
238.6000	-1.21387	378.431	2.01385
238.4000	-1.3897	379.019	2.01902
238.2000	-1.3886	379.618	2.02427
238.0000	-1.45604	380.229	2.02962
237.8000	-1.53758	380.854	2.03508
237.6000	-1.67628	381.494	2.04067
237.4000	-1.72938	382.14	2.04629
237.2000	-1.84942	382.802	2.05206
237.0000	-1.97844	383.478	2.05792
236.8000	-2.01607	384.162	2.06385
236.6000	-2.17021	384.862	2.0699
236.4000	-2.34662	385.576	2.07607
236.2000	-2.34522	386.313	2.08242
236.0000	-2.32326	387.059	2.08883
235.8000	-2.33259	387.83	2.09544
235.6000	-2.31918	388.616	2.10217
235.4000	-2.36295	389.425	2.10908
235.2000	-2.41862	390.251	2.11612
235.0000	-2.54567	391.09	2.12325
234.8000	-2.5725	391.95	2.13054
234.6000	-2.7035	392.818	2.13789
234.4000	-2.77029	393.709	2.14541
234.2000	-2.88306	394.619	2.15307
234.0000	-3.01669	395.548	2.16088
233.8000	-3.12775	396.499	2.16884
233.6000	-3.23001	397.469	2.17695
233.4000	-3.41458	398.455	2.18516
233.2000	-3.60851	399.462	2.19353
233.0000	-3.77538	400.489	2.20203
232.8000	-3.97086	401.527	2.21061
232.6000	-4.33831	402.576	2.21924
232.4000	-4.65292	403.632	2.22791
232.2000	-4.98636	404.703	2.23667
232.0000	-5.35097	405.797	2.2456
231.8000	-5.57349	406.908	2.25463
231.6000	-5.71318	408.041	2.26381
231.4000	-5.90874	409.183	2.27304
231.2000	-6.40811	410.341	2.28236
231.0000	-6.72404	411.517	2.29181
230.8000	-6.748	412.707	2.30132
230.6000	-6.92055	413.901	2.31083
230.4000	-7.08185	415.092	2.32029
230.2000	-7.40986	416.28	2.32968
230.0000	-7.71583	417.479	2.33914
229.8000	-8.29664	418.693	2.34867
229.6000	-8.79487	419.937	2.35841
229.4000	-9.23638	421.21	2.36833
229.2000	-9.90255	422.515	2.37847
229.0000	-10.6544	423.861	2.38888
228.8000	-11.4621	425.24	2.3995
228.6000	-12.1017	426.654	2.41034
228.4000	-12.778	428.089	2.4213
228.2000	-13.4016	429.536	2.4323
228.0000	-13.8947	430.996	2.44335
227.8000	-14.3264	432.454	2.45433
227.6000	-14.8865	433.914	2.46528
227.4000	-15.3414	435.373	2.47617
227.2000	-15.7988	436.842	2.48708
227.0000	-16.2355	438.325	2.4979
226.8000	-16.7741	439.826	2.50835
226.6000	-17.3798	441.35	2.51893
226.4000	-17.9774	442.897	2.52966
226.2000	-18.4925	444.465	2.5405
226.0000	-18.8362	446.059	2.55152
225.8000	-19.0986	447.672	2.56264
225.6000	-19.4395	449.317	2.57397
225.4000	-19.7956	450.981	2.58541
225.2000	-20.2759	452.666	2.59696
225.0000	-20.8195	454.368	2.60861
224.8000	-21.4251	456.084	2.62034
224.6000	-22.0489	457.824	2.63221
224.4000	-23.086	459.586	2.6442
224.2000	-24.0014	461.384	2.65641
224.0000	-24.7867	463.201	2.66872
223.8000	-25.5604	465.045	2.6812
223.6000	-26.2863	466.91	2.69379
223.4000	-26.9116	468.807	2.70656
223.2000	-27.2426	470.741	2.71956
223.0000	-27.8071	472.71	2.73276
222.8000	-28.1585	474.708	2.74613
222.6000	-28.8923	476.724	2.75959
222.4000	-29.6166	478.78	2.77328
222.2000	-30.0811	480.858	2.78708
222.0000	-30.4768	482.971	2.80108
221.8000	-31.0203	485.118	2.81528
221.6000	-31.7648	487.289	2.82959
221.4000	-32.6169	489.492	2.84408
221.2000	-33.1944	491.725	2.85873
221.0000	-33.5444	493.999	2.87361
220.8000	-33.9498	496.31	2.88868
220.6000	-34.4877	498.659	2.90397
220.4000	-35.1187	501.043	2.91944
220.2000	-35.7007	503.465	2.93511
220.0000	-36.3522	505.932	2.95102
219.8000	-37.0521	508.44	2.96715
219.6000	-37.7365	511.01	2.98363
219.4000	-38.5877	513.65	3.00051
219.2000	-39.2093	516.362	3.01779
219.0000	-39.862	519.153	3.03551
218.8000	-40.614	522.024	3.05368
218.6000	-41.0259	524.99	3.07239
218.4000	-41.194	528.051	3.09162
218.2000	-41.2548	531.221	3.11146
218.0000	-41.279	534.503	3.13192
217.8000	-41.2487	537.901	3.15302
217.6000	-41.3026	541.426	3.17481
217.4000	-41.2297	545.091	3.19736
217.2000	-41.1504	548.92	3.22081
217.0000	-41.0756	552.918	3.24518
216.8000	-40.963	557.113	3.27061
216.6000	-40.9886	561.517	3.29717
216.4000	-40.6435	566.15	3.32494
216.2000	-40.405	571.027	3.35401
216.0000	-40.269	576.157	3.38438
215.8000	-40.4225	581.563	3.41616
215.6000	-41.0535	587.263	3.44943
215.4000	-41.4446	593.3	3.48439
215.2000	-42.4005	599.689	3.52109
215.0000	-43.4256	606.459	3.55962
214.8000	-44.2487	613.65	3.59567
214.6000	-43.8115	621.3	3.6327
214.4000	-43.3031	629.459	3.6722
214.2000	-43.0115	638.202	3.71452
214.0000	-41.5328	647.605	3.76003
213.8000	-40.6698	657.708	3.80894
213.6000	-40.5741	668.591	3.86161
213.4000	-40.3156	680.322	3.9184
213.2000	-38.2871	692.972	3.97963
213.0000	-37.1388	706.601	4.0456
212.8000	-36.0634	721.294	4.11672
212.6000	-36.6575	737.04	4.19294
212.4000	-38.1434	753.869	4.2744
212.2000	-37.866	771.819	4.36129
212.0000	-35.8629	790.847	4.45339
211.8000	-31.7304	810.989	4.55089
211.6000	-31.3321	832.139	4.65327
211.4000	-30.1723	853.987	4.75902
211.2000	-29.4312	876.109	4.86611
211.0000	-30.7777	898.172	4.9729
210.8000	-27.1953	919.653	5.07688
210.6000	-21.7796	939.488	5.17289
210.4000	-17.5323	957.09	5.2581
210.2000	-17.6499	972.006	5.3303
210.0000	-15.0461	983.924	5.38798
209.8000	-11.9195	993.055	5.43218
209.6000	-10.0332	999.581	5.46377
209.4000	-12.9494	1003.77	5.48403
209.2000	-14.7334	1005.86	5.49415
209.0000	-17.8009	1006.72	5.49831
208.8000	-19.6122	1006.96	5.49951
208.6000	-12.2743	1007	5.4997
208.4000	-8.05222	1007.02	5.49976
208.2000	-7.30997	1007.02	5.49979
208.0000	-6.31657	1007.02	5.4998
207.8000	0.381981	1007.05	5.49993
207.6000	1.51736	1007.06	5.49995
207.4000	3.8267	1007.06	5.49999
207.2000	3.57614	1007.06	5.49998
207.0000	-1.5503	1007.05	5.49991
206.8000	-6.10736	1007.03	5.49985
206.6000	-14.7764	1007	5.49968
206.4000	-15.0947	1007	5.49967
206.2000	-21.272	1006.97	5.49955
206.0000	-25.6307	1006.94	5.49942
205.8000	-28.0044	1006.93	5.49936
205.6000	-29.9991	1006.92	5.49931
205.4000	-32.8527	1006.91	5.49924
205.2000	-42.0317	1006.86	5.49901
205.0000	-45.1898	1006.84	5.49891
204.8000	-45.9564	1006.84	5.49889
204.6000	-45.7933	1006.84	5.49891
204.4000	-38.8555	1006.87	5.49908
204.2000	-29.765	1006.9	5.49922
204.0000	-24.0621	1006.92	5.4993
203.8000	-26.0278	1006.91	5.49926
203.6000	-23.6154	1006.93	5.49934
203.4000	-13.7296	1006.98	5.49961
203.2000	-14.4458	1006.98	5.49959
203.0000	-13.7196	1006.98	5.4996
202.8000	-10.7126	1006.99	5.49966
202.6000	-12.9178	1006.99	5.49965
202.4000	-13.5932	1007	5.49971
202.2000	-8.50261	1007.03	5.4998
202.0000	-2.18373	1007.05	5.49993
201.8000	0.744154	1007.06	5.49999
201.6000	3.92588	1007.08	5.50006
201.4000	2.2428	1007.07	5.50002
201.2000	-4.51309	1007.04	5.49988
201.0000	-9.71462	1007.02	5.49977
200.8000	-13.2774	1007	5.49968
200.6000	-19.2452	1006.98	5.49956
200.4000	-25.1396	1006.95	5.49942
200.2000	-24.1617	1006.94	5.49941
200.0000	-23.6365	1006.95	5.49942
199.8000	-20.757	1006.96	5.49949
199.6000	-20.6398	1006.96	5.49949
199.4000	-18.2947	1006.97	5.49955
199.2000	-16.4998	1006.98	5.49959
199.0000	-14.542	1006.99	5.49962
198.8000	-11.7788	1007	5.49968
198.6000	-2.65185	1007.04	5.49988
198.4000	-0.753407	1007.04	5.49988
198.2000	0.481781	1007.05	5.4999
198.0000	7.09887	1007.07	5.50002
197.8000	16.663	1007.1	5.50019
197.6000	21.3225	1007.12	5.50028
197.4000	27.2684	1007.14	5.50038
197.2000	35.8092	1007.17	5.50048
197.0000	30.7156	1007.14	5.50038
196.8000	29.8056	1007.15	5.50039
196.6000	30.4566	1007.15	5.5004
196.4000	31.8022	1007.15	5.50042
196.2000	33.8892	1007.15	5.50043
196.0000	41.373	1007.17	5.50051
195.8000	49.4862	1007.18	5.50058
195.6000	51.7019	1007.18	5.50058
195.4000	59.2578	1007.21	5.50069
195.2000	60.8034	1007.21	5.5007
195.0000	59.226	1007.21	5.50068
194.8000	53.3132	1007.18	5.50054
194.6000	39.5408	1007.13	5.50033
194.4000	30.9765	1007.1	5.50019
194.2000	18.6959	1007.08	5.50005
194.0000	6.03216	1007.05	5.49991
193.8000	-9.51376	1006.99	5.49965
193.6000	-22.141	1006.94	5.49941
193.4000	-27.8328	1006.92	5.49931
193.2000	-27.232	1006.92	5.49932
193.0000	-18.2021	1006.96	5.4995
192.8000	-24.0853	1006.93	5.49936
192.6000	-27.3138	1006.92	5.49929
192.4000	-26.3514	1006.92	5.49931
192.2000	-22.1745	1006.95	5.49942
192.0000	-15.8232	1006.98	5.49958
191.8000	-12.5811	1007	5.49966
191.6000	-8.46051	1007.01	5.49974
191.4000	-3.12114	1007.03	5.49984
191.2000	10.1287	1007.07	5.50002
191.0000	22.3769	1007.12	5.50028
190.8000	18.3477	1007.11	5.5002
190.6000	5.66725	1007.04	5.49989
190.4000	2.04416	1007.03	5.49981
190.2000	-0.31123	1007.02	5.49977
190.0000	3.10936	1007.03	5.49983

##### Extended Information
[Comments]
Sample name	TC8loop 5M urea
Comment
User
Division
Company	UB

[Detailed Information]
Creation date	29/09/2022 13:06

Data array type	Linear data array * 3
Horizontal axis	Wavelength [nm]
Vertical axis(1)	CD [mdeg]
Vertical axis(2)	HT [V]
Vertical axis(3)	Abs
Start	250 nm
End	190 nm
Data interval	0.2 nm
Data points	301     

[Measurement Information]
Instrument Name	J-815
Model Name	J-815
Serial No.	A009761168

Measurement date	29/09/2022 13:06

Photometric Mode	CD, HT, Abs
Measure Range	250 - 190 nm
Data pitch	0.2 nm
Sensitivity	Standard
D.I.T.	1 sec
Bandwidth	1.00 nm
Start Mode	Immediately
Scanning Speed	100 nm/min
Baseline Correction	None
Shutter Control	Auto
CD Detector	PMT
PMT Voltage	Auto
Accumulations	2
