# Supplementary material for: Single-chain dimers from de novo immunoglobulins as robust scaffolds for multiple binding loops
Source: Nat Commun. 2023 Sep 23;14:5939. doi: 10.1038/s41467-023-41717-5 (PMC10517939; doi:10.1038/s41467-023-41717-5)
Supplement: Supplementary file 6 — Source data [file 41467_2023_41717_MOESM6_ESM.zip › SuppFig5_scIg12+EF3a_6M.txt]

TITLE	TC8loop 6M 
DATA TYPE	
ORIGIN	JASCO
OWNER	
DATE	22/09/29
TIME	13:11:54
SPECTROMETER/DATA SYSTEM	
LOCALE	1034
RESOLUTION	
DELTAX	-0.2
XUNITS	NANOMETERS
YUNITS	CD [mdeg]
Y2UNITS	HT [V]
Y3UNITS	ABSORBANCE
FIRSTX	  250.0000
LASTX	  190.0000
NPOINTS	     301
FIRSTY	     0.50237
MAXY	    35.30452
MINY	   -44.85435
XYDATA
250.0000	0.502365	358.796	1.83668
249.8000	0.434309	359.01	1.83866
249.6000	0.426926	359.225	1.84064
249.4000	0.419803	359.44	1.84263
249.2000	0.440775	359.657	1.84463
249.0000	0.44355	359.877	1.84667
248.8000	0.494484	360.102	1.84874
248.6000	0.571486	360.332	1.85086
248.4000	0.675638	360.559	1.85296
248.2000	0.6849	360.792	1.8551
248.0000	0.618951	361.025	1.85725
247.8000	0.607239	361.263	1.85943
247.6000	0.536395	361.504	1.86166
247.4000	0.505544	361.748	1.86389
247.2000	0.438303	362.004	1.86625
247.0000	0.373344	362.265	1.86864
246.8000	0.25768	362.538	1.87114
246.6000	0.25659	362.818	1.87371
246.4000	0.282135	363.111	1.87639
246.2000	0.227531	363.41	1.87913
246.0000	0.208517	363.72	1.88196
245.8000	0.134145	364.033	1.88482
245.6000	0.139168	364.345	1.88767
245.4000	0.254408	364.661	1.89055
245.2000	0.365771	364.972	1.89339
245.0000	0.382504	365.291	1.89629
244.8000	0.267844	365.615	1.89924
244.6000	0.183932	365.941	1.9022
244.4000	0.105693	366.281	1.90528
244.2000	0.130573	366.623	1.90839
244.0000	0.136095	366.972	1.91156
243.8000	0.0327774	367.327	1.91477
243.6000	-0.0551392	367.695	1.91811
243.4000	-0.152473	368.069	1.92148
243.2000	-0.119618	368.448	1.92491
243.0000	-0.0280457	368.833	1.92839
242.8000	-0.041275	369.226	1.93192
242.6000	-0.144629	369.631	1.93557
242.4000	-0.239156	370.044	1.93929
242.2000	-0.25625	370.468	1.94309
242.0000	-0.260268	370.892	1.9469
241.8000	-0.289307	371.324	1.95078
241.6000	-0.386693	371.765	1.95472
241.4000	-0.546854	372.214	1.95873
241.2000	-0.62708	372.671	1.96282
241.0000	-0.659061	373.128	1.9669
240.8000	-0.685469	373.594	1.97105
240.6000	-0.717816	374.071	1.97529
240.4000	-0.772369	374.559	1.97963
240.2000	-0.830458	375.058	1.98406
240.0000	-0.947563	375.566	1.98856
239.8000	-0.952525	376.086	1.99317
239.6000	-0.93705	376.615	1.99785
239.4000	-0.86619	377.159	2.00265
239.2000	-0.88718	377.716	2.00756
239.0000	-0.922572	378.28	2.01252
238.8000	-1.05722	378.854	2.01757
238.6000	-1.15702	379.439	2.0227
238.4000	-1.12427	380.04	2.02797
238.2000	-1.19044	380.652	2.03332
238.0000	-1.29864	381.272	2.03874
237.8000	-1.43321	381.909	2.04429
237.6000	-1.52013	382.558	2.04993
237.4000	-1.68073	383.211	2.05561
237.2000	-1.76724	383.886	2.06146
237.0000	-1.8116	384.57	2.06737
236.8000	-1.86851	385.259	2.07333
236.6000	-1.97909	385.967	2.07943
236.4000	-2.03436	386.689	2.08565
236.2000	-2.06631	387.429	2.09201
236.0000	-2.10197	388.179	2.09843
235.8000	-2.13313	388.95	2.10502
235.6000	-2.21812	389.731	2.11169
235.4000	-2.30746	390.529	2.11849
235.2000	-2.42769	391.347	2.12543
235.0000	-2.5193	392.178	2.13248
234.8000	-2.62072	393.026	2.13965
234.6000	-2.71201	393.885	2.14689
234.4000	-2.7942	394.764	2.15429
234.2000	-2.9401	395.663	2.16185
234.0000	-2.82397	396.58	2.16952
233.8000	-2.83743	397.519	2.17736
233.6000	-2.9264	398.479	2.18536
233.4000	-2.98639	399.457	2.19349
233.2000	-2.93643	400.452	2.20173
233.0000	-3.01448	401.469	2.21012
232.8000	-3.1716	402.492	2.21855
232.6000	-3.28879	403.527	2.22705
232.4000	-3.50125	404.573	2.23561
232.2000	-3.75351	405.63	2.24423
232.0000	-3.89158	406.71	2.25302
231.8000	-4.00779	407.803	2.26189
231.6000	-4.15809	408.919	2.27091
231.4000	-4.40796	410.042	2.27996
231.2000	-4.6327	411.182	2.28912
231.0000	-4.92793	412.339	2.29838
230.8000	-5.15018	413.505	2.30768
230.6000	-5.3401	414.676	2.31699
230.4000	-5.62123	415.846	2.32626
230.2000	-6.10855	417.012	2.33546
230.0000	-6.4442	418.188	2.34471
229.8000	-6.89013	419.38	2.35405
229.6000	-7.31752	420.604	2.36361
229.4000	-7.66898	421.859	2.37338
229.2000	-8.19665	423.153	2.3834
229.0000	-8.78044	424.482	2.39367
228.8000	-9.32904	425.845	2.40414
228.6000	-9.7584	427.24	2.41482
228.4000	-10.2513	428.663	2.42567
228.2000	-10.6916	430.101	2.43658
228.0000	-10.9734	431.55	2.44752
227.8000	-11.4675	432.996	2.4584
227.6000	-11.9072	434.448	2.46927
227.4000	-12.1337	435.906	2.48013
227.2000	-12.5386	437.376	2.49104
227.0000	-13.05	438.862	2.50164
226.8000	-13.7732	440.366	2.51209
226.6000	-14.4369	441.891	2.52268
226.4000	-15.2198	443.441	2.53342
226.2000	-15.9281	445.017	2.54432
226.0000	-16.6007	446.612	2.55534
225.8000	-17.3203	448.228	2.56648
225.6000	-18.0576	449.879	2.57784
225.4000	-18.5904	451.553	2.58933
225.2000	-18.8996	453.248	2.60095
225.0000	-19.2986	454.967	2.61271
224.8000	-19.7747	456.703	2.62456
224.6000	-20.1692	458.468	2.63659
224.4000	-20.4825	460.26	2.64878
224.2000	-21.0415	462.085	2.66116
224.0000	-21.7769	463.931	2.67366
223.8000	-22.2279	465.81	2.68636
223.6000	-22.9429	467.711	2.69918
223.4000	-23.4683	469.65	2.71223
223.2000	-24.0711	471.628	2.72551
223.0000	-24.9184	473.641	2.73899
222.8000	-25.6377	475.693	2.75271
222.6000	-26.2383	477.775	2.76659
222.4000	-26.5354	479.898	2.78071
222.2000	-27.029	482.05	2.79498
222.0000	-27.6406	484.244	2.80951
221.8000	-28.5105	486.479	2.82426
221.6000	-29.4867	488.749	2.8392
221.4000	-29.9238	491.062	2.85438
221.2000	-30.4192	493.411	2.86977
221.0000	-30.7841	495.815	2.88546
220.8000	-31.2256	498.271	2.90144
220.6000	-31.5672	500.776	2.91771
220.4000	-31.9896	503.33	2.93423
220.2000	-32.1723	505.935	2.95104
220.0000	-32.1425	508.596	2.96815
219.8000	-32.2374	511.315	2.98559
219.6000	-32.359	514.113	3.00346
219.4000	-32.679	516.991	3.02179
219.2000	-33.1774	519.956	3.0406
219.0000	-33.6707	523.022	3.05999
218.8000	-34.3712	526.189	3.07993
218.6000	-34.6136	529.478	3.10056
218.4000	-35.0649	532.888	3.12186
218.2000	-35.5995	536.435	3.14393
218.0000	-36.1577	540.127	3.16679
217.8000	-36.5051	543.974	3.1905
217.6000	-36.9421	547.984	3.21509
217.4000	-37.54	552.171	3.24063
217.2000	-37.4105	556.573	3.26735
217.0000	-37.5194	561.196	3.29524
216.8000	-37.0579	566.077	3.32451
216.6000	-36.6731	571.221	3.35516
216.4000	-36.8694	576.659	3.38734
216.2000	-37.2358	582.404	3.42109
216.0000	-36.9718	588.489	3.45655
215.8000	-36.7659	594.938	3.49383
215.6000	-37.1618	601.784	3.53305
215.4000	-37.7474	609.062	3.57346
215.2000	-38.7139	616.792	3.61088
215.0000	-39.174	625.036	3.65079
214.8000	-38.641	633.832	3.69336
214.6000	-38.0882	643.237	3.73889
214.4000	-38.4898	653.304	3.78762
214.2000	-38.3181	664.132	3.84003
214.0000	-38.1576	675.773	3.89638
213.8000	-36.7803	688.33	3.95716
213.6000	-35.0516	701.863	4.02267
213.4000	-34.6077	716.43	4.09318
213.2000	-33.4599	732.071	4.16889
213.0000	-32.4225	748.808	4.24991
212.8000	-30.8101	766.649	4.33626
212.6000	-28.9147	785.513	4.42757
212.4000	-27.5286	805.252	4.52312
212.2000	-27.6856	825.643	4.62182
212.0000	-27.2861	846.369	4.72215
211.8000	-29.3083	867.068	4.82234
211.6000	-34.9645	887.243	4.92
211.4000	-39.496	906.478	5.01311
211.2000	-43.1838	924.366	5.0997
211.0000	-44.8543	940.502	5.1778
210.8000	-39.4969	954.667	5.24637
210.6000	-28.9439	966.705	5.30464
210.4000	-20.4896	976.541	5.35224
210.2000	-13.21	984.286	5.38973
210.0000	-2.07925	990.2	5.41836
209.8000	9.61649	994.593	5.43963
209.6000	22.5609	997.675	5.45455
209.4000	25.8935	999.773	5.4647
209.2000	24.8287	1001.13	5.47126
209.0000	15.5633	1001.95	5.47522
208.8000	7.72297	1002.46	5.47773
208.6000	1.30534	1002.83	5.4795
208.4000	4.06868	1003.09	5.48078
208.2000	-0.384787	1003.25	5.48155
208.0000	-11.489	1003.37	5.4821
207.8000	-24.8012	1003.39	5.48221
207.6000	-28.8813	1003.44	5.48243
207.4000	-30.5019	1003.48	5.48263
207.2000	-25.4523	1003.52	5.48283
207.0000	-16.6157	1003.56	5.48303
206.8000	-14.9594	1003.5	5.48274
206.6000	-12.57	1003.44	5.48246
206.4000	-10.4497	1003.38	5.48216
206.2000	5.77846	1003.39	5.48219
206.0000	12.8592	1003.36	5.48205
205.8000	16.8903	1003.29	5.48175
205.6000	13.0091	1003.24	5.4815
205.4000	0.938188	1003.11	5.48087
205.2000	-7.70415	1003.03	5.48047
205.0000	-15.0749	1002.93	5.48
204.8000	-13.8785	1002.92	5.47993
204.6000	-29.7115	1002.82	5.47945
204.4000	-34.8033	1002.77	5.4792
204.2000	-40.001	1002.72	5.47896
204.0000	-39.9463	1002.66	5.47865
203.8000	-39.3327	1002.64	5.47859
203.6000	-35.1584	1002.62	5.47846
203.4000	-31.1495	1002.6	5.47837
203.2000	-29.22	1002.57	5.47823
203.0000	-24.4309	1002.61	5.47842
202.8000	-11.9875	1002.67	5.47872
202.6000	-8.29091	1002.71	5.47891
202.4000	-10.2459	1002.76	5.47917
202.2000	-5.44948	1002.79	5.47931
202.0000	-4.93577	1002.87	5.4797
201.8000	-4.1453	1002.94	5.48003
201.6000	-2.88457	1003.02	5.4804
201.4000	0.813466	1003.04	5.48052
201.2000	-8.2023	1003.05	5.48058
201.0000	-17.3594	1003.06	5.48062
200.8000	-12.187	1003.1	5.4808
200.6000	-9.84902	1003.12	5.48092
200.4000	-16.0821	1003.05	5.48059
200.2000	-16.2514	1003.03	5.48047
200.0000	-16.6451	1003	5.48033
199.8000	-15.5221	1003.07	5.48067
199.6000	-10.9557	1003.09	5.48078
199.4000	-1.1101	1003.08	5.48069
199.2000	0.16299	1003.08	5.48069
199.0000	-3.17976	1003.09	5.48077
198.8000	1.74225	1003.13	5.48097
198.6000	4.22075	1003.18	5.4812
198.4000	8.11755	1003.23	5.48143
198.2000	13.667	1003.2	5.48127
198.0000	21.7825	1003.23	5.48145
197.8000	14.5354	1003.26	5.48156
197.6000	17.6545	1003.33	5.48193
197.4000	19.8425	1003.31	5.48181
197.2000	22.3115	1003.32	5.48186
197.0000	17.6153	1003.33	5.48192
196.8000	14.2642	1003.34	5.48199
196.6000	8.88981	1003.36	5.48208
196.4000	-1.31546	1003.36	5.48204
196.2000	-5.57359	1003.32	5.48189
196.0000	-7.48202	1003.29	5.48174
195.8000	-8.09363	1003.3	5.48175
195.6000	-6.50722	1003.36	5.48204
195.4000	-3.38173	1003.42	5.48235
195.2000	3.95321	1003.46	5.48253
195.0000	5.77375	1003.51	5.48277
194.8000	15.6143	1003.54	5.48294
194.6000	23.7136	1003.56	5.48304
194.4000	26.0466	1003.57	5.48308
194.2000	30.8886	1003.66	5.48351
194.0000	35.3045	1003.71	5.48376
193.8000	33.0261	1003.73	5.48386
193.6000	30.6246	1003.75	5.48393
193.4000	25.0263	1003.67	5.48355
193.2000	15.3495	1003.63	5.48335
193.0000	12.6197	1003.62	5.48332
192.8000	15.0311	1003.72	5.4838
192.6000	9.35223	1003.75	5.48394
192.4000	2.17921	1003.71	5.48378
192.2000	9.01583	1003.7	5.48372
192.0000	8.44662	1003.67	5.48356
191.8000	9.66269	1003.66	5.4835
191.6000	13.6985	1003.7	5.48373
191.4000	17.8846	1003.66	5.4835
191.2000	18.5119	1003.59	5.48317
191.0000	20.0355	1003.5	5.48274
190.8000	21.1656	1003.43	5.48241
190.6000	22.0404	1003.39	5.48222
190.4000	22.3158	1003.35	5.482
190.2000	18.5447	1003.33	5.48192
190.0000	14.1279	1003.31	5.48183

##### Extended Information
[Comments]
Sample name	TC8loop 6M urea
Comment
User
Division
Company	UB

[Detailed Information]
Creation date	29/09/2022 13:11

Data array type	Linear data array * 3
Horizontal axis	Wavelength [nm]
Vertical axis(1)	CD [mdeg]
Vertical axis(2)	HT [V]
Vertical axis(3)	Abs
Start	250 nm
End	190 nm
Data interval	0.2 nm
Data points	301     

[Measurement Information]
Instrument Name	J-815
Model Name	J-815
Serial No.	A009761168

Measurement date	29/09/2022 13:11

Photometric Mode	CD, HT, Abs
Measure Range	250 - 190 nm
Data pitch	0.2 nm
Sensitivity	Standard
D.I.T.	1 sec
Bandwidth	1.00 nm
Start Mode	Immediately
Scanning Speed	100 nm/min
Baseline Correction	None
Shutter Control	Auto
CD Detector	PMT
PMT Voltage	Auto
Accumulations	2
