# Supplementary material for: Single-chain dimers from de novo immunoglobulins as robust scaffolds for multiple binding loops
Source: Nat Commun. 2023 Sep 23;14:5939. doi: 10.1038/s41467-023-41717-5 (PMC10517939; doi:10.1038/s41467-023-41717-5)
Supplement: Supplementary file 6 — Source data [file 41467_2023_41717_MOESM6_ESM.zip › SuppFig5_scIg12+EF3a_7M.txt]

TITLE	TC8loop 7M 
DATA TYPE	
ORIGIN	JASCO
OWNER	
DATE	22/09/29
TIME	13:17:58
SPECTROMETER/DATA SYSTEM	
LOCALE	1034
RESOLUTION	
DELTAX	-0.2
XUNITS	NANOMETERS
YUNITS	CD [mdeg]
Y2UNITS	HT [V]
Y3UNITS	ABSORBANCE
FIRSTX	  250.0000
LASTX	  190.0000
NPOINTS	     301
FIRSTY	     0.93557
MAXY	    28.74692
MINY	   -36.67247
XYDATA
250.0000	0.935571	358.695	1.83574
249.8000	0.980716	358.9	1.83763
249.6000	0.868488	359.107	1.83955
249.4000	0.749756	359.311	1.84143
249.2000	0.620908	359.519	1.84336
249.0000	0.522215	359.727	1.84528
248.8000	0.488638	359.941	1.84726
248.6000	0.458826	360.158	1.84926
248.4000	0.409113	360.37	1.85121
248.2000	0.440091	360.592	1.85326
248.0000	0.488463	360.81	1.85527
247.8000	0.608328	361.032	1.85731
247.6000	0.625299	361.258	1.85939
247.4000	0.579417	361.487	1.8615
247.2000	0.45327	361.73	1.86373
247.0000	0.318216	361.973	1.86596
246.8000	0.241534	362.231	1.86832
246.6000	0.158876	362.494	1.87073
246.4000	0.120255	362.768	1.87325
246.2000	0.0496414	363.047	1.8758
246.0000	0.00279236	363.339	1.87847
245.8000	0.123784	363.628	1.88112
245.6000	0.305856	363.915	1.88375
245.4000	0.349965	364.21	1.88644
245.2000	0.393657	364.501	1.88909
245.0000	0.328586	364.799	1.8918
244.8000	0.263766	365.097	1.89452
244.6000	0.236853	365.396	1.89725
244.4000	0.260635	365.708	1.90008
244.2000	0.190103	366.025	1.90296
244.0000	0.0630875	366.35	1.90592
243.8000	-0.043364	366.674	1.90886
243.6000	-0.0640625	367.012	1.91192
243.4000	-0.0271667	367.352	1.915
243.2000	0.0180664	367.698	1.91813
243.0000	0.0818848	368.053	1.92134
242.8000	0.051741	368.415	1.92461
242.6000	0.087291	368.787	1.92796
242.4000	0.0708099	369.166	1.93139
242.2000	0.100195	369.556	1.9349
242.0000	0.0599625	369.946	1.93841
241.8000	0.048053	370.346	1.94199
241.6000	-0.043541	370.753	1.94565
241.4000	-0.218335	371.168	1.94938
241.2000	-0.291183	371.591	1.95316
241.0000	-0.318958	372.016	1.95697
240.8000	-0.376048	372.452	1.96086
240.6000	-0.462483	372.899	1.96485
240.4000	-0.501056	373.353	1.96891
240.2000	-0.61403	373.816	1.97303
240.0000	-0.707465	374.29	1.97724
239.8000	-0.809529	374.771	1.98151
239.6000	-0.86218	375.263	1.98588
239.4000	-0.942845	375.766	1.99034
239.2000	-1.13529	376.281	1.9949
239.0000	-1.23086	376.802	1.99949
238.8000	-1.26786	377.332	2.00418
238.6000	-1.32142	377.876	2.00897
238.4000	-1.35808	378.435	2.01389
238.2000	-1.27551	379.009	2.01893
238.0000	-1.26383	379.591	2.02403
237.8000	-1.37557	380.182	2.02921
237.6000	-1.36963	380.789	2.03451
237.4000	-1.42368	381.399	2.03984
237.2000	-1.56295	382.028	2.04532
237.0000	-1.62229	382.667	2.05088
236.8000	-1.66108	383.314	2.0565
236.6000	-1.7676	383.976	2.06224
236.4000	-1.77252	384.656	2.06812
236.2000	-1.72364	385.353	2.07414
236.0000	-1.83956	386.055	2.0802
235.8000	-1.92678	386.779	2.08642
235.6000	-1.92258	387.512	2.09271
235.4000	-1.97952	388.263	2.09915
235.2000	-2.09695	389.03	2.10571
235.0000	-2.21532	389.813	2.11238
234.8000	-2.43054	390.608	2.11915
234.6000	-2.70415	391.415	2.12601
234.4000	-2.80143	392.243	2.13303
234.2000	-2.89661	393.089	2.14018
234.0000	-3.07872	393.956	2.14749
233.8000	-3.27677	394.842	2.15495
233.6000	-3.47055	395.748	2.16255
233.4000	-3.65812	396.67	2.17027
233.2000	-3.78869	397.61	2.17812
233.0000	-3.87529	398.569	2.18611
232.8000	-3.88406	399.539	2.19416
232.6000	-3.93945	400.518	2.20227
232.4000	-4.06826	401.507	2.21044
232.2000	-4.20466	402.504	2.21865
232.0000	-4.39455	403.522	2.227
231.8000	-4.53446	404.551	2.23543
231.6000	-4.72275	405.595	2.24395
231.4000	-4.9906	406.652	2.25256
231.2000	-5.32191	407.721	2.26122
231.0000	-5.77026	408.803	2.26997
230.8000	-6.13835	409.897	2.2788
230.6000	-6.43347	410.998	2.28764
230.4000	-6.70985	412.096	2.29643
230.2000	-6.98866	413.193	2.30519
230.0000	-7.47954	414.297	2.31398
229.8000	-7.96725	415.414	2.32284
229.6000	-8.33577	416.563	2.33192
229.4000	-8.61284	417.741	2.3412
229.2000	-8.88038	418.95	2.35069
229.0000	-9.33012	420.193	2.36041
228.8000	-9.73413	421.464	2.37031
228.6000	-10.1442	422.771	2.38045
228.4000	-10.5031	424.099	2.39072
228.2000	-10.7995	425.438	2.40102
228.0000	-11.2247	426.793	2.41141
227.8000	-11.8147	428.143	2.42172
227.6000	-12.5732	429.494	2.43198
227.4000	-13.1543	430.85	2.44224
227.2000	-13.6288	432.218	2.45256
227.0000	-13.9741	433.593	2.46288
226.8000	-14.4004	434.983	2.47326
226.6000	-14.8776	436.394	2.48376
226.4000	-15.5157	437.824	2.49435
226.2000	-16.144	439.277	2.50452
226.0000	-16.6245	440.745	2.51473
225.8000	-17.0275	442.232	2.52504
225.6000	-17.607	443.746	2.53554
225.4000	-18.2641	445.279	2.54613
225.2000	-19.0901	446.834	2.55687
225.0000	-19.8355	448.407	2.56771
224.8000	-20.3297	449.993	2.57862
224.6000	-20.8048	451.599	2.58965
224.4000	-21.3076	453.229	2.60082
224.2000	-21.8678	454.886	2.61215
224.0000	-22.4125	456.566	2.62363
223.8000	-22.9723	458.272	2.63526
223.6000	-23.3036	459.996	2.64698
223.4000	-23.5138	461.747	2.65887
223.2000	-23.8709	463.526	2.67093
223.0000	-24.4599	465.334	2.68315
222.8000	-24.9044	467.171	2.69555
222.6000	-25.0851	469.035	2.7081
222.4000	-25.3669	470.926	2.7208
222.2000	-25.9383	472.835	2.7336
222.0000	-26.7164	474.777	2.74659
221.8000	-27.4416	476.751	2.75977
221.6000	-28.2566	478.754	2.7731
221.4000	-29.0637	480.785	2.78659
221.2000	-29.6291	482.849	2.80028
221.0000	-30.4752	484.948	2.81415
220.8000	-31.4235	487.077	2.8282
220.6000	-31.8926	489.245	2.84246
220.4000	-31.9624	491.445	2.8569
220.2000	-32.4138	493.674	2.87148
220.0000	-32.8137	495.94	2.88628
219.8000	-32.6809	498.25	2.90131
219.6000	-32.6541	500.609	2.91663
219.4000	-32.9465	503.019	2.93223
219.2000	-33.2528	505.499	2.94823
219.0000	-33.8052	508.053	2.96467
218.8000	-34.7694	510.679	2.98151
218.6000	-35.4026	513.395	2.99888
218.4000	-35.4585	516.203	3.01678
218.2000	-36.1354	519.103	3.0352
218.0000	-36.596	522.104	3.05419
217.8000	-36.6725	525.217	3.07382
217.6000	-36.613	528.447	3.0941
217.4000	-36.425	531.799	3.11507
217.2000	-36.1676	535.298	3.13686
217.0000	-35.8716	538.953	3.15953
216.8000	-35.6447	542.781	3.18316
216.6000	-35.3159	546.8	3.20784
216.4000	-34.9986	551.027	3.23367
216.2000	-35.1506	555.469	3.26066
216.0000	-35.4358	560.141	3.28889
215.8000	-35.4356	565.064	3.31845
215.6000	-35.1139	570.264	3.34947
215.4000	-35.176	575.759	3.38203
215.2000	-35.0779	581.564	3.41617
215.0000	-35.3583	587.716	3.45206
214.8000	-35.5667	594.25	3.48987
214.6000	-35.8166	601.203	3.52973
214.4000	-34.8868	608.615	3.5713
214.2000	-34.2455	616.549	3.6097
214.0000	-34.2461	625.05	3.65086
213.8000	-34.2554	634.194	3.69512
213.6000	-33.4405	644.044	3.74279
213.4000	-32.8725	654.655	3.79416
213.2000	-31.8587	666.076	3.84944
213.0000	-30.678	678.351	3.90886
212.8000	-30.5332	691.566	3.97283
212.6000	-31.6066	705.698	4.04123
212.4000	-31.0735	720.801	4.11434
212.2000	-28.8583	736.858	4.19206
212.0000	-27.9496	753.826	4.27419
211.8000	-25.2095	771.596	4.36021
211.6000	-23.3341	790.012	4.44935
211.4000	-20.4821	808.855	4.54056
211.2000	-14.942	827.818	4.63235
211.0000	-5.90047	846.553	4.72304
210.8000	-0.912888	864.64	4.81059
210.6000	-1.64561	881.582	4.8926
210.4000	-0.208325	897.064	4.96754
210.2000	2.98056	910.799	5.03402
210.0000	6.18129	922.662	5.09144
209.8000	6.65347	932.506	5.1391
209.6000	10.6071	940.419	5.1774
209.4000	8.66757	946.503	5.20685
209.2000	5.73189	951.005	5.22864
209.0000	8.19725	954.24	5.2443
208.8000	6.09379	956.49	5.25519
208.6000	2.94944	958.014	5.26257
208.4000	-1.88763	958.945	5.26707
208.2000	-1.66738	959.566	5.27008
208.0000	0.851677	959.967	5.27202
207.8000	1.01976	960.214	5.27322
207.6000	7.39673	960.406	5.27414
207.4000	7.76372	960.517	5.27468
207.2000	8.33776	960.596	5.27507
207.0000	12.9655	960.667	5.27541
206.8000	22.0544	960.747	5.27579
206.6000	26.6021	960.784	5.27598
206.4000	26.5043	960.79	5.276
206.2000	28.7469	960.799	5.27605
206.0000	23.5668	960.738	5.27575
205.8000	22.3845	960.7	5.27557
205.6000	23.6516	960.704	5.27559
205.4000	22.4653	960.694	5.27554
205.2000	24.9032	960.694	5.27554
205.0000	23.5108	960.696	5.27555
204.8000	16.1628	960.656	5.27535
204.6000	11.5674	960.605	5.27511
204.4000	14.2247	960.603	5.2751
204.2000	15.6376	960.59	5.27504
204.0000	22.5064	960.575	5.27496
203.8000	28.7026	960.57	5.27494
203.6000	23.1473	960.568	5.27493
203.4000	14.9114	960.534	5.27477
203.2000	14.9386	960.53	5.27474
203.0000	14.3879	960.522	5.27471
202.8000	8.00498	960.482	5.27451
202.6000	0.809927	960.47	5.27446
202.4000	-4.42529	960.408	5.27416
202.2000	-10.951	960.415	5.27419
202.0000	-15.4683	960.35	5.27387
201.8000	-16.473	960.301	5.27364
201.6000	-18.326	960.275	5.27351
201.4000	-16.5582	960.272	5.27349
201.2000	-16.0902	960.279	5.27353
201.0000	-12.7254	960.283	5.27355
200.8000	-9.8009	960.275	5.27351
200.6000	-5.68745	960.289	5.27358
200.4000	-2.32551	960.259	5.27343
200.2000	1.78198	960.259	5.27344
200.0000	4.39038	960.208	5.27319
199.8000	4.9463	960.225	5.27327
199.6000	7.623	960.218	5.27324
199.4000	10.6456	960.22	5.27324
199.2000	10.5069	960.279	5.27353
199.0000	10.9782	960.277	5.27352
198.8000	14.435	960.333	5.27379
198.6000	18.9636	960.426	5.27424
198.4000	19.8012	960.526	5.27473
198.2000	17.8453	960.581	5.27499
198.0000	10.8477	960.586	5.27502
197.8000	7.23643	960.646	5.27531
197.6000	2.87965	960.643	5.27529
197.4000	-4.65513	960.703	5.27558
197.2000	-13.3079	960.733	5.27573
197.0000	-22.2913	960.732	5.27572
196.8000	-25.0861	960.737	5.27575
196.6000	-22.4517	960.773	5.27592
196.4000	-16.5042	960.802	5.27606
196.2000	-12.9427	960.818	5.27614
196.0000	-6.95242	960.885	5.27646
195.8000	0.493953	960.909	5.27658
195.6000	3.62258	960.876	5.27642
195.4000	8.73511	960.875	5.27641
195.2000	9.53416	960.855	5.27632
195.0000	8.61464	960.837	5.27623
194.8000	0.500978	960.775	5.27593
194.6000	-1.91466	960.756	5.27584
194.4000	0.634523	960.687	5.2755
194.2000	-1.93201	960.645	5.2753
194.0000	0.0117096	960.641	5.27528
193.8000	3.76095	960.657	5.27536
193.6000	5.09526	960.657	5.27536
193.4000	5.20871	960.63	5.27523
193.2000	9.9675	960.615	5.27515
193.0000	15.9349	960.605	5.27511
192.8000	7.51775	960.58	5.27499
192.6000	7.87362	960.557	5.27488
192.4000	2.91976	960.498	5.27459
192.2000	-2.18151	960.443	5.27433
192.0000	-3.34445	960.413	5.27418
191.8000	2.1279	960.404	5.27413
191.6000	0.0841736	960.393	5.27408
191.4000	-2.15267	960.372	5.27398
191.2000	0.535907	960.354	5.2739
191.0000	2.91964	960.345	5.27385
190.8000	1.73111	960.315	5.2737
190.6000	7.58603	960.32	5.27373
190.4000	12.4054	960.316	5.27371
190.2000	14.6153	960.293	5.2736
190.0000	18.4499	960.249	5.27339

##### Extended Information
[Comments]
Sample name	TC8loop 7M urea
Comment
User
Division
Company	UB

[Detailed Information]
Creation date	29/09/2022 13:17

Data array type	Linear data array * 3
Horizontal axis	Wavelength [nm]
Vertical axis(1)	CD [mdeg]
Vertical axis(2)	HT [V]
Vertical axis(3)	Abs
Start	250 nm
End	190 nm
Data interval	0.2 nm
Data points	301     

[Measurement Information]
Instrument Name	J-815
Model Name	J-815
Serial No.	A009761168

Measurement date	29/09/2022 13:17

Photometric Mode	CD, HT, Abs
Measure Range	250 - 190 nm
Data pitch	0.2 nm
Sensitivity	Standard
D.I.T.	1 sec
Bandwidth	1.00 nm
Start Mode	Immediately
Scanning Speed	100 nm/min
Baseline Correction	None
Shutter Control	Auto
CD Detector	PMT
PMT Voltage	Auto
Accumulations	2
