# Supplementary material for: Single-chain dimers from de novo immunoglobulins as robust scaffolds for multiple binding loops
Source: Nat Commun. 2023 Sep 23;14:5939. doi: 10.1038/s41467-023-41717-5 (PMC10517939; doi:10.1038/s41467-023-41717-5)
Supplement: Supplementary file 6 — Source data [file 41467_2023_41717_MOESM6_ESM.zip › SuppFig8_scIgFFa.txt]

-1.7344428571428572  12.178
3.830785714285714  7.474
-2.21075  1.403
-1.847107142857143  13.783
2.2531785714285713  4.446
4.321371428571428  8.87
-1.1059714285714286  3.43
-2.987821428571429  2.708
-1.9990857142857144  2.63
6.71875  3.968
3.9552571428571426  7.954
-1.062107142857143  3.839
0.5146428571428571  4.492
-2.4909142857142856  14.062
0.8307214285714286  5.077
-0.6025714285714285  1.796
7.831442857142857  16.049
-2.119664285714286  12.371
1.7310642857142857  4.043
-2.025628571428572  1.295
7.3716928571428575  10.791
0.3507571428571429  6.4
0.33967142857142857  4.694
-0.7241285714285715  7.13
-0.5049142857142858  4.412
-2.1457785714285715  3.58
8.248600000000001  8.998
-1.1670928571428572  3.327
7.547514285714286  5.027
5.805728571428571  5.246
2.6040714285714284  5.766
-1.4468928571428572  2.775
13.043242857142857  10.924
2.3704285714285716  2.381
3.5165785714285716  6.859
9.201514285714286  9.124
6.1034  5.943
1.4511642857142857  2.151
3.0315285714285714  4.374
7.741978571428571  9.543
3.7479714285714287  7.134
6.170514285714286  7.992
7.835864285714285  6.536
8.906571428571429  8.3
5.726999999999999  7.638
9.637192857142859  8.332
8.308221428571429  8.715
6.193842857142857  4.515
-0.8672  9.667
0.4384928571428572  5.496
-1.4051785714285714  3.428
-2.7189642857142857  1.247
-2.6356785714285715  2.753
5.024628571428571  5.963
1.8956785714285713  11.86
0.05487857142857143  8.053
1.7320642857142858  8.523
4.823371428571429  5.341
5.08555  6.29
1.7075571428571428  8.351
-1.4856785714285714  3.804
6.008078571428571  7.055
7.509278571428571  6.974
1.9056714285714285  2.676
-1.7690857142857144  1.232
-2.9008000000000003  11.073
1.8937  7.887
4.0773142857142854  5.709
-2.4361928571428573  2.627
4.229692857142857  3.868
0.5036642857142858  4.355
5.964592857142857  8.105
3.768342857142857  8.652
2.2710857142857144  5.122
-0.0315  6.439
3.7128285714285716  7.816
-1.181007142857143  5.904
4.2123357142857145  9.819
9.660957142857143  9.005
7.594857142857142  11.436
3.1736  3.413
0.5580714285714286  5.892
0.8484428571428572  7.006
-1.2236  2.298
-1.5380714285714288  2.537
-0.4011  3.403
9.54245  9.238
5.7776499999999995  7.129
7.370935714285714  8.218
1.9725214285714288  5.781
-0.24137857142857141  7.321
-0.8434071428571428  2.629
4.039614285714286  7.372
12.659385714285715  10.556
-1.6996857142857142  5.203
2.9261785714285717  2.844
-2.3376928571428572  1.395
-3.0215  0.798
-2.6418714285714286  1.01
4.636764285714286  3.803
5.012521428571429  4.717
1.9730999999999999  7.516
0.8865500000000001  7.703
2.1356357142857143  3.419
13.776714285714286  7.981
-1.9239214285714286  4.641
2.9383142857142857  5.914
0.5085714285714286  8.449
-1.178892857142857  12.626
1.4227714285714286  8.627
1.5657999999999999  4.562
1.9631357142857142  4.156
-0.05867857142857143  9.827
8.46945  4.849
-1.0892928571428573  7.407
8.59597857142857  10.905
4.232442857142857  7.876
-2.5362642857142856  1.234
2.6198  8.573
6.667428571428572  8.159
6.157271428571429  5.977
-0.23320714285714286  3.318
-0.9575214285714285  2.017
-2.5070857142857146  8.411
7.017328571428572  4.589
-0.8544785714285714  4.626
0.6479285714285714  2.473
3.5489  12.563
3.0020285714285713  8.126
-1.7446857142857144  3.283
-1.5655285714285714  5.792
-0.5033642857142857  3.426
5.278642857142857  10.254
-1.5528428571428572  1.777
8.989392857142859  7.406
9.166964285714286  5.66
-1.5436571428571428  7.874
0.24295  8.354
-0.05381428571428571  3.871
7.271285714285715  9.327
12.436971428571429  8.435
5.085235714285714  12.659
7.940378571428572  6.873
-2.1481928571428575  1.215
6.9301642857142856  6.484
4.387221428571428  3.325
7.185928571428572  4.894
5.789921428571429  5.33
1.6189142857142858  3.711
-0.6734214285714285  2.511
4.871214285714286  4.492
16.309607142857143  11.233
15.226221428571428  10.545
0.24411428571428573  4.069
6.231692857142857  4.539
-2.6902  4.139
1.8046642857142856  14.567
2.912442857142857  3.969
-1.9393714285714285  1.986
-2.1346357142857144  3.125
-1.7568714285714284  3.104
1.167692857142857  8.01
1.606  3.839
6.4411000000000005  8.535
18.904757142857143  11.079
-1.0603571428571428  3.924
0.8140285714285714  1.881
-0.07310714285714286  5.182
3.8551571428571427  4.685
6.761707142857143  4.547
4.686671428571429  5.666
3.0082857142857145  5.527
0.2511714285714286  7.525
3.9951  9.475
-0.40280000000000005  6.541
6.1341785714285715  9.982
6.440735714285714  9.301
1.3990714285714285  3.929
4.388092857142857  4.536
0.06333571428571429  5.449
-1.7461071428571429  3.399
8.185721428571428  11.093
1.6385714285714286  7.309
1.8283285714285715  4.731
0.5472142857142858  6.534
9.449071428571427  6.701
-2.926614285714286  1.174
0.08695  6.379
7.542171428571429  9.756
3.1843785714285713  6.737
1.7312357142857142  8.697
8.735735714285713  5.017
-0.9684714285714286  8.593
0.6406071428571428  7.789
5.239221428571429  3.057
-0.43810714285714286  4.313
2.1794285714285713  5.149
-2.2280857142857142  7.956
2.006607142857143  7.374
1.934607142857143  4.134
-3.217128571428572  2.319
2.1547857142857145  5.061
-0.055035714285714285  2.115
0.81375  9.958
-2.3825285714285713  3.289
6.04255  6.634
8.141978571428572  12.647
-1.1978285714285715  5.19
-0.45585714285714285  1.294
5.136635714285714  6.289
1.6200785714285715  6.589
-1.6983785714285713  7.794
8.495292857142857  9.794
-0.7327571428571429  5.429
4.282364285714285  10.767
8.23172142857143  7.799
2.8357285714285716  12.137
-2.900242857142857  3.844
15.489107142857142  9.537
-1.2910357142857143  2.788
4.153214285714286  6.748
2.6129857142857142  4.577
2.0683714285714285  12.543
0.19507857142857143  4.692
5.924942857142857  4.805
-2.484557142857143  1.895
-1.1623  1.612
7.054157142857143  10.182
5.0228214285714285  8.174
15.741942857142856  10.456
6.556571428571428  7.877
6.7711  7.249
1.4076214285714286  4.2
2.6748714285714286  7.348
1.3988857142857143  3.368
10.159678571428572  5.508
3.862492857142857  6.983
4.782035714285715  5.048
1.4448714285714286  4.308
-0.6332714285714286  3.501
2.876407142857143  7.0
8.103492857142857  5.826
-0.9457642857142858  7.737
-2.351185714285714  4.722
4.597657142857143  4.572
-0.4605071428571429  2.199
1.4330642857142857  3.942
5.484264285714286  7.361
6.025592857142857  5.424
1.50715  3.357
3.557292857142857  5.144
-1.3038714285714286  3.86
-0.4899  6.485
0.8228571428571428  3.842
2.6436142857142855  6.114
0.6811214285714285  3.148
5.102264285714286  8.101
0.21007857142857145  2.249
3.1034785714285715  9.374
1.9770857142857141  7.85
14.180871428571427  5.042
-2.7387642857142858  5.882
-0.26617857142857143  6.017
8.274078571428571  12.016
0.06328571428571428  5.046
7.033185714285714  6.247
3.9325642857142853  2.841
-1.388707142857143  3.038
7.455185714285715  7.629
14.991014285714288  10.037
10.169278571428572  9.106
11.603571428571428  5.817
-1.0696  4.142
5.328278571428571  3.405
1.3870571428571428  6.858
7.9524285714285705  5.136
-0.5874499999999999  4.778
6.733457142857143  8.351
8.484514285714287  3.801
8.528735714285714  5.675
2.7343214285714286  4.07
3.8898928571428573  9.186
-0.27545000000000003  7.84
-1.425792857142857  3.534
2.8263714285714285  5.971
11.892278571428571  8.882
0.8682785714285715  3.439
-0.3362857142857143  2.846
1.0257928571428572  3.108
2.9563642857142858  2.956
5.377228571428572  7.204
-2.1045285714285717  10.898
-0.7005928571428571  4.443
3.226642857142857  7.784
0.6176999999999999  3.809
8.135392857142856  8.85
-2.330892857142857  3.459
0.5507571428571428  3.369
1.0569357142857143  6.407
-2.79425  3.472
9.404635714285714  6.644
-0.6164928571428572  6.7
-1.356007142857143  6.809
3.3816142857142855  4.805
-0.9617714285714285  4.626
3.2913428571428573  10.365
4.544835714285715  7.59
3.7444499999999996  7.868
7.455614285714286  15.145
-0.5420714285714285  2.341
0.03365  2.046
7.008235714285714  5.668
-2.965735714285714  3.347
8.408028571428572  9.368
1.8564285714285713  6.081
1.1921357142857143  3.826
-2.546921428571429  2.905
10.327114285714286  11.642
-0.10513571428571428  7.93
-0.5695285714285714  6.419
8.096378571428572  14.834
-2.331507142857143  4.17
-1.7308999999999999  2.101
-3.038942857142857  0.923
-0.82685  13.001
2.8075928571428572  4.067
1.090407142857143  8.251
1.6355  7.316
4.933400000000001  8.289
5.587228571428572  3.628
-1.8726428571428573  3.542
11.225292857142856  7.725
13.868064285714286  5.686
4.6007428571428575  5.006
1.3577000000000001  8.085
1.3122142857142858  7.591
6.886978571428571  7.556
2.9493714285714283  4.159
2.961392857142857  4.729
-1.6747857142857143  7.493
0.6115142857142857  3.152
-1.6948642857142857  3.619
5.5199428571428575  5.095
10.579228571428573  8.753
-0.05646428571428572  6.751
-2.14695  1.621
11.17142142857143  12.307
-1.2153714285714285  6.137
5.864771428571428  3.083
-2.8400714285714286  5.051
4.188935714285715  7.918
3.8888000000000003  3.757
-0.12892142857142858  6.534
-0.9750142857142858  3.379
3.3887714285714288  5.435
4.598557142857143  4.579
7.464078571428572  3.659
2.159757142857143  5.172
16.390714285714285  10.982
3.345007142857143  4.207
0.4577928571428571  7.074
0.7463785714285714  7.811
1.6082357142857142  4.132
2.7384  5.93
-3.1671214285714284  0.859
0.5852571428571429  3.325
-0.9872357142857142  3.487
4.184714285714286  4.585
11.43155  6.304
5.459278571428571  8.088
-2.3506714285714287  3.509
8.12122857142857  9.201
0.005485714285714286  8.371
5.893057142857143  7.721
2.9198142857142857  3.378
-1.742292857142857  2.532
-0.5327571428571428  6.387
5.052392857142857  9.095
7.6088571428571425  7.475
18.70632857142857  9.312
1.8729785714285714  3.821
10.812757142857143  11.592
5.9226857142857146  5.908
13.075114285714287  6.025
-1.4481000000000002  3.995
1.16665  9.49
0.17999285714285715  6.931
2.913814285714286  4.925
1.8237642857142857  2.45
-1.6612785714285714  4.658
-1.8101357142857144  3.902
4.628407142857142  4.506
1.5649714285714287  5.287
7.46975  6.943
4.848528571428571  3.823
8.972028571428572  7.384
-2.713457142857143  3.684
-1.9058214285714286  3.897
8.600021428571429  4.009
-1.4857785714285714  3.624
-2.0819857142857146  14.089
6.911192857142857  8.039
-1.5837071428571428  3.917
-2.2864  4.887
-2.56815  1.618
12.285678571428571  4.678
-0.6371357142857142  6.175
0.06243571428571428  6.444
-0.24745714285714285  3.371
-0.27234285714285716  5.403
7.803471428571429  7.858
5.813778571428571  5.083
-2.9567357142857142  1.737
17.42652142857143  5.937
4.9231428571428575  8.842
-2.3302214285714284  4.224
0.12027857142857142  8.553
7.390685714285714  7.492
7.535214285714286  8.002
2.1097571428571427  8.077
2.769414285714286  8.054
2.5883714285714285  5.108
3.731271428571429  6.783
-0.7814071428571429  4.556
2.7267642857142858  2.771
-1.0035714285714286  12.351
0.29405000000000003  8.742
7.201585714285714  7.669
-2.532985714285714  2.808
-2.1489714285714285  1.417
-1.2008571428571428  5.849
1.7880571428571428  8.731
5.008135714285714  9.428
3.3589214285714286  8.395
11.37262857142857  5.858
-2.1437857142857144  0.874
9.231078571428572  9.913
-1.1886357142857142  6.582
-1.8975071428571428  2.481
-0.16567857142857143  4.787
14.179414285714286  5.849
0.9290214285714284  3.857
5.550242857142857  4.544
0.7374857142857143  8.806
3.5805142857142855  4.087
3.391357142857143  4.878
0.8613785714285714  5.583
9.130292857142857  9.856
4.3773285714285715  2.661
7.624042857142857  7.008
1.591192857142857  4.462
-0.3951071428571428  2.655
2.0438571428571426  2.899
-1.8471214285714284  1.253
3.562407142857143  4.017
-0.33672142857142856  6.111
4.933842857142857  3.61
-1.222507142857143  4.792
2.8342  6.533
2.1978071428571426  4.872
8.518485714285713  4.759
4.012185714285715  8.277
6.8533  10.864
18.85027857142857  9.485
1.08965  6.166
6.014335714285714  6.713
9.912114285714285  6.588
1.7421  3.517
15.023449999999999  7.62
-3.006928571428572  2.621
-1.2030928571428572  4.93
4.906328571428571  8.385
13.6982  9.858
3.9568785714285712  9.205
5.084278571428571  7.428
14.74855  7.494
7.481092857142857  6.393
8.490821428571428  6.03
1.0986214285714284  4.995
3.1569000000000003  7.677
-2.042992857142857  13.32
6.426349999999999  8.15
3.037992857142857  4.53
-0.6462428571428571  8.356
0.5034071428571428  4.401
1.9738428571428572  5.495
-1.7104071428571428  7.107
0.4661857142857143  5.613
-0.4375071428571428  13.981
1.7951357142857143  7.16
2.8717642857142858  7.349
-1.0137785714285714  4.377
8.292864285714286  14.474
1.5812214285714286  7.585
-2.864  0.894
2.481992857142857  4.787
1.7476571428571428  7.045
0.8926428571428572  3.521
5.408678571428571  4.764
0.40805714285714284  2.44
10.398364285714285  12.255
1.8834214285714284  5.603
4.171364285714286  6.739
6.5026142857142855  9.28
0.24152857142857143  4.13
2.737564285714286  6.837
5.911785714285714  4.45
-0.3553714285714286  4.638
1.7221071428571428  6.066
7.360685714285715  9.893
6.832928571428572  9.104
6.118264285714286  6.706
-2.4065499999999997  2.591
3.5364  5.686
-0.1832642857142857  4.543
-2.6487142857142856  2.826
-2.681235714285714  3.289
1.7697285714285715  4.706
-1.304  3.313
2.6726714285714284  3.951
5.3708857142857145  9.185
7.5644857142857145  6.794
2.9659142857142857  6.633
-2.695757142857143  2.316
5.583642857142857  11.586
2.5458  2.598
3.0352785714285715  4.403
9.980657142857142  5.752
5.501664285714285  10.248
2.131  4.747
-0.23589285714285713  1.993
-1.5352214285714287  7.035
3.1230714285714285  5.458
8.167228571428572  6.456
11.798264285714286  7.056
7.001771428571429  7.963
4.011514285714285  5.471
16.617907142857142  5.535
4.278792857142856  8.566
8.105814285714287  4.441
8.497357142857144  12.181
0.4232214285714286  2.852
0.89145  4.497
0.14530714285714286  6.004
1.0829  2.94
3.3794142857142857  6.025
2.992585714285714  9.143
-0.5814428571428572  8.794
3.7258857142857145  6.424
1.9139499999999998  7.302
2.2546714285714287  4.792
8.517214285714287  7.407
3.0110571428571427  12.159
7.020542857142857  8.143
-2.2802000000000002  2.454
2.7339785714285716  8.078
1.8768071428571427  5.3
-2.9884714285714287  1.27
-2.9884714285714287  1.709
0.3992642857142857  6.813
4.2293642857142855  8.673
-0.9726214285714286  5.165
1.2811714285714286  4.214
2.6443357142857145  5.731
12.308064285714286  8.121
4.939792857142858  5.544
11.31552142857143  6.3
-1.3910071428571429  3.073
-1.8561285714285713  3.03
1.4761214285714286  7.261
4.8498785714285715  4.731
9.028692857142858  8.047
-0.9459571428571428  10.359
2.63285  5.276
9.417478571428571  14.165
-2.219264285714286  9.823
-2.2710785714285717  2.215
5.297457142857143  10.928
-0.3296928571428571  5.364
4.174221428571428  4.06
0.6053928571428571  3.292
-1.7009357142857142  9.38
14.099285714285715  8.719
13.683757142857143  8.842
8.371242857142857  4.377
9.550085714285714  10.236
12.41697857142857  14.673
5.0750142857142855  4.089
14.693757142857145  8.273
-0.3470142857142857  12.443
2.1783928571428572  4.605
4.841985714285714  6.717
3.2069642857142857  5.13
6.955928571428572  4.446
2.548292857142857  5.152
-0.18337857142857142  5.926
3.2048071428571427  4.739
11.12615  9.492
12.177414285714285  9.996
4.569514285714286  5.769
10.368635714285714  8.414
-2.044307142857143  9.217
-2.5945  3.622
0.90575  2.547
0.01675  11.235
0.2625357142857143  3.134
1.0353714285714286  3.665
2.919707142857143  4.755
-1.2849785714285713  5.653
4.908135714285715  8.403
-1.44  6.473
4.470507142857143  5.024
4.323685714285714  5.991
6.859364285714286  9.821
1.7423642857142858  5.334
-1.4572357142857144  4.869
3.9248857142857148  6.791
7.052257142857143  5.693
13.412128571428573  9.09
6.460685714285714  5.342
6.914464285714286  9.196
-3.15895  3.861
0.7488357142857143  9.077
1.618207142857143  8.412
1.2058285714285715  3.356
8.361971428571428  9.283
8.512121428571428  7.444
-1.5035357142857144  2.96
-2.23925  11.891
4.884464285714286  7.239
-2.850164285714286  3.942
-1.270142857142857  3.69
0.42735  3.806
9.823242857142857  9.888
-1.5242785714285714  2.658
3.8590071428571426  13.063
0.2499714285714286  6.195
3.9412142857142856  14.974
-0.7328357142857143  3.376
-2.0650285714285714  3.093
0.4733  7.932
1.9966285714285716  4.787
-1.0767428571428572  3.875
4.554007142857143  9.784
9.2853  8.86
-1.1558857142857144  3.337
-1.2124428571428572  2.783
2.92455  9.536
1.64035  4.405
-1.8064357142857144  4.4
-0.9346785714285714  3.229
19.142678571428572  7.329
8.39137857142857  9.259
-0.62145  4.073
0.3383214285714286  6.567
11.9812  9.203
2.9760714285714283  8.612
2.3774571428571427  6.188
0.5829857142857142  6.54
0.7777071428571429  2.655
-1.7983642857142856  2.279
6.471192857142857  8.86
-1.8698571428571427  4.086
2.7499285714285713  3.717
5.540407142857143  12.738
-2.841285714285714  2.585
7.1024714285714285  6.908
-1.71075  14.944
5.797921428571428  7.75
4.389757142857143  6.325
-0.6920571428571429  8.152
-0.6946357142857142  8.877
4.330014285714285  15.424
0.6093928571428572  4.196
6.447457142857143  12.715
6.9215  4.397
0.053014285714285715  6.494
-1.0589714285714287  3.977
4.4130714285714285  8.983
11.841992857142856  12.753
-2.8246357142857144  3.113
15.150657142857144  10.274
8.20052142857143  8.066
1.1245785714285714  6.743
0.4645642857142857  2.69
-2.345228571428571  3.416
-1.1834071428571429  3.876
8.5437  9.902
-2.1393857142857144  9.082
7.166992857142858  6.922
2.238742857142857  2.807
8.85845  8.736
-1.1943142857142857  5.14
7.324778571428571  4.791
5.0199428571428575  5.318
11.792742857142857  4.559
2.9804642857142856  3.364
-1.5794285714285714  5.779
4.395207142857142  6.486
5.149285714285714  4.273
0.9691714285714286  5.433
2.3358714285714286  6.158
0.6557714285714287  3.279
1.3493642857142858  4.329
13.414242857142856  4.297
-0.8864428571428572  2.506
8.516242857142856  6.786
2.2686928571428573  7.401
9.59067857142857  8.152
1.4442714285714287  4.46
4.398728571428571  6.389
-2.224885714285714  6.742
4.6582357142857145  13.775
-2.833207142857143  3.475
2.3809214285714284  3.593
-0.7180642857142857  4.255
9.444485714285715  5.054
0.27103571428571427  6.167
5.051371428571429  3.389
-2.818492857142857  3.517
3.2997071428571427  4.014
-1.0399285714285715  4.697
-1.0921285714285713  6.527
-0.02387857142857143  8.51
-2.2906285714285715  4.061
2.0418285714285713  4.698
3.2624285714285715  13.674
6.042864285714286  3.692
8.352292857142857  9.168
2.683607142857143  8.608
-1.0204214285714286  3.21
2.85305  4.749
6.75395  7.961
3.7426642857142856  4.3
-2.7279214285714284  6.988
8.380814285714287  4.878
3.868057142857143  6.655
0.6735000000000001  4.149
4.319564285714286  7.171
9.223328571428572  7.906
3.8916214285714283  6.853
-2.4821000000000004  6.837
2.4653785714285714  6.022
1.40105  7.748
5.3356071428571425  5.014
2.4156357142857146  7.171
6.5434214285714285  6.486
11.207664285714287  6.645
3.615142857142857  9.226
-0.8786357142857143  3.439
6.04295  6.237
13.996557142857142  9.103
12.425600000000001  13.583
2.614892857142857  5.236
0.2388142857142857  2.937
2.2818428571428573  3.297
-0.6185642857142858  2.469
1.5594785714285715  8.415
4.4384  6.184
-1.6307928571428572  3.547
1.6373857142857144  2.969
2.3300428571428573  6.022
-1.5452571428571429  3.529
-2.2218500000000003  2.119
-0.29323571428571427  3.091
8.537685714285715  11.082
6.584914285714286  3.88
-0.3745785714285714  1.768
1.0452785714285715  3.925
1.8577428571428571  2.479
1.403042857142857  6.042
-2.5750714285714285  2.4
12.3306  9.51
-0.6974071428571429  4.209
-1.2572071428571427  3.142
2.757071428571429  2.305
1.2803499999999999  2.209
5.589278571428571  12.722
5.034185714285714  5.997
-0.8195428571428571  13.489
5.951985714285715  5.201
4.853885714285714  3.451
-1.5160928571428571  4.219
-2.0483571428571428  3.666
-0.1258142857142857  5.499
0.2534285714285714  9.762
10.425407142857143  12.502
4.428678571428572  5.747
3.657142857142857  4.474
0.8881357142857143  6.278
-0.1988857142857143  1.946
-1.830957142857143  3.92
3.1233857142857144  5.671
1.0112214285714285  3.12
-0.7560428571428571  8.677
2.2210214285714285  3.728
10.703257142857142  14.392
10.39717142857143  6.677
-1.2879142857142856  3.261
-1.1891714285714285  1.6
3.110107142857143  3.531
7.371985714285714  7.351
1.6676214285714286  3.748
4.176907142857143  3.509
0.39106428571428575  4.765
-1.4557642857142856  4.9
1.889964285714286  8.363
5.8453  4.382
-3.120821428571429  1.585
-1.71105  4.271
3.8330142857142855  8.001
5.01075  11.387
4.4702  14.495
8.764257142857144  5.943
2.065985714285714  4.168
5.498407142857143  5.563
4.868214285714285  5.598
-1.793057142857143  1.476
0.9817071428571428  6.538
10.011178571428571  9.886
3.9322714285714286  10.072
15.983435714285715  10.972
-0.6421571428571429  9.607
5.9910571428571435  8.593
-0.056292857142857144  2.254
5.8872  4.537
6.142071428571429  7.938
-0.6064357142857143  3.178
2.4625714285714286  5.471
-0.9599071428571428  3.561
0.3524357142857143  3.321
-1.789207142857143  4.671
5.8590857142857145  14.521
6.209771428571429  7.077
8.865028571428573  8.935
7.650414285714286  11.938
5.178614285714286  12.13
-2.1974857142857145  1.012
-2.94455  3.078
2.1119214285714283  6.339
10.479557142857143  7.206
0.08885714285714286  8.671
-0.8944285714285715  4.458
-2.0296214285714287  10.975
-0.028014285714285714  12.565
-0.3687357142857143  2.715
-2.985664285714286  4.6
4.434457142857142  6.808
-1.5969428571428572  2.076
-0.3753714285714286  7.122
3.7309285714285716  9.922
6.012371428571428  6.815
6.012407142857143  8.244
1.9726214285714283  5.123
1.5103785714285713  2.792
2.2603071428571426  8.424
7.006035714285715  8.546
5.366985714285715  8.511
2.8567285714285715  10.368
8.155821428571429  9.931
7.564114285714287  7.145
8.401807142857143  6.464
15.2577  7.221
7.2522  8.104
3.6096285714285714  7.318
-2.340114285714286  3.386
4.81475  8.738
5.069971428571429  7.186
11.328942857142856  8.751
7.348992857142856  4.601
5.45975  8.87
5.065492857142857  7.68
7.221071428571429  9.67
10.95572857142857  9.199
0.42712857142857147  6.894
6.034842857142857  5.361
-2.4688142857142856  3.148
-0.022128571428571428  5.069
8.3277  6.414
-1.9235000000000002  3.815
0.6054714285714287  4.427
4.320164285714285  7.856
1.9135214285714284  5.602
-2.1761785714285717  1.603
6.318442857142857  10.068
1.0761857142857143  7.067
9.0934  7.243
-1.5370142857142857  3.313
1.8155642857142857  3.89
1.4921428571428572  6.437
0.9583  7.685
12.465014285714286  8.217
0.6161857142857143  7.727
6.241185714285714  7.113
-1.1230285714285713  4.896
-1.669207142857143  3.4
5.659835714285714  4.432
4.146142857142857  3.556
1.011907142857143  13.176
3.6055714285714284  9.31
-2.6521928571428575  1.062
-0.53875  2.388
3.489057142857143  7.649
8.61585  6.72
2.738807142857143  6.405
2.8033785714285715  5.735
10.3655  8.459
1.3745857142857143  4.519
-1.1181142857142856  3.712
-1.2013142857142858  6.525
8.458057142857143  10.75
2.3939500000000002  3.487
-1.4857214285714286  5.116
4.003042857142858  6.059
12.806078571428571  9.811
-1.837692857142857  4.46
-1.7839714285714285  1.692
6.904621428571429  13.542
1.1069285714285715  2.538
-2.873957142857143  3.329
1.9213285714285713  3.467
8.021  8.238
10.154821428571429  8.429
7.00745  4.573
4.639864285714286  8.674
-1.04485  7.435
9.800407142857143  11.068
-1.212257142857143  6.541
1.4724428571428572  11.493
6.80305  5.171
3.063157142857143  5.563
-2.110264285714286  5.728
-1.7999142857142858  6.277
7.030678571428571  6.122
7.28395  5.828
3.6169857142857142  6.321
0.47619285714285714  7.057
2.5843000000000003  5.598
5.003828571428571  5.144
0.5970071428571428  5.63
2.985342857142857  4.201
-2.445357142857143  13.399
0.5679357142857142  7.436
6.059628571428571  7.037
1.8659714285714284  8.217
9.630314285714284  12.064
-2.151828571428571  1.976
1.5335928571428572  8.498
8.705214285714286  9.151
0.9038714285714285  4.11
6.104214285714286  9.953
13.709457142857143  9.965
3.8754714285714287  7.275
13.189092857142857  11.545
4.215357142857143  9.108
5.731085714285714  8.461
-1.0941500000000002  2.87
-2.71865  2.789
3.4518714285714287  3.331
2.4871285714285714  14.181
7.65605  11.377
9.452764285714286  13.063
7.021857142857143  2.785
8.460785714285715  10.137
2.67895  4.198
-2.8474142857142857  7.47
4.976585714285714  7.382
-0.15512142857142855  2.791
7.573907142857142  13.494
-1.4832928571428572  4.222
-1.3693285714285715  6.288
1.0887928571428571  4.551
-0.9157785714285714  11.795
0.05607857142857143  3.476
4.0107357142857145  7.652
7.749471428571428  14.732
5.142692857142857  5.003
1.4509785714285715  4.772
-0.41335  5.034
2.2605000000000004  11.768
2.5530500000000003  8.258
2.944171428571429  5.096
0.2863  4.336
1.7008571428571428  3.145
3.6690285714285715  5.594
5.3783  7.417
6.096342857142858  7.75
7.08265  9.649
1.3374714285714286  4.775
9.006642857142857  5.11
2.336092857142857  6.598
9.622921428571429  7.879
6.2725  3.498
0.4145714285714286  2.828
-0.3521714285714286  8.059
2.6655357142857143  4.864
4.647771428571429  9.648
19.86395  7.003
13.853192857142856  13.448
-2.796214285714286  2.584
0.4844928571428571  6.146
7.983114285714286  7.049
4.3864785714285714  7.254
9.600050000000001  6.839
5.86925  4.918
5.5627  3.921
-1.7818142857142858  4.186
1.3356357142857143  3.613
-1.3760142857142856  2.363
14.385371428571428  5.705
0.9835357142857143  9.89
8.266185714285715  8.624
12.736807142857144  8.39
8.614621428571429  8.821
-2.04485  1.243
-1.5181285714285715  3.533
5.038378571428572  8.042
1.9502500000000003  7.157
3.582207142857143  6.166
5.148242857142857  6.689
10.370792857142858  6.144
11.166921428571428  8.53
3.856314285714286  3.641
1.4485714285714286  3.58
9.793014285714285  7.052
1.6070142857142857  3.379
-2.909907142857143  2.161
-0.4468857142857143  12.356
0.9446285714285714  3.307
2.156914285714286  2.733
2.0462642857142854  6.787
14.131814285714285  6.49
6.885771428571429  4.896
7.310935714285714  10.234
3.419785714285714  4.236
6.622692857142857  5.882
8.050064285714285  9.149
-1.2937  2.254
8.670071428571427  7.599
3.590864285714286  3.464
4.480892857142858  12.293
5.545171428571428  7.576
5.259342857142857  10.459
8.127828571428571  4.143
1.15225  2.852
2.9278  7.751
0.3408714285714286  2.983
13.31982142857143  11.096
-2.783992857142857  2.495
2.3752285714285715  4.86
-1.374607142857143  1.432
4.0573999999999995  4.098
11.529171428571429  6.123
4.254407142857143  4.857
9.294064285714287  4.635
3.38705  9.904
0.5449  5.377
10.890685714285715  6.546
2.773657142857143  5.236
0.37902142857142856  4.962
-2.7792642857142855  1.53
4.637464285714286  4.978
0.05062857142857143  1.839
1.5219642857142857  5.187
1.570957142857143  6.396
10.507207142857142  7.309
3.0624285714285713  3.094
1.1461999999999999  7.848
3.50885  8.555
1.2774714285714286  4.709
0.8729571428571429  5.351
0.4786357142857143  3.544
2.637885714285714  6.163
10.382271428571428  10.57
-2.5150785714285715  3.55
0.8253142857142857  6.626
2.8286714285714285  4.708
9.82895  8.184
0.6790857142857143  2.246
3.8015785714285713  9.351
2.0186714285714285  8.454
10.649264285714285  10.07
4.129257142857143  7.516
1.9624857142857142  5.42
-1.5116285714285713  8.325
-0.7273714285714286  2.355
5.822528571428571  6.757
-1.6710214285714287  1.586
3.8202285714285713  3.934
1.1535214285714286  3.547
-0.6150714285714286  5.092
3.5601571428571432  4.599
-0.039342857142857145  6.875
0.2858357142857143  4.301
6.450528571428571  9.371
4.095985714285714  10.363
1.891435714285714  8.848
-0.44075  6.989
2.6613357142857144  6.499
9.95285  8.104
5.992564285714285  9.548
-2.3948571428571426  2.024
14.524692857142858  7.37
0.2666  2.813
-0.8062142857142858  4.19
6.147871428571428  8.145
-1.450092857142857  4.639
-0.6689071428571429  2.92
2.692471428571429  7.124
4.425735714285714  4.723
9.409735714285715  10.157
2.4753  10.404
-2.367192857142857  1.647
5.931292857142857  11.315
1.995757142857143  9.368
-1.901814285714286  2.884
-2.763535714285714  3.718
-1.9933357142857144  4.032
7.751021428571429  6.25
5.009914285714286  6.61
6.174114285714285  9.695
-2.4235857142857142  4.542
5.88565  4.51
3.1281214285714287  4.102
7.401507142857143  8.78
0.5772  2.713
1.2403785714285713  3.371
6.242157142857143  5.382
5.938042857142857  10.619
12.558864285714286  6.996
2.1706714285714286  3.984
9.38647142857143  11.693
4.278592857142858  9.912
10.898757142857143  5.225
7.420235714285715  8.985
7.781071428571428  10.022
4.274385714285714  5.345
4.521571428571429  6.658
4.662292857142857  6.218
-0.6291642857142857  6.216
7.624971428571429  8.189
0.27914285714285714  10.855
6.054142857142858  7.465
-0.18312142857142857  6.527
2.014885714285714  4.558
-0.31172142857142854  6.375
0.8881642857142857  9.444
-1.8004285714285715  3.638
0.2639071428571429  5.503
6.085671428571429  5.958
-1.7016  5.216
-1.4101  6.931
-2.3078714285714286  3.165
-2.4153357142857144  7.011
7.843235714285715  4.764
-0.46875  7.304
-0.752  4.185
13.6417  12.028
-2.2336285714285715  7.3
-0.9082142857142858  3.397
3.12385  10.477
14.674285714285714  7.631
-2.7026785714285713  2.194
1.502057142857143  4.047
4.134464285714286  7.834
1.4329  6.526
2.063764285714286  4.396
-2.2445  3.577
7.131392857142857  11.069
-0.9670071428571428  1.74
-0.5470642857142857  3.552
4.65515  7.995
11.500242857142858  9.067
3.881071428571429  4.056
6.781207142857143  4.511
0.38992857142857146  4.974
0.7568357142857143  3.075
3.0317857142857143  4.441
14.052178571428572  6.16
8.029271428571429  7.414
0.33721428571428574  3.834
8.602592857142858  4.365
4.650842857142858  4.046
-0.43392142857142857  4.426
2.12195  2.429
-0.3801428571428571  6.509
4.272285714285714  4.265
-2.1840357142857143  1.846
6.206157142857142  6.124
-0.3459857142857143  12.108
-0.06314285714285714  15.638
6.5555071428571425  4.833
-1.9444285714285716  2.677
0.6556928571428571  4.966
8.299557142857143  13.518
-0.16567857142857143  5.918
-2.8713285714285712  11.648
-0.3047  2.727
6.867985714285714  5.446
9.41115  5.497
9.4362  7.171
2.9020642857142858  3.622
-0.14962142857142857  2.83
3.977642857142857  7.158
-0.20825714285714284  5.712
3.4094285714285713  5.461
-0.73085  3.089
-1.3733071428571428  4.547
2.7163785714285713  8.877
8.313385714285715  12.363
6.727392857142857  8.263
-0.12551428571428572  4.876
6.557342857142857  4.336
0.7839428571428572  3.946
-0.7429071428571429  8.034
7.294007142857143  9.923
4.928678571428572  7.912
12.776114285714286  9.518
-0.8317285714285714  2.516
4.673064285714286  4.396
5.201707142857143  5.778
-2.3139214285714287  5.251
11.64835  6.113
7.3783071428571425  7.022
-1.2461214285714286  2.62
-3.02165  3.548
-0.50455  2.67
-2.1527714285714286  2.831
-0.6851714285714287  4.34
1.3084571428571428  6.069
1.77825  3.178
-1.34975  2.651
1.7915142857142858  5.815
8.628964285714286  8.747
-2.5316428571428573  2.373
13.804464285714285  14.729
11.546092857142858  7.722
5.210271428571429  9.453
-0.5818  5.635
1.2793571428571429  7.305
15.367278571428571  15.46
-1.4078714285714287  2.559
-2.612892857142857  1.131
4.228385714285714  10.058
2.118328571428571  8.409
1.4081857142857142  3.555
-2.7101142857142855  6.918
2.9037214285714286  6.901
-1.4250214285714284  4.153
-0.5951285714285715  3.027
-1.9402285714285714  11.042
0.2021642857142857  4.605
-0.04744285714285715  6.384
6.1968499999999995  3.827
2.310364285714286  8.184
-2.76715  4.101
4.586564285714286  5.07
0.0248  6.781
2.9013  5.876
-0.39107142857142857  9.65
6.052214285714285  5.192
0.4894285714285714  1.756
5.110628571428572  8.111
6.796221428571428  7.507
3.226557142857143  4.776
11.877185714285714  13.116
-2.2745285714285717  3.477
-1.1810642857142857  6.337
10.104928571428571  13.255
1.32335  7.061
5.004278571428571  5.704
-0.81365  6.799
7.556121428571428  3.888
7.242585714285714  5.341
14.986128571428571  7.372
3.6967928571428574  5.431
-2.6016142857142857  9.389
-1.2972357142857143  4.812
3.0323785714285716  3.869
9.789214285714285  11.671
4.278664285714286  12.711
4.304464285714285  5.038
0.23362142857142856  3.905
3.8330142857142855  4.503
3.2009642857142855  4.868
-0.8555785714285715  3.895
-0.4628285714285715  7.663
1.7824357142857143  8.289
1.7495571428571428  9.893
2.120435714285714  4.114
0.4169285714285714  5.107
3.833607142857143  7.828
9.8319  6.766
3.37  5.586
-0.41010714285714284  7.623
1.7331642857142857  3.181
3.3644642857142855  4.782
3.9173357142857146  10.347
0.6689642857142857  4.816
-1.0009857142857144  1.879
4.026757142857143  7.441
-0.3229214285714286  6.929
-0.4889857142857143  6.92
5.590921428571429  9.813
-2.2624  1.121
-1.0241785714285714  3.807
-1.2054785714285714  2.734
13.449821428571427  11.382
0.9266928571428571  2.867
5.165864285714286  4.357
0.8283499999999999  4.132
10.407471428571428  12.582
3.2715571428571426  9.638
7.730035714285714  7.753
6.580957142857143  4.954
-0.5787857142857143  8.181
2.1533214285714286  6.738
8.794757142857144  6.033
4.685357142857143  5.217
-3.025735714285714  0.522
-0.9756357142857143  2.555
6.917235714285714  9.105
5.158564285714285  3.695
1.2959714285714286  7.586
5.341871428571428  11.32
-0.22306428571428571  6.554
0.13724285714285714  3.829
4.137371428571428  7.005
-0.06442142857142857  6.65
4.269335714285714  6.046
3.004635714285714  3.653
9.551692857142857  5.263
1.7377357142857142  13.151
-0.04806428571428571  4.141
-1.0786214285714286  3.222
0.8881142857142857  4.71
11.127885714285714  7.837
5.423392857142857  5.481
-2.6744857142857144  1.955
-0.5320785714285714  2.724
0.1776285714285714  4.312
5.399871428571428  6.019
1.1375428571428572  4.408
2.5622642857142854  3.035
-1.1356142857142857  7.076
2.6876214285714286  4.188
5.758042857142857  3.514
1.3003214285714284  7.907
6.0948142857142855  4.072
3.329271428571429  6.642
2.0395214285714287  5.444
12.169457142857143  5.218
8.2794  6.167
7.743735714285715  10.739
10.362221428571429  5.619
-1.6874928571428571  2.457
6.555414285714286  9.288
6.790085714285714  7.187
6.474492857142857  13.017
-1.435257142857143  4.914
7.841807142857143  8.16
-0.21657142857142858  5.027
9.483907142857143  5.672
19.416542857142854  7.534
3.316792857142857  5.87
6.344835714285715  7.823
5.645435714285714  3.701
5.114892857142857  4.57
8.719892857142858  8.552
-1.2866285714285712  3.203
-1.1677714285714285  6.859
7.151121428571429  5.029
5.605735714285714  8.621
0.12950714285714285  2.463
-0.6323928571428571  6.018
-0.10165  8.698
-1.8204142857142858  4.494
8.723292857142857  7.932
8.760750000000002  10.391
-1.3366071428571429  2.377
3.794707142857143  5.326
0.5749571428571428  3.427
-0.7816714285714286  1.27
-2.110735714285714  1.155
-1.8544428571428573  4.869
4.115235714285714  4.605
6.573357142857143  5.263
0.48624285714285714  7.185
3.2983571428571428  7.609
3.0802071428571427  4.102
-2.7267285714285716  0.753
-1.138307142857143  2.397
2.6803785714285713  5.019
16.356707142857143  9.223
9.697935714285714  14.62
2.1309142857142853  8.525
3.6744357142857145  3.905
-2.570064285714286  1.284
0.2751428571428572  6.204
11.888892857142856  6.637
-1.3774785714285716  2.721
4.36215  3.545
8.439407142857144  10.242
4.398921428571429  8.302
8.764757142857142  6.241
-1.5203285714285715  1.56
8.759292857142857  6.811
-1.3711357142857143  4.16
6.071992857142857  12.93
-3.034392857142857  4.996
5.751464285714286  8.129
1.7049285714285713  6.081
5.902321428571429  8.703
2.259607142857143  8.336
0.6127857142857144  3.87
-2.0869  6.84
4.662864285714286  4.576
-1.6416714285714287  3.212
4.328042857142857  6.611
-1.7984714285714285  3.153
0.19212142857142855  5.945
-2.9239785714285715  3.957
8.76602857142857  8.504
3.543342857142857  2.675
-2.9572  3.425
-1.4204714285714286  2.946
14.395471428571428  12.91
5.840821428571429  12.745
8.429578571428571  4.981
7.5198285714285715  5.049
-0.7497142857142857  2.803
-1.671792857142857  2.541
5.569028571428571  8.936
1.9120857142857144  5.234
-1.7974214285714287  2.449
3.9333142857142858  4.299
3.762171428571428  6.937
2.850507142857143  3.46
2.7018714285714287  3.405
1.7969071428571428  8.425
0.8441214285714286  5.654
2.1420714285714286  2.979
4.317128571428571  3.843
-1.982692857142857  1.671
0.03687142857142857  3.267
-0.13302142857142857  4.587
1.3675285714285714  4.074
6.504942857142857  4.19
-0.9834928571428571  8.161
1.83235  4.901
3.1627642857142857  3.21
-2.2699714285714285  3.181
8.431378571428572  7.338
4.538835714285715  14.007
4.870821428571428  7.126
9.923128571428572  6.401
4.964849999999999  6.881
0.7449357142857143  6.102
9.386264285714285  11.42
11.288107142857143  9.09
4.83335  6.35
-2.3593785714285715  4.084
3.3545214285714287  8.064
-2.4673857142857143  3.993
6.573835714285714  5.446
10.255249999999998  7.127
-3.074857142857143  2.454
-1.6289857142857143  2.763
-1.7854642857142857  3.777
3.6564214285714285  6.998
-0.4496428571428572  4.267
0.6396785714285714  3.002
10.7574  7.435
6.442714285714286  5.643
-1.1559285714285714  6.52
6.509964285714285  6.891
8.759092857142857  8.265
6.246471428571429  8.489
-2.285685714285714  0.813
3.5462357142857144  4.876
-1.5061785714285716  2.935
3.8062714285714287  15.301
17.010457142857142  9.912
5.833085714285714  5.695
-1.0518071428571427  6.485
2.147007142857143  2.922
9.279007142857143  8.614
-1.6293785714285713  2.303
10.199185714285713  6.066
16.264899999999997  11.146
-0.6037642857142858  6.48
3.2311  2.869
6.977114285714286  5.264
5.678357142857143  6.582
1.0426  2.75
14.5732  9.197
5.968185714285714  9.773
5.150357142857143  8.367
0.9578214285714286  7.047
5.618221428571429  7.556
3.0110785714285715  14.657
5.031771428571428  4.651
0.74165  6.016
15.39955  13.197
-2.921142857142857  4.611
-2.838  3.16
13.614578571428572  6.122
3.731171428571429  8.689
23.277957142857144  7.953
-2.39685  1.202
-0.03692142857142857  9.347
-2.359707142857143  3.242
6.618764285714286  6.288
0.08769285714285714  2.949
-0.09829285714285714  7.188
0.6259142857142858  2.803
-1.8249642857142858  4.492
12.156542857142856  4.672
3.6789928571428567  5.937
3.877792857142857  8.895
-0.6466285714285714  7.759
2.77565  12.007
-2.2679071428571427  3.597
3.4094214285714286  5.581
6.8264000000000005  7.312
0.8956857142857143  5.037
5.87255  7.653
-1.441207142857143  3.972
-1.3486285714285713  3.158
0.4410071428571429  5.927
6.519314285714286  6.499
-2.655407142857143  10.576
1.8826  7.64
4.360542857142857  5.265
-1.2223214285714286  2.387
3.5785071428571427  5.132
3.871971428571429  5.342
1.753442857142857  4.77
8.243071428571428  13.679
1.4421428571428572  4.817
0.02694285714285714  6.261
5.1897  9.507
5.282735714285714  10.44
2.765  4.696
2.5775142857142854  12.279
4.3630571428571425  3.471
2.973721428571429  5.598
-1.2225571428571427  3.237
6.079857142857143  6.745
-2.3813071428571426  3.574
3.912621428571429  3.091
-0.8591642857142857  3.138
2.5738285714285714  3.964
2.2295  5.089
-1.669042857142857  4.192
9.196778571428572  10.195
-1.3607  3.67
-1.3895285714285714  7.432
9.828028571428572  13.018
-1.0355785714285715  2.525
-0.02412142857142857  2.898
-2.6350785714285716  5.6
-0.4216214285714286  8.75
2.345642857142857  8.494
2.74445  2.917
0.7556142857142857  2.876
-0.2798785714285714  2.785
-2.9127071428571427  5.174
12.233942857142857  8.071
10.570914285714286  6.471
-2.2179357142857143  2.155
10.828357142857143  7.587
10.644964285714286  10.714
0.66775  13.708
3.4653714285714283  4.288
2.5315642857142855  2.82
2.7388857142857144  9.114
-2.4201928571428573  9.712
-1.5971285714285715  5.165
-2.631185714285714  1.794
4.403099999999999  3.895
4.035842857142858  5.323
4.624771428571428  7.453
6.37715  5.094
-2.8802857142857143  6.103
1.5143071428571429  3.753
-0.31943571428571427  5.526
9.833042857142857  9.803
2.6429285714285715  5.053
0.9863142857142857  7.845
11.162428571428572  5.908
9.205642857142857  9.674
0.9822285714285715  3.86
2.5301  7.824
5.146278571428572  9.239
-1.739507142857143  5.359
-1.3280142857142856  6.578
0.08492857142857144  6.885
-2.6120071428571427  2.026
9.401378571428571  11.022
3.868671428571429  8.216
6.268385714285714  9.177
-2.1255214285714286  5.973
-0.9510857142857142  3.747
2.8814  4.796
3.1340285714285714  7.323
2.8241285714285715  7.712
6.326592857142857  4.322
-0.6745357142857143  7.758
-0.6768357142857143  6.628
2.9375  5.02
6.514028571428572  9.067
3.042192857142857  9.201
2.8349285714285712  3.348
7.499171428571429  7.147
-1.2484714285714287  2.123
2.5163857142857142  4.533
3.8740285714285716  5.593
-0.4936642857142857  3.93
8.71845  7.745
3.7762928571428573  6.384
0.7797285714285714  5.007
3.5047714285714284  5.479
6.017457142857142  4.089
6.317857142857143  7.429
-0.39904285714285714  4.063
4.178085714285714  5.572
12.791678571428571  8.464
11.451142857142857  8.634
3.4176214285714286  4.998
3.202492857142857  2.917
0.7467571428571429  4.288
2.8435428571428574  4.244
2.938214285714286  3.912
12.953921428571428  9.755
0.06527142857142858  6.023
4.94715  6.027
2.209157142857143  8.758
3.2784571428571425  3.931
6.342721428571428  8.514
-2.139742857142857  1.279
4.2308071428571425  4.626
-0.9163357142857144  11.682
0.9106714285714286  4.435
0.2907642857142857  6.066
1.671835714285714  10.18
0.6311142857142856  3.142
-0.2639714285714286  5.782
1.1631642857142857  2.515
0.02252142857142857  2.908
0.8147428571428571  2.435
1.47585  6.994
-1.4555142857142858  5.833
-2.17065  3.085
15.595707142857142  8.241
-2.234807142857143  3.438
4.169985714285715  7.898
-2.428542857142857  3.099
-0.7575428571428571  3.353
1.43915  3.557
2.76325  2.669
-2.5262571428571428  1.036
2.600014285714286  4.287
2.3123714285714287  5.191
-1.4597357142857144  3.653
12.142171428571428  8.637
9.795707142857141  7.989
1.3296642857142857  4.4
0.18787142857142858  15.386
5.232428571428571  6.699
4.621757142857144  8.353
2.323842857142857  7.588
-1.6762642857142858  3.578
10.248999999999999  12.716
-1.22705  7.111
3.3817785714285713  5.498
7.864878571428572  7.583
-2.6627428571428573  4.271
6.518571428571429  10.318
5.904021428571428  13.552
5.244985714285714  6.816
5.856792857142858  6.18
3.80065  6.939
0.0712  2.328
-0.21117857142857144  2.275
2.154642857142857  10.611
-0.9115  10.029
0.03510714285714286  6.499
0.6929785714285714  6.134
0.47295714285714285  4.334
0.4999142857142857  3.641
2.613714285714286  12.901
7.70995  9.458
2.1113928571428575  4.403
4.791028571428572  6.259
0.11595714285714287  8.911
-0.2581357142857143  6.536
7.765828571428571  5.981
1.6126928571428572  7.728
1.1999285714285715  2.883
10.279885714285713  10.138
4.329657142857143  4.573
-0.41600714285714285  4.353
-0.37869285714285716  6.218
6.993799999999999  13.089
5.551714285714286  9.706
9.658057142857142  9.795
8.536807142857143  7.265
14.340164285714286  11.009
12.177664285714286  10.112
7.677792857142857  8.802
8.471785714285714  9.48
3.0180928571428574  5.508
17.31182857142857  12.058
3.9738285714285717  7.648
-1.1608785714285714  4.436
5.708778571428572  5.387
1.4237214285714286  7.183
13.533471428571428  5.916
2.5835500000000002  8.665
2.8122357142857144  4.685
0.3586571428571429  1.52
0.80225  3.614
0.06717857142857142  2.413
-2.2829  2.362
1.4360642857142858  3.0
0.6319285714285714  4.389
-0.9672857142857142  6.475
13.404557142857142  6.028
4.060814285714286  6.043
10.876285714285714  12.401
4.445492857142857  4.687
2.3129642857142856  8.962
-0.1653142857142857  6.615
10.038542857142858  15.083
0.7404071428571428  7.746
-0.5856071428571429  3.354
4.447807142857143  8.624
0.6545714285714286  4.567
-2.3590214285714284  1.849
15.115907142857141  5.774
-2.1556785714285716  10.297
14.329114285714287  8.689
4.684107142857143  9.869
-2.22965  6.845
-2.888692857142857  0.923
6.240714285714286  6.962
1.7207642857142857  2.475
0.3944714285714286  8.092
3.3647142857142858  8.638
1.6226642857142857  4.463
-1.4139214285714286  1.564
0.44160714285714286  7.959
3.2648  3.108
-2.288464285714286  6.889
4.43605  6.889
12.158464285714285  10.268
1.4927928571428573  7.302
1.9369071428571427  12.383
0.41436428571428574  7.576
3.5309142857142857  8.729
3.418764285714286  15.077
7.023985714285714  9.196
4.06885  7.315
14.776349999999999  6.887
4.881664285714286  6.063
-2.3206  0.961
12.006707142857143  12.765
-0.5984928571428572  4.588
-2.9711857142857143  11.965
6.578507142857143  15.52
5.896828571428571  7.234
-0.056664285714285716  3.753
-0.21474285714285715  4.918
-1.0472285714285714  6.951
9.686300000000001  5.842
-2.5847  1.387
6.328864285714286  6.145
-1.8535000000000001  4.857
-1.0552642857142858  2.143
-1.611357142857143  4.622
-2.7391642857142857  3.257
1.35445  7.325
0.736107142857143  5.363
5.127378571428571  9.862
6.654642857142857  8.007
3.5243928571428573  9.622
10.865014285714286  7.516
2.169292857142857  8.502
1.5838857142857143  3.844
3.3803071428571427  10.789
11.958907142857143  6.724
9.058357142857144  14.28
2.939892857142857  6.965
-1.2201214285714286  2.125
0.11477857142857142  3.634
5.958871428571428  9.432
3.1678  8.566
4.478635714285715  8.002
9.53667142857143  10.34
-2.1492785714285714  2.265
-1.4711857142857143  4.123
0.9860142857142857  3.241
-2.8698214285714285  3.478
3.3964642857142855  2.891
3.8329285714285715  4.287
3.5420714285714285  13.336
-2.5545071428571426  0.982
5.394985714285714  3.669
-0.6226571428571428  2.534
5.1558  5.663
-1.6062785714285714  5.498
7.951700000000001  7.446
3.1913714285714283  6.481
4.851935714285714  4.742
3.5481499999999997  6.048
-0.22747142857142857  6.713
7.356314285714286  4.727
-2.3614214285714286  5.001
-2.5445285714285713  0.963
3.7959785714285714  11.42
-0.43895  5.729
1.7323642857142858  8.586
4.676714285714286  5.266
4.777407142857143  5.449
5.298407142857143  7.237
2.054392857142857  7.683
9.718614285714287  6.167
11.347157142857144  6.717
-2.525457142857143  6.57
1.7493571428571428  6.167
3.247664285714286  6.241
12.010742857142857  7.097
-0.4201642857142857  3.653
-1.9304499999999998  2.736
0.2549285714285714  6.68
6.102035714285714  11.18
9.33402857142857  6.534
6.722185714285715  6.733
-0.8535285714285714  2.898
-0.027735714285714287  3.26
-2.1048714285714287  3.99
8.794514285714286  3.795
-0.9517357142857142  2.772
3.545128571428571  3.503
6.139164285714285  12.283
2.8803071428571427  10.563
4.590771428571428  8.078
8.518542857142856  4.864
-2.1420142857142856  2.084
15.477342857142856  9.126
-0.5032571428571428  4.755
3.3638285714285714  3.63
1.8935071428571428  11.407
0.4562142857142857  5.408
7.771992857142857  5.624
-2.552092857142857  4.537
6.428107142857143  7.44
5.805171428571429  4.187
0.5759785714285715  4.487
5.719371428571429  6.344
0.27855  6.741
-0.5613357142857143  3.125
2.822214285714286  6.28
3.769757142857143  8.001
15.11427142857143  8.996
5.73325  4.888
-0.5152142857142857  5.955
1.6903357142857143  6.929
3.31465  5.445
1.539207142857143  4.275
1.3360357142857142  2.646
-2.1643285714285714  6.793
-1.8939500000000002  2.901
1.8668214285714286  3.695
-2.3609857142857145  5.214
-1.6740000000000002  1.691
6.872842857142857  3.245
5.816  5.051
-0.7093428571428572  3.904
1.0356785714285714  7.088
0.018214285714285714  5.3
-1.105692857142857  1.687
-1.8826714285714286  14.17
-2.479342857142857  3.717
5.447135714285714  6.627
4.349157142857142  5.239
1.1123428571428573  5.106
2.952  6.543
-2.08155  4.759
1.47285  7.998
1.880557142857143  2.804
-0.9004  3.448
-0.5138857142857143  3.114
-1.0084071428571428  6.764
1.1109857142857145  3.301
6.813192857142857  12.728
2.149742857142857  3.386
7.131007142857143  5.199
-2.413407142857143  9.04
-1.9167642857142855  1.431
3.1988214285714283  6.078
8.388607142857143  8.53
-2.898414285714286  5.118
3.2809214285714288  7.35
-2.7013285714285713  4.954
-0.17235  6.19
6.392592857142857  3.474
3.1700357142857145  6.57
-0.8614142857142857  5.924
3.0946571428571428  5.793
10.89705  9.272
0.8831785714285714  4.627
1.9704  3.472
9.197121428571428  11.76
5.736985714285714  7.138
4.185578571428572  8.72
1.4928357142857145  3.709
-0.5062928571428571  5.193
1.323607142857143  3.268
-1.4865642857142858  7.456
3.7735428571428575  14.501
-0.036514285714285714  3.198
6.951214285714285  7.386
-2.6772714285714283  2.446
7.731914285714287  9.121
-1.5608714285714285  5.827
3.9640714285714287  7.137
9.000164285714286  6.766
-0.6055428571428572  2.912
1.3934  7.933
-1.4732928571428572  2.56
7.01265  6.282
7.239435714285714  6.135
2.0117714285714285  5.06
12.223721428571428  6.79
4.446914285714286  4.09
9.482964285714285  6.477
6.12005  7.426
1.59005  7.364
8.695992857142858  9.26
-1.0463142857142858  3.443
-1.2473714285714286  7.021
5.979842857142857  7.294
5.390957142857143  8.225
-2.0704785714285716  4.279
-0.40869285714285714  5.16
3.6555142857142857  4.328
9.490707142857143  8.732
8.963899999999999  12.044
1.4523357142857143  9.377
-0.7483214285714286  5.282
7.515892857142856  7.706
-2.7375857142857143  2.288
-1.7018642857142856  11.144
-1.3603214285714285  10.215
7.429857142857143  8.471
7.860442857142857  6.868
-1.1835714285714285  1.621
-1.3538999999999999  6.139
3.769278571428571  7.075
2.8288285714285712  4.818
7.152464285714286  8.851
-2.28195  5.196
2.0707142857142857  2.984
-1.1812928571428571  3.685
3.1633142857142857  7.271
12.795114285714286  6.558
11.682292857142857  7.291
2.658292857142857  7.08
-1.6200142857142856  2.9
-1.012442857142857  6.616
2.8251285714285714  6.49
3.7135928571428574  6.624
-0.8320142857142857  2.414
-0.07065714285714285  3.646
-0.2515928571428571  2.407
1.2656357142857142  3.04
5.126128571428572  5.271
2.3746428571428573  8.582
-2.2602285714285717  2.787
3.721578571428571  6.174
-0.7811571428571428  7.222
6.93985  13.051
1.6121357142857144  7.358
-1.8281142857142858  8.21
6.206385714285714  7.594
6.45725  8.166
0.4716642857142857  3.384
5.0327785714285715  3.077
5.595571428571429  2.915
-0.84625  2.6
1.0207642857142858  4.247
8.781128571428571  9.68
14.191964285714286  13.123
6.425642857142857  4.497
-1.2059  2.075
1.6900142857142857  7.008
-1.4722071428571428  1.282
-2.2314857142857143  3.059
4.722228571428571  6.385
-1.5186499999999998  2.355
0.17113571428571428  3.395
5.2216  13.407
5.380135714285714  6.08
3.0553357142857145  2.519
4.516442857142858  6.012
-2.6983571428571427  4.709
1.1090357142857141  8.264
10.149364285714286  9.428
0.9755071428571428  3.216
3.8356142857142856  4.4
4.908992857142858  7.014
3.45045  7.229
0.1681  10.836
-1.149992857142857  2.833
7.070635714285714  7.449
12.323457142857144  8.365
-2.47945  1.251
4.713914285714286  6.933
4.8178214285714285  8.397
9.299592857142857  7.347
-1.4745642857142858  3.413
2.245407142857143  3.692
7.7506071428571435  14.495
2.9308857142857145  8.442
-0.7792714285714286  4.21
-0.34317857142857144  3.65
14.892364285714287  7.568
4.830471428571428  5.564
-1.2074428571428573  3.125
-1.5180857142857143  6.176
-0.7778928571428572  3.493
7.849271428571428  11.551
8.706592857142857  11.186
4.486921428571429  5.519
-1.469364285714286  3.893
6.492178571428571  5.006
6.989892857142857  9.652
-2.7684785714285716  7.958
-0.2314571428571429  3.302
-0.24785  8.481
3.425192857142857  3.227
5.523235714285715  6.093
4.071171428571429  6.724
5.079921428571429  4.599
-2.010942857142857  3.789
4.94405  10.985
5.418914285714286  6.041
8.180428571428571  4.934
-0.7240714285714286  3.037
3.0177571428571426  3.932
15.68015  9.087
1.8552357142857143  5.537
7.911257142857143  6.233
8.539914285714286  10.438
-0.39945714285714284  4.013
8.57942857142857  8.875
-2.6822214285714288  1.268
7.543085714285714  5.795
5.218107142857143  3.702
19.17162857142857  8.382
-1.4497142857142857  5.427
4.261242857142856  3.882
1.6287714285714285  5.801
6.591257142857143  7.874
-0.05057142857142857  8.744
5.748778571428571  3.322
6.1686000000000005  13.161
1.7112571428571428  4.201
4.697835714285715  8.312
5.446414285714286  4.892
1.2927428571428572  7.395
6.885607142857143  13.17
2.061514285714286  3.327
-0.4570642857142857  3.198
10.42445  8.506
-2.5886571428571425  1.467
-0.8903  7.88
4.595607142857143  4.367
10.130221428571428  8.952
-2.5274214285714285  7.548
4.32055  3.445
5.883378571428572  10.577
8.562114285714285  7.392
2.6755214285714284  3.868
4.7248785714285715  4.114
6.161085714285714  5.803
10.111021428571428  8.564
5.584485714285714  10.956
6.796571428571428  9.646
0.09074285714285715  5.86
11.091478571428572  10.013
-2.883357142857143  3.273
-0.7707214285714286  2.725
-1.748907142857143  3.203
2.9500571428571427  4.829
2.2412785714285715  4.899
-1.3863714285714286  1.802
1.1921285714285714  2.765
-0.8438785714285715  11.085
1.4180071428571428  4.31
7.423299999999999  8.141
2.5264857142857147  4.509
1.9949714285714286  7.063
-2.7322285714285712  2.636
-3.0818142857142856  2.238
7.765128571428571  4.864
4.866578571428572  8.678
1.4762071428571428  9.346
1.0290928571428573  5.203
9.125499999999999  4.832
0.06817857142857142  6.057
8.2036  6.355
0.5342857142857143  2.788
-2.1467571428571426  1.37
13.755214285714287  11.572
-2.1270714285714285  2.684
-1.3169571428571427  3.038
1.5901357142857142  3.341
-0.15062857142857144  6.929
-1.0852142857142857  3.653
3.243935714285714  6.831
4.389621428571429  4.32
2.5057071428571427  4.11
1.3228928571428573  6.734
-0.6262214285714286  1.32
14.129042857142858  8.425
0.05997142857142858  4.7
-0.023164285714285714  9.98
2.899285714285714  4.884
-2.2374214285714285  3.094
4.69265  9.123
6.022007142857143  12.925
11.625785714285714  9.489
5.393985714285715  4.867
0.08301428571428571  5.994
0.9139071428571429  6.156
7.464592857142857  3.981
6.887485714285715  10.709
-3.086792857142857  2.08
0.026335714285714285  3.912
6.529678571428572  9.664
8.431585714285715  7.391
-2.83505  1.205
-1.2708214285714285  3.794
12.381714285714287  5.46
18.083792857142857  7.579
4.661700000000001  5.368
5.807950000000001  8.288
4.7705142857142855  4.917
-2.249307142857143  4.427
-1.7389428571428571  3.079
8.937621428571429  11.231
11.102028571428573  12.947
-0.04353571428571428  7.492
7.758528571428571  4.808
5.906892857142857  8.53
4.769042857142858  4.95
7.05395  8.56
5.11045  5.679
3.7243000000000004  3.461
5.1785571428571435  9.041
5.039535714285714  4.53
7.120064285714285  6.003
5.32975  3.714
3.8527928571428567  6.114
-2.6690428571428573  2.509
2.5617642857142857  9.548
-0.8865714285714286  4.715
5.000157142857144  5.334
1.7840785714285714  7.125
0.7258142857142857  2.767
4.2031857142857145  15.152
7.191378571428571  4.998
-2.854592857142857  4.981
5.591335714285715  12.676
-1.6732785714285714  3.164
10.360964285714287  6.899
-2.20925  1.735
1.95975  5.148
6.061585714285714  3.983
-1.6550857142857143  3.28
6.161135714285714  5.801
-0.6431071428571429  2.612
-0.4991714285714286  7.513
2.1933285714285713  6.868
3.965864285714286  8.876
3.81535  7.96
7.061642857142857  8.364
6.723342857142858  7.442
3.9577071428571426  9.727
-0.45944285714285715  3.257
0.9937714285714284  3.404
11.632957142857142  6.459
-1.5973642857142858  3.632
9.08967142857143  12.738
-2.3366285714285713  1.632
13.763157142857144  9.386
3.665314285714286  8.748
-2.577914285714286  2.787
6.111871428571429  3.973
-0.30278571428571427  3.885
7.545214285714285  7.619
3.2997  4.882
10.24312142857143  7.262
-1.3795  2.09
-1.5392  1.775
7.189442857142858  8.972
4.077  4.821
4.024457142857143  5.211
3.2316  3.814
0.3578285714285714  3.119
8.21705  7.455
-0.15435714285714286  6.187
1.7246071428571428  5.739
-0.6403  2.843
-2.426942857142857  4.706
8.687921428571428  5.33
-1.5596285714285716  7.518
10.771857142857142  9.711
6.214728571428571  7.113
5.994728571428571  8.57
7.271828571428571  7.505
-2.8015642857142855  4.067
4.792971428571429  4.142
2.3398357142857145  6.682
-2.162092857142857  3.665
5.225792857142857  7.306
4.249485714285714  10.768
7.347107142857143  10.433
5.6761928571428575  9.76
15.840521428571426  5.474
6.1689428571428575  7.041
1.5902285714285715  3.553
-0.43242142857142857  3.767
-1.5559857142857143  4.651
-2.590735714285714  2.245
4.371121428571429  5.451
7.698064285714286  4.238
11.689521428571428  12.662
3.301007142857143  11.199
6.495721428571429  11.772
10.599585714285714  8.677
2.581571428571429  7.405
-1.1484785714285715  4.85
10.917964285714286  9.215
-0.10411428571428571  8.057
-1.1981357142857143  8.001
-1.7667142857142857  12.731
-1.1622857142857144  4.047
-0.8247785714285714  3.061
-0.15977857142857144  2.608
4.857399999999999  6.542
12.722807142857143  5.755
8.508864285714285  8.831
5.235435714285714  7.614
5.612235714285714  9.347
8.548878571428572  9.474
4.25075  5.644
4.788607142857143  4.636
6.494907142857143  5.469
7.587121428571428  6.727
-2.632492857142857  3.441
3.290621428571429  4.804
4.757207142857143  7.715
8.182278571428572  6.211
5.647857142857143  7.78
5.377178571428571  7.218
9.352985714285714  6.901
1.4913714285714286  4.952
0.35490714285714287  4.184
3.6168714285714287  5.875
1.81025  4.202
6.1003  8.33
6.2468642857142855  7.21
1.3607714285714287  5.241
-1.9416214285714286  1.258
2.8046357142857143  2.677
1.7664285714285715  3.22
16.8921  11.59
-0.6102785714285713  5.001
4.399357142857142  4.189
-0.5612785714285714  6.317
1.3657928571428573  4.335
2.5157285714285713  8.449
4.221114285714286  9.385
-2.1490857142857145  2.289
-2.357671428571429  3.714
-2.949592857142857  3.025
2.0336857142857143  7.661
-1.019792857142857  3.588
-2.909807142857143  1.094
-1.7695571428571428  4.6
-2.6891  7.274
4.324764285714285  5.854
-0.8574714285714287  6.432
-0.06969285714285714  1.962
7.2400142857142855  7.653
-0.007471428571428572  2.586
0.7165928571428571  5.051
10.620514285714286  4.473
1.16215  7.623
7.708971428571429  9.671
-2.2199214285714284  1.243
2.4996500000000004  9.942
-2.910135714285714  1.101
5.7373642857142855  5.206
2.820707142857143  13.774
8.902785714285715  4.15
10.928014285714285  10.393
0.42093571428571425  1.942
-0.9146714285714286  2.056
-0.5874071428571428  4.02
-1.2825642857142856  1.803
-1.230692857142857  3.791
0.8792857142857142  5.243
-0.5396285714285715  10.926
2.9734357142857144  5.454
1.5106857142857144  4.376
1.7768642857142858  8.218
-0.8807785714285714  2.964
0.3198142857142857  3.86
0.8123714285714285  4.638
-0.9434142857142858  4.643
-0.5021357142857144  6.49
2.7127999999999997  7.074
0.9535571428571428  4.863
-1.4011142857142858  2.961
-2.2079142857142857  2.967
6.831485714285715  4.912
6.158799999999999  4.772
6.982221428571428  7.269
0.07872857142857143  8.704
8.96965  7.9
8.480142857142857  5.863
-1.2944571428571428  7.822
0.16480714285714285  10.366
5.379614285714285  9.822
-1.5245214285714286  1.97
-2.2241285714285715  3.171
-2.207464285714286  9.455
0.07771428571428572  2.34
3.128742857142857  8.383
-2.5392642857142858  3.242
-2.4430714285714283  0.864
4.46375  3.688
1.2074214285714284  3.776
-2.4967928571428573  3.043
0.6628071428571429  3.15
3.7538928571428567  7.022
-1.5806499999999999  6.718
-2.6590142857142856  6.793
-2.803157142857143  1.135
3.832007142857143  10.119
-0.8792  2.067
0.8254071428571429  5.298
-0.5184642857142857  4.406
-0.9780357142857143  8.814
0.9548357142857142  5.538
4.3235785714285715  4.948
0.3073071428571429  3.149
-1.9488571428571426  4.816
3.520985714285714  6.906
4.979192857142857  8.313
1.8116928571428572  3.534
-0.5055857142857143  6.247
-0.33804285714285714  7.395
3.0361142857142855  2.928
-1.9529857142857143  8.566
0.8484428571428572  2.305
0.8790857142857144  2.493
2.0026785714285715  10.206
11.300714285714285  9.623
-1.7406071428571428  2.719
-2.0216214285714287  13.078
12.541357142857143  7.801
16.06743571428571  10.487
2.563142857142857  3.087
4.010028571428571  8.024
0.46065  5.725
2.446714285714286  2.842
-2.6244  2.893
-0.42235  6.705
6.018407142857143  5.317
12.811285714285713  8.746
7.741721428571428  11.673
0.6884357142857143  5.352
3.32695  8.772
1.8423714285714288  4.118
3.047685714285714  13.585
3.67175  6.128
-0.2223  3.062
6.252578571428572  7.008
4.0714500000000005  7.543
-1.8523500000000002  4.331
-2.022957142857143  3.186
-1.1958214285714286  7.437
10.522664285714285  6.401
3.5075857142857143  11.399
5.717842857142857  7.346
-0.8540857142857143  8.384
1.8274357142857143  10.807
3.568007142857143  7.867
-0.13147857142857142  3.746
-1.737507142857143  7.411
3.4366642857142855  4.111
4.633728571428572  13.131
-0.09882142857142857  4.42
6.246892857142858  11.66
5.952485714285714  6.204
9.958521428571428  7.735
3.0703642857142857  4.176
3.4238285714285714  7.765
3.658657142857143  2.354
7.094842857142857  4.248
1.990414285714286  5.685
-1.57415  4.094
-1.1764428571428571  3.247
2.731607142857143  6.838
-0.7452857142857143  4.465
-1.789842857142857  5.748
5.8092  7.415
4.2961  4.129
20.022414285714284  10.974
-0.5433928571428571  5.181
0.24997857142857144  5.048
2.71685  8.376
-1.6134285714285714  3.201
8.424364285714287  9.942
2.2803214285714284  6.529
6.407292857142857  9.791
-0.7734428571428571  4.433
6.457185714285714  6.82
2.5188357142857143  5.352
3.2089785714285717  5.329
2.024142857142857  6.779
1.101707142857143  6.717
2.654035714285714  6.856
3.01565  4.967
6.493835714285714  7.479
1.5563142857142855  7.57
10.475214285714285  5.971
8.056828571428571  7.925
-1.9235214285714286  3.09
2.978785714285714  4.033
2.5003499999999996  12.586
2.6187642857142857  6.16
2.5823785714285714  6.095
10.76445  12.339
-2.1729357142857144  5.075
-1.5652785714285715  2.067
6.239164285714286  8.038
1.8413785714285715  4.01
2.3445142857142858  8.768
3.805071428571429  3.211
-2.8716857142857144  2.551
-0.29869285714285715  8.333
-0.06914999999999999  3.03
1.0331071428571428  2.881
2.307257142857143  4.952
-0.7081  3.187
-0.4524142857142857  6.42
14.257664285714286  7.558
23.00415  9.888
11.026000000000002  4.655
-1.71085  3.815
0.9393499999999999  8.839
-1.7919357142857144  3.725
-2.0722285714285715  2.59
4.791978571428571  10.626
3.9089714285714283  6.778
13.44125  5.848
1.528892857142857  3.074
2.0233214285714283  6.028
5.162450000000001  4.709
5.249192857142857  6.269
1.6442357142857145  8.23
3.751057142857143  10.552
4.157985714285715  6.911
-2.3551214285714286  1.461
0.7802928571428571  5.751
8.593957142857143  7.108
5.950864285714285  5.696
7.117428571428571  6.242
15.05077142857143  9.369
-2.077842857142857  3.565
5.684071428571428  9.568
6.745271428571428  3.881
-1.0226071428571428  3.355
-0.18762142857142858  2.603
-1.6243071428571427  1.961
13.291521428571428  5.038
-0.026035714285714287  5.675
4.5824428571428575  4.738
6.143628571428571  3.161
1.0128928571428573  7.913
8.927871428571429  8.044
0.47139285714285717  5.167
6.672878571428571  7.897
-0.5829285714285715  2.654
-2.8274285714285714  4.933
-1.2609571428571429  2.738
0.0731  2.653
2.4153857142857142  7.57
9.507764285714286  9.951
10.715328571428572  7.137
-2.6414642857142856  3.636
-2.1834  4.762
3.4010142857142855  4.125
5.831142857142857  6.867
0.8677285714285714  12.728
9.375264285714286  8.913
4.356935714285714  6.216
-0.9160999999999999  8.923
1.5055428571428573  4.406
2.52425  3.777
5.377071428571428  8.003
9.35975  5.937
4.404207142857143  6.013
-2.654992857142857  3.929
-0.3492642857142857  6.211
7.0016428571428575  6.145
2.636335714285714  5.935
2.039742857142857  3.19
8.98815  6.712
11.276778571428572  14.005
6.801950000000001  5.916
-2.6945571428571427  9.66
-0.6796071428571429  7.223
-1.909142857142857  4.437
7.249028571428572  8.939
-1.8542642857142855  9.337
0.21815  2.819
-2.3905285714285713  3.404
2.393507142857143  7.396
1.3370071428571428  3.437
6.363285714285714  6.033
3.392557142857143  4.239
3.8825428571428575  3.742
7.811157142857142  11.354
10.922635714285715  9.172
8.234371428571428  4.78
-1.1564142857142856  8.926
5.608085714285714  13.527
2.560014285714286  4.049
8.770007142857143  10.195
-0.1449  6.146
2.6261714285714284  8.238
0.15298571428571428  6.627
-2.0652  3.15
4.201421428571428  5.265
9.976807142857142  8.593
-0.9907999999999999  4.045
-1.725992857142857  3.352
5.778057142857143  7.98
3.3139357142857144  9.49
1.6719857142857144  4.164
-0.4148071428571429  1.582
5.520407142857143  8.204
4.032850000000001  3.952
7.302385714285714  8.542
-2.1900714285714287  3.683
3.779071428571429  3.14
-0.09867857142857142  3.684
2.9129285714285715  7.707
7.123028571428572  7.587
-1.7855928571428572  1.394
-2.5931214285714286  3.046
5.451778571428572  6.635
0.7623142857142857  3.933
6.208828571428572  6.07
4.408392857142857  9.037
1.547692857142857  2.358
8.997514285714287  7.519
-0.25016428571428573  11.512
-0.6267214285714285  6.612
-2.1652785714285714  2.469
-3.01455  3.349
2.911742857142857  4.385
6.810014285714286  3.098
8.775221428571427  9.157
-0.5619857142857143  6.209
-0.5200142857142858  2.31
-0.8218357142857143  6.204
3.8792642857142856  8.175
9.695207142857143  8.354
-1.7602714285714285  3.144
14.082585714285713  10.984
3.5759499999999997  7.462
-2.6409428571428575  3.366
14.701907142857142  6.091
-2.44815  4.241
3.183842857142857  15.61
-1.3775071428571428  2.394
1.5130214285714285  2.322
4.767392857142856  8.485
0.13884285714285713  3.674
2.9388785714285715  6.484
-0.12176428571428571  2.712
11.412407142857143  7.854
7.14335  6.484
-1.2612999999999999  6.068
1.685757142857143  6.92
3.011157142857143  4.789
-1.6716214285714284  4.083
-0.7777285714285714  1.567
3.07145  4.929
-2.7357571428571426  1.14
2.812942857142857  5.222
3.539471428571429  5.225
-2.628342857142857  7.747
-0.4933785714285714  3.641
9.786100000000001  8.106
-0.6343285714285715  4.99
11.729142857142856  6.729
-1.7229642857142857  3.452
-0.3662285714285714  4.028
1.5635214285714285  12.183
9.286214285714285  6.129
7.223514285714286  7.905
5.084778571428572  8.003
12.499042857142857  7.037
6.855685714285714  7.171
11.181021428571428  8.019
-1.860685714285714  6.202
4.783071428571429  8.574
8.920392857142858  7.765
-1.6537428571428572  1.608
0.9854642857142858  2.696
5.209492857142857  7.032
13.933207142857142  11.782
2.941642857142857  9.056
5.729221428571429  9.649
3.4275714285714285  6.296
7.725728571428572  6.408
-0.6212428571428572  2.675
-2.9082357142857145  2.819
5.259914285714286  8.188
-1.599357142857143  4.913
6.621099999999999  7.309
4.984014285714285  4.334
2.932935714285714  4.834
0.7221142857142857  1.971
2.1728  8.589
-1.6010857142857142  3.016
5.473942857142857  5.567
0.7919785714285714  3.148
8.69565  10.756
11.166442857142856  9.808
0.1469714285714286  4.93
2.1847214285714287  8.245
7.646271428571429  4.058
2.0258857142857143  4.416
-1.8498428571428571  1.192
3.869192857142857  6.178
12.70807142857143  8.213
4.299842857142857  7.338
15.615042857142859  7.543
1.0407  2.106
2.580764285714286  7.227
5.044957142857143  7.961
-1.2147928571428572  2.125
13.336621428571428  11.97
0.35540714285714287  9.348
5.933964285714286  9.866
7.086907142857143  10.521
10.01682857142857  9.691
8.049878571428572  3.657
0.08295714285714287  1.995
1.203957142857143  13.291
0.26548571428571427  3.167
15.41512142857143  13.632
15.593385714285715  9.007
2.8047071428571426  7.751
5.001385714285714  5.842
-1.5204642857142858  2.152
-1.9379142857142857  1.564
-1.0145714285714285  3.846
4.009385714285714  8.164
4.599228571428572  9.57
2.453078571428571  3.137
-0.6082357142857143  3.484
1.9647571428571426  7.693
1.0763214285714287  9.787
-2.538321428571429  1.276
-0.5751  5.622
1.9604500000000002  3.412
10.342128571428571  7.124
5.472735714285714  4.102
-1.281864285714286  2.656
7.711857142857143  3.899
5.458007142857142  6.146
-0.74065  3.599
-1.4370214285714284  15.113
6.516214285714286  7.681
4.9835642857142854  7.788
5.270535714285714  4.239
5.096857142857142  8.036
3.074942857142857  8.595
1.6922714285714286  3.529
5.934607142857143  8.533
0.2897357142857143  7.088
-1.1018000000000001  3.651
3.482307142857143  5.023
6.6808499999999995  4.246
1.8232357142857143  10.768
10.076207142857143  8.461
3.4871642857142855  5.532
-1.1827285714285714  2.57
7.30595  5.668
16.28720714285714  9.506
-0.6021785714285715  5.824
2.799757142857143  3.692
11.018635714285713  5.151
-0.17582857142857142  4.567
-0.9279785714285714  3.665
7.204642857142857  6.199
5.585964285714286  5.305
-0.9856428571428572  8.39
1.0657285714285714  7.86
3.5035214285714287  7.342
6.6286499999999995  5.34
-1.2645428571428572  3.148
-2.8199071428571427  3.62
4.535342857142857  4.927
-1.6159857142857144  4.053
4.222792857142857  3.548
-2.5615714285714284  1.612
1.8294  5.0
-3.0966857142857145  1.053
5.029221428571429  4.748
-2.834685714285714  2.349
11.728642857142857  11.638
3.5190357142857143  5.234
0.7586285714285714  5.669
-1.5672071428571428  11.995
3.170642857142857  6.602
-1.0245642857142856  4.236
5.446264285714285  8.14
1.3239928571428572  4.611
-1.9128785714285714  3.421
-2.44635  3.59
6.43975  6.531
1.04025  7.958
-1.9031785714285714  3.978
4.182714285714286  5.098
8.72995  8.862
4.554614285714285  5.387
4.930185714285714  8.181
0.8328571428571429  13.339
4.827507142857143  9.235
3.715314285714286  6.077
1.1724928571428572  4.897
4.457042857142857  8.204
-1.8176357142857142  6.516
4.389285714285714  5.519
12.169414285714286  10.385
-0.6615642857142857  6.086
2.9989500000000002  9.745
4.631885714285715  6.514
4.176207142857143  7.529
5.780964285714286  6.669
5.7374857142857145  9.034
1.72105  7.257
-0.1410857142857143  5.034
3.553757142857143  9.689
-0.16629285714285713  7.126
3.1287285714285713  7.118
5.346257142857143  8.176
0.4047071428571429  3.655
1.7619857142857143  2.724
0.14880000000000002  6.15
4.275571428571429  8.236
7.473757142857143  7.067
7.863650000000001  9.359
5.171057142857142  7.248
1.7528428571428571  5.49
10.897207142857143  12.43
-0.9310214285714284  5.273
7.301585714285714  10.276
-0.4179357142857143  3.976
4.516771428571428  12.135
0.41146428571428567  3.723
-1.5496142857142856  8.469
-0.17788571428571429  4.5
0.19356428571428572  9.515
10.56565  12.522
3.670057142857143  8.045
5.013871428571429  8.491
-2.1197285714285714  2.188
-0.3538928571428572  7.296
7.257978571428571  5.354
2.5773357142857143  10.3
0.4908857142857143  3.499
-0.5618142857142857  6.202
-0.39440714285714285  1.774
2.26165  4.446
7.317978571428572  11.09
1.3941000000000001  2.546
-0.32055  3.952
-2.28635  2.729
10.892935714285715  7.021
-2.4842142857142857  2.869
5.368435714285714  5.985
2.4314142857142858  2.974
-0.5915857142857143  5.43
-2.8874714285714282  1.791
3.3849285714285715  7.738
-2.5498714285714286  2.511
1.3691928571428573  8.008
6.149235714285714  7.71
6.8156357142857145  5.512
7.200642857142857  6.393
5.242964285714286  6.216
2.5784285714285717  6.949
14.322057142857142  8.087
-0.9002142857142857  2.387
-1.7855357142857142  4.565
-1.9188571428571428  4.009
14.790792857142856  8.636
10.58825  6.527
8.030892857142858  8.876
9.91575  5.998
4.343042857142857  4.358
4.471614285714286  6.71
-0.4738785714285714  8.428
1.284635714285714  4.717
1.2563928571428573  8.378
6.3289  4.86
0.8674499999999999  2.62
6.341635714285714  6.377
-0.6362714285714286  3.522
-1.987207142857143  8.211
5.941064285714286  12.085
4.043792857142857  5.699
2.3405071428571427  6.181
10.033185714285715  8.407
6.722092857142857  3.685
9.751607142857143  7.766
-1.3964285714285714  2.708
2.6140142857142856  9.064
2.687957142857143  5.993
9.296221428571428  5.544
13.38737857142857  8.417
-1.317842857142857  4.429
-0.6557285714285714  7.57
3.684185714285714  4.423
8.815850000000001  9.198
3.269892857142857  5.047
4.761685714285714  5.486
9.22945  11.945
9.114242857142857  6.907
-0.6016928571428571  6.583
5.2800142857142855  8.07
1.7782214285714286  10.159
-2.387707142857143  1.155
1.2537857142857143  5.536
4.367500000000001  4.704
0.08191428571428572  2.537
9.250164285714286  13.409
9.732621428571429  6.325
-0.8605  6.126
2.184278571428571  8.168
10.071078571428572  5.885
0.5606857142857142  8.163
2.7695714285714286  3.153
11.166057142857143  8.479
11.891428571428571  9.072
-2.5409214285714286  4.242
3.5485857142857142  3.316
2.889957142857143  7.733
-0.6644642857142857  6.729
7.938457142857143  11.388
2.00055  4.796
-2.7195  0.736
0.21589285714285716  6.782
7.649621428571428  8.925
4.099007142857142  8.51
-2.2738214285714284  11.517
-2.9297142857142857  3.818
7.813892857142856  5.977
-2.897107142857143  4.769
9.742235714285714  8.178
-0.42837142857142857  3.156
0.8473571428571428  5.612
1.0352642857142857  4.806
-1.1791571428571428  1.937
1.6966928571428572  9.301
-2.344735714285714  3.371
4.0285714285714285  4.385
-1.3583785714285714  2.703
8.346435714285715  5.322
-0.6073571428571428  7.752
6.892885714285715  8.516
9.832021428571428  7.039
3.961178571428572  6.591
-2.324307142857143  3.873
-1.6488714285714288  4.36
-1.292042857142857  5.622
8.594949999999999  11.174
13.298807142857143  9.895
2.1229214285714284  4.246
2.7975499999999998  3.017
-2.0047  2.909
11.358571428571429  5.157
-1.3108285714285715  4.586
11.981357142857144  12.147
-2.9016214285714286  1.088
3.66985  5.422
1.5643571428571428  4.429
-3.01865  2.338
4.208978571428571  4.86
11.551014285714286  10.924
4.154042857142858  4.705
0.7899071428571429  3.206
1.5664928571428571  7.732
13.801692857142857  12.36
0.40481428571428574  4.643
-0.6194357142857143  6.493
6.7274714285714285  5.001
-1.5380857142857143  3.426
10.848978571428571  8.467
12.645392857142857  6.995
-1.1038642857142857  2.255
3.711907142857143  6.615
-2.097114285714286  2.767
6.4196285714285715  4.44
-2.23125  3.163
-1.6885357142857143  3.518
1.2598285714285715  6.348
6.970521428571429  7.464
-1.6027285714285715  3.513
12.211392857142858  10.737
-1.2697714285714286  2.542
0.5019357142857143  2.986
1.3826714285714286  4.97
-0.9320357142857144  2.9
8.466849999999999  9.768
6.696271428571428  8.496
0.4632857142857143  9.229
5.511514285714285  9.695
-2.2408214285714285  3.645
-2.0129642857142858  6.506
8.325285714285714  5.484
1.5358785714285714  5.191
4.175578571428572  9.52
6.955064285714285  7.747
4.110628571428572  4.06
3.3877  4.061
2.88705  4.002
5.927442857142857  12.092
10.773257142857144  6.374
1.4820857142857142  5.238
0.5583428571428571  4.603
0.4501071428571429  2.961
2.898428571428571  13.845
-0.6464785714285715  7.824
2.134514285714286  12.053
2.79785  8.165
-2.621421428571429  3.563
3.2256  7.085
-1.6088357142857141  3.542
13.137564285714285  14.134
-0.9582357142857142  5.981
-1.884507142857143  5.714
6.3559785714285715  4.848
-0.18712857142857142  4.35
0.06085714285714285  4.809
2.649285714285714  3.32
3.4497142857142857  4.049
4.251821428571429  6.931
6.157464285714285  6.9
6.42245  5.521
7.978642857142857  8.807
1.59675  7.087
16.41175  6.919
6.970828571428572  7.702
3.376992857142857  12.209
6.1358500000000005  3.929
0.1666357142857143  1.794
-0.4999285714285714  2.23
11.223421428571429  10.706
3.9059214285714283  6.491
5.308285714285714  9.14
4.080442857142857  4.208
13.328014285714286  7.404
-0.4396  5.688
-0.2829857142857143  4.133
-0.2595142857142857  1.999
-1.3150428571428572  6.376
-0.5732285714285714  7.253
2.58455  10.109
1.1186357142857144  3.006
0.8252499999999999  2.989
1.159992857142857  5.222
2.54575  9.218
-2.3181142857142856  1.086
-2.2281  2.812
4.237121428571428  7.648
1.0382928571428571  3.373
0.21969285714285716  2.581
1.5074642857142857  3.449
-0.7302857142857142  10.039
3.2487214285714288  5.66
6.496671428571428  12.91
-1.7919071428571427  1.808
0.2864  3.968
1.813357142857143  5.554
6.4223928571428575  8.082
2.885007142857143  5.319
-1.4765214285714285  2.12
8.474185714285714  6.826
7.777785714285715  8.108
2.766292857142857  5.113
0.6539285714285714  5.007
4.225078571428571  5.75
8.867564285714286  7.576
-1.7459571428571428  3.002
0.3488357142857143  7.019
-1.288107142857143  6.892
-2.3652142857142855  1.444
-0.7456714285714287  4.973
2.9719214285714286  3.491
-1.5860357142857142  2.503
3.7083142857142857  4.182
-2.9323214285714285  3.786
-0.8471  8.564
-0.8635285714285714  2.599
-1.2603285714285715  3.37
-1.7255214285714287  6.05
3.3101571428571432  7.691
8.077507142857144  5.62
1.2745714285714285  8.294
-1.123592857142857  6.637
7.4761500000000005  8.068
5.465635714285714  4.524
1.9582214285714286  8.969
-0.4996857142857143  4.285
-1.6966642857142855  6.801
-2.356192857142857  4.173
4.406264285714285  7.28
-2.474642857142857  1.924
-1.9564785714285713  6.881
14.276607142857141  8.415
7.325978571428571  14.621
0.7274785714285714  2.724
-2.6396928571428573  1.998
6.511964285714285  5.712
0.5632642857142857  5.006
0.5384857142857143  5.202
5.054892857142857  3.831
-0.5460214285714285  8.713
-0.3480357142857143  2.75
3.3449142857142857  9.067
2.1031714285714287  8.005
13.074171428571429  9.126
14.213907142857142  12.836
5.80835  4.411
9.040621428571427  10.63
2.0989714285714287  8.31
-0.17015714285714284  6.973
4.004142857142857  7.375
-1.6315142857142857  0.87
-1.904042857142857  3.169
-1.33545  4.544
6.473507142857144  12.147
0.7040571428571428  2.346
3.693307142857143  4.753
-2.5035285714285718  1.693
-2.763457142857143  2.562
-1.9377071428571429  5.539
-1.6619785714285713  3.98
6.185835714285715  4.995
-0.7746928571428571  2.61
9.498192857142858  10.414
20.69750714285714  5.275
3.9846142857142857  8.448
6.353592857142857  4.694
9.662778571428571  4.594
-1.8004  2.067
-0.6095571428571428  6.789
8.169992857142857  7.425
-0.6838928571428572  5.073
-2.5667  1.422
-1.5794642857142858  1.659
9.364778571428571  7.118
12.2109  6.481
6.627892857142857  4.625
5.722642857142857  8.972
6.2587214285714285  4.211
6.1217  6.98
-0.046728571428571425  4.433
-1.6297142857142857  3.237
-0.25957857142857144  3.564
3.3162928571428574  8.882
1.567607142857143  4.47
8.260085714285715  9.095
15.055449999999999  9.072
5.990528571428571  7.311
-1.5929  4.195
-2.91435  3.069
-1.2312714285714286  2.375
10.860621428571429  8.468
0.3863857142857143  4.738
1.0860785714285714  1.721
4.339628571428571  4.132
3.8025928571428573  4.817
5.348878571428571  5.648
-1.9220714285714284  2.232
1.8596142857142857  3.248
7.885485714285715  10.069
3.7267571428571427  12.958
1.2214285714285715  4.418
1.7131357142857142  7.197
-1.7920357142857142  2.464
8.468742857142857  5.038
3.9649071428571427  9.259
6.202564285714286  10.691
1.2522785714285714  3.649
-2.572214285714286  2.973
-2.5359000000000003  4.049
-2.3315857142857146  5.018
2.936607142857143  3.826
-1.9932214285714285  4.967
4.174671428571428  5.175
3.042614285714286  5.98
6.192892857142857  5.942
9.098835714285714  5.646
7.918450000000001  6.885
-0.09117857142857143  3.218
9.455678571428573  8.246
-0.81975  10.876
11.291592857142858  9.032
-1.2521071428571429  7.391
-0.41141428571428573  5.959
1.2103571428571427  3.472
-0.9295642857142857  6.845
-0.5681785714285714  9.206
4.742935714285714  5.834
2.719414285714286  4.141
4.8502285714285716  7.813
9.488685714285714  7.409
2.43565  8.389
0.2512285714285714  4.649
2.478157142857143  2.95
7.273071428571429  7.806
1.5188428571428572  8.62
4.529064285714285  5.364
-0.5181  7.566
-0.427  2.281
11.946085714285715  6.424
6.5492  14.112
-0.5801785714285714  2.172
4.709185714285714  11.666
1.0445071428571429  1.894
5.9401  9.836
5.871385714285714  4.906
10.376921428571428  8.919
12.337035714285713  5.69
10.6423  8.589
4.70805  5.005
5.1881071428571435  7.685
-2.452707142857143  1.214
-2.0960285714285716  8.495
-0.8052714285714285  3.797
5.233085714285714  8.078
4.643607142857143  12.629
-0.4998428571428571  2.367
4.007871428571429  9.722
-0.7630642857142856  8.435
4.079542857142857  7.732
-1.5564642857142856  2.467
4.475707142857143  6.341
6.83155  10.654
1.5331714285714286  3.656
4.627642857142857  4.77
3.3030857142857144  4.034
2.1322642857142857  8.514
-0.06289285714285714  6.688
4.345078571428572  10.268
0.023664285714285714  4.806
3.535057142857143  4.778
3.8722857142857143  7.044
-2.035007142857143  5.623
-0.6512642857142857  6.333
7.1339500000000005  6.724
-0.6099428571428571  2.774
-0.6132285714285715  4.014
5.445314285714286  7.294
0.7456  5.606
3.8377714285714286  4.629
3.6491357142857144  4.182
1.8100285714285713  8.285
3.991814285714286  7.645
8.85287857142857  8.146
4.105314285714286  5.427
5.3754  6.743
8.33692142857143  12.9
3.592564285714286  8.507
8.498242857142856  5.638
2.1048999999999998  3.384
0.8830357142857143  3.444
6.582985714285715  11.14
10.733335714285714  11.715
4.198771428571429  4.802
4.200578571428571  9.454
5.52745  7.064
2.641542857142857  3.969
0.08668571428571428  5.817
5.391528571428571  5.076
-1.4895785714285714  14.127
4.068735714285714  9.399
4.002  6.22
0.34059285714285714  6.427
5.2031857142857145  7.224
5.980878571428572  10.376
1.1565285714285714  5.721
3.5114  4.642
-1.1610142857142858  6.709
8.942578571428571  8.22
1.0156142857142858  4.37
2.319657142857143  4.619
7.051278571428571  8.582
-2.4903071428571426  4.007
4.928928571428571  5.756
-0.9764571428571429  4.588
4.769671428571429  12.164
7.047514285714286  6.751
-0.010078571428571428  4.196
1.6914  4.156
4.901264285714286  6.984
0.32912857142857144  7.047
-0.20382142857142857  3.369
-0.4159857142857143  3.518
5.045357142857143  4.368
1.5291785714285715  6.736
12.165742857142856  9.183
-0.7904  1.656
-1.6146714285714285  9.838
8.868014285714285  5.017
-2.044207142857143  6.138
2.8280214285714287  8.242
16.248985714285716  9.108
3.39515  2.676
-0.8848071428571429  15.473
-2.533257142857143  0.821
5.668007142857142  5.972
5.011257142857143  10.252
1.4550857142857143  4.269
1.3884  3.943
-3.1549  2.055
2.760742857142857  9.725
10.05245  8.143
2.63085  3.321
5.290242857142857  4.601
7.515278571428571  10.946
1.3488357142857141  5.571
2.2840714285714285  3.176
-0.07355  3.063
14.155135714285715  5.254
4.072528571428571  3.043
13.325807142857144  8.487
3.579614285714286  7.653
3.556642857142857  11.298
-0.9930642857142857  5.288
8.553592857142856  7.734
6.4544428571428565  5.682
14.346035714285714  10.831
-0.2582357142857143  2.123
4.159164285714286  2.933
-0.6406571428571428  6.6
8.1914  14.656
5.428128571428571  5.789
0.6687285714285714  10.281
7.655571428571428  9.952
4.717707142857143  6.574
9.042585714285714  4.977
8.1733  11.411
1.9481  2.683
2.0352785714285715  6.156
4.381342857142857  8.097
3.9434071428571427  11.593
1.4396571428571427  6.766
-0.6347499999999999  3.131
4.48275  7.954
-0.8117714285714286  4.574
-0.8795071428571428  3.348
5.303707142857143  5.359
0.8446357142857143  3.936
6.8254214285714285  5.858
5.786214285714286  7.872
4.839471428571429  8.114
-2.769257142857143  3.962
2.936185714285714  11.984
8.449492857142857  5.532
-2.166935714285714  4.754
4.012235714285714  7.224
2.839164285714286  7.544
4.573564285714285  9.376
3.6648928571428576  3.236
3.5725857142857143  5.273
2.279092857142857  6.894
11.347971428571428  9.494
2.3295285714285714  6.754
3.5118285714285715  5.597
0.9841642857142856  4.866
5.785285714285715  9.053
-2.8817285714285714  14.844
5.401078571428571  3.963
-0.18335  3.898
9.560378571428572  5.866
6.828992857142857  4.991
-2.5340428571428575  2.528
7.166128571428572  10.199
-0.5929500000000001  2.996
5.721635714285714  5.87
5.045707142857143  8.991
1.8949500000000001  2.674
0.34017142857142857  4.591
-2.3358142857142856  1.09
3.3867142857142856  11.156
-0.7497999999999999  11.568
4.968485714285714  8.285
-1.671042857142857  2.716
7.4759142857142855  7.721
1.8517714285714284  4.041
-1.095  1.669
2.3030142857142857  3.454
8.744778571428572  11.899
4.324207142857143  3.763
-0.5948071428571429  4.74
-2.4399571428571427  3.104
1.5213214285714287  5.068
-1.4826214285714285  3.595
-0.3825642857142857  3.651
0.52685  3.378
0.5638357142857142  7.117
2.9759285714285713  11.508
9.984764285714286  8.443
3.004107142857143  10.645
5.069242857142857  4.5
3.0868857142857142  4.649
0.6527357142857143  4.061
5.517657142857143  8.296
5.476757142857143  5.582
1.3931  4.454
3.7529785714285717  5.518
-0.8368357142857142  4.239
11.215742857142857  12.42
-2.6438571428571427  9.415
0.7543071428571428  6.04
0.16197857142857142  2.852
5.958064285714286  9.754
1.2515785714285714  8.205
9.62952142857143  7.742
2.826235714285714  8.499
-0.6064571428571428  1.729
0.17497142857142856  6.414
-0.81345  13.365
12.52915  5.503
9.611657142857144  6.588
2.0125214285714286  3.538
0.22302142857142856  3.404
4.905707142857143  6.036
1.4086142857142856  7.386
1.6126928571428572  3.955
3.1574  9.027
3.6047214285714286  8.234
3.8892785714285716  7.589
8.75292142857143  4.265
2.972492857142857  7.337
4.735107142857142  7.029
2.34885  6.696
5.3747428571428575  5.438
9.426342857142858  8.606
0.5120285714285714  3.362
-3.0812571428571425  2.23
-0.0437  3.359
-0.9775428571428572  7.428
2.497392857142857  16.11
-0.5383857142857142  3.712
0.2925357142857143  9.559
16.27967142857143  9.101
3.3426571428571425  4.996
0.8089571428571429  6.194
2.039735714285714  7.717
3.8661714285714286  3.704
10.645464285714286  10.193
2.9245071428571427  3.998
5.124064285714286  3.939
9.870835714285713  10.038
3.073042857142857  4.175
-2.7026499999999998  16.595
6.000085714285714  4.797
-1.5888499999999999  2.768
-0.6805357142857144  6.442
-0.13577142857142857  5.291
10.963928571428571  12.967
5.880521428571429  5.538
-1.5299642857142857  7.481
-2.8769071428571427  0.785
2.411985714285714  3.571
14.467392857142856  8.172
-2.4241499999999996  3.903
3.7584142857142857  4.017
7.540892857142857  13.907
0.3547571428571428  4.421
0.5476714285714286  6.184
1.3389857142857142  6.163
1.309057142857143  3.266
-0.9270285714285714  4.359
2.9753928571428574  8.737
-2.913885714285714  4.873
3.6004  3.603
10.204378571428572  5.51
10.717528571428572  5.329
4.714928571428572  12.7
7.3049357142857145  9.925
-0.8584214285714286  3.434
-0.7044857142857143  5.506
-1.831207142857143  1.715
-2.8921928571428572  5.46
4.6852857142857145  8.728
1.9477071428571426  10.917
9.202764285714286  8.354
7.517614285714285  7.432
10.950971428571428  10.464
4.190485714285714  7.693
0.26090714285714284  4.437
7.965407142857142  4.383
0.5496857142857143  5.536
-0.06998571428571429  2.144
-2.6066785714285716  2.201
8.381235714285715  10.822
3.0237214285714287  9.974
7.44035  7.711
-2.9760642857142856  1.884
11.440092857142858  7.98
-1.2779928571428572  5.592
-2.0060785714285716  1.656
7.369835714285714  6.188
-0.8837928571428572  6.11
11.587685714285715  7.073
-1.6005  3.413
-1.996507142857143  3.526
7.9325  8.184
4.649592857142857  6.256
4.826764285714286  7.418
-1.8934214285714286  3.475
9.683157142857143  5.507
14.599542857142856  9.221
9.152800000000001  13.259
7.038  6.647
-0.5982428571428572  2.619
7.066164285714286  9.476
-0.3128357142857143  10.34
1.4515  3.143
4.009664285714285  3.506
-2.2375857142857143  1.319
5.6321071428571425  5.097
6.459421428571428  8.087
1.26975  3.853
0.8423428571428572  3.034
-2.9943  2.777
2.7075857142857145  3.54
-2.8512285714285714  11.533
6.748492857142857  5.672
6.362085714285715  7.514
6.1489714285714285  6.055
1.7448785714285713  2.899
8.227378571428572  7.077
6.593757142857143  8.824
3.4188214285714285  4.005
4.578392857142857  6.084
-2.2917857142857145  4.22
-1.3302  5.241
0.12562857142857142  3.093
-1.6911142857142858  3.267
3.23755  4.705
5.370450000000001  4.251
-1.048542857142857  3.848
-0.8305285714285714  2.924
7.070164285714285  4.402
2.9771  4.853
4.376028571428572  3.103
1.1643071428571428  3.361
-0.25591428571428576  4.393
-0.6746571428571428  8.925
-1.5633357142857143  2.994
10.619035714285713  8.272
13.38247142857143  8.093
9.617578571428572  8.854
-2.448107142857143  7.182
2.59095  6.497
7.306535714285714  8.332
7.02935  7.873
1.6851928571428572  7.292
5.1427  11.347
7.154835714285714  7.017
5.047285714285715  4.353
-2.3512785714285713  2.519
1.6649785714285714  4.612
3.4932071428571425  7.056
5.759228571428571  3.847
-1.3169571428571427  15.138
-2.75075  1.082
-2.112821428571429  3.758
0.10464999999999999  2.766
-1.3804714285714286  1.81
1.7875928571428572  7.664
4.2371428571428575  7.081
-0.18485714285714286  5.994
3.681392857142857  5.002
-1.7095142857142858  1.754
-1.1833571428571428  4.025
4.938071428571429  11.963
4.110828571428571  4.413
7.675221428571429  5.906
1.5877071428571428  5.0
6.729464285714286  7.125
-1.7602428571428572  3.417
7.259207142857143  12.858
-0.5472  4.696
-1.8094285714285714  2.468
2.9366142857142856  3.551
3.3572285714285712  6.678
2.8402214285714282  7.137
3.8591928571428573  8.135
1.66905  13.862
-0.7693571428571429  8.392
2.6672714285714285  11.598
5.91575  6.939
2.6118642857142857  6.714
-0.5720142857142857  6.255
-1.9144785714285713  5.387
6.510407142857143  8.483
7.638328571428572  7.674
2.6742285714285714  8.36
7.919942857142857  11.146
2.512064285714286  6.597
3.5935214285714285  9.754
1.1723071428571428  4.033
0.8957428571428571  6.773
1.7736  4.312
3.3610571428571427  5.525
0.12517857142857142  5.141
-2.7905857142857142  3.75
-2.00415  2.279
-1.8604785714285714  4.83
8.779621428571428  7.264
1.5785071428571429  7.518
2.144907142857143  4.44
1.4498071428571428  2.867
17.326642857142858  8.651
3.0157142857142856  9.787
8.039857142857143  4.43
5.386150000000001  4.31
0.6042785714285714  5.131
1.5718285714285716  5.259
0.5689642857142857  5.168
5.845771428571429  5.672
6.242835714285714  6.328
7.266171428571429  11.263
6.267478571428572  10.947
8.999528571428572  5.031
-0.8463785714285714  7.721
-0.5421357142857143  2.295
12.607792857142856  8.822
5.442485714285714  6.463
14.1562  9.207
1.7275571428571428  3.819
3.1322285714285716  8.186
4.643428571428572  3.514
7.1982357142857145  11.536
1.8663642857142857  15.044
1.8411357142857143  3.875
6.920135714285714  9.09
-1.733742857142857  2.474
0.008407142857142858  9.389
19.71115  14.106
3.6865071428571428  8.348
-0.8132714285714286  6.058
-1.889057142857143  6.886
1.8635785714285715  6.677
4.398607142857142  8.68
3.706535714285714  8.458
-1.3908142857142858  2.283
2.318835714285714  8.873
8.799171428571428  7.904
8.511235714285714  7.141
9.898171428571429  8.747
5.581257142857143  5.764
-2.0286142857142857  2.97
0.9106428571428571  2.932
1.777642857142857  4.398
2.379221428571429  5.684
-2.430142857142857  4.698
2.0042785714285714  4.355
9.611928571428573  5.908
-1.5689214285714286  1.429
0.7714785714285715  4.066
0.004307142857142857  10.831
1.5208000000000002  2.941
8.491514285714285  8.573
4.092378571428571  4.159
1.3951857142857143  5.041
0.9038285714285714  6.057
-2.001714285714286  1.508
-0.04446428571428571  2.542
1.7425285714285714  4.353
-1.6858428571428572  2.117
-2.6850285714285715  2.32
5.790335714285715  4.639
10.772657142857144  7.752
-0.7396142857142858  13.775
0.8317571428571429  7.071
-2.5920714285714284  3.148
-0.2965857142857143  10.158
4.282478571428571  9.01
-1.2359571428571428  3.523
-0.22342142857142858  5.689
8.821135714285715  4.185
2.46205  2.403
1.695457142857143  4.201
2.5194357142857142  8.271
8.501592857142857  12.566
0.8022857142857143  4.12
1.2848285714285714  8.671
4.850528571428571  7.617
16.413228571428572  7.051
1.3953285714285715  7.377
4.123085714285714  3.742
2.4820357142857143  3.061
13.347664285714286  5.932
-2.993814285714286  2.67
9.29287857142857  10.168
5.060621428571428  7.294
0.16167142857142858  6.239
-1.5213214285714287  12.579
2.3832642857142856  12.534
10.513028571428572  11.59
-0.12520714285714285  3.447
2.233357142857143  8.139
0.9004642857142857  5.428
0.18755714285714284  5.052
4.586242857142857  8.352
1.4648214285714285  5.085
6.2114714285714285  8.297
5.8816428571428565  8.409
0.2925357142857143  2.784
7.059357142857142  8.317
2.4099142857142857  6.692
-2.945835714285714  4.418
7.166921428571428  5.239
12.398607142857143  13.076
-1.20905  4.055
7.407871428571429  9.815
-2.2543785714285716  1.91
4.53725  13.345
6.7536000000000005  7.463
7.3500571428571435  7.07
6.1518  5.22
-2.8297214285714287  1.355
11.013307142857144  6.957
10.310964285714286  7.601
6.9574428571428575  7.628
5.632285714285715  4.187
11.0532  8.288
11.003364285714285  4.699
-2.331542857142857  4.297
9.729800000000001  7.852
2.0596785714285715  4.428
8.044564285714285  7.816
5.70675  4.064
10.395478571428571  9.965
4.19975  8.021
11.725542857142857  7.111
-2.0931785714285716  14.511
3.8804785714285717  8.153
5.090564285714286  6.612
1.2471785714285712  1.713
-1.0511642857142858  8.001
6.232664285714286  9.636
5.679485714285715  8.042
1.9980214285714286  5.014
4.7766785714285716  5.631
6.5641928571428565  5.429
3.8851  5.604
0.7644285714285713  5.694
-0.004614285714285714  12.849
-2.7523  5.522
5.217878571428572  6.031
0.6841285714285714  2.649
8.054928571428572  8.774
-1.3783142857142856  3.89
-1.09205  4.164
-2.2244428571428574  3.909
2.846357142857143  2.457
11.190492857142857  8.928
1.8379357142857142  9.093
-0.7386642857142857  2.357
1.9270285714285713  4.679
-1.2210642857142857  8.282
-1.8151642857142856  2.301
-2.8844928571428574  10.439
0.7382857142857143  2.586
3.9122  8.939
2.9045714285714284  3.01
2.4433714285714285  7.962
8.692185714285714  5.646
-1.8193928571428573  3.413
7.379435714285715  14.086
4.065385714285714  10.931
-2.0128785714285713  4.71
-2.102442857142857  1.204
6.245414285714285  7.518
2.4144785714285715  9.88
-0.5473714285714286  3.369
-0.9608785714285714  4.532
4.165378571428572  5.42
-3.1090142857142857  3.832
5.883864285714286  6.234
21.138050000000003  10.622
-0.7619  2.694
-2.64505  3.268
2.423914285714286  7.515
5.3368142857142855  10.64
5.161128571428572  9.887
6.010021428571429  10.133
3.465935714285714  6.31
1.5587357142857143  7.509
1.7242071428571428  4.917
-1.7660928571428571  1.339
4.546842857142857  3.355
-2.0614285714285714  5.635
-1.1923428571428571  7.419
-0.8476642857142858  3.637
2.6999285714285715  5.411
5.293528571428571  5.725
0.8823357142857143  3.409
1.1787357142857142  8.912
-0.5469071428571428  5.53
0.7653  5.498
2.7803785714285714  8.708
2.565271428571428  5.213
0.14800714285714286  10.097
-0.20272142857142858  4.888
2.2789785714285715  7.189
10.389078571428572  6.314
-0.9133714285714286  2.542
5.699914285714286  8.965
7.619871428571428  3.271
-0.9266428571428571  7.739
0.7762571428571429  4.752
4.083707142857143  3.202
-0.7259357142857142  2.292
-1.0499928571428572  3.226
7.6288785714285705  4.763
5.170278571428572  6.981
2.1272857142857142  8.105
0.07089285714285715  1.463
-2.7106214285714287  1.623
2.1281857142857143  4.232
5.7451  9.515
11.312378571428571  8.016
5.696064285714286  4.102
-1.5844142857142858  4.25
-1.5236285714285713  4.436
-0.6845071428571429  3.74
2.4106785714285714  10.266
0.1920785714285714  5.442
-0.8311357142857142  6.062
9.44127142857143  8.134
8.810592857142856  4.17
-2.4051857142857145  6.359
1.2301  2.795
-2.7299142857142855  2.437
-1.7309285714285716  2.865
5.298385714285715  5.751
-1.2555857142857143  3.221
-1.5943  1.73
6.400799999999999  7.0
4.855571428571428  8.239
9.322992857142857  5.42
-0.7371  5.632
15.519735714285714  10.258
-0.7354357142857143  3.746
6.3293  5.88
-1.1958  6.474
0.9416071428571428  4.585
-2.921842857142857  3.644
-0.9096214285714286  7.477
18.32415  10.002
-2.626635714285714  2.855
1.4811  5.199
-2.8122714285714285  1.882
1.7358071428571429  7.218
-1.2855214285714287  6.56
4.778507142857142  8.182
10.249721428571428  9.287
-1.6401785714285715  5.268
2.2652785714285715  2.947
12.243107142857143  9.517
-2.3994071428571426  3.949
3.1220499999999998  5.667
10.395142857142856  7.562
1.5041142857142857  6.092
-2.805557142857143  1.175
7.153314285714286  10.649
13.21877857142857  8.077
8.232671428571429  11.004
1.3979642857142858  3.5
3.605264285714286  7.455
0.08052142857142856  2.666
0.040557142857142854  3.675
0.14677142857142855  3.549
9.035807142857143  12.252
1.0686571428571428  4.452
2.9705714285714286  5.115
0.8349071428571428  3.931
-0.8102  2.498
-1.487207142857143  3.01
0.3698714285714286  5.194
-0.2827142857142857  4.308
2.0648214285714284  2.507
-2.144192857142857  2.773
2.8317785714285715  12.154
-2.148942857142857  1.466
-2.9285785714285715  5.119
6.801085714285715  6.681
0.48245000000000005  1.934
-2.3046714285714285  1.872
5.24115  5.128
4.832871428571428  9.063
-0.45134285714285716  2.116
-2.3622357142857147  1.503
-2.5043285714285712  1.196
4.59045  5.432
-0.6452428571428571  8.044
-1.5254071428571427  4.518
-0.07847857142857143  4.56
2.55615  9.074
7.934642857142856  10.923
0.5333785714285715  3.201
-0.6201928571428571  1.991
-2.2272142857142856  6.021
9.788292857142858  6.696
-2.797135714285714  8.493
0.2114  2.128
7.7486428571428565  5.58
6.66365  4.697
1.5848857142857142  6.63
15.531828571428573  8.584
2.1665071428571427  5.025
1.1058357142857143  3.865
-1.1513214285714286  2.264
-1.340657142857143  4.709
4.418485714285714  5.909
-2.1431  2.798
5.149528571428571  6.282
0.7303214285714286  3.501
-1.9159357142857143  2.506
1.3498357142857142  4.377
12.26977142857143  6.929
6.155871428571428  6.723
3.713578571428571  7.544
7.754614285714285  8.096
10.60845  7.802
1.1407785714285714  4.097
8.493307142857143  4.607
8.344721428571429  4.059
-0.8613714285714286  5.901
3.1702285714285714  6.894
15.962228571428572  9.449
3.6437642857142856  6.094
-0.094  11.691
11.018585714285715  7.932
3.163814285714286  7.09
8.461928571428572  7.084
-0.5057642857142858  9.152
8.061842857142857  9.984
2.00325  7.769
1.5868214285714286  7.135
-2.399292857142857  4.128
-1.1481285714285714  1.835
-0.9705642857142857  4.094
3.5765  5.772
9.866857142857143  5.232
5.299057142857143  6.335
0.7794  3.094
4.5355357142857144  6.525
7.249300000000001  6.466
0.7343785714285714  5.082
-0.8170428571428571  4.131
3.2380642857142856  7.242
5.3529285714285715  6.811
-0.8002071428571428  3.807
9.781235714285714  11.025
3.398342857142857  4.338
2.1790285714285718  4.141
9.92372857142857  10.89
4.427828571428571  10.943
8.654  6.185
7.172342857142858  7.997
6.1461500000000004  4.9
4.170614285714286  5.249
8.822292857142857  9.461
2.860478571428571  8.027
-2.845464285714286  3.99
17.948735714285714  7.16
9.331921428571428  6.814
1.03  4.297
3.5035214285714287  4.906
-0.7495357142857143  1.475
1.5279285714285713  10.043
-1.3801714285714286  6.415
1.1851071428571427  4.254
3.42955  5.574
10.06227142857143  10.301
1.5039  3.674
8.604542857142857  4.464
-1.4152642857142856  2.572
4.990657142857143  8.049
1.1662428571428571  3.66
1.7292142857142858  5.535
6.231021428571428  8.538
3.089  7.741
-1.9456071428571429  1.688
5.760371428571428  8.045
-1.3771714285714285  3.847
3.4925714285714284  3.723
2.1997857142857145  3.797
-3.1426785714285717  0.814
-0.0017  8.549
7.002035714285714  8.242
5.278364285714286  4.692
4.349178571428571  9.33
14.11945  6.902
1.6723785714285715  4.242
7.282171428571429  15.267
3.467742857142857  9.379
-1.6168857142857143  1.651
1.912807142857143  4.05
0.29628571428571426  6.213
5.634735714285715  11.426
-2.445057142857143  2.548
2.206492857142857  5.121
3.3909857142857143  7.6
-0.44771428571428573  3.537
-0.5616214285714285  4.983
11.535885714285714  5.618
13.279878571428572  13.161
4.9712  5.199
-1.5714214285714285  2.105
7.332207142857143  4.869
2.383385714285714  7.174
0.5509428571428572  4.676
6.0825571428571426  7.051
-0.4762142857142857  2.127
0.014085714285714285  13.448
4.269628571428572  4.281
-0.9204642857142857  2.679
1.42415  9.095
5.379257142857143  5.087
-0.49145714285714287  3.709
7.866435714285714  7.048
0.7745428571428572  4.221
1.2052714285714285  3.133
4.152621428571428  6.665
4.053914285714286  5.802
0.9037928571428572  4.293
0.6369071428571429  9.946
-1.482192857142857  2.392
0.3510142857142857  3.488
1.9361714285714287  10.544
7.607385714285715  10.629
15.160135714285714  8.96
-0.16382857142857143  5.888
5.212028571428571  4.27
-1.5940928571428572  7.069
-0.25525714285714285  2.826
-1.3748928571428571  10.301
-1.363592857142857  3.485
2.885842857142857  4.912
1.9012214285714286  7.61
7.515664285714285  7.338
-2.2819357142857144  12.387
0.6700428571428572  3.946
8.7545  11.716
-1.7894785714285713  2.282
-1.1467857142857143  3.344
3.598457142857143  5.904
10.850692857142857  9.438
8.367707142857142  7.744
8.287571428571429  8.986
2.0359214285714287  4.336
4.511557142857143  4.456
8.7343  10.006
9.94967857142857  7.338
2.7943785714285716  7.436
6.794921428571429  5.056
-2.129407142857143  3.115
4.466164285714286  9.493
8.014214285714285  8.992
-0.4037357142857143  4.258
1.6754071428571429  4.045
6.823585714285715  7.08
1.7758571428571428  6.671
0.5381428571428571  9.934
-1.3219714285714286  11.918
0.6723428571428571  4.143
-1.5716357142857142  1.724
1.6052928571428573  11.263
6.617021428571429  5.861
2.601385714285714  4.944
-2.8953285714285713  2.387
-0.725157142857143  3.244
3.3436857142857144  8.62
-2.515692857142857  4.445
0.6046428571428571  5.508
0.00955  2.708
-1.8377928571428572  3.733
-1.4835  3.32
1.9737142857142858  4.719
14.571935714285713  5.074
-0.3896071428571429  2.2
4.006671428571428  3.909
-0.7110857142857143  3.421
-1.7293  3.665
-2.3585428571428575  2.677
0.5211714285714285  5.553
3.793828571428571  10.54
18.087421428571428  11.171
-0.3473857142857143  5.726
7.895557142857142  6.364
3.1740714285714287  6.187
1.994807142857143  5.135
-2.1856714285714287  1.361
5.172721428571429  9.52
-2.78525  4.815
4.640114285714286  7.77
2.9223214285714287  5.022
2.359185714285714  8.859
4.994314285714285  7.893
0.34142142857142854  2.295
-1.5084857142857142  6.169
8.212607142857143  7.142
4.635135714285714  8.732
-1.0634785714285715  3.747
4.8116  9.043
3.5231785714285713  8.357
-0.11188571428571428  6.238
-1.8754642857142858  2.719
7.119835714285714  9.194
3.089092857142857  7.117
-0.02580714285714286  5.556
8.986378571428572  9.0
0.9721571428571428  7.378
-0.3007285714285714  2.753
11.7136  10.209
1.4296642857142856  13.894
3.1723785714285713  4.404
1.7776  3.363
-0.9763999999999999  1.278
5.311671428571429  12.111
1.2931785714285713  4.342
6.343878571428571  6.773
1.705342857142857  6.722
2.743514285714286  7.004
6.054142857142858  6.312
2.8619214285714283  5.265
-2.6650857142857145  3.406
9.330792857142857  10.038
-1.6876285714285715  8.885
1.7403785714285713  4.908
3.3152857142857144  3.222
11.484321428571429  8.469
-1.0455642857142857  7.216
1.9383285714285714  8.334
9.312278571428571  7.608
-0.95965  5.893
0.9249499999999999  2.03
-0.82165  3.57
13.783928571428572  8.007
8.356257142857142  11.572
-1.2148357142857142  7.14
-0.8542714285714286  6.456
-2.497371428571429  2.362
-1.2319642857142856  3.144
-2.8361785714285714  2.869
-2.8146428571428572  1.73
-2.3002357142857144  3.952
2.256628571428571  3.378
-0.4506214285714286  12.857
0.2635357142857143  1.788
0.7336142857142858  4.967
6.513342857142858  9.536
0.8907571428571429  7.688
6.241421428571428  8.173
3.618457142857143  8.809
4.674457142857142  8.162
2.6509428571428573  5.075
4.573607142857142  3.254
12.302692857142857  4.3
-0.9778285714285714  4.561
17.327057142857143  10.057
9.82312142857143  5.739
-2.7784071428571426  3.211
-0.5516642857142857  4.781
1.5397857142857143  1.923
1.4931214285714287  8.881
5.7293071428571425  7.352
3.231492857142857  5.341
8.741042857142858  6.713
7.2489  5.59
-1.36475  4.214
3.2884285714285713  4.978
3.485807142857143  6.065
13.958464285714285  9.911
8.991921428571429  7.792
12.646678571428572  9.263
4.0371  9.207
-0.5666  1.854
-2.055192857142857  3.114
4.187735714285714  3.999
-2.6271999999999998  1.142
-2.368114285714286  1.406
-1.673064285714286  3.324
11.822485714285714  7.036
0.7729071428571428  5.17
14.60675  10.179
4.469964285714285  9.525
2.995757142857143  6.561
4.291242857142858  7.544
2.0826285714285713  8.092
9.783978571428571  9.739
4.600407142857143  7.607
-0.47332142857142856  5.993
3.4703  7.019
-0.28730714285714287  2.305
10.38187857142857  9.273
4.322985714285714  4.815
2.5867428571428572  7.795
6.230185714285715  5.966
-0.8235214285714286  5.661
2.680085714285714  6.369
2.6473785714285714  9.541
0.4203  2.736
5.933685714285715  5.81
-1.0492285714285714  6.684
2.647885714285714  2.428
1.4542642857142858  2.242
6.584007142857143  6.705
0.9178071428571428  7.7
4.05275  9.058
9.016221428571429  9.159
4.73565  8.85
2.8997571428571427  5.728
2.3848285714285713  4.639
1.6691714285714285  4.949
5.6703785714285715  6.702
12.887521428571429  5.711
-1.318257142857143  11.335
7.958521428571428  10.392
8.179642857142857  5.254
-2.4027857142857143  1.222
2.9219357142857145  6.736
0.35365  4.926
3.2565357142857145  7.655
2.0904714285714285  2.94
-1.6214357142857143  9.718
-0.5877857142857144  8.962
3.0383785714285714  3.866
3.317164285714286  9.375
-0.6449285714285715  10.989
-0.9423428571428571  3.499
5.082928571428572  4.828
6.501392857142857  5.955
4.104507142857143  7.941
7.107742857142857  5.975
8.930828571428572  5.415
8.840921428571429  6.695
-2.460092857142857  5.272
-1.4708714285714286  6.73
3.1336857142857144  8.392
6.3616785714285715  5.444
12.834457142857143  7.846
0.5791928571428572  2.947
5.075321428571428  4.661
4.657364285714285  4.036
9.5539  5.654
-2.7025142857142854  4.021
-1.1251499999999999  11.465
-1.6712642857142856  6.771
-0.8969499999999999  10.553
3.4410714285714286  10.26
1.6578142857142857  3.28
-2.437535714285714  4.603
3.8861285714285714  9.848
1.5115285714285716  8.691
-0.7542428571428571  1.998
6.4144  8.281
13.628414285714285  8.437
6.5152  11.159
5.976157142857143  3.608
7.307035714285714  3.762
9.74762857142857  5.511
8.18222142857143  8.863
3.8095499999999998  8.563
4.3627142857142855  7.051
2.9131857142857145  8.691
0.7339071428571429  3.204
2.9945714285714287  9.94
1.8485142857142856  6.202
3.202685714285714  9.176
9.57767857142857  11.159
-1.5846857142857143  4.088
4.281771428571428  8.994
-1.3134214285714285  4.247
10.246049999999999  11.573
11.402121428571428  9.192
5.80975  4.865
1.3445357142857144  13.606
6.8298000000000005  9.358
6.093978571428572  6.712
0.7852071428571429  6.392
4.766878571428572  5.938
5.8596071428571435  8.645
-2.1741571428571427  1.175
2.891442857142857  13.973
7.555592857142856  8.026
-1.3103857142857143  9.69
2.292792857142857  3.493
-0.4563642857142857  2.454
6.5126357142857145  7.172
8.735392857142857  5.776
7.5536642857142855  10.916
0.9310285714285714  4.128
4.689492857142857  9.136
8.22332142857143  7.649
-2.5834428571428574  1.836
8.374528571428572  5.913
5.944728571428571  11.135
1.2545857142857142  9.384
-1.699457142857143  5.161
3.9919357142857144  7.453
0.6681785714285714  5.342
8.700764285714286  6.595
3.5109500000000002  3.927
8.233585714285715  8.488
3.0686999999999998  7.477
-2.820128571428571  1.117
3.660014285714286  9.215
5.1010285714285715  5.763
3.3034  4.383
1.1846214285714287  11.406
1.1422714285714286  7.327
2.2754857142857143  12.956
-1.5764357142857142  2.954
4.695457142857143  3.807
1.0174571428571428  2.914
10.436528571428571  13.119
-0.5783571428571429  9.719
3.1350785714285716  4.83
10.712492857142857  11.43
-1.4804857142857142  2.568
-0.8825071428571428  3.03
12.417085714285715  11.666
-0.5163285714285715  2.574
-0.34018571428571426  10.342
-0.8684285714285714  7.67
-2.688685714285714  2.134
-2.195335714285714  6.078
2.088271428571429  3.806
11.387328571428572  7.583
4.672985714285714  3.72
5.934442857142857  6.941
-1.6662928571428572  3.396
0.6101214285714286  5.289
12.75512142857143  9.571
-1.6140571428571429  3.642
2.9964785714285713  4.557
2.5280142857142858  3.696
7.504535714285714  7.737
15.766142857142858  11.099
2.8901357142857145  3.324
6.09145  7.998
3.0316428571428573  9.466
9.930449999999999  9.335
1.8076714285714286  6.648
-0.6406928571428572  5.627
-1.9424214285714287  4.174
2.354635714285714  5.261
3.107464285714286  5.698
6.001735714285715  4.883
0.6731571428571429  6.334
-2.6812642857142857  1.489
-2.2438357142857144  13.684
-2.631214285714286  1.026
-2.7079  1.08
16.199014285714288  3.417
-0.004728571428571429  2.77
-0.0315  4.38
3.6446285714285716  5.23
7.069814285714286  9.941
3.5339285714285715  6.942
4.333992857142857  9.124
4.710585714285714  6.358
4.156892857142857  7.067
0.8720428571428571  6.396
0.04565  5.187
6.331492857142857  4.498
2.9346714285714284  7.01
-3.047442857142857  2.38
5.47185  8.978
-1.0798714285714286  3.013
11.16335  8.846
3.24155  6.008
6.347721428571429  4.481
5.796978571428571  8.085
5.972314285714286  10.255
3.8286714285714285  3.157
-1.987307142857143  3.976
2.4392642857142857  4.845
-1.0810071428571428  3.883
1.6903071428571428  3.748
5.227971428571429  6.153
1.8502357142857144  6.614
8.26147857142857  8.346
-2.737107142857143  2.271
-2.721942857142857  2.627
3.142328571428571  3.435
3.1632571428571428  5.142
4.656942857142857  7.722
9.569949999999999  12.644
-1.2818285714285713  4.827
3.006628571428571  4.226
6.729814285714285  5.556
-2.0332642857142855  2.528
1.015907142857143  9.133
-2.9272285714285715  1.129
-0.3415285714285714  3.679
-1.436842857142857  3.175
-0.6179214285714286  6.031
-2.22415  2.62
6.170071428571428  9.516
-0.01997142857142857  14.356
6.342778571428572  7.611
6.821835714285714  7.576
9.580128571428572  8.195
18.140864285714287  9.105
-2.5717714285714286  3.846
4.7100285714285715  9.208
0.87975  5.965
2.4292142857142855  3.947
5.201021428571429  7.507
2.312135714285714  8.405
1.1801928571428573  6.904
6.269092857142857  4.074
5.038257142857143  8.635
-0.6528142857142858  2.38
1.4339214285714286  10.305
10.713864285714285  4.331
-2.1096142857142857  2.983
7.3209285714285715  6.54
6.737857142857142  8.959
13.029349999999999  8.142
-1.8755928571428573  3.003
8.616757142857143  5.08
0.6349642857142856  3.65
-1.2835571428571428  2.777
2.2644357142857143  16.031
11.137  9.476
-2.191542857142857  4.835
5.629064285714286  7.528
-1.6691357142857144  1.472
2.9452357142857144  5.597
1.3131  7.468
2.8606499999999997  4.844
-1.9392785714285716  4.489
16.132042857142856  9.008
1.9965928571428573  3.89
5.162914285714286  8.096
0.33827857142857143  4.904
-1.8373714285714289  4.875
-0.3296857142857143  6.783
10.778121428571428  8.037
3.1850785714285714  8.58
2.8876142857142857  6.765
5.870728571428572  10.335
1.4142214285714287  4.14
5.742528571428571  9.016
-1.3491642857142858  3.054
4.140978571428572  13.349
3.68365  9.416
-2.9748785714285715  4.758
3.2105142857142854  4.839
2.3820857142857146  7.85
4.483149999999999  8.847
-2.1466357142857144  2.314
-3.01485  2.895
1.2899285714285715  6.065
2.3322214285714287  7.849
4.985457142857143  7.35
0.7010500000000001  4.282
-2.183421428571428  1.316
3.682492857142857  12.919
1.7727857142857142  4.459
5.549214285714285  3.308
2.656814285714286  8.888
-0.7047071428571429  2.507
-1.6082  5.611
-0.8456071428571429  2.917
-2.598478571428571  4.203
8.839892857142857  6.342
-1.74815  1.975
5.561478571428571  5.079
2.2529214285714283  6.122
4.0152  5.765
-0.9385071428571428  3.948
9.725321428571428  14.585
9.755857142857142  10.481
3.2860357142857146  5.449
0.7580214285714286  4.421
4.8098  5.959
1.8244785714285714  3.331
3.290514285714286  6.746
3.7765142857142857  2.598
17.507164285714286  11.927
0.8816071428571428  4.228
4.557571428571428  7.471
3.4143857142857144  7.386
7.722707142857144  8.174
-0.5938285714285714  2.714
2.6461571428571427  4.54
3.26965  2.815
-1.0217428571428573  2.375
6.252421428571429  5.584
-1.4339571428571427  9.594
0.6466642857142857  3.193
8.098457142857143  4.926
-1.7018428571428572  3.079
6.037478571428571  9.978
11.33527142857143  12.449
9.549150000000001  4.696
-0.7812071428571429  9.638
7.499935714285714  7.514
-0.5999857142857143  11.232
-1.719107142857143  3.682
-0.53035  4.328
7.66875  8.416
0.6197785714285715  5.787
6.622992857142857  6.347
3.765392857142857  9.808
5.3126  5.492
12.452021428571427  7.359
0.8785642857142857  5.995
6.221514285714285  12.314
-0.72355  3.887
0.3847357142857143  5.093
2.7136642857142856  4.463
-2.8204  2.482
-1.8487785714285714  2.531
4.9783928571428575  6.294
11.515728571428571  9.15
13.202157142857143  9.62
-2.6758785714285716  3.71
2.64355  7.333
8.387457142857143  6.129
1.8296000000000001  4.375
-1.8269214285714286  3.693
3.6511571428571425  10.107
3.0980785714285712  4.856
3.9277  4.653
9.779471428571428  7.201
5.6303  6.161
14.812692857142858  8.34
7.637249999999999  6.508
9.774199999999999  8.244
6.513014285714286  7.078
4.534921428571429  5.11
2.9662785714285715  2.941
7.794807142857143  9.586
-1.5914285714285714  4.019
-0.9944357142857143  2.25
5.403428571428572  12.988
6.771492857142857  5.826
-2.2275285714285715  3.823
4.582485714285714  7.996
-1.0342071428571427  9.295
-1.1723428571428571  10.229
1.6302285714285714  3.338
1.6298714285714284  10.1
6.5886499999999995  6.729
1.0175857142857143  3.735
6.991257142857142  9.238
4.541707142857144  5.505
6.308514285714286  6.987
-1.5019285714285715  2.911
5.7928999999999995  7.291
-0.9117928571428571  6.417
5.602507142857143  5.09
4.945021428571429  3.886
11.791835714285714  10.131
7.760014285714286  6.888
-2.8868142857142858  14.255
5.04295  4.162
-3.0674142857142854  3.12
-1.6147357142857142  1.429
-1.8623357142857142  4.229
-1.000192857142857  1.583
2.45745  4.93
11.009085714285714  7.567
2.41625  4.366
6.508492857142857  4.788
6.371414285714286  5.583
5.32165  8.889
0.08527142857142858  3.584
3.5989142857142857  3.936
3.8497785714285717  3.242
1.6588  7.444
1.6427285714285713  2.611
4.050485714285714  5.437
4.537414285714286  6.183
-2.26195  3.709
1.682092857142857  5.533
-2.652285714285714  7.465
-2.466592857142857  1.912
9.03532857142857  6.031
5.837928571428571  7.051
1.5363499999999999  10.93
8.639057142857144  13.007
3.4873642857142855  2.895
-1.411492857142857  7.956
-0.79905  2.838
-1.3029785714285715  3.729
-1.060007142857143  4.821
3.8480714285714286  7.486
2.2541  5.906
1.0512928571428573  4.84
2.977007142857143  5.44
-2.882542857142857  1.678
-0.9098214285714286  4.096
-0.24210714285714288  2.356
-0.7616428571428571  7.125
7.953528571428571  8.258
-0.3853142857142857  8.387
10.39705  9.144
4.229864285714286  5.586
7.462078571428572  10.021
5.6044857142857145  4.798
10.679464285714285  10.309
4.652314285714286  4.406
0.19749999999999998  5.191
-1.7427642857142858  2.3
1.7620714285714285  9.64
-1.2612071428571427  2.744
6.128042857142858  2.605
5.486671428571428  7.338
5.820114285714286  9.032
4.3582785714285714  3.702
4.917342857142857  4.311
-0.08385714285714285  4.331
1.8632000000000002  3.331
-0.07605  12.01
-2.089107142857143  3.468
4.600071428571429  9.059
1.6901857142857144  5.98
3.671721428571429  3.735
5.143714285714286  9.676
0.3602214285714285  4.284
4.140257142857142  5.773
7.064864285714286  6.266
7.42375  9.872
9.871357142857143  6.71
3.0895785714285715  5.15
8.852142857142857  6.676
0.25880714285714285  9.924
5.8610500000000005  4.663
3.0235285714285713  7.867
7.044114285714286  8.077
0.8964857142857142  2.755
0.033900000000000007  10.727
9.35952142857143  6.085
-0.49392142857142857  4.264
2.605242857142857  4.535
-1.2134928571428572  2.951
-0.883407142857143  2.951
6.550228571428572  9.971
5.309835714285714  8.055
-0.3818  6.613
-2.47605  4.471
4.809442857142857  7.672
2.912435714285714  8.354
3.3092714285714284  4.483
10.313271428571428  9.041
4.247407142857142  5.598
-0.8609857142857142  3.507
-3.0185785714285713  3.196
0.24637142857142855  2.855
1.6845571428571429  2.604
-0.10752857142857143  3.503
9.877157142857142  9.632
5.448707142857143  8.007
8.300178571428573  4.558
2.086678571428571  8.41
-2.4076142857142857  1.677
5.097021428571428  7.043
6.069185714285714  8.09
5.337485714285715  3.666
2.3101  4.658
-1.8514928571428573  2.445
4.405957142857143  4.909
-0.7891071428571428  3.85
7.122707142857142  6.066
1.4465428571428571  4.284
-0.7671928571428571  7.755
-1.45885  5.653
3.5409357142857143  4.392
2.360192857142857  6.891
7.567592857142857  7.823
2.9297071428571426  8.889
3.1695357142857143  7.725
6.703314285714286  13.902
-2.161728571428571  3.9
3.1237142857142857  11.382
2.333707142857143  14.836
-0.6995214285714286  3.357
4.603114285714286  4.726
11.392435714285714  6.003
4.910528571428571  4.033
-2.8719357142857143  3.389
-0.7036642857142857  4.569
13.097035714285715  13.246
0.7319214285714285  6.182
7.610721428571428  14.116
0.4074357142857143  4.701
0.7939857142857143  7.018
-0.09955  2.111
0.08599285714285713  4.836
1.2803214285714286  8.028
-2.580157142857143  3.908
6.193042857142856  6.758
3.8991571428571423  4.092
-0.6467642857142857  5.867
-0.2190642857142857  4.779
2.6978500000000003  2.768
0.7414071428571428  10.209
12.220149999999999  8.675
-0.4642857142857143  4.547
6.417864285714286  6.415
-0.4785857142857142  3.709
1.8248857142857144  5.556
7.114450000000001  13.02
-2.4645928571428573  4.048
2.6550714285714285  5.032
1.553207142857143  7.549
8.374435714285715  5.412
4.123242857142857  3.858
-2.079421428571429  3.819
-2.9596428571428572  3.348
-1.803907142857143  1.574
-2.2459142857142855  3.528
4.487742857142857  9.251
4.341628571428571  3.512
10.597414285714285  8.892
-1.3748428571428573  4.535
0.68215  8.809
-1.23835  1.365
8.188514285714286  14.172
-1.5406642857142858  10.244
-2.0796214285714285  4.877
-1.2280785714285716  3.376
-1.3434642857142858  1.862
10.712014285714286  12.775
7.133264285714286  7.393
2.5234857142857146  3.349
8.059542857142857  5.961
2.1368285714285715  8.145
3.346014285714286  4.53
6.263914285714286  7.397
2.2625357142857143  5.495
2.594528571428571  3.558
4.794542857142857  5.629
13.755964285714287  9.915
-2.355807142857143  2.482
9.065028571428572  12.555
1.9972428571428569  6.396
5.041542857142858  5.28
8.830492857142858  9.987
-2.0574142857142856  3.653
3.6762  7.245
-0.7047142857142857  9.493
5.2422  3.186
6.577364285714286  4.702
9.759657142857144  7.202
8.324314285714285  9.601
1.7131857142857143  7.051
9.748914285714285  4.745
-0.05690714285714286  9.315
6.7902571428571425  7.638
-2.334542857142857  2.536
4.125271428571429  4.27
-1.1645857142857143  1.785
3.495292857142857  4.689
-2.533842857142857  1.965
13.918642857142856  13.328
-1.9598214285714286  2.904
7.821871428571428  4.27
-2.2923857142857145  1.647
5.006871428571428  3.885
-0.28505714285714284  2.156
5.326842857142857  10.968
6.074621428571429  6.887
6.162985714285714  6.306
4.748785714285715  8.261
1.2389357142857143  7.628
6.3826857142857145  4.661
6.672935714285714  7.767
-1.4864928571428573  4.221
-0.34827857142857144  3.832
3.88995  4.048
8.480314285714286  5.441
9.464807142857143  8.401
11.566992857142857  13.699
6.017814285714286  10.122
-1.5311571428571429  8.921
-2.5533285714285716  2.822
8.74317142857143  8.997
-2.449607142857143  1.591
-2.1018857142857144  3.358
10.660992857142856  7.03
9.719564285714286  10.828
4.230014285714286  7.477
7.914535714285715  7.046
5.263985714285714  6.87
6.198371428571429  8.175
-1.0629000000000002  3.182
3.7946214285714284  3.776
-2.2789  10.675
0.1424  4.748
2.1982  4.372
1.2884714285714285  3.048
2.2453714285714286  4.849
2.404585714285714  13.812
12.5852  11.871
-0.26093571428571427  6.916
8.5178  8.36
-2.5110571428571427  3.182
7.2301  9.257
12.875957142857143  8.685
4.447914285714286  3.272
4.5601  8.202
14.4002  6.987
3.7483999999999997  4.156
-1.588407142857143  4.039
-2.8701142857142856  3.185
0.84275  9.68
-1.12295  4.967
6.20225  3.28
3.2666714285714287  10.232
13.816142857142857  9.485
-1.7427285714285714  12.343
-1.3009857142857144  7.712
0.5352785714285714  4.192
-2.05795  9.199
-0.5516428571428572  4.854
0.5103714285714286  3.544
7.754571428571429  8.236
-0.2494642857142857  4.324
3.953342857142857  5.56
-2.442857142857143  2.617
7.217778571428572  8.3
7.690592857142857  8.029
-2.727121428571429  5.009
9.102892857142857  5.625
17.340500000000002  8.518
0.5045071428571428  2.242
-2.4850785714285712  1.631
-0.6778714285714286  3.879
-1.2269428571428571  1.789
6.540007142857143  6.636
7.276092857142857  8.013
-1.8736214285714288  4.22
-2.807785714285714  3.629
7.207192857142857  7.721
5.656135714285715  5.01
-0.5806142857142857  2.695
8.862628571428571  7.626
-1.5871642857142858  8.246
-2.4444500000000002  3.739
6.565785714285714  7.097
11.379285714285714  7.951
-1.629757142857143  2.397
2.2541714285714285  7.804
-1.9265928571428572  12.769
2.8732357142857143  5.03
2.6288428571428573  3.234
9.397971428571427  6.641
9.857800000000001  7.606
5.9441  8.826
9.108085714285714  14.363
0.29577857142857145  4.106
-2.0310357142857143  16.79
3.9139571428571425  6.982
5.484635714285715  14.134
3.7786  3.221
0.3879642857142857  13.784
-1.1968142857142858  2.855
1.5637928571428572  5.489
2.9202357142857145  3.21
0.14447857142857143  5.828
7.172707142857143  8.52
-1.1756214285714286  7.224
2.9239  12.286
6.490657142857143  6.249
10.169264285714284  6.666
1.4288785714285714  3.764
1.5274214285714285  3.967
5.5373214285714285  4.872
6.612935714285714  8.873
9.370257142857144  11.859
8.984607142857143  7.238
7.499314285714286  11.038
0.20260714285714285  6.47
-0.9093142857142857  3.768
7.748214285714286  3.554
6.4283214285714285  2.916
8.511571428571427  11.22
-2.98285  2.905
6.7809  7.429
9.853642857142857  12.397
14.593685714285714  13.367
5.8239214285714285  8.121
7.092671428571429  7.65
2.0205214285714286  4.011
1.5822714285714286  7.524
1.985035714285714  7.338
-1.9491499999999997  10.489
-0.6096785714285714  4.203
2.6093857142857146  4.668
-2.570807142857143  1.006
5.952307142857142  5.069
2.1845142857142856  2.61
2.2008214285714285  4.712
19.8713  13.424
6.595221428571429  6.439
-0.4172857142857143  6.034
2.641092857142857  7.38
6.117542857142857  6.7
7.116371428571429  6.176
5.141285714285714  3.85
-0.9232642857142858  1.926
3.1494214285714284  7.152
5.296992857142857  4.046
-2.049142857142857  4.536
2.0899571428571426  6.91
-1.9332928571428571  5.2
4.326271428571428  14.047
6.099592857142857  7.828
-1.9322285714285714  2.074
1.1550357142857144  4.305
3.641907142857143  2.936
2.7035785714285714  6.927
15.557028571428571  10.657
9.57617857142857  7.408
-2.9825142857142857  2.847
7.214778571428571  8.459
6.832628571428572  6.1
-1.0458214285714285  8.562
-2.7133000000000003  14.346
4.5349571428571425  4.506
-0.7370071428571429  2.032
-1.4873999999999998  2.675
0.4139714285714286  4.963
-2.5402642857142856  2.255
9.377121428571428  7.204
4.140178571428572  8.293
7.971792857142857  4.279
3.987492857142857  7.152
7.3716928571428575  6.067
-2.5253642857142857  8.125
1.6240071428571428  3.673
1.7252785714285714  3.479
-0.04895  2.868
-1.9319642857142858  3.303
10.904528571428571  9.066
2.717157142857143  5.053
-0.33466428571428575  3.935
-0.42223571428571427  3.724
2.6116928571428573  3.644
-0.3733214285714286  8.643
5.942514285714286  12.948
-1.16435  12.82
-1.0103357142857143  3.896
4.537092857142857  6.56
14.520592857142857  7.845
1.0020642857142856  8.006
4.968578571428571  3.527
2.2926714285714285  5.204
-1.803042857142857  2.372
-2.5731428571428574  4.821
-0.48510000000000003  9.419
-1.508557142857143  3.154
-2.4801357142857143  2.172
5.878685714285714  5.937
-2.47985  4.169
-1.8840428571428574  12.008
3.4255285714285715  4.677
-0.2868785714285714  5.581
3.2661642857142854  3.44
-1.31345  2.818
2.4133999999999998  5.762
8.83735  8.421
3.0675928571428575  5.637
2.6061  5.436
2.306978571428571  10.296
21.8338  9.993
0.4917571428571429  4.875
-2.9609571428571426  2.02
0.9759500000000001  3.414
6.996164285714285  6.433
0.8787428571428572  4.494
9.004414285714285  5.153
-2.7743285714285713  1.921
3.7586500000000003  12.067
-2.6817357142857143  0.903
5.770471428571429  4.205
3.9997857142857143  7.31
-1.3922785714285715  3.882
2.234557142857143  5.711
1.6943642857142858  3.936
-0.035371428571428574  4.104
7.303664285714286  4.313
4.587085714285714  6.97
2.980185714285714  10.059
5.358507142857143  7.347
5.0548142857142855  3.719
2.4720285714285715  6.12
-1.9389928571428572  6.89
15.64707142857143  7.67
4.255021428571428  8.733
4.995814285714285  3.913
3.1515642857142856  8.093
5.566828571428571  9.442
0.0183  9.226
-1.0665071428571429  1.789
6.47095  4.856
6.834721428571428  5.52
0.08828571428571429  7.276
-1.482042857142857  2.532
-2.195207142857143  5.908
-0.5664214285714286  5.428
6.590485714285714  4.308
5.962814285714286  11.067
-0.9494857142857143  2.405
5.6491928571428565  8.488
5.139507142857142  11.882
-2.248157142857143  3.065
13.814035714285714  9.795
0.3952428571428572  6.84
1.1551214285714286  3.17
4.368857142857142  9.471
5.566257142857142  4.096
7.039478571428572  10.244
-2.4433000000000002  4.272
-0.06045  6.433
12.484285714285713  10.373
0.8285857142857143  6.075
5.9394  4.049
5.240428571428571  4.675
2.01955  2.931
2.4428071428571427  10.417
-1.5765071428571429  4.967
14.673907142857145  11.794
0.03597142857142857  3.676
6.28235  6.756
4.613157142857143  4.552
6.000885714285714  3.866
-0.12238571428571429  7.517
0.7471357142857143  3.743
9.217585714285715  9.409
-1.579492857142857  3.5
8.068057142857143  7.427
6.585335714285715  4.906
-2.7484  1.062
8.657764285714286  9.078
-2.041771428571429  3.536
9.5708  9.353
6.274157142857143  7.888
6.66335  5.387
5.1284857142857145  7.378
6.272835714285715  11.312
10.017378571428571  9.726
2.210642857142857  8.374
-1.5811428571428572  3.149
-2.1623785714285715  3.981
-2.185864285714286  3.518
1.4106928571428572  4.182
