# Supplementary material for: Single-chain dimers from de novo immunoglobulins as robust scaffolds for multiple binding loops
Source: Nat Commun. 2023 Sep 23;14:5939. doi: 10.1038/s41467-023-41717-5 (PMC10517939; doi:10.1038/s41467-023-41717-5)
Supplement: Supplementary file 6 — Source data [file 41467_2023_41717_MOESM6_ESM.zip › SuppFig8_scIgFFb.txt]

-1.862064285714286  2.448
-1.7414571428571428  3.375
-1.3238071428571427  11.532
-0.4747928571428572  12.999
0.6376142857142858  5.999
-0.2535  6.93
3.9680999999999997  11.691
-2.620885714285714  2.482
2.8260214285714285  5.924
-2.397607142857143  2.266
4.5976928571428575  8.109
1.5282142857142855  9.729
4.088357142857143  15.111
0.626307142857143  12.183
-2.2798499999999997  3.065
1.903757142857143  5.721
2.224907142857143  11.534
-0.8248428571428571  5.816
4.282435714285715  5.198
-0.6369714285714286  3.415
6.6776285714285715  10.974
-1.5047857142857142  3.28
0.42606428571428573  2.879
3.5916357142857143  6.205
3.959385714285714  10.153
6.376907142857143  6.26
3.6346928571428574  8.645
1.8071214285714288  4.047
4.623135714285715  4.773
1.9948642857142858  11.035
4.347942857142857  8.36
2.955764285714286  6.297
0.8895785714285714  4.202
10.939264285714286  12.246
2.748664285714286  10.872
12.363071428571429  10.06
9.850635714285714  6.933
5.265671428571428  6.933
9.3499  8.413
12.623957142857144  14.265
15.108907142857142  9.095
13.62357857142857  11.042
7.565035714285714  8.409
14.857235714285714  10.289
10.685785714285714  6.361
14.782571428571428  9.232
13.855578571428572  10.474
17.836435714285717  8.641
-1.058792857142857  16.363
0.8320428571428572  6.014
-1.4128928571428572  3.451
5.8032642857142855  11.787
5.580578571428571  9.263
1.5548642857142858  6.875
0.32551428571428576  7.484
-0.5125285714285714  5.443
6.262892857142857  7.394
-0.4495571428571429  5.775
2.1608  7.387
-0.6955  6.389
-2.9957928571428574  4.506
6.3184499999999995  6.262
0.23072857142857142  6.104
-0.6447142857142858  6.433
5.15615  5.286
-1.0871714285714287  3.473
2.4967214285714285  5.492
2.6230142857142855  3.296
1.580207142857143  3.496
0.9693142857142858  3.749
8.624457142857143  7.111
7.890292857142858  7.595
0.19427142857142857  7.468
-1.5020214285714284  5.009
6.476021428571428  5.626
2.02  8.761
2.186171428571429  9.444
7.323428571428571  13.829
7.455735714285715  9.369
-1.7043642857142856  4.49
0.05800714285714286  3.339
-0.005335714285714286  3.133
8.5618  10.625
5.0014  8.527
14.153371428571429  10.409
-1.1499714285714286  14.469
0.6443714285714286  3.914
-0.6771928571428572  14.259
1.9385285714285714  8.086
14.163707142857143  13.303
11.987864285714286  6.839
8.835192857142857  13.574
11.524692857142858  9.546
9.306014285714287  10.365
7.271392857142857  7.314
3.552364285714286  6.91
-2.74995  4.626
-1.9395214285714286  5.157
2.221435714285714  10.305
-1.8674285714285714  3.618
1.4711142857142856  14.611
-0.8867071428571428  3.509
-2.6890428571428573  10.169
0.9585928571428571  6.571
-1.0802785714285714  3.05
-2.705085714285714  2.846
0.9186214285714286  12.233
-0.3334357142857143  5.416
-0.5516642857142857  4.442
-0.021035714285714286  6.521
2.27035  6.572
1.6943714285714284  4.264
0.49107142857142855  12.112
6.015521428571429  11.095
1.1910142857142856  5.574
5.385314285714285  7.988
0.8542571428571429  4.994
4.302007142857143  6.149
2.887514285714286  5.063
0.9352142857142858  6.314
0.31305  8.439
-1.7236500000000001  4.81
3.325507142857143  6.037
13.58607857142857  11.956
9.753478571428571  7.75
-0.7944071428571429  7.902
10.312628571428572  10.575
5.790578571428572  6.402
5.974735714285714  16.067
5.972335714285714  11.028
3.0809357142857143  8.433
16.192928571428574  6.541
6.01185  8.697
0.9981428571428572  6.869
5.884392857142857  6.55
0.6099428571428571  13.576
2.8801071428571428  5.636
6.701871428571428  9.022
10.727821428571428  12.678
12.305885714285715  8.441
3.2869  6.458
-1.5579785714285714  3.103
2.88245  8.722
7.865485714285714  8.633
-2.3308214285714284  4.425
5.900192857142858  6.793
10.566885714285714  7.853
2.06235  4.191
-2.9613  2.41
5.034321428571428  5.236
4.507978571428571  5.573
5.249457142857143  7.528
7.366071428571429  8.903
1.5041428571428572  7.846
4.3123571428571426  6.51
4.66395  9.226
0.7301071428571428  5.013
2.9857142857142858  10.215
3.8906857142857145  10.046
-0.4325428571428571  4.677
4.957607142857143  7.219
-2.0534285714285714  3.424
7.360371428571429  8.213
4.325778571428572  10.28
-0.19380714285714284  6.608
4.6116785714285715  4.533
-1.1153642857142858  10.08
5.1939714285714285  4.701
3.6843142857142857  8.67
-0.8129785714285713  3.847
4.586071428571429  7.072
3.9993000000000003  7.088
-1.4409571428571428  5.181
-1.2455428571428573  4.533
3.0700857142857143  5.661
1.067942857142857  5.365
1.7709785714285715  9.385
0.8715571428571428  4.418
1.2942714285714285  4.733
3.764021428571428  3.819
0.0919  6.416
0.44325714285714285  5.396
9.209278571428571  8.542
-1.9687785714285715  3.95
6.520835714285714  5.758
1.753385714285714  7.343
-0.23832142857142857  2.619
6.240271428571429  15.495
14.244485714285714  7.796
5.511457142857143  6.01
2.2076214285714286  3.59
1.3059714285714286  5.845
6.359942857142857  8.826
2.933642857142857  15.503
4.636735714285715  8.898
-0.7972428571428571  6.284
5.4777000000000005  6.311
-0.5538714285714286  4.769
2.970064285714286  12.67
-2.1088999999999998  4.279
0.2593357142857143  6.27
-2.137178571428571  12.543
10.762342857142858  15.408
-0.3388857142857143  12.116
3.550064285714286  15.886
2.592142857142857  5.493
2.091885714285714  3.675
5.4539357142857146  8.199
10.742028571428571  7.949
-1.9736642857142856  3.353
-0.8418571428571429  2.47
4.914785714285714  6.101
5.1316  9.108
9.17145  7.169
-2.8067714285714285  4.223
3.8719357142857143  4.703
2.7234857142857143  5.589
1.3371857142857142  7.615
5.182957142857143  6.595
6.508514285714286  11.611
9.023492857142857  5.841
5.876614285714286  14.088
4.326078571428571  10.695
-1.4233928571428571  14.166
7.639742857142858  10.753
4.690292857142857  6.796
6.391964285714286  7.807
4.576485714285714  9.881
16.98197857142857  11.389
14.271821428571428  9.304
2.15185  6.429
2.3708714285714287  5.925
20.503171428571427  8.546
4.116707142857143  12.021
4.706092857142857  3.936
2.39455  4.425
7.371707142857143  7.537
-0.14191428571428572  5.579
9.066242857142857  7.695
-1.5533071428571428  4.36
-3.0864857142857143  4.777
5.747285714285714  9.005
4.969485714285714  9.705
5.357521428571428  5.188
9.702578571428573  8.547
1.789157142857143  2.647
-1.6180642857142857  2.744
-2.021442857142857  13.285
9.263178571428572  7.533
2.6193642857142856  12.297
7.143607142857143  13.303
1.4824928571428573  5.165
5.982307142857143  13.767
-1.2394785714285714  3.141
1.5363214285714286  6.092
0.6556785714285714  6.294
4.83385  6.136
0.9372285714285713  5.19
3.175392857142857  5.395
2.0119071428571424  2.535
3.016057142857143  5.063
11.608114285714285  13.336
-1.2400642857142858  6.6
4.385685714285714  6.25
6.319964285714286  8.365
0.23798571428571427  4.517
1.9436642857142856  9.15
4.405492857142857  5.896
1.846  4.209
-0.16880714285714285  4.301
6.006614285714286  13.881
0.7864285714285714  2.991
6.194935714285715  6.122
3.3903285714285714  7.416
8.909514285714286  8.481
-0.2597285714285714  4.663
-0.5169928571428571  7.632
1.47925  7.292
-1.4501499999999998  3.038
8.287285714285714  7.332
6.299778571428572  5.98
8.218557142857142  8.344
1.9709928571428572  8.829
0.42542857142857143  6.595
3.3196000000000003  13.738
1.7231928571428572  4.653
-0.4063642857142857  3.803
-2.4168642857142855  5.822
5.9789  10.869
-2.690092857142857  5.215
7.668692857142857  8.522
5.766714285714286  6.845
-0.4811071428571429  4.958
7.353507142857143  6.661
4.9885214285714286  8.434
-1.7811071428571428  10.59
4.60825  15.12
8.72155  6.254
2.6107285714285715  4.552
11.916292857142857  8.168
1.8529642857142858  9.986
4.964128571428571  6.178
-0.3283214285714286  4.008
4.479792857142858  9.048
7.624342857142857  9.714
7.999021428571429  8.196
-1.1431571428571428  2.851
12.4732  8.917
8.588185714285714  7.539
-2.373478571428571  3.332
-0.08152857142857142  4.391
10.619978571428572  5.99
5.133007142857143  4.667
16.683678571428572  10.809
2.7631714285714284  6.876
3.9792214285714285  3.963
13.07162142857143  12.623
-2.744407142857143  3.408
6.5934928571428575  5.767
4.476414285714285  12.385
9.9403  8.657
-0.08887857142857143  3.658
4.068635714285715  8.553
6.844885714285714  6.635
0.8949928571428571  5.332
9.422571428571429  11.951
1.04105  5.618
5.912164285714286  7.73
8.982814285714285  9.566
-1.921692857142857  2.006
3.085657142857143  13.336
0.8597285714285714  15.718
-2.753778571428571  4.444
3.0607928571428573  9.24
2.535735714285714  9.032
4.259271428571428  10.229
8.002907142857142  5.221
6.057821428571429  7.749
3.8796142857142852  6.74
0.9631071428571429  5.11
-1.7528642857142858  1.594
9.770207142857142  5.963
1.8573214285714283  7.021
-1.7777928571428572  3.257
-0.8990642857142858  5.219
-3.022292857142857  1.912
3.1053928571428573  7.834
-0.9589499999999999  3.147
5.120614285714286  8.919
15.033985714285713  8.545
7.463528571428571  11.674
3.4226642857142857  4.908
-1.3628500000000001  4.45
13.626985714285714  10.602
3.7605714285714287  5.542
5.117528571428571  6.456
-2.097857142857143  14.758
5.6973714285714285  8.838
2.5089642857142858  8.53
-0.6170428571428571  4.822
-0.8797285714285715  10.832
-0.6597214285714286  4.041
-2.1710785714285716  8.239
0.6699285714285714  4.916
2.8364  5.221
-0.3792214285714286  3.683
3.789407142857143  7.05
6.84485  12.654
7.957385714285715  6.026
6.555942857142857  7.31
7.733378571428571  8.599
-0.9764857142857143  10.553
3.1900500000000003  2.649
8.92382142857143  6.529
7.079485714285714  13.983
-0.5488071428571428  5.396
1.5705857142857143  11.815
10.087292857142858  6.119
-2.136857142857143  8.089
-0.10993571428571429  3.416
2.5706571428571428  6.025
4.2270642857142855  6.561
6.6908071428571425  16.03
-0.9761714285714285  4.287
10.347328571428571  10.181
7.555771428571428  12.045
7.990492857142858  10.483
6.065842857142857  10.958
11.211964285714286  5.465
0.5668000000000001  3.858
-2.90635  2.972
-1.3149499999999998  5.429
1.0650142857142857  4.785
5.788114285714286  7.897
1.0161928571428571  5.141
6.867764285714285  14.038
-0.8625785714285714  3.35
4.721621428571429  12.888
0.36887857142857144  4.628
6.780971428571429  6.945
6.776785714285714  11.629
4.995892857142857  11.75
4.291792857142857  5.571
1.9639071428571429  7.427
6.186807142857143  7.276
2.810092857142857  8.775
0.18175714285714287  3.403
-2.540142857142857  5.516
1.4366357142857142  4.715
6.05275  8.408
-1.221364285714286  6.876
16.148371428571426  11.146
3.3083  14.404
5.0737  4.947
8.145364285714287  13.528
1.0025142857142857  4.636
6.3873428571428565  5.9
3.3454571428571427  3.623
2.2858642857142857  9.902
4.421442857142857  8.131
3.0133500000000004  6.072
8.089714285714285  5.749
1.962807142857143  7.102
-1.0250285714285714  3.751
4.533792857142857  4.404
-1.75165  9.834
9.372357142857144  8.688
2.24525  8.047
1.9780000000000002  10.816
-1.695  8.029
0.1606642857142857  7.25
0.6760857142857143  4.287
7.242728571428572  8.212
-1.8804214285714287  3.026
-2.8285  3.525
1.3026071428571429  4.208
9.790085714285715  11.042
9.931628571428572  7.451
4.941485714285714  7.991
-0.34368571428571426  13.601
-2.2249  3.244
-2.586335714285714  2.228
11.733471428571429  15.777
3.0338642857142855  5.722
2.9520785714285713  8.495
0.8552142857142857  12.237
-1.2064785714285715  10.009
3.756757142857143  9.178
1.0816357142857143  5.956
11.047878571428571  10.046
-2.6818285714285715  4.1
3.4844285714285714  4.953
10.86995  9.507
-0.6330285714285714  4.671
2.3852214285714286  12.142
-0.4938714285714285  4.584
-1.1733142857142858  2.611
11.933357142857144  11.606
0.5501642857142857  6.827
8.0461  7.969
8.151399999999999  7.238
1.1090285714285715  5.166
2.0391785714285717  7.493
0.2760142857142857  3.745
1.1788071428571427  7.764
2.6445785714285712  9.084
0.5522142857142858  4.817
6.0236857142857145  6.606
0.17236428571428572  7.731
0.7009285714285713  5.64
-0.4742071428571428  7.99
-0.45499285714285714  4.277
1.6251214285714286  6.912
3.8449142857142857  10.531
-0.9032571428571429  5.91
13.052871428571429  9.149
4.355471428571429  8.113
8.18592857142857  6.582
1.8415642857142858  8.515
-1.72135  7.121
3.379742857142857  4.611
6.093771428571429  5.298
12.442678571428571  8.326
-0.5291714285714286  8.374
3.9205  7.198
3.8262928571428576  6.59
-0.3288142857142857  5.526
-0.5550857142857143  4.99
2.1011357142857143  4.311
4.151207142857142  5.595
-1.2898928571428572  3.718
5.52565  7.22
3.4876785714285714  16.952
9.266307142857142  5.826
6.567735714285714  8.367
-1.0746  14.194
10.580257142857144  8.248
8.010200000000001  6.672
-0.7924928571428571  3.14
11.72322857142857  7.315
10.195214285714286  6.9
4.916514285714285  6.985
7.857392857142858  8.506
10.79747857142857  5.526
7.639449999999999  7.631
-1.6866714285714284  3.258
-0.7423500000000001  4.919
8.574285714285715  13.024
0.39925000000000005  6.952
10.754485714285714  8.585
3.9299142857142857  4.837
0.0793857142857143  3.65
-1.7455785714285714  5.582
10.257357142857142  11.621
7.852657142857144  6.654
6.599407142857143  6.528
8.910585714285714  12.858
3.5442642857142856  9.118
4.055121428571429  6.477
-2.3017428571428575  4.164
1.691142857142857  12.413
5.4678571428571425  4.436
5.255171428571429  7.096
-1.8112857142857144  6.484
3.0088000000000004  7.154
-1.5499714285714286  4.059
8.53637142857143  5.524
0.5660928571428572  9.607
2.2043285714285714  8.959
3.456057142857143  3.293
-1.22105  3.448
1.8058071428571427  15.525
-1.0363071428571429  5.742
1.6889357142857142  15.063
7.173728571428572  12.925
-1.1433214285714286  13.688
-0.3205642857142857  2.923
4.717964285714285  7.366
10.429578571428571  11.36
0.4241357142857143  2.35
2.9048000000000003  16.318
-0.8037214285714286  3.871
4.233007142857143  6.109
-1.261807142857143  5.411
4.689678571428571  6.485
2.7156642857142854  6.112
8.533121428571429  11.742
-0.6368142857142857  14.781
-1.2548142857142857  4.744
1.6581642857142858  6.161
3.7679500000000004  4.569
8.377464285714286  5.916
3.1709714285714283  6.595
-1.1525928571428572  5.045
0.3586642857142857  7.579
10.22275  8.096
12.4646  7.203
-2.282621428571429  8.239
10.037857142857142  6.187
7.0249  8.386
-1.0046571428571427  3.814
3.622457142857143  6.859
2.4602142857142857  6.216
6.781985714285714  8.157
8.9853  4.458
3.8871642857142854  14.943
0.7647  8.336
4.222314285714286  14.024
0.9342857142857144  7.341
16.088714285714286  13.209
1.5334857142857141  4.723
6.150221428571428  4.817
-2.1642642857142858  3.611
1.1816357142857143  5.158
6.527414285714285  8.271
-0.2837071428571429  3.061
5.2137  4.852
4.391392857142857  6.318
7.953278571428572  4.452
-0.40881428571428574  15.885
12.544692857142858  10.444
-1.9975357142857142  6.866
2.2985857142857142  4.686
0.09324285714285714  13.974
-1.1126428571428573  2.984
8.74372142857143  7.624
2.8001  12.711
5.1255999999999995  6.746
7.291535714285715  11.222
-2.3805285714285715  3.132
1.3368214285714286  7.214
14.150742857142857  11.989
1.8510142857142857  8.534
6.733814285714286  7.146
7.0306428571428565  6.918
11.094242857142858  8.635
6.3233999999999995  10.158
3.9396  8.011
-2.93655  3.052
5.299492857142857  9.088
-1.9564357142857143  4.71
0.3247285714285715  4.27
3.346242857142857  7.737
2.3356785714285713  6.28
1.908192857142857  8.034
4.083464285714285  7.791
-0.5614928571428571  6.477
8.540642857142858  9.345
1.1404  5.387
8.874107142857143  8.939
1.41125  6.248
6.936507142857143  6.118
4.065764285714286  8.85
8.356285714285715  5.151
5.710007142857142  4.594
7.6622  7.124
1.9154214285714286  4.535
11.322885714285714  9.201
6.722528571428572  9.009
7.9040857142857135  14.797
10.416514285714285  10.313
3.2627714285714284  7.193
3.6087857142857143  3.6
-0.1660642857142857  13.269
4.535228571428571  9.37
6.722557142857143  11.046
8.710242857142857  7.516
3.317835714285714  9.483
7.271835714285714  6.272
-2.603357142857143  11.439
12.059971428571428  8.502
4.437692857142857  11.925
6.162692857142858  14.595
7.874721428571429  8.715
10.693835714285713  8.113
0.07367857142857143  7.236
4.4601428571428565  6.773
-2.51935  3.596
1.8432071428571426  10.311
16.744035714285715  8.237
3.7490714285714284  7.058
-0.07174285714285715  5.456
1.5504857142857145  11.406
7.55455  8.23
-2.053785714285714  14.442
14.679357142857144  12.822
5.355714285714285  11.247
-0.7707714285714286  3.639
5.974185714285714  9.178
1.4645785714285715  8.658
6.645585714285714  5.386
1.2997714285714286  7.553
-2.712392857142857  3.056
3.942914285714286  10.437
10.508364285714286  11.78
-0.3345642857142857  4.393
3.6240714285714284  6.079
0.90255  6.112
15.381735714285716  7.348
-0.20665714285714284  3.846
3.055571428571428  8.836
11.519892857142858  4.215
8.353121428571427  10.686
8.211235714285715  12.713
12.196592857142857  7.48
-2.663292857142857  7.964
-1.407157142857143  5.615
1.4649  5.089
3.4165357142857142  2.653
-1.84655  5.983
-1.8029214285714286  11.48
4.4511  7.184
8.996342857142858  5.299
2.5876357142857143  4.645
8.932764285714285  13.014
6.464542857142857  8.254
1.7791142857142856  7.396
2.928257142857143  8.856
0.8564071428571429  4.941
0.1828357142857143  6.851
9.379364285714287  7.856
2.6689642857142855  12.282
9.23045  8.527
5.818692857142857  6.594
4.722271428571429  6.343
-2.3813857142857144  3.412
9.600307142857142  5.864
5.903435714285714  8.164
-0.40276428571428574  6.818
1.9069  9.538
5.133500000000001  7.714
1.0297857142857143  5.593
9.447607142857143  12.245
11.500157142857143  11.667
0.1502642857142857  12.111
9.16635  12.11
3.4736357142857144  7.722
-0.7431928571428571  4.762
-0.41842142857142856  5.68
4.287314285714286  8.853
7.8190928571428575  6.955
-0.8144357142857143  14.86
12.428721428571428  5.908
4.4529  10.156
10.745457142857143  4.851
7.257642857142858  10.826
7.192442857142857  5.941
1.4744857142857142  13.609
4.2369642857142855  5.444
6.6955  8.381
5.589014285714286  14.341
23.01494285714286  13.584
3.2275642857142857  4.795
4.932021428571428  14.247
9.047621428571428  10.213
1.443107142857143  5.906
2.0636285714285716  3.463
17.583542857142856  8.76
-0.6338928571428571  7.431
9.404385714285715  9.539
5.085742857142857  5.82
5.251657142857143  14.714
8.343185714285715  9.467
3.903892857142857  5.1
-0.6337499999999999  2.431
0.8488785714285715  5.192
15.832978571428573  7.867
6.048478571428571  9.663
-2.0481857142857143  4.097
-0.08355714285714286  5.864
1.8948428571428573  9.945
2.9811785714285715  7.009
10.437785714285715  9.044
8.819571428571429  14.22
-1.0109714285714286  4.758
-0.21312857142857144  14.021
2.8739500000000002  7.954
2.309692857142857  8.08
4.7423  5.26
2.024585714285714  15.153
7.591450000000001  7.053
6.343507142857143  5.443
24.270799999999998  14.054
-0.8794  4.837
6.057185714285714  8.542
7.070578571428571  6.936
0.29497142857142855  7.913
-0.9758285714285715  4.046
14.322257142857143  9.638
-2.6201357142857145  4.936
10.265357142857143  11.786
-0.5628214285714286  2.271
7.083335714285714  13.92
3.061528571428571  10.537
5.748514285714286  7.614
-1.80415  3.108
4.982557142857143  6.084
-0.08909285714285715  3.43
2.0229357142857145  10.778
-0.3142214285714286  3.557
3.072907142857143  6.883
-0.9203857142857144  13.195
6.259971428571428  14.01
0.5975071428571428  4.841
5.7833499999999995  7.181
10.288985714285715  12.119
5.028164285714285  12.842
-2.06775  3.976
-0.7513785714285715  3.785
-0.8237071428571429  3.428
6.356864285714286  9.06
-2.1926571428571426  2.269
3.447792857142857  9.464
15.778878571428573  8.027
-0.9129428571428572  5.017
5.9897285714285715  7.154
14.439364285714285  7.665
5.5628714285714285  8.024
0.6539428571428572  7.54
-1.8815142857142855  5.226
5.415935714285714  10.029
-1.2898285714285713  8.578
7.17375  4.219
4.041457142857142  9.067
-1.1464999999999999  5.021
10.2293  10.063
2.535592857142857  6.101
6.6021857142857145  10.697
-0.9267428571428571  14.996
1.7370285714285714  13.263
9.846321428571429  8.674
2.014478571428571  13.515
2.8749142857142855  4.261
8.136678571428572  4.81
3.563842857142857  12.35
5.7442  4.905
-0.6352285714285715  7.21
8.457392857142858  7.118
3.6724214285714285  4.203
7.2000714285714285  12.676
8.271742857142858  10.562
7.636935714285714  8.409
5.470892857142857  11.417
1.6967  16.045
4.397114285714285  10.161
-1.5673642857142858  4.08
0.48119999999999996  6.811
-1.6602428571428571  4.468
11.703642857142857  10.029
4.597314285714286  6.251
1.1436785714285715  3.146
8.523535714285714  12.053
-0.4437357142857143  13.906
8.295242857142858  5.338
6.340478571428572  6.102
9.260628571428573  7.246
13.808435714285714  8.461
16.858435714285715  8.406
-2.648542857142857  2.714
8.145221428571428  9.071
9.378407142857144  9.78
10.422964285714285  8.862
3.8007642857142856  7.467
11.927364285714285  11.528
3.5604714285714287  11.232
6.078385714285715  5.74
3.4945857142857144  12.024
8.397578571428571  14.874
-1.21405  6.191
0.4079357142857143  3.51
-1.15965  3.125
4.814014285714285  11.462
0.7865  6.784
2.3791  5.567
10.342114285714285  13.084
-1.5914214285714285  4.586
2.7845714285714283  7.798
7.8256428571428565  10.074
2.6740214285714288  5.666
-0.7507071428571429  11.854
10.506335714285713  8.469
1.4354285714285715  4.806
6.346578571428571  7.157
5.745928571428571  8.412
-0.6243642857142857  8.184
6.662828571428572  6.475
2.4874714285714283  5.169
10.594935714285715  8.335
2.5359357142857144  11.883
-1.7894642857142857  16.333
5.75225  8.148
8.705142857142857  6.418
7.666314285714287  7.319
20.101242857142857  11.35
-0.9649071428571427  5.359
2.6235142857142857  7.315
5.225635714285715  5.255
2.4173642857142856  15.834
2.58065  6.477
1.3517928571428572  5.339
5.742278571428571  5.646
2.0312785714285715  5.886
7.933378571428571  9.464
-2.914614285714286  1.62
6.773678571428571  13.874
9.982878571428571  6.122
7.098771428571428  6.012
12.49612142857143  7.118
2.347585714285714  4.941
3.3000785714285716  3.951
2.84365  5.605
-1.47355  4.477
-1.1595428571428572  4.674
-0.5283785714285715  4.716
0.54205  9.552
10.003400000000001  6.906
4.37855  3.8
13.039964285714285  13.53
2.541614285714286  10.44
-0.07677142857142856  4.87
3.813835714285714  6.458
7.898878571428572  6.152
3.6737714285714285  12.265
6.905335714285714  8.238
5.1319357142857145  7.679
7.362392857142856  8.638
-2.0581857142857145  7.136
6.6874714285714285  6.427
14.144942857142857  8.69
4.029092857142857  11.451
7.864078571428571  8.062
4.238264285714285  6.274
-0.6411214285714286  2.786
-2.9709214285714283  2.945
-0.64815  6.653
2.1664285714285714  5.347
2.030942857142857  9.328
0.34815714285714283  15.099
4.320321428571429  7.847
4.236035714285714  9.752
4.540107142857143  6.195
0.5566571428571429  3.472
11.048685714285714  11.726
5.332599999999999  8.113
2.4068714285714283  4.773
14.96205  13.53
-2.7087214285714287  4.723
1.2590285714285716  6.097
3.706657142857143  5.367
5.912142857142857  13.803
4.334585714285714  8.5
6.577385714285714  10.564
1.4058428571428572  5.498
3.384892857142857  5.354
4.053342857142857  11.523
0.12076428571428571  9.881
2.1198357142857143  6.598
4.289078571428571  8.575
4.6466  5.463
3.231414285714286  6.627
6.595921428571429  8.811
19.261614285714288  10.55
1.5224214285714286  5.672
8.352785714285716  6.275
3.944214285714286  11.63
1.6387857142857143  4.874
1.8208214285714286  7.168
11.844957142857144  8.453
8.25152857142857  11.287
-0.10627857142857143  6.15
4.0736357142857145  9.763
0.0883357142857143  4.835
-1.1065857142857143  14.201
4.199435714285714  4.596
1.8083714285714285  13.664
2.2102285714285714  8.876
4.51315  4.392
7.277892857142857  7.132
-2.2348714285714286  5.118
-1.6363142857142858  6.16
5.016385714285714  9.983
-2.663064285714286  2.039
3.1552214285714286  8.474
6.368371428571429  9.301
1.6047214285714286  7.699
0.02403571428571429  3.631
6.803914285714286  7.597
-1.6649  15.119
3.8060071428571427  7.856
5.326321428571428  7.059
6.558221428571429  8.97
6.2928500000000005  8.215
3.3079714285714283  2.89
0.3539928571428571  7.96
-0.9349428571428571  6.101
3.44235  8.249
4.775442857142857  11.711
6.300478571428571  14.573
0.43141428571428575  3.7
7.496535714285715  10.884
8.148228571428572  6.9
2.6993142857142858  9.417
2.94625  8.662
9.185157142857143  6.173
-1.0628785714285713  6.099
7.2151499999999995  7.927
3.8639785714285715  7.155
0.3829785714285714  4.487
6.449571428571429  5.878
2.1439642857142855  6.667
0.9582071428571428  4.858
4.204671428571428  11.983
-0.7740857142857143  6.252
7.909835714285714  10.152
3.106157142857143  5.828
9.528964285714286  5.126
7.357057142857143  12.993
0.1395357142857143  6.145
1.0412428571428571  4.372
2.765542857142857  16.318
-0.12544285714285716  6.84
-2.1295714285714284  4.76
1.9965928571428573  7.478
-0.7807071428571429  13.613
1.7957642857142857  14.787
-0.7033499999999999  2.623
2.0613214285714285  5.473
5.811764285714286  12.487
-0.6167571428571429  4.658
2.4251071428571427  7.421
2.7851285714285714  4.14
-2.138664285714286  3.088
2.905471428571429  2.522
-2.984092857142857  4.386
6.626885714285715  8.154
-1.1663428571428571  9.167
-1.7465142857142857  5.006
-2.786785714285714  1.778
1.0002857142857142  6.204
0.5323928571428571  4.87
7.159935714285714  11.911
9.201085714285714  6.931
-1.5554285714285714  5.423
3.087757142857143  5.719
1.049907142857143  6.12
4.21  5.54
6.519257142857143  7.908
11.167442857142857  13.801
6.9401214285714286  9.151
-0.6231928571428571  2.414
2.1489785714285716  4.051
1.8635142857142857  6.775
7.947007142857142  6.061
8.194107142857142  7.59
3.6716  15.182
0.4695785714285714  2.68
-2.255842857142857  3.452
4.306592857142857  10.256
14.40722857142857  9.631
0.5214428571428571  10.073
1.853192857142857  12.124
2.018335714285714  4.236
8.49832142857143  9.088
2.5235285714285713  4.143
0.6425571428571428  9.459
0.9797499999999999  9.322
-2.120407142857143  5.354
4.386714285714286  6.505
-1.4071142857142858  3.516
-1.9650714285714286  7.162
-0.21360714285714286  4.903
1.4584357142857143  5.78
0.33925  3.291
1.4158  11.834
0.5694642857142856  14.793
11.827757142857143  8.446
3.4702142857142855  4.694
8.3125  13.654
13.063307142857143  15.275
-2.3463142857142856  4.264
-0.5447928571428572  5.542
13.267714285714286  14.623
0.49635  3.207
-2.67705  10.651
9.831814285714286  11.151
6.037878571428571  8.766
8.367871428571428  9.321
-1.1955928571428571  3.373
-1.104542857142857  1.641
3.4909285714285714  14.68
2.3770571428571428  4.783
11.379128571428572  9.327
12.873078571428572  9.629
7.495435714285715  7.632
5.208842857142858  6.782
16.913214285714286  8.644
-1.4258  6.798
2.753657142857143  4.018
2.8959214285714285  8.236
-1.6864142857142859  4.856
8.860485714285716  13.84
1.955164285714286  6.282
8.634821428571428  11.58
13.566128571428571  8.695
9.385942857142856  13.233
5.106335714285714  8.265
10.981057142857143  15.709
0.5053928571428571  6.584
5.652428571428572  8.513
3.1501714285714284  4.059
2.7489714285714286  8.092
-2.7872285714285714  8.554
-2.560292857142857  4.956
2.0094857142857143  4.551
4.3676642857142856  12.725
5.991985714285715  15.174
5.065835714285714  5.162
3.1742214285714287  6.365
3.49375  3.82
4.5996  6.563
-1.0633928571428573  15.516
5.324628571428572  5.712
1.4674285714285713  4.424
1.50265  8.325
2.592407142857143  8.131
-0.9326285714285715  4.591
2.2855214285714287  14.211
8.708064285714284  13.285
2.0693714285714284  4.885
5.430771428571428  10.662
0.9727785714285714  5.553
5.032685714285715  13.354
-2.1857571428571427  5.939
1.4966285714285714  5.483
7.278471428571429  8.114
6.964964285714286  5.819
5.417992857142857  5.576
9.452171428571429  11.77
-1.5573571428571429  2.95
2.5490357142857145  4.798
-2.7630857142857144  7.638
9.271671428571429  10.594
-0.6979357142857143  5.748
3.6733214285714286  4.117
-1.7807  14.272
-2.6232571428571427  4.096
7.068785714285714  12.823
0.5248714285714285  8.286
7.995278571428571  10.285
10.447028571428572  8.386
-2.1579571428571427  4.741
3.8369999999999997  8.029
-3.4219285714285714  0.43
0.5355357142857142  4.934
3.14375  7.128
7.020478571428571  5.779
5.688807142857143  7.227
8.962678571428572  10.287
3.249285714285714  4.212
-0.5641142857142857  8.218
4.086035714285714  5.487
6.532707142857142  8.312
2.1947642857142857  7.581
5.9363  6.33
11.525864285714286  11.069
11.301642857142857  5.354
-1.2628285714285714  6.391
4.405728571428572  15.112
7.491099999999999  9.43
2.8082285714285713  4.959
-0.34978571428571426  5.35
5.791571428571429  10.721
0.14635714285714285  6.042
6.343792857142857  12.566
3.0266285714285717  11.95
-2.8483285714285715  5.661
6.795392857142858  4.791
8.40665  8.24
6.4679714285714285  9.547
8.29495  8.059
7.9691285714285724  8.715
-1.2948285714285714  4.122
3.2088785714285715  12.417
11.065328571428571  8.745
4.673100000000001  10.483
9.71185  7.846
5.971857142857142  6.717
-1.4615428571428573  3.373
1.777007142857143  13.945
10.250921428571427  9.599
-2.6820500000000003  4.753
8.853178571428572  10.895
-0.23562857142857144  4.832
11.809271428571428  6.956
-1.5165071428571428  3.734
1.475857142857143  11.554
-1.2805857142857144  6.926
-2.7861571428571428  1.962
-1.1485571428571428  2.809
8.526078571428572  10.304
0.36215714285714284  15.261
12.982571428571427  12.21
4.5941785714285714  7.924
6.621814285714286  6.063
3.8565428571428577  6.001
0.77975  2.655
5.306992857142857  10.346
-0.3433  3.053
10.87365  8.388
5.233678571428571  6.96
-0.49611428571428573  7.384
-1.5844928571428571  10.09
-1.2085714285714284  4.018
4.28315  6.521
3.0306285714285717  2.896
1.670707142857143  6.827
-2.897392857142857  3.666
6.943135714285714  5.77
6.325414285714285  10.359
10.559542857142857  13.361
0.18947857142857144  3.635
4.371014285714286  11.349
16.892164285714284  8.95
3.820157142857143  14.23
4.791857142857143  9.652
4.315492857142857  3.246
-2.3601428571428573  2.111
5.901621428571429  9.959
9.790700000000001  7.24
17.819985714285714  6.372
4.395564285714286  6.08
9.380335714285716  9.145
7.496021428571429  8.879
-2.3599142857142854  4.625
3.169164285714286  12.45
3.5020714285714285  7.909
6.225514285714286  10.179
1.8954785714285716  4.458
3.1353857142857144  7.053
-2.108857142857143  5.327
-0.8781  6.547
4.636707142857143  8.636
-1.524792857142857  2.611
-0.1756142857142857  5.474
0.25352857142857144  4.917
12.943835714285713  12.591
0.3820642857142857  9.277
0.2674214285714286  4.068
7.426728571428571  9.08
2.198157142857143  4.977
6.57015  7.102
-2.6427642857142857  5.296
1.13985  6.02
-1.6731642857142857  7.156
4.5698928571428565  6.724
14.984449999999999  8.246
3.9249500000000004  5.543
11.5137  14.496
0.4939285714285715  8.481
12.08242857142857  11.964
-0.4683571428571428  11.292
8.087807142857143  7.418
1.2520142857142857  2.107
0.6924857142857143  12.236
4.208457142857142  7.747
7.1505857142857145  12.591
3.8200071428571434  7.419
6.016414285714286  10.107
5.378642857142857  7.503
1.5379  5.566
-2.7323214285714283  3.931
3.6344714285714286  8.408
2.2188857142857144  5.478
9.27432857142857  7.388
4.128207142857143  11.986
1.3228714285714285  2.03
8.21475  11.663
6.133242857142857  8.031
11.483371428571429  11.211
1.624742857142857  6.719
-2.1363285714285714  4.046
5.637535714285714  8.777
3.902671428571429  6.803
5.474978571428571  9.129
3.2908857142857144  4.35
-2.0041357142857144  4.739
2.7130571428571426  7.965
5.735707142857143  8.501
0.6758857142857142  9.296
12.863585714285714  8.121
2.2247357142857145  3.34
0.06037142857142857  5.128
2.664471428571429  14.106
-0.95705  8.471
-0.4133  1.713
1.7735928571428572  7.896
0.9132571428571428  3.113
-0.7193214285714286  5.863
9.569942857142857  8.955
1.7338357142857141  6.46
-0.13187857142857143  4.65
8.619314285714285  14.656
4.551214285714285  5.339
-0.6164857142857143  5.135
-2.294992857142857  5.798
8.195942857142857  12.84
7.494507142857143  10.373
5.152057142857143  13.053
2.9928642857142855  6.408
2.758  12.664
10.788271428571429  8.571
4.301385714285714  9.69
2.3137071428571425  6.667
2.043692857142857  4.96
5.090621428571429  8.171
3.5845142857142855  7.49
-2.6081714285714286  4.433
5.929678571428571  5.196
4.804028571428571  5.748
1.723957142857143  6.08
-0.99995  5.523
3.768564285714286  9.193
4.463585714285714  6.344
3.2363642857142856  10.759
2.4779714285714287  10.373
-1.3354285714285714  2.428
5.269342857142857  5.143
13.300464285714286  15.322
-1.3253214285714285  10.017
12.401985714285715  10.553
4.009557142857143  4.678
-0.3090357142857143  6.414
5.476807142857143  6.884
-1.0633642857142858  1.553
7.800692857142857  10.042
0.2449214285714286  3.101
4.1756142857142855  11.473
4.330642857142857  9.21
5.780664285714286  11.689
-0.9120357142857143  3.044
15.114864285714287  8.26
3.1855214285714286  10.312
9.486678571428572  7.63
-0.7233142857142857  6.206
4.985842857142857  7.62
1.8781499999999998  5.494
1.3646  7.186
-0.19382857142857143  3.226
1.1564071428571427  9.77
5.4394857142857145  5.852
3.3648571428571428  15.839
6.018185714285715  7.968
7.432914285714285  6.99
-0.7794500000000001  11.533
1.4222285714285714  5.294
3.6366857142857145  4.385
11.88972857142857  7.031
1.2871071428571428  4.769
3.8040857142857143  4.696
13.921885714285715  13.657
13.000285714285715  13.512
6.503564285714286  8.741
2.0398571428571426  2.286
9.678957142857143  7.852
-0.24475714285714284  4.838
3.9393  7.38
-1.7025571428571429  5.468
5.422192857142857  10.001
-0.7114142857142857  4.209
0.8067428571428572  3.525
-1.6231928571428573  4.407
-2.511285714285714  2.337
0.9074142857142857  3.416
8.248585714285714  9.945
7.1208285714285715  7.659
0.8142142857142857  4.894
-1.4139142857142857  2.79
8.143021428571428  13.518
3.402007142857143  5.868
0.18272857142857143  8.9
3.5702785714285716  7.185
-2.0726142857142857  5.613
1.529642857142857  4.421
10.377878571428571  9.957
8.556128571428571  9.21
9.714964285714286  6.026
19.319721428571427  9.528
11.451685714285714  9.3
3.940757142857143  8.161
5.709528571428571  7.159
-2.757857142857143  5.074
-2.1580357142857145  7.787
7.918992857142858  6.986
1.7302714285714285  3.939
0.24607142857142858  2.312
-2.9797214285714286  2.176
7.4868999999999994  6.045
1.0093071428571427  7.414
-1.1925571428571429  3.634
6.042292857142858  12.472
3.4644857142857144  6.421
3.6930500000000004  9.565
15.471764285714286  8.709
2.5753285714285714  4.872
-2.7512357142857145  4.726
8.248207142857144  6.193
5.248442857142858  7.101
-1.2534928571428572  7.46
8.463735714285715  9.896
2.7587785714285715  4.625
5.712957142857142  4.756
3.1899357142857143  3.756
5.103728571428571  6.725
-0.12248571428571428  7.905
0.6268714285714285  4.095
13.20805  8.78
7.147614285714286  3.734
-0.6282857142857142  9.64
14.978885714285713  14.52
2.8209714285714282  7.433
8.349292857142858  7.148
-0.16918571428571427  5.259
8.484  9.504
2.2937214285714282  2.459
6.109442857142857  10.694
4.419435714285714  6.859
-2.1514  4.842
3.7989357142857143  11.044
3.0815642857142858  6.147
13.486807142857144  8.05
8.27507857142857  7.587
8.81405  7.671
4.729457142857143  8.025
1.3505642857142857  3.786
-2.9606928571428575  4.45
-0.5176214285714286  4.434
2.1603142857142856  9.263
-2.624  3.313
8.005707142857142  6.289
10.329185714285714  8.988
0.07153571428571429  8.931
-0.49310000000000004  2.388
9.312992857142858  6.934
6.106342857142858  5.58
4.302392857142857  7.272
4.097092857142857  9.67
0.7975428571428572  8.643
7.040850000000001  10.399
0.4281142857142857  7.301
13.507021428571429  7.903
3.1139  8.746
5.715142857142857  5.584
1.2019071428571428  5.196
1.3944571428571428  5.519
5.724778571428572  11.565
-0.1897714285714286  7.429
3.2724499999999996  7.269
-2.0974000000000004  5.283
4.660642857142857  5.78
-0.26914285714285713  4.091
5.1402214285714285  8.732
6.926  13.75
10.11055  5.553
1.0494642857142857  5.266
1.8970928571428574  7.613
13.369371428571428  11.301
-1.176942857142857  4.211
-0.8599571428571429  3.47
0.5493  14.479
9.028621428571428  8.176
6.971228571428571  8.056
-2.484442857142857  5.41
10.632792857142856  8.232
5.7076714285714285  15.751
2.55005  9.379
10.712971428571429  6.433
7.025364285714286  7.412
0.7684571428571428  3.382
4.1338928571428575  5.853
7.42895  14.556
5.566014285714285  7.391
2.6283714285714286  7.407
2.8643785714285714  6.48
14.493371428571427  8.212
6.1842  7.238
1.157492857142857  6.991
6.3008999999999995  5.019
-1.3903214285714287  12.877
2.1795571428571425  8.516
13.312128571428572  5.421
1.9477785714285716  6.958
12.235335714285714  11.778
0.12280714285714286  9.494
-1.7053  5.15
-2.141292857142857  3.862
8.986064285714285  15.141
11.15125  8.749
1.481607142857143  4.887
4.220935714285715  7.881
0.2756214285714286  6.136
-1.09155  11.85
4.743557142857142  7.26
0.4488357142857143  3.241
-2.3622285714285716  4.468
11.173364285714285  9.324
6.961314285714285  9.822
9.417507142857144  6.744
-0.5877285714285714  9.041
7.6210642857142865  7.255
0.06407857142857143  5.091
7.468164285714285  5.45
1.0798785714285715  4.424
7.633628571428572  8.347
9.364264285714286  5.745
3.5662142857142856  8.017
3.7414571428571426  7.301
7.901785714285714  10.584
1.2211928571428572  10.18
6.117178571428571  6.314
1.3340285714285716  5.364
5.901585714285714  11.588
4.8247  7.453
4.144742857142857  5.27
8.376864285714285  6.334
11.571814285714286  8.346
-1.5681285714285715  6.212
6.853542857142857  7.874
2.756628571428571  5.114
7.564342857142857  6.802
3.4636142857142858  7.586
0.7086142857142858  4.028
-1.4432500000000001  5.969
5.933407142857143  6.719
0.27164285714285713  5.401
-0.92775  6.219
7.789578571428571  7.235
3.9570214285714282  4.358
-2.8692285714285717  8.159
-1.200792857142857  13.352
-0.46605  4.44
5.089957142857143  5.151
19.745478571428574  11.882
1.8532642857142856  9.793
10.71625  8.373
2.989114285714286  5.866
-1.42785  4.044
-0.14927142857142858  5.184
9.328935714285715  12.03
3.741592857142857  6.31
6.620257142857143  5.877
-1.0296714285714286  5.919
13.1254  9.269
3.4974857142857143  5.103
0.7731642857142856  8.508
3.136221428571429  4.46
-0.46956428571428577  8.298
-2.343785714285714  5.313
3.2831714285714284  7.565
11.451942857142857  6.894
0.8727999999999999  10.606
12.111685714285715  10.657
0.9557285714285714  4.162
9.87595  6.213
-0.6712857142857143  3.863
3.5044642857142856  9.251
8.064364285714285  9.5
-0.7035  4.003
7.353000000000001  14.222
10.786207142857142  5.532
4.635535714285714  2.992
5.122307142857143  12.236
6.007585714285715  10.221
-1.40085  12.407
8.807492857142856  8.977
6.1498928571428575  9.837
-0.7514071428571428  4.515
2.400842857142857  8.175
11.135821428571429  11.854
6.985707142857143  4.665
4.956157142857142  6.027
-1.9910500000000002  5.365
3.3844714285714286  7.255
3.836535714285714  7.677
1.70065  5.948
2.112042857142857  6.066
11.286728571428572  6.561
4.154278571428572  7.647
5.29875  7.837
0.7662714285714286  3.233
5.3313  5.394
8.131557142857142  13.341
-2.1383  10.075
0.24079285714285714  7.126
1.92755  6.902
3.524285714285714  13.1
-1.6624785714285715  4.778
4.3484  6.771
3.634357142857143  6.001
0.7316571428571429  5.968
8.665464285714286  6.275
10.460049999999999  13.78
14.257157142857142  11.295
9.963007142857142  6.46
0.7727999999999999  5.583
-0.5051142857142856  5.395
3.7981285714285717  5.702
-2.091  8.563
7.420307142857143  5.359
4.588842857142857  5.15
18.109635714285716  9.389
6.353264285714285  7.436
4.963242857142857  8.828
1.6483  6.677
-1.4452500000000001  3.81
3.9164785714285717  5.794
2.369257142857143  4.858
8.306071428571428  15.551
-0.11559285714285714  6.192
3.4047214285714285  12.379
10.352964285714286  8.165
-2.1198428571428574  3.355
4.93265  4.835
5.972228571428571  9.093
1.15415  5.155
-1.0786214285714286  3.986
6.24085  14.283
2.2250571428571426  7.408
-0.5867785714285715  4.449
11.529007142857143  8.949
7.6436  12.615
1.5856714285714286  4.455
4.976121428571429  7.219
5.164435714285714  12.638
7.190442857142857  6.891
4.225957142857143  9.483
11.136878571428571  8.014
7.672835714285713  7.419
10.3306  6.351
-0.10912857142857144  3.46
0.07440714285714285  6.834
6.321342857142858  8.401
1.1068928571428571  11.294
-0.6832571428571429  11.059
2.6481142857142856  4.857
-2.9048499999999997  4.139
2.968585714285714  5.899
1.5271857142857144  13.845
1.6969  3.52
2.957042857142857  2.363
-2.7561  3.318
-1.5452000000000001  5.732
3.67925  6.598
11.599214285714286  13.749
-2.8240214285714287  4.41
1.568207142857143  3.345
0.6974642857142856  5.671
2.852864285714286  4.452
1.7756857142857143  6.686
5.418414285714285  5.505
3.4163428571428573  5.702
-0.8923142857142857  5.739
4.9630214285714285  5.851
3.9573642857142852  5.063
2.5945428571428573  7.109
2.4475214285714286  5.864
7.4851  8.699
0.17275714285714286  6.67
6.382157142857142  8.314
4.384592857142857  11.027
-2.3740857142857146  4.464
2.0504785714285716  6.16
-2.733307142857143  4.844
1.1909  7.795
-2.3  11.179
3.876814285714286  10.135
0.4466928571428571  6.563
15.349192857142858  8.567
2.0406857142857144  9.54
13.362607142857144  6.761
7.709264285714286  7.471
0.3404285714285714  5.228
5.488557142857143  9.2
-0.5498928571428572  4.272
4.3639  5.101
-2.9575  3.078
3.301471428571429  7.847
6.895178571428572  14.601
4.161364285714286  6.144
11.049378571428571  4.856
0.2962142857142857  3.579
0.4247142857142857  1.96
1.11215  7.803
3.4913785714285717  15.401
1.6886714285714284  15.889
9.266842857142857  9.67
-2.7403857142857144  4.389
-1.1935785714285714  12.398
5.359114285714285  10.859
4.060607142857143  6.248
4.146971428571429  16.151
-0.9566285714285714  2.4
7.331085714285715  7.794
-1.748614285714286  5.657
-3.1842  2.856
-1.3819642857142858  4.468
-0.37457142857142856  6.257
3.0001357142857144  4.187
7.4908785714285715  8.139
12.474735714285714  10.849
-2.7282214285714286  15.546
-1.5460214285714287  2.716
3.069157142857143  8.566
5.633642857142857  6.351
3.1822142857142857  5.237
4.2747714285714284  11.613
2.9151857142857143  5.131
10.409942857142857  13.739
14.22327857142857  15.702
3.06665  6.678
3.143814285714286  7.048
4.731921428571429  13.807
-1.9484357142857143  4.534
1.6939214285714286  5.199
7.433107142857143  7.898
6.249607142857143  11.397
3.7678  9.941
2.6250857142857145  9.155
-2.504257142857143  3.116
-1.7513214285714287  3.484
10.084950000000001  9.142
13.015528571428572  9.426
1.593557142857143  8.272
0.6712142857142857  3.227
4.087585714285714  9.774
6.882507142857143  7.242
15.950585714285713  11.47
2.0635214285714283  7.808
11.317542857142856  10.44
6.368792857142857  13.596
1.5849142857142857  4.29
2.9591857142857143  4.531
15.858007142857144  9.686
3.572164285714286  2.942
3.329307142857143  4.264
3.243664285714286  4.488
-1.0263142857142857  3.9
12.376107142857142  8.04
0.27963571428571427  6.4
8.226457142857143  5.447
9.560642857142858  10.014
0.12512857142857142  4.831
4.8055642857142855  3.976
-1.5384  1.998
9.818414285714285  8.709
0.24144999999999997  1.985
0.13269999999999998  1.427
2.784828571428571  3.557
-1.784342857142857  10.908
12.147678571428571  8.916
-2.2076714285714285  7.389
10.406085714285714  9.742
7.880321428571428  13.535
8.03607857142857  6.798
4.254357142857143  9.702
2.479271428571429  7.725
8.832992857142857  9.102
-0.9311071428571428  4.091
2.920464285714286  5.867
-2.0819  4.758
-1.0484214285714286  5.411
4.3948  8.134
3.962785714285714  4.963
5.093221428571429  11.617
6.581107142857143  9.033
5.089328571428571  10.947
3.8203642857142857  5.14
0.7768714285714285  6.888
-0.03125  3.4
0.6152642857142857  4.723
-1.115557142857143  3.883
7.830557142857143  12.754
9.918678571428572  8.635
0.8643785714285714  2.466
5.753992857142857  7.479
-1.471407142857143  9.019
-2.5400642857142857  5.564
7.864835714285714  7.569
3.4047214285714285  9.757
0.3556642857142857  8.688
9.915471428571427  5.116
6.844728571428571  6.416
1.9143000000000001  6.477
3.6063214285714285  5.28
7.694599999999999  7.442
6.080342857142857  5.611
5.799535714285714  6.99
7.784921428571428  10.654
8.875649999999998  7.596
12.099192857142857  11.078
5.997042857142858  7.908
13.762578571428572  14.914
-0.6114142857142857  7.663
11.423964285714286  8.575
4.1667  8.505
5.522085714285714  7.899
3.36  7.527
3.828728571428572  14.431
5.3536785714285715  5.4
13.475342857142858  10.822
2.3917  6.63
-1.8675285714285714  14.702
0.36486428571428575  6.247
2.1317  5.951
0.21149285714285715  4.902
2.446307142857143  4.523
3.4523642857142858  4.56
17.406642857142856  10.99
0.017721428571428572  3.284
10.85665  7.26
1.370442857142857  7.004
-0.8246  5.723
10.386092857142858  7.184
2.73975  7.176
0.39359285714285713  12.615
5.964485714285715  3.494
0.6203928571428572  9.776
1.5180357142857144  5.432
4.872421428571428  10.66
3.6910499999999997  11.261
5.615578571428571  13.244
-2.394007142857143  4.649
4.843964285714286  6.942
6.772942857142857  6.466
6.6665214285714285  5.194
8.695842857142857  7.221
-2.046807142857143  6.693
7.966371428571428  6.115
0.4302285714285714  4.952
3.2493499999999997  15.001
0.8734357142857143  7.767
4.783785714285714  4.291
-0.18942857142857142  3.131
-1.8658714285714284  4.975
0.40872142857142857  4.825
-2.842764285714286  3.378
-1.6248  3.521
-2.5615  1.825
-0.14425  3.307
6.273285714285715  5.239
2.3946285714285716  11.387
2.887657142857143  5.489
10.880085714285714  8.367
12.623614285714286  6.711
-0.6593  6.065
4.671678571428571  6.376
-1.3016357142857145  6.914
-0.8610000000000001  3.293
2.97885  2.888
14.025992857142857  9.248
-0.6496285714285713  4.186
2.3718857142857144  4.828
-0.5276285714285714  13.43
10.514028571428572  7.673
2.1948857142857143  11.91
9.908514285714286  7.831
4.3201285714285715  14.397
1.1367428571428573  5.003
4.616978571428571  7.893
3.8607714285714287  4.173
4.401435714285714  11.097
2.0373428571428573  6.929
7.7189  12.513
16.501414285714286  8.999
-1.2192714285714286  3.679
4.79525  11.479
-0.5249428571428572  7.851
-2.237078571428571  1.425
-1.0957714285714284  10.679
-1.4112928571428571  4.025
15.480457142857144  7.783
7.6593857142857145  14.811
5.107278571428571  7.619
4.733092857142857  12.013
0.7442928571428571  4.971
-0.9249499999999999  6.308
-1.0525857142857142  1.831
3.4570714285714286  4.976
2.351657142857143  6.568
6.075621428571428  5.932
1.8411714285714287  12.809
1.2050357142857144  3.195
-0.38525000000000004  4.228
2.903892857142857  3.707
-2.1467857142857145  4.431
3.3059714285714286  7.727
-1.0798714285714286  5.81
3.2728285714285716  5.899
3.564985714285714  8.082
-0.06818571428571428  3.533
-2.913742857142857  12.789
9.169457142857143  10.056
2.2703857142857142  5.034
5.3005571428571425  7.673
3.17125  6.073
4.6107000000000005  8.119
17.18215  9.049
4.983364285714286  5.762
2.7747928571428573  10.712
1.7146857142857144  12.435
13.225857142857143  6.216
15.262742857142857  14.528
2.4422571428571427  3.668
4.268521428571428  7.459
0.4609857142857143  4.581
2.2227357142857143  8.274
0.44839285714285715  6.431
6.317435714285715  7.267
4.745335714285714  6.49
-0.9709142857142857  11.572
2.5037499999999997  3.817
-1.7870642857142858  4.387
-0.09666428571428572  4.168
-0.2922214285714286  4.843
-1.4494142857142858  3.656
-1.8015  3.699
14.299085714285715  10.511
-1.3011428571428572  14.808
2.175207142857143  14.987
3.359421428571429  8.006
1.5840785714285712  6.517
3.6790214285714287  8.137
-3.0104285714285712  5.562
-0.40463571428571427  3.05
3.7774357142857142  5.458
4.530728571428572  12.949
1.3010214285714286  6.29
-1.6353785714285713  4.437
-2.0596714285714284  3.587
2.928992857142857  11.504
3.2267642857142858  5.803
2.8622071428571427  9.841
2.4867714285714286  12.396
9.223821428571428  13.493
4.986435714285714  4.815
5.300121428571429  11.011
-1.671692857142857  2.182
-1.22485  8.531
13.817014285714286  12.843
4.825214285714286  10.471
8.373099999999999  6.419
-3.159557142857143  2.817
5.81925  10.707
-1.7783571428571427  3.186
-2.84945  3.971
3.7811785714285713  8.151
1.9876714285714285  8.704
4.306642857142857  7.379
2.40065  7.883
9.648407142857144  8.265
-2.0842571428571426  2.47
-0.17042142857142858  11.912
7.697100000000001  7.83
-2.891514285714286  3.617
-0.7894  4.973
2.150628571428572  5.475
3.3592357142857145  8.846
4.5729  6.719
0.43675714285714284  2.595
11.857685714285715  13.732
2.7858071428571427  7.298
-2.6368428571428573  4.292
-1.3076071428571427  1.714
1.3253071428571428  6.261
8.973992857142857  12.848
5.550007142857143  7.668
2.676764285714286  5.551
-1.1124214285714287  4.348
-2.145885714285714  12.953
-0.48835  4.08
-0.32970714285714287  3.955
-2.154207142857143  3.237
-0.47265000000000007  3.42
4.914914285714286  7.581
-2.786492857142857  3.073
-1.2076285714285715  11.593
8.183964285714287  7.052
3.0589142857142857  11.802
27.454292857142857  13.511
6.084935714285714  4.805
3.885421428571428  9.083
-0.8922285714285715  6.591
1.3236571428571429  5.929
-0.7095857142857143  3.63
3.046407142857143  7.241
-0.08697142857142857  2.716
4.383878571428572  4.494
1.953935714285714  5.304
6.504664285714286  5.464
0.14017142857142856  13.204
4.453421428571429  11.465
-0.18427857142857143  2.489
5.498335714285715  5.24
-2.0409357142857143  2.854
4.314707142857142  5.415
1.288692857142857  10.123
6.012542857142857  11.305
8.047592857142858  5.535
0.29742857142857143  4.972
9.640514285714286  9.07
4.892592857142857  8.493
7.241364285714286  8.332
-2.8375857142857144  3.405
8.526764285714286  6.098
2.24365  11.333
6.8222  6.853
-0.5933142857142857  4.905
5.7523285714285715  6.299
6.819085714285714  7.838
1.6272  4.834
0.6231928571428571  12.58
3.1983642857142858  2.934
6.848242857142857  8.208
11.173428571428571  11.112
9.15535  5.563
4.434785714285714  5.41
13.073785714285714  9.059
5.689778571428572  6.793
1.1694928571428573  15.678
6.007542857142857  12.786
-1.3272142857142857  4.369
9.075657142857144  7.509
5.869857142857143  10.541
3.8813357142857137  12.757
-0.5205642857142857  5.796
-0.04656428571428572  3.937
-1.8943571428571426  6.412
0.6973  4.372
6.250057142857143  6.918
4.8073999999999995  6.119
4.5263  10.198
6.211721428571428  4.364
2.381185714285714  3.39
-2.3531  2.61
1.4364857142857144  5.843
4.193692857142857  7.933
-0.0655  15.625
-0.15741428571428573  6.655
9.912928571428571  10.305
4.9348785714285714  4.652
12.482514285714284  7.862
5.7930214285714285  10.214
3.5128285714285714  6.488
3.5291  9.566
-1.6739928571428573  5.076
8.787092857142857  8.738
3.17375  4.825
-1.5187285714285714  4.849
7.322257142857143  6.291
7.429214285714285  7.395
5.62915  6.125
1.5628857142857142  13.073
5.168964285714286  6.392
0.5864071428571428  7.682
3.019814285714286  8.724
-0.33480714285714286  10.414
-0.12802857142857144  5.375
7.740864285714285  14.708
17.52412142857143  11.57
2.5836  6.827
8.511121428571428  8.554
-0.7810357142857143  2.59
1.4272  4.578
6.285871428571429  8.465
0.07842857142857143  4.979
11.595042857142857  7.504
2.2189  5.411
7.822457142857143  10.935
-0.2945785714285714  12.578
3.875957142857143  5.166
5.595221428571429  6.672
6.4596285714285715  9.119
5.20525  9.545
6.152585714285714  8.865
-2.324335714285714  11.319
-2.0106428571428574  3.034
4.085692857142857  12.721
10.746107142857142  15.266
17.075542857142857  12.57
6.2843  8.87
2.6712571428571428  7.109
4.668842857142858  11.295
7.372507142857144  12.231
1.0734642857142858  5.674
0.10122857142857143  14.23
1.8237642857142857  6.544
1.5185642857142856  6.032
10.710021428571428  7.658
1.9005785714285715  6.7
1.7455999999999998  6.148
8.093507142857142  7.117
1.0633071428571428  13.638
-0.3485  4.67
-0.14434285714285713  7.828
8.019314285714286  10.19
0.30635  5.081
0.63425  4.518
4.231057142857143  7.398
1.03605  4.575
0.6954928571428571  5.574
0.6187142857142858  8.887
-1.2265571428571427  2.593
-0.42287857142857144  4.086
7.446257142857144  8.494
0.8370357142857143  12.139
5.561714285714285  14.141
12.68297857142857  7.262
5.638814285714285  6.263
-0.12437142857142856  6.398
-1.3297071428571428  2.893
2.4898285714285717  4.241
4.709992857142857  6.602
6.064878571428571  6.926
-0.3320071428571429  9.586
-2.1897571428571427  5.897
4.459128571428572  8.874
-2.7733142857142856  4.172
10.003564285714285  7.534
-0.7758357142857143  1.657
3.4259  5.174
3.0452357142857145  15.238
-2.7571642857142855  3.705
2.996807142857143  14.615
1.4002428571428571  4.313
9.01215  6.262
5.023035714285714  8.962
1.2638857142857143  7.181
1.5395214285714285  12.967
2.3652285714285717  3.634
1.8777214285714283  10.489
3.308392857142857  6.019
3.3865357142857144  6.66
-1.2283071428571428  5.186
7.494342857142858  7.954
0.9764071428571429  4.014
-0.9661428571428571  7.166
1.7322499999999998  3.964
2.5776357142857145  7.154
6.774364285714285  5.633
4.159792857142857  8.136
2.7470785714285717  3.674
-1.59555  3.451
2.2705214285714286  7.517
7.348114285714287  9.594
0.8453642857142857  4.963
5.117542857142857  4.864
1.5177285714285713  7.881
21.045585714285714  10.071
3.5435642857142855  8.004
7.630807142857144  9.562
5.222842857142857  6.044
0.3291428571428571  15.758
11.14792142857143  12.725
3.138514285714286  14.356
5.931907142857143  10.392
-1.7435785714285714  4.349
7.523835714285714  8.158
7.888435714285715  6.734
1.9053714285714287  13.719
11.89327857142857  8.341
7.005085714285714  12.395
10.342778571428571  8.627
-2.7728  4.572
0.45904999999999996  6.013
6.305607142857142  4.748
6.224942857142857  6.672
7.714192857142858  15.453
3.3236285714285714  4.273
-1.1612428571428572  2.808
3.487592857142857  12.518
-0.32677142857142855  2.692
-1.3176571428571429  6.112
5.28085  7.939
6.656792857142857  8.288
7.291757142857143  11.984
3.9420285714285717  5.616
-1.4556071428571429  4.027
-2.364607142857143  2.732
-0.23055714285714285  9.464
6.3816500000000005  8.835
3.319057142857143  5.597
8.057292857142857  12.699
8.913707142857143  7.81
6.581964285714286  4.847
7.241371428571429  6.402
2.826014285714286  13.246
0.6123214285714286  4.509
6.7114714285714285  5.678
8.533835714285715  5.916
-0.6554428571428571  14.207
-2.089407142857143  13.707
0.8644000000000001  7.067
0.15147142857142856  2.942
7.204928571428572  6.971
3.1736785714285713  6.004
6.816771428571428  7.238
-1.7556142857142858  4.462
0.20756428571428573  12.075
2.40355  4.362
4.6922  9.454
14.2155  7.551
-2.1109785714285714  15.4
-2.447657142857143  3.045
6.572207142857143  7.13
2.529742857142857  7.219
-0.7946642857142857  4.063
7.917857142857143  8.492
-1.4408785714285715  6.482
-1.3345928571428571  13.246
0.28971428571428576  6.325
2.719757142857143  7.013
2.41815  5.541
-2.4935357142857146  0.805
2.112  8.447
4.209507142857143  4.819
-1.4540285714285714  4.791
8.251021428571429  10.745
-0.8858857142857143  3.281
7.337257142857142  8.173
-1.6674214285714286  6.649
8.284457142857143  5.435
2.7610857142857146  9.511
3.6369428571428575  6.985
-1.0167214285714286  3.485
3.0491357142857143  10.668
-1.7495500000000002  4.454
-0.25889285714285715  4.603
6.225707142857143  9.562
-2.5545071428571426  2.445
3.099942857142857  6.722
6.851500000000001  11.421
1.16145  13.338
10.22712857142857  11.105
2.768521428571429  8.403
5.725507142857143  7.813
-1.3342071428571427  2.708
5.724078571428572  12.919
11.104828571428571  8.545
1.9557357142857144  6.489
-0.9201642857142858  2.84
-1.4027714285714286  5.268
7.659178571428572  7.285
4.503964285714285  5.997
3.947028571428571  8.373
9.633057142857142  14.522
-0.6887571428571428  13.495
-0.43196428571428575  3.498
3.715042857142857  6.621
0.6415571428571428  5.722
4.686214285714286  4.621
9.929507142857144  8.252
8.096228571428572  7.242
11.825442857142857  9.195
-0.84225  5.218
12.039485714285714  10.888
5.4641714285714285  7.814
4.442107142857143  8.181
5.1578928571428575  5.126
-0.7155  15.472
4.955057142857143  9.019
0.6900357142857143  6.823
4.961957142857143  5.679
1.2701071428571429  4.994
-0.8436928571428571  3.458
0.22587857142857143  13.001
-0.6924  6.763
-0.03577857142857143  5.036
1.9756  8.555
1.8831571428571428  7.907
0.4309857142857143  8.291
9.480742857142857  12.906
9.7857  5.442
7.897828571428571  10.052
5.508635714285714  7.428
5.496442857142857  9.371
-1.6410357142857144  3.629
5.388364285714285  4.796
2.764807142857143  6.437
-2.2411214285714287  4.373
-0.23766428571428574  4.919
4.8785  4.687
-1.0026285714285714  2.474
-2.13575  4.74
0.15995714285714285  7.182
1.1484785714285715  10.669
3.6295428571428574  8.897
1.0491785714285713  4.997
-0.3547642857142857  6.005
10.661785714285715  7.857
-1.5017785714285714  3.25
-2.298464285714286  11.32
9.40482857142857  9.08
-0.6400785714285715  14.305
-1.1670857142857143  7.993
-0.37392857142857144  5.483
10.479142857142856  7.706
18.87430714285714  11.097
0.12077857142857142  5.307
3.306492857142857  10.225
-0.14266428571428572  10.378
5.513428571428571  11.696
-0.35107142857142853  12.598
3.679007142857143  15.631
5.5967714285714285  12.017
5.163171428571429  4.238
12.021771428571428  9.167
1.8667857142857145  4.925
0.28842142857142855  4.533
9.291842857142857  11.445
0.3007214285714286  11.503
-0.6099285714285715  3.265
13.002807142857144  11.507
0.58395  6.195
3.954192857142857  8.641
8.040685714285713  12.496
6.863728571428571  9.393
-2.22905  2.961
-1.3458  4.937
2.574092857142857  10.111
-2.75155  4.2
5.695707142857143  9.982
-2.197  4.405
9.369864285714286  7.669
6.2354  8.414
0.8451714285714286  3.196
18.122578571428573  8.217
1.0454928571428572  6.737
6.060178571428571  4.642
4.340278571428572  8.696
15.349557142857144  12.928
-0.8905071428571429  4.402
0.4955357142857143  5.098
1.3733785714285713  5.319
3.3211  3.825
3.5022571428571427  6.683
9.818314285714287  5.313
6.980885714285714  13.325
13.398442857142857  10.657
4.9657  7.964
4.6389000000000005  6.792
-0.8824214285714286  7.432
5.301  11.944
5.305821428571429  15.413
5.155264285714286  4.337
-0.7798214285714286  5.363
2.3759214285714285  4.83
2.8723  10.324
-0.8435928571428571  7.238
4.603871428571429  5.628
1.4891071428571427  4.209
9.41092857142857  9.54
2.274507142857143  5.138
-0.6615  3.947
18.057614285714283  8.119
7.0471071428571435  11.701
6.177321428571429  8.139
13.179271428571429  8.279
13.070207142857143  10.523
1.9361214285714288  8.112
3.987457142857143  6.542
-0.9535642857142856  4.407
3.233114285714286  12.349
-1.4476142857142857  8.474
8.64255  9.289
0.7320642857142857  5.349
-2.0919499999999998  4.687
3.2774357142857142  6.394
-0.9817071428571428  5.705
1.2289357142857142  3.584
4.850992857142857  7.016
6.702342857142857  6.13
1.28665  9.706
3.100557142857143  6.459
10.808864285714286  8.386
7.76415  6.968
-0.6544  2.678
-1.5976642857142858  5.074
0.5227714285714286  12.976
0.9130785714285714  9.274
-1.4910785714285715  10.95
10.419107142857143  15.627
3.7379785714285716  5.709
5.200321428571428  9.808
7.071435714285714  11.26
-0.9684214285714287  3.944
11.908700000000001  8.103
7.694692857142858  8.624
-0.6283642857142857  5.534
3.3437214285714285  9.607
2.420142857142857  5.311
-1.350307142857143  6.177
1.962257142857143  6.154
3.26255  9.022
13.994314285714285  11.062
1.7086357142857143  15.496
1.846957142857143  11.193
7.924507142857143  7.371
-1.0579642857142857  4.905
2.6727785714285717  6.834
5.883635714285714  4.966
4.177421428571429  8.652
16.79734285714286  8.561
4.193042857142856  9.592
10.14407142857143  5.918
5.954892857142856  9.971
8.138135714285713  7.054
6.506578571428572  6.035
8.411142857142856  6.584
15.05412142857143  8.142
2.155064285714286  9.284
-2.2363642857142856  15.392
7.846385714285714  11.445
7.669778571428571  6.695
5.068621428571428  10.366
2.3203428571428573  6.762
-0.42765000000000003  12.469
-2.244378571428572  5.188
0.038392857142857145  3.193
5.9165214285714285  7.641
4.363014285714286  7.268
2.729714285714286  7.06
-0.050057142857142856  8.267
7.3412428571428565  12.157
11.007792857142856  11.761
0.2959428571428572  6.383
3.31895  5.708
8.484192857142858  5.77
6.0930928571428575  7.877
13.275935714285716  6.674
-1.8333928571428573  6.206
2.1263857142857145  9.245
2.5686642857142856  5.847
-2.321164285714286  2.44
3.536657142857143  5.038
2.9736785714285716  6.284
2.0692214285714283  7.362
9.25972142857143  9.968
10.332857142857142  6.935
3.966757142857143  6.919
-0.5790214285714286  8.083
2.704792857142857  4.173
-1.2194214285714284  7.115
-2.9121642857142853  4.866
-1.116857142857143  4.072
-0.2759785714285714  5.775
6.690064285714286  7.288
11.97607142857143  13.249
-1.404607142857143  9.761
0.7708357142857143  8.929
2.290514285714286  9.909
1.7074357142857142  6.357
2.6621857142857146  5.613
7.340335714285714  10.059
4.1996714285714285  5.655
6.269092857142857  5.128
11.352807142857143  6.535
2.678607142857143  11.323
3.6599071428571426  5.226
9.0229  6.774
2.40475  7.387
0.6618428571428572  10.14
2.685457142857143  5.632
1.277507142857143  10.428
5.516878571428572  7.973
0.14855714285714283  10.324
6.2326500000000005  7.672
6.638928571428572  5.757
9.298571428571428  9.481
13.406114285714287  13.957
7.131092857142857  6.859
0.9245428571428572  7.004
0.7264428571428572  4.478
13.841442857142857  8.669
2.9954428571428573  6.303
4.335121428571429  7.195
0.057485714285714286  5.893
-0.2986785714285714  4.899
11.352021428571428  12.07
1.8409642857142858  4.838
-0.6014642857142857  4.346
6.734914285714286  8.182
2.078407142857143  4.768
11.2331  14.842
-1.21155  3.494
5.047671428571428  6.461
8.309714285714286  6.535
6.9709  12.756
14.718692857142859  15.321
-1.8723857142857143  3.894
0.9960428571428571  8.267
1.0332928571428572  5.399
5.727557142857142  8.593
-1.5972928571428573  4.539
5.623742857142857  6.664
-2.4896  2.464
-1.3517928571428572  1.242
6.467785714285714  4.835
-1.6191142857142857  6.52
-1.4641857142857142  6.355
6.060028571428571  10.285
7.785971428571429  4.149
3.7033142857142862  3.915
-0.9268571428571428  6.61
0.9881357142857142  2.921
-0.7654000000000001  3.187
8.908285714285714  8.751
-0.34045714285714285  4.922
7.947242857142857  6.131
0.38644285714285714  3.471
-2.89455  6.281
2.078385714285714  5.378
8.837392857142856  9.113
1.5288785714285715  4.874
11.467371428571429  12.906
6.540442857142858  7.325
1.24285  7.772
4.456985714285714  12.531
1.4563785714285715  2.357
-2.0108785714285715  5.101
0.43519285714285716  7.528
-1.7050714285714286  3.451
7.2058  7.228
4.098942857142857  6.15
0.10561428571428572  5.093
3.494757142857143  5.18
0.5574142857142856  6.371
-0.6235785714285714  4.6
12.54645  10.664
3.6973  7.581
9.67975  8.07
12.176057142857141  7.66
6.531335714285714  9.567
-1.186157142857143  5.812
0.7974857142857142  4.454
5.794742857142857  15.549
1.6276357142857143  5.469
4.551685714285714  6.368
0.8539428571428572  6.261
6.0231  5.729
4.807371428571429  10.462
0.6193357142857142  4.156
-1.6691785714285714  5.183
1.3367714285714285  3.835
4.307542857142858  11.473
-1.4835357142857142  15.805
1.8956000000000002  11.006
-1.0044142857142857  4.109
3.129435714285714  3.718
12.201935714285714  5.153
3.8053857142857144  5.965
5.828385714285715  7.381
0.9336428571428572  3.528
11.146  11.216
-0.3558142857142857  10.887
-0.055671428571428566  12.878
-0.31394285714285713  10.434
-1.5536857142857141  5.391
9.13367857142857  14.088
4.056185714285714  10.515
-1.764442857142857  9.611
3.92765  4.669
5.650685714285714  10.128
5.005478571428572  11.851
-1.1451857142857143  4.464
-2.1868142857142856  6.165
1.1719214285714286  2.192
-0.5962214285714286  3.802
10.394371428571429  8.307
9.003921428571429  6.654
-1.5316  4.824
1.9792714285714286  4.747
17.31302857142857  13.018
7.5721928571428565  8.556
1.74835  8.041
-2.49015  15.106
13.496292857142857  9.501
-2.8286857142857142  6.757
5.337285714285715  6.464
16.16522857142857  9.98
-1.3826285714285715  3.522
-0.9971071428571429  5.096
12.431657142857143  7.899
-0.39124285714285717  4.812
-2.8830142857142858  2.867
-0.1601357142857143  5.575
6.192157142857143  8.898
-2.226328571428571  3.177
6.082035714285714  6.783
-2.5166857142857144  4.578
0.2720928571428572  4.806
-1.3263357142857144  11.997
10.343935714285715  8.341
2.0203928571428573  5.377
13.328864285714285  7.542
9.875885714285715  8.585
8.303842857142858  13.657
8.006549999999999  9.746
-1.3655285714285714  13.488
0.7677357142857143  5.267
1.6877642857142858  4.731
-0.5130642857142856  5.686
5.6569071428571425  7.678
1.50265  5.857
6.057071428571429  4.788
3.892228571428572  15.926
2.929807142857143  13.56
9.369292857142858  7.365
0.21517857142857144  5.205
0.6803428571428571  8.03
1.7933999999999999  5.425
-0.9757785714285715  5.269
-2.2639857142857145  3.47
11.895321428571428  7.039
-0.8160642857142857  4.514
-1.4366928571428572  4.357
7.140178571428572  6.109
2.5441785714285716  10.368
5.2061785714285715  7.259
-0.13517142857142858  4.852
0.8221071428571428  3.231
2.135664285714286  10.952
1.9884428571428572  6.015
2.8883428571428573  11.819
-2.5276071428571427  8.635
-0.9435857142857144  9.537
-0.2734642857142857  10.011
-1.6358142857142859  4.078
4.930971428571429  9.063
15.42855  8.636
7.099192857142857  8.36
6.017628571428571  7.593
0.88815  6.066
-1.9593285714285713  2.404
3.2916714285714286  12.038
2.0438714285714283  10.283
2.0498499999999997  9.561
0.8512785714285714  3.091
11.29652857142857  5.012
-0.79025  2.153
3.038207142857143  15.631
9.070942857142857  13.529
-2.278871428571428  12.755
-0.3646857142857143  3.837
1.8279500000000002  6.279
-2.1115142857142857  2.624
15.649264285714285  9.512
7.79635  8.823
6.7859428571428575  11.764
-0.12657142857142856  2.894
2.8739285714285714  5.186
3.304871428571429  5.16
4.667092857142857  4.788
-2.313207142857143  4.771
0.07672142857142857  4.749
1.1367928571428572  5.622
5.6363642857142855  9.0
5.999928571428572  12.585
6.4154857142857145  6.05
1.7321071428571428  10.622
5.238592857142858  7.157
-1.7029857142857143  3.699
3.346714285714286  5.689
11.909535714285715  8.367
0.07664285714285715  5.417
0.1636857142857143  6.177
6.772571428571428  10.796
7.368335714285714  8.481
1.9301142857142857  9.579
4.756314285714286  5.4
11.273457142857144  9.679
-0.3912928571428571  4.838
14.551578571428571  6.826
11.607264285714287  12.925
1.9979500000000001  6.591
10.179014285714285  4.937
4.619671428571428  10.534
0.07227857142857143  4.32
2.160342857142857  4.749
6.534185714285714  6.116
-1.9497214285714286  16.513
-2.3780928571428572  4.62
-0.8155928571428572  4.258
-0.5803071428571428  6.109
10.139821428571429  13.776
0.8701428571428571  5.226
2.6503642857142857  5.573
0.0029928571428571426  12.888
-1.691992857142857  15.176
7.674078571428572  4.606
6.285907142857143  8.497
8.155478571428572  10.016
0.5009857142857144  4.476
-2.2960857142857143  3.324
5.952571428571429  6.865
4.769935714285714  8.006
1.0069785714285715  3.704
0.7247857142857143  4.712
-0.7661  13.581
11.318414285714285  8.535
3.778092857142857  7.343
-0.8441428571428572  3.837
-0.39327142857142855  7.007
-1.3428  14.378
3.229492857142857  11.724
9.16325  13.744
9.863635714285715  6.78
1.6184357142857142  4.769
0.517  12.577
2.527357142857143  5.423
4.239492857142857  6.84
3.37715  4.381
-1.1910428571428573  4.624
-2.3979357142857145  4.208
4.480871428571429  11.293
8.5888  5.44
9.330228571428572  13.685
8.369928571428572  8.433
-0.03102857142857143  5.115
5.046  14.82
4.14085  6.911
0.31247857142857144  11.699
3.5223142857142857  7.289
9.747035714285715  5.451
11.000928571428572  14.024
-0.08570714285714286  3.813
11.590014285714286  10.604
2.8156714285714286  11.263
4.909914285714286  6.936
8.81395  8.281
1.2308785714285715  3.165
1.0771714285714287  11.101
11.575921428571428  9.103
12.354042857142858  7.851
6.94495  4.166
5.376314285714286  9.468
2.2190785714285712  5.992
2.441057142857143  6.313
1.0152714285714286  5.014
6.784  7.627
-2.60465  7.312
5.704814285714286  9.435
3.733271428571429  5.684
-0.09317857142857143  4.803
13.276542857142857  8.049
3.302764285714286  3.638
0.576392857142857  7.246
0.4364071428571429  5.775
5.7888714285714284  7.912
-1.2455142857142858  3.402
12.385985714285715  12.156
3.3991000000000002  12.864
3.221257142857143  7.265
7.798121428571429  13.321
3.620271428571429  6.041
-0.23020714285714286  6.178
9.622764285714284  13.481
-1.023807142857143  13.168
1.8503714285714288  8.398
-1.1264  4.686
3.8098642857142857  3.56
9.889978571428571  9.823
4.908685714285714  9.468
2.630492857142857  6.509
2.0191714285714286  6.709
1.6172  2.417
3.4474785714285714  9.503
-2.047085714285714  4.39
3.554842857142857  9.723
-2.7981285714285713  3.847
3.282728571428571  4.107
11.772742857142857  10.222
-1.6451285714285715  7.82
8.82245  6.238
3.5158214285714284  2.159
2.8346428571428572  6.473
4.908757142857143  6.847
1.8296857142857144  3.837
-0.030028571428571425  11.861
6.325414285714285  5.147
1.3191142857142857  9.12
3.9041642857142853  7.705
3.6746642857142855  7.132
10.637342857142858  11.094
17.296421428571428  12.107
8.689635714285714  7.785
0.7887071428571428  15.95
-0.43437857142857145  6.499
10.983935714285714  7.912
7.268492857142857  6.17
0.10458571428571428  7.499
9.74162857142857  4.686
9.029307142857144  5.2
-1.924192857142857  3.847
4.1466  6.693
1.2790785714285715  11.168
-1.8450785714285713  16.281
-1.8223571428571428  6.004
-2.9234142857142857  10.784
7.463942857142857  8.211
-1.29445  10.044
10.640657142857142  7.027
0.7988714285714286  6.156
0.5003785714285715  14.896
4.620914285714286  3.998
6.851857142857143  11.431
13.786414285714285  6.316
-1.8730285714285713  3.643
3.2270285714285714  14.616
8.623721428571429  9.726
5.197257142857143  10.437
8.654478571428571  9.295
11.724135714285714  8.257
6.735557142857142  5.412
6.988314285714286  8.384
-1.1101785714285715  4.811
-1.6248357142857144  16.227
1.4454928571428571  2.957
5.206957142857143  11.555
-1.5504428571428572  4.552
11.480542857142858  9.35
5.7251642857142855  8.551
-2.2861714285714285  3.536
5.256664285714286  13.578
11.046792857142856  11.107
-1.4662928571428573  4.808
10.156942857142857  7.853
-2.2121714285714287  1.967
7.552007142857143  7.913
4.217614285714286  8.065
12.195821428571428  6.237
-2.4555928571428574  12.396
-2.5968500000000003  2.697
-0.19722142857142858  5.03
1.5915285714285714  7.062
-0.9649785714285715  6.26
8.91392142857143  7.907
2.49315  6.114
5.335078571428571  6.173
11.953464285714285  10.932
9.674021428571429  9.678
4.290785714285715  8.0
8.393792857142857  6.141
-0.4499714285714286  2.454
3.2414785714285714  3.946
11.33385  9.82
3.223464285714286  7.905
2.877892857142857  3.127
-2.628  5.258
5.650328571428572  8.452
4.766235714285714  6.73
1.6391499999999999  6.094
2.6650071428571427  5.199
7.235564285714286  5.772
4.618478571428572  14.943
-0.0519  6.111
0.8787142857142857  5.144
4.28695  6.214
1.3048071428571428  8.643
7.059714285714286  8.168
-0.6990642857142857  4.051
-2.3910714285714287  4.893
5.6673857142857145  4.576
16.19162857142857  11.717
-0.19054285714285712  5.209
9.810528571428572  10.415
5.085407142857143  7.499
1.1861  7.77
10.041371428571429  10.54
7.7219999999999995  13.1
7.803871428571428  9.968
3.8507428571428575  8.339
-1.5230642857142858  5.719
3.0523000000000002  5.758
6.1135785714285715  6.765
8.647485714285713  11.843
8.545407142857142  5.16
10.281992857142857  11.281
1.2280642857142858  4.925
-1.9241071428571428  2.268
-2.7094142857142858  3.115
0.14787142857142857  4.443
7.073757142857143  13.94
-2.9833928571428574  3.042
5.852221428571429  5.832
9.635585714285714  11.165
10.0183  6.631
2.550407142857143  9.211
2.718457142857143  6.189
-1.3683357142857144  6.111
12.990971428571429  7.105
-0.18975  4.9
1.5473428571428571  4.664
5.405207142857143  5.031
5.714707142857143  10.692
1.9490857142857143  5.52
2.0059428571428572  8.373
7.557449999999999  15.319
0.9362857142857144  5.908
12.60885  10.352
11.8239  10.591
-2.262357142857143  2.384
-1.3861142857142859  6.768
2.534542857142857  5.478
10.660599999999999  8.509
-1.5212571428571429  4.422
0.6259428571428571  5.086
-2.768842857142857  2.842
2.080164285714286  8.431
0.5254857142857142  5.891
2.850342857142857  12.902
0.2536857142857143  10.06
0.3146785714285714  3.124
5.2659714285714285  4.953
1.7245857142857144  3.155
2.0458142857142856  6.016
6.9308571428571435  8.042
17.567821428571428  8.87
-1.9453285714285715  11.882
11.224985714285715  8.975
-0.26999999999999996  8.782
-1.4426142857142858  5.648
2.1087714285714285  4.706
9.730521428571429  7.611
-1.7594642857142857  3.533
7.607921428571428  9.596
1.7544642857142858  5.708
10.019957142857143  8.082
-0.84405  3.357
9.199664285714286  7.148
4.221407142857142  4.89
2.268878571428571  7.265
13.63365  9.983
3.6497571428571427  8.087
0.7513357142857142  15.731
5.365007142857142  4.592
3.2184142857142857  5.091
10.22627142857143  5.037
3.2026142857142856  7.576
-1.3521  3.028
1.2978999999999998  6.279
0.19800714285714285  5.056
4.721978571428571  4.415
3.892  8.327
1.503464285714286  7.729
6.788671428571429  6.41
11.678521428571429  6.426
3.08055  6.504
5.053928571428571  7.643
3.504164285714286  5.859
7.331435714285715  9.644
0.5612142857142857  2.519
-2.0251071428571428  11.453
3.695621428571428  5.445
-2.554385714285714  6.457
-1.1535857142857144  4.83
0.15396428571428572  4.304
6.0289214285714285  10.581
-0.4926642857142857  3.797
3.947492857142857  9.748
0.16674285714285716  4.365
0.6237928571428571  12.682
-1.0622285714285713  4.453
-1.2414214285714287  11.004
1.3608285714285713  9.483
5.693371428571429  8.207
1.9814214285714287  14.438
10.929264285714286  8.836
-0.5241214285714285  4.192
3.9649642857142857  7.392
-0.22393571428571427  4.678
1.7878714285714286  4.604
6.477371428571429  8.958
-0.9121499999999999  5.445
2.835714285714286  5.537
2.0326285714285715  6.217
4.773771428571428  7.22
-1.9707928571428572  2.357
8.464621428571428  8.752
0.6082214285714286  7.436
-1.0316928571428572  3.189
3.4041571428571427  5.166
-2.7153214285714284  2.546
5.9031714285714285  7.971
2.2515642857142857  6.959
0.7706142857142857  3.578
1.8873142857142857  5.48
9.909885714285714  10.199
0.5923642857142857  3.801
-0.9798  5.301
0.27307857142857145  13.966
9.75785  7.326
1.965857142857143  3.907
-0.23775  4.403
4.6965642857142855  9.305
-1.7166857142857144  15.782
8.163585714285714  5.586
7.832292857142857  10.806
5.303978571428572  8.491
11.209978571428572  5.426
-1.0342142857142858  3.966
10.761764285714285  7.611
5.483692857142857  4.072
-0.3138142857142857  15.831
-0.8578142857142856  5.804
1.2874857142857141  5.609
1.5166714285714287  4.583
-0.26753571428571427  6.622
4.797892857142857  4.735
-2.049092857142857  4.5
-1.8275  2.997
4.109914285714286  4.624
3.1748499999999997  6.948
2.0585642857142856  5.262
-0.8160571428571429  3.81
5.530792857142857  5.26
1.9302142857142859  3.087
6.836464285714285  7.229
-1.910542857142857  5.714
8.335342857142857  10.218
0.47495  6.872
16.131821428571428  6.627
6.028542857142857  5.282
-1.9471785714285716  7.248
-0.03572857142857143  5.183
5.6367714285714285  7.811
-2.844557142857143  5.197
10.438471428571429  10.601
11.98567857142857  12.764
5.090078571428571  7.178
6.5263  6.289
-1.1579  3.455
0.48655000000000004  7.881
4.871335714285714  8.154
-0.7510071428571429  4.624
0.6432428571428571  6.885
9.641857142857143  4.825
-1.2005357142857143  5.327
2.07565  4.548
1.918107142857143  6.658
-2.420842857142857  6.46
-0.024785714285714286  6.536
-1.0927857142857142  6.878
2.151685714285714  5.335
4.02365  14.727
14.469128571428572  8.29
7.924271428571428  12.144
-1.9450785714285712  1.871
-2.327792857142857  3.451
3.0459428571428573  4.022
10.153792857142857  7.653
2.503414285714286  7.441
-2.726942857142857  3.875
0.5768357142857143  11.229
-1.1989928571428572  4.22
10.12445  9.107
16.202428571428573  8.144
8.45807142857143  13.878
3.9128142857142856  7.38
3.5081214285714286  8.961
-0.4960714285714286  5.551
-0.9528857142857142  12.996
1.0868  7.297
1.4341428571428572  6.823
5.819314285714285  7.041
-0.27017142857142856  7.917
5.816599999999999  5.201
2.3045571428571425  4.758
-2.244814285714286  4.806
3.1399  5.276
6.166228571428571  7.011
2.34495  13.458
6.2905999999999995  10.177
6.545057142857143  6.053
9.481842857142858  9.784
-0.5887785714285715  4.201
-2.340678571428571  5.503
1.570407142857143  5.3
7.89355  6.565
10.151528571428571  11.223
6.795621428571428  8.671
1.0623857142857143  13.476
5.92795  10.938
-2.0135785714285714  4.684
0.2009  3.898
-0.7649571428571428  4.165
0.018585714285714285  14.17
2.229235714285714  4.187
4.959885714285714  9.55
5.787857142857143  4.892
3.804985714285714  7.988
4.5302  7.762
7.710371428571428  7.691
2.6809142857142856  3.419
-1.8731499999999999  10.537
4.043921428571428  4.553
8.214057142857143  7.422
-1.3230714285714285  5.021
0.3303642857142857  16.051
12.47557857142857  12.068
2.9254714285714285  4.571
6.095707142857143  8.891
4.404450000000001  12.646
-2.0959857142857143  3.592
-1.2608285714285714  5.895
10.117192857142857  7.658
11.855021428571428  9.774
0.9899428571428572  4.274
5.950178571428571  7.645
3.2727857142857144  8.451
6.161592857142858  7.396
5.952278571428571  11.362
0.5996642857142858  7.293
5.566607142857143  8.254
-1.042342857142857  4.401
-0.12975  4.087
7.308764285714285  10.481
14.220385714285715  10.885
0.8466142857142857  5.539
1.9747928571428572  10.9
2.5665071428571427  4.472
9.706842857142858  8.524
0.59845  12.573
0.05339285714285714  7.021
1.8062357142857142  5.484
0.4115285714285714  4.607
0.7536214285714286  4.963
3.3527214285714284  7.217
6.58025  8.796
-1.6499357142857143  6.261
9.818792857142858  12.981
-1.0926857142857143  15.194
5.003892857142857  8.252
9.625278571428572  7.99
7.3857  8.271
5.3008999999999995  9.003
14.187464285714285  11.914
7.79635  8.778
2.801135714285714  9.202
1.4724714285714284  4.61
4.5751357142857145  4.935
3.271992857142857  7.692
9.996192857142859  6.109
5.060785714285714  6.799
6.854785714285714  7.271
1.7319142857142857  8.373
-1.9039571428571427  4.227
-1.3769571428571428  14.965
7.058807142857143  6.093
7.391735714285715  7.744
6.0675  5.574
-1.59985  11.855
0.21341428571428572  4.266
5.403585714285714  8.763
2.8843214285714285  4.242
-0.25532142857142853  4.412
3.2159642857142856  11.286
6.201  7.596
-0.4220714285714286  6.638
5.138892857142857  8.032
-2.352342857142857  3.493
2.287314285714286  4.535
-0.07004285714285714  4.97
6.35285  8.839
2.449692857142857  5.068
0.38035714285714284  8.986
12.073142857142857  8.01
5.93415  7.9
4.918335714285714  14.818
-0.03294285714285714  7.739
-0.12979285714285713  2.829
2.7433571428571426  9.329
10.901335714285713  9.519
2.5431642857142855  12.221
0.20131428571428572  6.74
5.013507142857143  15.763
-2.490942857142857  3.836
0.9740000000000001  5.402
-0.39942142857142854  6.62
7.170278571428572  9.379
-1.5249142857142857  5.065
10.844485714285716  6.801
0.58395  4.45
4.750971428571428  11.184
1.102657142857143  4.449
2.8692928571428573  6.868
4.174421428571429  14.801
-0.7416928571428572  4.721
-2.7576214285714284  4.461
2.2843999999999998  7.054
6.544607142857143  13.387
7.039635714285714  7.03
7.860514285714285  8.911
4.685621428571428  9.855
6.481064285714286  5.728
-1.374342857142857  3.072
15.097571428571428  7.768
4.897757142857143  6.244
12.494328571428571  11.551
2.835264285714286  8.307
4.171135714285714  5.392
3.546  10.784
0.7435285714285714  6.756
-0.5221428571428571  2.024
1.06525  3.761
6.474907142857143  11.111
4.533592857142857  8.286
20.503092857142857  8.843
7.846514285714285  8.779
-2.138264285714286  3.516
3.235657142857143  7.558
2.3830785714285714  10.236
2.49195  7.12
4.938557142857143  7.631
3.839385714285714  5.349
-1.467342857142857  3.4
7.500657142857143  7.967
2.866664285714286  10.773
1.0427571428571427  8.251
1.3137857142857143  4.626
-1.0742142857142856  4.175
10.623164285714285  14.901
10.71117142857143  8.255
-1.7817642857142857  2.713
1.5810857142857142  3.542
3.909507142857143  7.722
5.845857142857143  10.816
11.143450000000001  10.285
3.96055  3.746
21.579235714285712  11.717
2.305057142857143  6.691
5.289914285714286  5.587
4.665064285714286  6.404
3.1336714285714287  4.929
3.300764285714286  7.838
-0.12115714285714285  7.748
3.144735714285714  10.802
1.9206571428571428  5.165
4.518249999999999  11.654
3.849757142857143  4.569
0.7875142857142857  3.804
6.223692857142857  9.253
-0.4606357142857143  5.776
7.340457142857143  8.414
1.0657928571428572  13.285
6.924792857142857  8.282
-1.1664642857142857  6.631
2.887142857142857  10.792
6.218792857142857  7.309
12.059942857142858  6.968
-0.6601785714285714  8.022
-1.6169571428571428  3.058
6.3248428571428565  7.273
7.251835714285714  7.005
-1.0686571428571428  5.528
7.396649999999999  8.317
10.541471428571429  7.794
-1.8292714285714287  11.496
-2.110557142857143  2.89
2.4506571428571426  5.255
12.784214285714285  11.339
5.314364285714285  13.165
8.507442857142857  5.932
10.421142857142858  8.003
2.3228214285714284  7.235
2.682771428571429  15.354
1.3014357142857143  5.23
4.9141071428571435  7.553
2.9699071428571426  11.06
0.31411428571428573  3.346
1.5364642857142856  4.857
1.4804857142857142  3.908
1.0210928571428572  6.184
1.1254357142857143  5.29
-1.4073357142857141  15.606
-1.7663428571428572  4.943
-2.518064285714286  3.959
13.251442857142857  8.036
8.869957142857144  9.669
-0.6526357142857143  2.782
-0.6704142857142857  7.227
1.4327642857142857  6.534
-0.7001071428571428  4.448
7.975978571428571  6.811
9.345035714285714  7.27
11.846357142857142  5.188
-1.5065214285714286  12.428
5.222942857142857  8.172
-1.3498857142857144  7.292
0.5380785714285714  3.444
8.70495  8.813
0.44056428571428574  3.45
-1.1485285714285716  6.489
-1.2389214285714287  5.308
-2.5219  13.461
-0.9860928571428571  9.132
-0.8421357142857143  3.251
-0.90025  14.261
2.322692857142857  5.217
-3.1058714285714286  2.249
-1.7716714285714286  6.747
3.1607857142857143  5.172
5.722592857142857  11.851
7.108614285714286  9.291
-0.24454285714285712  4.448
-1.6946928571428572  2.629
-0.81455  11.779
-0.6964714285714285  5.087
4.045357142857143  7.668
-2.3376  4.736
1.4453642857142857  3.89
7.090557142857143  8.716
1.6868571428571428  6.239
1.399792857142857  6.313
1.1501214285714285  2.852
-0.5667857142857142  6.646
5.266221428571428  12.175
2.8994285714285715  4.394
-0.9928285714285715  4.69
14.373314285714285  8.652
10.800057142857144  12.477
-1.652192857142857  4.299
10.641914285714286  10.096
10.947914285714287  7.502
3.195357142857143  5.761
8.178471428571429  14.093
-1.5700285714285716  4.571
4.29235  10.027
11.288892857142857  13.581
-2.1809642857142855  9.714
3.625035714285714  5.426
6.431992857142857  10.282
-0.6860071428571428  4.475
3.7198642857142854  9.119
2.0607928571428573  4.79
1.6065571428571428  2.833
2.2066642857142855  13.173
5.352078571428572  13.336
6.09285  9.419
0.7142928571428572  7.202
-2.8241357142857146  4.574
9.07775  7.652
2.9955285714285718  6.767
1.4535500000000001  11.689
1.4767285714285714  4.711
3.84525  7.351
1.5202642857142856  6.571
7.825114285714286  6.063
5.579792857142857  6.536
-0.9139999999999999  7.088
-1.5317785714285714  1.846
-2.360807142857143  4.626
9.612942857142857  8.726
0.20915714285714285  6.187
15.25509285714286  11.713
7.177185714285715  8.987
11.520335714285714  11.89
-1.6528  3.494
0.3001357142857143  6.154
10.23645  9.366
7.458492857142858  5.196
0.43860000000000005  4.65
13.472949999999999  9.21
8.595378571428572  9.013
2.425807142857143  5.101
-1.2357357142857142  2.218
0.3145  10.955
1.7066642857142857  7.859
10.606271428571429  7.379
-2.2173642857142855  8.392
13.846328571428572  10.122
-2.264264285714286  16.166
0.6117642857142858  6.135
-2.5587642857142856  2.36
2.7337214285714286  6.214
-2.778092857142857  5.91
7.860978571428571  5.064
2.4338  11.109
3.7099571428571427  8.392
5.1299  10.479
-1.7375857142857143  2.005
0.7928071428571428  5.783
-2.569128571428571  3.312
11.181871428571428  8.419
1.1281714285714284  15.788
5.690614285714286  6.032
-1.1085214285714287  3.642
1.926607142857143  5.805
8.303342857142857  6.501
6.837557142857143  8.303
1.4659857142857142  6.105
13.13675  14.14
1.7878285714285713  4.159
8.473135714285714  12.376
-0.43802857142857143  12.278
6.296228571428571  9.16
2.786257142857143  10.585
2.3243785714285714  11.408
10.373942857142858  7.714
-1.9119642857142858  14.32
4.4889  6.513
2.999357142857143  6.842
6.589385714285714  5.452
0.9184714285714287  7.237
-0.09398571428571428  5.282
3.0737714285714284  9.127
0.00055  10.581
5.886764285714286  5.261
-0.013850000000000001  4.791
-2.0712928571428573  3.625
0.5559785714285714  5.719
5.110335714285714  8.167
-0.12754285714285715  4.257
-1.5372714285714284  11.514
-1.5040357142857144  2.851
2.2654214285714285  4.581
12.8107  9.267
6.549471428571429  6.926
5.70975  14.212
12.764057142857144  12.256
4.6055214285714285  13.459
1.7213714285714286  8.791
3.178042857142857  8.118
0.21570714285714288  2.94
0.7081999999999999  11.024
3.4903214285714284  6.715
7.430578571428571  5.451
0.5184928571428571  5.804
-2.415092857142857  3.028
2.4717357142857144  6.669
-0.6806785714285715  6.578
1.6719785714285713  3.587
4.514042857142857  5.773
1.4891571428571428  5.871
-2.957307142857143  5.612
19.744300000000003  14.401
-0.8152857142857143  5.248
-1.5550642857142858  5.566
-1.1224357142857142  9.186
3.837085714285714  6.581
11.629421428571428  9.324
8.243785714285716  8.136
3.9457214285714284  6.326
6.270028571428571  13.696
-0.9621  4.758
6.733750000000001  4.217
0.8225642857142857  5.98
7.702635714285714  6.412
8.255099999999999  9.138
0.2860214285714286  11.028
4.247678571428571  5.406
1.7787071428571428  10.01
3.322021428571429  6.433
-0.9295285714285714  5.876
0.9263357142857144  8.298
7.421492857142857  13.795
3.4995285714285718  8.19
-0.8233785714285714  9.0
2.2652785714285715  5.318
5.7377142857142855  11.542
3.473592857142857  13.981
-2.0860857142857143  4.091
7.301921428571428  8.489
10.15345  12.01
10.344228571428571  6.026
7.272842857142857  7.902
0.4857428571428572  10.506
0.013764285714285715  15.442
2.3754714285714282  5.888
-1.9687785714285715  4.63
12.059964285714285  5.93
3.1876214285714286  7.845
13.383342857142857  10.963
10.346692857142857  7.811
-1.2206071428571428  13.484
8.815114285714285  13.562
-1.0175928571428572  3.444
-1.6390500000000001  6.454
1.7077357142857144  5.459
3.2640214285714286  6.133
0.20452857142857142  6.516
4.910078571428571  7.412
4.443  6.714
11.211535714285715  12.596
11.467564285714285  9.63
-0.3057857142857143  4.103
4.766978571428571  6.239
0.7129571428571428  4.496
8.365492857142858  5.63
-1.3761357142857142  11.676
1.824107142857143  5.046
-1.2473642857142857  5.022
-1.681442857142857  4.173
7.0302  15.228
-1.5370357142857143  4.07
1.2354785714285714  6.007
0.9191857142857144  6.966
-1.2109428571428573  6.474
7.3688714285714285  3.829
1.855892857142857  5.781
-2.9401428571428574  4.471
-0.28885  4.242
4.7878  14.773
9.773107142857143  12.252
-0.6920071428571428  6.455
5.660385714285714  8.191
-0.4857285714285714  6.182
17.578528571428574  12.264
-0.8429500000000001  4.475
-0.6291285714285715  3.878
6.146471428571428  14.172
2.9900928571428573  6.122
4.5803714285714285  8.485
3.2210357142857142  5.75
1.4223285714285714  6.362
2.9923142857142855  11.715
9.760592857142857  9.574
-2.7494714285714283  2.898
2.797135714285714  10.141
5.046164285714285  7.688
16.969378571428575  8.73
4.1509  4.256
-1.8495642857142858  3.217
1.1623857142857144  7.715
15.214457142857142  13.051
-1.00075  3.315
8.491035714285713  4.546
13.813814285714285  5.984
14.358021428571428  10.909
2.125985714285714  4.494
10.786914285714285  8.505
-1.688742857142857  3.113
3.416914285714286  4.257
-1.9919  3.982
6.293621428571428  6.009
0.36782857142857145  3.158
-2.8468999999999998  3.44
11.426514285714285  7.254
9.708107142857143  7.245
5.65385  11.176
7.814335714285715  5.223
3.9684714285714286  5.437
9.048657142857142  11.524
1.0910857142857144  6.35
7.196071428571429  6.674
5.1364785714285714  5.292
10.48175  13.601
1.54755  4.746
3.1156214285714285  7.133
-2.831914285714286  2.817
2.596142857142857  6.525
0.3046857142857143  3.61
11.517628571428572  9.582
1.7357357142857142  4.799
7.116771428571428  8.893
-1.3189642857142858  2.713
4.966285714285714  4.445
0.7563928571428571  4.253
-2.339928571428571  4.656
8.422757142857142  11.886
-1.7897714285714286  6.009
0.8186714285714286  7.155
12.904935714285715  8.742
0.024085714285714283  4.445
16.9371  14.233
1.139442857142857  12.702
-1.829592857142857  4.726
4.125921428571429  6.765
0.6216214285714285  7.819
7.050064285714286  14.38
6.151992857142857  7.605
1.1733857142857143  4.544
-3.0729214285714286  4.295
-1.848392857142857  7.535
-1.3504642857142857  2.225
2.780585714285714  5.015
6.954992857142857  10.143
3.406657142857143  6.544
16.88562142857143  14.228
6.903278571428571  3.564
6.666499999999999  14.89
-0.7024642857142857  16.061
-0.6293000000000001  4.492
2.8691714285714287  6.051
2.4205285714285716  3.896
-1.414842857142857  4.641
5.231564285714286  3.14
0.07225  15.298
4.773000000000001  6.881
4.798992857142857  8.246
2.253285714285714  7.129
-1.8534142857142857  5.443
4.890214285714285  13.455
10.467271428571427  7.554
10.74995  11.713
4.914242857142857  6.034
-1.7750785714285715  7.739
6.530278571428572  13.904
-0.03135  4.689
-2.0421571428571426  5.081
-0.5829357142857143  4.696
-1.198092857142857  4.991
3.9958928571428567  8.187
-1.6154928571428573  4.28
-0.07194285714285714  12.47
1.9673142857142856  4.951
7.6860357142857145  6.366
2.5089785714285715  7.724
-0.31025714285714284  4.162
-3.0000714285714287  8.359
3.0155857142857143  5.117
2.5329071428571432  11.21
3.998378571428572  13.048
1.7836500000000002  5.522
0.920092857142857  8.261
5.723242857142857  8.06
-1.3643999999999998  8.954
0.002  13.426
2.269892857142857  3.647
-2.2587214285714285  3.571
8.220528571428572  7.47
9.183664285714286  8.912
4.056064285714286  10.348
5.8071214285714285  8.208
5.2378285714285715  7.18
0.144  6.5
1.4853214285714285  9.496
4.793807142857143  13.592
0.8562285714285714  6.257
7.781199999999999  5.447
9.98392857142857  12.602
12.232614285714286  7.471
-0.9062428571428571  3.412
6.510335714285715  7.502
-1.4800714285714287  3.202
1.4966642857142856  3.217
4.248285714285714  4.371
-1.6607142857142858  4.559
13.317342857142858  10.461
0.21127857142857143  4.484
2.296985714285714  13.617
-2.7428785714285713  4.947
-1.84825  2.504
0.5705357142857143  5.397
2.807992857142857  7.974
7.299978571428571  8.873
0.22064285714285714  4.33
-2.3298  3.849
16.6644  9.553
1.123757142857143  5.853
5.097835714285714  16.516
-0.7885571428571428  5.047
4.819692857142857  6.314
8.627328571428572  15.294
-1.1402999999999999  5.487
0.09483571428571429  6.55
5.133578571428572  3.606
5.235957142857143  5.718
-1.593257142857143  2.771
3.9733357142857146  4.473
4.521571428571429  5.248
5.385414285714286  6.473
-2.8678714285714286  3.483
7.0226428571428565  6.329
3.959307142857143  4.338
3.3673571428571427  8.26
-1.4532714285714285  3.923
8.641907142857143  7.757
7.482871428571429  11.679
4.782692857142857  13.585
3.7831642857142858  5.512
0.9003500000000001  3.695
-1.2619142857142858  5.122
1.1697428571428572  4.259
0.46872857142857144  3.996
0.7189500000000001  15.523
12.875357142857142  8.887
6.254564285714285  12.989
7.236078571428572  8.81
2.9218857142857146  6.645
1.436292857142857  14.094
5.386828571428571  8.091
-2.8506071428571427  4.118
-0.9329571428571429  6.405
9.164614285714286  15.251
2.3139714285714286  7.322
0.6673571428571429  3.336
5.081371428571429  14.275
5.610385714285714  6.449
5.507264285714286  4.264
7.361135714285714  11.784
3.023414285714286  5.692
-1.8738571428571427  2.382
6.812364285714286  8.214
1.6088357142857141  7.145
4.073328571428571  15.937
7.448371428571428  6.512
-2.2099  14.356
6.615664285714286  11.333
1.1280428571428571  8.186
16.451407142857143  11.016
3.264592857142857  7.136
2.5084  5.76
10.109757142857143  12.498
-0.6530357142857143  6.352
3.4645785714285715  5.714
3.389392857142857  12.111
15.292971428571429  10.998
0.36509285714285716  3.453
1.9182785714285717  12.178
6.558735714285714  5.912
-1.778957142857143  4.756
9.9776  14.402
-0.08522857142857143  4.589
1.4911214285714287  11.894
-1.1950714285714286  3.23
0.12447142857142857  3.89
-1.0406785714285713  6.46
4.051271428571429  7.67
10.348735714285715  14.128
-1.4720714285714287  4.552
-1.957442857142857  5.323
8.108342857142857  4.972
1.6006214285714284  4.35
7.975035714285715  10.548
-0.7065071428571429  6.5
5.619485714285714  7.291
0.9828785714285715  6.661
-2.3469285714285713  4.364
1.6665785714285715  7.194
5.64515  4.762
1.0507571428571427  8.169
6.720871428571429  5.929
-2.525357142857143  2.579
1.2979214285714287  5.754
-0.6348357142857143  8.161
13.340557142857143  10.058
12.593614285714287  7.326
15.888914285714284  7.213
4.803592857142857  7.468
5.324657142857143  15.05
1.4244285714285714  12.8
8.544  5.931
17.6789  9.534
-0.8428571428571429  6.584
-2.242  2.16
4.019514285714285  4.483
4.759135714285715  8.171
-3.0718142857142854  3.13
-0.9362071428571428  3.753
3.2438285714285717  4.32
-1.2548285714285714  12.347
-1.1162214285714285  5.4
2.7891714285714286  7.551
9.5736  9.608
4.287285714285715  6.886
9.239557142857143  7.063
5.879107142857143  9.588
2.402392857142857  5.474
-1.5895285714285714  3.335
-1.1656357142857143  2.994
5.131728571428572  9.876
4.658107142857143  5.011
7.271442857142857  10.274
-2.8261142857142856  2.856
-2.531742857142857  3.443
-2.5246785714285713  2.814
-0.011357142857142857  7.046
4.422835714285714  7.994
-2.3252857142857146  3.331
4.109157142857143  6.504
-0.9421571428571428  5.28
0.8110857142857143  6.598
2.2675642857142857  6.531
-1.3259357142857142  3.725
-0.42605714285714286  5.627
10.571378571428571  7.254
2.9867785714285713  7.114
4.467678571428571  5.645
7.301707142857143  5.806
15.058621428571428  7.634
0.47712857142857146  3.676
10.889178571428571  10.297
5.982614285714286  11.349
13.336464285714285  15.466
1.7907928571428573  7.356
3.3152642857142856  3.883
3.535357142857143  11.225
0.6617785714285714  14.313
5.090935714285714  7.435
-2.856  3.883
1.6656142857142857  2.678
2.668764285714286  7.613
5.243228571428571  8.683
7.265821428571429  7.124
-0.3818857142857143  4.703
3.457235714285714  13.396
5.6916714285714285  8.434
5.651028571428571  6.369
4.265307142857143  6.015
1.5837857142857141  5.176
-1.8101214285714287  3.548
11.357771428571429  10.364
10.278671428571428  13.123
5.749271428571428  6.072
-0.7625428571428572  3.518
4.404471428571428  9.528
-1.5863357142857142  11.575
0.6956071428571429  3.954
13.517635714285715  6.452
5.42625  6.701
-1.7222714285714285  3.965
5.189107142857143  8.057
-2.906057142857143  1.708
9.48025  6.864
-1.72625  5.709
10.21637857142857  11.466
1.7246428571428571  4.607
1.4937571428571428  4.154
5.825807142857143  6.555
3.3673  6.877
4.510442857142857  6.373
9.801464285714285  7.494
2.3131  3.818
-0.5207357142857143  5.411
-1.391792857142857  5.296
8.753185714285713  11.462
12.944264285714285  13.498
-1.810742857142857  3.887
-2.3990071428571427  4.709
3.5069  4.345
-1.4552142857142856  4.33
1.8323142857142858  14.56
10.413821428571428  10.592
12.790692857142856  6.112
-0.5778142857142857  3.298
1.822257142857143  7.926
0.9019499999999999  11.132
-1.7768285714285714  4.289
-2.018914285714286  10.37
3.6326  7.517
-0.8178357142857143  11.412
6.6938571428571425  4.989
8.79432857142857  11.396
4.427328571428571  6.651
-2.4009714285714288  4.443
-0.6061571428571428  3.578
-1.461407142857143  7.884
3.9130000000000003  14.65
2.16825  3.965
5.15025  8.023
10.902192857142857  7.339
4.414371428571428  14.668
6.350914285714286  6.734
4.551921428571428  13.873
6.885878571428572  8.572
2.96825  5.159
10.12645  9.128
5.28095  14.029
1.0453785714285715  6.158
3.993792857142857  7.409
-0.10413571428571429  6.948
9.85855  9.712
-1.0987357142857144  11.696
9.311471428571428  6.921
-0.43689285714285714  5.743
4.13265  7.574
2.798492857142857  5.349
2.6571142857142855  8.133
1.2814785714285715  5.484
5.74075  9.887
7.927028571428572  6.171
-2.337678571428571  4.172
5.891464285714285  5.723
-1.718557142857143  2.424
-1.37475  4.42
10.194128571428573  6.286
11.468064285714286  7.141
6.16085  7.529
5.084535714285715  9.756
15.452028571428572  7.391
3.432314285714286  7.131
7.914757142857143  14.285
0.9602785714285714  3.69
11.870907142857142  6.218
4.884792857142857  9.936
5.199307142857143  8.543
3.7469785714285715  3.582
4.171942857142857  10.649
5.857321428571429  6.482
-0.4393714285714286  6.237
4.54795  8.02
0.4633428571428571  4.39
4.6658  7.762
5.5856071428571425  14.328
1.7471714285714286  7.056
5.877635714285715  10.227
6.505107142857143  10.437
9.884864285714286  4.799
0.28385  5.911
3.24105  11.538
1.68585  6.022
9.659207142857143  7.523
7.233864285714286  6.181
6.804428571428572  11.879
0.32802857142857145  15.339
-2.124614285714286  2.596
5.526935714285714  8.784
12.231592857142857  8.18
2.649885714285714  10.306
7.663492857142856  8.655
-2.3230642857142856  8.963
1.8637785714285713  10.884
-1.2230285714285714  3.043
4.159807142857143  6.614
1.1792357142857142  9.028
8.512742857142857  8.085
2.6296857142857144  4.544
8.167521428571428  7.563
8.1153  8.026
3.0537428571428573  14.195
8.425092857142857  11.9
-0.15600714285714287  2.45
9.763535714285714  7.913
6.749357142857143  11.689
2.488442857142857  4.939
8.003185714285713  15.798
-0.9837357142857144  6.71
8.254985714285715  8.535
11.419742857142856  8.809
2.9989857142857144  7.766
11.432064285714286  12.675
4.625242857142857  7.476
0.8916857142857143  6.515
7.879657142857143  11.731
3.6157142857142857  11.161
-1.1884285714285714  10.503
3.192342857142857  8.659
3.998092857142857  5.678
5.003971428571429  7.84
-2.9253428571428572  2.638
1.3316999999999999  9.942
8.106542857142857  6.102
10.888735714285714  9.061
-1.2326428571428572  4.953
-1.8018999999999998  2.992
0.9917785714285714  11.54
-2.7155214285714284  7.088
4.403992857142857  7.163
-0.2171642857142857  4.759
1.81445  8.216
4.354385714285715  16.295
0.5803357142857143  6.638
-0.7307928571428572  10.882
3.21235  6.84
2.119285714285714  7.233
-2.3348642857142856  4.705
-0.27449285714285715  5.989
6.088235714285714  5.51
0.5026785714285714  4.484
8.122871428571429  12.025
8.394392857142856  7.891
8.21935  5.056
6.466635714285714  6.443
5.567657142857143  9.628
10.360557142857143  8.529
2.394707142857143  4.872
0.6638785714285714  2.9
12.959785714285713  13.732
1.3617571428571427  4.885
6.434321428571428  14.381
1.0432857142857144  5.361
9.337292857142858  9.307
0.5584428571428571  5.209
5.228092857142857  5.405
2.276614285714286  6.808
4.182757142857143  6.756
0.30929285714285715  3.583
6.937392857142857  4.955
-0.39204285714285714  5.952
3.606635714285714  8.555
9.59755  9.789
2.250242857142857  7.369
2.8524285714285713  10.252
4.17035  7.911
11.919550000000001  11.71
1.6964357142857143  4.128
6.475585714285714  8.323
8.788714285714287  8.712
-1.2650285714285716  11.444
14.587664285714284  6.499
15.588835714285713  15.239
5.517571428571429  6.339
2.655885714285714  15.953
-1.7489642857142857  7.379
-2.3680642857142855  5.773
3.9085000000000005  7.63
0.62905  2.782
3.155442857142857  6.717
0.4972357142857143  5.047
3.439392857142857  5.867
4.056857142857143  4.841
0.9106785714285714  8.73
3.0413071428571428  6.477
3.736421428571429  9.312
5.792607142857143  6.224
5.3678928571428575  5.249
11.115292857142858  8.596
-0.82335  4.175
-3.0757714285714286  2.422
2.6774785714285714  5.983
2.851235714285714  14.747
5.999421428571428  10.563
15.709264285714285  11.391
7.099364285714286  9.151
6.864064285714286  8.316
4.030857142857143  10.873
-1.3603500000000002  5.433
2.0941428571428573  11.888
8.661685714285714  7.115
16.667214285714284  7.522
4.103192857142857  7.555
11.602628571428571  8.589
0.5923214285714286  3.857
-1.5111285714285714  4.759
-0.9644785714285713  5.121
9.0984  12.546
3.4816785714285716  11.713
1.5710428571428572  4.672
0.3362428571428571  4.696
13.843014285714284  10.654
7.366907142857142  5.754
8.628135714285715  8.681
4.299142857142857  14.782
8.457685714285715  8.503
10.341099999999999  8.237
8.009771428571428  13.776
6.831357142857143  5.929
-2.58425  5.34
-2.064992857142857  4.159
8.702935714285715  10.593
0.14075  3.932
-1.4449214285714285  8.349
5.186764285714286  7.527
9.035421428571428  7.483
-1.0482  7.205
14.442207142857143  15.272
0.6635785714285714  5.623
7.919542857142858  4.892
-1.4309928571428572  3.697
1.1413142857142857  12.402
-1.3861  5.038
4.234699999999999  10.089
12.666021428571428  8.903
-1.8664428571428573  3.558
-0.5727785714285714  2.35
13.972764285714286  7.81
6.290671428571429  6.566
-1.7619142857142858  13.324
4.9454142857142855  13.258
5.044471428571429  11.738
1.44545  7.215
7.325099999999999  13.148
0.2744785714285714  5.146
-2.7144999999999997  8.507
0.25952142857142857  7.588
1.780992857142857  5.068
5.528528571428572  12.979
6.02465  8.601
-0.80055  11.016
4.266785714285715  8.529
1.2512571428571428  7.519
-2.056057142857143  4.957
15.225014285714286  11.987
5.620407142857142  8.762
1.4593  3.936
5.286971428571429  7.131
1.7809714285714286  3.657
2.6671285714285715  9.934
0.5773857142857143  7.615
11.084764285714286  9.265
6.462378571428571  12.019
3.2147  10.887
16.192564285714283  9.277
1.4468071428571427  7.102
5.177035714285714  13.174
10.3015  6.236
6.7741  7.127
9.59995  15.72
1.4646357142857143  5.811
6.92865  8.297
0.09202857142857143  5.655
5.279457142857143  8.083
14.407385714285715  13.844
8.378857142857143  4.939
-1.70445  2.451
15.727264285714286  8.688
-0.7719928571428571  3.944
3.8185357142857144  8.08
2.7632785714285713  6.735
-0.7504571428571428  8.4
-1.7032357142857144  3.721
5.923442857142858  10.273
8.339864285714285  11.884
8.12907857142857  7.527
2.1421214285714285  8.964
3.794164285714286  3.483
2.9929785714285715  5.166
3.9089142857142862  7.968
2.1077357142857145  7.451
8.1294  8.123
7.685121428571428  13.37
9.285  5.542
4.553764285714286  7.057
21.59197142857143  13.764
6.5026785714285715  5.659
-2.2337857142857143  2.579
4.8219071428571425  8.056
0.76605  12.672
6.068621428571428  5.803
0.5329857142857143  7.293
5.7569928571428575  7.696
0.6439214285714285  4.796
-1.5110642857142857  3.661
6.613642857142857  6.2
9.202278571428572  5.563
5.7183142857142855  12.841
11.855314285714286  9.209
14.516064285714286  11.69
5.854842857142857  12.267
2.166957142857143  12.378
4.705764285714285  3.99
-3.0724285714285715  13.196
-2.6994857142857143  16.143
10.57057142857143  9.786
7.2926142857142855  9.575
8.150457142857144  10.156
2.8348500000000003  6.57
3.320321428571429  9.709
8.785064285714286  6.473
4.873257142857143  10.151
-1.6014071428571428  12.487
10.939507142857142  5.57
3.193214285714286  6.668
0.3501857142857143  7.741
4.196992857142857  8.549
13.392842857142858  7.353
-1.1138785714285715  2.984
0.37674285714285716  4.173
3.397042857142857  9.195
6.585771428571429  7.996
14.636864285714287  8.761
-1.7313642857142857  4.791
8.692942857142857  6.805
19.170535714285716  6.338
10.805142857142858  7.45
-2.422207142857143  5.422
2.1617142857142855  7.475
0.6399857142857143  15.113
4.005357142857143  7.203
1.0256285714285713  5.577
7.512307142857143  4.907
2.750728571428571  12.862
-1.5454214285714287  5.389
2.8310785714285713  5.396
0.9410428571428572  7.502
10.959614285714286  6.798
1.3300785714285714  6.281
4.057478571428572  6.876
8.076421428571429  6.267
1.67125  10.325
6.376714285714286  5.032
7.581214285714285  7.918
-0.5588642857142857  4.49
0.2961142857142857  4.851
-0.7953857142857143  4.793
-0.52515  5.297
0.8527071428571429  4.03
0.8118500000000001  3.008
3.8303785714285716  4.697
-1.9799785714285714  1.503
5.928585714285714  8.516
0.5265714285714286  5.284
0.6507142857142857  6.062
4.347821428571429  8.041
1.2091  6.125
4.952971428571429  9.856
3.8626142857142853  4.355
-0.2062357142857143  4.911
2.1954  7.852
5.103364285714286  10.199
5.889207142857143  15.046
8.788314285714286  9.396
2.1219785714285715  3.933
-1.9295714285714285  3.976
-0.9490214285714286  3.9
2.766921428571429  8.182
11.811542857142857  8.978
4.335207142857143  3.669
-0.1791357142857143  6.209
4.46385  6.875
8.654635714285714  9.982
-1.714257142857143  4.662
3.013371428571429  7.225
7.204314285714286  9.773
4.809685714285714  10.072
5.606664285714285  15.318
-1.2452142857142858  4.374
7.021514285714285  5.666
7.070792857142857  6.91
-0.03641428571428571  3.702
5.1135785714285715  5.855
4.326357142857144  11.987
3.081292857142857  10.048
3.773692857142857  8.181
6.661449999999999  10.459
3.211442857142857  5.2
-0.4420071428571429  5.232
6.879892857142857  6.708
9.14085  9.188
1.6536285714285714  8.59
11.638671428571428  11.669
0.5003357142857142  8.018
-2.05675  3.088
13.123342857142857  13.082
7.009964285714285  6.53
3.0243785714285716  7.876
0.8444214285714285  6.677
6.573428571428571  10.193
-0.04611428571428572  5.192
6.550807142857143  10.998
5.1775142857142855  8.064
4.701414285714286  8.684
8.588292857142857  9.495
9.915621428571427  9.144
9.177021428571427  14.725
-0.23505714285714285  3.872
4.7135  9.075
9.467871428571428  8.985
0.9189857142857142  5.685
-2.5703714285714283  2.181
12.502557142857142  11.44
9.219992857142858  6.842
-1.167657142857143  3.706
-2.5751857142857144  2.698
3.244107142857143  8.877
2.5760428571428573  6.083
3.7738  13.982
6.5061857142857145  5.44
9.0823  7.681
10.034914285714285  6.228
5.624578571428572  4.512
8.464635714285714  6.33
7.299185714285714  8.55
3.540657142857143  8.049
21.317085714285714  8.536
8.110507142857143  10.383
1.4708642857142857  5.342
-0.86765  3.662
-1.4864785714285713  1.875
-2.320242857142857  3.707
-1.6682571428571429  5.124
3.3673857142857146  8.732
7.391085714285714  6.207
4.190742857142856  4.473
5.681664285714286  7.194
-1.2146571428571429  13.322
-2.0579214285714285  3.893
7.0457785714285714  8.39
0.06721428571428571  3.918
5.6853  6.418
4.563385714285714  5.748
-1.7952642857142855  2.431
-2.184892857142857  12.646
9.800892857142857  8.498
11.135492857142857  6.932
-2.963235714285714  7.787
5.282042857142857  4.125
4.57895  12.601
8.396292857142857  6.971
3.3119785714285714  6.134
-1.6771928571428572  2.319
3.753221428571429  6.009
3.0764357142857146  5.004
-0.43557142857142855  12.804
9.93292857142857  6.147
-0.5339285714285714  12.044
9.855807142857143  11.032
7.0365  9.23
2.2177285714285717  7.177
2.9739714285714287  11.605
5.5056  12.377
-1.7331357142857144  10.988
4.252257142857143  8.093
-1.0883857142857143  2.73
-0.7257214285714285  7.848
5.994085714285714  9.226
6.887992857142857  11.073
11.88885  9.629
-2.89235  4.254
-2.067857142857143  5.992
-2.833871428571429  2.564
11.946  11.913
4.420314285714286  7.725
0.6651571428571429  6.077
3.2262285714285714  6.828
2.690935714285714  5.193
18.484864285714284  15.294
8.391914285714286  14.743
-2.0860000000000003  12.685
-0.9322142857142857  4.673
0.054142857142857145  5.196
5.013021428571428  5.211
6.1506  7.062
4.68255  7.187
8.143314285714286  9.983
7.301707142857143  7.531
0.32727142857142855  6.858
4.31315  6.901
7.4284928571428575  9.923
9.4897  8.751
-2.3611  3.713
1.1251285714285715  8.891
2.78885  6.22
-0.055735714285714284  5.447
9.681978571428573  12.772
0.29255000000000003  6.699
5.621257142857143  5.242
0.7209642857142857  5.939
5.510507142857143  7.845
5.744628571428572  6.35
-0.7313357142857143  3.14
1.0025142857142857  6.537
5.213057142857143  7.212
8.585942857142857  9.444
-1.1416285714285714  3.876
-1.0547499999999999  7.532
7.349121428571428  9.116
2.103957142857143  3.885
1.1615857142857144  8.789
6.711235714285714  5.89
-0.15357142857142858  5.424
7.5795  10.133
-0.7425499999999999  4.148
5.994592857142858  5.387
-1.2797785714285714  6.047
6.7935928571428565  8.651
-1.0932928571428573  3.505
3.3513  12.72
3.13065  8.233
5.675778571428571  8.315
9.899157142857144  11.257
7.0852  5.964
-0.4341857142857143  4.46
3.1281785714285713  5.936
14.804742857142859  10.857
6.6010285714285715  7.912
3.353785714285714  9.929
10.303700000000001  8.261
-1.9738  10.812
-2.2040285714285717  4.665
5.14065  10.815
11.477692857142857  7.822
9.839092857142857  11.126
-0.4439214285714286  3.003
-1.3608214285714284  5.901
-1.225507142857143  3.538
-0.5956571428571428  10.041
7.016635714285714  11.76
9.791757142857143  5.742
7.959149999999999  6.012
10.064578571428571  9.444
13.155092857142856  9.952
6.134714285714286  3.812
3.0487285714285712  12.94
0.7241928571428572  14.267
2.5157499999999997  7.413
-1.222257142857143  2.223
6.937735714285714  10.861
9.709978571428572  6.823
5.102557142857142  14.972
-0.8807285714285715  3.31
4.265742857142857  3.701
4.236085714285714  6.833
3.186107142857143  6.893
-0.3821928571428571  5.178
-0.12785714285714284  3.202
2.9856285714285713  3.347
3.6535357142857143  5.818
1.0326  7.538
7.606092857142857  12.537
10.418235714285714  11.411
1.358564285714286  7.101
-2.359257142857143  12.38
0.3533214285714286  12.913
1.5714285714285714  8.819
-1.2755285714285716  6.074
3.249592857142857  5.801
-1.126342857142857  4.549
3.7883142857142857  9.696
-0.8523428571428572  4.756
6.484050000000001  11.889
1.7681714285714287  14.236
7.9869642857142855  15.211
11.46722142857143  13.542
-2.0941785714285714  2.67
10.54187142857143  8.002
-1.0918428571428571  5.843
-0.8488357142857144  9.163
3.6638142857142855  6.274
9.6645  9.632
17.146628571428568  11.488
-0.10662857142857143  6.672
-2.2612285714285716  6.611
3.183664285714286  4.296
1.2359928571428571  6.164
3.514335714285714  12.278
12.292228571428572  12.109
-0.2082  6.679
4.6745785714285715  8.028
8.102542857142858  11.679
-0.8358071428571429  6.012
-1.6640428571428572  3.155
7.0007214285714285  6.538
-0.17982142857142858  4.993
9.231978571428572  10.745
-0.3152142857142857  4.653
-1.0659285714285713  10.326
10.118771428571428  10.651
4.484471428571429  5.172
1.4527857142857141  10.194
7.743371428571428  8.583
10.596892857142857  9.367
5.533507142857143  5.692
-1.7730214285714287  15.061
-1.5442214285714286  4.391
-0.05345  3.333
1.0254071428571427  10.774
-2.3646142857142856  3.361
16.826564285714287  9.725
4.663985714285714  13.476
6.746771428571429  13.64
12.817457142857142  13.47
7.143664285714286  15.353
0.7597571428571429  4.715
19.665164285714287  8.767
5.196142857142857  7.243
2.4608  6.17
11.615178571428572  8.464
10.029692857142857  14.564
0.1649357142857143  7.711
-0.011699999999999999  11.363
-0.4625785714285714  9.053
7.191657142857143  5.631
2.3945642857142855  5.587
4.812457142857143  5.72
-1.4639642857142858  2.952
3.7330071428571427  12.103
3.7040071428571433  4.29
-0.8103571428571429  5.657
-0.7042857142857143  3.301
4.052642857142857  13.828
15.649442857142857  13.739
13.9076  11.373
5.726728571428571  8.44
6.313421428571429  10.781
1.768992857142857  5.164
2.033292857142857  9.388
-1.098857142857143  4.541
6.543678571428572  9.546
3.6407928571428574  4.98
7.484028571428571  6.404
7.301814285714286  8.23
5.344085714285715  7.184
8.837607142857143  11.074
3.8080571428571433  7.078
3.8038857142857143  8.794
-0.8270285714285714  13.289
1.5640357142857144  7.459
4.009371428571429  3.099
1.8159285714285713  9.373
3.8321357142857146  6.406
7.111628571428572  6.668
5.353999999999999  4.625
13.945664285714287  10.478
-0.047349999999999996  3.394
1.3816785714285715  6.763
-1.2457357142857142  14.262
9.906135714285714  7.329
3.7654571428571426  8.729
5.536621428571428  7.929
-0.7207642857142856  3.527
5.411135714285714  5.729
-0.778  6.875
3.6821357142857143  7.923
13.763871428571429  9.221
9.378064285714286  11.492
6.907457142857143  13.611
11.87615  6.031
-1.9960785714285716  4.376
-2.6890285714285715  5.304
6.289835714285714  5.86
12.3438  9.507
9.739078571428571  4.163
7.792871428571428  7.483
3.522442857142857  12.648
0.9224  14.098
5.5125142857142855  12.179
11.749678571428571  9.41
2.6841500000000003  4.788
2.1402785714285715  5.765
3.2511571428571426  13.451
3.2384714285714287  6.705
10.369992857142856  11.822
-1.1839571428571427  3.404
-0.7984  4.515
3.3936357142857143  6.765
-0.5159714285714286  4.209
9.323192857142857  9.349
6.3975  5.858
1.0829857142857142  13.505
7.510071428571429  7.459
2.3472142857142857  5.348
-0.07502857142857143  6.349
4.999185714285714  7.95
-0.8220785714285714  3.322
8.674221428571428  11.612
-1.4179357142857143  4.814
5.482185714285714  7.289
-1.6916857142857145  5.2
0.8328071428571429  6.823
3.776757142857143  7.448
3.751992857142857  8.471
4.995085714285715  6.742
1.1599357142857143  14.716
7.400964285714285  9.711
4.524285714285714  4.399
-2.5901642857142857  6.243
-2.1398  5.079
9.439542857142857  11.673
-0.6534857142857143  6.259
8.628514285714285  10.428
9.235814285714286  7.218
-1.4770214285714285  6.16
3.2998714285714286  5.799
8.516485714285714  10.418
1.7056499999999999  4.592
5.7827785714285715  7.595
3.917185714285714  14.284
4.836635714285714  3.456
5.427435714285714  7.203
11.057421428571429  10.051
9.759  5.599
11.757292857142858  8.513
-2.0511142857142857  4.93
6.715485714285714  8.178
1.7344  9.315
5.3563  8.583
-1.6206214285714287  5.078
6.359828571428571  6.864
-2.171307142857143  4.513
-0.1869  3.499
-0.10174285714285713  4.474
-1.8213428571428572  3.892
5.940685714285714  5.167
5.00105  7.88
7.865714285714286  5.076
10.172428571428572  6.57
3.133692857142857  5.553
-0.5299071428571428  8.118
3.4003642857142857  6.222
5.5850285714285715  6.783
-0.7250500000000001  5.263
10.143964285714285  10.705
-1.5159928571428571  3.972
2.203785714285714  4.063
7.116035714285714  10.823
-0.7047785714285714  3.616
3.383257142857143  4.598
4.5711071428571435  6.241
-2.016192857142857  2.416
7.289499999999999  12.705
6.991007142857143  11.01
-2.5322428571428572  2.162
8.33137142857143  9.216
-2.450385714285714  2.913
3.7215571428571432  6.115
2.217214285714286  9.95
-0.22626428571428572  7.967
12.207628571428572  7.634
4.990271428571429  7.287
5.211821428571429  10.929
1.4620214285714286  4.366
-2.111442857142857  5.568
1.2118214285714286  3.487
3.8721785714285715  7.325
-1.2718357142857142  4.445
-1.8637000000000001  6.643
8.806271428571428  6.97
5.423021428571428  5.14
3.7509857142857146  7.715
9.909885714285714  6.034
9.039092857142856  8.922
5.620214285714286  7.088
1.8743714285714284  10.051
1.6661785714285713  11.565
5.864335714285714  10.117
9.249164285714286  13.234
-2.274892857142857  2.604
-1.5212285714285716  2.618
11.816657142857144  10.463
11.520664285714286  7.988
2.43885  6.002
8.47495  8.368
3.0374928571428574  7.536
1.9642142857142857  9.419
4.862585714285714  5.179
0.27640714285714285  7.794
2.237628571428571  9.164
4.618571428571428  7.485
3.22315  7.569
5.038807142857142  13.708
2.1199142857142856  4.269
5.4797714285714285  5.864
5.399457142857143  12.125
7.298492857142857  10.869
-0.7579642857142856  4.35
5.449078571428571  14.255
5.167707142857143  9.92
6.784050000000001  6.547
6.303478571428571  7.042
7.838835714285714  12.243
0.6089285714285714  4.667
0.31629285714285715  2.662
-1.3580142857142858  4.367
-2.2978714285714283  5.242
-3.0127857142857146  4.803
2.3649142857142857  7.628
12.109714285714285  7.93
13.024678571428572  9.78
8.052328571428571  8.771
-2.521435714285714  6.356
6.31425  9.061
-1.7861785714285714  12.72
4.641014285714285  7.502
-2.5885857142857143  4.804
-1.5954428571428572  5.983
-0.33220714285714287  4.27
4.618807142857143  6.014
6.8686428571428575  8.497
8.112442857142858  8.419
0.8047785714285715  4.299
4.732635714285714  4.372
0.7971785714285714  6.104
4.971642857142857  6.219
-2.899  2.015
4.755564285714286  7.656
-2.5592214285714285  1.504
0.9370214285714286  5.697
3.54595  4.315
6.63305  6.306
6.1283142857142865  5.393
-2.445242857142857  8.214
2.744671428571429  12.738
8.847928571428572  12.693
1.5455714285714286  8.499
2.6351785714285714  7.499
-2.338228571428571  2.764
-0.9317214285714286  3.324
11.636578571428572  12.867
9.061064285714286  10.343
1.847492857142857  5.466
11.039985714285715  6.32
4.6692285714285715  6.788
6.461571428571428  8.516
9.139735714285715  8.917
10.860492857142857  13.495
3.921821428571428  5.675
-1.4160214285714285  2.965
10.695714285714287  9.885
-1.6199714285714286  6.192
3.460107142857143  5.466
11.039292857142858  12.102
5.097307142857143  13.724
6.999007142857143  13.548
11.910435714285715  10.156
15.873585714285715  10.375
0.8889999999999999  6.734
14.831192857142858  7.387
-2.287757142857143  14.795
0.45854285714285714  4.642
0.7566928571428572  12.127
-1.0345357142857143  2.685
0.3109928571428571  4.332
7.880978571428571  10.215
-2.3998642857142856  4.586
4.2429  7.433
-0.31847142857142857  4.408
10.568171428571429  4.622
6.981742857142857  4.262
4.845535714285714  7.629
2.055764285714286  8.487
7.016621428571429  8.6
1.4885142857142857  12.797
9.571021428571429  5.878
-0.3712714285714286  5.322
7.158764285714286  5.35
-0.12773571428571429  4.991
-0.2545  12.405
2.170935714285714  7.091
5.766478571428571  10.063
2.6203785714285717  4.696
3.1236785714285715  4.211
3.8562214285714282  15.645
6.934557142857143  8.983
-0.19352142857142857  3.624
3.6749  7.496
2.687942857142857  7.936
12.107692857142856  9.723
2.3920285714285714  7.701
6.614571428571428  9.231
0.8990928571428571  2.705
12.680885714285715  12.732
5.970021428571428  7.158
3.336557142857143  9.69
5.962371428571428  5.53
1.1563571428571429  6.729
-0.80725  5.026
8.768864285714287  9.972
-0.7074285714285715  1.468
3.4295214285714284  5.173
11.468407142857142  10.134
3.14025  4.766
-0.4069785714285714  10.68
9.114678571428572  5.019
9.33682857142857  11.124
8.425878571428571  8.155
2.6460142857142857  12.914
5.683357142857143  7.532
10.270378571428571  8.392
-1.1246785714285714  8.155
1.4190785714285714  6.231
6.321707142857143  7.851
1.89995  4.662
3.830435714285714  7.583
7.119714285714285  4.987
9.011671428571429  12.133
3.063757142857143  9.848
-0.4386785714285714  8.857
7.262407142857143  8.107
6.0389357142857145  8.088
1.6592785714285714  8.742
0.5571428571428572  5.787
7.68235  7.609
-0.22795714285714286  3.602
-0.13221428571428573  5.709
1.561707142857143  7.122
5.451035714285714  5.485
2.236707142857143  3.827
-3.099207142857143  4.27
-0.22105714285714287  15.174
2.3894928571428573  4.78
0.5095999999999999  3.582
1.6484642857142857  3.571
4.687621428571429  12.003
4.826635714285715  6.663
5.184985714285714  11.546
10.598285714285714  10.519
-1.6089714285714285  3.155
1.7725285714285715  7.532
-0.7873428571428571  3.588
2.0474071428571428  5.592
0.2581857142857143  10.675
-2.1632214285714286  4.189
9.390535714285713  4.938
0.7087214285714286  7.4
-0.7268714285714286  2.753
7.876814285714285  6.575
17.930164285714284  10.397
1.1329785714285714  5.53
4.519528571428571  8.281
0.26659285714285713  10.524
9.753914285714286  6.715
-1.3567142857142858  4.111
5.825735714285714  11.375
10.062235714285714  5.789
-1.8789214285714284  8.184
-1.9425714285714284  11.507
1.7996642857142857  5.434
3.0537142857142854  9.583
7.704464285714286  8.596
2.9136214285714286  5.617
1.9236714285714287  4.897
6.476614285714286  9.152
-0.08246428571428571  4.676
3.5568642857142856  6.569
4.444221428571429  7.546
-0.9219785714285714  6.099
-1.4711357142857142  3.519
-2.6944142857142857  6.275
3.4527714285714284  9.815
-0.15890714285714286  6.323
0.3716785714285714  16.053
-1.5538357142857144  5.232
-1.0982142857142858  13.371
6.648135714285715  13.208
-1.7800785714285716  4.033
-0.2134  8.452
-2.668892857142857  4.546
2.1321642857142855  7.117
3.00845  3.835
-2.5852785714285718  3.639
8.106471428571428  7.214
3.447357142857143  4.197
3.4568071428571425  8.073
2.4201357142857143  5.333
7.807692857142857  5.009
8.303128571428573  10.565
1.7123857142857144  5.808
1.4300785714285715  10.6
-1.0251285714285714  12.456
-0.023992857142857142  4.179
-2.4424357142857143  4.886
1.2162928571428573  8.19
-1.6007  7.682
-1.122392857142857  4.893
3.688885714285714  7.213
1.5778642857142857  7.693
6.326828571428571  7.96
1.6308428571428573  4.328
-2.1919285714285714  3.548
3.5181  6.847
12.479685714285713  11.858
-1.5293  3.178
9.717935714285714  9.363
5.542885714285714  11.764
8.769271428571429  8.334
6.510278571428572  15.017
8.31285  13.873
7.462592857142856  8.706
4.738942857142857  7.818
3.0900142857142856  9.323
3.5369785714285715  6.5
-0.996792857142857  5.747
12.204664285714285  7.379
2.605035714285714  8.555
-0.9536428571428571  5.059
5.91855  6.573
6.3815  12.641
5.693271428571428  9.516
1.9848857142857144  4.634
10.989214285714286  8.894
1.9825785714285713  5.899
4.933742857142858  4.029
4.570164285714285  6.326
-1.1787928571428572  13.443
5.3209  3.848
2.191278571428571  5.268
3.6049285714285713  14.003
3.005535714285714  7.763
5.691328571428571  15.633
5.143885714285714  13.341
-0.5967642857142857  5.28
3.867485714285714  8.96
9.098007142857142  9.244
3.3795714285714284  3.976
0.46972142857142857  4.025
-2.547457142857143  9.95
-1.322992857142857  2.355
3.899514285714286  8.676
0.48776428571428576  12.224
2.7851714285714286  8.463
13.978707142857143  7.793
6.5026142857142855  5.969
-1.4498714285714285  5.436
14.148299999999999  13.202
2.963692857142857  4.853
5.821928571428572  11.135
-2.137064285714286  3.206
5.451392857142857  4.336
-2.568621428571429  3.207
-0.52425  7.007
0.014285714285714285  5.728
3.169964285714286  5.651
-2.5171071428571428  13.074
3.8954  5.095
-0.7182142857142857  8.1
5.952992857142857  9.641
3.7801142857142858  5.01
-2.263242857142857  6.323
3.9323999999999995  7.145
0.9084214285714286  3.97
20.7005  8.784
-2.8733142857142857  0.91
3.5239714285714285  11.474
-0.6604642857142857  11.007
-1.407357142857143  3.746
-2.9295571428571425  6.634
-0.14523571428571427  4.688
-1.3991214285714286  3.374
-2.7409142857142856  6.965
8.912278571428573  6.947
-0.06155000000000001  5.772
0.42145  6.573
-0.5854642857142858  4.549
5.295971428571429  14.916
12.517064285714286  6.359
-0.09924285714285715  3.375
3.440771428571429  7.672
1.765842857142857  13.578
2.679007142857143  3.915
3.136214285714286  10.122
-1.8325571428571428  5.534
7.934  10.033
9.107  11.55
-1.2949  4.546
-0.13931428571428572  2.935
-0.1504285714285714  3.397
-1.7817285714285716  2.915
0.22012857142857145  4.653
1.4968571428571429  2.792
-0.6254500000000001  13.648
-2.5003142857142855  6.086
0.4723  7.631
-2.5133071428571427  2.219
-2.1917714285714287  12.381
15.397564285714287  9.222
1.0434071428571428  8.456
-0.039107142857142854  3.803
4.287221428571429  13.036
-0.6925428571428571  5.468
2.7789714285714284  7.264
-1.584757142857143  7.867
6.94055  11.569
4.361071428571428  6.469
0.7870357142857143  6.409
5.074257142857142  7.907
12.127557142857142  7.06
2.323007142857143  3.822
7.215992857142857  6.967
1.9309571428571428  4.621
6.183635714285714  8.255
4.643342857142857  7.017
-0.9438857142857143  4.803
1.0509928571428573  4.767
4.485592857142857  9.026
10.5968  6.904
5.022142857142858  3.434
3.485478571428571  10.72
10.435514285714286  9.871
7.664985714285714  7.44
5.044899999999999  5.253
0.9959285714285715  15.984
3.024857142857143  4.273
0.9311714285714286  8.212
2.79095  7.078
4.947992857142857  5.174
8.384535714285715  12.543
0.3387357142857143  3.629
4.9914000000000005  5.919
4.282128571428572  5.63
0.9687571428571429  5.13
5.825857142857143  6.759
7.865828571428571  8.858
-2.8440000000000003  1.272
8.112878571428572  11.526
6.210064285714286  7.929
13.247971428571427  12.168
2.181621428571429  6.983
1.86325  3.766
10.462457142857142  8.358
15.591778571428572  11.343
1.3462714285714286  7.298
5.871235714285714  2.74
12.699042857142857  12.079
2.0334785714285717  3.409
3.6375785714285715  7.41
-0.7845571428571428  3.472
3.1662999999999997  5.656
20.319214285714285  13.112
1.1282357142857142  8.007
-1.8423499999999997  7.081
4.736142857142856  8.862
-2.569057142857143  5.065
-2.4057071428571426  3.265
8.270664285714286  8.226
1.3490071428571428  5.334
0.3070642857142857  8.133
-0.33822142857142856  1.703
2.3142428571428573  13.273
6.5635642857142855  8.031
2.3356  4.306
0.5838142857142857  7.518
11.729514285714286  9.519
2.532707142857143  4.003
1.86415  7.265
-1.32435  6.433
2.259742857142857  7.896
-2.8054071428571428  2.643
0.5994214285714285  12.395
8.842642857142858  11.704
10.721971428571429  14.842
0.22420714285714285  3.921
7.6581785714285715  12.275
1.9174785714285714  5.491
-0.2772  3.918
-1.5832714285714284  3.068
2.621842857142857  5.675
13.656107142857143  9.615
4.433985714285715  5.462
4.681471428571428  10.066
2.14705  7.492
13.907464285714287  11.569
0.9079714285714285  12.26
3.2887  6.424
5.522235714285714  11.024
1.2936  7.66
-0.1284  5.136
6.364821428571429  14.357
-0.40622857142857144  2.255
-1.0865785714285714  5.531
-2.145178571428571  2.663
4.277378571428571  5.959
-2.0007  5.065
-1.6212142857142857  3.793
11.516642857142857  7.006
13.747878571428572  14.156
12.477235714285715  7.451
4.943907142857143  7.532
13.160557142857144  8.787
-2.2509428571428574  4.515
6.055335714285714  15.229
