# Supplementary material for: Single-chain dimers from de novo immunoglobulins as robust scaffolds for multiple binding loops
Source: Nat Commun. 2023 Sep 23;14:5939. doi: 10.1038/s41467-023-41717-5 (PMC10517939; doi:10.1038/s41467-023-41717-5)
Supplement: Supplementary file 6 — Source data [file 41467_2023_41717_MOESM6_ESM.zip › SuppFig8_scIgFFc.txt]

-1.9789214285714285  4.856
-1.3503357142857142  5.152
5.614021428571428  6.624
2.6587785714285714  7.0
-0.8305428571428571  7.396
-2.5922642857142857  5.174
-0.991092857142857  7.252
0.10032142857142858  5.008
1.8681357142857142  5.361
-1.6219000000000001  7.27
7.619399999999999  5.322
2.702342857142857  6.997
5.587907142857143  5.641
2.349642857142857  8.277
6.730242857142858  7.675
1.9424642857142858  13.134
0.9969785714285714  4.1
1.0343285714285715  3.435
-1.02095  6.553
18.76037857142857  11.831
0.5651428571428572  5.581
5.693485714285714  13.658
3.7882071428571433  5.11
8.011735714285715  10.648
-0.8763928571428571  7.01
2.9540357142857143  7.353
-1.077457142857143  2.89
2.238264285714286  10.463
-1.2450428571428571  4.781
7.172992857142858  8.271
6.360271428571428  13.673
-2.212707142857143  2.04
0.1189  9.002
6.462585714285714  9.182
-1.5369071428571428  4.861
7.077871428571429  6.451
5.446028571428571  10.055
3.1070285714285713  12.925
3.654614285714286  5.363
5.609707142857143  7.387
2.7153428571428573  4.439
6.070235714285714  11.551
2.6009857142857142  3.387
11.036507142857143  4.526
11.9943  9.927
8.766192857142858  10.837
7.953907142857143  8.71
12.923421428571428  6.718
-2.533992857142857  4.85
3.9721  6.049
-0.4125642857142857  4.877
-0.41950714285714286  7.12
9.895657142857143  9.741
2.1057357142857143  3.948
-2.3213000000000004  1.294
-2.5580357142857144  5.031
0.7644142857142857  3.79
4.8018214285714285  4.544
-1.3250428571428572  6.591
-1.8385857142857143  1.631
-1.1433357142857143  8.079
5.954114285714286  5.575
1.01935  2.535
2.5702  4.791
-1.6605642857142857  1.095
13.828999999999999  8.66
3.006757142857143  6.499
3.567242857142857  8.963
10.337778571428572  7.096
2.9581071428571426  4.213
9.975092857142856  5.303
2.941257142857143  5.527
2.222235714285714  4.857
1.9753285714285713  5.6
9.859864285714286  11.053
-0.4332642857142857  6.331
4.3584000000000005  7.915
10.039214285714285  8.749
5.322864285714286  7.975
1.1492785714285714  8.53
8.923414285714285  6.357
-1.6949714285714286  4.457
0.40855714285714284  5.063
5.3206428571428575  8.005
5.300778571428571  7.191
4.416271428571429  6.263
6.7803071428571435  4.038
-2.1690285714285715  6.83
3.2405214285714288  9.318
3.980471428571428  8.344
6.219457142857143  7.796
12.37522857142857  7.143
10.197542857142857  12.84
3.650892857142857  6.674
5.574592857142857  13.083
2.5542714285714285  12.465
-1.7797928571428572  2.437
-1.4692714285714286  8.184
-2.7793428571428573  4.394
3.7108642857142855  14.01
3.4981999999999998  6.852
8.081271428571428  8.604
8.864471428571429  10.311
-0.2656142857142857  2.231
2.757692857142857  8.023
9.58275  16.504
-1.011957142857143  5.235
7.4878285714285715  6.074
6.961971428571429  7.986
2.522392857142857  3.994
1.184642857142857  3.991
8.843178571428572  10.748
2.944514285714286  6.151
-1.3399142857142856  7.911
8.186842857142857  7.056
9.945064285714286  9.566
1.818242857142857  7.429
4.3113  10.576
10.023228571428572  11.625
5.452107142857143  7.039
1.9519714285714287  5.733
5.2400714285714285  4.922
4.145792857142856  3.973
3.383035714285714  9.011
-1.0079285714285715  3.308
2.872592857142857  8.212
3.8232142857142857  8.654
1.5167785714285713  8.625
-1.380342857142857  7.514
5.209121428571429  8.156
-0.2573071428571429  5.177
3.592857142857143  7.993
2.0758071428571427  4.066
2.142985714285714  3.725
2.148614285714286  5.539
0.8598285714285715  7.992
2.613642857142857  9.946
8.756385714285715  7.276
-0.6699642857142857  6.677
0.7719642857142858  6.994
6.7547  8.35
2.1271642857142856  8.114
4.427471428571429  8.932
11.2303  8.842
0.7432714285714286  4.671
-1.3302357142857144  8.112
4.0725  7.116
-1.2633928571428572  3.565
2.8241214285714284  8.119
17.824364285714285  11.682
1.9309  5.992
8.730335714285715  6.827
6.601421428571428  5.619
9.555957142857144  9.846
-2.1939285714285712  5.124
-2.7068714285714286  1.042
6.444714285714285  6.897
10.6971  6.653
-0.3245071428571428  5.459
4.451942857142858  7.435
-1.3193285714285714  2.137
-1.16335  4.935
8.710207142857143  6.769
6.130357142857143  6.188
-1.629907142857143  4.909
6.216678571428572  9.066
0.47117857142857145  8.585
3.297057142857143  3.88
7.242178571428571  6.997
0.36950714285714287  11.58
-2.1314928571428573  2.063
-0.7715642857142857  4.664
14.129185714285715  14.15
4.817321428571428  4.089
3.879885714285714  7.731
0.34227142857142856  5.497
0.024335714285714287  4.907
11.762521428571429  6.338
1.9621000000000002  2.9
4.68515  4.715
4.682942857142857  6.996
5.122678571428571  6.054
7.184721428571429  9.587
9.093157142857143  5.492
14.243364285714286  10.612
7.083292857142856  10.45
1.5120785714285714  3.539
10.289821428571429  5.862
-0.7023785714285714  7.237
-0.8584428571428572  7.094
6.6349  11.819
1.2851  5.501
6.409714285714286  5.933
-2.4681714285714285  7.373
6.394407142857143  5.255
-0.9785857142857144  2.33
-1.3158785714285715  6.903
2.1611642857142854  9.478
4.349621428571429  5.318
11.117657142857142  12.947
2.0623  9.305
-2.252671428571429  5.024
4.107521428571428  11.427
13.79342857142857  8.616
0.47564999999999996  4.214
9.709721428571429  10.198
2.4478142857142857  8.875
0.32994285714285715  3.16
-0.8792928571428571  6.685
-2.4732  4.934
-2.3139000000000003  4.756
1.5917928571428572  3.911
-1.305907142857143  4.143
2.333685714285714  7.139
-1.9608785714285717  5.921
2.6547071428571427  8.03
5.572092857142857  11.838
6.316192857142857  7.597
0.06012142857142857  5.779
14.18835  7.577
5.824971428571429  9.693
2.046607142857143  5.898
-0.058692857142857144  11.776
-2.097857142857143  5.23
5.198507142857143  6.702
-0.9850928571428572  4.823
5.89825  11.235
3.536607142857143  8.006
2.1205285714285718  7.684
-2.402892857142857  7.319
25.08647142857143  12.285
11.078278571428571  12.386
10.298585714285714  6.218
8.229171428571428  5.378
2.6083499999999997  13.772
-2.130864285714286  2.317
5.0438  7.838
3.4288642857142855  7.368
6.2519  4.259
7.622692857142856  13.206
0.7792428571428571  2.684
-1.2753785714285715  12.328
6.422314285714286  6.905
3.6182857142857143  6.193
-0.55235  4.791
2.955357142857143  8.226
9.663792857142857  4.859
2.1264357142857144  8.012
-2.5799499999999997  2.058
17.429171428571426  10.506
1.81395  5.118
6.7134857142857145  7.04
-0.91685  5.282
1.3859000000000001  9.415
4.399464285714285  4.375
4.895807142857143  6.933
7.507128571428572  7.665
1.0760785714285714  4.236
5.311685714285714  8.863
0.09369285714285715  2.28
2.321742857142857  5.271
3.349014285714286  15.101
0.28009285714285714  6.757
5.421614285714285  7.009
10.590078571428572  9.115
6.618635714285714  7.369
9.55072142857143  10.287
5.338885714285714  7.997
3.6911928571428576  4.683
9.573678571428571  6.172
-2.3246214285714286  2.465
2.3903714285714286  5.297
3.2889357142857145  4.663
3.252135714285714  7.9
-2.8982714285714284  4.927
13.058214285714286  13.942
-2.960942857142857  3.043
6.819342857142857  3.849
6.871735714285714  7.112
5.240092857142858  10.312
-1.1730214285714287  10.529
-1.4240428571428572  4.315
3.8415642857142855  9.063
-2.6447785714285716  4.475
-2.0286285714285714  5.133
0.16597857142857142  4.942
7.046464285714285  6.481
4.896021428571428  6.129
2.038942857142857  9.338
5.588778571428572  7.892
3.154385714285714  4.309
8.130907142857144  8.889
-0.6059357142857144  5.399
9.346242857142856  10.238
-1.1367285714285713  7.263
-1.5418714285714286  4.249
-2.865628571428571  5.139
-1.8564357142857144  7.762
6.6778571428571425  7.587
-1.0333142857142856  5.527
-2.639585714285714  7.432
-1.3871642857142856  7.356
5.032878571428571  8.72
6.651792857142857  6.497
-0.26239999999999997  6.982
-0.08450714285714285  5.496
-1.4028357142857142  6.931
5.086978571428571  6.831
8.792164285714286  4.539
5.9464428571428565  4.557
2.5061  7.455
3.7236571428571428  9.128
3.6471  6.594
-2.5198285714285715  5.024
-0.4325857142857143  4.757
8.659635714285713  6.602
6.218185714285714  8.04
2.2285785714285713  14.514
2.4305857142857143  10.249
4.947278571428572  3.384
-0.8917642857142857  7.979
3.845421428571429  3.031
10.495  10.002
6.9760285714285715  7.583
8.603435714285714  8.981
9.964357142857143  11.027
3.3650285714285713  6.098
0.07529999999999999  10.572
12.302142857142856  11.194
7.8261642857142855  5.204
-0.3705785714285714  4.951
4.4139357142857145  7.073
2.7629285714285716  8.238
-1.6360214285714285  4.123
3.4042857142857144  4.091
-0.2905642857142857  2.458
2.772957142857143  8.597
7.9205499999999995  8.959
5.335371428571428  5.21
11.791992857142857  6.098
6.920535714285714  5.425
7.646378571428571  7.032
-0.64505  5.654
-0.6399642857142857  5.38
4.24825  8.028
-0.8823214285714286  7.193
2.7249  13.167
2.149321428571428  5.671
9.707078571428571  5.685
3.1009499999999997  7.984
4.018828571428571  8.294
12.844964285714287  9.859
3.7517357142857146  5.748
-1.0375214285714285  5.013
7.846778571428572  11.425
7.117528571428571  6.9
-1.7272357142857142  4.501
8.653028571428571  4.637
3.0249  5.054
11.908807142857142  13.673
-0.5479071428571428  6.704
4.8177642857142855  3.984
11.950078571428572  10.766
-1.6253642857142856  2.131
6.927521428571429  4.846
2.3930142857142855  6.811
4.795021428571428  7.398
10.153107142857143  6.282
5.951778571428572  7.072
6.288378571428572  8.275
5.556914285714285  7.792
-2.3923214285714285  2.849
5.911442857142857  7.277
2.7539  6.729
-1.8230785714285713  2.479
-0.6995142857142858  7.576
4.592178571428572  9.495
5.111907142857143  8.497
4.3955  6.006
6.564321428571429  9.63
5.29115  7.116
3.155064285714286  5.311
4.763207142857143  7.21
-0.6621071428571428  7.604
2.6705642857142857  7.746
-2.250842857142857  5.052
-2.604085714285714  4.84
1.2887928571428573  5.687
-1.4386142857142858  5.037
1.2731357142857143  11.012
2.5404785714285714  4.698
5.301349999999999  5.519
12.027657142857143  7.181
7.491292857142857  7.277
-1.8764214285714287  7.698
-0.6820571428571428  2.299
-1.907907142857143  5.215
1.0280214285714286  8.31
3.1983  7.414
3.8243357142857146  7.835
8.237307142857142  8.218
-1.4514142857142858  2.684
6.803207142857143  3.671
13.494128571428572  9.525
2.765142857142857  4.745
-2.343792857142857  5.562
14.610785714285715  10.461
-2.223042857142857  3.555
1.3703  4.01
-2.6596214285714286  3.197
6.821764285714286  8.579
3.7314285714285713  6.434
5.476457142857143  4.641
3.7287714285714286  9.883
3.589157142857143  8.77
-2.4551714285714286  4.848
5.679728571428572  4.58
3.8820642857142857  10.087
-1.6378285714285714  3.369
5.981664285714285  8.335
1.3140785714285714  8.14
-1.3384928571428572  3.73
8.778057142857143  5.274
9.246714285714285  4.406
-3.047392857142857  4.915
19.341014285714287  13.936
4.084064285714286  9.11
-1.1404714285714286  5.206
3.1614857142857145  12.152
8.291064285714286  7.109
-2.6156  7.108
2.1050214285714284  4.133
-1.2023785714285715  2.221
9.557678571428571  6.443
6.6436142857142855  9.808
8.425992857142857  5.985
-0.37569285714285716  3.172
2.1173142857142855  6.153
10.492228571428571  6.531
3.0290500000000002  7.635
0.11398571428571429  8.807
4.66955  4.449
4.751542857142857  4.132
2.3887714285714288  5.872
-1.4509785714285715  5.803
3.0949428571428568  13.147
2.9168214285714287  8.521
1.663657142857143  7.117
2.4120500000000002  7.921
5.289071428571429  9.608
14.152907142857142  7.591
2.69915  5.635
1.400907142857143  9.589
5.198535714285714  6.076
-1.6131285714285715  2.013
-0.5061642857142857  3.993
5.321521428571429  6.032
-1.996357142857143  4.896
4.81245  6.422
7.70645  9.828
-1.2137785714285714  8.036
-0.04075  1.862
4.679614285714285  4.108
2.6630714285714285  4.706
1.145757142857143  3.422
8.740885714285714  8.165
7.52025  9.522
-1.0549714285714284  14.973
9.66695  9.555
1.8794785714285716  5.822
-1.7470071428571428  4.965
-1.0528642857142858  6.05
-2.084742857142857  10.368
1.1863642857142858  5.444
11.024714285714285  9.877
11.482  11.862
4.218485714285714  8.656
5.008514285714286  11.851
-0.8034857142857142  4.709
-1.8857142857142857  4.62
8.091442857142857  7.726
7.7518714285714285  7.43
2.600635714285714  4.54
-2.5134214285714287  6.585
9.555171428571429  15.804
-2.7821357142857144  5.944
10.376285714285714  9.156
9.624207142857141  7.059
10.91522142857143  5.781
0.2234857142857143  3.231
3.202107142857143  3.531
10.854278571428571  7.399
0.9871714285714286  9.583
3.166042857142857  6.563
-1.6129642857142856  7.04
-2.8854  7.162
4.0123  5.579
-0.8970571428571428  11.976
-1.5559928571428572  9.732
-2.4010142857142855  7.249
-1.1167142857142858  6.625
3.67535  8.075
1.4026642857142857  8.78
11.580128571428572  8.878
9.791442857142856  12.854
-2.856042857142857  14.937
8.545221428571429  5.694
2.624221428571429  7.903
-0.8352999999999999  5.395
5.709914285714286  3.314
1.66235  8.006
-2.5086500000000003  4.979
4.759578571428571  5.387
-0.44332857142857146  2.521
-1.1014214285714286  2.876
12.531007142857142  6.074
5.414307142857143  5.52
-0.8151428571428572  5.981
11.37877142857143  9.176
3.5661142857142853  6.953
9.827971428571429  6.792
1.7579785714285714  7.639
-0.4513642857142857  4.651
1.839892857142857  9.804
5.806292857142857  8.099
10.381892857142857  9.899
10.298714285714285  12.314
3.6128142857142858  4.806
0.7428071428571428  7.577
1.3790214285714284  7.258
-2.7464142857142857  4.843
-2.38735  6.09
5.828207142857143  10.071
6.258421428571428  8.32
3.204064285714286  6.001
-2.3555785714285715  15.835
3.9639785714285716  10.992
1.7607714285714287  3.237
-0.15747142857142857  6.143
-1.3871642857142856  3.462
9.49637857142857  9.682
-2.918614285714286  5.404
1.1804571428571429  5.735
5.057907142857142  14.973
5.406292857142857  5.529
13.870342857142857  8.124
-1.1678642857142858  5.161
3.6854714285714287  10.027
4.364571428571428  3.601
6.647192857142857  7.564
2.319492857142857  5.021
9.925078571428571  12.394
8.414592857142857  16.146
5.68265  4.745
7.404364285714286  9.331
3.439992857142857  6.125
7.6603642857142855  9.175
-2.238107142857143  5.546
8.675385714285715  4.985
-0.7803285714285714  7.523
-2.193492857142857  14.236
-2.5492714285714286  4.925
4.892164285714286  5.365
3.6076785714285715  7.585
9.456892857142856  14.244
10.22935  12.632
-0.7007428571428571  3.13
2.61255  5.478
0.7082571428571429  8.087
4.989428571428571  6.781
5.973928571428572  11.203
9.18267142857143  6.976
-0.1746357142857143  6.047
1.3721642857142857  4.204
1.8937571428571427  4.548
12.193692857142857  9.762
3.5685214285714286  3.672
2.0036214285714284  12.783
1.1432357142857144  3.422
-2.0747999999999998  1.676
8.569542857142858  7.12
5.634214285714285  11.67
-1.8953357142857141  2.043
5.148285714285715  5.073
-0.9272071428571428  4.126
0.8869428571428571  9.253
9.098714285714285  11.642
6.439785714285715  3.631
18.5398  9.461
11.265821428571428  8.005
7.183057142857143  6.102
-2.0441285714285713  4.839
12.359607142857143  8.6
2.022064285714286  6.588
-1.6172642857142858  5.103
1.1403785714285715  5.613
10.090042857142857  7.368
4.301657142857143  10.033
2.4733714285714283  8.075
6.867257142857143  5.018
9.146835714285714  6.886
-1.1807714285714286  1.563
-2.937757142857143  5.038
6.607742857142857  6.87
-1.0366071428571428  7.772
-2.2472714285714286  5.056
0.3136857142857143  9.144
9.232857142857142  6.298
8.220942857142857  4.98
-2.4564714285714286  5.94
6.420771428571428  11.065
6.790214285714286  4.923
-1.921742857142857  5.866
1.03645  7.891
4.125978571428571  6.471
4.251057142857143  6.157
11.364678571428572  9.65
2.23185  6.728
1.7928714285714287  7.99
7.8220785714285705  6.795
-2.1027785714285714  5.093
7.484964285714286  8.462
-2.54645  4.85
0.30597142857142856  4.942
6.573314285714286  5.162
7.0323714285714285  14.527
-2.085942857142857  5.526
-0.5726285714285715  4.11
0.48837857142857144  5.627
6.994414285714285  6.655
-2.4114285714285715  4.382
6.937264285714286  9.196
1.371892857142857  9.853
10.576407142857143  8.649
3.950614285714286  6.657
7.891128571428571  10.288
5.023164285714286  3.704
7.75235  6.198
-1.60645  2.895
13.477892857142857  7.033
6.902485714285714  4.429
5.344557142857143  5.046
4.403964285714285  6.875
3.016807142857143  11.571
9.82165  12.736
-0.5855714285714286  7.782
2.9853714285714283  7.656
3.623107142857143  6.828
5.189378571428572  10.348
-0.8635142857142857  2.499
4.6112714285714285  5.851
0.38411428571428574  6.274
4.865464285714285  12.846
-2.1442357142857142  8.309
5.7960642857142854  5.851
4.265135714285715  6.847
-1.6883142857142857  2.124
2.8478214285714287  4.776
10.062992857142858  5.612
8.423807142857143  9.107
3.126114285714286  7.229
-1.3444500000000001  3.763
11.040921428571428  8.799
1.1195  8.712
2.1659714285714284  8.723
3.2297214285714286  10.999
4.825942857142857  14.019
2.4072714285714283  3.02
-1.0725714285714285  4.558
-1.5106928571428573  3.337
7.6086  8.701
8.503807142857141  6.016
9.221464285714287  10.208
7.205821428571429  7.437
8.417928571428572  9.471
9.343807142857143  6.097
6.325657142857143  6.84
2.74645  7.264
10.569535714285713  9.482
15.819007142857144  13.267
8.888885714285713  4.851
5.6091  8.549
5.9495571428571425  9.093
-1.020807142857143  7.166
-0.6563571428571429  7.627
2.710414285714286  7.601
13.726007142857144  5.71
7.2765642857142865  8.045
-1.1831928571428572  3.919
-0.23150714285714286  7.089
2.5413785714285715  5.244
-2.0521  2.443
2.4960071428571426  3.228
9.199178571428572  10.413
-1.0827071428571429  6.858
-2.6035500000000003  9.305
6.385235714285714  12.774
11.362449999999999  7.717
13.779864285714286  12.574
-0.6021785714285715  7.712
-2.470485714285714  6.419
-1.8532285714285714  2.596
2.9532142857142856  5.738
10.097850000000001  9.83
8.63565  9.604
7.793328571428572  8.756
-1.5702285714285713  4.529
2.1982  10.605
14.495335714285714  5.917
2.7948  7.008
-1.802907142857143  4.99
3.505557142857143  7.321
-1.1296714285714284  3.966
1.960057142857143  5.869
13.135614285714286  10.419
4.790414285714286  4.07
10.213771428571429  11.61
6.351392857142858  6.484
-1.1778214285714286  6.987
2.815492857142857  6.769
10.454407142857143  9.275
1.8855714285714287  12.956
-1.8855357142857145  3.779
-1.5548857142857142  7.447
6.0851  12.31
7.3251928571428575  6.206
3.5595  12.055
10.640114285714285  4.431
-2.2042142857142855  6.002
2.1028214285714286  6.481
3.3825714285714286  6.26
11.385514285714285  5.711
10.254157142857144  10.968
8.135664285714284  11.097
8.063114285714287  6.048
5.168114285714285  4.978
1.7558928571428571  9.155
4.724928571428571  6.27
4.198985714285714  5.844
4.908421428571429  12.656
2.5166857142857144  5.114
1.1000142857142858  4.757
11.987285714285715  10.228
5.56215  3.403
11.927828571428572  9.22
3.435621428571429  6.922
11.106514285714287  11.264
-0.9293285714285714  3.027
6.188671428571428  8.65
0.6171857142857143  2.525
2.2116571428571428  6.019
3.9256857142857142  9.757
1.8769857142857145  6.717
-1.13035  5.009
-1.8977642857142858  6.24
9.779557142857142  13.246
7.124914285714286  8.489
2.531892857142857  8.502
-0.6951214285714286  3.147
5.109857142857143  8.19
-2.43315  5.222
8.081557142857141  4.441
5.806385714285715  15.455
-0.8600071428571429  5.387
6.688578571428571  6.776
0.7913714285714286  6.492
-1.873592857142857  8.366
5.944178571428571  7.407
-2.040807142857143  3.306
5.834992857142857  3.089
10.35115  6.577
5.808985714285715  7.563
-1.5102071428571429  3.371
3.8443285714285715  7.971
6.75725  6.601
3.5885  9.474
14.886228571428573  8.556
2.8597642857142858  8.264
0.45039999999999997  4.44
-1.0706499999999999  8.569
2.5993785714285713  7.068
6.217178571428572  5.253
3.694871428571429  5.345
4.088964285714286  10.103
5.256371428571429  4.815
2.333242857142857  8.202
0.5114071428571428  4.021
8.620728571428572  5.498
12.0418  6.731
-0.8196357142857142  7.967
2.773685714285714  6.554
-2.4612785714285716  6.504
0.5132785714285714  6.234
1.9867714285714289  7.878
-2.666792857142857  2.321
5.099514285714286  5.664
9.207192857142857  11.354
1.6350285714285715  6.418
2.5716571428571426  12.832
2.214307142857143  4.636
4.335221428571429  8.931
5.33545  6.758
3.121778571428571  5.409
8.682328571428572  5.448
14.581407142857142  7.379
-2.868792857142857  5.082
-1.0658642857142857  10.105
5.61015  14.137
5.197357142857143  7.404
8.020885714285715  4.965
9.261464285714286  9.12
4.2184  6.032
12.152307142857143  8.955
8.649978571428571  7.473
4.944585714285714  5.593
2.6239857142857144  6.155
4.203728571428572  8.684
2.8864285714285716  7.87
3.60615  11.79
2.1962928571428573  16.207
2.804942857142857  5.165
0.7386714285714285  6.337
3.9732999999999996  6.263
5.97865  8.846
-2.0836571428571427  5.502
3.7635285714285716  7.679
2.239264285714286  4.654
10.854192857142857  9.25
1.9279857142857144  4.717
1.2378714285714285  3.756
1.76235  5.367
11.046035714285713  8.229
-0.7467285714285714  5.492
-1.4535285714285715  6.219
4.508114285714285  7.454
0.5652857142857143  2.333
0.9163785714285715  7.96
7.598649999999999  7.578
6.830492857142858  6.108
-1.0100642857142856  11.374
4.873628571428571  7.941
4.834185714285714  8.041
-1.9519071428571428  3.003
10.043464285714286  10.192
4.009085714285715  6.972
0.5791714285714286  4.258
-1.5206071428571428  3.05
0.11135  5.241
3.4570214285714287  6.972
11.430907142857142  7.76
-1.3963928571428572  4.367
7.78425  9.561
-2.823057142857143  4.818
-2.770357142857143  4.977
6.1849428571428575  13.589
4.605607142857143  4.081
4.706035714285714  6.758
17.57025714285714  12.367
7.114907142857143  7.291
1.3649714285714285  8.893
4.053285714285715  15.33
0.37345  7.204
7.222942857142857  7.496
1.3056285714285716  4.88
6.972085714285714  9.155
-0.7287071428571429  4.023
0.3661142857142857  5.929
6.967542857142857  8.501
4.503507142857143  7.955
3.4262285714285716  8.984
10.513421428571428  10.204
0.10355  7.501
1.0323857142857142  5.026
5.817542857142858  10.902
5.432185714285714  11.132
6.106949999999999  9.428
7.151064285714286  5.723
-0.8023785714285714  1.809
-0.673  4.854
5.6864928571428575  9.257
2.244392857142857  6.378
2.5661214285714284  5.107
-1.7124428571428572  4.242
4.372585714285715  3.996
7.678914285714286  9.317
1.8874857142857142  6.414
7.513335714285714  12.483
8.257764285714286  7.344
2.320014285714286  6.891
10.245771428571429  10.319
6.5891785714285716  13.88
-1.35795  1.785
1.8435357142857145  6.693
6.221064285714285  10.59
2.985814285714286  5.52
-1.8821928571428572  5.48
-2.7315285714285715  1.35
2.920385714285714  3.153
5.1566214285714285  4.859
-0.22868571428571427  7.017
2.6702714285714286  5.195
8.166621428571428  7.73
-1.3578428571428571  4.156
-0.49495000000000006  7.436
9.59992142857143  5.909
4.457864285714286  8.893
4.8795  4.769
0.25007857142857143  3.35
5.73525  7.457
5.447421428571428  5.473
5.183692857142857  3.175
6.319221428571429  9.8
2.6235142857142857  7.977
2.5114785714285714  7.996
0.6434714285714286  5.013
7.535014285714286  5.447
11.6325  6.877
3.393992857142857  7.844
-2.1396285714285717  2.432
-1.2489714285714286  7.782
1.0681285714285715  4.402
4.8351500000000005  10.488
3.2607571428571425  6.863
11.044442857142856  6.406
-0.7121571428571428  5.173
-2.5958071428571428  5.077
5.225964285714285  7.536
-1.8568285714285715  9.028
-2.4077785714285715  4.883
-0.12361428571428572  6.888
-0.8742000000000001  4.374
8.682092857142857  8.107
-2.1828499999999997  4.265
4.901464285714286  3.141
3.8839071428571423  10.842
9.66005  8.372
6.1283  6.399
9.8704  4.416
8.69885  9.04
0.9167142857142857  2.382
6.486592857142857  7.279
4.725964285714285  8.327
6.556607142857143  6.111
6.691478571428571  5.281
-2.5317142857142856  5.117
3.5432285714285716  7.412
-2.8427214285714286  5.101
12.157678571428571  12.883
3.4137857142857144  7.327
5.3456214285714285  10.188
-0.8544857142857143  3.59
10.247914285714286  10.589
-2.3158499999999997  4.999
7.63985  6.485
2.944528571428571  8.014
-2.4823714285714282  3.054
-1.3388214285714286  1.915
2.1841214285714283  4.598
4.812614285714285  5.055
5.060899999999999  8.878
17.46504285714286  13.24
1.9850142857142856  4.164
4.003221428571429  7.568
1.8081714285714285  8.003
0.47909999999999997  7.214
4.224871428571428  7.461
-1.433307142857143  2.7
-2.136542857142857  4.099
-1.0632214285714285  3.551
7.734178571428572  5.623
0.6749642857142858  5.652
9.836785714285716  7.078
2.929614285714286  4.545
1.6518142857142857  2.355
1.7224071428571428  4.715
8.013285714285713  5.387
8.216778571428572  5.552
11.421078571428572  14.77
7.339935714285714  7.775
3.0997000000000003  9.981
7.676657142857143  6.064
6.3777  7.964
2.7314214285714287  9.648
10.415049999999999  7.609
11.140942857142857  10.102
8.687992857142858  8.615
2.9205571428571426  5.902
-1.503592857142857  4.028
7.271907142857143  8.783
10.506585714285714  11.252
5.869471428571429  8.221
1.3919642857142858  3.816
-2.1347  7.67
7.7323571428571425  10.132
2.8764000000000003  6.466
-2.573707142857143  5.115
-2.8531999999999997  4.974
7.940650000000001  4.713
6.933014285714285  6.958
1.4109071428571427  5.232
-2.1216  5.1
4.2666571428571425  8.125
3.6670928571428574  5.474
1.6388785714285714  6.689
6.668185714285714  9.464
-1.1451714285714287  4.357
4.128335714285714  9.594
-0.36401428571428573  4.701
6.126442857142857  7.636
14.252235714285716  14.457
0.5185071428571428  13.686
0.86995  5.376
-0.7048071428571429  2.684
8.5777  8.563
-2.4341714285714287  2.274
1.7259071428571429  8.756
0.8357642857142857  5.76
6.976257142857143  12.625
0.7070428571428572  5.036
5.924071428571429  5.565
-2.2964857142857142  1.976
-1.7196214285714286  5.654
6.888792857142858  7.498
4.143321428571429  5.938
6.866307142857143  5.672
0.3957  5.015
3.0516214285714285  7.053
2.6267714285714283  8.241
8.64952857142857  9.247
1.6118857142857141  13.811
0.6690071428571429  3.351
4.419457142857143  4.751
-0.16624999999999998  7.142
6.041335714285714  10.908
6.226935714285714  8.525
3.1629285714285715  4.387
1.1811  5.03
3.575414285714286  11.974
-1.2423357142857143  1.57
9.523800000000001  8.616
0.2775214285714286  3.372
5.218942857142857  9.578
2.0029214285714283  12.702
-0.3971142857142857  6.286
1.2257571428571428  6.556
-2.659742857142857  4.962
9.6662  9.246
-0.9848571428571429  7.186
-0.41119285714285714  4.21
2.7593785714285715  6.963
-0.6993428571428572  7.66
7.363478571428571  3.751
-2.6637285714285714  4.927
-2.1415571428571427  7.221
3.2070714285714286  2.945
-0.5536714285714286  5.352
-2.4497857142857145  2.888
-2.7473071428571427  8.1
3.357007142857143  8.502
13.920385714285715  8.811
1.7856714285714286  5.238
6.952442857142857  6.736
-1.1972142857142858  1.878
4.456757142857143  5.016
0.49680714285714284  8.084
0.2872642857142857  5.368
1.964657142857143  7.573
-2.48225  5.995
2.118478571428571  15.525
6.832  11.227
-2.853957142857143  4.88
17.06452857142857  14.18
5.716021428571429  7.054
-0.3117142857142857  11.737
1.0699357142857142  4.534
9.405164285714285  5.315
7.537678571428572  13.152
11.330957142857143  10.238
5.730571428571428  8.152
6.263285714285715  7.559
3.0329357142857143  9.125
-1.3026214285714286  4.847
12.25452142857143  10.617
5.121035714285715  4.384
5.329578571428571  7.632
2.625857142857143  10.868
1.6063928571428572  4.582
2.6457499999999996  6.991
1.1265785714285714  3.271
0.5864499999999999  3.991
-0.8040214285714286  3.095
1.6650714285714288  8.316
4.961657142857143  10.135
2.6069  5.073
12.345285714285714  5.704
-0.9535142857142856  6.718
4.971507142857143  12.559
2.9501071428571426  3.312
-0.9659928571428572  6.238
1.88855  2.26
6.125078571428571  4.237
-1.066207142857143  4.95
-2.3662357142857147  5.316
-0.27604285714285715  9.934
0.26970714285714287  5.692
-1.413857142857143  2.007
-1.50055  8.222
-1.1153428571428572  5.013
2.0451142857142854  6.623
5.033964285714286  7.393
-0.8868714285714286  5.134
8.4374  6.1
-2.5848285714285715  4.887
2.422942857142857  3.969
-0.9588  7.053
0.06464285714285715  1.773
0.1696857142857143  6.565
2.0182714285714285  8.513
0.9962785714285716  4.123
5.888421428571429  10.12
1.5235642857142857  7.841
-0.9377071428571429  3.001
4.04185  7.526
1.6071714285714285  7.584
1.5473714285714286  10.439
2.033514285714286  4.178
3.7861571428571428  8.902
1.6117285714285714  2.431
4.377535714285714  9.226
1.9264428571428571  8.793
13.395771428571427  9.252
9.346007142857143  8.665
-0.7756357142857143  8.12
4.614907142857143  6.047
5.0441071428571425  7.215
1.0574928571428572  6.917
6.970907142857143  6.278
3.7380571428571425  8.915
2.6759285714285714  6.304
-1.1428857142857143  1.992
-0.7503  2.679
-1.1390642857142856  4.404
4.248157142857143  8.41
-0.09585714285714286  7.65
3.483821428571429  5.088
6.681657142857143  5.776
-2.37725  4.986
0.8514071428571429  3.208
3.7351  5.223
-2.6388642857142854  10.807
2.4393285714285713  3.732
1.1693857142857143  3.068
5.2202714285714285  5.093
1.9076999999999997  10.461
6.328014285714286  15.492
2.906992857142857  4.668
3.0549642857142856  8.032
5.658078571428571  5.476
10.468242857142858  7.547
4.318821428571429  6.059
6.3281214285714285  10.755
0.10976428571428572  3.8
1.6536  8.463
0.6933999999999999  3.935
5.579628571428572  7.141
-1.4513357142857144  7.511
2.33635  3.98
2.389657142857143  5.468
-1.3213357142857143  3.649
-1.5742785714285714  6.187
3.203335714285714  6.898
-0.038478571428571424  5.321
-1.6394714285714287  8.458
10.250214285714286  8.624
-2.2227357142857143  4.286
14.011692857142856  4.572
-2.199257142857143  5.05
-2.7521785714285714  6.173
-2.9729642857142857  7.972
4.717264285714286  13.775
3.408628571428572  9.198
2.970157142857143  5.689
1.0457571428571428  4.868
9.977807142857143  7.275
-2.7882285714285713  4.865
-1.4766142857142857  7.435
9.020764285714286  10.299
0.9028714285714285  5.183
12.852264285714286  7.296
3.119392857142857  3.39
4.034478571428571  7.274
0.2304857142857143  2.24
-0.00867857142857143  7.506
-0.24672857142857144  4.168
6.989678571428571  8.291
5.387185714285715  14.085
-3.1096714285714286  1.871
8.209414285714285  5.178
3.552621428571429  5.553
-0.9216357142857142  6.844
9.392921428571428  8.043
2.260664285714286  7.744
5.260042857142857  9.85
-1.960157142857143  2.917
-1.8617714285714289  6.715
4.886457142857143  12.353
0.09942857142857142  6.634
-0.7117142857142857  7.625
-2.799692857142857  4.696
7.689528571428572  9.471
2.4042714285714286  2.862
3.306342857142857  5.041
2.7726357142857143  4.962
2.2693285714285714  6.746
2.7152142857142856  8.758
5.859407142857143  7.848
-0.28445714285714285  4.221
-1.1325857142857143  5.424
-2.8396928571428575  4.818
-2.662792857142857  2.524
2.0491357142857143  9.143
9.60015  11.683
4.085857142857143  5.212
2.190257142857143  2.68
10.88285  11.29
1.1926642857142857  7.075
-2.42815  7.29
-2.8793928571428573  4.975
0.3573571428571429  8.461
10.432957142857143  5.757
1.4183214285714285  3.1
3.0064571428571427  5.277
7.202707142857143  7.329
10.175878571428571  6.685
-1.6619714285714284  2.247
6.743021428571429  8.284
8.8282  10.157
10.409742857142858  4.192
-2.1227714285714283  2.999
6.200778571428572  11.538
-1.0089714285714286  4.111
5.304521428571429  5.746
-1.5510285714285714  3.784
5.6805642857142855  9.712
8.891064285714286  13.969
-0.8541571428571428  6.943
12.915700000000001  14.195
0.07790714285714286  4.659
0.8175214285714286  6.986
8.722414285714285  5.006
-0.15602142857142856  6.996
8.665507142857143  4.927
4.4016785714285716  6.56
6.590807142857143  7.023
1.0304642857142856  7.754
8.748864285714285  6.548
6.923299999999999  9.445
-2.77225  4.86
3.6630428571428575  3.857
3.5336  5.067
5.452421428571429  9.175
16.747557142857143  7.178
7.180885714285714  5.6
2.638857142857143  5.164
4.999835714285714  3.974
9.226707142857142  7.115
-1.4818  7.052
8.498957142857144  8.185
1.8408285714285715  7.603
4.061714285714285  13.8
-1.174207142857143  2.048
11.505671428571429  13.188
-2.6030857142857142  2.569
-0.6529071428571428  2.99
1.0557928571428572  9.292
-2.558257142857143  5.487
-2.250371428571429  3.969
0.47900000000000004  12.122
11.961392857142858  7.788
5.385864285714286  6.722
1.9519071428571428  8.635
-0.36627857142857145  4.584
0.5860285714285715  4.966
3.031557142857143  5.905
3.490807142857143  5.263
10.695628571428571  5.513
3.4996  5.486
3.6610428571428577  6.164
11.790228571428571  5.248
7.834314285714286  12.245
-2.4985642857142856  1.987
3.196064285714286  8.064
9.916592857142858  10.088
-0.6085142857142857  2.322
-1.3796357142857143  10.495
3.1001714285714286  10.244
15.127657142857142  10.727
9.520471428571428  8.585
8.17612857142857  5.073
-2.5656214285714287  4.966
3.821014285714286  7.342
11.681664285714286  10.237
3.4072714285714283  5.418
12.224042857142857  8.43
6.213721428571429  4.96
-2.040107142857143  2.549
0.92525  7.537
-0.7900857142857143  7.317
15.49187857142857  9.806
8.76545  16.228
0.03136428571428571  3.188
4.524928571428571  5.911
1.049192857142857  3.943
11.670614285714285  11.458
0.5040571428571429  5.553
8.394814285714284  14.574
-1.2536714285714285  5.328
2.2110000000000003  3.948
-0.14312142857142857  6.43
-2.205492857142857  5.467
5.924342857142857  8.939
-1.5040642857142856  2.554
-1.7965214285714286  5.519
11.788407142857142  7.182
-1.81935  2.577
0.3192285714285714  3.485
8.57797857142857  11.618
2.5436  7.61
5.228728571428571  10.083
6.536607142857143  6.698
2.562614285714286  10.684
2.3877857142857146  5.652
0.44119285714285716  2.687
0.046264285714285716  7.943
3.21715  4.837
4.2481  7.388
6.2165357142857145  7.081
3.003885714285714  5.305
5.74605  8.19
3.4136571428571427  6.456
3.0785071428571427  7.775
8.336764285714285  11.994
4.185328571428571  8.536
-2.2006214285714285  1.215
-1.8008428571428572  7.463
3.3533214285714283  5.068
2.768664285714286  5.7
-2.5154785714285715  5.392
-1.8168928571428573  1.642
-0.4611071428571429  5.334
-2.147914285714286  4.712
-1.9485642857142855  2.85
-1.6171142857142857  3.295
6.830757142857143  9.62
-0.6811571428571428  3.466
1.9738142857142857  5.193
-0.5042642857142857  4.991
3.7459857142857143  6.202
-2.035978571428571  4.213
8.443557142857143  5.069
4.410878571428571  7.901
-1.3445357142857144  2.575
-2.0619428571428573  4.758
6.872242857142857  9.29
7.614185714285715  9.115
-0.8683214285714286  5.679
7.980857142857142  8.595
6.380314285714286  8.141
-1.716507142857143  2.516
6.528364285714286  9.108
10.455914285714286  7.022
18.362907142857143  10.644
4.478364285714286  7.932
3.165364285714286  7.877
2.3070285714285714  5.494
6.668842857142858  8.716
6.476114285714285  12.791
3.683221428571428  3.281
5.830271428571429  5.295
-1.3563142857142856  2.278
6.886492857142858  8.396
14.116485714285714  8.707
9.54597857142857  12.171
12.439864285714284  7.661
11.074549999999999  8.286
1.109042857142857  3.382
2.2960285714285718  5.619
-1.6178357142857145  5.067
-0.2980857142857143  3.903
0.74985  8.776
1.6034  5.378
1.9334142857142858  4.675
1.5785071428571429  10.858
-1.6857357142857141  4.084
3.8700928571428572  4.527
1.8988071428571431  4.026
-2.8245  3.086
3.8821214285714283  5.555
9.620164285714287  10.378
6.843828571428571  9.46
1.1006214285714284  2.709
0.3327785714285714  2.98
9.365185714285714  7.116
2.5507785714285713  2.929
8.01607142857143  5.748
-0.30674285714285715  7.157
2.160735714285714  6.242
7.201021428571429  8.046
7.407971428571429  7.154
7.03965  5.281
13.926192857142857  10.179
-2.5371  4.802
1.2885571428571427  8.18
9.003442857142858  8.024
1.6454357142857141  8.815
3.262092857142857  5.185
16.502499999999998  7.232
-1.2144714285714286  7.487
8.1089  7.102
1.7800642857142857  4.086
0.9907714285714285  7.164
9.914971428571429  4.296
4.174514285714285  10.555
2.6300714285714286  8.233
-0.9030714285714286  4.989
-2.5155285714285713  7.775
4.276578571428572  4.419
-0.2459785714285714  4.678
-0.3011428571428571  6.653
11.608350000000002  7.843
13.654471428571428  6.717
0.8684357142857143  6.131
3.9793  3.369
8.358885714285714  4.968
2.167407142857143  6.795
-1.0695571428571429  2.667
8.901142857142858  8.374
-0.5336857142857142  2.865
1.260757142857143  9.892
2.7203642857142856  10.342
-0.8409571428571428  5.527
-1.7071857142857143  3.488
4.717892857142857  6.258
-0.28837857142857143  2.266
3.1249428571428575  8.643
-2.1281285714285714  4.869
3.593971428571429  10.076
11.098664285714287  7.2
-1.6973857142857143  3.079
3.6334285714285715  4.754
2.0432  7.48
0.14275  7.435
9.387628571428571  8.408
9.746807142857143  5.732
5.0972  7.603
0.26630714285714285  8.109
-1.418807142857143  5.145
-2.837685714285714  4.972
-2.419157142857143  7.079
6.768871428571429  9.665
3.265814285714286  8.518
4.301857142857143  14.001
3.373478571428571  2.533
-2.10485  5.143
3.353642857142857  10.692
2.3534714285714284  4.747
4.54355  6.301
6.144421428571429  6.981
6.831778571428571  11.11
0.016399999999999998  2.515
22.97038571428571  15.498
0.4361642857142857  6.628
-2.4335214285714284  10.847
-1.4570642857142857  3.286
5.55025  8.959
3.8242000000000003  7.419
-0.10345714285714286  7.317
5.701642857142858  7.739
-1.6076428571428572  10.013
-2.179242857142857  5.01
0.44675000000000004  7.744
-0.5086785714285714  4.36
1.143257142857143  5.397
-1.2848714285714287  4.701
-1.2469714285714286  5.001
7.873257142857144  7.404
2.7099714285714285  10.537
6.3291071428571435  4.758
5.283671428571429  6.954
1.4336857142857145  5.667
3.069835714285714  4.147
4.580642857142857  7.242
0.2434285714285714  4.501
3.238635714285714  4.278
3.4850928571428574  3.243
5.0773142857142854  6.076
8.546835714285715  8.059
-1.4780714285714287  2.949
5.339478571428572  6.508
-0.8914214285714286  8.792
7.739121428571429  11.521
-0.9285000000000001  4.502
9.71572857142857  9.923
10.186371428571428  6.362
1.5669785714285716  10.241
-0.2908928571428572  7.589
5.264285714285714  9.207
-0.8770142857142856  5.152
11.41922857142857  8.522
3.592257142857143  9.359
-1.6442357142857145  2.262
0.16821428571428573  5.538
5.452942857142857  6.629
8.09677142857143  7.79
0.7641642857142857  4.83
4.424592857142857  6.42
-0.9331642857142857  6.935
2.419207142857143  7.967
-0.7533571428571428  5.479
2.311007142857143  10.893
2.3581857142857143  2.781
8.185442857142856  7.775
-1.7558857142857143  3.534
1.5364142857142857  6.005
-0.9277928571428571  6.768
1.8732571428571427  8.406
-0.8174071428571429  6.961
-1.793692857142857  2.749
-0.8465785714285714  9.617
1.1905642857142857  5.899
9.772542857142858  13.944
3.839107142857143  7.459
4.6422357142857145  6.08
6.830299999999999  5.362
3.8494214285714285  5.039
15.465092857142857  7.008
3.651007142857143  8.795
3.308757142857143  7.771
-2.7364214285714286  6.942
1.9162499999999998  4.373
4.111407142857143  8.844
11.776914285714286  6.453
2.4357357142857143  4.934
8.758885714285714  7.683
7.061278571428571  4.689
13.905335714285714  6.324
1.6226571428571428  8.272
-1.336157142857143  7.307
0.7431642857142857  7.228
-0.015992857142857142  3.154
-0.09069285714285713  5.893
6.072042857142857  8.612
-1.517807142857143  3.711
4.811292857142857  6.931
9.383085714285714  8.765
1.8317714285714284  5.877
5.50705  10.325
6.482292857142856  5.104
-2.8429357142857143  3.177
5.912028571428571  8.118
8.302064285714286  9.352
-1.6423142857142858  1.639
7.549907142857143  7.951
1.96885  4.646
2.0520714285714288  7.416
2.866107142857143  7.236
5.287642857142857  12.384
-1.3390714285714285  3.702
2.0238  8.594
1.1495214285714286  6.117
-0.63965  3.264
1.2010785714285714  3.569
0.09505714285714285  4.982
7.199371428571429  11.437
-2.417535714285714  2.908
-1.3480214285714287  1.792
9.855764285714287  6.103
10.82125  5.909
7.718535714285714  9.309
1.3485642857142857  3.495
5.813199999999999  7.156
5.486864285714286  8.545
7.746364285714286  8.576
5.993142857142857  6.935
3.664307142857143  3.614
11.693564285714285  12.411
11.83997142857143  9.429
3.331607142857143  6.355
-2.954957142857143  4.282
5.079364285714286  6.036
10.753571428571428  8.97
6.766457142857143  9.885
0.4949142857142857  5.443
-2.218971428571429  2.989
7.963914285714286  15.52
-1.8189785714285716  6.299
5.1786071428571425  6.974
11.857664285714286  10.384
3.117642857142857  4.487
-1.467142857142857  1.452
0.43615714285714285  3.649
6.280035714285715  8.578
-2.9511357142857144  4.937
2.868992857142857  6.118
2.9131071428571427  4.936
-2.7102857142857144  4.906
-2.1249928571428573  3.38
8.254642857142859  9.412
11.505128571428571  6.712
1.0449857142857144  14.238
8.9729  5.971
9.984614285714287  10.0
10.673392857142858  16.136
8.682578571428571  10.08
-0.3858142857142857  7.668
6.111235714285714  9.61
-2.9339714285714282  4.864
10.00222857142857  12.88
3.1063714285714283  7.534
2.913142857142857  4.563
6.160814285714285  4.716
7.437557142857143  8.264
0.1216  7.107
3.2927071428571426  7.74
0.051378571428571426  7.641
1.9784  8.074
-2.580357142857143  1.999
5.743771428571429  7.189
7.881621428571428  11.163
-1.6131214285714286  5.875
14.325057142857142  9.734
-0.6591428571428571  7.424
6.824599999999999  6.266
17.434457142857145  13.276
5.559964285714286  9.658
3.8337285714285714  5.493
3.047207142857143  9.483
-1.8480285714285714  15.925
8.319485714285715  8.157
7.194471428571428  10.016
1.7792785714285713  8.29
11.865092857142857  7.805
1.1935142857142857  3.98
1.7354642857142857  3.158
3.1019357142857142  5.279
-1.6815285714285713  14.009
4.8267999999999995  10.211
5.193535714285715  10.022
3.8035714285714284  4.227
4.312728571428572  4.534
0.5591857142857143  2.783
2.0210071428571426  6.99
3.031171428571428  5.133
-2.479971428571429  4.89
3.2817214285714282  7.94
5.29125  7.934
0.8314071428571429  5.284
0.8822285714285715  6.457
0.6885  6.882
-2.1544  2.989
1.3006857142857142  10.782
1.7642785714285714  3.078
2.3714  3.915
-2.4303500000000002  7.152
11.70582142857143  8.302
5.963792857142858  9.905
4.297635714285714  6.693
6.222428571428571  10.958
-2.9730142857142856  4.884
3.9271928571428574  2.974
8.127528571428572  5.216
7.380971428571429  13.434
-2.14535  3.489
1.3934714285714287  5.636
3.9274  5.453
9.153578571428572  7.743
3.3293642857142856  7.21
7.828742857142856  10.893
-0.20267142857142856  7.612
8.817685714285716  6.309
0.07102857142857144  2.483
-0.01157857142857143  2.904
-1.5536857142857141  7.816
0.9039142857142858  6.912
1.980457142857143  8.695
7.402092857142857  5.697
2.550607142857143  5.692
7.069628571428572  6.206
-2.897042857142857  3.466
-2.903985714285714  6.795
-0.7417357142857143  7.17
2.4694000000000003  8.656
2.286742857142857  5.497
1.5704928571428571  5.02
5.565028571428572  7.817
-1.2916285714285713  3.62
5.330042857142857  7.483
0.09235714285714286  3.859
-0.6434285714285715  7.377
0.5365  2.102
-1.4638571428571427  4.483
0.5519499999999999  6.45
15.028307142857145  9.124
6.40605  9.441
2.8465142857142856  8.752
-1.2562714285714285  10.127
10.268692857142858  5.874
0.18972857142857144  4.363
5.2110642857142855  3.827
1.2480428571428572  6.265
3.1280857142857146  8.354
3.3769285714285715  6.638
2.907035714285714  7.91
2.6924285714285716  6.554
4.884542857142857  6.597
2.8351214285714286  9.881
10.895100000000001  15.585
-1.1639214285714286  7.558
2.2484214285714286  6.747
2.490785714285714  3.35
12.914214285714285  6.521
1.715957142857143  8.998
-1.6080999999999999  5.401
12.286314285714287  7.727
7.974207142857142  7.433
-1.5406714285714285  4.795
7.77705  5.294
10.12847142857143  8.413
-2.0697785714285715  8.058
6.972542857142857  13.335
1.0969857142857142  5.045
14.04872857142857  9.261
0.47339285714285717  3.005
5.068142857142857  7.061
4.951178571428571  9.396
-2.367107142857143  1.209
5.445607142857143  5.736
6.491271428571428  11.258
-0.15352857142857143  7.149
7.792821428571428  5.961
3.0781642857142857  4.097
8.321921428571429  8.223
5.628142857142858  3.701
3.2042142857142855  8.618
-2.7244785714285715  6.548
-2.0174928571428574  1.749
4.714514285714286  5.968
0.6132285714285715  3.111
8.568435714285714  4.005
7.252592857142858  7.175
2.7544285714285714  6.351
7.94855  8.469
3.576392857142857  4.537
-0.78785  5.698
4.7359  5.79
6.169414285714286  9.858
1.0310357142857143  3.863
0.28662857142857145  8.667
7.6857999999999995  9.752
5.304621428571429  5.541
2.005657142857143  4.15
2.0116  5.938
-0.5286071428571428  2.709
-2.07525  4.971
3.37825  5.909
6.871785714285714  7.156
7.299228571428571  14.114
11.26457142857143  4.805
-0.1309357142857143  3.189
-1.8689928571428571  5.14
4.081685714285714  3.524
-0.9106142857142857  6.86
4.010685714285714  8.317
1.4253214285714284  7.928
6.077135714285714  5.52
0.18396428571428572  7.5
5.034942857142857  8.128
9.876635714285715  7.643
2.7561714285714283  7.877
-0.15920714285714288  3.116
0.5097357142857143  5.017
4.405892857142858  8.395
-1.5884500000000001  6.682
-2.1994428571428575  6.997
8.023328571428571  7.223
7.918378571428572  7.45
0.8250857142857143  8.593
4.328457142857143  6.579
-0.23162142857142856  4.275
-1.3475571428571427  8.169
6.631385714285714  11.007
-2.9137285714285714  6.554
1.8533428571428572  3.808
-2.6873785714285714  7.601
6.616021428571429  6.044
-0.7861785714285714  7.462
-1.1364  8.866
6.639621428571429  8.302
6.162114285714286  8.222
0.47081428571428574  7.312
-0.7689  4.848
0.5452214285714286  13.837
4.073785714285715  7.779
-0.6472071428571429  6.817
3.692164285714286  8.31
-1.362857142857143  3.207
2.284685714285714  11.269
14.203007142857142  9.63
0.08863571428571429  2.237
2.3392  4.152
0.8090142857142857  3.727
-1.5987142857142858  3.365
4.606221428571429  7.611
3.970907142857143  5.284
6.402992857142857  6.472
0.1680357142857143  4.832
6.020742857142857  6.8
11.213457142857143  7.592
4.410578571428571  5.425
7.063357142857143  9.917
-0.5049928571428571  5.291
6.685607142857143  6.298
6.405271428571429  12.635
5.122164285714286  6.587
2.441357142857143  5.619
8.86512857142857  14.192
-1.5316142857142856  17.042
7.170471428571428  7.053
8.823842857142857  6.929
2.3478142857142856  13.725
4.487978571428571  6.216
0.5957285714285714  3.318
-2.9871214285714287  5.155
4.567671428571429  8.553
7.961085714285714  5.059
4.3242714285714285  3.684
1.5481714285714285  7.266
7.033328571428572  7.456
3.339114285714286  9.702
4.797742857142857  6.478
0.5157214285714286  4.939
6.105607142857143  6.646
-0.1649  9.379
-2.858042857142857  1.246
7.884342857142857  9.333
5.644414285714285  6.77
-0.49215  7.238
-1.8589714285714283  2.309
5.256164285714286  7.404
5.401135714285714  13.486
5.50805  3.834
3.1518357142857143  7.78
13.21195  8.391
2.62155  5.438
-0.8787928571428572  7.366
5.8011357142857145  8.168
5.642842857142857  9.055
5.188778571428571  4.15
3.4931642857142857  7.118
10.29635  9.23
9.5509  4.916
0.7806071428571428  4.576
3.2982  7.083
7.242442857142858  7.651
3.035814285714286  11.849
0.4351  5.121
0.033900000000000007  4.537
6.392385714285714  7.901
-0.74885  5.069
-1.6915785714285714  2.056
3.5955142857142857  6.409
18.68937857142857  9.227
5.642114285714285  6.871
1.78345  8.046
-2.193085714285714  4.462
-1.75035  4.394
5.665235714285714  9.56
3.7245785714285717  4.958
-0.7150142857142857  8.843
7.109857142857143  5.018
0.23580714285714285  4.405
6.639235714285714  10.314
7.948057142857143  9.278
3.856964285714286  5.159
1.8419214285714287  9.388
6.532185714285714  8.429
6.294928571428571  7.367
3.993357142857143  5.566
-1.6773642857142856  2.069
-0.39712142857142857  7.754
3.2257571428571428  5.621
-0.5296857142857143  2.956
2.3709428571428575  4.232
2.7968  4.821
-0.7869142857142858  5.68
6.240792857142857  7.03
9.520578571428572  8.364
-2.5595142857142856  4.787
-1.2748285714285714  4.626
13.420642857142857  5.36
2.262207142857143  8.896
0.9608785714285714  7.832
5.4626785714285715  7.873
9.369635714285714  5.798
0.18055714285714286  5.652
-0.2538428571428571  6.669
3.501478571428571  8.685
8.787628571428572  10.356
6.145207142857142  6.699
-3.005864285714286  7.731
8.281821428571428  7.31
-0.18792857142857142  12.828
1.5492785714285715  6.16
3.63515  12.408
-1.0523642857142856  1.908
3.9882999999999997  9.164
-0.09937857142857143  9.577
5.573828571428572  14.105
-0.7868357142857143  4.307
7.612092857142857  5.949
4.759378571428571  6.527
2.2801142857142858  3.213
15.898757142857143  13.228
-0.7364642857142858  4.848
3.06535  7.435
1.0922142857142856  4.7
-0.9142357142857143  6.923
-1.9379928571428573  7.142
-2.925  4.917
3.274692857142857  5.218
7.0735214285714285  7.209
9.507557142857143  8.732
2.3539214285714283  7.471
-0.34225  4.223
9.920057142857143  10.466
-1.2342071428571428  3.856
-1.5934214285714285  8.531
-1.1229714285714287  5.299
1.4933428571428573  12.2
2.5395785714285712  8.254
-0.4922071428571429  5.263
5.9036285714285714  7.802
-2.1106  8.449
-1.1990285714285716  4.764
6.249178571428572  7.576
3.639264285714286  7.256
8.08375  8.689
1.7299428571428572  3.262
-1.0434785714285713  5.183
0.11759285714285715  2.893
0.9614357142857143  6.459
12.919714285714285  12.741
3.471485714285714  6.321
8.003892857142858  11.153
2.669464285714286  5.773
-2.6056214285714283  7.356
7.849157142857143  6.037
-0.006264285714285714  3.217
1.0450857142857144  5.528
0.8705714285714286  8.791
5.0913571428571425  6.936
7.999214285714286  6.368
8.462442857142857  7.902
-2.651607142857143  6.049
2.796392857142857  7.743
-1.034457142857143  4.977
3.2099928571428573  7.228
3.2150999999999996  3.701
7.2179714285714285  6.16
-0.28554285714285715  3.459
2.79995  4.928
3.1253571428571427  12.79
9.159521428571429  6.689
2.4909  2.752
10.21882142857143  6.348
10.480407142857143  4.594
4.2912  5.079
13.069442857142857  8.342
3.1816785714285714  5.95
4.687307142857143  8.39
-2.7300142857142857  7.584
5.392421428571429  8.266
2.0057071428571427  3.698
2.3134785714285715  8.545
2.961535714285714  11.79
3.6304285714285713  3.318
-1.0016357142857144  4.592
3.5975428571428574  8.773
3.7117428571428572  9.536
-2.15285  1.467
0.6688857142857143  5.629
2.7008  6.291
16.324721428571426  12.186
0.46599999999999997  2.073
-2.065807142857143  7.687
2.4905142857142857  5.692
1.466457142857143  2.067
7.291607142857143  5.445
-2.6650214285714284  3.167
-1.0095642857142857  7.296
-0.32087857142857146  5.779
-0.883  3.975
9.53425  12.969
4.964935714285715  7.942
4.702228571428572  12.064
0.6513214285714286  5.172
-1.1307857142857143  6.286
-0.21765  6.508
1.4659285714285712  7.177
5.296435714285714  4.553
3.998535714285714  8.57
4.468457142857143  9.899
-2.838128571428572  5.028
0.6056714285714285  4.58
19.052078571428574  12.777
7.996599999999999  11.078
8.656578571428572  5.538
11.643114285714287  5.479
6.122085714285714  11.194
11.701585714285715  12.211
2.582007142857143  2.839
2.3045071428571426  8.09
3.571092857142857  4.189
2.9731785714285714  8.819
2.228542857142857  4.969
8.556935714285714  8.347
0.13939285714285715  6.073
9.643742857142858  9.232
3.0631214285714283  6.956
0.9588928571428572  6.774
10.074492857142857  5.763
4.673807142857143  7.296
0.2761  7.926
0.21751428571428572  5.199
5.0761  12.957
4.195621428571428  7.258
5.077014285714286  7.639
4.992485714285714  8.148
-0.6667142857142857  5.85
-0.8235857142857144  6.708
11.411592857142857  5.414
5.130078571428571  4.188
11.92367142857143  6.514
-1.0487071428571428  2.881
6.501964285714285  9.29
-0.10263571428571429  6.911
9.763871428571429  5.56
8.4306  6.938
2.069992857142857  3.425
1.9244142857142859  3.05
0.3191928571428571  7.171
-1.732392857142857  1.809
-2.8767785714285714  1.154
7.177828571428571  4.283
12.768185714285714  9.266
8.611792857142857  8.781
-1.0919999999999999  10.575
0.6825642857142857  4.3
7.773692857142858  6.648
7.533364285714286  11.596
1.0470785714285715  5.595
9.283114285714285  14.892
0.1517  6.71
2.5414928571428574  8.998
7.018264285714285  6.201
-1.1260642857142857  4.422
5.402178571428571  8.698
7.3745  5.036
-1.4093071428571429  4.521
-1.8900428571428571  6.937
4.216092857142858  8.736
9.835742857142856  8.687
2.6117714285714286  5.325
9.362  4.537
16.669678571428573  5.681
0.5436857142857143  9.284
2.002664285714286  8.04
-3.0219357142857146  6.053
0.2504071428571429  5.153
7.141842857142857  5.54
13.497607142857143  9.716
-0.5527642857142857  5.759
3.2257857142857143  9.61
2.1356428571428574  5.019
0.8038928571428572  5.179
1.4284785714285715  3.406
-0.8575714285714285  2.931
1.5821285714285713  4.216
-2.5909571428571425  5.016
6.769585714285714  6.891
8.3576  12.938
-2.6594214285714286  4.862
-1.6895785714285714  2.109
3.8135071428571425  6.51
5.483542857142857  9.202
-2.4352571428571426  4.83
7.25425  10.198
0.8870571428571429  3.078
0.04265  2.951
3.917828571428571  7.124
11.438014285714285  8.353
4.305964285714286  4.728
1.5350000000000001  4.008
12.945992857142858  9.049
5.144428571428572  5.678
12.876364285714287  6.057
-2.7841214285714284  5.48
5.1804428571428565  10.746
8.298721428571428  12.023
6.1020642857142855  9.843
4.764364285714286  7.167
13.505114285714285  14.239
2.4766214285714283  3.74
-0.999692857142857  7.428
2.4601785714285715  3.513
3.167807142857143  7.166
10.632892857142858  10.27
2.9065999999999996  13.904
3.515285714285714  10.716
-1.1003285714285713  8.939
1.2118142857142857  8.449
-1.7919357142857144  7.201
15.348757142857144  6.252
5.816257142857142  7.286
3.7428071428571434  4.324
-0.45275  3.904
-2.5372857142857144  2.248
-2.4798857142857145  6.609
4.965214285714286  10.271
3.2754142857142856  8.878
5.470207142857142  7.601
2.5816142857142856  7.014
1.6239142857142859  6.966
2.9719571428571427  8.197
2.94015  3.337
1.0814642857142858  6.046
8.506157142857143  9.115
2.508371428571429  5.232
-2.1092500000000003  1.41
9.34987857142857  8.218
4.0056071428571425  4.111
4.736171428571429  4.269
4.31925  6.688
-2.1021785714285715  1.765
2.870285714285714  7.596
5.477328571428572  3.731
4.457721428571428  6.491
4.869092857142857  15.245
4.31365  5.55
14.591078571428572  7.753
-0.9064214285714286  2.888
4.1784  7.793
0.2455142857142857  6.921
9.927435714285714  12.999
6.9043  8.098
7.307185714285714  7.076
1.60365  5.184
9.28505  10.182
14.327685714285714  10.589
1.0917857142857141  5.822
4.0079142857142855  4.602
6.692978571428572  7.448
8.910564285714287  11.312
10.55215  13.134
3.9484999999999997  5.36
1.1781214285714288  7.417
3.055607142857143  5.613
0.47890000000000005  5.145
-0.42122857142857145  6.626
0.3370714285714286  2.67
0.7424785714285714  4.949
3.7139357142857143  6.146
2.765142857142857  5.809
-1.4918285714285713  14.718
1.5693928571428573  6.32
8.0634  6.985
5.388278571428572  7.788
3.0553785714285713  4.584
1.5340571428571428  5.963
2.787314285714286  3.858
13.773  9.082
-2.934285714285714  3.583
4.8502285714285716  5.669
6.823042857142857  8.132
-2.4950214285714285  6.56
3.2897928571428574  7.756
-2.487435714285714  6.522
6.224842857142857  7.711
4.27365  9.136
1.5384428571428572  6.727
4.924278571428571  6.032
9.635928571428572  5.335
0.2091857142857143  3.67
8.866171428571429  9.028
8.160578571428571  7.148
0.6627000000000001  6.369
5.34675  6.116
-2.552057142857143  5.447
4.1958714285714285  5.459
7.4557  9.668
1.6704285714285716  10.116
8.50475  6.468
11.062628571428572  8.918
3.3361642857142857  4.851
1.0521  2.453
3.9996500000000004  10.624
4.622457142857143  8.587
5.505057142857143  6.009
4.522492857142857  8.741
-0.20475  6.752
5.237542857142857  7.588
1.1563571428571429  10.174
8.051242857142856  8.658
-1.7877214285714287  11.592
12.170507142857144  12.484
3.298607142857143  6.415
4.6585857142857146  5.047
5.657007142857143  5.765
1.0333785714285715  6.878
6.4572  5.443
-1.0893857142857144  5.262
9.574528571428571  5.693
4.558185714285714  3.755
4.126142857142857  7.967
4.25155  5.192
-0.7301857142857143  5.24
7.427471428571429  5.463
1.2587214285714285  4.663
1.5614714285714286  5.929
6.797271428571429  10.549
-3.033464285714286  2.645
-1.3485  3.733
-1.151142857142857  4.918
13.903685714285714  10.634
1.280635714285714  8.992
1.5103357142857143  7.475
14.96825  11.051
10.482564285714286  10.098
7.585171428571428  13.58
4.077985714285714  5.808
-1.4818928571428571  6.92
3.690371428571429  4.226
3.406328571428572  7.301
1.5327  7.474
8.373628571428572  11.418
-2.3591785714285716  2.854
-0.1334357142857143  6.927
5.087078571428572  9.253
-1.0211714285714286  7.368
-0.32308571428571425  4.84
-0.7651357142857143  10.552
4.546764285714286  8.882
-0.3723357142857143  5.13
3.6383642857142857  8.17
9.644214285714286  6.219
6.208814285714286  5.338
3.6400785714285715  5.798
3.1888071428571427  5.897
0.6553928571428571  4.636
5.071771428571428  9.237
5.222985714285714  6.924
-1.6996499999999999  5.972
-1.4872571428571428  3.762
9.308692857142859  7.991
6.6340071428571425  8.877
0.5165714285714286  7.239
7.734364285714285  8.014
5.149285714285714  5.575
5.314557142857143  7.661
1.7914214285714287  3.042
-1.4164642857142857  9.825
3.325935714285714  6.012
-1.0596785714285712  5.208
3.626635714285714  10.53
-2.179242857142857  8.712
1.6747  4.148
2.8756285714285714  8.829
14.49015  9.491
6.249264285714286  11.672
7.92325  13.628
8.54332142857143  6.473
0.60245  5.794
4.148035714285714  8.226
1.8173428571428571  5.189
3.1384785714285712  4.14
-2.4918714285714287  1.515
9.516771428571428  5.513
3.2311357142857142  6.998
6.787385714285715  10.579
-0.6245571428571429  7.703
10.967642857142858  8.278
-0.04612142857142857  7.923
7.272721428571429  8.325
-1.3708857142857143  6.223
10.437078571428572  9.238
-1.3229285714285715  7.422
2.6446428571428573  8.101
3.523542857142857  8.761
1.7128857142857143  10.944
14.329364285714286  6.308
6.587321428571428  4.858
7.215642857142858  4.514
1.4965214285714286  6.836
-2.360292857142857  2.309
7.806542857142857  9.93
0.8065785714285715  4.782
8.951957142857141  12.395
4.080628571428572  6.957
2.936542857142857  4.934
-0.46865  4.605
2.1446357142857146  10.137
2.9286714285714286  9.044
-1.7035714285714285  6.267
3.5748857142857142  4.852
5.95705  8.261
-2.653542857142857  0.928
-2.1479857142857144  6.679
5.565507142857143  5.832
-2.380842857142857  5.728
4.473271428571429  5.45
5.257257142857142  5.882
5.384264285714286  8.756
-0.9430928571428571  5.376
4.407828571428571  5.493
11.268028571428571  6.867
7.346207142857144  11.842
-0.6011928571428572  6.842
10.533814285714286  10.827
2.1109071428571426  8.224
0.021385714285714286  2.556
-0.13312857142857143  3.855
-2.3325857142857145  8.255
0.09540714285714286  3.439
-0.6172  9.421
15.24962857142857  6.008
17.853692857142857  8.637
2.6328285714285715  6.136
-2.5594642857142857  8.551
-0.3430214285714286  7.067
6.668857142857143  8.577
3.7273071428571427  5.281
-1.7347428571428571  9.024
0.9391142857142857  10.556
8.755935714285714  9.647
5.927464285714286  13.348
8.102335714285715  9.887
4.253628571428572  4.265
4.497907142857143  6.5
3.9993785714285717  6.111
7.045678571428572  7.842
9.992635714285715  8.682
2.470392857142857  5.704
-2.573128571428571  7.39
2.27315  8.2
2.980185714285714  6.97
-1.0411071428571428  6.513
1.1220999999999999  7.019
4.6900571428571425  7.651
-1.4492857142857143  4.769
11.900357142857143  10.205
2.2165785714285717  7.045
-2.763714285714286  14.203
7.311228571428572  10.428
3.564085714285714  5.065
-2.2891642857142855  3.357
5.248200000000001  5.236
9.822142857142856  5.651
4.85685  6.309
12.474378571428572  14.907
5.154428571428571  9.254
7.502892857142857  10.017
3.95455  5.354
-2.5590785714285715  2.354
3.779342857142857  6.391
-1.2134928571428572  10.773
10.600892857142858  7.78
14.089799999999999  11.59
4.5911  11.73
0.5026571428571428  2.008
12.326828571428573  6.975
6.131692857142857  9.24
4.527414285714285  3.695
-0.9265214285714285  3.829
-1.9498499999999999  4.103
-1.89325  2.504
3.650985714285714  10.704
-1.2271214285714285  1.338
4.596857142857142  4.135
10.166178571428572  11.987
-1.5111357142857142  14.878
8.282371428571428  9.191
8.180885714285715  9.202
8.011957142857142  8.392
0.08607142857142858  8.651
-2.4315571428571428  8.582
-2.731592857142857  1.251
5.999521428571429  8.588
-0.2878928571428571  4.876
8.755864285714285  7.436
1.00065  8.051
6.07495  8.352
9.876521428571428  7.761
9.334857142857144  6.052
-0.8474642857142857  1.993
6.33895  6.199
2.4148214285714285  4.788
2.7647785714285718  10.325
0.7230071428571428  2.53
8.437678571428572  4.502
5.502064285714286  5.803
2.092742857142857  7.86
10.9136  7.752
2.44535  8.584
9.100742857142857  8.051
4.030221428571428  7.602
-2.748707142857143  6.096
1.19665  9.259
2.1322071428571427  7.635
-2.78195  2.161
6.145314285714286  7.291
-2.7115142857142858  6.222
9.6783  6.639
5.375578571428572  6.466
10.532607142857144  6.44
8.109042857142859  5.081
4.659414285714286  7.994
0.3178071428571429  5.107
4.913328571428571  3.98
11.579364285714286  7.573
9.533378571428571  11.275
8.692078571428572  5.388
1.5274  4.275
-1.5044142857142857  3.141
5.792107142857143  8.544
9.361057142857144  7.002
7.486757142857143  13.457
1.4602428571428572  4.847
4.380414285714286  5.93
10.233942857142857  9.016
1.0007642857142858  4.044
8.106807142857143  6.711
0.10812142857142858  3.136
1.4540142857142857  6.629
5.919878571428572  7.483
-1.4910714285714286  7.821
-1.5603214285714284  1.939
4.434  7.825
7.3830285714285715  9.731
9.37535  5.598
11.388264285714286  6.02
4.65825  5.86
2.9797857142857143  5.446
3.9221142857142857  7.538
-0.5489285714285714  6.674
7.559242857142858  7.332
-1.1129428571428572  2.793
2.4641357142857143  5.857
6.661157142857143  3.87
3.662664285714286  4.553
-2.2890928571428573  7.643
4.7971642857142855  9.134
10.289971428571429  7.634
-1.8530285714285712  7.426
5.095857142857143  5.843
-2.7678000000000003  4.881
8.020035714285715  8.213
5.481078571428571  5.008
2.634392857142857  6.898
1.8148785714285713  4.32
2.6558928571428573  9.752
7.231821428571429  14.127
6.601921428571429  5.371
7.858785714285714  9.438
6.2066  6.606
-0.3589785714285714  11.193
5.639278571428572  5.921
5.280907142857143  4.873
8.393607142857142  8.82
5.973421428571428  5.722
-1.3977357142857143  2.863
-2.3104714285714287  2.436
-1.8537499999999998  5.699
4.806207142857143  7.461
-0.3544357142857143  10.527
-1.9087928571428572  2.423
-2.0716357142857142  3.666
0.38184285714285715  5.222
1.1937071428571429  5.0
-1.6712357142857144  2.52
0.5922714285714287  10.544
-1.0850071428571428  3.194
1.7052214285714284  8.164
3.37975  4.639
3.5508857142857146  3.109
2.6752000000000002  2.74
9.503935714285713  14.073
7.897435714285715  8.714
5.9551428571428575  8.492
-2.493814285714286  4.797
2.4795  7.479
-2.560292857142857  8.689
3.0785214285714284  8.2
6.760485714285714  6.454
1.3353428571428572  7.016
9.898614285714286  9.838
4.277635714285714  5.211
3.6594571428571427  4.731
6.515014285714286  9.039
2.2557714285714283  7.849
7.897921428571429  9.541
4.257135714285714  8.146
1.5626642857142856  4.467
2.8698928571428572  2.965
9.109864285714286  9.348
11.277078571428572  7.007
4.879371428571428  13.466
10.6087  11.617
7.372285714285714  14.198
5.090014285714285  9.609
-1.3156428571428571  1.653
5.9951  5.823
3.483292857142857  7.514
1.19405  3.506
9.22267857142857  14.169
3.976357142857143  4.534
7.293957142857143  10.647
4.938035714285714  8.541
-1.32735  6.66
-1.1752142857142858  7.068
7.294828571428571  7.102
-1.287542857142857  5.179
2.708757142857143  3.227
-0.5637142857142857  5.632
1.0605857142857142  6.297
4.570042857142857  8.847
-2.0864857142857143  4.312
8.896671428571429  5.681
2.082564285714286  3.161
9.417757142857143  10.193
6.509107142857142  6.457
-2.6746357142857144  13.358
7.166342857142857  14.625
-1.7735285714285716  2.011
1.9152071428571429  6.425
2.579342857142857  10.753
0.36384285714285713  3.324
-1.36305  5.251
-0.5621642857142858  3.06
-1.7537357142857142  5.167
3.1093142857142855  5.134
8.9197  10.438
3.5363928571428573  6.007
9.55785  11.376
16.562457142857145  11.316
-0.06098571428571429  3.893
1.2631357142857143  2.459
3.7058714285714287  5.085
-0.30674285714285715  6.288
-2.7802571428571428  1.409
1.5980571428571428  5.751
-2.4696000000000002  4.819
4.629821428571428  7.111
9.605992857142857  7.48
-2.1957142857142857  1.697
12.535207142857143  7.195
1.842985714285714  7.327
1.6966285714285714  5.153
7.2016857142857145  9.256
8.455857142857143  9.474
-2.168892857142857  3.145
11.990014285714286  10.433
4.793414285714285  9.071
5.224192857142857  5.854
-2.2952142857142857  6.542
9.23942857142857  6.818
4.628064285714285  8.398
5.485321428571429  5.744
-1.3107714285714287  5.864
11.193678571428572  14.212
10.301064285714284  12.93
5.609485714285714  7.725
-0.2123357142857143  1.884
8.041278571428572  7.726
-2.440864285714286  4.012
6.488264285714285  5.194
-2.8927642857142857  2.921
3.2110357142857144  7.568
-2.540964285714286  8.564
2.6653  6.495
3.030007142857143  7.542
-2.141957142857143  2.801
5.116499999999999  10.715
-2.148285714285714  3.31
0.52475  5.388
-2.775514285714286  9.808
2.0498  8.964
2.8817857142857144  4.139
8.980814285714287  6.496
2.179157142857143  6.389
4.4908214285714285  10.321
1.0334857142857141  5.123
4.081414285714286  4.78
2.4232571428571426  7.204
8.99077142857143  5.291
0.2812857142857143  2.483
-2.4079071428571432  3.228
-0.6553785714285715  11.19
4.120128571428571  3.81
3.663885714285714  9.226
4.5958499999999995  8.822
8.234578571428571  7.787
4.910907142857143  6.966
8.315485714285714  7.204
6.972942857142857  6.961
5.929121428571428  9.625
-0.06268571428571429  6.742
-0.8446714285714286  7.545
10.849907142857143  14.287
-1.2033642857142857  5.495
9.044842857142857  6.795
12.867707142857142  7.437
1.3333785714285715  5.463
-1.4233285714285713  5.004
5.230735714285714  11.184
2.0186357142857143  3.357
-1.11545  7.474
8.028649999999999  8.167
3.182935714285714  8.506
4.16505  5.939
1.5257571428571428  11.738
-0.8906857142857143  7.341
4.74825  6.052
-2.1783785714285715  7.568
5.5694928571428575  8.412
13.096814285714286  5.857
4.6425  7.497
-0.5445285714285714  2.16
-2.902057142857143  6.299
0.9438428571428572  2.857
2.014364285714286  12.657
4.180585714285715  4.99
12.176135714285715  13.821
-1.3267285714285713  4.879
6.636435714285715  5.918
-3.0763000000000003  4.937
1.37505  6.735
0.7905428571428571  3.154
-1.7445428571428572  3.295
2.86795  6.612
2.3894571428571427  7.177
-1.474457142857143  2.415
7.7507142857142854  6.959
9.246107142857142  7.052
0.83575  3.867
3.399585714285714  5.104
10.227242857142858  10.785
-1.7028785714285715  5.152
-2.768342857142857  4.787
-2.49995  6.778
1.982707142857143  12.259
5.7377142857142855  7.742
4.509342857142857  10.243
6.858864285714286  7.624
-0.9354571428571429  7.529
9.454164285714286  13.02
3.355057142857143  4.452
8.08695  9.078
5.723614285714286  9.682
1.3529785714285714  7.159
-2.3498357142857142  3.433
4.187278571428572  8.666
7.617685714285715  8.343
11.731564285714287  7.042
-2.4051642857142856  5.119
3.3250285714285717  4.414
-2.585107142857143  4.925
9.637685714285714  7.853
-1.7944428571428572  4.788
4.859942857142857  4.59
2.845228571428571  5.485
5.006628571428571  5.268
-1.718692857142857  14.463
-0.2653285714285714  3.406
4.975357142857143  6.044
-0.2536857142857143  3.2
10.324764285714286  9.108
12.986857142857144  8.981
-1.6946142857142859  5.166
5.9356  10.548
-2.7053357142857144  3.362
5.155  5.085
3.5916857142857146  3.619
7.996714285714286  8.314
5.847485714285715  5.584
15.930892857142856  7.483
2.105107142857143  5.996
6.203707142857143  6.53
0.6134499999999999  11.506
2.883957142857143  9.603
1.0056214285714287  5.07
11.477064285714286  5.96
2.6241714285714286  5.677
5.8830285714285715  8.194
2.6079285714285714  4.042
-2.266514285714286  5.073
0.6114285714285714  4.706
3.911457142857143  8.771
5.855835714285714  5.006
1.673007142857143  6.212
-0.38045  4.575
1.1645285714285714  7.248
11.190257142857142  8.949
-0.7651285714285714  5.073
5.127021428571429  7.445
-0.82665  6.283
-0.43683571428571427  5.223
1.3159714285714286  7.264
4.888557142857143  5.344
0.5871428571428572  4.528
5.38245  8.548
4.677971428571429  3.592
10.168092857142856  9.754
1.3563142857142856  9.586
-1.8576000000000001  7.511
20.28835  7.161
4.453907142857143  5.208
2.2158214285714286  8.041
7.831835714285715  8.373
0.13404285714285713  2.853
3.9810714285714286  8.475
7.2068642857142855  6.625
2.624742857142857  5.393
-1.4115642857142856  4.886
4.902921428571428  5.322
11.6838  13.393
-0.58245  3.629
8.87095  10.335
-2.2086714285714284  4.85
-1.7835214285714287  7.842
6.092464285714286  7.164
8.255764285714285  11.882
4.668349999999999  5.488
0.8771142857142857  8.462
0.7964785714285715  6.815
4.872792857142858  6.805
-2.6456500000000003  5.082
8.878442857142858  6.878
2.0182214285714286  8.473
0.8652142857142857  7.684
7.015442857142857  11.664
-1.5390142857142857  5.084
8.080950000000001  11.106
1.879092857142857  8.395
-0.42492857142857143  5.093
7.543228571428571  7.968
10.259814285714286  9.904
6.75685  5.097
9.17147142857143  9.022
2.5718357142857142  8.153
-1.9753928571428572  4.723
4.403807142857143  8.928
5.052835714285715  5.588
-2.223107142857143  5.989
3.006507142857143  11.989
4.120392857142857  4.357
13.180607142857143  7.885
12.8156  9.526
-0.7016928571428571  7.24
-0.8859214285714285  13.273
5.108835714285714  8.937
5.0059000000000005  4.153
-1.1894071428571429  5.559
0.5971857142857142  7.923
4.0742714285714285  6.525
9.452242857142858  10.024
11.354007142857142  8.583
1.4228642857142857  6.941
4.912492857142857  7.067
-0.9764571428571429  4.956
-2.400985714285714  5.026
0.40335714285714286  5.228
2.912042857142857  9.456
7.496528571428571  7.835
4.579628571428572  8.019
1.0065857142857142  5.446
-1.6915714285714285  14.296
1.9945357142857143  3.819
2.728935714285714  8.486
0.7545357142857143  6.859
8.19737142857143  7.417
3.1105  7.353
11.813142857142857  6.947
-1.2641071428571429  4.736
-1.1654642857142856  7.223
6.19725  4.155
0.12337142857142856  5.308
10.047307142857143  7.491
-1.2154571428571428  7.603
11.631935714285714  9.693
1.5776642857142857  6.866
-1.97325  4.754
0.24297857142857146  2.083
2.6504714285714286  4.924
10.47495  16.079
16.39797857142857  10.713
2.045171428571429  6.669
19.62207857142857  10.67
0.5261571428571429  6.793
2.456085714285714  8.313
7.1029  8.782
4.419192857142857  10.53
3.988028571428571  9.737
5.807971428571428  6.069
0.9891571428571428  13.842
8.228021428571429  5.347
3.9470428571428573  5.347
5.537485714285714  5.486
2.2056142857142857  7.055
2.7011  7.008
5.895585714285714  6.684
-1.0559785714285714  3.764
-0.8007571428571428  7.735
13.479899999999999  8.846
5.975621428571428  6.756
-2.428257142857143  4.978
2.0812  4.295
1.2458214285714284  7.191
0.0022285714285714287  2.976
5.322521428571429  8.081
-1.2924142857142857  6.049
-1.470392857142857  4.953
1.0395785714285715  2.969
-2.3570214285714286  14.598
6.3643  5.95
1.6459357142857143  5.804
-1.9998357142857142  5.02
2.4208285714285713  4.106
8.845335714285714  8.482
-2.431292857142857  5.759
6.691071428571429  9.5
0.3816928571428571  2.685
3.920557142857143  3.869
5.530435714285714  3.592
1.1906714285714284  5.782
6.366328571428571  6.107
-2.4682214285714283  10.846
2.8052928571428573  5.642
-1.2914428571428571  6.381
-1.8722  5.884
6.238742857142857  6.81
4.632814285714286  3.727
7.985807142857142  10.747
0.7333285714285714  9.17
13.954935714285714  13.646
3.1842214285714285  10.614
-1.817  4.956
8.217214285714286  10.478
-2.255742857142857  5.012
2.7495214285714287  8.512
-1.8692928571428573  4.99
4.480785714285714  9.299
13.627357142857143  7.562
5.603521428571429  7.188
0.09175714285714286  7.496
-1.5710357142857143  5.896
7.954364285714287  4.646
0.8152428571428572  2.994
-1.7631285714285714  3.814
10.436178571428572  8.634
-1.7501571428571427  3.711
19.984364285714285  7.441
1.1509285714285713  9.897
3.058721428571429  4.091
-2.7354714285714286  5.476
3.4023714285714286  8.912
1.74245  4.796
5.912078571428571  7.164
5.448942857142857  8.753
0.1739  3.076
9.98567857142857  5.896
-1.1502785714285713  4.84
6.255364285714285  4.611
-1.3899357142857143  5.15
-2.047107142857143  5.492
-1.5772785714285713  6.999
-2.869207142857143  7.561
11.822592857142856  7.971
5.275378571428571  9.428
4.417542857142857  8.043
-0.7181928571428571  6.18
0.6509214285714287  4.895
7.141671428571428  9.925
0.006328571428571429  5.882
3.063535714285714  3.43
5.737821428571428  6.291
3.0460714285714285  6.146
4.415085714285714  5.298
3.3456357142857143  11.992
1.337292857142857  7.133
-1.4379000000000002  3.014
6.074371428571429  8.272
8.08165  12.775
-2.5046857142857144  5.042
-0.3938  6.665
-0.5410571428571429  5.319
5.520992857142857  7.806
14.791749999999999  10.735
-2.4787714285714286  6.405
-0.28605714285714284  5.27
7.356535714285714  7.504
-1.00145  4.785
-0.5443285714285715  2.774
-0.5837428571428571  3.33
5.802635714285715  7.188
1.2422214285714286  8.637
8.058885714285713  8.476
0.044185714285714286  6.988
8.796328571428573  10.351
6.628164285714286  4.915
-2.8965785714285714  5.806
2.2116714285714285  4.948
4.166378571428571  7.436
-2.2119214285714284  1.082
5.222321428571429  6.001
-1.9997928571428571  1.821
-2.1614857142857145  5.298
12.951749999999999  9.261
4.348592857142857  4.249
-0.9228142857142856  12.6
4.014035714285715  6.692
15.404364285714285  11.767
-1.6708142857142856  4.801
-1.6437714285714284  7.558
0.41992857142857143  7.353
3.6502285714285714  8.346
9.446385714285714  5.97
8.3044  7.137
10.276935714285713  10.93
0.23193571428571427  6.888
1.1278142857142857  8.499
0.06864285714285714  7.754
0.8894642857142857  4.735
2.9116642857142856  9.851
-1.024457142857143  8.417
2.235335714285714  8.639
10.7196  10.07
8.258835714285715  5.813
10.136135714285714  9.506
-2.5713714285714286  4.81
6.983885714285715  7.008
5.1335999999999995  4.509
4.048378571428572  3.135
12.514257142857144  7.84
2.1914357142857144  6.906
10.843471428571428  13.475
21.040871428571432  12.749
-1.7023714285714284  6.954
10.107464285714286  6.695
2.4403714285714284  5.697
1.701042857142857  3.56
-2.2308285714285714  6.538
7.66545  9.021
17.831107142857142  10.419
9.34782857142857  7.371
15.161114285714286  9.372
-1.9050142857142858  7.043
9.03885  7.785
-2.7303928571428573  4.972
-3.00125  5.749
3.2793214285714285  14.831
3.2272285714285713  4.122
16.532178571428574  13.588
1.1416071428571428  4.792
2.8239642857142857  5.958
5.265692857142857  9.632
-1.6236071428571428  1.663
0.06987857142857143  6.405
-2.4951642857142855  1.999
8.430564285714286  8.34
-2.424792857142857  4.562
-1.4415642857142856  4.891
3.2421285714285717  5.979
-1.1305785714285714  1.837
3.0554214285714285  9.406
6.64655  9.825
4.755621428571429  5.208
0.7338857142857143  9.495
7.947842857142858  10.434
6.803864285714286  7.86
3.1582999999999997  9.404
11.88955  10.068
-0.82645  6.73
-1.8659285714285716  8.159
1.4182714285714286  4.353
9.35217142857143  5.652
4.799428571428571  12.482
-0.20065  5.881
6.905107142857143  6.811
1.7414142857142858  3.32
4.618571428571428  6.702
6.721657142857143  10.821
3.809364285714286  4.831
4.764521428571428  6.498
-1.0029857142857144  4.14
0.6271  4.681
1.4713785714285714  11.12
10.475071428571429  12.262
-2.0125785714285715  2.558
7.713007142857142  11.051
-2.8161500000000004  2.511
-3.0082  7.884
1.6891714285714285  6.736
5.2693  8.152
13.196835714285715  9.006
0.6942714285714285  5.37
11.469507142857143  9.54
3.4071357142857144  9.374
4.4888071428571426  9.681
2.473185714285714  4.576
-2.6436142857142855  1.352
6.997964285714286  7.254
-2.0981  3.143
6.861842857142857  6.626
2.112935714285714  3.534
3.110992857142857  8.924
5.43555  5.326
1.1473499999999999  7.823
-2.2469071428571428  3.065
4.208507142857143  11.142
6.912414285714286  10.143
12.857335714285714  7.764
10.971107142857143  7.635
3.089257142857143  8.209
6.548207142857143  8.546
8.061357142857142  7.779
2.9974714285714286  15.366
0.18197857142857143  4.983
2.821742857142857  4.702
6.164235714285715  7.122
0.5929214285714286  5.234
2.9218928571428573  6.043
0.2730714285714286  5.411
0.7343071428571428  5.198
1.4005928571428572  7.708
2.0911857142857144  7.92
2.4689785714285715  11.168
-1.7367642857142858  2.482
5.063607142857142  8.744
1.2087857142857141  14.935
0.2666  6.626
-0.6282714285714286  5.273
3.0729  5.433
4.622278571428572  9.187
2.5192  6.663
-2.582592857142857  12.608
3.0632357142857143  7.165
-2.762114285714286  2.373
17.21312142857143  9.875
1.0755285714285716  3.396
0.2179142857142857  2.648
-0.69545  2.866
7.498292857142857  5.575
1.0705571428571428  8.816
4.318928571428572  10.16
10.741592857142857  13.092
3.38755  5.07
-1.0096142857142858  7.391
-2.3756214285714283  5.002
1.8816  5.798
2.556835714285714  5.026
10.656285714285715  7.219
-2.2880357142857144  13.217
12.918964285714285  11.362
-2.3477285714285716  7.127
22.611442857142855  11.464
5.528700000000001  6.231
10.3447  7.578
1.8338928571428572  5.199
-2.8802  7.456
7.183671428571429  7.759
6.005578571428571  7.107
3.42165  7.571
-2.9559285714285712  4.843
-2.1846214285714285  5.059
-1.70045  7.388
3.2976285714285716  3.915
0.81375  4.434
10.059957142857144  9.883
1.4435214285714284  11.897
12.486128571428571  10.692
-1.4072428571428572  2.803
4.042507142857143  12.185
0.35579285714285713  4.788
2.5681785714285716  4.35
3.5881857142857143  3.397
1.2659214285714286  5.534
-0.04946428571428571  5.01
3.338635714285714  11.919
3.680457142857143  4.483
0.8313499999999999  4.325
-0.6833142857142858  6.331
3.0824357142857144  3.871
-0.7433214285714286  4.266
3.6321499999999998  9.964
10.93035  10.194
-2.047614285714286  2.694
5.165278571428572  6.615
3.862921428571428  8.686
0.9750285714285714  7.006
10.958757142857143  9.417
5.829042857142857  12.248
0.7938142857142857  7.298
0.35659285714285716  5.505
-2.2609  7.972
5.255371428571428  6.831
-1.965757142857143  2.284
15.156464285714287  7.913
3.5605857142857147  3.927
7.543771428571428  8.083
5.010107142857143  13.109
0.6000500000000001  3.344
-0.7956571428571428  5.337
3.0728785714285713  4.088
0.6411071428571429  5.453
-0.5794785714285714  6.014
10.633764285714287  9.739
5.537678571428572  7.713
-1.8232285714285714  4.88
9.583642857142857  9.416
16.297128571428573  8.647
9.30252142857143  9.667
-0.07606428571428571  3.863
1.6204642857142857  3.907
0.2095357142857143  7.83
-2.7218714285714287  2.72
5.899792857142857  5.907
-1.8089571428571427  1.082
16.219714285714286  10.358
5.644835714285715  9.194
5.401064285714286  7.325
-3.01225  6.198
3.4097071428571426  8.624
9.92445  12.448
15.946328571428571  9.623
4.110435714285714  7.998
-2.1113785714285718  7.366
13.594992857142858  8.433
1.0451857142857142  9.641
-0.20652142857142858  6.789
3.2751214285714285  7.577
-1.8789857142857143  1.983
-0.05322857142857143  7.552
10.608964285714286  11.081
-1.6677285714285714  4.923
-2.654857142857143  2.39
2.8144357142857146  7.315
8.806242857142857  11.709
12.058514285714287  5.756
-2.062042857142857  5.363
12.052207142857142  8.018
4.269028571428572  5.631
10.616964285714285  8.041
8.733749999999999  7.57
1.0160285714285715  12.024
3.060857142857143  8.664
3.073185714285714  4.284
2.7637  5.207
4.7017999999999995  5.187
7.072857142857143  8.739
7.324807142857143  6.027
4.498814285714285  4.593
-1.3818642857142858  4.189
8.864607142857144  8.061
21.044935714285714  12.391
-0.6659357142857143  3.819
17.014  10.893
4.93825  8.157
7.499378571428571  5.43
3.145764285714286  9.872
2.077792857142857  5.912
1.50795  4.688
3.155357142857143  4.89
2.399764285714286  8.343
-0.09727857142857142  4.4
-1.9636500000000001  3.144
4.096492857142858  8.086
3.233357142857143  3.487
12.064942857142858  15.947
2.1100285714285714  6.531
1.3255142857142856  7.109
4.760935714285714  3.646
-1.7928428571428572  5.217
1.7602285714285713  11.969
0.19802857142857144  6.957
1.6580571428571427  7.836
11.754835714285713  8.99
7.910607142857142  6.479
8.993292857142857  9.591
2.6686  11.557
7.48275  8.657
8.847328571428571  10.0
10.324642857142857  12.298
7.682742857142857  4.644
6.656078571428571  9.141
11.340942857142856  8.976
-1.92255  1.229
5.570635714285714  14.622
-0.46400714285714284  5.878
-2.4644142857142857  4.491
-2.2372428571428573  4.734
-1.2856928571428572  2.58
2.7601214285714284  4.892
-1.6934  4.32
3.009957142857143  7.474
10.736771428571428  12.517
1.9502714285714287  10.672
1.7561571428571428  8.067
1.0072714285714286  7.705
0.7807999999999999  5.756
0.7939999999999999  5.323
4.471728571428572  9.957
-2.2362357142857143  4.244
3.658285714285714  5.458
-2.0183  3.723
-1.4287714285714286  4.862
2.141178571428571  12.188
2.5292214285714287  3.714
6.4468499999999995  8.435
4.443871428571429  8.45
14.658114285714285  10.225
-1.0248642857142858  5.133
1.1266142857142858  4.927
10.908900000000001  5.916
3.3518214285714287  5.476
7.39485  5.079
-1.1112785714285716  5.029
-2.2313071428571427  5.05
3.1685785714285712  5.605
-1.645957142857143  5.206
14.876535714285716  14.789
6.4076571428571425  9.015
-1.3118142857142856  7.382
-0.5650571428571429  7.844
14.763214285714286  13.851
0.3078071428571429  3.535
4.779235714285714  12.07
-2.4545714285714286  8.249
-0.95785  5.035
5.987157142857143  9.104
7.018014285714286  7.898
2.0188357142857143  7.022
10.500785714285714  9.771
-1.6049928571428573  5.169
-0.38445714285714283  4.384
-1.6296142857142857  7.429
13.804992857142858  10.934
7.480028571428571  10.725
2.4262714285714284  5.724
10.283157142857144  12.001
-2.6183857142857145  4.901
3.459907142857143  4.65
7.5954999999999995  11.852
13.854114285714285  12.872
3.1385714285714283  7.38
-2.235607142857143  6.405
-0.28722142857142857  10.289
10.133735714285715  8.751
3.9468  8.296
11.147692857142857  5.813
7.853678571428572  6.843
-1.0904  2.815
-1.1278357142857143  7.376
1.6511285714285713  6.379
4.650828571428572  8.114
2.82325  8.945
0.7623785714285715  7.296
-1.877442857142857  6.589
10.005978571428571  6.065
5.871764285714286  5.455
6.930557142857143  8.242
-2.6073857142857144  2.633
4.885042857142857  4.054
1.9764857142857144  2.962
-2.0346928571428573  3.914
-1.531057142857143  3.564
-2.047342857142857  7.927
4.211228571428571  3.985
1.3117785714285715  5.988
7.840778571428572  3.995
12.67465  9.918
-1.6723571428571429  13.178
-0.7518571428571429  5.197
4.312435714285714  6.523
-2.2091285714285718  2.452
-1.1110785714285714  5.036
-2.7512785714285712  7.896
-0.5187071428571428  4.465
-0.9738  2.605
7.6622714285714295  11.947
8.094314285714285  7.854
1.2290714285714286  8.224
2.7865  10.416
3.7050571428571426  7.961
3.8066071428571426  9.414
2.5321499999999997  6.904
1.4295  13.929
-2.6151642857142856  3.082
11.480964285714286  6.093
8.818785714285715  10.666
1.8134785714285715  4.928
3.7096000000000005  5.529
2.0940214285714287  7.368
3.7493642857142855  4.571
-2.4953785714285717  7.744
3.3242214285714287  5.374
5.2901  9.088
6.338214285714286  6.988
3.3844714285714286  4.486
-1.5898857142857143  5.256
10.206921428571428  8.89
0.3632214285714286  4.005
3.6173357142857143  6.394
-0.6590285714285714  7.568
-2.0914071428571432  5.365
-1.1737214285714286  2.728
5.5023  9.352
5.430942857142857  7.495
3.210557142857143  8.808
2.744521428571429  7.004
-0.8214214285714285  7.365
10.413492857142856  6.492
0.31649285714285713  8.648
3.621442857142857  5.638
4.791242857142858  10.491
1.904164285714286  5.504
0.7124357142857143  5.035
4.429578571428571  8.242
-1.0813357142857143  7.56
7.446692857142858  11.715
2.8615214285714288  9.099
4.769964285714285  3.361
12.48022142857143  8.784
5.642514285714285  9.596
-2.4099285714285714  14.232
1.8517428571428574  6.866
1.3922999999999999  9.568
8.94135  7.774
1.2066642857142857  8.843
3.7640142857142855  5.929
4.111228571428572  6.85
11.6825  6.737
3.9661785714285713  7.43
9.453335714285714  5.694
-0.10591428571428571  2.599
-2.542214285714286  8.667
10.032449999999999  9.021
-2.8022  4.982
5.898242857142857  7.233
9.572728571428572  10.668
9.817057142857143  6.333
-2.3549214285714286  2.644
2.7879428571428573  5.338
5.665842857142857  8.081
2.516035714285714  5.1
5.347121428571429  4.223
0.20831428571428573  2.699
3.441942857142857  7.4
-0.6693357142857143  3.023
5.379421428571429  10.651
-0.8680571428571429  13.081
3.961092857142857  8.683
-0.887  5.363
11.709878571428572  11.091
1.3958714285714287  8.542
2.7820857142857145  5.368
6.471314285714286  8.866
3.296907142857143  7.907
4.894571428571429  3.623
-1.5346857142857142  3.11
12.364564285714286  8.208
1.3121857142857143  6.9
6.917921428571429  14.608
-2.189135714285714  5.161
8.659957142857143  8.585
-1.5098642857142857  4.848
5.85205  5.684
6.876035714285714  5.528
-1.72985  1.792
3.335235714285714  9.827
7.6180071428571425  9.633
7.130092857142857  5.58
6.203785714285714  7.088
-1.2149357142857145  4.949
-1.0287714285714284  6.771
6.2563571428571425  7.262
1.1927857142857143  8.897
-1.2293142857142858  4.999
-0.4101785714285714  5.006
10.628478571428571  7.659
6.43265  11.16
-0.9485857142857143  5.896
1.8020357142857142  7.704
1.0647214285714286  5.817
5.518135714285714  7.328
2.7467642857142858  4.017
10.9558  9.419
-2.9851642857142857  5.057
-1.9465571428571427  3.722
-1.120807142857143  5.12
-0.28428571428571425  8.052
5.3087  8.331
20.1738  9.801
0.11969999999999999  4.466
-1.5300571428571428  7.762
10.199635714285714  11.101
13.684014285714285  12.577
6.035992857142857  9.012
-2.5842857142857145  5.0
2.2940142857142853  5.654
5.243235714285714  8.239
-0.6710357142857143  3.961
-1.3739785714285715  2.91
1.7558142857142858  9.758
3.4163642857142857  6.295
5.597285714285714  12.69
5.900264285714286  5.469
4.711964285714285  5.797
7.585035714285714  3.673
5.65665  5.4
3.033464285714286  3.818
8.348814285714287  7.849
4.129492857142857  8.077
-1.8483142857142858  3.343
-2.029607142857143  10.206
5.605135714285715  3.977
4.49705  7.841
2.2542714285714287  6.123
2.9979500000000003  5.85
-1.1624785714285715  3.768
10.081235714285715  7.134
4.711364285714286  5.559
-2.1027785714285714  2.636
10.754942857142858  11.696
4.284921428571429  9.036
-1.8377928571428572  1.581
8.692814285714284  11.913
3.0065142857142857  7.419
8.237885714285715  6.255
3.994957142857143  5.795
4.624178571428572  11.176
3.6883  5.721
8.29975  6.952
11.133964285714287  8.801
1.3199285714285713  7.928
8.027385714285714  12.37
6.639478571428572  11.592
-2.2476285714285713  4.296
-2.5116857142857145  2.613
-2.5553857142857144  4.799
-2.0264785714285716  11.667
4.643814285714286  9.588
-1.4043142857142858  3.935
4.306492857142857  6.636
1.5775428571428571  5.272
4.733185714285714  4.075
-1.2223071428571428  7.872
8.972178571428572  10.741
4.336621428571428  5.478
5.579478571428571  7.087
4.36555  6.94
-1.7945857142857142  3.057
-1.6161071428571427  5.164
2.8575214285714288  4.248
-1.1714357142857144  4.956
-1.8031714285714284  7.166
-2.527357142857143  5.14
4.291714285714286  9.779
-2.747057142857143  2.444
6.427471428571429  7.858
-1.4710785714285715  4.327
3.2775214285714287  12.982
-0.13647857142857142  7.41
3.2009714285714286  11.165
9.07782857142857  4.751
14.69225  6.468
-1.0697999999999999  5.738
5.457535714285714  12.514
-1.5193785714285715  7.417
8.76577142857143  9.779
5.649185714285714  4.648
3.541728571428571  13.274
2.3488285714285717  5.333
6.884242857142857  8.408
3.4585285714285714  5.028
7.3231714285714276  3.773
-0.0013071428571428572  5.751
10.096014285714286  11.262
-0.42995714285714287  5.166
-0.9055285714285715  3.728
5.799378571428572  8.47
2.6973000000000003  7.114
1.3876785714285715  3.392
-0.19559285714285712  6.794
-2.2645999999999997  4.854
1.2637571428571428  9.463
5.617764285714285  7.469
0.23064285714285715  8.06
-2.721742857142857  3.082
2.872035714285714  8.319
8.089464285714286  7.715
1.5546285714285715  8.513
8.113985714285715  6.37
-2.1926785714285715  15.519
-0.24242142857142857  3.991
4.0631071428571435  7.247
-1.5420285714285713  2.805
3.8295785714285713  4.21
0.6029214285714286  2.763
-0.7129428571428571  6.166
9.53827857142857  6.953
3.6438714285714284  9.709
11.674314285714285  6.018
-2.4413428571428573  4.994
-0.0211  4.111
1.4683428571428572  7.125
4.566985714285715  8.866
-0.24675714285714284  3.839
5.807035714285714  4.389
2.6814500000000003  11.184
-0.15955  3.718
-1.3416357142857143  12.611
7.8883214285714285  7.196
1.8883857142857146  13.167
-1.3847285714285713  11.599
1.8449571428571427  8.0
3.352657142857143  7.786
-2.1671857142857145  7.115
0.37727857142857146  7.487
7.788971428571428  6.906
3.6272785714285716  5.965
2.9585  9.521
6.306971428571429  9.809
-2.9186428571428573  0.673
13.419171428571428  10.887
13.80417142857143  12.182
5.860192857142858  11.284
11.501257142857142  9.758
5.751042857142857  6.895
4.634828571428571  8.544
8.044364285714286  8.726
3.4728714285714286  8.982
1.9772857142857143  5.862
-1.180942857142857  6.853
-0.5376714285714286  5.187
7.982792857142856  11.782
9.030135714285715  8.949
0.22603571428571428  2.65
7.10285  6.937
0.11544285714285714  1.929
4.5214  6.714
3.8513285714285717  6.402
3.991  12.542
-1.9011142857142858  2.497
7.7359285714285715  5.502
-1.2358428571428572  4.485
8.06697857142857  6.463
4.856507142857143  8.995
17.421  10.355
10.523521428571428  9.941
-0.6233785714285714  6.55
-2.1844071428571428  1.552
3.6313214285714284  5.143
0.26644999999999996  5.147
0.9060785714285714  7.925
-0.03212142857142857  3.321
4.46135  5.812
9.580192857142858  14.172
5.9627  8.111
5.344028571428571  6.582
3.920378571428571  4.634
3.7540428571428572  5.082
2.2957  5.914
-0.6029142857142857  3.002
6.968007142857142  4.091
10.998007142857142  9.531
3.2531857142857143  11.672
8.394214285714286  10.004
-2.6392571428571427  2.619
-0.7832  11.17
7.7963571428571425  7.362
-1.3107857142857142  5.28
-1.7721  5.146
9.868421428571429  7.37
6.337978571428572  8.081
-0.31974285714285716  1.842
-1.8713000000000002  1.901
6.655392857142857  10.087
5.521221428571429  5.441
-1.391442857142857  5.191
4.965842857142857  12.644
-1.360857142857143  12.409
12.509821428571428  9.134
18.36  8.655
-1.137757142857143  7.153
8.058764285714286  5.947
-1.9202714285714286  3.929
-0.8141  6.103
2.7476928571428574  3.964
7.512321428571428  5.913
0.4493642857142857  9.786
11.976135714285714  9.582
6.196571428571429  7.114
-0.7741571428571429  4.931
6.1806  4.071
-1.4452214285714284  3.325
4.742271428571429  7.189
4.6979  14.218
3.8484999999999996  7.944
8.693328571428571  8.998
10.522085714285716  10.971
5.430485714285714  10.445
5.0320285714285715  14.055
1.7215785714285714  5.456
4.041499999999999  8.049
9.283864285714285  8.279
6.454114285714286  10.131
-2.2601214285714284  3.645
4.029928571428572  10.745
5.3436  11.719
1.8058571428571428  8.815
-0.8525214285714285  7.614
2.5660714285714286  3.285
-2.3206571428571428  3.089
-1.7467785714285715  5.556
-1.8845785714285714  2.756
-1.2735357142857142  5.273
4.702978571428572  9.191
1.866207142857143  5.626
11.2708  12.995
1.4177285714285714  4.199
0.53505  5.489
5.505457142857143  7.457
8.358607142857142  11.142
4.910157142857143  4.406
6.268871428571429  8.003
5.000235714285714  11.756
-1.8453785714285715  1.689
4.74155  3.747
-1.041192857142857  2.829
-2.0077642857142854  9.714
16.4713  8.192
3.1427214285714284  9.274
-2.7732214285714285  13.505
2.9284857142857144  8.357
-1.7543071428571428  4.944
3.9340857142857146  7.141
-1.377592857142857  1.928
0.0012285714285714285  11.354
8.286707142857143  7.579
4.241964285714285  7.871
2.9520642857142856  7.054
-1.332642857142857  4.935
3.297064285714286  8.972
3.0741428571428573  5.393
7.097714285714285  5.513
4.878392857142857  3.914
-0.43944285714285714  2.604
2.7952214285714287  3.408
8.655414285714286  9.067
1.80195  3.635
0.3814285714285714  5.455
11.736364285714284  10.968
0.3336357142857143  5.167
4.077871428571429  5.312
4.320721428571428  10.026
5.302657142857143  6.923
8.479500000000002  9.013
-2.005335714285714  4.76
6.521785714285714  9.672
0.8744642857142857  8.285
4.742528571428571  5.315
-1.4422785714285715  6.839
9.5877  9.876
2.9740571428571427  8.016
1.9666714285714286  4.592
1.5224428571428572  2.812
5.801714285714286  8.47
-1.806557142857143  5.126
2.6229142857142858  9.074
-1.029507142857143  4.807
-0.23122142857142858  3.465
6.8374428571428565  6.376
-0.2851  4.827
5.55215  8.073
5.447814285714285  6.106
-0.4668214285714286  5.69
6.533085714285714  11.639
-1.0046571428571427  8.164
8.410364285714286  5.581
6.3300857142857145  9.133
6.974564285714285  8.469
-0.7684142857142857  4.523
0.1963  8.269
-2.269  4.803
1.2078571428571427  9.588
5.906592857142857  5.308
2.7678714285714285  5.639
1.8148928571428573  7.927
7.920992857142858  9.346
0.40969285714285714  6.753
3.388878571428571  5.033
-2.5195357142857144  1.579
0.49465714285714285  2.394
9.246785714285714  4.577
3.7652214285714285  5.924
8.440257142857142  11.581
-2.443685714285714  4.769
11.628814285714286  13.654
13.25332857142857  6.248
1.232457142857143  8.095
0.24135714285714285  6.902
-3.2009285714285713  1.13
2.9425857142857144  6.851
4.017878571428572  10.628
-2.9979142857142858  4.47
-0.7077714285714285  2.864
1.6486642857142857  11.216
0.04108571428571428  4.613
-2.9225928571428574  2.246
13.611842857142856  4.073
3.789407142857143  6.19
-1.44315  4.663
4.5524000000000004  8.088
-1.21425  8.397
-1.622092857142857  3.445
0.8968142857142857  8.635
9.758607142857143  6.206
-1.8258571428571428  1.42
-1.1004357142857144  5.429
5.972307142857143  6.596
-2.425935714285714  7.505
4.955135714285714  4.618
5.166057142857143  8.645
3.071714285714286  9.57
7.039964285714286  5.427
1.5152999999999999  3.93
2.147657142857143  7.162
9.1896  11.517
-1.402785714285714  5.61
0.8558214285714285  3.746
-1.9463714285714286  4.918
4.717642857142858  12.286
2.9480000000000004  6.399
6.971071428571429  8.606
8.974892857142857  7.3
4.428764285714286  4.464
5.407871428571428  6.958
0.19662142857142859  5.371
-0.48941428571428575  7.676
2.4803357142857143  7.763
6.381542857142858  9.192
6.654971428571429  5.154
-1.5294714285714286  4.362
7.049414285714286  6.857
5.337578571428571  12.33
4.893657142857142  5.525
4.892828571428571  10.152
0.2694142857142857  7.85
9.1198  9.453
9.176114285714286  5.353
-1.8749357142857142  5.537
3.199557142857143  5.054
-2.4206785714285712  4.818
5.91185  9.794
-0.924507142857143  4.603
-1.303407142857143  4.875
1.7716214285714285  5.224
5.924835714285714  5.248
12.443407142857144  8.039
-1.8758785714285713  4.581
4.865535714285714  3.56
-0.5506928571428571  2.9
11.908885714285713  8.575
4.611464285714286  5.76
0.4851928571428572  5.439
10.159792857142858  9.64
-2.5098642857142854  4.873
6.597992857142858  4.218
2.2108357142857145  3.362
6.725014285714285  9.11
1.0641642857142857  5.57
-0.7920642857142857  5.783
4.803985714285714  4.846
7.000792857142857  4.558
0.2499714285714286  6.514
4.597307142857143  6.428
3.644442857142857  11.376
1.02105  4.569
1.6640357142857143  6.29
-1.520992857142857  5.429
-1.8148357142857143  2.557
6.6787785714285715  5.518
10.403028571428571  5.264
9.979607142857143  8.052
-0.6543714285714285  7.422
-2.0625142857142857  6.749
5.418264285714286  7.207
10.926907142857143  8.712
-0.6583785714285715  6.03
6.840771428571428  5.129
1.9647285714285716  6.822
5.495507142857143  9.286
6.84985  13.292
1.5169785714285715  4.141
2.72025  5.704
10.212221428571429  12.103
2.546064285714286  6.356
0.1357857142857143  5.134
0.43798571428571426  5.128
7.7846  5.984
5.225914285714286  7.934
-1.446607142857143  5.324
5.5173000000000005  8.943
8.214914285714286  8.809
4.078457142857143  3.964
-3.04825  3.139
6.221492857142858  5.562
0.3652571428571429  8.158
5.69215  12.581
4.330392857142857  8.162
3.6992142857142856  7.989
3.114457142857143  3.981
-0.7595500000000001  4.834
3.531285714285714  5.309
0.44015714285714286  7.468
3.3034071428571425  3.927
6.7699428571428575  4.23
11.798449999999999  5.994
7.825285714285714  9.86
7.3940214285714285  5.22
5.636507142857143  11.227
11.767785714285715  8.455
-0.6658642857142857  14.537
11.60982857142857  12.241
-2.1212500000000003  4.033
4.147785714285715  11.471
6.509035714285714  8.036
-0.9221785714285714  7.214
12.557528571428572  11.113
-0.8905357142857143  7.352
7.625935714285715  12.729
3.8294714285714284  8.141
5.144707142857143  8.672
2.885664285714286  7.953
3.8071142857142855  6.934
5.076721428571428  8.361
0.009314285714285714  3.115
-2.09825  10.326
0.7865357142857142  2.889
-3.029092857142857  4.167
4.369835714285714  12.306
-2.5171214285714285  6.865
2.305278571428571  4.853
-0.5559142857142857  6.796
3.55335  5.762
6.456142857142857  5.824
11.76252857142857  8.35
-0.43572142857142854  3.465
-0.43004285714285717  2.504
5.356007142857143  7.527
-2.1151642857142856  4.178
5.341571428571429  8.028
4.9493857142857145  8.079
6.508157142857144  9.291
-0.05865  5.245
-1.2636785714285714  4.403
3.3771642857142856  5.129
3.533464285714286  7.858
4.8458499999999995  9.816
5.405442857142857  8.412
4.910164285714286  5.623
2.0185  5.284
2.0647428571428574  6.616
1.2663785714285716  12.569
-2.324642857142857  7.104
16.143507142857143  8.28
1.6441428571428571  6.928
7.25345  7.006
13.593128571428572  11.776
11.14167142857143  7.139
0.5599785714285714  2.322
2.6140928571428574  6.023
3.9388071428571427  12.28
-1.8412785714285713  2.539
-0.8952071428571428  3.796
14.109864285714286  9.535
10.684535714285715  6.526
1.7205357142857143  11.949
8.040757142857142  4.93
19.098078571428573  9.5
-0.7498928571428571  7.695
2.7841  7.305
3.846371428571428  10.039
1.246257142857143  10.099
-0.14482857142857142  5.353
11.395357142857142  10.437
4.4503  11.323
-0.1689142857142857  3.723
-1.3889214285714286  5.195
0.34085714285714286  4.873
6.066357142857143  8.39
-3.0131214285714285  3.773
3.5211928571428572  5.192
-2.808207142857143  1.778
4.082914285714286  9.738
0.8364357142857143  10.513
1.8953285714285715  6.959
2.144107142857143  9.662
11.409592857142858  7.604
0.8405071428571429  5.435
-0.1671357142857143  6.895
5.628964285714285  7.174
-0.6848357142857142  4.738
4.066464285714285  5.805
4.0781214285714285  9.429
13.031792857142857  11.199
6.658392857142857  9.354
6.927621428571428  8.777
2.2400142857142855  6.081
2.6439500000000002  7.675
-0.39475  4.523
0.6507857142857143  6.908
3.8922571428571433  8.49
2.4532928571428574  7.491
-1.9978142857142858  5.104
5.703435714285714  6.331
3.5400214285714284  3.951
-0.7525285714285714  6.906
13.0083  13.159
2.570857142857143  5.812
4.244457142857144  6.843
4.2946285714285715  7.545
-2.524728571428571  2.373
4.676485714285714  15.235
4.221585714285714  8.608
10.946492857142857  10.612
0.7727428571428572  6.743
5.148092857142856  10.499
11.825714285714286  9.836
4.257614285714286  7.785
-0.9033785714285715  6.526
-0.6081571428571428  3.712
6.450321428571428  4.871
12.424471428571428  10.148
-0.8359428571428571  4.991
8.079221428571428  4.953
7.844864285714285  10.002
3.5771357142857143  11.865
4.114557142857143  6.471
4.883571428571429  5.351
-0.7573857142857143  7.265
3.466871428571429  7.733
12.021757142857144  7.226
6.759864285714285  5.424
3.217564285714286  5.595
2.037107142857143  5.191
12.446857142857143  8.247
-0.6591428571428571  2.58
-1.7485214285714286  4.269
7.0300142857142855  11.565
4.089321428571428  5.599
6.589828571428572  15.036
-2.7579285714285717  7.355
6.955207142857144  9.752
7.622349999999999  13.486
-0.44207857142857143  4.115
5.642021428571429  5.228
-2.487078571428571  1.715
7.474292857142857  5.117
5.437492857142857  6.365
0.5720285714285714  7.589
8.354221428571428  9.838
0.3742357142857143  9.141
5.807685714285714  8.538
-0.9898714285714285  5.012
-1.5862  5.132
3.7544285714285714  8.692
4.0965  9.568
5.190907142857142  9.051
-0.9960428571428571  8.209
3.8398071428571425  7.526
6.107971428571428  4.756
0.8005928571428571  7.369
5.2690214285714285  10.997
3.59835  5.046
1.3028642857142858  7.517
8.766564285714285  8.812
-1.7971642857142858  13.594
12.24405  6.737
-2.0121571428571428  2.258
-2.307771428571429  5.442
6.1242857142857146  4.178
0.0674357142857143  2.308
4.001085714285715  5.872
3.7045428571428567  9.228
1.3466285714285713  8.235
-2.277214285714286  7.613
2.3574571428571427  12.317
1.5931071428571428  7.945
1.5377571428571428  8.626
8.804785714285714  7.033
5.225421428571428  7.362
0.10220714285714286  2.377
-1.0048  14.385
1.1620428571428572  10.513
0.22695714285714286  4.84
5.988407142857143  4.938
9.615735714285714  8.457
10.6906  5.777
-2.091535714285714  9.406
-0.6014857142857143  6.712
3.1479857142857144  7.028
-0.9243714285714286  7.628
0.1169  6.57
16.737185714285715  8.395
1.4581  8.073
8.178621428571429  12.447
-2.5978142857142856  5.017
4.468864285714285  6.864
5.844678571428571  6.958
1.655757142857143  4.752
8.429407142857142  5.453
9.109757142857143  12.303
-2.1272714285714285  4.895
-0.5258785714285714  4.136
5.682085714285714  5.394
1.8412142857142857  7.444
4.349321428571429  15.167
1.3890357142857144  4.616
10.607807142857144  12.267
5.852521428571428  7.873
-1.4625857142857144  4.834
5.775028571428572  6.578
4.355107142857143  15.15
-0.8009642857142858  3.641
12.86872142857143  10.488
-1.1544071428571427  5.916
3.044442857142857  8.224
3.8270428571428567  7.462
9.03512857142857  5.547
-2.1580714285714286  4.453
12.37655  11.923
5.645607142857143  5.528
-0.4042071428571428  7.172
-0.4417857142857143  7.826
8.163242857142857  5.998
13.905207142857144  7.346
10.93245  7.234
1.043707142857143  9.236
-1.3166571428571427  4.945
-2.5452999999999997  8.49
4.8551142857142855  4.217
-2.197942857142857  2.721
0.46085714285714285  10.57
5.045  5.678
-2.6883500000000002  4.963
9.719378571428571  9.171
-1.0039928571428571  6.761
-1.0643214285714286  5.093
3.065914285714286  7.131
-1.9848714285714286  5.501
6.612907142857143  8.442
1.3709357142857144  7.954
2.291771428571429  9.068
1.6520928571428573  3.343
-0.8134857142857144  8.157
0.7375285714285714  6.365
-1.844757142857143  4.155
3.971257142857143  4.957
1.5441714285714285  9.617
6.806692857142857  5.287
-1.0986857142857143  2.366
4.4329214285714285  2.388
3.271  6.251
1.1012142857142857  4.08
3.098392857142857  5.248
4.951485714285714  9.663
-0.7629999999999999  3.79
5.902435714285715  10.054
10.299914285714285  7.845
-1.2948214285714286  5.053
-0.9951428571428571  5.337
7.355521428571428  6.06
0.7857285714285714  3.662
-0.31002142857142856  7.759
3.9173785714285714  8.363
8.885857142857143  12.842
5.9284928571428575  10.958
0.012092857142857143  6.512
-2.63515  4.937
-1.3745428571428573  2.953
2.9426428571428573  6.719
-1.7560142857142857  2.503
-2.5314214285714285  13.95
-2.0796214285714285  2.68
1.0757999999999999  12.252
-2.5771428571428574  5.016
16.13884285714286  9.899
4.207042857142857  6.691
9.668021428571429  8.825
3.524028571428571  5.719
0.17011428571428572  7.708
3.915164285714286  7.456
4.228028571428571  7.891
3.6347  5.451
3.415692857142857  10.897
3.7410928571428577  3.518
3.4226642857142857  4.412
-0.9596857142857143  7.464
-0.7351142857142857  4.078
8.12497142857143  6.148
-1.8167857142857142  4.62
0.522842857142857  5.605
5.883471428571429  4.345
3.9690785714285717  4.721
6.223949999999999  10.219
1.8097857142857143  6.382
6.8994  11.534
3.1181  8.513
-0.30354285714285717  3.804
2.3295214285714283  5.668
8.197114285714285  4.717
7.088728571428572  3.902
5.495821428571428  6.657
12.323107142857141  6.647
-2.5064714285714285  7.804
5.739735714285715  3.753
9.061342857142856  6.499
8.496635714285715  12.309
3.0564857142857145  5.663
8.310478571428572  8.638
-0.18505714285714286  4.798
11.629414285714285  8.2
1.1921857142857144  4.32
-0.010528571428571429  6.688
12.558085714285715  11.646
7.368492857142857  3.94
0.05826428571428571  3.359
7.941392857142858  9.794
7.907707142857142  6.968
0.66035  10.511
12.78202857142857  6.174
4.682621428571428  10.787
4.798778571428571  13.451
3.09375  7.303
3.2741714285714285  7.97
8.77317857142857  6.443
9.239657142857142  6.612
7.719949999999999  8.305
6.317214285714286  9.392
0.9185  9.638
13.941385714285715  9.592
0.2678857142857143  6.686
0.30717857142857147  4.674
9.261828571428572  9.864
-2.8583857142857143  2.855
9.814421428571428  8.884
4.377828571428571  5.168
13.425192857142857  8.971
11.112014285714286  7.995
8.208471428571428  10.53
7.435864285714286  5.494
3.3024500000000003  5.269
4.499442857142857  5.783
14.538485714285713  7.821
0.89175  5.889
1.6035214285714285  5.538
-1.8031428571428572  3.762
3.2985285714285713  13.291
6.533292857142857  5.367
1.8681285714285716  4.388
0.10078571428571428  5.114
2.7018500000000003  7.932
4.603107142857143  8.027
0.11082857142857143  6.747
-1.8767142857142858  6.283
3.558192857142857  4.752
6.160628571428572  8.27
0.46957142857142853  2.23
0.5577785714285715  4.767
7.968778571428571  6.961
-2.0143500000000003  4.833
17.76242142857143  12.001
-3.005357142857143  5.061
-2.3201857142857145  4.877
3.634457142857143  9.18
7.896914285714286  5.962
0.09467142857142857  4.142
6.090764285714286  10.208
6.964214285714286  13.661
2.4536714285714285  9.616
-0.05110714285714286  3.695
9.470907142857142  6.939
5.865514285714286  10.211
-0.7976  3.158
8.357342857142857  8.904
-0.8833785714285715  5.84
6.799692857142857  7.891
2.717178571428571  7.371
5.813271428571428  5.002
-1.3739714285714286  4.57
-1.3214857142857144  2.491
7.676221428571429  8.516
15.431871428571428  9.262
5.0513  8.184
6.1635285714285715  6.879
-1.8358857142857143  2.835
4.038078571428572  7.867
-2.445042857142857  3.619
2.7807285714285714  8.14
-1.0344428571428572  3.603
6.001342857142857  8.76
2.483714285714286  8.5
-1.9114857142857142  5.055
1.5616285714285714  5.248
5.8246714285714285  8.302
4.234071428571428  6.54
6.958435714285715  6.587
4.2720142857142855  5.775
7.643357142857142  6.139
8.261107142857144  5.612
8.689442857142856  11.003
3.7404214285714286  9.526
6.883592857142857  9.739
5.240507142857143  4.649
5.108992857142857  3.982
6.363  6.876
6.458842857142858  7.362
6.27345  5.726
1.0510214285714286  8.647
6.485635714285714  8.392
-1.5136285714285713  5.321
3.0381857142857145  8.698
-1.6802785714285715  5.261
4.724664285714286  7.212
7.743778571428571  8.51
6.8038  4.899
2.7551  8.437
1.7673857142857143  5.382
11.259492857142856  8.951
3.3306642857142856  5.407
1.9663642857142858  10.885
2.8638500000000002  5.06
7.411428571428571  7.815
3.407785714285714  5.235
4.9083499999999995  9.471
2.107485714285714  3.246
18.60322142857143  12.475
1.1258857142857142  4.592
0.9985071428571428  6.078
7.000214285714286  9.162
-1.4727714285714284  7.025
1.0985  6.872
3.4478285714285715  3.355
19.914978571428573  14.336
4.244821428571428  7.12
0.32994999999999997  4.138
1.8650714285714287  3.16
12.8746  7.232
-1.37225  6.544
3.155764285714286  8.504
2.9328499999999997  4.549
-2.478121428571429  3.179
-1.6251714285714285  4.988
-0.7465642857142858  4.568
2.9217071428571426  8.745
5.6079357142857145  6.589
3.9978714285714285  7.325
1.8095214285714285  5.06
10.699014285714286  6.596
3.6530428571428573  12.44
7.037292857142857  7.14
-0.22424285714285713  7.243
-0.5640571428571429  7.958
0.7819642857142857  5.716
8.826835714285714  9.757
-1.582292857142857  4.545
4.3845  5.522
4.383021428571429  7.148
-0.7195142857142857  6.758
9.355757142857144  8.668
-2.3692428571428574  4.571
-1.1760071428571428  5.047
12.500421428571428  7.854
-2.1676214285714286  5.642
0.9970214285714286  4.619
3.45875  8.534
-2.6054785714285713  4.779
3.3339642857142855  8.964
4.9538714285714285  10.731
1.3482857142857143  2.7
5.783857142857143  9.329
4.716557142857143  3.942
7.97662142857143  10.646
-0.07767142857142857  4.026
1.9324857142857144  8.4
2.058921428571429  12.206
9.092557142857144  8.361
9.981814285714286  5.006
3.1975571428571428  8.831
2.6070285714285713  9.412
4.4193  5.896
3.1012857142857144  7.486
3.782978571428571  7.897
5.786607142857143  10.234
-0.8836928571428572  7.155
7.0278857142857145  8.496
-1.98075  5.082
7.29735  11.994
0.9437142857142857  7.585
10.227621428571428  14.069
0.17587142857142857  2.722
6.607135714285715  9.502
3.5134285714285713  10.191
8.725907142857142  13.325
7.0962  4.6
2.8529142857142857  5.894
-1.2650214285714287  10.945
7.9047714285714274  9.021
18.634592857142856  10.885
0.7045071428571429  8.935
-1.649007142857143  4.743
-2.378307142857143  3.396
9.026107142857143  9.176
8.202957142857143  8.69
1.0453000000000001  4.733
1.3837642857142858  6.282
-2.155585714285714  2.835
-2.7497142857142856  4.808
0.3114642857142857  6.115
-2.92935  4.91
15.304585714285713  12.837
0.021007142857142856  4.706
0.7613928571428571  2.823
4.233842857142857  13.13
1.8450357142857143  5.782
0.6460571428571428  12.767
1.900842857142857  6.146
4.600428571428571  6.037
-1.5287071428571428  3.118
2.3274  8.131
2.9461357142857145  6.904
13.109392857142858  10.408
-0.9908785714285715  4.543
4.883564285714286  6.941
8.25912142857143  4.16
-2.3042142857142855  2.437
6.961978571428571  7.571
0.6165071428571429  4.814
-1.3062142857142858  3.275
-0.9634357142857143  4.917
9.8979  9.162
8.777028571428572  4.946
2.3449571428571425  4.302
1.5845071428571427  5.279
-2.2759285714285715  5.622
4.492114285714285  5.984
2.0869142857142857  6.051
6.032850000000001  8.803
4.787571428571429  9.006
10.670357142857142  9.153
1.8396714285714284  3.618
3.1985071428571428  8.789
-0.31184285714285714  4.901
1.1758214285714286  4.44
-1.3602  2.166
4.010278571428572  7.921
1.1688  4.143
3.792692857142857  9.056
2.6972071428571427  3.852
-2.826014285714286  1.129
4.0205714285714285  11.161
-2.90995  4.987
-1.578342857142857  4.898
-0.7884142857142857  6.974
3.2821142857142855  4.09
0.009857142857142856  4.998
-0.6504357142857143  7.293
9.66415  8.464
13.516842857142857  9.261
8.770857142857144  9.019
9.006471428571428  7.382
1.2771714285714286  2.0
5.545728571428572  8.418
7.713878571428571  7.092
2.466335714285714  8.877
4.719114285714286  7.418
-2.675507142857143  4.863
2.725235714285714  6.753
1.030592857142857  5.096
0.9634571428571428  5.669
3.245107142857143  10.002
15.302157142857144  8.146
1.7162928571428573  5.543
1.7548285714285714  10.225
0.6208785714285714  4.507
7.721014285714285  6.309
-1.092642857142857  7.468
4.463242857142857  4.447
-2.474064285714286  6.238
1.8790214285714284  5.766
0.8077714285714285  4.526
3.9976  11.515
7.670721428571429  3.883
7.824014285714286  6.485
1.914542857142857  6.002
8.368328571428572  6.216
-2.534614285714286  13.505
4.491271428571428  4.241
10.825785714285713  8.386
3.247342857142857  4.6
2.3252  8.148
5.165064285714286  7.816
1.6342785714285715  4.442
-3.0033928571428574  4.793
1.7987071428571428  3.087
10.859057142857143  8.448
9.016185714285715  6.326
-1.7763571428571427  4.845
-0.20600714285714286  5.948
-0.08077857142857142  5.531
0.1048642857142857  6.509
8.275635714285714  6.84
10.91357142857143  9.946
6.063021428571428  6.113
2.7893714285714286  9.114
4.4465  5.2
3.242971428571429  5.297
-1.9921571428571427  3.587
8.713714285714286  9.54
6.257764285714286  8.076
-2.283657142857143  6.377
-1.7216428571428573  4.137
4.024471428571429  4.003
4.165014285714285  8.185
-1.8920642857142858  4.798
-1.8439071428571427  5.081
5.5119428571428575  6.717
0.9154214285714285  4.844
4.097371428571428  9.962
13.408585714285714  15.069
0.12690714285714286  6.983
0.16215714285714286  5.367
2.291878571428571  11.844
1.7025928571428572  8.071
7.839614285714286  10.078
3.579557142857143  5.726
3.9159357142857143  11.23
9.383792857142858  9.417
6.309557142857143  8.987
4.355278571428571  9.223
3.000664285714286  7.359
1.6438571428571427  7.757
3.5498714285714286  8.194
12.041514285714285  6.818
0.23975714285714286  2.051
5.13105  6.405
3.239642857142857  8.742
10.362492857142858  10.017
-0.8945928571428571  7.559
-2.439964285714286  3.899
-0.6496071428571428  5.297
2.8182571428571426  7.145
5.843835714285714  9.179
8.2448  5.289
4.943435714285714  11.495
-1.0924428571428573  6.962
0.06590714285714286  2.515
7.201307142857143  10.562
0.6831714285714287  4.942
1.4625285714285714  8.436
-2.38225  5.184
8.690900000000001  11.623
7.96012857142857  8.443
2.8547285714285713  5.069
7.297428571428571  8.724
-0.6279214285714286  2.895
3.2866285714285715  13.679
3.5397  12.7
1.4330357142857142  5.019
6.5718000000000005  9.485
12.971764285714286  14.197
5.402971428571429  8.479
-1.824  4.991
-0.04722142857142857  7.953
2.974085714285714  4.743
-1.3563142857142856  5.212
3.6357714285714287  5.123
0.9618357142857143  7.166
0.7290428571428572  8.983
-0.7366357142857143  2.267
-2.70795  5.081
6.037214285714286  4.689
1.4140642857142858  3.016
7.877807142857143  6.848
-2.0880571428571426  2.078
-2.7270285714285714  5.205
6.353942857142857  4.622
1.6105785714285714  5.976
3.4736  5.521
4.603614285714285  9.892
2.4495214285714284  3.391
-1.7021428571428572  5.476
5.608014285714286  8.712
4.302314285714285  4.801
1.8678142857142859  3.337
4.494585714285714  8.463
7.285221428571429  11.138
3.5041  3.437
10.637557142857142  6.412
-1.1763714285714286  3.268
-1.1188357142857144  5.315
-0.6664928571428571  7.913
5.233621428571428  6.991
4.727164285714285  4.841
2.7082  3.938
4.8346857142857145  8.211
-1.5248714285714287  6.9
2.714392857142857  5.503
4.736257142857143  3.369
1.2489214285714285  8.25
5.045085714285714  9.253
5.992957142857143  7.1
3.195464285714286  8.317
1.971307142857143  4.915
-2.813142857142857  3.41
-1.7197357142857144  8.972
-2.3119428571428573  2.836
-1.4642357142857143  4.132
14.44135  8.856
-0.8597285714285714  2.156
7.259678571428571  6.534
-0.8259357142857143  7.197
11.226021428571428  11.715
-0.55465  5.075
-1.7811571428571429  5.188
-1.5236642857142857  8.324
3.4309285714285713  5.503
3.949721428571429  4.446
0.23083571428571428  3.833
3.8378428571428573  14.605
3.385392857142857  8.415
8.664964285714285  9.562
3.6849857142857143  6.352
1.7870428571428572  8.443
-2.6839285714285714  7.508
4.8918  7.159
6.312835714285715  5.098
0.8136142857142857  8.468
6.311514285714286  14.815
8.379964285714285  12.819
-0.5679357142857142  6.728
10.791057142857143  5.33
5.187085714285715  10.535
-0.7452857142857143  5.094
-2.398592857142857  1.354
4.76015  7.994
3.147007142857143  4.92
5.277992857142857  6.528
13.865342857142856  7.935
1.7569428571428571  12.2
10.423607142857144  8.306
2.7268785714285713  5.828
4.187035714285714  7.969
9.85895  10.238
1.2066857142857144  1.989
1.3541999999999998  3.382
2.445792857142857  5.732
5.410842857142858  15.231
4.512307142857143  6.476
9.192  14.734
-0.0009857142857142857  5.616
1.5087714285714287  7.186
1.1979071428571428  6.452
3.23215  9.802
1.5362642857142856  4.971
-1.496592857142857  7.324
1.27215  3.889
0.9798357142857143  4.422
10.856157142857143  8.41
9.714557142857142  10.6
5.234035714285715  10.761
-1.45335  5.424
5.200807142857143  6.152
9.992085714285714  9.882
-0.35874285714285714  4.152
15.766628571428571  5.704
3.576007142857143  3.57
-0.14613571428571429  4.574
-0.65375  3.882
7.407707142857142  10.772
-2.2287142857142856  2.808
7.79005  12.871
0.61985  4.773
3.9978714285714285  2.966
4.58405  6.57
5.897607142857143  6.807
10.305014285714286  8.157
1.6008142857142857  3.394
-2.685964285714286  7.269
4.370957142857143  4.763
-0.23871428571428574  8.102
2.5262357142857144  8.656
5.420942857142857  9.07
4.991507142857143  7.143
2.2661714285714285  2.939
2.376442857142857  6.948
-1.322342857142857  6.228
-2.9248785714285717  1.194
4.17305  12.95
-0.5351  7.23
-2.4966785714285717  4.103
7.596107142857142  9.471
6.6131142857142855  8.111
2.5598214285714285  7.945
4.296657142857143  7.674
4.758471428571429  4.799
2.329085714285714  13.633
6.908907142857142  6.11
1.9097071428571428  10.754
0.9824642857142857  6.347
1.4758357142857141  7.599
3.471157142857143  6.921
3.52655  13.633
1.4118785714285715  2.896
7.3890142857142855  9.575
-2.2061714285714285  4.891
-0.6735928571428571  9.334
1.9745285714285716  5.345
4.9241214285714285  7.344
4.369857142857143  6.883
7.982542857142858  7.562
6.8326142857142855  5.709
-2.2714  9.679
11.111464285714286  5.311
8.220035714285714  11.563
0.4066  12.437
8.788342857142856  6.083
3.8409  12.229
1.6892785714285714  11.754
12.731478571428571  9.559
6.697264285714286  9.909
2.2751571428571427  8.372
-2.5517214285714283  14.504
10.112692857142857  9.862
3.439542857142857  5.306
4.244007142857143  3.675
1.76335  5.21
14.640242857142857  11.624
-1.6214785714285715  4.798
-0.14217142857142856  4.287
-1.6546928571428572  5.022
9.140664285714285  7.237
6.290307142857143  3.852
14.777264285714287  7.579
1.71925  8.164
11.390085714285714  11.466
-0.7055928571428571  7.218
2.9875285714285718  4.478
4.732950000000001  6.454
6.6710642857142854  6.157
3.2651785714285713  7.898
3.349485714285714  6.198
-1.0455785714285715  5.505
7.580685714285715  8.798
4.962471428571429  5.964
0.29314999999999997  3.728
2.2176  6.385
3.1573142857142855  4.949
6.532742857142857  6.901
0.9849928571428571  6.035
-0.3056857142857143  4.596
1.9435928571428571  3.287
2.2514714285714286  5.816
-0.94  6.612
-2.1366  3.616
6.738964285714286  6.055
5.529485714285714  10.324
-1.43675  13.321
7.625435714285714  5.489
0.6259928571428571  7.562
8.858407142857143  5.752
-2.0677  3.307
1.7871642857142858  13.472
-1.0611  4.212
10.172535714285715  7.714
6.710592857142856  10.987
7.094364285714286  6.712
-1.8781999999999999  4.92
15.249492857142858  6.033
-1.3573857142857142  3.829
-1.6166785714285714  7.316
4.367764285714285  8.414
1.7838142857142858  4.935
-0.4606357142857143  2.562
6.53085  9.72
-1.6980642857142858  2.593
5.818085714285715  5.867
-2.1663428571428573  3.673
21.512271428571427  8.297
2.291107142857143  9.04
-2.1669  4.251
2.97215  8.996
-0.7353571428571429  11.645
7.814642857142857  5.849
1.9972571428571428  5.6
-1.3999857142857142  6.944
8.983757142857144  9.661
6.244292857142857  6.581
2.214235714285714  11.627
9.536757142857143  9.733
4.426035714285714  9.644
12.454014285714285  11.971
8.275257142857143  4.701
3.9309285714285718  7.981
4.251778571428572  4.737
3.704135714285714  3.334
-0.8186285714285715  7.69
5.16  3.816
2.9620571428571427  4.541
5.332928571428572  7.815
-2.7081642857142856  1.717
7.65605  8.542
2.631264285714286  11.209
10.233864285714285  7.953
9.32237142857143  8.177
7.487457142857142  6.975
-2.344592857142857  7.507
-2.283514285714286  4.854
5.896907142857143  6.163
10.07827142857143  6.212
-0.9806142857142858  5.327
1.1408571428571428  8.507
10.709507142857142  13.432
3.3326571428571428  5.319
6.477371428571429  3.542
9.625507142857142  9.688
4.9840285714285715  3.885
1.5806857142857142  6.532
-0.7567142857142857  7.466
1.1661428571428571  5.405
3.881164285714286  4.759
2.9226642857142857  7.645
10.840871428571429  7.816
2.7184642857142856  9.107
8.276264285714285  10.009
-1.45995  6.559
-2.304457142857143  4.985
8.230857142857142  8.089
3.2060714285714287  5.606
-1.6022285714285716  4.505
16.06647857142857  10.098
7.398821428571429  5.513
10.981185714285715  8.398
-1.72045  5.671
12.554014285714285  9.295
5.089314285714286  6.716
10.432742857142857  13.057
3.730657142857143  8.74
-3.2389857142857146  1.151
-0.14182857142857144  6.981
0.9257642857142857  6.806
-1.8799428571428571  3.508
-1.5045  6.162
5.0072785714285715  9.424
0.6032928571428572  3.144
0.6344071428571428  2.707
4.267457142857142  10.906
1.2082357142857143  8.905
1.3638428571428571  4.914
4.664750000000001  13.772
5.966542857142858  8.775
5.509335714285714  6.236
0.28537142857142855  7.912
10.912557142857143  8.014
-2.0897214285714285  3.292
5.0242571428571425  8.716
4.498978571428571  6.98
4.490485714285715  7.177
11.711014285714285  9.373
-3.1458  1.609
4.517607142857143  3.376
4.306278571428572  5.298
9.157314285714286  5.081
2.1327857142857143  8.417
2.6835214285714284  9.896
-0.8537857142857143  4.921
-1.5494285714285714  7.097
-2.1489714285714285  3.954
6.020957142857142  7.34
7.09265  7.965
-1.9952928571428572  2.854
4.062007142857143  6.389
0.5803  7.133
2.9078642857142856  8.169
4.79045  7.403
7.120407142857142  8.0
-2.912385714285714  2.197
5.286164285714285  4.782
5.355514285714286  7.349
-0.9128357142857143  4.535
2.84355  6.681
3.2128428571428573  8.543
-3.1348857142857143  5.011
1.4788357142857143  8.19
3.6229214285714284  7.72
5.832228571428571  5.38
2.018357142857143  7.418
-1.542042857142857  4.958
3.4600642857142856  8.777
15.731707142857141  6.287
-1.6420642857142858  2.008
-0.9418214285714285  4.085
1.2696142857142858  5.656
8.358521428571429  10.516
7.474178571428571  5.835
5.135071428571428  6.981
7.451028571428571  7.404
1.74505  3.635
3.273592857142857  10.442
0.474  7.546
3.4669499999999998  4.368
-1.6179857142857144  5.098
-0.059628571428571434  3.34
-1.982092857142857  7.59
-2.6891785714285716  5.296
0.22720714285714286  5.358
5.158621428571428  6.946
1.4689857142857141  3.619
5.114164285714286  7.885
-0.5947571428571429  4.881
2.0519714285714286  3.241
-1.8417857142857144  2.025
-1.817607142857143  3.567
-2.6865214285714285  5.548
5.3048714285714285  8.908
7.8653  8.534
9.626007142857143  7.261
3.8812428571428574  6.218
2.847828571428572  9.542
-1.0744142857142858  6.028
15.255428571428572  10.301
5.689214285714286  8.752
-0.9412  5.569
7.362164285714286  10.264
1.6910500000000002  7.975
7.285392857142857  12.443
7.447064285714285  5.351
3.606792857142857  12.282
2.2530857142857146  4.693
6.4126  5.771
3.0317285714285713  4.251
4.885514285714286  13.266
4.561578571428571  8.659
2.110442857142857  8.779
1.4676285714285713  2.838
1.0565857142857142  2.487
3.061642857142857  3.048
6.931392857142857  9.3
-1.69455  4.708
3.6702500000000002  8.501
-2.5645642857142854  2.386
-2.0473285714285714  5.224
16.114964285714283  6.619
-0.9717000000000001  6.517
4.145764285714286  10.061
-1.6064571428571428  5.253
2.6063  3.0
3.2694785714285715  11.103
2.755864285714286  2.742
8.109342857142858  4.118
0.8652  3.497
2.922957142857143  9.093
10.91155  6.067
4.131135714285715  6.989
3.3330285714285717  7.079
11.845699999999999  10.93
6.812721428571428  8.732
0.9050857142857143  8.2
0.7486857142857143  5.535
3.8093714285714286  6.976
3.3274357142857145  9.801
5.007828571428571  3.973
1.8854357142857143  4.78
2.3127785714285714  6.993
0.7317499999999999  5.185
5.774914285714286  8.693
0.05146428571428571  9.277
7.952299999999999  10.233
-1.3355928571428572  5.232
4.427128571428572  9.937
5.007021428571428  7.116
-1.6979642857142858  5.735
1.0121499999999999  3.333
1.5067642857142858  8.031
1.672642857142857  2.61
5.230821428571429  8.912
-0.6917714285714286  3.685
3.3777928571428575  10.817
-0.29355714285714285  12.622
7.442857142857143  9.074
6.708200000000001  9.203
2.5336357142857144  8.488
0.13050714285714285  3.477
6.287814285714286  7.694
2.2209714285714286  4.772
6.9764  8.582
2.384535714285714  4.256
1.4232214285714286  7.352
4.250628571428571  8.705
4.041228571428571  6.08
-1.8802857142857143  5.308
8.775142857142857  8.729
-1.8637642857142858  1.483
1.5545285714285713  12.765
1.5591928571428573  7.485
-0.9655285714285715  5.604
4.519414285714285  5.766
5.082335714285715  7.468
-2.924985714285714  3.855
2.045442857142857  7.714
7.778264285714286  6.449
8.44212857142857  7.573
-0.03718571428571429  7.155
-2.2059642857142854  4.968
-0.39892857142857147  9.494
10.245092857142858  10.132
-2.645621428571429  4.937
0.2648357142857143  6.539
6.601414285714285  7.048
8.389178571428571  9.646
0.9990571428571429  4.271
-0.7425071428571428  5.817
2.8518285714285714  12.347
-2.092521428571428  7.437
3.823721428571429  8.239
1.9605499999999998  12.544
4.353614285714285  5.163
1.4000928571428572  12.227
0.16190714285714286  4.857
5.294507142857142  6.0
9.664457142857142  9.106
6.061999999999999  13.136
-1.2259285714285715  5.151
7.706650000000001  7.067
-2.1639714285714287  2.923
10.49002142857143  6.262
7.588192857142857  7.827
10.8105  7.846
4.29605  8.264
0.6524214285714286  7.987
7.283135714285715  7.54
-2.684757142857143  0.917
1.5389214285714286  6.153
3.5143714285714287  10.28
-0.3771857142857143  3.486
-2.3265499999999997  4.856
7.6986928571428574  8.538
-2.7034214285714286  5.94
7.0318571428571435  7.918
1.7986857142857142  2.963
9.375842857142857  7.779
-1.7667285714285714  4.616
6.252378571428571  5.025
8.01765  4.173
0.19131428571428571  5.02
2.455764285714286  5.044
-0.39076428571428573  4.28
1.8316999999999999  6.748
-2.5327142857142855  4.983
5.5365  11.041
-0.7244928571428572  5.305
-1.1186642857142857  6.9
7.354971428571428  8.514
10.079342857142857  8.794
-1.5106785714285715  6.088
2.796307142857143  7.257
-0.5375357142857142  3.979
-1.6310928571428571  7.336
3.11795  8.355
11.031364285714286  7.897
0.3937  8.26
2.097242857142857  7.463
2.5033857142857143  7.371
-2.121457142857143  5.046
5.692657142857143  4.374
1.1342428571428573  7.575
-0.9621857142857142  7.135
7.465121428571428  8.797
4.027207142857143  5.462
