# Supplementary material for: Single-chain dimers from de novo immunoglobulins as robust scaffolds for multiple binding loops
Source: Nat Commun. 2023 Sep 23;14:5939. doi: 10.1038/s41467-023-41717-5 (PMC10517939; doi:10.1038/s41467-023-41717-5)
Supplement: Supplementary file 6 — Source data [file 41467_2023_41717_MOESM6_ESM.zip › SuppFig8_scIgFFe.txt]

-0.37677857142857146  6.754
-1.2267928571428572  3.406
4.402471428571428  3.395
-2.7754642857142855  14.225
-1.772807142857143  2.647
3.390185714285714  7.938
-0.6318  7.485
-1.2931642857142858  3.043
8.748921428571428  6.274
1.332957142857143  6.324
0.1013  6.383
-0.1713  4.651
13.765342857142857  12.894
12.82185  9.83
-2.949757142857143  0.661
5.972157142857142  8.193
-1.895857142857143  3.014
1.7137714285714285  2.801
3.4559857142857147  10.989
-1.6761285714285714  2.409
4.188292857142857  3.645
1.8078071428571427  7.222
-1.7807285714285714  0.918
-1.4756642857142857  3.104
3.0143785714285714  3.917
-2.42595  1.885
5.463385714285715  7.858
2.1338714285714286  3.538
10.46125  8.724
0.5260714285714286  3.996
1.7302857142857144  1.998
-0.46972857142857144  6.517
5.119128571428571  10.942
-1.1443928571428572  1.541
3.14225  7.726
9.640392857142857  5.159
7.953407142857143  7.103
6.702757142857142  5.963
11.014364285714285  6.052
-0.7421357142857143  2.581
7.582221428571429  8.899
5.837764285714286  7.126
7.562128571428572  8.455
13.046785714285713  9.514
7.458121428571428  5.744
4.347785714285715  5.127
7.096585714285714  4.733
10.08182857142857  6.584
-1.172707142857143  9.191
1.4683357142857143  2.106
2.5804785714285714  5.554
3.5968428571428572  6.831
-2.939  3.004
9.728042857142857  5.984
0.65235  5.503
-2.9084214285714283  1.388
3.4507285714285714  2.355
-0.5472214285714286  1.498
3.901507142857143  9.404
-1.8458999999999999  1.752
5.020814285714286  10.323
3.003335714285714  3.882
0.9564357142857144  3.11
-0.8260642857142857  3.032
3.6953642857142857  7.528
4.686414285714285  3.138
-1.2745  2.483
-0.6357928571428572  7.109
-1.6019285714285716  6.963
-2.91135  3.347
-0.6052642857142857  2.788
8.259271428571429  11.308
4.491907142857142  6.928
-2.7951857142857146  2.638
10.888214285714286  6.765
3.436442857142857  7.114
5.7111214285714285  9.972
-1.191692857142857  8.884
-1.555707142857143  12.843
3.098257142857143  3.494
16.417342857142856  10.665
14.34307142857143  8.718
5.020007142857144  6.991
-0.9437571428571429  7.713
4.213514285714286  3.652
4.141985714285714  6.628
0.7176642857142858  3.983
11.025242857142858  7.488
0.05558571428571429  8.969
1.4855142857142858  4.618
11.972164285714285  11.41
5.09985  8.566
21.82855  5.56
7.3880357142857145  7.247
12.71065  8.499
6.855885714285714  4.298
3.157564285714286  4.497
9.338142857142856  11.791
-1.7623428571428572  3.56
-1.7859  9.909
-1.6754071428571429  3.704
-2.323707142857143  2.42
1.8775000000000002  3.672
9.287342857142857  8.081
-2.637842857142857  3.166
2.1089857142857142  7.0
-2.795  3.2
1.9606642857142857  6.92
0.6925  2.799
-1.0916714285714286  1.931
-0.14961428571428573  1.584
-1.4146785714285715  1.83
-0.24005714285714283  4.35
-0.4424142857142857  5.836
-1.9460571428571427  9.104
10.407135714285715  3.947
1.7705  9.043
3.5846642857142856  8.319
15.49557857142857  10.054
1.3337071428571428  9.536
9.589835714285714  4.186
-2.181785714285714  3.131
10.268971428571428  8.413
1.9801785714285716  4.234
4.3231  11.817
10.102542857142858  5.904
23.338857142857144  14.361
7.513814285714285  8.372
-2.7907214285714286  2.746
2.4112642857142856  8.34
-1.2271714285714286  7.429
4.2332785714285714  7.849
3.61355  8.319
-0.5794714285714286  5.981
9.791607142857144  5.404
2.4391571428571432  2.704
4.198892857142857  6.643
5.7879499999999995  6.08
9.738664285714286  7.627
10.580521428571428  6.277
1.8576000000000001  4.44
2.641221428571429  6.766
3.6045785714285716  6.558
-0.7889857142857143  6.177
9.508457142857143  7.152
4.0974571428571425  8.767
-2.5272214285714285  4.239
9.408285714285714  5.439
10.33302142857143  7.22
2.0802857142857145  4.217
4.029457142857143  6.185
0.6917214285714285  13.313
1.5711785714285715  3.103
4.746942857142857  4.373
-0.4439  9.285
1.999592857142857  7.193
-0.29550714285714286  6.77
1.0626857142857145  8.001
2.7676071428571425  10.577
8.415828571428571  8.993
4.945592857142858  7.936
4.759242857142857  12.061
-2.456242857142857  3.716
-1.5870071428571428  3.143
9.830892857142857  6.506
8.834964285714285  8.158
3.06835  4.449
5.662314285714286  6.573
-1.56945  1.021
7.4436  4.673
8.56035  5.209
-2.8221928571428574  7.354
-2.466871428571429  6.279
2.5206142857142857  9.05
0.15249285714285715  2.383
-1.0039142857142858  1.973
-2.7501  1.465
2.012092857142857  5.61
15.792092857142856  9.792
4.842957142857143  7.658
9.437764285714286  5.711
2.612564285714286  7.563
8.19665  12.186
5.398542857142857  8.736
7.058585714285714  4.427
4.829585714285715  5.654
1.8084785714285716  3.788
2.885957142857143  9.408
5.816892857142857  13.497
-1.6658785714285715  2.538
8.775364285714286  3.929
8.311107142857143  7.389
-2.7967500000000003  5.943
7.645642857142858  6.206
18.391121428571427  10.394
4.039964285714286  6.795
-1.9443428571428574  2.565
7.321285714285715  7.768
8.272371428571429  8.977
3.8446785714285716  3.833
-2.467778571428571  9.122
-1.8557571428571427  3.038
0.3783142857142857  2.142
2.5912357142857143  4.444
7.322214285714285  7.854
17.6011  11.381
4.751542857142857  8.188
9.919342857142858  6.39
7.702464285714286  4.892
2.258192857142857  7.091
4.5844499999999995  5.336
-0.017264285714285715  2.145
1.1237071428571428  3.087
3.823757142857143  3.545
2.007857142857143  3.586
3.1992642857142854  7.802
-3.20355  1.451
-2.521921428571429  2.836
2.3198785714285717  4.694
0.6834714285714286  8.308
-0.8320714285714286  2.205
-1.5945714285714285  2.61
8.15547142857143  6.541
10.242585714285715  6.173
4.884571428571429  13.878
6.694614285714286  4.839
3.36  8.148
7.85127142857143  5.749
4.758414285714285  4.123
1.376107142857143  5.682
-3.0930642857142856  1.159
-2.1533857142857142  7.079
11.789935714285713  7.261
9.603185714285713  4.754
-1.2681857142857142  1.791
13.97685  9.585
-1.8074142857142859  4.931
0.24255000000000002  3.339
4.350657142857143  6.813
10.508121428571428  4.736
2.5653428571428574  11.313
-2.442828571428571  4.989
5.470342857142857  10.275
11.071221428571429  14.398
9.079578571428572  7.809
1.5423214285714286  3.798
-1.8751285714285713  2.01
-2.8128785714285716  8.978
28.002492857142858  8.704
-2.7155  9.675
-2.3726  2.473
2.4141785714285717  7.428
3.5819285714285716  7.672
2.309992857142857  4.653
3.167907142857143  8.88
6.810292857142858  6.475
-0.057199999999999994  11.942
-2.7515642857142857  0.696
4.940785714285714  10.543
8.895728571428572  6.836
2.1802714285714284  7.183
1.1365857142857143  7.397
0.39540000000000003  3.731
5.5441714285714285  6.688
-2.434207142857143  9.209
5.691107142857143  11.61
-2.3660785714285715  1.865
5.280764285714286  7.615
2.9975428571428573  5.343
4.82265  3.829
-1.8115214285714285  2.295
2.501807142857143  3.485
0.7160571428571428  3.789
6.239307142857143  5.467
3.094785714285714  7.057
-0.43907857142857143  3.138
1.1153214285714286  2.467
15.243257142857143  7.873
16.141428571428573  6.204
-2.462792857142857  1.187
3.7902142857142858  8.398
2.4145714285714286  6.65
3.9397928571428573  3.909
-2.4470714285714283  2.062
5.466442857142857  9.551
5.730907142857143  10.152
6.781914285714286  7.797
1.6326357142857142  2.624
-2.650735714285714  2.467
8.23605  8.04
-2.7036714285714285  13.416
2.8433928571428573  8.091
5.156835714285714  5.857
8.885871428571429  5.147
4.740228571428571  7.468
9.228214285714285  6.238
6.504592857142858  11.128
5.258407142857143  8.247
-0.2211  11.403
10.563192857142857  8.744
2.3000214285714287  12.458
-1.5144214285714286  2.051
-2.2560785714285716  4.577
12.999528571428572  7.612
-1.9752857142857145  2.121
-1.8455285714285716  2.077
3.555014285714286  7.42
3.0773571428571427  6.252
-2.593235714285714  2.07
11.714078571428571  7.84
-1.6449142857142858  3.789
8.1707  6.023
4.876135714285714  6.447
6.8594357142857145  6.654
3.0190857142857146  8.813
-2.9293142857142858  8.808
7.936042857142858  7.394
7.641357142857142  7.804
13.330892857142857  9.258
-0.21397142857142856  8.144
5.430014285714286  6.669
0.7489071428571428  2.128
8.341571428571427  4.835
-0.85365  12.665
7.2802  6.008
-2.2935357142857145  2.467
2.4903857142857144  3.59
4.0007785714285715  9.629
-0.3096214285714286  11.185
-1.147807142857143  1.42
2.0219142857142858  7.455
14.957135714285712  6.506
0.14378571428571427  8.812
6.624542857142857  6.934
0.45482142857142854  3.662
11.112942857142857  11.358
10.692335714285713  7.208
-1.7471928571428572  2.49
-1.898707142857143  2.309
0.9253857142857143  2.997
14.914235714285715  12.788
0.5327857142857143  3.462
13.5864  9.096
-0.17772857142857143  6.533
2.7892071428571428  6.693
2.3015  11.286
-1.5607142857142857  7.244
5.733707142857143  4.508
1.6911928571428572  7.29
-1.8085928571428571  3.551
-0.39512857142857144  1.762
-3.1577214285714286  2.789
-3.024985714285714  3.296
2.7614714285714284  5.177
4.157907142857143  5.458
2.3930714285714285  7.379
8.009114285714286  6.154
-3.1404714285714284  2.07
5.473807142857143  8.226
2.99765  11.182
3.1770428571428573  8.271
-0.9926785714285714  2.726
-2.0775142857142854  5.278
9.7722  6.711
-1.93905  1.991
2.7800357142857144  4.392
5.648871428571429  5.105
11.787035714285715  10.337
-2.2820500000000004  7.342
6.312564285714286  5.977
6.820492857142857  4.027
-2.401192857142857  3.411
4.780557142857143  5.063
-1.2070714285714286  3.435
4.39085  4.388
1.40855  8.425
6.158685714285714  7.17
6.9966857142857135  7.695
6.431714285714286  9.462
-1.2683571428571427  2.75
13.366364285714285  7.915
0.9506142857142859  5.725
6.551778571428572  5.737
0.9969642857142856  2.061
-0.9364428571428571  6.32
-0.4372142857142857  6.797
2.780535714285714  3.523
-0.15852857142857144  4.451
7.079142857142857  7.44
2.197507142857143  8.473
1.5965571428571428  11.654
-0.6599714285714285  5.546
11.046657142857143  8.529
5.156271428571429  6.267
-2.2406214285714285  7.106
5.678085714285714  11.625
2.714378571428571  6.27
2.8928000000000003  5.56
-1.1598214285714286  3.374
-1.3728  6.953
5.1252  9.87
-1.7445  6.733
-1.5824  1.352
12.28637142857143  6.376
4.239557142857143  8.481
8.44202857142857  8.347
9.405992857142857  4.968
-1.1252642857142858  1.868
2.416442857142857  3.121
7.1862642857142855  8.087
5.668528571428571  4.601
-1.02015  6.748
1.7944785714285714  6.829
6.521314285714286  13.598
-2.9822428571428574  6.748
6.891578571428572  12.132
10.466314285714287  6.314
-2.7157142857142857  1.606
3.9542071428571433  7.643
4.908785714285714  4.399
8.77515  3.906
6.187821428571429  7.291
13.571864285714286  10.149
2.195871428571429  8.189
-1.0062142857142857  4.214
0.9418142857142858  8.69
4.167857142857143  4.376
8.649435714285715  8.645
-0.6971357142857143  2.607
-0.6625357142857142  5.935
5.122857142857143  6.281
-0.4292142857142857  2.994
1.077842857142857  3.107
-3.1512285714285717  0.931
7.4123285714285725  7.482
5.097428571428571  6.43
2.596857142857143  9.578
5.2796642857142855  11.936
12.600635714285714  8.63
5.966592857142857  6.792
12.542957142857142  7.831
0.05406428571428571  8.926
-3.022657142857143  2.597
10.072857142857144  12.7
9.002114285714287  9.592
-2.6249928571428573  2.07
0.7158285714285714  6.428
-2.969557142857143  8.851
-0.25195  2.662
-1.1972428571428573  6.383
5.284585714285714  7.273
-1.7691142857142856  4.657
0.24819999999999998  2.177
0.05858571428571428  7.648
7.338464285714285  5.235
-3.0171071428571428  0.983
2.9385785714285717  4.701
2.510364285714286  9.396
-2.6179785714285715  2.6
10.332600000000001  12.376
-0.23707142857142854  7.715
5.180992857142858  8.701
6.626685714285714  7.19
10.831414285714285  6.917
4.793778571428572  4.721
5.108  3.55
-1.6459214285714285  1.462
-3.1002857142857145  1.967
-1.7025428571428571  2.957
-0.10182857142857143  3.899
7.895714285714287  11.175
-1.5984571428571428  2.383
-1.6725642857142857  2.542
14.694628571428572  8.572
3.314164285714286  4.715
1.733542857142857  3.42
6.598857142857143  3.998
-2.906964285714286  2.459
7.6983  7.645
4.746285714285714  6.2
9.852564285714285  8.424
-1.3040714285714285  12.671
5.291957142857143  7.652
1.7489857142857144  4.103
-0.4864428571428572  7.39
8.269085714285714  6.384
-2.778642857142857  2.246
4.075007142857142  3.562
14.60522857142857  9.964
1.7610714285714286  5.687
0.9157214285714286  5.938
-0.578  5.88
2.8064142857142858  5.32
5.16575  5.866
1.830485714285714  7.381
2.910992857142857  2.686
-2.357042857142857  3.035
2.114964285714286  7.039
9.458357142857144  2.884
1.5413857142857144  13.036
12.1041  9.706
-1.6742142857142857  3.475
-2.7616857142857145  2.184
0.4435928571428572  3.501
-2.692228571428571  4.937
0.9072  4.447
6.288107142857143  7.772
-0.4842714285714286  10.999
3.985035714285714  11.186
-0.8717928571428571  2.787
2.4982928571428573  10.926
4.345350000000001  3.614
9.822971428571428  6.2
-0.25690714285714283  4.251
2.7411999999999996  6.54
-0.17984285714285714  8.601
14.300107142857144  9.151
0.16528571428571429  6.189
-2.2985928571428573  1.723
0.69265  7.826
1.0158857142857143  2.549
4.566214285714286  3.499
1.9453142857142858  2.596
-2.7334642857142857  1.46
-1.173064285714286  1.821
-1.3330928571428573  5.994
-0.8987928571428572  13.179
-1.2998857142857143  3.496
-0.6123928571428572  3.734
9.248207142857144  9.109
-0.54025  3.375
-0.10631428571428572  8.788
1.054357142857143  7.892
3.448657142857143  7.611
-2.9032285714285715  2.29
4.529471428571428  12.414
-2.975642857142857  1.406
3.8503571428571424  2.456
-0.8229642857142857  4.896
15.612742857142857  10.485
2.7897857142857143  7.987
6.86215  11.514
7.315885714285714  8.287
5.460671428571429  10.165
13.811021428571427  8.373
-2.946014285714286  1.434
-2.8406857142857143  7.103
11.254407142857142  8.056
-0.09862142857142857  1.968
7.288907142857143  9.354
7.7743142857142855  9.635
0.47279999999999994  5.309
14.422071428571428  8.659
-1.8030642857142858  2.221
20.02647857142857  7.628
7.087178571428572  4.193
7.757842857142857  3.813
5.405121428571428  4.562
7.703857142857142  14.301
2.4038285714285714  3.661
5.990835714285714  8.623
1.7223071428571428  5.337
4.634535714285715  7.777
9.602942857142857  4.521
5.179507142857143  3.097
2.246178571428571  6.39
-2.0600285714285715  3.197
-2.0194071428571427  1.004
7.476442857142857  6.898
2.160214285714286  2.897
9.666400000000001  8.576
24.902392857142857  8.448
-2.3886714285714286  13.793
3.5354071428571427  12.749
13.0145  10.64
7.276135714285714  6.612
7.757107142857142  6.023
6.6236500000000005  6.79
15.34267142857143  6.427
-0.32839285714285715  2.753
12.515185714285714  10.376
1.7502285714285715  2.597
7.436157142857142  5.671
3.606085714285714  7.477
-1.6738071428571428  2.819
-1.7508285714285716  6.242
11.754471428571428  10.416
8.692257142857143  9.141
1.8519714285714286  6.669
9.690821428571429  13.062
-3.3246357142857144  0.709
-2.7123142857142857  2.985
4.577471428571428  6.432
3.931192857142857  9.627
12.5928  4.95
4.149857142857143  6.4
-1.6845285714285714  1.062
4.54305  4.112
0.8464214285714285  9.358
-1.2410642857142857  12.074
4.778835714285715  7.804
-2.8001  0.735
5.981414285714286  4.038
6.545135714285714  12.111
5.600078571428571  7.87
-1.3623285714285713  3.14
2.7067785714285715  11.579
7.182771428571428  9.47
2.7983  7.721
-1.4838714285714285  2.497
10.653285714285715  6.406
3.9912785714285715  9.08
7.108364285714286  14.411
6.7331642857142855  6.749
-1.034757142857143  9.282
4.611671428571428  13.226
0.6719714285714286  2.213
1.6828071428571427  7.18
1.0537857142857143  6.729
12.169121428571428  6.676
2.1797285714285715  3.84
0.14045714285714286  3.395
5.440707142857143  6.436
1.2065785714285713  9.022
12.6711  10.091
6.015728571428571  3.725
0.710342857142857  6.251
2.6438642857142858  3.572
3.8678785714285717  7.885
-1.7960928571428572  1.681
5.818621428571428  14.267
-2.690542857142857  2.768
8.831592857142857  12.799
2.6084642857142857  8.438
4.736085714285714  9.568
3.7144500000000003  2.975
9.975307142857142  9.017
-0.011899999999999999  7.377
-2.5557714285714286  2.056
7.4443  10.06
-2.482407142857143  3.577
2.6675214285714284  6.333
13.511764285714285  8.896
-2.208042857142857  8.787
6.435092857142857  4.072
13.539050000000001  6.345
-2.9317357142857143  1.635
4.56165  7.666
0.5738428571428571  5.335
10.855707142857142  5.931
0.5567142857142857  8.507
0.31001428571428574  3.43
10.079807142857144  6.184
0.41040714285714286  5.983
12.486807142857144  13.518
9.914985714285715  11.636
-0.9805857142857144  1.799
12.982528571428572  7.823
2.7547928571428573  2.525
-3.045292857142857  3.599
-0.03144285714285714  6.5
0.4365071428571428  5.748
6.710657142857142  7.935
-0.09051428571428571  7.485
-1.7789428571428572  3.173
2.760607142857143  9.126
5.995357142857143  13.233
6.244192857142857  7.899
0.5012785714285715  4.848
11.884107142857143  8.908
1.6287142857142858  4.403
-0.8794  1.511
-2.508342857142857  5.991
-0.7114785714285714  3.887
-1.6143  8.412
10.562971428571428  6.274
8.38965  8.681
-2.2840428571428575  13.279
7.835621428571429  4.23
1.3652142857142857  6.435
3.8205714285714287  5.451
-2.373957142857143  2.001
0.10914285714285714  3.89
7.637757142857144  4.687
-0.6456999999999999  3.273
6.067728571428571  11.08
8.818814285714286  10.126
2.796135714285714  7.548
2.591535714285714  2.169
6.728707142857143  10.029
-0.3539428571428571  2.981
2.580314285714286  7.014
13.091800000000001  5.631
0.27727857142857143  6.725
3.357464285714286  5.536
4.585235714285714  10.166
-1.6760357142857143  2.536
2.77715  3.682
10.995014285714285  7.901
3.107792857142857  7.009
-2.8403285714285715  10.998
-1.551707142857143  1.842
20.96367142857143  9.481
10.945635714285714  8.834
2.4481214285714286  9.278
0.7960071428571429  2.935
-2.7101428571428574  2.288
-1.9809500000000002  2.285
2.410621428571429  6.246
-2.39835  1.695
4.115807142857142  10.845
7.044435714285714  5.783
-2.0460357142857144  1.624
7.821035714285713  10.543
1.361657142857143  9.05
0.36859285714285717  5.601
-2.3706714285714288  2.246
0.3127857142857143  6.417
7.2679857142857145  10.874
3.56235  5.571
1.1604285714285716  4.528
11.83152142857143  5.6
0.95315  8.516
4.9832785714285714  7.075
3.4271857142857143  10.725
3.535621428571429  4.495
-2.192828571428571  1.142
-0.7576357142857143  2.993
-2.2039857142857144  2.971
-1.959264285714286  7.539
3.755042857142857  6.218
-2.2000571428571427  3.36
-0.7954714285714286  1.971
-0.7672500000000001  3.002
-1.9911214285714287  2.2
3.3834214285714284  6.901
2.6927714285714286  7.593
11.04185  9.009
5.034678571428572  10.017
0.8061857142857143  4.394
7.100314285714286  6.376
4.018185714285715  2.972
-0.6773714285714285  2.355
-1.023842857142857  4.961
-1.6977642857142858  7.272
5.99485  6.13
-1.35595  1.354
4.243514285714285  8.164
4.703557142857143  3.451
0.17720714285714287  6.121
6.183407142857143  5.148
0.13119285714285714  2.566
12.209764285714286  9.614
-2.901907142857143  2.461
0.7647214285714287  3.48
-0.5118642857142858  8.082
10.06637857142857  10.362
18.467450000000003  9.117
-3.0082714285714287  2.017
6.681735714285714  6.115
0.959592857142857  6.453
10.343392857142858  6.39
5.157635714285714  7.519
6.386335714285714  6.799
-0.46664285714285714  4.43
0.12219285714285714  7.018
-0.010864285714285713  8.148
10.326628571428571  8.002
-2.2420142857142857  1.773
1.77895  6.407
1.9419285714285714  7.629
6.219678571428571  14.166
2.010892857142857  5.484
0.06772142857142857  3.552
3.672292857142857  7.427
0.2642  3.078
1.8244928571428571  7.064
2.3895142857142857  2.853
-0.7455785714285714  14.225
7.066400000000001  6.501
7.015635714285714  9.687
1.9253928571428571  5.29
6.755292857142857  4.346
-2.1642357142857143  2.642
2.323528571428571  2.76
-1.7862571428571428  6.035
-0.7544785714285714  1.668
-2.689235714285714  6.319
3.0628142857142855  8.3
0.47101428571428566  5.517
-1.9648357142857142  15.715
5.200564285714285  4.519
5.3602  4.998
0.22269285714285714  4.95
6.411114285714286  9.043
0.6786571428571428  14.341
-0.3432  1.888
8.911128571428572  5.791
-2.0673642857142855  1.68
-0.25485714285714284  5.551
5.389328571428571  9.205
5.486692857142857  8.312
6.600014285714285  5.14
-0.71425  9.405
-2.3571785714285713  8.897
10.748935714285714  4.328
-2.038135714285714  1.987
2.6140285714285714  2.946
-2.601557142857143  2.228
8.620757142857142  10.234
-1.7754857142857143  4.181
0.08404285714285714  4.79
-1.9452285714285713  1.189
4.584464285714286  7.14
4.629471428571429  11.899
-3.3252214285714286  0.532
-1.1942857142857142  5.577
3.4150357142857146  8.118
8.961071428571428  5.452
3.0291857142857146  5.809
-1.2311  7.981
1.65905  7.955
4.9974428571428575  4.95
0.059135714285714285  6.539
5.43585  7.238
0.7546499999999999  6.237
2.0844428571428573  3.545
5.536192857142857  3.784
13.211942857142857  6.23
-2.901035714285714  2.565
0.4956  4.001
-1.1011  7.837
1.561292857142857  3.333
9.156435714285715  9.122
-2.85475  1.957
12.39652857142857  7.04
-1.9111714285714287  2.906
2.0346428571428574  12.88
19.95364285714286  6.193
11.422978571428573  10.824
5.227971428571429  7.389
-0.22738571428571427  4.651
-1.1238642857142858  6.627
1.4955999999999998  3.775
-1.8470499999999999  1.067
-2.2301428571428574  3.041
5.5703  5.857
-0.7771571428571429  1.824
0.14450714285714286  13.179
-1.8151714285714284  13.99
4.029014285714286  8.586
4.29645  5.353
5.017  6.688
-2.876357142857143  3.301
10.159221428571428  9.069
-0.3608  2.401
-1.2035285714285715  1.846
5.483642857142858  9.098
-3.1603785714285713  0.758
17.85575  9.104
4.353807142857143  9.709
11.904435714285714  9.529
8.658949999999999  6.598
4.138828571428571  2.581
8.301828571428572  3.313
-2.9467214285714287  2.409
-1.1586571428571428  9.144
14.681764285714287  8.408
14.292714285714286  7.438
2.0744357142857144  6.442
0.7343428571428572  2.661
15.485199999999999  4.738
4.128092857142857  13.058
7.367607142857143  9.213
4.091214285714286  5.129
-2.0978714285714286  2.174
-0.7278785714285715  13.93
2.4335142857142857  7.199
2.5023428571428568  6.932
1.2593928571428572  2.154
0.36082857142857144  2.49
-3.0891428571428574  5.201
3.144107142857143  9.032
0.07752142857142857  4.158
2.8335  4.539
0.7329428571428571  3.214
4.310435714285714  7.866
-1.3689928571428571  4.562
14.608657142857142  10.145
6.502471428571429  7.224
0.9708357142857142  5.91
2.164392857142857  7.887
-2.5814500000000002  12.456
8.68215  16.201
4.848971428571429  3.121
11.849314285714286  5.271
1.2944714285714285  2.352
7.012257142857143  4.685
1.4260285714285714  4.736
0.9053214285714286  4.507
-2.9294357142857144  5.978
-1.6310214285714284  2.586
3.0377142857142854  3.769
8.353635714285714  7.469
-1.6667142857142858  2.737
-0.4224857142857143  2.485
8.174685714285713  6.16
1.3478214285714285  3.362
2.167692857142857  8.954
2.1327928571428574  2.804
-1.8297285714285714  2.472
2.249742857142857  2.903
14.071950000000001  13.221
9.761728571428572  10.276
10.130464285714286  7.275
8.300042857142857  7.651
6.540378571428572  4.221
5.578607142857143  6.893
-2.367564285714286  2.834
-2.6325000000000003  1.634
-1.1699071428571428  3.211
-0.025957142857142856  1.75
2.975557142857143  3.757
2.9499642857142856  11.3
-1.1808428571428573  2.856
0.5597571428571428  9.19
-2.732957142857143  1.647
3.5186428571428574  7.147
5.920785714285714  7.979
11.170435714285714  10.771
9.459771428571429  7.858
4.763835714285714  7.519
3.035707142857143  8.139
6.5036000000000005  7.469
0.02187142857142857  7.217
4.882171428571429  6.901
4.635314285714285  6.164
-1.6501642857142858  6.7
5.619107142857143  5.0
-2.7687285714285714  2.479
6.061764285714286  7.411
2.7459428571428575  2.912
7.398542857142857  8.839
6.756578571428572  4.894
1.2349571428571429  3.9
13.772857142857143  5.278
4.883114285714285  7.085
4.170014285714286  10.893
-1.8870071428571427  2.191
0.7971785714285714  5.895
-3.0085214285714286  1.909
1.8769214285714286  3.759
0.07788571428571428  3.444
-1.288  8.305
3.8013571428571433  7.017
-0.8473357142857143  3.032
3.8074785714285717  8.419
6.478671428571428  6.514
5.9208428571428575  7.695
5.6004499999999995  10.004
-2.1497785714285715  2.111
11.850228571428572  7.624
4.247592857142857  8.835
-0.6679285714285714  1.923
11.420507142857144  13.962
-2.9587285714285714  3.213
0.5168928571428572  3.541
0.4760357142857143  2.261
2.2977214285714282  7.254
-1.0952357142857143  1.162
-1.6491928571428571  6.721
6.454092857142857  4.2
10.948478571428572  7.429
7.513114285714286  6.889
12.563685714285715  8.417
1.1950071428571427  6.898
16.10832142857143  11.766
7.931978571428572  8.936
-1.1532214285714286  6.224
4.347835714285714  7.399
-2.664157142857143  5.531
4.325842857142858  11.535
2.6113  3.678
-0.83795  3.656
7.714600000000001  11.622
4.684035714285714  4.303
0.7935071428571429  6.044
7.276157142857143  5.792
3.327757142857143  4.031
11.755457142857143  10.469
-1.6794714285714285  2.593
1.9850642857142857  6.642
2.70485  6.645
5.778828571428571  10.105
3.1520642857142858  3.324
12.435664285714285  14.479
5.761150000000001  7.669
-0.4054142857142857  4.845
15.69187857142857  11.277
5.997657142857143  7.835
1.4633642857142857  9.262
5.7386  4.185
6.179514285714285  7.371
4.146864285714286  7.246
6.949321428571428  4.713
-1.189557142857143  4.497
2.0497857142857145  2.966
6.055707142857143  7.218
-0.18485714285714286  6.731
3.6083857142857143  3.366
-0.7098357142857142  2.376
-1.4133857142857142  3.474
2.4946357142857143  3.744
2.8443571428571426  4.939
4.910128571428571  8.645
1.6786857142857141  8.133
-2.926142857142857  2.174
4.221228571428571  3.283
-1.9098285714285712  5.488
3.066392857142857  9.54
-2.6896785714285714  2.912
9.653192857142857  10.559
4.744128571428571  7.861
2.8229285714285712  5.977
2.631807142857143  7.701
-2.589528571428571  3.727
-0.01252142857142857  7.351
2.9588785714285715  8.169
2.44945  6.225
7.767242857142857  8.935
1.5282571428571428  6.988
5.095128571428571  9.184
1.1869214285714287  12.12
-1.8125357142857144  2.678
-2.053692857142857  3.448
-1.9661642857142856  2.88
-1.7338500000000001  1.456
0.19935714285714287  6.726
6.674964285714286  4.416
2.2912285714285714  6.224
13.651028571428572  6.252
0.9006714285714286  6.785
-0.4415571428571428  6.613
3.584157142857143  8.851
6.509921428571428  6.63
-3.212064285714286  0.89
8.052935714285715  9.324
-1.2730357142857143  11.03
1.6643071428571428  6.945
3.75  6.393
8.964421428571429  7.487
6.780142857142858  8.048
-1.3661142857142856  2.553
-1.38285  2.69
-1.2418928571428571  3.597
-2.7500285714285715  2.634
-0.60865  8.702
-1.7046000000000001  13.077
4.496942857142857  4.195
0.8949928571428571  8.103
-0.16939285714285715  5.909
7.608092857142857  10.905
0.6666571428571428  3.163
-3.0222785714285716  2.266
8.673114285714286  10.685
3.9645214285714285  11.685
0.5443357142857143  9.8
0.49500714285714287  6.879
10.399292857142857  6.087
6.528442857142857  7.858
3.3574357142857143  2.731
-0.5877642857142857  5.594
0.72815  5.36
6.075685714285714  4.735
0.7676571428571428  7.061
7.377471428571429  10.758
5.763335714285714  5.667
13.690707142857143  7.455
-1.2735357142857142  2.938
3.1623428571428573  7.269
-2.669207142857143  2.461
4.9963  2.125
-2.3474642857142856  3.985
3.0437  3.149
-2.150642857142857  3.843
1.4905857142857142  15.539
2.8931214285714284  8.727
16.346835714285714  11.61
7.162364285714285  4.836
7.1255999999999995  7.753
4.68005  6.575
9.487614285714287  10.331
8.954842857142857  5.465
7.272557142857143  8.58
-2.6326500000000004  7.421
5.408692857142857  6.143
6.336157142857143  9.633
1.9868428571428574  3.093
4.346635714285714  4.92
-0.16679285714285713  5.938
-0.23026428571428573  6.828
-2.324535714285714  10.287
3.2178  2.425
-2.903892857142857  2.8
8.970335714285714  11.851
6.477250000000001  12.007
21.642142857142858  9.747
7.614414285714286  6.937
11.928314285714285  10.66
-0.08027142857142856  11.383
-0.9711571428571428  3.76
8.431064285714285  5.861
5.456571428571428  3.198
5.8251857142857135  11.227
-0.05372857142857143  6.022
-1.1697214285714286  3.606
7.025528571428571  11.766
-0.05997142857142858  9.339
0.41213571428571427  1.709
-2.8389214285714286  13.633
2.1093928571428573  7.927
7.1284  10.183
-2.0694214285714287  1.375
2.721407142857143  3.685
0.7271785714285715  7.1
7.150657142857143  7.722
9.89765  11.252
2.898492857142857  8.494
-0.7639285714285714  3.433
8.43282142857143  4.004
3.141807142857143  10.801
0.4468642857142857  6.216
1.0213571428571429  5.056
13.603857142857143  13.502
8.320035714285714  7.103
5.001371428571429  7.731
0.37134285714285714  4.57
2.816742857142857  5.507
7.309378571428572  7.308
2.098757142857143  7.038
4.729071428571429  12.869
4.058392857142857  10.784
1.6147571428571428  8.797
3.734442857142857  4.848
7.99655  6.884
-2.5613  3.447
-2.7718000000000003  2.283
-2.2499285714285713  11.304
11.876078571428572  5.077
10.895757142857143  11.438
0.28895714285714286  5.55
7.1458  7.413
-0.17977142857142855  9.343
-1.8496500000000002  1.938
5.767578571428571  3.566
1.3616071428571428  4.033
4.366721428571428  7.48
2.2484  5.757
14.707307142857143  8.181
-0.2408642857142857  2.49
-1.9839928571428573  1.673
11.77957142857143  7.536
-2.987092857142857  14.52
3.5049642857142858  12.552
5.023035714285714  4.388
-0.7  2.661
2.5255428571428573  7.312
7.828007142857143  15.54
6.779878571428571  10.221
3.7195  10.517
0.46982857142857143  9.992
2.9071214285714286  6.201
-2.480107142857143  7.32
8.996728571428571  8.783
-1.9616000000000002  1.591
-1.2395642857142857  12.661
-2.325092857142857  3.02
-2.5002999999999997  5.2
9.3516  9.876
5.708500000000001  7.519
5.6725642857142855  5.123
5.9251499999999995  11.974
-2.77155  3.258
15.252664285714285  7.007
9.317042857142857  7.841
4.8171357142857145  4.435
-0.40526428571428574  7.72
1.0579357142857142  7.931
-1.8047071428571428  2.286
3.877364285714286  6.65
-1.3498428571428571  1.248
-2.727235714285714  2.805
2.98155  3.588
-1.4599071428571428  2.447
-1.5051357142857142  6.242
-2.5154214285714285  6.547
5.214228571428571  7.916
3.4337642857142856  2.686
-0.3785928571428571  6.767
23.008792857142858  8.084
1.1415428571428572  3.267
9.410985714285715  8.111
3.16585  7.744
11.410042857142857  8.835
-1.1457642857142858  2.66
2.457042857142857  10.624
3.2865214285714286  6.45
9.572185714285714  4.702
5.381857142857143  8.114
7.592635714285715  9.071
-1.3810357142857144  12.657
4.780521428571428  10.195
-0.9270214285714284  2.453
9.98455  6.999
-1.278642857142857  5.582
0.34335714285714286  1.95
6.730392857142857  10.798
3.8778571428571427  8.469
5.841385714285714  10.175
8.583857142857143  8.64
-2.4434857142857145  3.688
10.963635714285715  11.351
-2.8653642857142856  7.474
9.179542857142858  11.939
6.549721428571429  6.341
-0.18771428571428572  7.066
-2.1671  11.52
4.225678571428571  9.193
10.773871428571429  10.751
3.588492857142857  14.453
1.4795714285714285  11.588
9.907164285714286  8.959
0.3860285714285714  6.099
2.770507142857143  5.136
8.4666  10.206
-0.6898071428571428  3.26
11.71127857142857  7.299
9.013364285714287  8.235
1.6439857142857142  8.152
9.73377142857143  5.982
3.59545  7.601
7.308764285714285  5.215
3.0986714285714285  6.315
7.327028571428572  5.996
3.8350999999999997  6.434
-0.39235000000000003  2.512
5.298814285714285  4.941
2.4456714285714285  11.643
3.8957499999999996  6.983
0.45589285714285716  8.817
17.45082857142857  9.059
-0.8649785714285714  10.469
6.845871428571429  8.894
-0.052392857142857144  1.875
1.8691928571428573  10.329
-0.4626642857142857  1.783
-1.2359285714285715  3.78
11.290907142857144  8.481
5.013135714285714  7.197
-0.8257714285714286  2.504
3.6335214285714286  11.531
5.668464285714286  9.972
4.078235714285714  4.193
6.1094357142857145  5.754
-1.5850428571428572  10.471
-2.684471428571429  2.931
9.679471428571429  9.891
-2.0047928571428573  11.99
1.6172785714285716  7.958
3.5692214285714283  4.019
5.62725  7.361
-0.2630642857142857  9.08
6.3410714285714285  5.873
15.263514285714285  10.893
3.92565  7.634
-2.7439142857142858  6.146
2.534885714285714  4.734
2.6497928571428573  7.762
0.5050928571428571  2.246
-1.2458428571428573  2.515
-0.5203928571428572  2.786
3.649621428571429  7.181
12.042992857142858  4.623
3.4023  7.351
1.9895214285714287  13.908
5.235778571428572  8.121
2.6620285714285714  7.352
6.970914285714286  6.924
4.2059  3.107
-2.6711142857142858  7.932
4.9958  2.305
-1.216092857142857  6.617
6.7011642857142855  6.487
7.639842857142857  11.174
-1.9888857142857144  1.742
6.239821428571429  7.593
7.61595  6.928
-1.3924  2.858
0.3692142857142857  2.132
-2.22255  2.569
4.173514285714286  6.923
-2.8808357142857144  2.319
0.4938857142857143  2.353
4.561764285714286  9.963
-1.5009571428571427  1.768
-1.776757142857143  1.441
6.974757142857143  4.617
9.258964285714287  8.46
5.290521428571428  11.205
5.987157142857143  5.156
-2.1775714285714285  8.88
13.868921428571428  8.329
5.313864285714286  5.297
13.271507142857143  14.148
-2.7694642857142857  3.066
7.322378571428572  3.399
5.9283785714285715  6.516
3.8573785714285713  8.545
-2.2976  14.095
1.0898428571428571  6.138
5.384392857142857  8.714
9.16125  6.03
10.84902142857143  12.14
-2.266435714285714  1.347
2.1421642857142857  2.896
11.376442857142857  12.858
-0.3548428571428571  5.938
5.877742857142858  8.844
13.090664285714286  5.577
-1.6989285714285713  8.554
11.10057857142857  7.514
-1.4459857142857142  1.383
2.25935  4.568
5.156864285714286  4.97
-2.4487357142857142  2.861
4.797028571428571  6.809
5.434292857142857  8.097
4.627514285714286  7.435
-1.2513714285714286  5.358
1.3719928571428572  2.66
0.9231071428571429  2.649
0.7196642857142858  6.216
-3.040207142857143  1.835
0.6069785714285715  6.637
16.363985714285715  6.131
-0.4463  6.135
-1.0570857142857142  5.528
11.149835714285715  8.618
1.2948142857142857  5.128
-1.1824642857142855  2.039
11.558885714285713  9.758
7.0202285714285715  7.067
7.2965  7.949
4.444385714285715  5.971
-2.7796357142857144  3.549
11.735585714285714  8.393
2.027892857142857  8.469
7.809057142857143  8.76
-1.3598357142857143  3.28
1.2830642857142855  6.846
0.4250285714285714  7.902
-1.6734571428571428  4.944
-1.1765642857142857  3.369
-3.014107142857143  3.407
2.9015999999999997  13.515
9.353171428571429  7.039
7.290492857142857  4.173
3.5009142857142854  5.027
6.546914285714285  8.119
-1.94655  2.075
7.993100000000001  5.039
10.48777142857143  10.856
-0.06407142857142857  4.788
3.9240928571428575  6.448
-1.2467071428571428  3.281
13.683242857142858  8.281
3.245192857142857  5.744
3.4559214285714286  8.039
-3.013328571428571  1.015
4.472157142857142  4.18
-3.132307142857143  1.923
0.4494642857142857  6.276
-0.4929142857142857  3.607
0.36285  3.306
7.005685714285715  4.977
-1.8515285714285714  11.109
6.819221428571429  9.186
0.19792142857142858  6.597
-1.380742857142857  2.642
-2.4266428571428573  7.175
4.292257142857143  3.031
-0.7678428571428572  6.158
-2.004371428571429  3.468
6.865928571428571  11.44
13.362128571428572  12.464
-2.1295785714285715  2.996
6.8159857142857145  4.074
2.438135714285714  7.615
-1.1404857142857143  2.643
-1.374407142857143  3.561
1.5085214285714286  6.627
13.063528571428572  5.09
6.239214285714286  9.559
12.252407142857143  5.746
4.4474  7.166
8.895464285714286  7.866
20.763207142857144  6.059
2.92755  7.646
2.86535  3.16
4.419242857142857  9.929
-2.1080214285714285  1.139
12.796321428571428  7.037
10.170035714285715  10.939
-2.7542999999999997  15.644
3.3258214285714285  3.265
-3.0845857142857143  2.443
16.496514285714287  7.924
16.5498  8.971
1.8491857142857144  8.948
2.4274  7.012
5.848835714285714  4.123
5.718564285714286  8.302
7.3118428571428575  4.828
-1.5489285714285714  1.763
-2.078542857142857  2.176
1.5351571428571429  2.949
6.070807142857143  9.528
2.2479785714285714  6.702
-2.7296214285714284  6.221
2.812842857142857  7.655
7.523557142857143  5.81
-0.5126  3.103
-2.930214285714286  1.131
-1.7750857142857144  7.28
-2.481314285714286  2.965
-2.3622857142857145  1.561
-2.0249785714285715  0.935
-2.5841214285714287  1.567
-0.02472142857142857  7.111
6.1003428571428575  4.321
3.1462857142857144  11.79
8.756671428571428  8.816
-0.5638571428571428  2.168
-2.2049928571428574  2.68
-0.0010714285714285715  1.842
2.2531000000000003  6.737
-2.980842857142857  3.103
1.3661642857142857  3.786
4.962192857142857  5.651
11.407292857142856  9.619
6.202735714285715  12.0
2.1678214285714286  4.359
6.3790571428571425  6.894
-1.1527142857142856  1.981
1.2060071428571428  6.231
1.5750214285714286  4.616
-0.3718  2.173
0.6191357142857143  2.522
12.558842857142858  4.855
5.139792857142857  7.962
-2.8189357142857143  3.293
-1.7375714285714285  5.462
3.159792857142857  3.681
1.5852357142857143  3.39
8.561892857142857  10.256
7.303957142857143  9.492
1.2232357142857142  7.861
10.040528571428572  14.336
7.720285714285714  3.596
-2.8059642857142855  0.786
12.395721428571429  9.746
0.15635  7.164
9.657607142857144  5.848
6.018142857142857  7.172
5.5998  6.429
9.247728571428572  6.871
0.44411428571428574  11.035
0.8362285714285714  8.659
5.0062999999999995  5.215
-2.912357142857143  5.263
-2.3780357142857143  3.051
1.8566785714285714  4.408
6.511242857142856  6.442
8.55842142857143  12.692
5.255892857142857  5.212
0.7274857142857143  6.35
-2.4150428571428573  5.755
3.598935714285714  5.844
2.7046928571428572  2.653
11.245685714285713  6.336
-1.272642857142857  3.377
-1.6110285714285715  2.812
-2.7726357142857143  2.232
-1.638642857142857  1.278
-3.1646785714285715  2.191
11.831207142857142  5.674
9.652335714285714  5.066
11.239585714285713  9.627
-1.67235  11.821
-2.291385714285714  12.359
-2.2684642857142854  2.68
7.170478571428571  8.682
2.8953928571428573  4.924
7.113185714285715  5.221
1.0126714285714287  7.613
-0.1260214285714286  12.638
-1.0970071428571428  1.226
-1.4885857142857142  2.436
10.262164285714286  6.543
4.645357142857143  5.545
-2.5753357142857145  6.0
14.261385714285714  7.342
2.0457428571428573  10.037
3.025057142857143  4.113
-2.9489571428571426  2.05
-2.127007142857143  2.492
-1.6603999999999999  7.61
1.2277642857142856  8.128
0.9662785714285714  2.5
-1.1532714285714285  2.96
4.504271428571428  6.102
4.151485714285714  13.642
4.092878571428572  11.282
8.733964285714286  11.717
5.0304714285714285  7.753
1.5220357142857144  2.863
-1.5084714285714287  1.194
-1.8076857142857143  1.926
-2.2110857142857143  2.063
3.142207142857143  4.412
0.34419285714285713  3.996
-1.365407142857143  2.216
1.1380642857142858  4.027
8.088507142857143  6.515
5.620042857142858  7.119
3.8030857142857144  3.602
0.30405714285714286  6.324
2.279035714285714  3.883
13.335892857142857  6.314
12.74415  10.224
0.39140714285714284  4.954
14.82427857142857  7.045
7.1109  6.271
9.605942857142859  10.136
2.1169142857142855  4.141
2.688507142857143  6.33
6.219449999999999  12.236
3.0226928571428573  4.111
5.500378571428572  4.944
7.582235714285714  4.692
2.9311928571428574  6.396
-1.4120000000000001  2.275
-0.34782857142857143  2.613
-1.4295285714285713  2.42
-0.7527714285714286  13.179
7.7581928571428564  12.713
-2.1902285714285714  7.684
0.07250714285714285  7.17
-1.74535  1.294
9.533721428571429  7.191
-0.9004357142857143  2.295
1.7220285714285715  6.787
-1.6133357142857143  2.006
0.15002857142857143  3.419
8.385971428571429  6.829
-1.7097428571428572  2.173
9.759328571428572  10.706
-1.9052071428571427  2.064
6.915321428571429  7.874
11.59755  10.169
-3.10415  3.727
-1.1827285714285714  1.688
14.310028571428571  5.066
-2.8619285714285714  13.441
-0.7721071428571429  2.785
5.608957142857143  7.729
-0.3649071428571429  5.717
-2.6637142857142857  2.976
5.867507142857143  7.483
0.2284642857142857  2.48
4.543692857142857  8.095
5.390035714285714  5.903
0.5918071428571429  2.081
-0.5068857142857143  6.315
6.295814285714286  9.242
3.7190785714285717  6.714
-1.898464285714286  2.836
-2.219092857142857  3.108
-0.007685714285714286  6.11
0.13957142857142857  2.625
15.89787142857143  8.655
0.3420857142857143  8.084
-0.7651928571428571  1.217
16.049657142857143  9.144
-2.5906714285714285  2.703
4.442892857142857  6.851
4.113564285714285  7.455
5.261178571428572  5.381
11.45957857142857  15.423
3.300642857142857  6.83
-2.1371214285714286  2.743
-1.1829785714285714  3.663
1.024007142857143  2.962
3.9737500000000003  8.64
4.237614285714286  3.103
1.8120500000000002  3.601
3.825792857142857  6.026
8.995121428571428  3.585
0.30617857142857147  8.195
6.299785714285714  6.742
8.702728571428572  10.844
0.09807857142857143  3.76
18.006035714285712  8.325
0.027514285714285713  9.192
3.3226999999999998  8.041
4.836014285714286  8.218
-0.21307142857142855  7.129
0.5984857142857143  5.707
-1.6422214285714285  3.601
8.114571428571429  11.38
6.0286928571428575  9.865
-1.1872214285714286  1.276
10.427792857142858  6.405
-2.0972071428571426  1.327
4.493471428571429  7.377
-0.2935214285714286  3.322
-2.9902142857142855  4.18
-1.1959857142857142  15.548
14.809335714285712  14.853
-1.2137071428571429  5.173
8.958307142857143  9.017
9.477642857142856  12.344
6.145621428571428  9.653
11.487807142857141  10.467
-2.2133357142857144  14.739
9.551064285714284  6.071
-2.68345  6.321
2.5312285714285716  4.011
0.16677142857142857  5.344
4.982392857142857  4.245
5.794392857142857  13.352
12.37122142857143  9.927
-2.4937  2.565
2.065514285714286  2.505
12.42452857142857  11.083
4.014264285714286  10.656
7.620378571428572  10.486
-1.9289571428571426  2.137
4.257535714285714  6.976
6.795407142857143  5.325
1.4541000000000002  10.648
4.944178571428571  7.292
12.623957142857144  7.187
-1.0555785714285715  2.248
0.6663  8.941
2.1258500000000002  7.552
11.343321428571429  6.713
6.78125  4.681
9.435842857142857  4.923
-1.9495  1.549
3.0185357142857145  4.677
3.21175  13.315
1.025657142857143  2.88
18.193707142857143  10.79
7.983621428571429  7.287
2.427157142857143  6.836
3.3435428571428574  2.359
0.8701428571428571  4.793
-0.09460714285714285  3.788
9.769957142857143  4.883
4.366257142857142  4.59
1.194792857142857  7.976
1.6490285714285715  3.555
1.6248642857142856  8.251
0.6942571428571428  3.102
7.537249999999999  7.603
-0.7050357142857143  6.315
-2.0460214285714287  2.946
9.828007142857142  12.486
0.6482642857142857  8.587
-2.469735714285714  6.897
7.095528571428572  8.542
-2.6369071428571424  3.847
8.538607142857142  11.575
6.1409714285714285  5.834
-0.9878214285714285  3.255
-0.8706428571428572  3.631
9.015235714285714  8.064
-1.7942928571428571  6.926
6.82295  10.604
7.367078571428572  9.832
1.3329071428571428  7.281
-1.0095  7.245
4.040821428571429  8.115
-3.011028571428571  2.008
-0.73365  6.996
3.889535714285714  2.709
-1.8213785714285713  2.286
0.11797857142857142  6.742
-0.5074357142857142  1.665
-0.6557285714285714  2.683
3.5645857142857142  3.726
8.732885714285715  11.252
3.3653  6.598
3.56245  7.175
12.024878571428571  8.174
9.376221428571428  9.353
-1.1765999999999999  2.436
2.9423285714285714  7.181
4.755007142857143  6.534
-3.192907142857143  2.468
4.840528571428571  4.927
1.4130857142857143  6.035
5.762928571428571  8.1
2.9162285714285714  4.168
-2.428935714285714  2.394
7.431628571428572  7.044
3.2964857142857142  2.892
8.905278571428571  9.756
1.4867714285714286  9.327
-0.8685285714285714  7.653
-2.6142214285714283  4.905
8.935621428571428  5.948
6.497057142857143  6.148
-1.0995571428571427  1.798
1.4241428571428572  5.83
7.104299999999999  6.945
-0.5984428571428572  5.517
-2.7798642857142855  2.62
4.14795  3.44
7.688628571428571  9.799
5.802642857142857  9.896
-1.92575  2.537
5.666428571428571  4.601
4.422442857142857  4.582
22.464914285714286  9.749
7.412885714285715  9.178
-0.9556857142857142  7.688
3.1835214285714284  7.673
8.391007142857143  7.964
0.6581785714285714  2.609
-2.047471428571429  1.839
4.267728571428571  7.342
4.625685714285714  7.142
5.292964285714286  9.919
1.8961785714285713  7.028
5.9615  6.231
-0.3124642857142857  6.994
13.014185714285714  10.198
-1.6610714285714288  2.51
-1.6556714285714287  1.986
15.063807142857144  7.348
0.6657642857142857  3.207
2.7115857142857145  3.434
1.8388357142857144  4.436
-1.649392857142857  4.041
3.475892857142857  9.863
5.74505  13.65
6.654785714285714  8.127
-2.146392857142857  3.055
-1.4898500000000001  5.655
2.178835714285714  7.042
7.632207142857143  9.849
-1.7890214285714285  2.628
6.086242857142857  10.924
-1.6405571428571428  10.933
-0.5127857142857143  1.912
5.7389  4.492
10.918607142857143  10.935
0.3403785714285714  2.897
4.0817428571428565  3.202
6.394621428571428  7.301
1.5311428571428571  7.373
10.951421428571429  3.532
4.58655  8.635
3.2505785714285715  3.124
18.3419  6.391
-2.7832857142857144  2.944
7.836478571428572  6.618
5.959821428571429  10.953
-1.933  2.154
8.052707142857143  7.277
5.4542785714285715  10.563
5.045178571428572  11.25
-3.0265642857142856  2.319
5.567085714285715  8.323
9.684099999999999  4.901
5.117442857142858  8.736
-2.863514285714286  1.39
10.386507142857143  5.826
4.819364285714286  8.821
9.997657142857143  8.037
0.06052142857142858  4.237
16.538778571428573  9.671
11.196107142857143  13.073
-2.837014285714286  2.213
1.9231714285714288  7.602
3.9689571428571426  5.931
6.695178571428571  7.603
9.705185714285715  11.582
5.860592857142857  6.706
-0.5986714285714285  2.957
-2.7565785714285713  0.684
-0.35169285714285714  5.346
3.511514285714286  7.828
4.356492857142857  4.008
-1.8413642857142858  5.377
-2.9550714285714283  11.97
3.282585714285714  9.797
1.4385571428571429  3.616
8.866564285714285  9.716
-2.724485714285714  1.464
-1.7315285714285713  1.58
4.156949999999999  10.862
1.649792857142857  8.07
4.860807142857143  7.094
1.32475  7.313
1.5360714285714288  3.651
-0.7160428571428571  3.308
-2.077571428571429  1.068
5.355707142857143  8.805
7.826550000000001  8.927
11.995242857142857  4.968
-3.072007142857143  2.786
1.8014428571428571  8.676
3.0500142857142856  4.263
5.25575  7.536
3.584085714285714  3.315
6.768585714285714  8.051
8.361928571428573  8.233
4.919007142857143  6.09
-1.4775357142857142  2.485
-2.14855  2.524
3.9288499999999997  5.77
6.340835714285714  5.607
-0.8694642857142857  6.8
2.0363142857142855  4.154
6.872571428571429  4.864
6.527692857142857  5.387
-2.8803642857142857  2.23
5.870014285714286  5.018
9.903814285714287  9.612
10.77897142857143  8.307
7.3889  5.337
-1.606192857142857  6.682
5.445571428571428  4.723
-3.086171428571429  0.665
-1.4072857142857143  2.455
3.4227357142857144  3.559
7.980507142857142  6.872
-2.0037928571428574  2.765
3.624271428571429  3.084
3.4348  12.464
3.810971428571428  2.795
7.4817857142857145  6.67
6.521157142857143  6.418
10.776785714285714  8.021
2.5055714285714283  10.166
5.181935714285714  10.734
9.184614285714286  12.122
0.6252928571428571  11.117
6.5305357142857146  5.148
-1.9266428571428573  5.784
10.388764285714284  10.416
5.449864285714286  5.672
7.443185714285715  3.444
0.3734928571428571  1.722
9.379785714285715  10.225
-0.7939999999999999  1.808
1.6919857142857142  7.687
0.7959071428571429  5.979
13.2918  5.699
8.469328571428571  4.852
-0.9502214285714287  11.804
1.8647214285714284  3.805
5.2408  4.322
15.380028571428573  12.237
-2.5747857142857145  2.367
2.6044785714285714  9.036
3.9251  3.613
10.833035714285714  7.982
15.471171428571429  7.538
4.9026499999999995  7.689
-2.301842857142857  6.065
6.278557142857143  6.439
5.491457142857143  4.01
4.286878571428572  10.206
11.938685714285715  6.067
6.974607142857143  5.405
4.806664285714286  7.107
4.457407142857143  7.539
3.6761928571428575  3.818
-0.35064285714285715  6.181
3.4764214285714288  2.891
0.1211857142857143  2.734
-2.611557142857143  12.643
-1.9357428571428572  1.588
-2.675507142857143  1.82
0.4811214285714286  7.206
-2.257157142857143  2.407
5.526771428571429  12.538
0.8209928571428571  2.078
3.748535714285714  8.099
-0.9580000000000001  6.802
11.258700000000001  4.572
-1.8571428571428572  11.838
1.7662428571428572  3.279
17.35214285714286  14.512
0.2516  3.466
3.1120071428571427  13.633
-1.733607142857143  6.577
8.2817  11.821
5.338221428571429  9.303
6.587428571428571  9.3
11.022978571428572  8.678
9.286071428571429  4.641
0.32429285714285716  4.094
11.201614285714287  15.456
4.025792857142857  4.334
-1.8086571428571427  2.377
8.457657142857142  7.181
0.17139285714285715  7.249
-3.0303714285714287  12.789
5.434164285714286  9.832
1.1804857142857144  4.045
9.684728571428572  7.046
1.4421642857142856  8.986
1.5884928571428572  2.309
9.254914285714287  7.288
0.9000714285714286  2.489
1.7350714285714286  7.348
8.232464285714286  11.943
9.472421428571428  5.599
-2.8248214285714286  3.638
2.355807142857143  5.967
12.181535714285713  7.015
10.203435714285714  6.877
-1.3947357142857144  6.7
7.64685  6.284
1.8740571428571429  3.101
9.517071428571429  5.485
7.034935714285714  7.262
6.645242857142857  8.28
-1.2263357142857143  3.439
2.2688  2.216
9.16017857142857  6.924
-2.7003357142857145  5.641
-1.9413857142857143  4.502
2.6201857142857143  5.351
-0.4518857142857143  3.449
0.47354999999999997  6.602
10.546885714285715  7.263
3.245492857142857  2.414
1.5603142857142855  14.978
5.296192857142857  7.484
-2.5508214285714286  2.141
18.6247  6.383
-0.822  5.03
-2.5101285714285715  2.338
7.061471428571428  11.777
-2.356992857142857  2.367
5.0331785714285715  8.609
6.041185714285714  8.367
1.5145642857142856  6.212
8.14155  10.257
3.915621428571429  5.967
-1.3505714285714288  2.587
-0.4467428571428571  2.196
-0.6601  2.45
4.177957142857143  6.527
5.261728571428572  3.653
-2.3528  4.042
4.946121428571429  3.942
11.003314285714286  8.219
-0.43605  7.489
7.457164285714285  9.129
7.747421428571428  6.229
1.0632428571428572  7.425
4.1607  3.903
11.019271428571429  7.334
6.055371428571428  8.257
7.4230857142857145  6.718
4.329435714285714  8.263
11.985257142857142  8.454
4.355028571428571  12.059
10.379735714285715  7.314
-0.5691071428571428  6.681
5.832178571428571  4.772
8.682728571428573  4.894
11.021407142857143  13.18
-2.7305285714285716  3.58
4.907135714285714  5.515
-1.7888785714285715  1.337
-3.07865  1.495
2.1540857142857144  3.102
5.120900000000001  6.894
-2.972928571428571  1.153
1.1001285714285713  4.691
1.24855  4.6
12.56715  10.752
9.06582857142857  7.283
5.2039285714285715  4.451
7.502264285714285  9.558
13.40547142857143  4.79
-3.1684642857142857  1.249
7.643135714285714  8.43
5.684921428571428  8.12
14.492907142857144  13.518
-1.4102  2.545
1.788857142857143  7.266
12.23715  9.868
-2.059871428571429  6.903
6.632078571428571  7.628
-0.57165  7.595
1.4344357142857143  2.352
3.7078928571428573  7.095
1.4315214285714286  13.354
6.3120642857142855  11.525
9.560942857142857  9.504
5.258835714285714  5.829
11.661535714285714  5.801
-0.36825714285714284  1.664
4.778957142857142  4.06
4.496321428571429  7.159
5.1784357142857145  8.761
10.732221428571428  4.352
-0.36379285714285714  6.366
-2.4022357142857143  2.972
3.403357142857143  9.991
-1.1509285714285713  12.014
5.988328571428571  8.738
8.269764285714286  6.958
0.6031142857142857  6.249
-1.170692857142857  1.672
-1.7036857142857142  1.493
7.591107142857144  10.691
-0.5380571428571429  10.081
-1.7437714285714285  3.713
0.27187857142857147  6.506
-2.794842857142857  1.764
9.412492857142857  6.844
16.12465  8.459
-0.1302357142857143  3.06
4.399271428571429  4.598
13.01117142857143  9.739
-1.6612714285714285  7.569
7.192335714285714  3.963
3.039492857142857  6.155
2.2657285714285713  6.518
4.315828571428572  10.733
-0.3943  6.387
3.2277785714285714  6.482
10.989192857142857  8.924
7.197114285714286  7.593
4.6136357142857145  11.661
7.358385714285714  5.89
-1.340657142857143  6.866
2.3949357142857144  3.787
2.6735142857142855  9.243
-0.7805142857142857  1.685
-1.723542857142857  4.66
4.439921428571429  5.944
-0.4576642857142857  6.895
-1.8023928571428571  1.848
-2.93995  3.826
-2.472007142857143  1.162
3.8419642857142855  5.862
1.0683071428571427  6.138
-0.14972142857142856  2.253
1.0398500000000002  4.706
-2.9875142857142856  4.422
10.898942857142858  14.184
1.6862714285714286  2.386
4.394028571428572  8.831
-1.4667142857142856  7.148
-3.0264571428571427  1.931
5.086664285714286  4.177
11.683257142857142  7.303
1.2109785714285715  7.133
-1.36045  6.513
9.985207142857144  7.025
-2.333935714285714  3.31
-1.5912714285714284  2.959
-0.7695214285714286  6.062
0.37222142857142854  5.352
12.81227142857143  9.932
0.42915000000000003  7.022
11.863692857142857  12.165
2.8673142857142855  3.138
3.0275642857142855  5.577
7.8561571428571435  4.222
-1.7196357142857142  5.145
4.239742857142857  7.633
2.08275  6.635
-0.04264285714285714  7.396
9.573342857142856  7.975
-1.3246357142857144  3.703
11.112421428571428  13.587
-2.7798142857142856  3.061
10.92082142857143  11.548
8.727  5.493
-2.8755285714285717  4.562
1.6312214285714286  4.713
-2.6892857142857145  1.873
-2.685107142857143  7.097
2.3087500000000003  9.038
5.574678571428572  14.109
3.9891642857142853  5.644
5.8935642857142865  9.786
3.180471428571429  5.132
3.307021428571429  10.324
7.113792857142857  8.118
-2.731392857142857  2.72
5.1336071428571435  5.925
-2.7124285714285716  5.105
12.851985714285714  12.721
6.340121428571428  8.475
-2.038757142857143  13.571
4.803  8.47
-2.8998  4.61
1.0081928571428571  3.578
2.5008357142857145  7.394
4.975985714285715  7.904
-2.0985785714285714  3.094
4.184785714285714  6.341
-2.9275142857142855  2.759
0.9838285714285714  7.252
0.6095071428571429  4.85
1.4918  5.802
1.7084214285714285  3.101
-1.0620999999999998  1.994
-0.6032142857142857  2.137
-1.8334928571428573  2.427
3.478814285714286  7.126
-0.8787714285714286  7.632
-1.8648857142857143  2.295
-1.3977071428571428  3.079
4.563114285714286  4.312
-2.901192857142857  1.816
-1.593135714285714  6.265
1.2635642857142857  6.083
5.135157142857143  3.213
12.358642857142858  11.991
4.664435714285714  7.387
-1.098607142857143  7.039
-1.7041428571428572  2.701
-3.1217928571428573  1.327
6.37125  4.972
4.568  7.987
2.833121428571429  4.917
10.051864285714286  8.155
4.899664285714286  4.791
10.005564285714286  8.674
6.699942857142857  5.335
3.8804857142857143  5.395
9.378735714285714  8.139
0.6597928571428571  6.71
7.554850000000001  7.779
6.382307142857143  4.808
-1.7712714285714286  3.399
-0.29035  3.443
7.382271428571428  8.912
4.713878571428571  11.126
3.7829928571428573  12.098
1.4689214285714285  4.865
-0.036907142857142854  1.735
-2.8814  11.091
12.806835714285715  14.082
-0.06762857142857143  1.7
14.389935714285713  8.266
0.40840714285714286  11.309
3.269492857142857  3.328
-1.3873571428571427  1.708
5.0188  6.646
9.683185714285713  12.403
7.590592857142857  10.272
-1.1115214285714285  5.302
4.848792857142858  7.087
10.080614285714287  12.266
-0.32312857142857143  1.576
3.1016142857142857  5.179
3.1289214285714286  8.708
9.559814285714285  5.139
5.354271428571428  7.731
3.8967928571428576  9.39
4.544385714285714  6.275
3.2967785714285713  7.56
-2.025207142857143  7.53
-0.8701928571428571  4.922
0.1841  4.229
-2.802157142857143  5.711
-0.7825142857142857  5.882
1.2508857142857142  9.026
-1.7495999999999998  6.791
-1.5777999999999999  1.454
-1.9844785714285713  2.291
0.42265714285714284  5.84
-0.6471857142857143  10.717
7.771735714285714  9.673
6.303914285714286  7.292
2.9288857142857143  6.472
2.096821428571429  2.833
0.25120714285714285  6.742
-0.1373214285714286  6.114
5.324214285714286  3.862
1.7962285714285715  6.064
4.836792857142857  5.365
-3.044364285714286  0.549
0.8565785714285715  2.037
-3.0679714285714286  4.487
0.3648428571428572  3.119
5.786221428571428  4.483
5.355707142857143  6.023
2.741564285714286  4.335
-0.10867142857142857  7.803
-2.3311428571428574  2.602
9.983521428571429  4.876
-0.06465714285714286  1.694
-2.149692857142857  1.336
3.422107142857143  7.281
-1.4454785714285714  3.579
6.954657142857143  8.538
1.8823571428571426  11.655
-1.3255214285714285  6.593
7.545642857142858  9.457
-1.6221071428571427  5.061
6.25785  10.134
-2.636492857142857  4.294
-3.0712357142857143  1.606
2.8594999999999997  9.319
4.656807142857143  3.551
-1.2376714285714285  5.928
-0.5577571428571428  4.66
5.614071428571429  3.535
10.04475  10.285
7.736928571428572  7.559
1.6691142857142856  3.797
3.9109857142857143  6.645
1.3760999999999999  7.235
1.3649071428571429  7.817
-0.9982714285714286  6.525
-0.09064285714285714  6.874
8.508964285714287  11.849
4.407228571428571  3.949
4.201792857142857  10.097
-2.309007142857143  7.206
8.72942857142857  6.885
-3.156364285714286  3.001
-2.5590357142857143  2.516
4.15665  8.997
-2.6593500000000003  0.788
12.596507142857142  7.503
13.203257142857142  8.722
-2.995271428571429  1.319
4.412535714285714  4.276
1.2458142857142855  6.493
2.905814285714286  5.113
-1.6200071428571428  2.528
0.13852142857142857  7.499
9.519671428571428  9.485
2.6927714285714286  6.538
-0.12567142857142857  3.002
4.9874214285714285  11.775
2.2862428571428572  3.382
8.726264285714285  7.947
10.497792857142857  6.653
3.569571428571429  4.666
3.3514285714285714  4.349
-2.7137000000000002  2.139
10.678342857142857  9.997
8.467942857142857  5.044
6.034885714285714  9.423
2.3565357142857146  8.796
-2.877121428571429  2.046
0.7939571428571428  6.156
-0.08874285714285714  2.144
7.145478571428571  7.01
4.792457142857143  16.399
7.921364285714286  7.337
4.697635714285714  5.095
8.110292857142857  11.18
3.063157142857143  7.328
5.097392857142857  7.924
1.0984357142857144  1.991
3.353792857142857  3.902
-2.8186999999999998  11.778
-0.8677928571428571  7.718
10.484764285714286  5.949
5.578978571428571  8.158
1.595692857142857  5.531
-2.2537214285714287  4.186
0.1133  6.586
0.2855642857142857  6.362
2.9448214285714283  2.568
3.9552714285714288  7.354
-1.46295  2.689
-2.7380428571428572  2.715
-2.569857142857143  0.885
6.892014285714286  5.508
-1.6854785714285716  2.085
5.308021428571429  3.387
-3.2880428571428575  0.465
0.08097142857142857  9.375
4.659528571428571  5.25
-1.6942785714285715  1.625
-1.1426142857142858  2.272
-1.6594071428571429  5.047
-0.8898  7.577
7.4588285714285725  8.321
5.881292857142857  9.038
-2.1910214285714287  9.34
5.414035714285714  3.787
5.7899  14.026
1.5385285714285715  2.979
5.845492857142857  6.464
-2.1049785714285716  3.524
7.456871428571429  7.325
14.426121428571427  13.431
-2.5452214285714287  4.229
0.8615357142857143  4.655
-0.03478571428571429  6.288
4.290864285714286  5.013
4.513649999999999  3.328
1.0323857142857142  2.84
3.767871428571428  9.797
-1.643257142857143  1.573
6.635792857142857  7.451
8.728542857142857  7.271
0.052199999999999996  6.187
-0.7730357142857143  6.228
-2.094757142857143  5.717
-1.818942857142857  6.793
2.8068714285714287  7.043
8.388357142857142  8.863
-1.875142857142857  3.467
11.449164285714286  13.322
1.269342857142857  6.267
0.9135928571428572  13.393
-2.087871428571429  7.085
5.0667  4.65
-2.2062571428571425  2.245
6.000571428571429  6.821
-1.6914785714285714  7.355
0.7945285714285714  6.646
1.7018642857142856  12.554
10.979364285714286  7.563
2.537057142857143  10.438
1.2359714285714285  8.486
1.3647714285714287  4.009
8.473592857142858  4.815
4.081364285714286  4.761
10.49015  6.216
4.2108  4.22
4.643171428571429  4.008
4.580335714285714  11.459
7.522407142857142  7.896
-0.23222857142857142  2.354
-3.3975714285714287  0.406
-0.47395714285714285  2.895
3.979757142857143  8.294
8.340535714285714  5.594
7.348692857142857  3.593
-0.00135  7.405
0.51565  7.456
2.529842857142857  3.453
5.598864285714286  9.634
5.848678571428572  7.738
2.270178571428571  6.296
2.1445785714285712  6.777
5.154057142857143  10.95
12.775585714285715  10.472
9.578392857142857  7.164
3.796321428571429  8.225
3.7904428571428572  11.765
4.369642857142857  3.725
-2.8576  2.312
10.297214285714285  8.637
-2.0510785714285715  2.521
1.6538714285714287  2.626
3.4723571428571427  8.867
2.3119214285714285  2.883
18.574285714285715  8.99
-2.762885714285714  6.009
-2.846107142857143  7.286
10.342557142857144  8.132
5.657635714285714  9.76
3.5098214285714286  7.474
3.19935  6.484
4.262828571428572  11.899
5.024592857142857  6.207
0.7720071428571429  4.767
-1.3117214285714285  5.039
-0.4348142857142857  9.79
2.5593642857142855  4.517
5.443307142857143  6.149
2.532985714285714  3.54
8.834242857142858  6.364
-2.7273  9.477
1.8505428571428573  2.346
2.6722785714285715  7.85
7.689649999999999  9.572
0.2371  6.402
0.19631428571428572  10.436
3.8823999999999996  12.699
3.918792857142857  3.712
-2.914457142857143  1.134
9.638321428571428  5.376
-3.2253  0.749
26.502507142857144  4.65
3.1037999999999997  4.406
8.501507142857143  8.591
9.412635714285715  8.319
4.706792857142857  7.955
-3.1209285714285713  2.246
7.443585714285715  6.194
4.534907142857143  3.093
-2.8231214285714286  8.986
4.558428571428571  4.865
1.91995  7.51
0.09191428571428571  1.862
-3.056835714285714  1.35
1.1566  10.808
5.135935714285714  4.868
3.153764285714286  3.736
5.203864285714286  5.523
3.3699  7.249
14.693785714285715  7.043
12.470657142857144  7.046
5.0702  6.708
-0.06675714285714286  5.539
-0.9719928571428572  3.009
5.947121428571428  4.052
-1.8698357142857143  2.717
1.9229357142857144  3.811
-1.6014428571428572  2.313
0.17325714285714286  2.274
1.7767857142857142  4.66
0.2844142857142857  4.452
7.772721428571429  9.341
14.821114285714287  12.915
-2.51705  2.694
-0.8784214285714286  3.228
3.5737428571428573  5.835
5.479185714285714  9.955
2.0364142857142857  8.683
1.0286214285714286  8.985
-1.50735  7.066
8.467671428571428  7.333
6.0319  6.396
20.80592857142857  10.015
-2.8373785714285713  1.196
-1.3906357142857142  1.479
-1.496792857142857  3.302
-0.6279857142857144  1.947
1.8875285714285717  6.731
14.539842857142856  7.354
9.407771428571428  4.531
-3.1066499999999997  1.291
-0.9307928571428572  6.977
2.9604785714285713  3.627
-0.5049  5.243
7.9524  5.445
-1.8532928571428573  11.339
1.06085  3.447
-0.7031571428571428  5.232
2.4177214285714284  2.985
-2.539692857142857  2.697
1.1725142857142856  6.15
11.513292857142858  13.805
8.314835714285714  5.378
-1.4826357142857143  2.737
1.4455357142857144  3.339
8.059621428571429  10.527
7.329  6.108
9.740285714285715  5.306
-1.7694214285714285  9.651
-1.3176285714285714  6.318
5.034342857142857  5.211
5.445542857142857  12.145
0.13562142857142856  7.412
0.6159  12.64
3.499285714285714  11.604
-0.6840428571428572  2.505
3.8606000000000003  5.779
2.2632214285714287  7.424
11.617542857142857  7.936
-2.2266714285714286  1.109
-1.8907714285714288  4.127
-1.5630428571428572  10.128
1.4144928571428572  3.324
2.1376357142857145  2.52
7.0789357142857146  9.244
9.390942857142857  4.35
4.118842857142857  14.82
-2.05235  2.402
7.428457142857142  6.857
-2.0647928571428573  1.266
8.953857142857142  6.855
-1.7727285714285714  2.023
12.839528571428572  9.426
15.256207142857145  7.637
4.458157142857143  4.043
9.414392857142857  6.806
-1.5869285714285712  4.13
2.943607142857143  2.93
6.809057142857143  7.833
-1.4806642857142858  2.57
9.3305  4.926
8.561285714285713  6.049
2.963085714285714  9.689
14.606121428571429  9.949
-1.1615571428571427  7.507
9.503642857142857  11.127
-1.7766714285714287  2.302
1.2685285714285714  1.911
13.4902  11.264
4.428278571428571  4.119
0.6519714285714285  8.247
1.6028357142857141  5.452
3.484857142857143  6.961
5.018192857142857  7.118
10.852021428571428  7.71
16.079464285714284  6.778
-3.2190142857142856  0.981
-0.28812857142857146  3.771
2.0868142857142855  6.045
5.782442857142858  8.699
9.83735  6.165
-2.8852714285714285  2.492
0.7054785714285714  2.786
-1.8298785714285715  6.596
9.057649999999999  8.787
16.436657142857143  7.923
2.719457142857143  4.301
-0.9877571428571429  6.014
1.902892857142857  6.885
-1.2830857142857144  2.839
3.9041214285714285  4.375
3.794178571428571  8.225
3.954092857142857  6.158
4.871021428571429  6.68
0.2593214285714286  2.928
6.967435714285714  11.039
15.417314285714285  6.169
1.6115142857142857  7.576
15.701057142857143  14.119
3.7392857142857143  6.233
6.198857142857143  6.253
5.807664285714286  8.147
0.8227785714285714  7.187
9.543435714285714  4.135
18.473857142857145  12.228
-0.040842857142857146  6.812
-3.0843714285714285  1.058
7.2472642857142855  5.542
4.90125  4.965
0.3858142857142857  2.217
-0.09398571428571428  6.764
12.441342857142857  8.86
10.490428571428572  14.371
4.820764285714286  8.424
1.4240857142857144  2.377
-1.3508285714285715  2.012
-1.8634142857142857  2.826
-1.890492857142857  1.4
9.988171428571428  6.665
6.100071428571429  6.93
6.251864285714285  8.001
3.8553428571428574  8.673
4.610114285714286  5.232
0.2980857142857143  5.157
12.272392857142856  12.799
7.127  5.453
-0.8567071428571428  3.126
4.825385714285714  3.307
7.261714285714286  7.078
11.312435714285714  4.814
-2.310692857142857  2.687
-1.4727785714285713  4.233
-2.0153785714285717  4.318
4.148642857142857  8.782
4.328035714285714  6.288
3.3839214285714285  11.245
3.179064285714286  9.193
-1.243392857142857  3.368
-0.4343214285714286  7.583
12.219714285714286  5.171
6.419264285714286  7.842
10.045928571428572  8.068
-1.1070214285714286  5.509
-2.3628  5.693
6.464778571428571  8.882
4.754407142857143  9.362
11.072207142857142  13.199
6.6558  12.438
-0.4346285714285714  6.646
8.042778571428572  5.893
17.057885714285714  14.718
8.627492857142856  7.322
10.583985714285715  5.072
6.8112642857142855  9.785
8.562257142857142  9.163
5.901064285714286  4.73
-2.8335714285714286  1.794
6.854742857142857  6.727
-0.01752857142857143  2.426
-1.2625428571428572  1.8
1.594407142857143  11.589
-2.2415857142857143  3.586
2.142557142857143  3.151
10.012735714285714  8.56
8.487064285714286  12.179
-2.5017285714285715  1.598
-0.8818142857142857  1.252
-1.936207142857143  4.252
7.073278571428571  5.137
5.776421428571428  6.792
4.53135  4.261
5.5029642857142855  8.607
1.8942357142857142  2.598
1.0045285714285714  9.193
3.794457142857143  8.852
0.5075357142857143  6.658
2.1519714285714286  2.462
7.251078571428571  16.192
0.5512214285714286  6.444
12.582107142857142  9.758
1.153657142857143  2.16
-0.5371428571428571  8.141
-0.7015857142857143  3.775
8.85807142857143  11.575
1.563592857142857  8.294
-2.77835  2.432
4.20305  5.924
0.6753428571428571  5.008
5.916207142857143  3.336
9.087885714285715  8.803
-2.7399214285714284  3.113
10.905407142857143  7.086
-0.34805714285714284  6.099
-0.5683428571428571  3.107
4.6528285714285715  8.688
-0.8370000000000001  7.572
3.602257142857143  7.481
3.841571428571429  8.112
2.2528642857142858  6.051
-2.2613785714285717  1.28
10.591228571428571  11.884
7.620721428571429  8.607
5.519285714285715  4.172
-3.0239785714285716  0.997
8.823250000000002  12.602
4.325885714285715  7.136
0.15254285714285715  3.428
-2.48645  7.715
11.530864285714285  8.049
4.345571428571429  2.884
6.303035714285714  6.427
9.004442857142857  3.71
-3.1488714285714283  2.103
4.328485714285715  4.574
0.47433571428571425  2.608
9.87207857142857  7.006
0.5065500000000001  13.955
-0.8189714285714286  2.37
-1.7970714285714287  5.963
0.5936071428571429  2.216
-1.2747642857142858  2.906
9.494442857142857  9.69
15.02575  4.638
3.8132428571428574  5.442
5.9773499999999995  10.337
4.5980428571428575  3.617
0.9133071428571429  5.392
0.8060785714285714  3.071
-0.7199357142857142  5.641
3.3762357142857145  7.18
-2.245642857142857  4.612
9.032164285714286  8.845
1.3266  2.829
4.346614285714286  5.572
0.6915142857142857  5.486
1.25675  3.092
-1.992142857142857  2.83
3.3345  4.614
7.0605  7.415
-0.27709999999999996  6.829
3.3423214285714287  4.764
0.19023571428571429  14.401
-2.1074357142857143  2.211
13.579914285714286  5.778
0.32627142857142855  6.783
-1.0422  3.06
2.2112857142857143  3.866
0.9699857142857143  4.624
2.252942857142857  7.277
1.0363714285714287  2.93
-1.8744285714285716  2.32
10.812985714285714  9.185
5.276278571428572  9.246
6.893107142857143  6.699
3.899621428571429  7.711
8.084192857142858  8.281
-2.734257142857143  1.554
15.101721428571429  12.201
-0.01347142857142857  6.056
2.650592857142857  12.388
2.385292857142857  7.879
16.719535714285715  8.235
2.3074357142857145  6.872
11.064057142857143  8.317
13.892721428571429  7.0
7.247764285714286  7.957
9.581964285714285  10.309
2.745507142857143  6.678
5.039128571428571  10.732
3.2066285714285714  8.439
5.873778571428571  4.626
4.861285714285715  4.695
6.782564285714286  8.415
-0.5581785714285714  2.188
-0.5987857142857143  2.592
-0.015814285714285715  9.341
16.944364285714283  7.157
-1.6958928571428573  2.441
10.750692857142857  10.23
5.633471428571429  12.102
0.88545  3.974
8.85897142857143  9.065
7.297657142857143  12.191
7.38495  6.501
-0.5885642857142858  2.648
3.05  2.672
3.656978571428571  6.123
11.76117142857143  10.009
1.3679642857142855  6.484
-2.899985714285714  7.438
2.4896928571428574  6.361
0.5993785714285714  2.184
10.3412  7.25
-3.1919714285714282  2.44
3.473171428571429  5.15
7.0046928571428575  7.98
-0.6900714285714286  4.7
3.3216214285714285  6.029
-1.9072142857142858  13.837
10.627028571428573  8.344
7.691871428571429  7.739
-1.6627571428571428  3.631
-2.608157142857143  3.029
4.25465  3.293
-1.607707142857143  9.912
7.511385714285715  8.078
6.382664285714285  8.361
6.51065  7.944
2.727557142857143  6.667
4.715885714285714  7.61
4.185014285714286  3.608
2.588378571428571  5.148
1.1067857142857143  6.238
7.193742857142857  5.984
-1.1529142857142856  2.723
9.533507142857143  8.333
15.95037142857143  10.562
8.37492142857143  8.707
13.557292857142857  9.691
0.79535  2.39
-2.8551571428571427  2.189
-1.2907857142857144  2.536
-1.678942857142857  1.486
13.529164285714286  7.74
4.6074142857142855  5.914
8.756535714285715  6.027
6.6323428571428575  6.432
1.4028285714285713  3.598
2.4745  6.101
17.413557142857144  9.411
-0.9726357142857144  3.426
-1.0315642857142857  6.64
9.232228571428571  9.907
6.807857142857143  8.783
6.288821428571429  7.699
3.245892857142857  6.472
-0.71425  2.242
7.458464285714285  7.283
15.547707142857144  12.716
2.3923142857142854  3.688
14.64487142857143  7.759
0.3835142857142857  6.982
-0.7311571428571428  3.614
17.377885714285714  9.512
-2.7944857142857145  6.337
-3.098171428571429  1.239
-0.5257714285714286  9.876
2.6894785714285714  3.783
6.749542857142857  8.046
0.6196  2.194
7.1291714285714285  5.159
1.4028857142857143  8.643
3.340114285714286  7.265
16.981285714285715  13.645
2.751714285714286  6.998
-1.0280857142857143  2.531
-0.4016214285714286  3.213
-0.7325642857142857  4.728
2.5272  4.056
0.35400000000000004  2.452
-0.7143571428571429  4.402
-1.487185714285714  3.751
3.679271428571428  13.669
-0.5426785714285713  7.228
0.5286857142857143  4.851
-2.7776071428571427  7.141
13.306464285714286  12.794
-1.0910714285714285  3.359
3.0405214285714286  14.722
12.591542857142857  8.63
1.1496071428571428  4.509
-2.62315  1.72
-3.007292857142857  2.76
-1.0458285714285713  5.582
8.189585714285714  15.537
2.136507142857143  8.925
-2.145407142857143  2.921
-1.7307928571428572  1.187
-0.6370428571428572  3.188
3.3763071428571427  9.68
18.300585714285713  7.691
-1.2484857142857144  2.873
-2.59575  1.557
-1.9221857142857142  1.598
5.280221428571428  6.469
8.0868  5.896
1.0796571428571429  2.055
15.2909  8.049
4.041314285714286  4.167
0.3494357142857143  11.705
-2.6737928571428573  2.716
6.5689785714285716  9.049
0.8115285714285715  3.999
3.355257142857143  7.875
4.942257142857144  7.841
6.197357142857143  12.287
2.1603357142857145  8.865
-0.11112142857142858  3.837
-2.5489  7.142
-1.4142285714285714  2.735
2.802057142857143  8.807
0.39965  7.499
-2.8886357142857144  4.392
2.3557  2.661
5.342778571428572  8.186
-1.7604499999999998  2.37
2.1113928571428575  2.591
8.53962857142857  7.326
-0.9963071428571428  1.351
4.600307142857143  10.645
1.1801714285714284  4.647
0.6556714285714286  7.691
-2.845392857142857  3.483
13.329485714285713  8.974
1.7080428571428572  2.084
4.179771428571429  7.842
-2.5519285714285713  5.688
-0.36739285714285713  2.583
3.3605  2.936
-1.8357928571428572  7.46
11.13115  8.568
0.5764785714285714  6.125
2.680192857142857  3.957
4.647714285714286  9.35
7.178521428571429  4.965
7.4959  12.089
-1.9207499999999997  3.2
-0.5718928571428571  8.887
6.142785714285714  9.169
5.112392857142857  3.761
4.469735714285714  8.339
-0.9859071428571428  2.85
-2.187742857142857  5.55
5.261964285714285  7.384
-0.636  3.64
2.8184428571428572  9.061
-2.6501714285714284  1.089
-0.7370214285714286  1.85
2.1931142857142856  4.946
7.462571428571429  4.639
2.7848214285714286  2.588
3.0217571428571426  3.694
5.103607142857143  8.67
0.11950714285714287  1.765
10.47585  5.976
-0.3232285714285714  6.633
6.9361  6.189
-0.9109285714285714  3.438
5.0604499999999994  7.361
0.12012857142857143  5.772
2.8951714285714285  6.465
8.462814285714286  7.991
9.512507142857142  8.616
4.184721428571429  9.09
4.225428571428571  3.225
-2.9106  2.636
4.433335714285715  7.674
2.597928571428571  9.179
-0.7103714285714285  8.204
-2.996221428571429  1.65
4.239107142857143  11.137
6.417042857142857  5.417
-0.6963785714285714  8.268
-0.7716214285714286  6.927
-2.4299999999999997  8.883
0.6306071428571428  15.894
3.724021428571429  3.3
0.21795714285714285  3.466
6.0619000000000005  7.05
7.380864285714285  7.377
-1.653892857142857  1.485
6.986171428571429  7.275
3.795342857142857  6.492
5.713871428571428  3.262
12.37795  6.74
3.8562785714285717  3.287
3.666792857142857  3.435
2.4045571428571426  7.631
-0.6083714285714286  2.316
5.011842857142857  7.818
1.982542857142857  2.516
-2.342707142857143  3.497
3.430307142857143  7.791
3.679035714285715  6.941
5.2543428571428565  3.631
6.778128571428572  6.385
2.5302000000000002  3.506
7.408107142857143  7.297
-0.5761928571428572  8.162
-1.4924642857142856  2.102
-1.9597714285714285  1.633
5.512307142857143  7.748
11.638928571428572  5.814
0.39423571428571424  3.461
1.293507142857143  5.631
5.279421428571429  4.277
-1.1314714285714287  2.344
0.47574285714285713  2.987
6.175878571428572  10.566
9.988349999999999  11.763
0.6860714285714286  2.734
0.46608571428571427  7.564
7.611007142857143  7.81
9.48995  6.667
-2.5334714285714286  15.301
1.0492642857142858  5.01
-2.86925  2.958
11.307742857142857  8.695
2.2447214285714288  8.83
5.432671428571428  4.667
-1.8152071428571428  1.36
4.476228571428572  5.318
-0.6215499999999999  6.519
-1.9296571428571427  3.925
10.676464285714285  6.629
-1.877157142857143  1.417
9.169507142857142  5.382
-1.3728142857142855  2.938
-1.5797428571428571  7.202
13.965157142857143  10.273
4.188835714285714  4.252
14.73157142857143  6.842
-2.83265  1.058
-0.19603571428571429  16.404
2.381007142857143  5.968
11.241414285714285  6.375
3.64005  3.885
9.753714285714286  7.344
-2.7883785714285714  2.234
-1.8870500000000001  2.519
-2.8262857142857145  2.417
-0.8621071428571428  3.822
-2.8157428571428573  1.286
1.4391571428571428  2.033
-1.0280928571428571  5.796
6.139928571428571  9.788
4.756564285714286  6.732
2.442614285714286  5.069
5.319707142857143  12.266
3.984092857142857  6.262
6.751964285714285  9.536
6.401757142857143  4.442
-1.382107142857143  2.367
6.41285  3.012
4.896707142857143  6.437
-2.6783285714285716  7.571
7.56485  12.626
9.165114285714285  7.035
4.7413428571428575  2.522
-0.38813571428571425  6.548
8.389721428571429  4.708
5.5271928571428575  3.733
0.4621285714285714  2.313
1.6563357142857142  8.354
2.1216142857142857  7.77
0.3999642857142857  7.121
9.660642857142857  9.312
2.9245714285714284  6.931
-0.8583142857142857  6.25
3.304614285714286  13.467
-2.49615  2.984
-1.3276999999999999  9.335
9.785407142857144  13.328
12.78562142857143  9.027
-0.9457357142857142  3.241
0.2648785714285714  6.547
-1.924564285714286  5.8
6.397171428571429  4.081
19.804850000000002  11.15
6.268757142857143  9.327
-0.18059999999999998  4.454
3.5768857142857144  7.468
8.945942857142857  4.92
4.811814285714286  5.368
9.552271428571428  8.96
0.36365714285714285  3.568
9.806642857142858  9.135
5.56585  7.332
5.68605  3.791
1.4624857142857142  3.583
5.217814285714286  14.167
15.94737857142857  9.448
-2.375692857142857  3.003
5.060842857142857  5.14
1.6134571428571427  3.286
1.9835214285714284  3.523
5.485935714285714  3.159
2.144592857142857  8.496
14.203635714285715  9.289
4.945214285714286  7.634
11.73022142857143  9.336
3.8819071428571426  3.021
10.651835714285715  7.838
1.9181285714285714  4.02
1.124242857142857  5.637
-0.8845214285714286  3.209
-1.916307142857143  5.463
10.075635714285713  8.27
10.712378571428571  4.565
0.3632357142857143  5.241
4.195328571428571  4.458
-2.959842857142857  2.234
6.2373642857142855  7.889
5.586250000000001  7.83
-1.7600714285714285  1.909
0.6397928571428572  3.861
0.4339428571428572  6.954
11.393092857142856  5.814
12.68985  11.373
7.550392857142858  7.539
1.4895357142857142  6.611
-2.3670571428571425  2.336
-2.8763642857142857  8.992
-1.3462071428571427  3.493
-0.26899999999999996  14.283
8.143414285714286  13.336
4.0585  4.608
-2.1524571428571426  5.732
5.552935714285714  7.086
5.7028928571428565  7.345
-1.4801071428571428  2.45
-1.4210857142857143  3.095
-0.47405  14.022
-3.046464285714286  2.533
-1.4718142857142857  2.806
-2.8614  5.794
-2.964107142857143  2.895
-0.4372857142857143  2.282
-2.8303999999999996  2.563
-2.82315  2.251
-2.757442857142857  11.55
9.614192857142857  6.607
3.377671428571429  4.963
3.3992999999999998  9.017
3.464857142857143  4.078
7.301142857142857  7.671
13.084392857142857  6.971
6.627800000000001  8.695
7.554621428571428  10.663
0.058057142857142856  6.407
1.1637142857142857  6.968
2.2718357142857144  7.111
3.4632214285714285  7.904
6.48235  4.34
0.2930642857142857  6.823
12.2494  10.443
5.654085714285714  5.475
-0.3475357142857143  3.352
-0.5955857142857143  6.295
-0.3254357142857143  6.646
11.21127857142857  4.446
4.3521785714285715  4.111
-1.0392357142857143  2.728
13.937378571428571  8.51
13.743564285714285  10.564
-1.5198142857142858  1.884
-2.495292857142857  0.695
8.815728571428572  8.806
6.342928571428572  15.294
-0.9013642857142857  2.234
12.675849999999999  8.337
4.753264285714286  3.154
3.1868285714285713  12.407
4.097992857142858  3.338
8.408092857142858  8.451
-0.9279285714285714  5.379
2.182107142857143  8.356
-1.2168928571428572  7.086
5.4856428571428575  12.218
19.25485714285714  12.383
0.08191428571428572  3.254
4.015264285714285  8.29
1.4074285714285715  6.909
-0.4824142857142857  6.257
-2.7450214285714285  5.085
0.9946142857142858  2.539
-2.2968642857142854  2.943
3.6438357142857143  7.641
-1.201085714285714  3.26
10.354878571428571  7.841
12.910742857142857  5.477
0.36817857142857147  2.028
13.995792857142858  11.099
6.016464285714285  9.518
0.10123571428571429  11.946
2.704707142857143  4.047
2.962342857142857  4.487
1.2486428571428572  9.606
9.7931  8.903
9.974342857142856  5.081
10.158942857142856  7.177
-0.62615  6.365
6.862435714285714  6.699
6.0152214285714285  4.602
6.780721428571429  7.987
5.380678571428571  8.109
-0.8299142857142857  6.649
1.3906857142857143  2.124
0.2979142857142857  4.45
2.998742857142857  9.183
5.880842857142857  4.759
0.9703357142857143  5.531
-2.4003642857142857  1.555
1.4817142857142858  2.808
0.2674214285714286  3.183
3.3253642857142856  8.993
-0.32699285714285714  11.84
-0.4188928571428572  7.688
-2.0849928571428573  5.68
12.129085714285713  14.032
-1.7794714285714286  2.995
3.45565  5.839
2.6964928571428572  6.291
3.1874714285714285  5.505
7.938835714285713  8.08
8.64077142857143  3.753
6.481521428571429  12.456
2.5525642857142854  4.056
4.026242857142857  13.264
3.0329428571428574  4.251
3.6297571428571427  6.462
5.727392857142857  7.088
0.9756357142857143  4.664
8.537428571428572  9.881
-1.1132642857142858  2.714
2.9764142857142857  4.749
2.461314285714286  12.578
13.755428571428572  12.476
-2.5654214285714283  6.902
5.549421428571429  5.568
-2.8505785714285716  14.844
6.670649999999999  5.688
3.7077999999999998  11.495
-0.86085  6.496
6.224864285714285  3.768
-0.48862142857142854  8.014
2.8539285714285714  3.168
-2.9144857142857146  7.273
2.307057142857143  5.206
4.106892857142857  3.832
0.5329285714285714  4.829
6.175792857142857  6.368
4.5378428571428575  7.804
2.507578571428571  11.845
2.4383714285714286  3.428
0.7494142857142858  7.457
-0.6863428571428571  2.361
6.945721428571428  13.517
-0.41550714285714285  2.195
-3.110892857142857  4.001
0.5609  5.325
-0.03537857142857143  5.186
-1.9816357142857142  2.502
-2.851307142857143  0.745
9.848914285714285  8.605
-0.8352571428571429  2.66
5.81235  4.182
2.6791714285714288  7.897
13.659528571428572  9.405
9.756621428571428  5.436
4.497771428571428  9.243
2.105  5.152
-0.23467142857142856  2.658
8.66312857142857  11.017
10.072835714285713  6.465
2.2230642857142855  6.363
0.5054857142857143  6.492
10.027707142857142  14.601
-0.3281714285714286  2.184
0.5095999999999999  6.669
4.298685714285715  3.035
-2.8005214285714284  1.955
-0.6079142857142857  13.568
7.986657142857143  12.594
-1.2116928571428571  2.405
8.860442857142857  4.413
11.62995  4.602
-0.9319357142857143  12.351
-1.7801  3.189
-1.1042142857142858  1.954
9.000142857142857  6.049
5.461685714285714  6.896
-2.3977857142857144  2.414
2.6344928571428574  2.753
8.428221428571428  8.101
6.0567714285714285  5.066
0.8710571428571429  3.399
9.167021428571429  10.86
2.518207142857143  7.694
-0.9677857142857144  2.017
-0.7710071428571429  3.111
4.0143071428571435  5.2
4.295807142857143  3.1
6.800007142857143  4.543
5.2685571428571425  6.587
2.1466714285714286  7.001
-2.9963499999999996  0.728
6.412464285714286  8.973
-2.916092857142857  2.515
6.756778571428571  5.019
9.208007142857143  7.281
8.472785714285715  8.745
2.7237714285714283  6.47
21.395514285714285  7.722
1.1241785714285715  13.272
0.9521999999999999  2.239
-1.6205714285714286  2.714
2.734564285714286  6.392
11.498028571428572  13.264
3.8159499999999995  3.48
-2.8620357142857142  2.734
-1.2301642857142858  4.002
6.040607142857143  8.32
5.557092857142858  8.109
-1.4253285714285713  2.071
8.404335714285715  7.142
1.88925  7.683
5.427307142857143  3.501
5.540971428571429  6.874
6.462042857142857  7.831
1.0320571428571428  5.835
-1.1127285714285715  1.549
19.797835714285714  9.24
21.575564285714286  7.959
-0.25277142857142854  2.663
5.559107142857143  4.1
2.7546142857142857  8.454
-0.31122142857142854  3.622
15.703764285714286  7.964
2.0855357142857143  4.726
3.6569857142857143  9.706
5.580692857142857  6.378
3.3497642857142855  4.138
6.987057142857143  6.705
0.6444785714285715  8.307
2.8173142857142857  3.33
-2.7905642857142854  3.296
-1.7808428571428572  4.135
0.5852857142857143  6.521
-0.9225571428571427  2.606
12.471264285714286  11.377
1.01895  6.225
5.548421428571428  9.368
-2.5282999999999998  2.436
4.6159928571428575  3.44
1.7353  3.422
4.115778571428571  7.823
-2.474935714285714  7.198
6.935142857142857  5.236
2.8121  7.651
10.154342857142856  8.428
11.666778571428571  9.243
3.2798499999999997  4.028
-2.5565285714285713  2.036
-0.14319285714285715  6.809
4.426342857142857  6.829
1.6924142857142856  2.427
4.389164285714285  6.475
6.322471428571428  7.904
7.713892857142857  5.736
4.825757142857142  6.954
2.9473714285714285  2.579
-1.9398714285714285  2.446
0.05202142857142857  7.219
0.35984285714285713  2.201
1.2109  2.485
4.198885714285715  8.551
2.2577142857142856  2.525
0.11458571428571429  6.157
11.748971428571428  9.682
8.005671428571429  8.926
6.512742857142857  7.97
5.312464285714285  7.664
5.236214285714286  5.772
-0.5122071428571429  6.983
1.82915  5.852
0.36846428571428574  8.755
4.204707142857143  5.016
-0.1878357142857143  3.123
7.783821428571428  9.826
4.464835714285714  4.202
-1.4231285714285715  2.647
2.2119  3.038
8.667828571428572  9.869
-1.4980142857142857  11.167
0.9132428571428571  5.725
9.218142857142857  9.864
0.3332142857142857  6.231
8.770878571428572  8.772
5.725535714285715  3.903
11.686307142857144  7.059
-0.7942928571428571  2.993
2.3863714285714286  2.821
3.0556714285714284  2.717
6.210249999999999  8.201
-0.6515  14.178
-2.056457142857143  2.737
2.320128571428571  7.048
-1.886307142857143  1.96
0.15605000000000002  10.56
10.048814285714286  9.298
6.641857142857143  4.106
6.733428571428571  7.831
10.427192857142858  9.678
6.549214285714285  6.453
9.933271428571429  8.451
15.90262142857143  8.537
4.817407142857143  8.113
-0.32990714285714284  9.923
-0.4348285714285714  2.284
0.11522857142857144  4.881
7.031214285714285  5.335
-2.5486642857142856  1.816
1.3108785714285713  4.785
5.661942857142857  5.72
7.192178571428571  8.753
2.7148714285714286  7.487
14.286178571428572  8.607
6.0291999999999994  3.341
8.7044  10.452
2.341485714285714  7.819
0.4101857142857143  4.843
9.734564285714285  9.256
9.60015  10.118
-1.8873785714285713  3.116
0.8595428571428572  4.111
7.3783642857142855  4.706
6.600428571428571  7.353
-3.1819  1.348
-0.7381571428571428  3.261
11.57322142857143  6.407
1.229192857142857  3.982
-2.0369285714285716  5.203
8.377607142857142  8.055
-2.229778571428571  2.831
1.927414285714286  3.497
-1.7341642857142856  14.974
-0.15845714285714285  6.344
2.0107142857142857  4.417
-3.2940857142857145  0.527
0.5550857142857143  3.954
11.039157142857142  7.474
6.903621428571428  7.555
6.104785714285714  10.581
4.9022  4.246
8.223999999999998  7.284
-2.5407928571428573  9.173
-1.4899714285714285  3.282
2.4165642857142857  3.97
2.837685714285714  6.462
7.872807142857143  6.838
5.961085714285715  10.024
-1.8644500000000002  4.966
-0.6904428571428571  2.169
-3.053935714285714  1.884
0.5027214285714285  5.967
11.959842857142856  5.09
10.244064285714286  7.879
-0.27650714285714284  9.586
-2.028307142857143  1.461
-2.889557142857143  2.556
13.534285714285714  9.161
8.279185714285715  6.69
4.596685714285714  7.429
10.776107142857143  7.394
2.7141285714285717  7.04
2.6653  8.007
1.4537285714285713  7.275
7.214092857142857  6.084
3.039592857142857  7.317
6.617057142857143  13.038
6.354842857142857  6.831
-1.0927285714285715  1.783
-1.47595  7.031
3.975978571428571  7.634
4.730385714285714  6.01
0.35869285714285715  6.366
-0.9234428571428572  2.855
11.106042857142857  8.266
7.155785714285714  6.23
-0.3854  6.655
-0.2746142857142857  8.517
0.18779285714285715  2.333
0.3057285714285714  7.346
6.225528571428571  5.116
10.4223  7.164
-1.43185  2.032
-3.148428571428571  1.212
1.913492857142857  8.234
0.6299  4.672
-1.95055  1.811
4.693007142857143  9.501
0.2532357142857143  6.822
-1.7222  0.979
-2.8988714285714283  2.337
-0.6890571428571429  2.051
5.1699142857142855  6.151
9.151778571428572  7.141
-0.8004214285714285  4.667
0.5113214285714285  3.3
-2.7621  0.803
0.20490714285714287  3.328
5.103507142857143  5.435
-2.6988785714285717  3.591
6.132328571428571  4.906
5.919135714285714  2.774
0.3420857142857143  1.854
0.7201571428571428  4.288
6.682950000000001  14.51
6.568564285714286  7.737
5.627628571428572  5.923
12.463714285714286  8.519
0.11954999999999999  8.562
10.04022142857143  8.263
-3.032092857142857  3.45
9.047507142857143  7.839
4.013992857142857  8.385
9.448321428571429  7.582
1.7985714285714287  3.455
-1.7757071428571427  7.682
7.453492857142858  12.281
5.282414285714286  6.534
3.616192857142857  3.229
4.7573357142857144  5.423
1.9238428571428574  6.106
-0.8857857142857143  2.143
-2.807914285714286  1.523
-1.5166642857142858  2.699
-2.43675  1.548
3.52785  8.078
17.475528571428573  8.103
-2.9156357142857146  11.177
0.8785714285714286  2.319
3.4841571428571427  8.327
-2.78855  7.428
-2.7340142857142857  1.298
14.804357142857144  5.301
0.7403142857142857  3.943
5.739142857142857  8.851
8.141092857142857  6.366
4.978192857142857  4.125
9.285914285714286  9.906
-0.9408642857142857  10.429
6.480942857142857  4.711
-1.0986785714285714  5.546
9.404378571428571  6.752
4.715557142857143  13.443
10.357928571428571  7.876
5.8004928571428565  4.245
1.4187357142857142  6.38
-3.0340357142857144  1.539
-2.498185714285714  3.213
-2.276535714285714  4.915
1.9058214285714286  5.116
3.5649285714285712  7.491
12.136071428571428  11.957
20.50552857142857  11.91
1.6849785714285714  2.397
3.7627928571428577  5.092
-1.6075428571428572  3.753
1.9369285714285716  6.387
6.2746071428571435  5.781
0.33285  6.504
10.142557142857143  10.917
-2.628257142857143  4.941
-2.7662357142857146  1.428
14.385864285714286  8.645
3.8090857142857146  4.843
-2.4910571428571426  2.664
9.47547142857143  3.88
-2.7810785714285715  5.113
1.8491285714285712  2.236
-1.1525785714285715  9.434
3.339342857142857  7.185
-2.47635  1.883
1.5293785714285715  4.012
-2.386564285714286  12.114
9.104135714285714  9.223
7.382228571428571  6.622
-0.3644428571428571  7.642
6.016057142857143  5.225
1.4805642857142858  8.634
14.901914285714286  6.396
1.7964285714285715  2.63
-0.4186214285714286  6.654
5.736514285714286  7.253
14.0013  8.217
-2.609292857142857  12.176
-1.7947571428571427  2.778
2.8683857142857145  5.634
2.189635714285714  8.52
-1.1306785714285714  7.813
13.82157857142857  8.42
8.92745  7.598
3.443364285714286  9.506
1.1968571428571428  1.768
3.5682785714285714  6.182
1.4998  5.71
0.5449857142857143  2.189
1.1585214285714287  3.866
1.8250785714285713  15.365
9.128842857142857  5.536
0.8975928571428571  6.854
-0.39159285714285713  2.517
-0.9651928571428572  4.058
-2.8200214285714287  14.76
-2.6881  7.981
1.663892857142857  9.397
8.17715  11.093
5.046621428571429  3.942
1.8917428571428572  3.702
7.291421428571429  7.834
8.185557142857144  4.447
1.4632142857142856  2.63
4.359542857142857  8.858
3.8657500000000002  8.217
19.052421428571428  12.156
-0.28394285714285716  2.654
-3.0529285714285717  2.239
6.555042857142857  7.368
13.34057142857143  13.947
1.8350142857142857  2.542
2.9978285714285717  4.504
1.4241714285714284  4.465
12.661392857142857  10.97
-1.882464285714286  1.196
4.770935714285715  9.511
-2.6031357142857146  4.152
-1.4762714285714285  2.175
-0.02335  6.153
3.2312  3.222
-3.2442428571428574  0.828
2.9506357142857143  8.037
2.6902142857142857  8.404
3.3834285714285715  7.826
-0.1068  2.936
-1.3299571428571428  1.82
1.5756000000000001  7.269
13.035235714285713  6.68
-2.9945357142857145  2.664
0.15123571428571428  6.535
10.714814285714287  5.546
18.14277142857143  9.16
4.409121428571429  4.516
10.117507142857143  11.939
3.7777857142857143  11.601
11.491835714285713  5.813
2.349042857142857  9.499
-0.5575214285714285  1.794
5.918285714285714  5.361
-1.3741214285714287  6.818
0.9624857142857142  9.576
-0.5496571428571428  2.272
4.363928571428572  8.197
0.29987142857142857  3.152
-1.7790357142857143  1.338
-0.6656857142857143  6.702
4.511507142857143  3.304
4.329214285714286  8.059
0.7026714285714285  7.303
4.818621428571428  7.51
9.965535714285714  6.914
-3.060878571428572  2.461
0.18369285714285713  6.808
-1.7685428571428572  1.212
12.9599  6.962
5.3347428571428575  5.157
-0.08189285714285714  6.888
3.2950285714285714  7.712
9.909942857142857  5.435
-1.78715  2.398
-2.3746500000000004  0.76
13.084957142857142  9.785
5.5002  7.105
0.41777142857142857  10.073
2.4850642857142855  7.95
-2.887114285714286  3.925
-1.83365  1.648
12.927042857142858  7.027
-2.9830571428571426  1.222
-0.07165714285714286  6.283
-0.9348571428571428  14.732
9.32607142857143  8.374
13.059692857142856  8.191
11.122621428571428  9.05
0.5288785714285714  3.011
2.877707142857143  8.222
-2.275185714285714  3.435
3.1539714285714284  5.211
3.150735714285714  7.672
-0.18466428571428573  11.81
-3.0110142857142854  2.701
-1.6155  3.235
-1.7986285714285715  6.677
3.8743785714285717  4.802
5.2829428571428565  7.315
3.9510142857142863  4.835
0.7644142857142857  2.142
3.8733642857142856  11.546
3.269135714285714  3.104
7.1545499999999995  3.602
16.79425  10.101
2.24475  7.794
-2.1281499999999998  2.981
8.407414285714285  7.789
13.563135714285714  6.744
5.268257142857143  9.741
1.6384999999999998  3.732
-2.6327857142857143  5.519
-0.5917714285714286  7.521
-2.506507142857143  3.96
-2.1992285714285713  1.852
4.442635714285714  5.213
0.21109285714285714  13.315
-0.23030714285714288  7.287
2.8420214285714285  3.152
8.708599999999999  11.576
4.110864285714285  10.166
10.977478571428572  4.555
-0.4446428571428571  7.58
-2.719992857142857  5.649
-2.4943571428571425  3.248
-1.1285785714285714  7.612
3.9538785714285716  4.933
6.809271428571429  5.316
3.5630571428571427  3.736
-2.5039  4.061
5.7593499999999995  8.299
9.674514285714286  4.824
1.3683642857142857  4.424
-2.9705285714285714  1.978
12.972235714285715  7.979
-0.7899857142857143  2.972
-0.11030714285714285  5.762
-2.8680785714285713  3.006
0.763892857142857  2.266
1.565607142857143  3.943
-0.5701928571428572  6.532
6.729207142857144  5.723
10.752671428571428  9.19
-3.057235714285714  1.385
3.3526142857142855  3.749
0.22672142857142857  2.061
2.0456285714285714  5.276
7.601821428571429  4.413
16.616807142857144  9.002
7.9583642857142864  9.798
7.831757142857143  13.217
-2.144192857142857  12.995
2.6923285714285714  10.044
-1.1890999999999998  3.366
4.643364285714286  5.039
1.1753785714285714  5.6
0.572  12.615
5.946092857142857  6.393
1.4874928571428572  9.359
-0.5119142857142858  1.336
-2.6664928571428574  0.927
5.37395  10.684
8.9492  5.758
-2.4813714285714283  2.954
-1.3873928571428573  8.232
2.055242857142857  5.047
5.9923142857142855  5.581
7.480607142857143  8.845
-2.94765  2.358
7.772442857142858  12.695
9.6149  9.24
11.38995  5.776
0.5234714285714286  6.445
11.562442857142857  9.47
1.7297142857142858  6.434
1.4043642857142857  7.751
13.649585714285715  10.233
0.3583571428571429  9.474
-2.6952285714285713  7.157
5.845864285714286  8.208
4.284185714285714  7.491
3.557142857142857  4.536
2.703757142857143  13.497
3.787057142857143  3.274
0.11057142857142857  6.552
3.3486714285714285  7.903
6.166799999999999  8.668
8.315692857142857  7.49
-1.9108857142857143  2.843
3.628042857142857  11.889
11.641628571428571  9.373
9.261028571428572  6.529
2.474042857142857  4.304
6.863  7.116
-0.06360714285714285  1.952
10.481842857142858  9.631
-0.9180142857142857  4.456
1.6505642857142857  2.649
2.0784357142857144  14.21
3.1723  4.796
2.2379785714285716  2.813
-2.8172214285714285  8.1
9.559935714285714  13.406
1.6486857142857143  5.79
2.057792857142857  4.266
10.630221428571428  8.828
13.543485714285714  9.308
5.395335714285714  11.229
3.2636071428571425  6.63
4.717285714285714  3.102
0.28883571428571425  8.519
9.27095  8.353
0.9822000000000001  3.383
4.669442857142857  4.497
6.330321428571429  12.8
-0.5530714285714287  13.613
11.457557142857143  10.015
-0.8295071428571429  4.117
1.9865714285714287  5.484
-2.967421428571429  1.423
6.0674214285714285  7.389
-1.7147642857142857  7.627
7.744764285714286  8.869
6.067007142857142  7.604
12.210435714285714  6.661
-2.988842857142857  3.856
7.151878571428572  12.531
10.089364285714286  6.243
-0.20584285714285716  10.186
-1.7155785714285716  1.811
-0.8707642857142857  2.138
5.122285714285714  6.861
-2.2854214285714285  1.162
1.4126642857142857  7.662
7.949435714285714  3.256
10.612964285714286  7.005
9.334428571428571  6.346
3.0277  7.392
2.9610785714285712  7.1
-1.6698071428571428  11.758
11.095421428571427  12.524
-3.1035785714285713  2.165
5.831935714285715  6.934
3.6535571428571427  6.488
-2.1976214285714284  1.528
8.620857142857144  6.208
-2.543842857142857  1.347
0.20415714285714287  10.314
10.182907142857143  9.158
4.665557142857143  4.341
10.499892857142857  13.73
1.4313928571428571  6.215
6.007121428571428  6.216
8.884378571428572  8.544
-1.43145  6.281
11.88412142857143  5.807
16.3985  10.231
2.8448142857142855  3.435
-0.8816285714285714  12.512
10.258407142857143  10.187
-1.9259142857142857  4.644
2.96665  3.435
-1.0127785714285713  15.384
5.213935714285714  11.18
3.079042857142857  2.772
-0.9074285714285715  10.222
3.659564285714286  4.896
-3.0579642857142857  1.05
7.726564285714286  5.53
-2.6767  2.087
10.190949999999999  5.459
5.841921428571429  8.061
-0.9581428571428571  2.317
5.392635714285714  5.974
0.8280357142857143  6.957
2.993864285714286  7.787
-1.4422285714285714  2.084
-1.9898  1.973
-2.2899285714285713  3.843
4.668214285714285  3.614
8.518628571428572  6.269
-1.76095  2.667
4.79375  10.424
3.512292857142857  14.371
0.7464571428571429  6.735
5.127792857142857  10.031
13.581842857142858  12.369
-0.4199  4.359
7.215521428571429  12.509
6.8647  11.197
3.689978571428571  3.326
0.07105714285714286  7.173
2.0965928571428574  6.486
6.156935714285714  7.42
3.8113285714285716  7.991
-0.5454  6.43
6.9272857142857145  3.793
-2.8562142857142856  2.724
-1.9785285714285716  2.669
4.2811071428571426  7.849
4.052792857142857  9.766
-0.7767571428571428  5.529
-1.0077785714285714  5.541
4.690357142857143  8.311
2.1614  4.252
2.9983428571428568  7.957
-0.9632857142857144  5.373
-2.3861642857142855  9.62
4.425528571428571  8.756
7.7943500000000006  5.112
3.5822  11.576
8.62315  7.398
0.48115714285714284  2.643
4.600435714285714  3.458
2.428542857142857  2.718
-3.1121357142857144  0.515
-0.2654214285714286  4.958
2.7403785714285718  10.911
5.28005  8.732
3.2091714285714286  4.549
-2.6601857142857144  1.681
6.696871428571429  8.947
2.3990857142857145  6.548
-0.23142857142857143  6.516
14.544264285714284  11.666
1.05465  7.392
4.9722357142857145  7.978
-1.855242857142857  3.576
-2.822707142857143  4.427
0.44840714285714284  11.881
12.337392857142856  10.468
-0.8651571428571428  2.449
6.313614285714285  12.084
7.790500000000001  7.003
8.060599999999999  9.391
14.208528571428571  12.232
0.07450714285714286  6.819
5.5388714285714284  8.985
0.343  2.918
-1.380707142857143  7.235
7.446228571428572  7.195
2.9393214285714286  3.696
3.2055142857142855  2.222
1.7558357142857144  10.016
-1.737542857142857  5.794
0.5434857142857142  7.061
3.268335714285714  7.616
4.669007142857143  2.824
-2.8865285714285713  13.208
0.24907857142857145  1.97
5.673928571428571  5.415
7.467642857142858  8.794
8.875835714285714  5.026
-2.1535357142857143  0.951
1.1462785714285715  2.027
-2.99755  0.685
-1.0419285714285715  2.623
2.653757142857143  7.634
4.422735714285714  5.612
0.6938071428571428  4.598
3.730207142857143  6.036
6.985278571428571  11.243
12.235828571428572  5.637
-2.5020642857142854  4.619
0.6209571428571429  13.774
-2.8756142857142857  12.325
-2.0583642857142856  3.692
-1.6691428571428573  14.25
-1.8582  2.609
6.121835714285714  4.74
2.1158428571428574  8.614
2.5308928571428573  4.23
-1.8677714285714286  2.228
1.8246857142857142  5.622
-2.822635714285714  7.514
9.173014285714286  3.254
7.849357142857143  12.25
-2.9075357142857143  2.184
-0.12434285714285716  7.29
6.098114285714286  4.519
6.067621428571428  5.654
-0.7193214285714286  1.249
-2.9451  1.749
4.220292857142857  8.997
1.6478928571428573  4.319
-1.0522857142857143  2.015
-2.101007142857143  2.348
3.5054285714285713  14.662
0.4527  6.223
9.761464285714286  12.869
4.6179  5.337
11.059842857142856  5.568
2.4469714285714286  6.501
7.147485714285715  9.185
1.73555  1.861
-0.3866428571428572  7.291
3.0942928571428574  5.794
5.128807142857143  4.762
2.4865142857142857  5.699
1.220157142857143  5.587
3.6528642857142857  6.999
-0.9274357142857144  13.805
-0.10092857142857144  10.26
8.956092857142858  10.91
7.451457142857143  7.607
6.478364285714286  6.419
4.6264  7.968
-2.1822  0.906
4.5614857142857135  5.336
-2.0701714285714288  2.473
3.820014285714286  5.601
8.103214285714285  8.848
0.4856142857142857  9.171
16.60899285714286  11.263
0.3324214285714286  7.114
2.3615071428571426  5.804
13.119221428571429  13.888
8.586135714285714  10.517
-1.5466714285714285  1.681
0.12032857142857142  5.533
-1.241092857142857  1.826
3.635478571428571  5.079
0.7204357142857143  6.524
1.6594642857142856  2.138
3.574464285714286  3.499
4.008514285714286  5.787
-0.06978571428571428  2.212
4.921114285714286  6.927
1.3255357142857143  3.597
10.163242857142857  11.485
2.9368499999999997  9.847
-0.8355714285714286  7.361
8.929664285714287  9.39
14.823442857142858  11.577
8.767900000000001  4.774
3.7756999999999996  7.63
4.836557142857143  3.761
-1.8367642857142856  2.461
-2.1305285714285715  3.225
-0.8555285714285714  2.226
8.912535714285715  11.814
2.8234214285714287  2.844
8.052007142857143  14.274
9.278057142857143  10.343
3.642557142857143  6.839
6.162771428571428  9.647
7.637164285714285  9.769
5.787564285714286  4.429
6.221071428571429  4.923
3.387178571428571  6.043
-1.1503571428571429  1.521
1.2950071428571428  9.192
3.5449  7.57
-1.71095  2.057
3.3018214285714285  6.708
4.694735714285715  7.133
12.50595  6.29
4.627307142857143  5.554
1.6166285714285715  5.465
1.3494785714285713  3.786
-2.419135714285714  0.973
4.040571428571428  8.281
-0.8337785714285714  3.826
7.306664285714286  5.803
6.426128571428571  7.484
11.365214285714286  11.574
8.323464285714286  8.546
5.681964285714286  3.681
5.149328571428571  3.603
-3.135992857142857  0.67
4.884192857142858  7.087
10.748999999999999  9.652
1.2835642857142857  3.698
3.2072142857142856  5.072
10.356657142857143  5.171
8.978357142857144  12.147
3.889042857142857  7.208
10.55935  8.805
11.352485714285715  11.446
-1.989157142857143  2.841
-2.686714285714286  4.147
10.113364285714287  8.103
4.836728571428572  12.073
0.037621428571428576  13.142
-0.8921285714285714  1.771
-1.9213000000000002  2.955
5.5648928571428575  5.326
-1.293392857142857  3.884
7.103121428571429  7.29
10.521442857142857  9.86
-1.7468357142857143  7.111
1.0596642857142857  4.534
11.884035714285716  4.558
5.160578571428571  3.438
1.0353857142857144  6.796
1.103507142857143  5.569
-3.0964285714285715  0.866
10.862485714285715  11.84
5.802342857142857  8.075
-0.7649142857142857  2.491
8.25915  6.619
-0.09665  4.209
-1.0011285714285714  9.916
-0.014707142857142858  7.008
10.4182  6.958
1.4589857142857143  6.528
-0.6173071428571428  2.961
3.4858  5.957
5.90355  8.377
4.8416500000000005  6.409
-2.318978571428571  3.531
11.843414285714285  10.651
2.05735  5.475
7.0129785714285715  10.984
4.554564285714286  3.86
6.553728571428572  4.613
-2.7701642857142854  7.696
6.9744  5.18
4.517478571428572  5.93
2.0695928571428572  4.288
9.001114285714285  14.207
-0.27067142857142856  2.717
-1.534042857142857  2.39
6.834235714285715  13.594
10.589407142857143  8.07
-2.0475214285714287  9.583
16.82117142857143  6.292
7.353728571428571  8.004
6.5306428571428565  3.657
15.062771428571429  10.488
-2.9923785714285716  0.519
4.029164285714286  5.144
2.345142857142857  5.161
-1.57335  2.602
-3.100564285714286  0.823
5.792835714285714  13.652
1.3985642857142857  3.437
6.780121428571428  11.485
-1.1952214285714284  6.157
3.3245857142857145  6.072
9.801035714285714  4.504
-0.6204071428571428  1.464
14.175628571428572  5.283
-1.6475785714285713  5.475
-2.9598642857142856  1.905
6.301521428571428  13.775
2.0674142857142854  5.667
3.9807857142857137  5.651
-1.5365499999999999  2.182
5.1922  13.899
1.2570357142857145  6.668
3.4977785714285714  5.849
4.704207142857143  5.616
4.0798000000000005  3.328
17.31682142857143  6.282
6.0153357142857145  8.332
9.454535714285715  5.69
-2.8383714285714285  11.927
-1.6731571428571428  4.098
-1.6346285714285715  2.469
0.4608142857142857  6.07
4.8138571428571435  10.745
6.364107142857143  5.673
-1.243557142857143  1.802
9.737157142857143  13.374
6.155678571428571  7.117
5.490514285714286  4.148
0.34836428571428574  6.228
1.2587357142857143  2.932
-2.851492857142857  7.839
4.8709428571428575  7.345
-1.2608714285714284  6.645
-2.669985714285714  2.412
3.7973285714285714  7.762
1.1505785714285715  4.929
2.901207142857143  2.912
-1.322457142857143  1.549
-2.7678000000000003  6.564
10.85125  11.931
-2.6115785714285713  4.387
2.3042357142857144  7.717
-1.3750642857142856  3.3
-2.363342857142857  6.16
12.653107142857143  6.639
-2.1759285714285714  2.588
8.655685714285715  7.994
2.1982928571428575  8.113
11.707735714285715  9.822
6.028478571428571  7.138
11.259735714285714  13.853
2.705542857142857  5.662
10.966164285714285  7.595
2.180014285714286  2.881
-2.8835571428571427  4.891
9.392735714285713  7.731
-1.3798642857142858  1.285
4.698678571428572  8.875
2.6659714285714284  4.546
0.9138428571428572  5.191
9.9857  7.642
4.858535714285715  7.442
-0.7275928571428572  8.219
5.255314285714286  10.228
4.90525  3.784
2.685928571428571  6.977
-1.1575  6.64
5.577421428571429  6.818
1.0877428571428571  3.183
4.002728571428571  7.995
8.210392857142857  7.651
3.799442857142857  8.026
2.459692857142857  5.552
-3.1671642857142857  2.892
8.471914285714286  4.026
5.334207142857143  6.644
5.894  7.056
3.6537785714285715  3.362
-0.7793  6.879
0.7813785714285715  4.484
-1.8482214285714285  2.909
4.049428571428571  3.198
3.2029571428571426  11.165
-2.3821142857142856  3.295
8.711864285714286  12.319
7.633292857142858  7.563
1.6124857142857143  4.49
-0.35287857142857143  4.804
9.052057142857143  7.414
4.8452714285714285  9.462
4.971878571428571  6.933
3.3451785714285713  3.046
3.8166857142857142  7.849
5.7938214285714285  7.304
-2.141771428571429  5.357
12.963792857142858  6.656
8.434514285714286  9.199
3.5517857142857143  4.804
-2.1434571428571427  3.708
-1.8937285714285714  3.158
2.4684857142857144  2.475
-2.5643285714285713  4.49
3.1082785714285714  6.596
12.1051  11.632
6.378242857142856  4.27
9.672207142857141  9.003
-0.5894642857142858  7.846
2.921442857142857  4.264
-0.08798571428571428  5.644
5.815592857142857  14.226
-0.12855  2.158
2.349257142857143  3.118
-0.35254285714285716  4.791
-0.18405  8.41
10.448607142857144  7.805
-2.59825  8.029
10.306757142857142  7.575
8.069907142857144  12.849
10.678778571428571  9.881
6.284971428571429  7.922
8.894321428571429  10.834
7.9332071428571425  5.043
9.059621428571429  13.3
4.309628571428571  9.629
3.819357142857143  5.135
-0.038021428571428574  3.901
5.101914285714286  7.426
6.0431357142857145  5.412
15.150435714285715  8.783
2.6650857142857145  3.69
0.3145071428571429  5.319
3.233014285714286  6.975
20.10995714285714  12.426
7.2252285714285716  8.169
8.746385714285713  7.332
10.884607142857144  4.682
1.154057142857143  3.891
-2.701685714285714  1.566
0.9130857142857143  2.011
7.081135714285715  5.692
13.910599999999999  6.626
5.398135714285715  3.33
7.020485714285715  7.885
3.7321571428571425  6.789
8.618857142857143  11.381
5.207142857142857  8.127
2.2251357142857144  5.855
-0.38452142857142857  2.08
3.0699642857142857  8.059
1.1007428571428572  6.25
16.419757142857144  9.799
7.300485714285714  7.232
4.1754928571428565  7.624
11.231514285714287  8.361
8.068185714285715  8.356
-2.0662357142857144  0.784
-1.1533357142857144  7.736
6.557992857142858  4.501
4.539792857142857  5.084
-2.5946499999999997  4.61
-2.2714642857142855  3.289
-0.1302357142857143  3.736
-3.1302857142857143  2.404
-2.4775714285714288  4.659
-1.7749285714285714  1.439
4.875114285714285  7.764
-2.8886  2.871
-0.058135714285714284  5.763
0.6877785714285715  2.165
1.3319928571428572  3.257
-1.1611714285714285  13.214
1.3829  3.636
0.22979999999999998  2.773
-2.6840785714285715  12.507
0.9210285714285713  6.711
4.511842857142857  3.57
4.357185714285714  9.136
6.8023  6.411
3.073642857142857  9.529
2.827235714285714  3.77
-1.7246  13.987
0.9261785714285714  6.839
7.30535  7.423
-0.30558571428571424  6.738
6.352507142857143  5.158
0.4932857142857143  3.432
8.298328571428572  7.882
8.045071428571427  5.056
-0.13100714285714288  6.746
3.4081214285714285  9.188
7.889328571428572  8.304
10.446971428571429  4.614
3.0244714285714287  2.936
-1.1773357142857144  3.012
1.4279357142857143  4.358
3.287057142857143  8.502
13.119714285714286  13.03
1.9901428571428572  3.574
8.052707142857143  7.232
1.8242571428571428  4.017
-1.8119285714285713  3.48
0.3039428571428571  3.248
1.4470428571428573  8.674
16.433842857142857  13.207
2.2867142857142855  7.89
-0.8328928571428572  1.544
-1.3312142857142857  3.613
0.5950142857142857  3.192
-2.893335714285714  8.31
1.1818142857142857  3.069
-2.816207142857143  2.692
-1.089692857142857  4.148
-0.6011928571428572  7.114
3.8909571428571432  5.435
0.7019142857142857  6.31
6.829471428571428  13.182
-2.5618  3.92
10.502635714285713  8.377
14.464799999999999  11.436
9.85862142857143  10.999
6.932321428571428  5.858
-1.5978285714285714  7.205
-1.8556642857142858  2.731
6.855671428571428  7.46
5.361871428571429  5.836
0.36264285714285716  5.48
6.06415  8.396
-0.9071928571428571  6.303
3.482464285714286  4.27
-1.1234499999999998  8.195
7.2905999999999995  9.245
-3.0771214285714286  1.085
2.321742857142857  9.225
-1.391957142857143  3.663
0.24368571428571428  10.351
9.945835714285714  9.928
1.6544714285714286  7.75
-2.950792857142857  2.862
-0.9449357142857142  3.307
3.7977928571428574  14.387
3.6102  6.529
5.589285714285714  2.735
11.774071428571428  10.018
-2.895035714285714  10.786
-2.00555  9.44
5.715064285714286  9.715
-0.32672142857142855  3.945
-0.5889  6.899
4.612414285714286  5.261
1.5101142857142857  6.85
-1.2629714285714286  2.503
0.5789071428571428  3.887
4.4748  4.071
0.6557857142857143  5.348
-0.10389285714285715  4.574
14.307135714285714  9.743
11.1302  7.609
15.9459  5.821
1.271342857142857  3.579
3.262507142857143  11.658
-1.9326571428571429  2.134
5.1539142857142854  7.248
-1.9711142857142858  2.609
6.8953999999999995  7.671
5.383307142857143  9.046
-3.195407142857143  0.459
-0.07556428571428572  8.752
16.21082857142857  6.773
7.588892857142857  3.481
9.099435714285715  10.948
-2.9511785714285717  3.902
5.074192857142857  4.94
8.246828571428571  8.401
-2.974821428571429  5.403
4.0983214285714284  7.038
9.937957142857144  5.939
4.668471428571428  4.065
-1.8034  2.529
8.25135  8.511
12.940992857142858  7.375
9.042442857142857  5.931
2.07035  6.138
0.38252857142857144  7.245
1.4649071428571427  10.039
4.4066214285714285  2.671
-0.40322857142857144  6.445
0.5086928571428572  1.689
-1.3026357142857143  7.596
16.007814285714286  5.771
6.505842857142857  14.43
0.7058214285714286  6.376
-3.0104928571428573  1.018
9.264600000000002  12.674
12.251992857142858  7.826
-1.5623357142857144  1.316
0.9617142857142856  7.06
-0.009821428571428571  7.007
3.8892  3.485
0.7032071428571428  5.446
3.5156357142857146  6.635
15.280607142857141  3.626
11.912371428571428  9.735
1.3384999999999998  5.96
9.738014285714286  8.274
3.88695  5.496
5.782971428571429  3.672
-0.7988785714285714  2.369
-0.33544285714285715  1.797
10.45657142857143  7.779
2.1976785714285714  3.734
-0.36142857142857143  5.397
0.8560714285714285  3.278
15.08275  7.686
13.205421428571428  7.475
-1.2269571428571429  2.243
8.39145  8.355
4.928192857142857  12.433
-0.40272857142857144  6.613
10.926492857142858  8.673
12.265314285714286  8.754
7.072964285714286  5.926
0.04383571428571428  2.131
13.862350000000001  7.341
-2.528657142857143  8.181
3.6523357142857145  4.405
3.1659571428571427  2.708
2.929757142857143  2.563
4.264028571428572  7.017
3.943378571428571  5.996
-2.8438071428571425  2.803
-2.095907142857143  7.061
0.3069071428571428  11.435
-0.022842857142857144  6.729
2.2219142857142855  3.368
6.072735714285714  3.129
-1.835964285714286  5.448
8.832585714285713  4.677
-1.9489357142857142  2.23
13.415557142857145  7.612
8.09305  6.181
-1.7746071428571428  8.017
5.636585714285714  8.634
-1.9393071428571427  1.286
2.642242857142857  7.118
6.530321428571429  8.3
-1.1007571428571428  1.649
-1.7393285714285713  4.062
2.8530642857142854  10.569
6.208728571428571  10.135
9.87967857142857  6.088
3.83785  3.412
9.545378571428571  7.057
-0.9199357142857143  2.958
5.43425  14.563
-2.2890142857142854  13.946
1.2294785714285714  2.912
2.056992857142857  9.107
0.4431785714285714  4.353
3.1195857142857144  4.121
1.2859785714285714  2.016
-1.9256714285714285  2.385
8.726085714285714  7.511
-2.5782857142857143  0.78
1.0777999999999999  2.606
-2.064492857142857  1.994
3.860707142857143  2.381
9.769892857142858  11.397
-0.5506714285714285  6.419
1.5081785714285716  7.945
-1.7392928571428572  3.75
-1.7102142857142857  2.491
1.509957142857143  3.138
2.37025  2.937
4.2923285714285715  4.088
13.875014285714286  5.62
-1.2070285714285716  3.1
0.9286785714285714  2.512
5.3914357142857146  6.284
-0.4283642857142857  3.086
14.680407142857144  13.056
2.3258142857142854  12.82
5.518514285714286  5.894
2.3963428571428573  8.307
4.79845  7.115
-1.835392857142857  1.981
6.060957142857143  9.187
4.354678571428571  7.53
-1.1888642857142857  2.944
0.35932142857142857  13.446
13.803892857142857  9.162
6.738835714285714  9.518
12.276364285714285  5.717
2.1724857142857146  7.049
4.400335714285714  2.732
5.180085714285714  7.196
-2.1570142857142858  2.922
12.4621  10.115
5.596785714285714  13.952
-2.794107142857143  2.485
-1.9575928571428571  2.797
15.881742857142857  8.004
1.8531785714285713  3.687
6.870757142857142  3.721
0.49902857142857143  6.75
-2.2879428571428573  1.541
8.38472142857143  12.263
3.3265  6.487
7.822178571428571  7.504
6.280521428571428  4.908
1.8654071428571428  8.179
0.7595  11.371
2.4183857142857144  9.074
-1.2176285714285713  3.989
6.5335857142857146  7.365
8.881485714285713  7.153
0.4196642857142857  6.294
-0.011728571428571428  5.454
-2.093914285714286  2.525
-0.5265142857142857  7.433
4.7287357142857145  2.826
2.093307142857143  6.568
1.8710357142857141  7.676
1.7788857142857144  9.069
-0.0056357142857142856  8.739
10.512292857142857  6.727
9.860492857142857  9.063
-0.6162142857142857  7.028
3.3603071428571427  3.235
-1.0180285714285715  1.875
3.038842857142857  7.505
1.0711000000000002  2.776
2.652542857142857  8.963
14.917135714285713  6.428
2.274257142857143  4.111
5.150371428571429  9.38
2.1947428571428573  3.49
-2.1025  2.49
-1.9263285714285712  1.352
9.789035714285713  5.641
-1.4206714285714286  1.379
8.449864285714286  5.172
3.064142857142857  4.968
2.53075  5.278
17.869799999999998  8.329
0.3440714285714286  3.006
4.683657142857143  4.255
-2.219157142857143  13.872
3.0226428571428574  6.858
-2.6440785714285715  7.772
-1.7627142857142857  1.884
0.08150714285714285  6.033
6.552278571428571  7.267
-2.264657142857143  9.131
4.7107214285714285  7.096
9.12655  8.538
-2.25445  16.009
-1.7317714285714285  1.288
-2.789835714285714  2.178
-0.10417857142857144  7.486
8.188500000000001  4.719
1.5469785714285713  8.959
2.183392857142857  8.187
5.155785714285714  7.256
7.779678571428572  7.737
2.8908714285714283  8.391
12.226321428571428  6.438
7.903892857142858  5.38
-2.175242857142857  4.391
3.304064285714286  8.013
2.8407642857142856  6.694
11.750207142857143  7.456
-0.22927857142857141  6.752
6.896092857142857  7.544
1.6139571428571429  11.116
1.783842857142857  3.651
-0.28869285714285714  2.469
7.338521428571429  8.509
-1.8777428571428572  6.907
7.436342857142857  9.835
6.868592857142857  10.175
2.8804499999999997  4.136
3.9744357142857147  8.843
5.850442857142857  12.172
5.095914285714286  7.5
0.9239928571428572  7.408
0.4298571428571429  8.912
5.3747  8.062
10.549492857142857  8.199
5.312250000000001  8.458
7.6431000000000004  11.197
9.530342857142857  12.98
6.006985714285714  4.779
-2.7491642857142855  2.639
4.181078571428571  6.825
2.2710785714285717  3.562
6.087078571428572  4.551
13.785914285714286  8.535
6.775778571428572  7.318
0.41875  3.422
-0.8724714285714286  2.34
5.880357142857143  4.038
-2.915692857142857  1.426
3.234507142857143  5.417
6.46905  12.944
6.6632  13.221
-2.9386428571428573  6.239
-0.3971142857142857  2.498
6.721592857142857  9.176
1.2914785714285713  9.002
-2.0975142857142854  6.72
18.725714285714286  11.672
1.9338642857142856  8.253
3.180842857142857  4.255
0.16456428571428572  2.779
5.439757142857143  3.813
7.4780428571428565  7.674
1.7273928571428572  8.06
9.62372857142857  8.162
9.09707857142857  7.827
-0.6484857142857142  8.548
-2.0528714285714287  7.856
9.994764285714286  7.331
1.4560928571428573  7.315
0.00765  6.39
0.1610785714285714  4.012
14.191407142857143  6.801
0.051564285714285715  6.148
-1.3499357142857145  3.788
0.35696428571428573  6.581
2.750164285714286  2.981
-0.8908642857142858  1.888
11.6807  6.852
0.9059857142857143  4.15
12.1629  5.366
-3.1843357142857145  0.458
5.236235714285714  9.604
13.377778571428571  9.32
-1.1270428571428572  2.324
1.1903285714285714  7.781
14.458035714285714  6.163
0.40965714285714283  4.469
-2.369442857142857  1.603
5.098228571428571  13.563
0.8609642857142857  1.967
0.37410000000000004  6.701
15.784271428571428  8.821
-0.6401571428571429  2.541
12.767278571428571  7.619
0.38257857142857143  3.104
-1.035307142857143  8.045
-0.9144285714285715  3.71
3.208085714285714  2.416
4.329078571428572  8.804
3.640657142857143  6.065
0.9118428571428572  4.05
3.3171142857142857  5.23
-1.770642857142857  2.045
3.8535285714285714  7.279
10.741014285714286  7.196
4.841257142857143  7.68
-2.1936999999999998  2.435
1.0196214285714287  2.342
2.246585714285714  8.447
-0.2505857142857143  2.931
0.9897714285714286  14.619
3.2506857142857144  4.027
-1.2725571428571427  2.076
-0.40885714285714286  1.737
0.8648571428571429  6.535
11.998171428571428  10.792
11.330078571428572  8.492
-0.5669285714285714  4.693
-1.5878142857142858  4.246
-0.7396071428571429  2.321
-1.5785142857142855  4.498
4.3501  7.691
0.65145  5.033
5.107328571428571  8.957
-0.17491428571428572  4.695
1.7810928571428573  4.545
5.745228571428571  7.972
8.997542857142857  14.159
1.1279428571428571  7.317
0.9670214285714286  7.257
6.687135714285714  7.362
0.2998142857142857  6.712
-1.925385714285714  1.896
-0.8240642857142857  6.016
10.952921428571429  9.757
1.0335857142857143  7.175
7.089642857142857  3.107
5.178228571428572  2.923
8.3526  4.496
-0.8934785714285715  6.342
8.473142857142857  5.182
6.140785714285714  7.949
-0.16294999999999998  6.428
-0.09227857142857143  6.671
8.846892857142857  5.237
1.0398500000000002  9.813
5.2828357142857145  5.464
1.1533071428571429  3.326
2.8656857142857146  3.382
-2.656657142857143  7.777
-1.279842857142857  5.694
3.7196571428571423  3.38
4.7420928571428576  4.124
5.6003428571428575  5.536
-1.9496928571428571  3.62
1.9214142857142857  7.352
14.353864285714286  10.907
1.4911857142857141  7.5
-0.20750000000000002  5.986
15.173721428571428  8.632
-1.5282285714285715  4.97
-0.20115000000000002  2.509
8.0813  11.595
-2.2931857142857144  2.628
10.811100000000001  10.088
2.196092857142857  6.909
6.3430357142857146  8.983
2.7179142857142855  8.904
17.3478  9.417
13.923121428571429  8.779
-2.9851  2.858
-1.498592857142857  1.813
-2.1633285714285715  5.883
1.0425642857142858  3.524
4.125035714285715  7.132
1.7440642857142858  13.92
8.698792857142857  5.141
2.04425  5.256
1.7921857142857143  12.867
0.8556357142857143  5.829
9.356492857142857  8.4
-0.28052857142857146  3.152
1.1825  10.592
19.240435714285713  8.737
6.869957142857142  6.418
6.296564285714286  5.798
17.21464285714286  5.411
20.164  13.067
5.925678571428572  6.445
2.858342857142857  3.198
3.4760642857142856  7.278
0.5693  3.703
7.136521428571429  7.344
0.6641071428571428  2.463
-2.9815428571428573  2.728
2.9384428571428574  7.423
-2.1432214285714286  2.797
2.4268857142857145  5.555
8.420085714285714  7.45
8.282278571428572  9.416
3.651585714285714  2.858
-0.37539285714285714  7.273
4.486878571428572  5.865
5.744085714285714  5.444
8.740228571428572  4.935
9.418214285714285  9.688
3.478964285714286  7.378
0.011271428571428571  2.367
6.871914285714285  11.226
1.47645  3.986
0.6795642857142857  2.636
-1.147492857142857  2.868
5.0361071428571424  7.624
8.2499  3.894
8.280464285714286  8.42
-0.07545714285714286  4.062
6.783828571428572  3.623
-2.3913285714285712  5.661
8.155042857142856  4.851
11.29275  7.872
5.1490285714285715  3.018
3.1175714285714284  7.393
2.0807785714285716  14.045
3.7061142857142855  5.213
-1.1204928571428572  2.508
-3.198942857142857  0.571
2.4415642857142856  7.973
7.660335714285713  11.034
3.910564285714286  3.696
-1.3710214285714286  3.259
11.26432142857143  9.244
-0.17060714285714287  6.264
0.3509  3.415
-2.617778571428571  2.268
1.2460428571428572  5.626
7.760207142857143  7.92
4.2839857142857145  9.495
3.0630714285714284  3.354
2.256357142857143  4.002
3.5747357142857146  3.018
-0.3186357142857143  6.95
3.3642142857142856  6.165
6.424742857142857  4.927
5.934835714285714  7.615
-2.9599928571428573  14.052
4.70225  6.413
0.016592857142857142  9.626
-1.0408642857142858  1.209
1.6801071428571428  7.931
3.3501857142857143  6.039
9.805878571428572  3.918
-3.0174499999999997  7.534
6.0650571428571425  6.566
2.9351857142857143  5.061
12.166464285714286  11.135
4.037442857142857  4.939
3.0676642857142857  3.645
4.567935714285714  4.217
1.1398857142857144  4.933
6.472564285714285  4.659
0.3784285714285714  11.716
-2.5694  13.851
4.6373428571428565  11.257
0.37364285714285717  6.743
1.8342  5.665
10.551421428571429  8.166
-1.7907214285714286  1.615
-0.5222785714285715  6.735
-2.561857142857143  6.247
-0.5016785714285714  4.681
13.518671428571428  10.633
-1.3788642857142857  3.021
1.7046571428571429  3.471
9.180485714285714  8.34
-2.9167214285714285  2.554
17.876785714285713  10.136
4.698307142857143  4.096
2.914357142857143  2.886
9.099814285714285  8.977
-2.583  2.766
3.3073214285714285  3.161
7.024007142857143  5.607
1.4203857142857144  3.087
6.056935714285714  13.261
-0.6648285714285714  2.563
-2.9792  1.527
2.90355  5.854
2.5983714285714283  7.223
-0.2558071428571429  8.515
0.5256785714285714  10.676
7.871878571428572  7.151
8.118285714285713  5.803
4.822078571428571  5.561
-2.777707142857143  1.098
-2.2943857142857143  14.312
-2.607857142857143  4.755
7.698785714285714  3.787
5.432057142857143  12.552
12.146614285714286  7.351
5.7685642857142865  5.923
-1.7501785714285714  5.177
-0.7312857142857142  2.578
-0.7688142857142857  7.322
-1.4760285714285715  1.291
3.7726714285714285  10.459
-1.6193642857142858  2.885
4.669464285714286  3.77
-2.1971714285714286  1.517
1.6563285714285714  6.577
13.281735714285714  5.048
-0.5076142857142857  8.713
4.8338214285714285  5.975
0.9537142857142857  8.879
3.467178571428571  12.366
-2.1340714285714286  5.723
11.52997857142857  10.542
3.40415  9.776
9.014814285714285  11.219
-1.1536214285714286  7.437
2.9946214285714285  5.772
5.168128571428571  5.63
-1.3700785714285715  2.866
-1.6976714285714287  2.589
6.458114285714285  11.996
-0.3426071428571429  2.79
3.2405500000000003  2.785
-2.78765  7.307
-0.7667928571428572  2.944
10.381178571428572  5.442
2.794907142857143  3.542
5.0159142857142855  7.421
-0.6907071428571429  9.297
-1.4581642857142858  2.37
28.220285714285716  13.016
7.699878571428571  6.383
7.113764285714286  10.368
5.376892857142857  10.129
-0.4908  7.335
12.739814285714287  10.356
8.191878571428571  11.679
7.633642857142857  5.825
-2.793907142857143  1.356
5.870321428571429  4.857
4.281664285714285  10.023
3.0093785714285715  3.229
2.164764285714286  6.653
1.1117000000000001  2.832
6.473164285714286  8.339
-3.0627857142857144  2.349
5.842557142857142  10.356
7.4927  8.176
5.553999999999999  4.796
-1.7282285714285714  6.783
-0.2990357142857143  2.49
10.039542857142857  12.271
3.2457857142857143  9.423
1.7088928571428572  3.178
0.61035  2.85
-0.5453571428571428  3.51
8.904142857142856  10.01
0.9289785714285713  1.951
11.40325  7.058
13.969235714285714  8.855
0.9606357142857144  6.675
-1.7143071428571428  1.51
0.5507642857142857  4.777
-2.7439142857142858  2.713
-2.9875357142857144  0.775
4.005442857142857  15.751
2.7016  7.002
-2.891435714285714  2.438
-1.2805071428571428  2.621
-0.34672142857142857  6.798
-2.8  7.967
3.2496500000000004  6.771
-3.064357142857143  8.82
-0.7564785714285714  13.407
5.05435  7.107
2.8372499999999996  6.019
3.680835714285714  6.683
-0.36441428571428575  13.864
-2.6039142857142856  7.307
3.0108357142857143  10.238
6.654414285714286  8.246
7.3854  9.059
4.119807142857143  9.478
3.0570357142857145  2.983
-0.32245  2.92
5.312035714285714  9.224
3.169578571428571  10.126
1.9524214285714285  8.214
-1.9071714285714287  2.713
20.391428571428573  8.263
8.626199999999999  5.571
3.9518500000000003  3.135
-1.510757142857143  9.433
8.058107142857143  5.404
7.1958  7.71
2.7883285714285715  2.287
-2.9126  2.909
-1.0954214285714285  3.675
6.245028571428572  7.749
7.074942857142857  9.953
-0.4450071428571429  6.04
-2.564607142857143  5.322
3.805842857142857  2.522
-0.9318571428571429  3.101
-2.5139428571428573  2.992
4.101942857142857  4.339
7.109942857142857  5.125
6.222478571428572  4.798
16.80562857142857  9.921
7.821178571428571  10.576
8.388521428571428  5.605
3.8603285714285716  3.312
1.5137428571428573  2.139
3.666592857142857  6.777
2.6709214285714284  7.521
2.244  6.207
-1.7415714285714285  2.462
8.787842857142858  8.046
4.783042857142857  5.446
10.2529  12.99
3.1447714285714286  9.15
14.849264285714286  8.025
4.141735714285714  9.251
-1.6706571428571428  1.882
5.94025  8.982
4.514728571428572  13.876
-1.0533428571428571  2.864
-2.7285  1.711
1.8650999999999998  6.321
3.978671428571429  4.772
8.555107142857143  6.171
7.573385714285713  13.962
11.94442142857143  11.271
16.800707142857146  12.257
-2.992814285714286  3.867
0.7930785714285715  5.449
18.863678571428572  7.139
7.281978571428572  9.668
-0.9636142857142858  2.152
4.731871428571428  12.237
-1.9439214285714286  5.057
4.644171428571428  5.376
1.6713428571428572  5.445
-3.138792857142857  4.97
9.031985714285716  11.557
3.9156500000000003  7.418
10.645021428571429  8.624
6.690878571428571  5.362
0.7785642857142857  6.208
-0.20572142857142856  4.322
-1.3584714285714286  7.267
17.744142857142855  8.16
-2.9032785714285714  8.573
8.420328571428572  9.484
-2.1038642857142857  12.537
16.03412857142857  14.007
1.4497785714285714  7.937
7.268385714285714  3.397
6.448364285714286  10.275
-2.762407142857143  3.254
