# Supplementary material for: Single-chain dimers from de novo immunoglobulins as robust scaffolds for multiple binding loops
Source: Nat Commun. 2023 Sep 23;14:5939. doi: 10.1038/s41467-023-41717-5 (PMC10517939; doi:10.1038/s41467-023-41717-5)
Supplement: Supplementary file 6 — Source data [file 41467_2023_41717_MOESM6_ESM.zip › SuppFig8_scIgFFf.txt]

2.8147928571428573  6.972
14.981499999999999  10.103
2.3760142857142856  5.066
3.2098714285714287  4.544
-2.7575714285714286  0.965
2.1112214285714286  4.852
-2.6327714285714285  1.367
0.14542857142857143  2.444
0.20405714285714285  4.368
-2.9736714285714285  4.242
-1.6535  3.799
-2.859307142857143  2.454
-2.9844785714285713  4.716
5.891664285714286  11.295
3.2049214285714287  10.691
-1.9413714285714283  3.435
-1.9008500000000002  2.46
11.430085714285715  7.22
1.0860285714285716  6.7
-0.31335  3.615
13.494614285714286  9.997
5.829657142857143  6.127
2.52925  8.149
6.398264285714285  8.897
-1.4019785714285713  6.252
3.8669285714285713  6.965
0.7222571428571428  3.339
-0.5634785714285714  8.938
5.698585714285715  5.408
2.471128571428572  5.026
0.5784285714285714  6.898
3.8324999999999996  6.548
2.8637571428571427  3.342
2.0043285714285712  3.101
2.7098214285714284  5.277
3.763964285714286  6.401
11.805657142857143  7.896
0.9577357142857142  2.858
5.337328571428571  6.591
8.895635714285714  10.458
8.846585714285714  6.629
6.556885714285714  9.879
8.963778571428572  9.546
8.779121428571429  10.678
4.964857142857143  6.326
14.748242857142856  7.543
8.538742857142857  7.48
7.9617571428571425  7.961
3.164692857142857  4.735
3.9031642857142854  8.812
0.7114785714285714  3.102
5.500385714285714  12.007
1.4941857142857142  7.271
2.4291785714285714  3.289
2.955685714285714  12.46
-2.932835714285714  3.739
2.9285785714285715  6.783
-0.6102285714285715  5.383
4.3623642857142855  4.85
5.867385714285714  9.079
-2.5373785714285715  4.657
2.768328571428571  9.892
-1.442107142857143  1.734
0.7230642857142857  5.467
3.5541857142857145  6.782
0.6842928571428571  2.965
4.552971428571429  5.398
3.567064285714286  4.403
7.047242857142858  7.412
2.7072928571428574  7.809
2.22685  6.397
2.5387214285714284  5.099
-1.788107142857143  4.465
15.202307142857142  9.309
2.1092071428571426  5.456
-0.25815714285714286  5.217
-1.8807500000000001  6.344
6.716621428571429  12.02
-1.8395142857142857  3.093
-0.32262142857142856  2.133
4.8560428571428575  7.397
-2.847264285714286  4.473
-0.6572357142857144  2.237
7.8231714285714276  6.474
12.0322  7.35
-2.5896285714285714  1.121
1.7613285714285716  2.981
2.904842857142857  6.575
8.634607142857144  7.818
10.623821428571429  10.827
6.837342857142857  7.417
5.643935714285714  9.119
17.3884  9.649
0.24147857142857143  2.234
2.5901071428571427  5.109
3.574307142857143  9.134
5.893307142857143  5.468
-2.6879285714285714  4.095
8.246649999999999  7.996
2.759  4.838
2.5333642857142857  3.029
11.576407142857143  10.605
4.2124500000000005  7.836
5.3990285714285715  13.686
-0.5106714285714286  1.604
7.560671428571428  8.473
3.4693214285714284  6.451
5.76445  3.86
6.978957142857142  3.352
-1.918542857142857  4.603
-0.6076928571428571  5.176
3.081307142857143  6.237
9.724207142857143  4.91
-1.3516142857142857  5.808
-1.4643000000000002  4.14
12.295328571428572  9.246
4.545685714285714  5.253
3.313857142857143  9.649
9.081664285714286  7.315
-0.8616714285714285  4.699
5.4310857142857145  7.794
-2.9067714285714286  6.013
4.305499999999999  5.381
7.178342857142857  9.095
5.394264285714286  6.563
0.01777857142857143  7.682
-2.9736499999999997  4.765
-0.8338428571428571  5.157
-1.8897928571428573  6.814
7.219135714285714  11.122
3.5954714285714284  6.976
0.5828071428571429  4.077
3.5064357142857143  7.682
3.0244857142857144  7.249
-2.7911928571428573  5.038
-1.8888714285714285  1.349
2.94935  6.432
8.680785714285713  9.629
2.3978214285714285  3.829
12.448592857142858  10.533
1.6842785714285715  4.731
7.347692857142857  8.915
2.790692857142857  5.744
6.674671428571428  5.329
2.9286785714285712  5.071
2.2502785714285714  7.073
-2.1714142857142855  1.292
-2.9354428571428572  4.02
6.281435714285714  12.462
4.500871428571428  5.649
2.160735714285714  7.387
1.7160142857142857  5.141
-0.06417142857142857  2.974
-2.225635714285714  5.091
-1.3097357142857142  4.894
-1.5738785714285715  5.139
5.1169714285714285  7.28
1.3696857142857144  7.935
4.833264285714286  6.876
3.397535714285714  4.762
8.507685714285714  6.565
7.737985714285714  4.521
5.966778571428572  14.386
3.8940642857142858  5.711
4.230507142857142  4.291
0.08451428571428572  2.184
-2.0543357142857146  4.391
4.199907142857143  8.867
0.9838714285714285  6.487
5.185892857142857  7.487
3.4720642857142856  4.79
4.339392857142857  6.81
4.057764285714286  6.947
5.123121428571428  5.472
-0.1835142857142857  3.249
3.4077785714285715  9.152
3.9472785714285714  5.623
-0.2564714285714286  4.811
3.8959642857142853  3.519
3.0515142857142856  5.088
4.17965  5.626
6.111064285714286  9.476
8.338007142857142  10.85
-2.4775785714285714  4.826
-2.257435714285714  1.091
3.325207142857143  7.287
-3.00735  4.416
9.655978571428571  6.921
10.384442857142856  7.635
9.4755  7.055
-0.43584285714285714  2.691
-2.0040285714285715  3.626
8.415892857142856  14.037
10.617235714285714  9.081
-2.577942857142857  5.74
1.4288642857142857  3.321
-0.8007928571428572  2.117
-0.17544285714285715  14.894
-0.39934285714285717  5.098
11.743392857142858  11.49
3.974107142857143  4.983
-0.9674785714285714  5.902
3.5950214285714286  6.336
5.376171428571428  5.465
8.079507142857144  5.899
-1.7003357142857143  5.577
9.197142857142856  11.532
-0.9463357142857143  9.333
-0.7415571428571428  2.861
0.5524428571428571  6.263
3.7188999999999997  6.643
-0.6438285714285714  2.812
6.9208428571428575  7.283
2.85575  10.166
-1.0060857142857142  9.597
9.663435714285715  10.236
-0.9696857142857143  3.571
4.7252  5.884
13.041142857142857  12.142
8.655585714285714  3.478
1.1900428571428572  5.625
2.341707142857143  5.224
4.989471428571428  5.03
6.6908142857142865  5.419
7.30575  6.452
-1.2425357142857143  4.155
-1.7916571428571428  7.405
4.595235714285714  7.894
-1.0811714285714287  4.946
-0.004478571428571429  6.02
6.036407142857143  5.889
6.123807142857142  5.995
1.138942857142857  4.437
-2.1161285714285714  7.548
1.8086  6.621
2.1067428571428573  6.341
7.2656  10.739
0.5289357142857143  6.232
0.05397857142857143  6.745
12.148735714285715  7.776
8.431421428571428  9.905
-2.7420142857142857  1.059
1.6316571428571427  6.819
4.230264285714285  7.382
15.25082857142857  10.06
5.441228571428572  7.98
-3.191064285714286  4.768
-1.4443214285714288  4.41
8.443114285714286  5.694
5.7984857142857145  6.538
10.076992857142857  10.991
2.640914285714286  5.243
7.693371428571428  4.96
-0.6919500000000001  2.685
-1.1664285714285716  2.614
10.722921428571428  6.315
-1.312007142857143  3.039
-1.8799499999999998  6.075
4.116592857142857  5.02
12.125642857142857  8.508
-0.5806428571428572  2.066
-2.9296571428571427  4.759
-2.0764  4.327
8.25217142857143  8.343
-0.3885857142857143  3.962
2.9792785714285714  4.171
13.631835714285716  8.791
5.666978571428571  11.156
-1.0108142857142859  2.101
10.311064285714286  10.139
1.8317428571428573  4.779
1.5945214285714286  7.291
5.894557142857143  6.195
9.713935714285714  7.784
-2.5185357142857145  4.018
7.126514285714285  10.25
1.4720857142857144  6.162
-1.838992857142857  2.468
13.595671428571428  6.096
5.506907142857143  2.822
1.1447857142857143  8.661
-2.207757142857143  5.92
5.175885714285714  9.75
1.6958  4.058
8.13425  10.596
3.464442857142857  5.112
4.769514285714285  6.38
6.961392857142857  6.258
-1.9705785714285713  8.054
4.469314285714286  11.95
4.423628571428571  6.276
-1.5601714285714285  2.87
-0.050942857142857144  3.011
4.713035714285715  11.45
0.09123571428571428  2.153
3.5611142857142855  7.346
3.462414285714286  5.466
-0.5163785714285715  2.846
-2.8323428571428573  3.351
0.2759642857142857  6.687
9.778735714285714  14.138
10.251042857142856  5.797
-2.35485  1.638
27.09835  6.445
0.9286642857142857  5.494
9.437007142857142  5.862
3.177014285714286  9.099
9.996649999999999  9.049
6.469214285714286  7.919
15.156071428571428  11.146
3.919785714285714  6.835
9.262142857142857  3.605
-0.5188499999999999  5.062
2.2717214285714284  4.296
2.5367142857142855  8.574
5.042735714285714  7.445
3.2994857142857144  10.776
14.657264285714284  13.118
6.550807142857143  6.524
-1.75835  4.766
2.245257142857143  2.324
11.106014285714286  9.024
-2.4353285714285717  5.17
-3.0306214285714286  3.975
0.37655  4.894
0.23741428571428572  3.065
2.0614  6.265
-0.7271928571428572  6.543
1.4131642857142857  5.598
13.568221428571428  5.805
-2.0433857142857144  2.209
3.017207142857143  4.213
9.485842857142858  5.537
-0.0569  4.137
6.505071428571429  12.635
0.22499285714285713  7.772
3.9292428571428575  10.248
2.0788428571428574  8.312
12.25302142857143  10.94
6.069642857142857  6.59
5.2348  4.759
-0.4864857142857143  2.136
10.10757857142857  6.349
-1.2410285714285714  1.291
2.5990214285714286  6.71
-0.7143428571428571  2.988
-2.3408428571428574  4.899
9.012278571428572  9.37
8.479800000000001  6.466
9.553057142857144  6.117
-2.5781857142857145  4.814
-0.11266428571428572  4.889
2.249028571428571  13.183
9.51455  14.645
11.216614285714286  12.582
10.799392857142857  10.729
0.5702714285714285  9.093
5.604642857142857  6.476
5.186814285714286  6.728
-2.842971428571429  1.19
-2.9512  2.095
-2.454557142857143  1.286
-1.8883357142857145  5.16
2.0457857142857145  4.456
5.322078571428571  4.268
-0.8232357142857143  3.491
0.5008428571428571  3.013
11.983028571428571  12.807
2.9522571428571425  7.113
9.50595  8.587
-2.172471428571429  6.499
2.4290357142857144  3.21
4.194057142857143  10.092
6.415035714285715  7.096
4.583271428571429  5.686
9.212200000000001  5.433
2.8640857142857143  5.289
-0.8993214285714286  5.068
-2.320307142857143  6.255
3.217635714285714  5.868
5.532628571428571  6.266
-2.924242857142857  1.438
1.5593285714285716  6.223
7.714807142857143  8.468
0.9290142857142858  5.908
-0.8778214285714285  6.119
-0.5401  3.362
7.417592857142857  6.096
-1.53535  5.988
1.6736857142857142  5.26
8.507714285714286  5.344
4.528585714285714  5.552
3.673285714285714  4.051
13.044257142857143  8.468
-1.774657142857143  3.966
3.5928999999999998  7.05
-2.3165  4.758
-1.6903714285714284  2.914
-2.8974214285714286  2.488
8.032157142857143  7.483
-1.84245  3.714
2.7231642857142857  6.776
1.2081071428571428  9.454
4.698592857142857  7.866
13.789514285714285  10.133
8.440057142857142  7.375
-2.2147285714285716  4.588
8.316364285714286  7.445
13.830678571428573  6.869
10.393464285714286  8.668
4.175142857142857  3.565
12.03872142857143  9.918
4.233028571428572  6.679
5.178771428571428  4.679
5.973207142857143  8.465
8.592007142857144  9.409
3.1573571428571428  2.192
6.264928571428571  8.482
2.279642857142857  5.14
1.7334642857142857  5.942
2.363807142857143  8.281
4.566878571428572  10.353
3.7045785714285713  4.585
9.422242857142857  5.951
-1.9994285714285716  2.592
8.270414285714285  6.496
6.062257142857143  12.895
-1.14225  7.089
-2.264992857142857  4.837
-2.5904857142857143  5.815
4.417114285714286  9.289
10.369592857142857  8.442
-0.6544857142857143  5.384
6.898871428571429  13.097
-2.1944857142857144  10.01
7.465771428571429  6.256
8.690621428571427  8.733
5.187878571428572  10.826
-2.887457142857143  5.577
3.829478571428571  5.632
3.33705  9.959
3.5370714285714286  7.054
-2.8290214285714286  4.985
3.1292857142857144  4.445
-0.2663714285714286  5.231
7.512200000000001  7.44
3.965114285714286  4.081
7.624928571428572  11.105
-0.3477142857142857  5.768
2.0186928571428573  2.383
3.8704071428571427  6.886
-1.5002071428571429  2.207
6.388171428571429  5.476
3.8364285714285717  11.77
-1.455042857142857  1.487
-2.8689214285714284  4.714
4.730735714285714  5.347
9.404042857142857  8.854
11.62365  10.904
0.5799428571428571  4.296
-1.2475642857142857  7.125
5.865221428571428  7.335
9.501564285714286  10.501
4.441414285714286  5.419
17.10024285714286  14.02
-2.8636285714285714  5.897
1.8711214285714286  3.184
3.5772928571428575  11.292
-3.0712357142857143  1.391
-1.2732642857142857  5.784
-0.21823571428571428  4.394
-2.7136785714285714  1.13
0.07943571428571429  9.664
4.322478571428571  11.187
5.032335714285715  5.443
-2.390107142857143  5.973
17.22502857142857  7.75
-2.590642857142857  0.721
7.98145  6.214
6.614814285714285  5.365
0.4272285714285714  3.022
3.2331357142857144  7.004
-0.8615142857142857  7.118
0.9977642857142858  5.487
11.16087857142857  6.754
4.4814  11.806
7.7174499999999995  8.083
8.341042857142858  9.054
13.866178571428572  7.659
2.2125785714285717  6.103
3.7729  8.734
0.9440785714285713  5.849
3.7466071428571426  5.749
0.6391857142857144  5.519
6.092378571428571  12.083
7.837507142857143  5.39
0.3737357142857143  5.691
-0.6961714285714286  5.601
-1.7309071428571428  4.174
-0.06661428571428572  10.503
8.271592857142856  9.428
-1.2988857142857142  6.931
6.573049999999999  9.051
-1.5808071428571429  3.417
2.8459285714285714  8.183
-1.2918  5.023
7.923342857142857  11.496
7.832071428571429  10.012
1.3533357142857143  5.926
5.982857142857143  12.108
3.4810142857142856  5.592
0.55835  6.774
-0.37698571428571426  3.355
2.850557142857143  10.546
12.103592857142857  6.754
6.753492857142858  12.559
14.53967142857143  8.121
1.35805  4.359
5.637821428571428  4.298
10.382892857142858  9.51
9.374557142857144  6.99
4.61765  5.926
3.4598714285714287  4.106
0.7074428571428572  5.537
7.701071428571429  5.266
3.7923071428571427  3.729
6.441664285714285  9.379
14.431542857142857  6.718
-2.436785714285714  6.578
3.41735  5.957
5.283707142857144  4.17
9.020992857142858  7.183
-2.2355785714285714  5.128
8.769464285714285  7.521
4.844685714285714  4.77
8.497642857142857  5.721
-0.6816285714285714  1.746
9.776392857142858  7.5
2.6660500000000003  6.159
-2.6448571428571426  1.153
2.7285214285714283  13.146
0.5315642857142857  6.811
11.550735714285715  6.698
-0.6823928571428571  8.751
0.7296428571428571  4.816
1.8044285714285715  4.932
8.328035714285713  7.498
5.105178571428572  7.584
-1.8474642857142856  5.798
-2.4743857142857144  2.441
1.6860714285714287  5.668
5.169821428571429  6.608
9.250271428571429  12.381
11.417171428571429  13.485
-1.0639642857142857  4.841
-0.04707142857142857  4.902
-1.740557142857143  4.817
8.402264285714287  9.034
-0.64025  1.808
2.0667285714285715  8.688
5.061542857142857  7.713
5.5691500000000005  7.159
1.8033714285714286  3.968
9.457314285714284  7.064
3.3566785714285716  4.714
2.482564285714286  5.543
-0.22343571428571427  10.051
1.8978000000000002  2.269
5.186999999999999  9.484
3.3452357142857143  7.431
3.23035  12.749
15.91617142857143  12.617
-0.33599285714285715  11.461
3.066392857142857  4.878
-2.271728571428571  13.172
2.6529285714285717  3.106
1.6635857142857142  4.627
14.024685714285713  9.139
1.4102142857142859  2.53
1.8644  7.683
6.76075  6.448
6.106314285714286  3.313
3.021092857142857  3.761
-2.714671428571428  7.583
5.2334000000000005  10.208
16.24557857142857  9.805
2.7121071428571426  5.372
-1.6167  5.327
5.463242857142857  6.867
-0.5498071428571428  5.258
4.744828571428571  13.154
6.675657142857143  11.77
-1.7059857142857142  4.03
-2.6134285714285714  6.25
3.4119357142857143  5.86
-0.024614285714285717  7.464
15.962135714285715  9.486
3.031414285714286  2.791
-2.964407142857143  4.855
7.420628571428571  6.927
11.744357142857144  10.933
9.111214285714285  11.065
-0.6978357142857143  6.152
9.33152142857143  10.994
5.2374857142857145  9.664
5.423585714285714  4.862
6.61575  9.594
-2.22385  0.958
6.381914285714285  10.206
9.867164285714287  5.529
-1.2232214285714287  3.189
10.147707142857143  9.974
9.19977142857143  8.105
2.11225  7.757
6.028185714285715  4.78
9.469192857142856  9.172
6.271128571428571  5.271
2.9340714285714284  3.741
3.7056285714285715  7.558
2.0169428571428574  3.293
-1.1233214285714286  6.3
4.095835714285714  5.938
-0.6630714285714285  4.184
-0.3086  5.026
6.756778571428571  4.723
1.6650785714285714  5.291
7.854928571428572  7.088
-1.7832071428571428  4.436
8.162057142857144  8.672
6.404942857142857  8.149
12.354992857142857  12.123
4.421921428571428  9.472
4.842928571428572  6.445
8.971971428571429  11.883
0.5449071428571429  2.366
-1.4992928571428572  3.158
0.13178571428571428  1.515
4.17435  5.067
14.603828571428572  12.943
5.8837785714285715  3.602
-2.7626285714285714  4.728
5.145364285714286  8.513
6.398328571428571  10.386
11.914807142857143  5.152
5.509242857142857  5.209
2.472992857142857  3.707
1.8659142857142859  4.286
-0.676  2.171
6.503257142857143  7.428
-2.7066714285714286  4.889
-1.08945  3.459
5.717128571428572  5.15
-1.6979142857142857  2.582
4.9644642857142856  7.317
16.023264285714287  5.124
6.543314285714286  9.615
11.409685714285715  9.803
10.213021428571428  8.439
-3.0235285714285713  4.461
10.046821428571429  11.533
4.610492857142858  6.523
-1.8410571428571427  6.99
-2.0193  4.541
6.481642857142857  7.148
-0.3971142857142857  5.299
8.383114285714285  8.537
12.280971428571428  8.766
2.5052857142857143  6.212
5.3299071428571425  6.874
2.2389357142857143  5.062
-1.9247499999999997  6.057
0.6232571428571428  5.035
4.640642857142858  7.112
-2.3246  4.859
0.57055  5.416
-2.6041857142857143  5.812
-1.5350142857142857  4.044
7.727357142857143  7.963
3.0392571428571427  5.204
-0.8124785714285714  4.121
3.581542857142857  7.322
6.235078571428571  6.691
9.968692857142857  6.66
7.741721428571428  8.751
7.159178571428571  4.969
4.2895071428571425  6.57
4.520457142857143  4.387
3.2265142857142854  4.466
3.36745  8.302
7.648235714285714  5.864
9.4726  9.754
-1.3277785714285715  2.163
3.58045  5.803
-2.520842857142857  1.658
12.174778571428572  8.288
9.570014285714285  11.132
6.896000000000001  12.308
-1.5548142857142857  2.675
13.848678571428572  12.368
-2.8540214285714285  3.124
-2.0025285714285714  5.073
5.228978571428572  9.688
7.6386  8.369
2.7701357142857144  5.665
9.001128571428572  12.246
4.619028571428571  5.445
12.306321428571428  11.073
8.810464285714286  6.892
-2.2380571428571425  5.492
2.6751142857142858  8.989
6.6438500000000005  7.883
0.6452571428571429  6.437
4.971214285714286  9.841
3.418314285714286  6.887
6.736314285714285  6.407
3.5351714285714286  6.033
0.33665  3.545
9.479092857142858  12.788
5.471735714285714  9.86
10.87425  9.202
-2.1018357142857145  2.189
12.213957142857142  5.537
3.3079214285714285  5.346
-2.4298928571428573  5.726
-2.1698214285714283  6.771
10.117107142857142  8.261
6.367921428571429  6.435
-1.8726642857142857  5.145
4.953521428571429  2.258
1.671  5.854
7.263792857142858  5.925
-2.943764285714286  4.577
-2.799314285714286  4.274
9.41285  6.717
10.607835714285715  11.056
-2.296207142857143  6.314
2.8402499999999997  5.609
6.6456928571428575  9.005
8.346835714285714  7.926
-2.0782714285714285  4.272
2.590678571428571  6.644
3.3423000000000003  6.164
8.0178  5.421
-2.789471428571429  4.548
0.04063571428571429  3.515
8.441064285714285  6.867
8.418535714285715  13.43
8.595307142857143  12.077
15.482157142857142  7.276
3.6950857142857143  5.652
0.8043642857142858  3.772
2.3891214285714284  8.039
2.4464785714285715  8.265
-0.4566071428571428  13.365
-0.6227928571428571  5.891
4.0417  8.467
-0.45118571428571425  4.029
-2.3074  1.35
3.9354071428571427  8.142
13.333671428571428  8.596
-2.423314285714286  0.698
3.6966  3.738
12.194942857142857  10.309
19.21912142857143  10.775
12.86565  11.819
12.821892857142858  13.587
8.497714285714286  6.8
0.6054928571428572  2.911
8.804192857142857  8.096
4.535064285714285  3.01
10.597035714285715  8.909
-1.9468142857142856  5.602
1.5010071428571428  12.989
6.614028571428572  11.325
2.5188714285714284  8.471
0.5712285714285714  2.539
9.696071428571429  8.925
2.624635714285714  3.269
7.629914285714286  9.078
8.083335714285713  4.791
8.31835  10.977
-0.10492142857142857  6.103
8.934721428571429  10.88
-1.6462357142857145  4.521
0.38224285714285716  1.953
14.872242857142858  7.014
3.2659857142857143  6.892
2.5106928571428573  9.006
5.47255  4.383
7.75805  9.59
-1.4351285714285715  6.839
-2.1321785714285713  1.059
-2.6981428571428574  3.092
11.841907142857142  6.657
1.7615714285714286  7.009
3.036142857142857  7.176
-2.7771928571428575  5.189
0.5269357142857143  5.911
0.12747857142857144  5.531
13.965957142857143  8.146
-2.1676428571428574  5.011
1.9602357142857143  5.743
10.941521428571429  9.143
1.5308785714285715  5.041
1.2933285714285714  10.248
-2.1348000000000003  2.856
-2.114514285714286  2.005
9.30755  9.89
11.935792857142857  8.491
6.089614285714286  5.913
0.63515  5.354
10.109864285714286  5.717
8.79952857142857  5.244
1.9433500000000001  6.86
-2.7262214285714284  4.148
-2.6927357142857145  6.793
-2.8429142857142855  1.635
3.5773785714285715  5.579
-1.5923928571428572  3.522
2.5771928571428573  7.397
6.911342857142857  7.575
3.824857142857143  5.105
8.02807142857143  11.515
6.294728571428571  2.916
-1.0178928571428572  1.603
7.611957142857142  5.875
2.5138000000000003  8.17
10.631585714285714  7.936
5.77175  4.633
0.19505  3.646
5.977250000000001  11.447
2.8604214285714287  4.252
-0.734  4.111
9.9987  6.82
0.6157928571428571  4.18
11.208371428571429  9.541
-2.2428285714285714  2.301
-2.166092857142857  5.012
-2.953642857142857  5.876
5.896000000000001  9.916
6.170807142857143  10.651
-1.4268571428571428  1.503
12.540292857142857  9.681
-1.638642857142857  3.865
1.5476357142857144  4.553
8.756585714285714  7.714
4.884285714285714  5.175
1.5496571428571428  9.605
-2.345307142857143  2.277
13.756457142857142  6.759
-2.6010142857142857  1.012
4.189278571428572  5.4
17.136221428571428  9.512
3.360478571428571  8.438
-2.7050214285714285  5.952
3.4915285714285718  11.251
2.509035714285714  4.719
-1.3137  3.277
9.889807142857144  7.607
6.1764785714285715  12.663
6.264664285714286  11.158
3.11025  11.438
4.31265  4.127
-1.7619357142857142  3.674
1.2539285714285715  5.703
-2.4792785714285714  3.896
8.344342857142857  9.204
10.352414285714286  8.387
2.767092857142857  3.907
3.74895  8.027
0.8188214285714286  6.303
3.1541642857142858  5.558
0.8945642857142857  5.071
8.674885714285713  9.217
4.368464285714286  13.336
17.371385714285715  6.764
7.8321  10.133
-0.2463357142857143  5.831
15.691242857142857  8.817
2.483942857142857  5.805
-0.4835571428571428  7.203
-0.9799785714285715  4.3
7.201014285714286  4.109
8.3344  8.888
8.22415  9.772
3.519364285714286  4.464
0.4684428571428571  8.368
2.053042857142857  2.766
11.504199999999999  6.167
1.8021214285714287  5.598
-0.11137142857142858  2.111
-1.0751571428571427  6.608
2.3129714285714282  8.604
5.569907142857143  8.521
15.693628571428572  13.934
-1.3903785714285715  8.997
9.804164285714286  10.561
5.920178571428572  6.882
3.576378571428571  5.94
-1.8606357142857142  4.793
7.871964285714286  12.782
7.264707142857143  6.982
0.26165  5.491
8.904892857142856  14.678
-2.8345857142857143  5.219
1.9185357142857145  5.596
-1.14025  6.369
5.628057142857143  5.857
0.08778571428571429  6.42
-0.39999285714285715  7.677
4.852521428571428  5.472
6.3976428571428565  14.231
2.6026357142857144  3.759
-3.041907142857143  4.65
16.411435714285716  10.939
-3.0073  2.915
7.293242857142857  10.916
2.6815214285714286  3.041
-2.2099785714285716  2.318
5.879092857142857  8.611
4.084964285714285  6.341
-2.4033142857142855  6.63
-1.879292857142857  5.807
1.9662714285714287  11.161
11.107742857142858  13.369
-3.215864285714286  5.037
3.0805285714285713  4.446
-1.0327714285714285  4.963
-1.6337785714285715  2.983
-2.2231642857142857  5.201
4.687921428571428  5.285
-1.5652071428571428  1.875
2.1191642857142856  5.593
-3.0595857142857144  1.239
-3.0092714285714286  4.546
0.6714357142857144  7.494
13.001592857142857  7.935
6.76765  7.259
6.410435714285715  4.703
1.0345142857142857  3.21
3.8187571428571427  8.328
7.8894  12.674
5.233764285714286  9.147
11.417357142857144  7.538
0.9945071428571428  5.354
-2.5470214285714285  4.889
-1.849014285714286  4.26
7.024021428571429  6.482
-2.2167642857142855  4.635
3.447421428571429  6.098
7.467635714285715  7.655
3.2113428571428573  11.287
5.330507142857143  4.584
8.267514285714286  15.156
3.774307142857143  6.21
2.8622285714285716  6.735
-1.1586285714285713  8.002
-2.1350285714285713  1.248
6.080064285714285  15.165
4.901078571428571  7.725
5.336214285714286  7.398
11.619814285714284  9.073
-2.3050214285714286  11.135
11.594999999999999  10.004
-2.1948142857142856  2.645
-0.8663357142857143  1.387
11.281078571428573  7.412
4.4155  6.755
0.8547214285714286  5.439
-2.1349  4.696
1.9539857142857142  6.264
1.4805428571428572  2.511
11.44025  9.935
6.7344  7.708
5.728535714285714  6.744
-2.0421214285714284  4.449
3.69065  6.107
-1.2624285714285715  4.835
2.239185714285714  5.841
2.3119714285714283  5.943
3.7388571428571433  3.42
4.267357142857143  4.32
5.0209  8.913
0.9232857142857143  11.425
11.343807142857143  9.389
5.3526928571428565  12.317
5.648042857142857  11.284
2.4609357142857142  8.331
1.1378714285714284  11.378
-2.974564285714286  4.484
-1.5346785714285713  3.665
14.010714285714286  12.427
1.1571428571428573  6.38
8.119842857142856  13.083
1.9032714285714287  2.928
4.443407142857143  4.527
8.5399  12.42
10.6072  9.931
10.825299999999999  6.021
4.848835714285714  12.947
5.001992857142857  9.713
2.480807142857143  8.858
-2.65285  4.664
2.8579285714285714  5.465
3.3846428571428575  10.207
8.366842857142856  7.377
2.8758999999999997  4.636
-2.2093142857142856  1.339
3.127492857142857  12.345
6.094671428571429  4.467
5.530857142857143  4.998
9.065871428571429  7.779
4.814957142857144  7.175
2.0352071428571428  6.677
7.0640214285714285  9.052
-1.1029428571428572  5.01
7.91177857142857  6.789
3.850271428571429  10.665
-1.208  4.417
4.793757142857142  6.216
10.238728571428572  11.265
-1.1442714285714286  12.252
-0.41332857142857143  3.547
7.348857142857142  4.974
9.339214285714286  5.177
7.5078000000000005  10.732
2.102607142857143  3.089
7.970535714285714  12.546
-1.7157214285714286  3.082
-2.6956714285714285  4.34
3.0068285714285716  6.102
7.0268999999999995  5.95
11.410592857142857  11.395
8.9628  5.713
-2.970942857142857  4.999
-2.30845  4.074
-0.2929285714285714  2.162
-2.6705214285714285  4.764
-1.6843285714285716  1.358
2.299792857142857  4.431
6.184264285714286  4.222
3.688514285714286  4.204
10.086792857142857  8.14
9.268407142857143  10.279
7.021521428571429  10.164
1.2381428571428572  10.563
8.854978571428571  8.263
8.209164285714285  6.536
0.4064571428571429  4.916
-1.8892  1.344
2.3874214285714284  7.159
6.358842857142857  7.497
5.883271428571429  7.005
1.7881  7.263
16.53407142857143  6.261
13.787864285714285  6.872
-1.8015999999999999  3.679
1.3008428571428572  5.311
-1.6795642857142858  6.143
-1.828785714285714  1.945
7.536435714285715  9.522
3.411592857142857  11.547
12.599307142857143  6.235
4.848178571428572  10.899
-1.5262857142857142  2.188
0.6577428571428572  2.05
8.883364285714286  4.011
2.448642857142857  8.877
5.678728571428572  4.74
0.9378928571428572  7.98
0.5763357142857143  6.208
18.253485714285713  12.815
2.5714714285714284  8.043
-1.1240999999999999  1.515
1.7847857142857144  6.214
6.637314285714286  4.627
-1.094042857142857  2.24
3.695585714285714  9.006
-1.2854071428571427  2.15
0.7973714285714286  5.836
3.562807142857143  3.625
-3.1814142857142858  4.526
5.00015  4.287
6.943357142857143  4.631
6.053364285714285  4.219
-3.012307142857143  1.891
-1.709342857142857  4.741
0.1582785714285714  3.983
2.314035714285714  4.835
8.5888  3.954
13.698507142857142  9.143
9.663192857142857  7.894
17.781807142857144  8.502
5.856421428571428  7.916
5.723635714285714  7.897
8.009835714285714  9.242
-1.945935714285714  5.587
8.127935714285714  11.238
5.3163857142857145  7.645
11.922042857142857  9.927
8.366614285714286  12.168
-1.7956714285714286  4.454
-1.5792642857142858  6.911
-2.239292857142857  6.317
4.95965  7.699
-1.3065857142857142  6.063
8.09987857142857  10.895
8.657457142857144  9.395
4.86405  6.798
6.816071428571429  5.039
3.996885714285714  4.192
-2.0401714285714285  5.167
6.717678571428571  10.068
-0.3383142857142857  5.282
-1.573792857142857  2.479
-1.462692857142857  5.013
-2.8835214285714286  1.292
5.926735714285715  3.773
3.9484500000000002  6.517
5.6745785714285715  5.206
-0.9833928571428572  6.904
-1.470357142857143  3.634
4.448435714285714  6.037
-1.0605357142857141  1.968
1.7793428571428571  2.874
4.508771428571428  10.018
1.7554285714285713  8.638
4.391935714285714  8.899
2.6884214285714285  3.707
0.06036428571428572  2.195
0.8979285714285714  7.927
-0.6629571428571428  2.914
11.69025  7.123
-2.709492857142857  6.022
2.9884285714285714  5.116
4.502528571428572  10.887
1.683257142857143  8.15
12.803521428571429  5.19
6.3494214285714285  6.355
0.008228571428571427  12.266
-2.5183785714285714  5.221
-1.0627285714285715  2.003
4.334114285714286  6.898
-2.0145357142857145  1.444
3.3065714285714285  8.5
-0.99135  3.489
-1.9127999999999998  1.062
-1.4849142857142859  2.849
5.251307142857143  10.216
15.43417857142857  10.845
0.9735642857142858  2.834
15.0173  6.453
1.7118214285714286  11.537
3.9292285714285713  3.997
0.4817785714285714  5.791
-1.5340571428571428  15.441
6.0363500000000005  5.367
11.7143  7.084
-2.2372071428571427  1.9
-0.6491642857142856  3.316
3.9769714285714284  14.228
-1.3354142857142857  3.979
-0.22795714285714286  7.839
1.8649357142857144  2.384
7.466685714285714  12.276
0.05879285714285714  5.377
8.227285714285713  7.911
-0.3217857142857143  7.835
-1.1282357142857142  2.011
7.557692857142857  7.837
4.3434928571428575  4.973
6.086042857142857  4.083
-0.5559499999999999  4.322
6.834564285714286  8.356
8.364614285714286  7.889
7.975092857142856  4.705
6.966  9.302
6.974228571428572  3.577
0.6509  3.098
1.7349785714285713  3.704
-0.25624285714285716  6.203
6.682742857142856  8.176
6.276042857142857  9.281
-2.877892857142857  4.369
2.796057142857143  7.198
8.820935714285715  4.245
3.3166857142857142  8.913
-1.8419642857142857  5.6
9.947942857142857  6.754
10.427792857142858  9.677
-2.649  2.634
-1.1890571428571428  7.523
-2.105807142857143  6.971
6.352542857142857  7.123
2.860514285714286  7.331
2.27715  11.069
-1.7538214285714286  1.653
9.14707857142857  11.845
-2.2011285714285713  1.996
4.272378571428572  5.317
0.4708785714285714  4.91
4.274735714285714  5.171
-1.7692785714285715  0.782
16.406878571428575  13.501
-1.9732714285714283  1.731
9.177821428571429  10.254
1.4651999999999998  5.308
2.3041857142857145  5.783
3.4314785714285714  8.188
1.001942857142857  3.526
-0.7995357142857143  10.797
4.571164285714286  11.595
4.727707142857143  3.193
-2.1390214285714286  1.49
1.8401928571428572  4.409
-0.9263571428571429  4.789
-3.1356928571428573  4.068
6.802214285714285  9.602
8.469171428571428  7.537
9.626221428571428  4.774
7.024364285714285  7.87
-0.2139  8.84
4.087835714285714  4.305
-1.8489857142857142  1.855
3.8115071428571428  9.845
5.705307142857143  4.813
1.14575  5.417
-0.4220285714285715  4.793
3.822864285714286  5.044
-0.11972857142857143  3.925
3.1381642857142857  6.891
11.659542857142858  9.052
7.446957142857143  10.574
-2.1291857142857142  3.321
-2.67855  0.936
3.45355  6.728
-2.89675  0.799
3.155907142857143  4.285
-2.97465  0.749
-1.1999142857142857  8.395
0.9193357142857143  5.223
12.148785714285713  10.666
3.9379571428571425  5.97
13.673157142857143  8.386
0.32375714285714285  11.724
6.287978571428572  6.867
3.694214285714286  6.118
2.5269857142857144  4.83
1.9379642857142858  7.6
9.953635714285715  7.561
0.36119999999999997  4.841
6.8581071428571425  10.575
-0.32905  3.737
-2.4746785714285715  4.321
-2.0517428571428575  8.986
-0.6006642857142858  4.634
6.424128571428572  7.49
6.806685714285715  5.845
7.5151  4.397
6.219264285714286  13.224
-1.7053  1.803
2.243514285714286  3.674
10.547007142857142  4.658
0.3197857142857143  7.299
9.927678571428572  7.563
-1.3282785714285714  3.924
1.3696071428571428  7.132
6.1902357142857145  14.871
4.73595  6.275
5.954642857142857  4.622
1.3364357142857142  2.992
18.686792857142855  10.554
10.732164285714285  12.619
0.25215000000000004  6.796
-0.45995  7.479
1.1703714285714286  2.959
4.90965  3.347
-2.9559857142857147  4.138
6.15965  5.671
3.3902357142857142  6.671
3.3094357142857143  5.514
-2.6927357142857145  1.528
5.069928571428571  6.047
8.131692857142857  4.526
5.072550000000001  9.02
8.20305  12.598
3.028885714285714  7.302
23.05445  9.852
6.335692857142857  12.572
6.597650000000001  7.817
4.865135714285715  7.147
2.2735999999999996  4.613
11.605535714285715  7.058
2.6222142857142856  4.706
-3.2351785714285715  0.72
3.736814285714286  9.14
3.291914285714286  5.634
3.2236785714285716  8.624
-3.0082142857142857  4.368
8.520614285714286  8.077
-2.797978571428571  3.995
2.93335  7.633
0.954492857142857  3.855
5.02095  7.351
10.081642857142858  7.109
4.964528571428572  12.238
9.811928571428572  12.998
-1.6001857142857143  3.268
1.0106928571428573  5.418
1.3635071428571428  10.595
11.497621428571428  10.298
4.959235714285715  9.721
4.3461  3.556
8.095778571428573  11.157
-1.6653214285714286  5.029
-0.27668571428571426  2.451
6.751242857142857  5.788
0.19300714285714285  5.701
7.561757142857142  6.572
-1.0309857142857142  2.627
4.8158142857142865  7.846
3.173235714285714  9.001
3.824921428571429  6.145
5.384778571428572  4.811
2.6677285714285714  5.558
-1.5807714285714285  1.321
-1.4584285714285714  5.283
8.239171428571428  7.223
12.525528571428572  9.028
5.365807142857142  9.961
2.04775  13.287
8.672907142857143  8.936
-0.42650714285714286  12.621
-2.253564285714286  0.981
-1.7086785714285715  9.632
6.801757142857142  5.525
11.073614285714285  6.091
-1.6265928571428572  4.698
3.5046  3.271
1.75515  2.966
6.405342857142857  7.567
0.6048857142857142  6.521
13.828864285714285  4.684
3.679271428571428  12.444
4.021514285714285  4.951
10.437435714285714  8.678
-0.4653785714285715  4.995
2.6736285714285715  4.612
13.417892857142858  11.492
2.5183500000000003  7.802
-0.6215571428571428  3.355
4.230671428571428  9.973
8.2085  7.64
-1.0611642857142856  6.273
14.275649999999999  6.18
5.0001428571428574  7.136
4.2689571428571425  7.892
3.140507142857143  11.711
5.6588071428571425  10.948
-1.9106285714285713  4.657
5.516507142857143  7.298
8.58392142857143  8.864
-0.6461928571428571  1.869
10.537728571428572  6.868
5.309035714285714  10.851
3.7928928571428573  4.979
5.225035714285714  4.095
-0.9326785714285714  1.852
1.0093714285714286  2.714
7.153728571428572  7.689
2.2382  4.655
-1.8008285714285714  3.029
9.987492857142858  11.886
-1.3428285714285715  7.644
4.541785714285714  9.275
2.8572214285714286  5.043
0.2634142857142857  8.357
2.5359714285714285  6.547
4.5774357142857145  7.021
8.376249999999999  5.449
10.38055  8.465
11.499421428571429  6.553
17.57550714285714  9.718
2.7552  12.543
-2.720392857142857  4.93
8.275892857142857  9.905
1.7608285714285714  3.238
13.292557142857143  10.374
-1.3233357142857143  4.005
0.5659071428571428  6.809
11.709971428571428  11.483
0.4773714285714285  3.955
8.52295  6.847
-0.2172285714285714  11.763
11.394335714285715  8.936
0.041971428571428576  1.961
15.87272857142857  7.908
-0.00887857142857143  3.368
-0.22981428571428572  4.054
2.4462  6.519
-2.434764285714286  5.654
3.2612357142857142  3.033
0.20336428571428572  4.294
5.048692857142857  4.905
-0.4963642857142857  3.583
-2.5634357142857143  6.119
4.993435714285714  5.151
3.6438  5.845
-2.0145142857142857  2.749
-1.1811357142857144  4.101
2.404792857142857  4.667
-0.9826642857142858  5.528
6.937878571428572  5.585
4.563135714285715  5.415
1.5124785714285716  6.957
-2.723864285714286  4.016
-2.3461214285714287  5.209
7.011328571428572  13.306
-0.4716642857142857  3.369
6.505657142857143  8.41
6.750757142857143  10.648
0.4534714285714285  3.709
-0.03710714285714286  3.602
4.344449999999999  7.238
3.9553785714285716  8.722
4.212521428571429  14.799
9.289357142857142  7.529
9.88055  5.905
3.319607142857143  3.387
4.749892857142857  6.221
4.120871428571429  7.489
2.7830357142857145  5.086
4.656957142857143  9.043
11.633257142857142  14.386
2.018914285714286  1.987
-0.9803071428571428  2.955
4.704671428571428  3.814
-2.2842571428571428  5.116
3.283714285714286  4.957
8.77037142857143  6.612
1.9227285714285716  8.635
-0.8547357142857143  8.826
14.971692857142855  7.269
-0.5558428571428571  3.794
0.01077142857142857  4.575
11.88572857142857  7.814
1.3417428571428571  2.919
2.5607571428571427  4.743
-1.4978357142857144  4.671
0.1658  5.165
7.490535714285714  7.094
9.092014285714287  6.583
2.7443  5.686
6.476421428571428  7.125
-1.1431714285714287  10.408
6.421535714285715  5.747
-2.28105  4.824
1.8415642857142858  4.756
-2.9196285714285715  4.134
-2.945192857142857  5.023
11.341835714285715  6.767
10.998914285714285  7.052
5.4557  5.444
3.1289928571428574  6.831
2.72255  7.0
0.35429285714285713  1.469
11.424907142857144  13.98
6.610735714285714  8.781
11.69437142857143  7.802
2.106157142857143  9.049
-0.07840000000000001  8.715
-0.44605  1.801
7.079571428571429  7.443
1.9848857142857144  5.015
-2.076842857142857  4.744
5.787121428571429  5.992
19.96327142857143  10.659
3.06535  11.159
-2.0003285714285712  4.901
3.03495  6.837
0.19958571428571428  7.818
4.239764285714286  4.487
3.8144714285714283  7.174
6.566078571428571  5.751
4.313285714285715  12.562
15.21802857142857  10.969
4.852492857142858  7.61
3.350235714285714  5.793
-1.815607142857143  1.777
1.6701428571428572  3.668
-2.4991357142857145  4.247
5.145521428571429  5.847
-1.9172785714285714  4.785
7.682542857142858  9.71
-0.30489285714285713  4.963
8.162642857142856  10.032
9.931164285714287  11.292
4.1135214285714286  6.64
3.8784857142857145  9.977
5.352785714285714  7.002
-2.2666857142857144  1.999
2.4080214285714283  12.542
4.596778571428572  3.581
7.1227  8.277
3.5368285714285714  8.17
7.797171428571429  10.544
-1.0061142857142857  2.196
7.583399999999999  9.043
5.91625  9.768
0.33959285714285714  4.522
6.270607142857143  9.729
6.350921428571429  9.378
16.168114285714285  7.585
2.1929714285714286  5.223
4.785628571428572  10.038
-0.19802857142857144  4.624
-0.4282142857142857  6.56
10.122399999999999  9.8
7.355942857142858  7.323
10.481164285714286  7.099
-0.31372142857142854  1.695
5.018807142857143  6.412
5.498464285714285  9.578
8.596364285714285  6.084
-2.6498714285714287  1.843
7.618642857142857  14.15
0.36002142857142855  5.523
-1.6475285714285715  4.94
5.907850000000001  3.723
-1.991642857142857  3.759
2.6292285714285715  2.776
-1.6850999999999998  8.226
2.3063214285714286  3.301
7.9921500000000005  6.182
-2.7432  7.232
3.871807142857143  4.32
3.726264285714286  2.45
-0.10109285714285715  4.83
6.065728571428571  7.134
-1.1776785714285714  4.821
14.169085714285714  13.045
2.5090285714285714  4.801
-0.8411071428571428  5.078
8.0449  7.675
6.8052785714285715  8.913
-2.6987285714285716  0.99
4.856364285714285  9.054
4.071764285714286  7.673
4.268421428571428  5.802
-1.483142857142857  4.922
-0.7674928571428571  5.754
9.012599999999999  11.135
-1.7959928571428572  4.932
-2.8093857142857144  4.872
2.8405714285714287  8.565
8.727964285714286  11.196
-2.087014285714286  6.066
10.766264285714286  7.579
7.957507142857143  8.151
0.1688285714285714  5.558
3.846685714285714  9.944
6.377421428571429  7.403
8.729928571428571  8.657
7.0220142857142855  12.191
3.46475  7.758
2.1706785714285712  8.554
-2.5000857142857145  5.082
3.075564285714286  5.505
5.596007142857143  10.017
-0.38698571428571427  3.36
4.184578571428571  3.445
0.2990857142857143  4.245
1.9000571428571427  3.704
3.0672  6.562
1.3889642857142859  4.52
2.376507142857143  8.549
5.251242857142857  9.433
1.5163  4.349
-0.46592142857142854  4.171
-1.954664285714286  5.519
-2.7190142857142856  5.268
4.542435714285714  5.668
10.402278571428571  5.405
8.511807142857142  12.861
2.9053  7.012
10.76222857142857  7.102
-0.5460714285714285  7.374
1.7777571428571428  6.08
-0.4278428571428572  6.917
5.993514285714285  6.995
2.976992857142857  5.2
-2.7991357142857143  3.844
1.0556285714285716  4.781
2.154371428571429  7.923
7.454828571428571  6.5
4.0285  8.915
14.299735714285713  7.375
6.471257142857143  3.35
12.71  10.869
-0.15910000000000002  5.535
5.405107142857143  14.527
4.120778571428572  13.489
11.362692857142857  9.876
16.8944  8.905
1.0461428571428573  2.73
-0.1652  5.727
-0.7570214285714286  5.654
9.879328571428571  7.788
1.0045857142857142  6.869
2.1050142857142857  4.34
-2.995414285714286  4.776
-3.1095928571428573  0.714
5.242285714285714  6.88
8.517199999999999  7.011
-0.025057142857142858  4.405
10.267092857142858  7.713
-1.6541714285714286  5.337
6.548964285714286  5.754
7.589849999999999  5.515
-2.628907142857143  4.51
12.816185714285714  9.274
7.147085714285714  5.453
11.492949999999999  7.574
15.346378571428572  9.631
-2.7823142857142855  4.682
-2.593528571428571  1.476
11.710407142857143  9.799
2.8305714285714285  10.89
14.972457142857142  9.429
2.3631357142857143  7.962
16.21537142857143  10.097
10.170635714285714  5.804
-3.2174428571428573  0.474
8.667742857142857  4.366
4.956314285714286  3.787
5.4710785714285715  4.649
0.7289714285714286  2.527
-2.233807142857143  5.485
10.03857142857143  4.643
-2.320935714285714  5.834
10.885314285714285  5.109
2.966078571428571  11.76
-1.3964357142857142  2.414
-2.4103357142857145  5.496
0.7081500000000001  2.506
5.8323857142857145  4.512
15.105428571428574  11.435
3.8905857142857143  7.743
10.603721428571427  13.642
4.306821428571429  8.024
15.199257142857144  10.0
4.043378571428572  4.33
-2.9858857142857143  1.545
-0.3261071428571429  4.471
2.03335  7.123
9.52315  7.483
8.776164285714286  10.584
10.052264285714285  5.595
5.1972  9.208
3.340457142857143  6.737
-0.13029285714285713  4.97
-2.946714285714286  3.87
5.525742857142857  3.974
4.020828571428572  6.874
-1.8843285714285714  1.47
1.8786857142857145  7.708
3.755271428571429  8.415
5.991528571428571  11.908
5.773071428571429  11.962
-2.267114285714286  3.127
3.1814857142857145  3.391
0.6184357142857143  3.996
4.347621428571429  5.742
8.487885714285715  11.508
-0.9226285714285715  3.662
5.84355  5.756
-1.8926785714285717  2.171
2.915578571428571  5.856
4.296021428571429  8.528
4.851364285714286  6.196
10.23955  11.743
10.950285714285714  12.307
11.977471428571429  7.532
8.80055  9.649
-0.22025714285714285  2.533
7.739692857142857  6.528
-1.566142857142857  6.168
1.8347857142857142  4.885
2.611942857142857  2.871
-0.2464857142857143  2.859
10.768985714285714  12.285
3.594707142857143  8.959
0.20220714285714286  4.397
-1.93065  9.738
4.4722  7.865
3.4130857142857143  10.548
-2.4828642857142857  1.719
-2.7466785714285717  6.191
6.025978571428571  10.054
6.077671428571429  5.671
-1.8971214285714284  2.534
3.8057499999999997  6.515
0.7077714285714285  5.563
1.1442142857142856  4.546
2.4723357142857143  5.005
6.490871428571428  3.558
5.9730357142857144  6.028
-0.9911357142857142  7.387
-1.4903142857142857  5.751
-0.2854285714285714  2.3
8.039978571428572  5.123
10.374335714285714  8.677
0.3432  10.733
-0.7644214285714286  1.397
-0.9426642857142858  1.816
3.948192857142857  6.687
10.2719  12.085
2.8732928571428573  6.409
25.511607142857144  11.631
-1.2626571428571427  3.239
-1.823492857142857  2.957
4.5481428571428575  7.699
4.359442857142857  13.12
3.80885  7.261
5.725964285714285  9.901
5.813407142857143  6.29
7.746849999999999  8.123
-1.1167571428571428  4.818
10.504407142857142  7.395
6.94305  7.722
6.067371428571429  10.486
-0.8877214285714287  8.133
-0.9798  4.751
11.813271428571428  8.491
5.212228571428572  11.959
-2.8177714285714286  4.914
2.3227428571428574  7.792
8.255442857142857  9.239
7.285142857142857  13.363
6.20105  6.058
1.8230285714285714  8.37
5.329764285714286  5.192
6.293035714285714  4.77
-0.5426214285714286  3.29
17.909385714285712  12.489
3.937092857142857  6.721
11.002757142857142  8.51
0.2025357142857143  3.23
1.6730785714285714  5.733
11.929314285714286  8.338
10.089757142857144  10.001
5.07495  15.545
4.426321428571428  10.897
-1.0695571428571429  2.742
3.4260357142857143  12.465
3.1087000000000002  7.779
0.14922142857142856  4.008
-1.1389500000000001  1.363
14.844792857142858  6.981
5.1045  8.306
5.480607142857143  9.501
3.265592857142857  10.779
5.323171428571428  6.076
14.801592857142857  12.017
3.5921214285714287  7.508
-1.32555  4.483
9.521314285714285  7.683
-2.669578571428571  1.055
-1.8073071428571428  3.349
1.5165142857142857  6.321
9.675078571428571  6.665
0.32208571428571425  4.831
-2.652492857142857  5.035
-2.5250857142857144  4.889
-3.122642857142857  4.643
2.0275000000000003  4.207
10.182485714285715  6.421
-0.06678571428571428  5.221
-1.3738285714285716  3.761
12.186578571428573  9.134
6.634764285714286  12.904
3.3876785714285713  6.477
5.922464285714286  6.842
1.2504142857142857  10.665
1.9192071428571431  4.957
-2.573185714285714  4.431
6.495414285714285  7.182
1.9798857142857145  14.972
-0.07287142857142857  4.806
-2.86035  5.882
-0.6588714285714286  1.655
1.2189214285714285  3.474
-3.1444071428571427  0.656
8.642285714285714  6.407
6.199742857142858  7.047
10.036092857142858  8.734
-1.958907142857143  4.632
2.1695  3.324
-3.0092214285714287  2.791
0.46502142857142853  5.994
1.2952214285714285  6.533
7.763828571428571  10.047
-0.9485857142857143  9.299
-0.5939214285714286  6.519
4.668557142857143  7.709
10.547335714285714  7.083
2.5799714285714286  8.273
4.769385714285715  6.458
4.183878571428572  11.028
-0.20057142857142857  7.03
5.369014285714286  7.533
7.722928571428572  4.103
8.087292857142858  4.115
-2.411585714285714  3.05
-3.038942857142857  1.665
-0.6345571428571428  8.049
14.634814285714285  6.938
1.9478785714285713  5.771
-2.7000785714285715  0.801
-2.655192857142857  6.738
-2.829685714285714  4.221
-1.8079  4.251
2.7901142857142855  9.579
1.05985  3.549
4.941528571428571  6.589
-1.6516857142857142  4.524
23.16035714285714  14.848
4.3784857142857145  6.805
17.427385714285712  11.805
-1.2366  5.565
1.8311285714285714  4.97
1.6416571428571427  4.815
7.2460571428571425  5.579
-2.755442857142857  2.52
0.9765785714285714  2.921
11.91245  12.207
-1.9403857142857142  5.334
-2.21725  2.509
-2.58505  5.202
7.130278571428572  7.403
-0.4637071428571428  5.364
3.168364285714286  4.534
4.368657142857143  4.761
-3.095271428571429  3.805
7.44745  6.874
2.1921142857142857  6.303
-0.4330714285714286  8.007
4.095578571428571  9.829
12.346485714285715  14.632
6.98015  12.688
-1.54915  5.589
16.436192857142856  8.047
-2.537857142857143  1.504
4.874135714285714  6.485
-2.7752214285714287  1.965
-0.48405  6.65
-1.0120714285714285  4.246
8.682678571428571  11.263
5.3636357142857145  8.243
-2.271114285714286  1.191
-3.1246785714285714  4.654
0.23850714285714283  2.739
7.266757142857143  6.581
4.483807142857143  2.884
4.074878571428571  7.381
-0.7358285714285715  2.717
-1.7443714285714285  2.734
2.641664285714286  6.176
-2.2960785714285716  5.23
5.309642857142857  8.413
6.609228571428572  5.896
-3.06885  4.479
-1.4868999999999999  1.987
1.8659285714285716  7.382
-0.4251285714285714  6.415
3.828707142857143  7.498
2.1963857142857144  3.66
5.6099  10.977
19.1524  11.397
0.13942857142857143  3.462
4.07295  5.469
2.426064285714286  2.662
7.231821428571429  8.96
-2.5872  3.652
10.208535714285714  6.532
1.8872357142857143  5.551
1.4943642857142858  6.539
7.82675  8.623
4.10835  7.561
-0.24595  5.003
-2.531657142857143  11.755
5.414428571428571  4.386
-0.10067857142857144  12.833
4.970514285714286  11.267
16.845164285714286  5.941
6.0309928571428575  9.922
6.199171428571429  6.694
7.168335714285714  12.603
6.656478571428572  5.079
7.498721428571428  13.316
4.188707142857143  8.177
6.097992857142858  6.037
10.041607142857144  6.018
5.393235714285714  13.35
7.287678571428572  9.437
4.023942857142857  2.621
4.197585714285714  5.496
-1.3755142857142857  3.069
-2.5967000000000002  4.65
6.056435714285714  11.797
6.466457142857142  8.138
13.0313  10.952
3.526135714285714  9.651
-2.3176285714285716  6.323
2.039685714285714  3.423
-1.5797857142857141  3.554
10.740957142857143  9.853
-2.794171428571429  4.649
3.6070571428571427  5.51
8.844907142857144  7.6
5.9581357142857145  10.501
-0.7128214285714286  4.635
-2.2488  1.36
-0.5898357142857142  6.819
-0.7973714285714286  2.331
-2.986642857142857  4.782
8.473728571428571  10.653
-0.6223785714285714  5.969
2.494492857142857  7.059
-2.912464285714286  4.766
-1.1207928571428571  5.441
4.486085714285714  6.006
-2.5136857142857143  1.396
12.235328571428571  12.06
13.922778571428571  8.079
4.585500000000001  12.717
-1.0952785714285713  2.247
-0.8168214285714286  6.82
1.6038999999999999  9.688
5.281714285714286  5.33
13.649485714285715  5.935
4.025892857142857  6.212
5.588778571428572  9.881
-3.0400642857142857  5.936
5.540085714285714  13.131
-0.40874285714285713  4.177
8.769564285714287  7.639
1.5782428571428573  7.171
4.797378571428571  6.475
7.118392857142857  7.006
-1.7447142857142857  3.562
-1.1131285714285715  5.849
12.370657142857143  5.91
7.96087857142857  7.962
11.920064285714286  8.488
5.471821428571428  5.025
-2.4344785714285715  5.585
2.5554928571428572  11.905
-1.9704285714285714  4.201
-3.1127214285714286  2.409
0.43337857142857145  4.862
3.9117  7.272
5.141264285714286  7.645
-2.9634  5.167
13.655285714285714  9.678
-1.5948285714285715  3.75
-1.7347714285714286  2.984
5.671514285714285  8.224
1.6778857142857142  5.864
-0.31525  5.598
0.4651  10.626
4.305064285714285  9.085
-1.1887  4.725
-2.966757142857143  1.036
-2.3976714285714285  1.383
5.60935  3.834
8.721257142857144  6.154
-1.7584  4.671
0.2238285714285714  5.743
1.0716785714285715  2.929
0.6400714285714285  4.815
3.0762071428571427  7.886
7.225407142857143  5.212
-1.6812142857142858  5.185
1.7435142857142858  6.757
-0.27964285714285714  5.588
6.2293071428571425  7.675
6.9044357142857145  11.158
-2.4802714285714287  4.701
-2.7419714285714285  7.264
-1.5775357142857143  4.629
-2.1801857142857144  4.303
8.386992857142857  11.675
8.745678571428572  7.112
9.578857142857142  7.687
4.201814285714286  7.969
2.8876857142857144  3.565
4.733585714285714  10.382
14.115478571428572  7.327
11.729814285714285  6.899
-0.5874  1.969
-1.3008857142857142  2.326
5.114971428571429  7.604
8.638707142857143  6.401
0.35432142857142856  2.949
17.5884  8.093
0.9461  9.369
-2.1459785714285715  4.767
-0.4330857142857143  2.052
1.7063714285714287  5.674
3.5796071428571428  6.726
-0.46605  4.1
8.196128571428572  4.154
4.079435714285714  6.703
13.99627142857143  7.985
-0.31095  7.27
4.177164285714285  7.649
5.977021428571429  6.783
1.6335214285714286  4.19
11.864792857142856  6.662
4.922435714285714  12.561
-2.0591214285714283  2.161
-1.6076071428571428  3.577
6.541685714285714  8.074
5.212714285714285  12.466
8.658607142857143  7.663
-1.9293642857142856  5.0
-0.4059285714285714  4.127
1.8750285714285715  2.924
4.879671428571428  8.576
10.362764285714286  9.939
4.923614285714286  9.437
-3.0066428571428574  4.442
5.254585714285715  11.14
3.911114285714286  6.635
2.4308571428571426  5.927
3.803785714285714  5.896
-2.8121714285714288  4.326
-2.1012214285714284  3.395
7.5593642857142855  10.554
1.9464714285714284  3.624
-1.822757142857143  4.69
-2.895142857142857  4.185
-1.9711142857142858  7.91
-2.3073  1.506
4.540342857142857  11.971
-0.8685642857142858  4.624
9.50167857142857  9.969
-2.4376214285714286  5.212
7.206928571428572  10.348
-2.724264285714286  4.263
-0.1780642857142857  4.95
2.3849285714285715  4.342
-2.656214285714286  3.421
6.877707142857143  9.132
4.042092857142857  4.809
4.230178571428572  5.954
8.7776  5.097
7.501878571428571  7.525
3.9082142857142856  6.482
-1.2786071428571428  4.216
3.5635214285714283  7.623
11.92737142857143  8.908
6.074364285714285  6.392
-2.4313714285714285  6.181
4.649978571428571  8.553
5.232685714285714  4.345
-0.48845714285714287  1.75
5.466928571428571  8.225
6.694128571428571  10.313
7.151792857142857  6.716
2.625642857142857  10.449
-2.7926714285714285  1.134
3.1284714285714283  8.28
5.763707142857143  5.128
5.3001499999999995  7.573
6.827042857142857  8.104
7.839792857142856  8.629
8.377957142857143  4.958
0.7406214285714285  4.695
3.086207142857143  4.857
13.476242857142857  8.79
-0.5957571428571429  2.907
9.347150000000001  7.288
-1.6608857142857143  2.24
1.7029857142857143  5.784
7.181664285714286  4.884
-3.0878428571428573  1.246
-0.5137214285714287  1.392
4.065171428571428  6.014
9.14065  6.865
1.970807142857143  4.729
16.564985714285715  6.514
6.901071428571428  5.225
-0.6254500000000001  5.494
2.5025285714285714  6.308
-0.23921428571428574  5.065
-2.2860428571428573  1.422
-2.2608714285714284  1.6
13.45047857142857  6.15
1.9959  4.518
6.894607142857143  4.163
7.278507142857142  7.575
2.776357142857143  10.826
0.1209  3.411
4.579528571428572  6.055
2.9652  5.817
10.687957142857144  4.882
1.3782500000000002  2.701
3.228857142857143  10.965
-1.7445714285714287  5.011
21.552078571428574  7.313
1.4681642857142858  9.577
-1.3633  3.171
11.389107142857142  12.458
-0.22185714285714284  4.975
6.216514285714286  6.184
13.629271428571428  6.945
-0.5151857142857144  3.695
5.067978571428572  11.355
5.186421428571429  5.042
-2.6742  5.373
6.938614285714285  6.544
1.0985285714285715  4.493
2.4668357142857147  8.749
0.4581928571428572  4.146
5.0898642857142855  12.827
3.336464285714286  10.452
-2.7475785714285714  3.205
-2.795907142857143  4.717
1.1320428571428571  3.636
12.8685  9.457
-1.8604928571428572  3.367
-2.7951785714285715  4.328
-1.9121571428571429  3.471
7.498507142857142  9.467
13.9701  7.822
-0.16642857142857143  3.524
4.397914285714285  3.662
-1.7181642857142858  4.318
7.267028571428572  5.108
8.95095  6.835
4.9248071428571425  7.319
3.5800642857142857  4.962
-1.0081571428571428  10.493
-2.627664285714286  4.28
-1.7677642857142857  2.516
3.1344214285714287  3.633
-2.773142857142857  1.699
6.083228571428572  10.412
-2.726385714285714  5.533
9.521542857142858  7.27
2.501878571428571  5.252
8.899214285714287  6.521
-0.6303285714285713  4.616
-1.0532928571428573  1.567
1.4800857142857142  2.582
3.0019214285714284  6.046
6.78965  6.583
3.2821499999999997  14.456
6.153442857142857  3.665
3.572392857142857  4.789
10.835285714285714  8.315
-1.6755642857142858  4.648
10.896628571428572  14.064
0.41518571428571427  2.588
5.410157142857143  8.465
0.016957142857142858  2.846
7.162978571428572  4.911
11.655228571428571  7.89
0.5609571428571429  8.852
7.466085714285714  5.79
8.918685714285715  7.322
1.7638571428571428  4.483
-1.7930428571428572  5.393
8.232214285714285  6.574
5.8330142857142855  6.148
10.227578571428571  5.822
9.138292857142858  9.376
-2.55105  1.866
1.064757142857143  8.347
-1.2305142857142857  6.718
-2.7764  5.918
12.674  5.279
10.673092857142857  9.643
-1.5773357142857143  2.176
-2.3566499999999997  1.464
4.127528571428572  8.543
3.644742857142857  6.876
10.39407142857143  7.097
3.5069857142857144  3.522
6.16885  9.164
1.5118642857142857  4.471
4.623507142857143  6.692
5.682107142857143  6.884
2.816592857142857  8.402
-1.3375714285714284  4.541
5.887142857142858  6.398
7.100371428571429  11.92
-1.5993071428571428  2.898
-2.113714285714286  3.934
9.154057142857143  11.465
-2.572985714285714  7.7
-0.7036  5.73
-1.3877714285714287  1.795
3.966414285714286  4.902
-2.5618499999999997  4.58
5.285457142857143  6.979
4.9835  3.932
18.34967142857143  9.699
4.3373357142857145  4.733
11.767285714285714  10.101
1.6384214285714285  3.525
13.370378571428573  7.024
-1.420092857142857  2.506
-2.3946285714285716  4.684
4.867971428571428  5.39
-1.5486285714285715  2.421
-2.5434785714285715  5.01
-0.7637  4.895
7.097221428571428  8.878
10.470264285714286  11.781
4.750542857142857  6.775
6.887421428571429  14.703
2.4733214285714284  4.769
5.977578571428571  4.867
8.288314285714286  3.905
4.501364285714286  9.475
-2.311757142857143  1.632
3.812257142857143  6.535
0.6987214285714286  5.872
-1.7410571428571429  2.681
-2.3061285714285713  1.536
7.03575  8.82
-0.8879285714285714  3.445
0.059328571428571425  4.451
-2.3287285714285715  5.723
10.538378571428572  4.437
4.074192857142857  5.618
11.565585714285714  6.67
-0.041114285714285714  1.859
-3.0240857142857145  4.624
4.41315  9.485
2.2847071428571426  6.191
-2.895578571428571  5.559
3.0956785714285715  7.048
-2.0481499999999997  3.866
9.34965  10.531
16.121685714285714  13.602
13.294585714285715  11.387
11.391807142857143  10.738
0.5709500000000001  5.457
-1.060992857142857  9.993
0.03387142857142857  5.791
-1.5793928571428573  2.376
4.8653  6.35
5.701757142857143  5.358
18.3139  6.473
-0.7336642857142857  2.153
-0.8599428571428571  6.136
2.567835714285714  8.372
0.5636428571428571  3.333
5.952192857142857  7.383
10.304028571428573  12.494
-1.4216714285714285  4.573
-2.6155285714285714  0.917
0.09067857142857143  9.046
10.832007142857142  8.081
1.3879285714285714  2.709
4.159264285714286  10.657
-0.4969071428571428  4.224
12.006314285714286  7.739
2.919235714285714  7.532
-1.1679714285714284  6.797
-1.4301142857142857  5.894
-3.1296714285714287  2.801
7.969814285714285  9.611
-0.2878857142857143  4.762
8.676635714285714  6.223
3.652942857142857  5.367
1.0092642857142857  3.643
-1.56175  1.544
2.5047642857142853  2.945
-1.3087857142857142  10.034
2.513857142857143  7.93
-0.09706428571428571  7.615
-1.3206714285714287  2.565
12.413257142857143  10.057
8.867199999999999  7.731
3.293692857142857  10.572
5.09025  5.782
5.884107142857142  4.92
3.859407142857143  7.154
8.4332  5.744
4.375185714285714  10.241
8.529221428571427  12.938
12.879  5.423
2.4175214285714284  4.662
8.32575  12.618
13.959128571428572  7.083
3.888357142857143  6.087
3.7754142857142856  6.818
6.195457142857143  4.733
0.4257571428571429  5.788
-0.09514285714285714  6.389
1.8068285714285715  5.704
-2.4399357142857143  4.036
0.9020857142857143  2.627
-2.2889714285714287  1.421
7.0436000000000005  6.697
3.6449  6.699
6.759278571428571  14.665
-2.2722214285714286  1.477
5.967728571428571  7.907
-0.7526499999999999  1.326
12.823785714285714  7.969
-2.442764285714286  11.258
2.8270357142857145  4.33
7.577657142857143  12.572
7.947557142857142  10.779
5.585385714285714  8.448
11.630742857142858  7.388
5.4516285714285715  10.274
-0.8232499999999999  3.988
9.830678571428573  11.772
5.6521928571428575  5.328
4.099178571428571  4.865
3.8929142857142858  6.525
7.418307142857143  9.221
4.065507142857143  5.291
-2.8008142857142855  8.196
-2.6013928571428573  4.319
5.645607142857143  9.032
-2.135414285714286  4.718
2.4713142857142856  4.828
11.551714285714286  14.351
3.2014857142857145  6.054
-1.2197857142857143  5.299
7.072378571428572  5.36
3.228671428571429  6.186
4.66345  4.148
9.889235714285714  11.689
5.950707142857143  10.915
1.6666357142857144  2.52
10.135528571428571  8.173
3.828764285714286  6.429
-1.5209428571428572  2.707
7.652814285714285  11.235
-2.627992857142857  1.67
7.850149999999999  9.061
8.93515  8.102
3.4059142857142857  6.697
-0.37017857142857147  10.7
4.892049999999999  7.002
6.760435714285714  5.339
-1.9891142857142856  1.067
12.034835714285714  12.687
9.439107142857143  7.477
2.588414285714286  2.935
0.3416642857142857  3.191
4.143914285714286  5.156
2.794364285714286  5.495
-0.9798714285714285  6.474
12.780742857142858  10.133
3.6146214285714287  7.858
-2.2104214285714288  4.873
5.047821428571429  12.247
2.8221357142857144  6.433
12.266771428571428  12.659
9.698685714285714  6.661
-1.734357142857143  5.806
3.8353714285714284  8.481
13.42475  6.552
2.638142857142857  5.987
8.778207142857143  9.523
11.2441  8.747
1.2459571428571428  6.543
-3.0025500000000003  0.581
8.548042857142859  10.39
10.111142857142857  7.616
10.883700000000001  8.961
6.475892857142857  5.72
10.836264285714286  9.038
-2.627807142857143  5.174
1.2364857142857144  5.392
5.104971428571429  4.454
-2.7076714285714285  1.272
6.335621428571429  7.637
4.454035714285714  9.785
-3.104435714285714  5.246
-2.556692857142857  1.853
6.434792857142857  7.783
3.4321214285714285  9.653
-1.4730357142857142  4.445
8.388300000000001  3.627
2.7209499999999998  6.041
0.5631214285714286  7.22
-0.23725000000000002  5.636
8.066392857142858  7.834
4.285607142857143  4.578
1.8326857142857145  7.152
3.7693785714285712  5.82
5.575864285714285  5.792
6.836478571428572  7.407
6.6652571428571425  5.55
1.4232714285714287  5.453
15.235435714285712  8.709
-1.2856428571428573  7.01
7.082921428571429  9.534
-1.3032857142857144  3.001
10.660664285714285  7.037
-2.191542857142857  2.648
14.042935714285713  9.294
10.339164285714284  5.205
-2.9924785714285713  5.777
8.362557142857144  8.852
3.279242857142857  7.194
9.330607142857144  10.953
2.236992857142857  5.817
-2.7581571428571428  5.137
10.877535714285715  4.999
3.655507142857143  5.144
-0.5104928571428571  1.478
6.425457142857143  5.721
2.460257142857143  5.329
0.07422142857142858  3.914
-2.2525357142857145  4.992
5.876671428571429  12.371
3.259457142857143  5.92
2.6896642857142856  5.115
10.142735714285713  7.657
8.150392857142858  10.866
3.869728571428571  5.315
5.983264285714286  7.559
6.530057142857142  12.722
3.317007142857143  11.856
-1.468942857142857  3.366
-2.482942857142857  4.046
5.555485714285714  6.075
2.620692857142857  5.898
3.0988714285714285  6.218
4.098864285714286  8.27
5.578107142857142  5.904
1.9986499999999998  3.287
2.62425  10.795
5.969135714285714  13.835
-1.5945857142857143  5.246
6.4271714285714285  7.201
7.466785714285714  5.368
-1.1529714285714285  12.057
10.863064285714286  11.37
3.429192857142857  9.431
4.639464285714285  6.117
-3.0951142857142857  6.153
0.17540714285714284  5.348
3.4238571428571425  4.259
-0.4983214285714286  2.242
14.342371428571429  7.993
9.022842857142857  6.856
3.5282285714285715  4.627
5.664585714285715  11.009
-1.8242857142857143  1.434
5.2553857142857145  7.713
-2.2424285714285714  2.058
5.644757142857142  8.196
2.095  8.992
5.929014285714286  6.939
10.614092857142857  8.127
-3.1255571428571427  1.199
-1.6657714285714285  4.788
-0.10997142857142858  4.616
-2.9437571428571427  5.039
-0.18772857142857144  2.28
6.831992857142858  10.992
4.625857142857143  6.956
14.830957142857141  5.858
8.140778571428571  5.649
-0.9479857142857142  3.755
2.420692857142857  4.124
5.3307  7.004
2.865964285714286  9.001
3.20475  4.271
4.715578571428572  5.031
8.307635714285714  8.022
3.3672  7.24
5.162928571428571  14.518
6.5706428571428575  8.817
4.812271428571428  8.384
4.658307142857143  4.642
5.466264285714286  6.203
-2.051535714285714  2.57
6.846578571428571  9.109
7.142192857142858  7.519
-2.890707142857143  0.675
3.5644714285714287  6.224
2.888921428571429  4.877
5.12015  5.157
9.457178571428573  7.799
9.439135714285715  13.748
4.1060428571428575  14.812
4.4411000000000005  5.406
5.230914285714285  9.558
-2.38055  3.935
3.6046142857142858  8.305
1.3183928571428571  5.009
-1.3874357142857143  6.499
3.498264285714286  9.63
6.03355  7.949
2.92865  5.042
-0.6489642857142858  7.208
-2.9022357142857143  3.807
9.133235714285714  11.497
-2.550842857142857  5.177
1.986592857142857  7.789
5.60595  11.407
5.8191428571428565  7.102
3.721885714285714  7.112
2.764557142857143  7.269
2.9744571428571427  3.611
4.895842857142857  7.569
5.984699999999999  5.265
-2.737192857142857  4.032
0.3653  5.13
5.702085714285714  7.831
8.741392857142857  6.755
-2.951507142857143  2.39
7.333399999999999  10.257
4.677992857142857  4.549
-2.839392857142857  3.5
7.091785714285715  5.808
7.763678571428571  5.621
4.858135714285714  11.268
-1.0690785714285713  4.763
16.73752857142857  8.523
4.499271428571428  5.783
9.380099999999999  6.528
-1.9872000000000003  4.715
-2.846521428571428  5.796
7.093985714285714  6.747
0.4005  3.771
-1.8972357142857144  1.342
11.2758  7.885
4.429178571428571  7.498
5.746742857142857  5.126
10.260435714285714  8.555
4.264321428571429  5.855
3.172207142857143  5.683
-0.5944857142857143  2.367
-1.2872642857142857  4.079
4.1802785714285715  7.068
16.670807142857143  15.0
2.1786285714285714  8.044
0.19037857142857142  10.689
1.9376857142857145  7.554
0.9829142857142857  5.594
-0.8752142857142857  5.614
3.3861714285714286  14.058
4.987492857142858  7.982
-2.06835  5.143
8.118714285714285  5.948
1.9086071428571427  10.356
6.848678571428572  5.875
-1.695092857142857  5.597
-2.9404142857142856  1.685
3.4471142857142856  10.434
6.297307142857143  6.888
3.0559000000000003  9.568
-2.1162642857142857  4.266
5.527349999999999  9.078
2.465535714285714  5.772
0.9451928571428572  6.006
-1.170207142857143  1.199
6.728785714285714  12.465
-2.4928857142857144  4.783
6.044907142857143  6.317
7.0805  10.682
-2.4392214285714284  2.029
-2.04525  4.377
10.156814285714285  6.523
1.4469  5.941
4.2463500000000005  13.673
0.04099285714285714  1.611
-2.0572785714285713  2.8
3.611121428571429  7.229
6.029185714285714  6.508
6.859735714285715  8.104
0.3372428571428571  3.999
3.3500285714285716  6.682
6.334207142857143  9.582
3.9559785714285716  7.205
8.861885714285714  5.235
14.82467142857143  11.655
5.781657142857143  5.342
1.1366142857142858  15.924
4.6786  9.375
2.259192857142857  6.046
8.178278571428573  5.002
4.900692857142857  8.241
4.826542857142857  7.391
-0.08431428571428572  6.672
0.5856214285714285  3.42
0.6643214285714285  6.206
2.76605  4.827
0.43255714285714286  8.297
-2.7422785714285713  5.341
-2.1014857142857144  4.485
0.5614928571428571  6.252
12.903442857142856  8.227
4.933092857142857  7.491
-1.767407142857143  3.733
1.1757785714285716  10.609
-2.951707142857143  4.585
2.8956071428571426  10.056
0.40659285714285714  5.008
10.838557142857143  9.983
0.7161000000000001  3.096
6.965021428571428  5.271
10.222414285714285  8.112
2.4441142857142855  5.219
4.371271428571428  4.564
7.148042857142857  9.84
1.6547571428571428  4.065
-2.8947785714285716  2.524
5.26415  6.748
10.358735714285714  7.468
4.03155  9.907
-2.928257142857143  3.704
3.6981785714285715  4.052
-0.44012142857142855  7.958
14.425678571428572  8.323
3.039914285714286  4.011
-2.7710142857142857  5.74
2.117407142857143  12.232
3.33645  4.864
14.667664285714286  12.451
5.323442857142857  5.694
1.6912500000000001  10.106
-2.9713714285714286  1.507
-2.8616642857142858  1.282
-0.529942857142857  3.588
-0.22496428571428573  6.083
8.47722857142857  5.067
4.785928571428571  7.789
15.810092857142857  8.494
-0.9001571428571429  1.728
-2.762957142857143  4.187
-0.8010428571428572  2.023
2.4539642857142856  6.067
-1.8122  2.035
9.419192857142857  5.633
5.2553857142857145  6.63
-1.3041714285714285  7.685
2.43465  3.839
12.465664285714286  7.552
3.0783714285714283  6.482
-1.4460857142857142  6.671
-0.9028214285714286  10.135
-0.9172857142857141  3.505
1.00865  6.556
0.22965714285714287  2.344
8.210042857142858  11.263
7.654421428571428  6.182
-1.1060142857142858  3.365
3.791635714285714  6.837
1.3950714285714285  2.384
8.23035  8.692
6.547928571428572  6.445
8.578678571428572  10.632
-0.11732857142857142  5.37
0.03560714285714286  4.519
0.32475714285714286  4.657
1.9072142857142858  7.83
5.061171428571428  7.653
5.446242857142858  4.857
13.90692857142857  8.787
-2.141207142857143  5.296
1.22065  4.079
-0.4099857142857143  5.14
-2.6514499999999996  4.122
2.4938285714285717  5.735
1.536692857142857  5.17
5.315328571428571  9.485
-1.9447785714285715  2.992
20.577571428571428  6.75
7.856428571428572  8.266
3.2785571428571427  5.658
6.260121428571429  5.666
-2.0078428571428573  4.803
-2.650392857142857  4.912
4.5122285714285715  7.834
8.333014285714286  9.13
1.6925285714285714  6.972
6.468685714285714  5.827
1.9526214285714287  5.281
3.468257142857143  4.139
4.225  5.963
1.3352071428571428  6.918
5.980364285714286  7.814
2.227757142857143  2.456
-0.30515714285714285  7.741
6.218457142857143  9.576
12.042514285714285  11.287
3.0291857142857146  7.105
0.3872428571428571  5.231
10.63995  6.565
-2.3946357142857146  2.703
2.8924499999999997  6.698
10.410235714285713  10.768
5.406385714285714  4.021
-2.5125714285714285  5.382
-1.0749785714285716  7.563
0.94345  5.73
12.94587142857143  14.307
10.104042857142858  10.455
-2.5197499999999997  2.123
0.46423571428571425  6.084
2.665842857142857  8.864
9.726714285714285  7.114
-1.6228214285714284  2.913
-2.408642857142857  1.982
5.785992857142857  14.186
-3.278985714285714  1.362
3.210185714285714  7.403
-2.709142857142857  1.182
-0.9525142857142858  2.261
5.311228571428572  5.056
0.8492857142857143  5.05
10.978885714285715  9.577
-2.2360357142857143  5.286
6.298857142857143  10.05
5.7144642857142856  6.88
9.174042857142856  4.357
-0.3838357142857143  4.533
6.177007142857143  6.015
3.4865357142857145  8.357
3.496457142857143  4.605
-1.6310642857142856  5.677
4.446942857142857  5.25
7.681728571428572  8.899
-1.9874428571428573  12.542
-1.5355285714285714  8.418
4.847414285714286  4.512
11.835885714285714  8.925
1.3419714285714286  5.3
16.744092857142856  10.916
2.085314285714286  8.623
3.8200642857142855  5.688
13.498414285714286  10.259
-2.36775  4.87
4.097542857142857  2.968
3.7161785714285713  10.93
3.6453785714285716  3.705
5.565271428571429  6.086
1.792007142857143  5.744
0.46236428571428567  6.188
0.12145  3.51
-1.2083571428571427  6.094
-2.2322214285714286  5.153
6.684707142857143  6.981
5.197728571428572  3.956
4.6962214285714285  12.87
5.6785571428571435  5.198
-1.5237714285714286  1.965
0.9106571428571429  10.021
14.47335  8.032
0.8748785714285715  6.172
0.34915714285714283  2.018
3.04335  4.95
-0.4866857142857143  4.604
-2.9278142857142857  3.838
-2.656964285714286  10.488
-0.8233642857142858  5.043
-1.5617  5.786
7.306185714285714  5.007
-2.69325  4.047
3.727278571428571  7.785
-1.7991785714285713  4.611
3.6831785714285714  6.783
8.568428571428571  13.132
4.833157142857143  10.736
-2.693014285714286  1.003
3.9366785714285712  6.055
3.872678571428571  7.15
2.987885714285714  4.155
2.704707142857143  5.386
1.028657142857143  6.339
-2.570592857142857  4.931
0.7085571428571428  6.375
-0.3383785714285714  6.081
4.646078571428571  8.112
1.4628428571428571  11.51
19.098950000000002  7.294
7.259921428571428  8.587
-0.9078142857142857  9.21
-1.1983642857142855  2.031
11.570985714285715  13.487
4.770142857142858  5.991
0.46375  9.523
7.507235714285714  9.431
2.4718785714285714  5.939
0.8193  2.783
0.4465142857142857  3.267
-2.464342857142857  4.39
4.005428571428571  11.258
-2.709507142857143  3.625
4.907392857142857  7.242
6.911128571428572  9.012
10.587171428571429  8.17
4.014942857142857  5.006
12.107678571428572  5.53
1.7549857142857144  4.435
1.2934214285714287  9.163
5.635071428571428  6.888
-2.3740357142857142  1.314
0.8832714285714286  6.03
9.187521428571428  9.263
4.3422  7.718
-0.4328714285714286  2.172
-0.7420928571428571  2.489
-2.7821357142857144  1.775
6.952578571428571  7.131
5.729014285714285  11.532
-1.7186428571428571  1.397
1.5491642857142858  5.459
-2.0179142857142858  3.622
2.2872714285714286  6.531
7.049971428571428  4.528
-0.2422785714285714  7.078
-0.7339714285714286  5.299
5.573721428571429  8.831
4.025685714285714  6.365
3.6778357142857145  3.94
6.095664285714286  8.593
-0.2670857142857143  6.289
-1.9008142857142856  3.732
14.028457142857143  9.147
-1.1923071428571428  3.994
4.140385714285714  7.316
1.077192857142857  8.116
10.1584  10.623
4.3616  12.946
7.594771428571429  12.708
-0.2579142857142857  4.429
-1.188742857142857  3.862
-1.9061785714285715  2.461
-1.8993642857142856  6.026
6.516478571428571  6.171
6.994978571428572  8.996
7.631721428571429  5.552
4.594914285714286  13.945
2.7872999999999997  5.188
-2.241885714285714  4.587
10.070364285714286  9.505
3.7149071428571427  9.555
0.6607714285714286  2.991
-1.4518857142857144  5.556
8.787107142857142  8.926
7.010242857142857  7.219
-1.9405214285714285  2.155
5.246842857142857  8.709
4.237271428571428  8.274
-3.051471428571429  5.953
-0.30742857142857144  5.64
2.8375071428571426  7.16
-2.6496500000000003  5.323
2.9132857142857143  7.655
16.390642857142858  6.839
-1.4202714285714286  3.428
13.061992857142858  6.959
8.239092857142857  5.552
12.131192857142857  8.604
-2.5471785714285717  4.414
13.863735714285715  9.15
-2.3150357142857145  6.222
9.085635714285715  6.36
-0.6519642857142858  5.141
-1.5247785714285713  3.735
7.791907142857142  9.718
0.35972857142857145  5.432
4.042785714285714  5.279
4.664614285714286  5.799
9.559035714285715  12.215
-2.6581928571428572  4.39
7.424035714285714  5.524
-2.827457142857143  5.146
0.3889714285714286  3.873
4.852657142857143  6.745
3.083  11.462
-1.7220499999999999  10.811
8.5653  7.593
12.031964285714285  8.809
-2.5188571428571427  1.411
5.980328571428571  9.477
-2.1070642857142854  5.444
6.125907142857143  6.776
-1.603507142857143  4.107
-2.4729071428571427  4.92
10.835692857142858  7.213
-0.4891071428571428  6.688
6.963978571428571  4.613
6.821007142857143  8.23
8.412257142857142  4.752
2.2524214285714286  7.572
0.7412571428571428  4.978
1.1689571428571428  8.482
4.110278571428571  9.193
-3.1712642857142854  1.078
-1.58855  4.159
5.425642857142857  6.602
-2.4673285714285713  4.903
5.306242857142857  6.519
5.518821428571428  8.42
0.6427214285714286  2.696
1.9119714285714284  4.394
-0.3648071428571429  6.519
7.321171428571428  9.163
14.877285714285716  7.169
-2.935985714285714  4.867
12.501307142857144  7.827
-0.7503571428571428  4.365
2.8758000000000004  5.133
-0.18115  5.547
18.60120714285714  7.896
-2.990757142857143  2.043
-2.2311428571428573  1.104
-1.1034214285714288  8.173
1.8480857142857146  10.931
0.5833071428571428  4.483
7.720892857142857  7.862
-2.6730785714285714  4.775
-2.370107142857143  4.082
11.997585714285714  8.283
2.8769214285714284  2.874
3.34715  5.56
-1.7652071428571428  2.028
1.4933214285714285  6.345
2.124307142857143  4.051
5.75615  7.202
9.275585714285715  14.109
7.793242857142857  9.33
4.6028714285714285  3.285
3.6019642857142857  4.675
-1.2837214285714287  5.152
0.6767142857142857  5.393
5.504907142857143  6.282
6.533342857142857  4.385
-1.0264428571428572  6.413
-0.7793357142857142  5.845
-2.738928571428571  5.048
14.210985714285714  9.551
2.3632214285714284  2.666
1.1700714285714287  6.971
0.2863857142857143  4.408
-2.5375571428571426  2.552
5.30095  14.351
-0.08498571428571429  10.22
-0.9521714285714286  1.518
-2.059228571428571  4.653
14.943221428571428  8.299
12.892564285714286  13.806
2.3496214285714285  4.441
11.244364285714285  6.083
9.679542857142858  13.047
-0.4506142857142857  3.554
-2.9529642857142857  4.934
-0.7226  4.971
6.898864285714286  6.495
-2.5274214285714285  2.6
0.1102642857142857  2.628
2.1150357142857144  6.328
-0.9157000000000001  6.0
4.404671428571429  7.508
5.227678571428571  6.036
-2.356292857142857  7.744
-0.5054785714285714  8.361
12.41547857142857  7.424
-1.193757142857143  2.623
10.404242857142858  9.593
8.911514285714286  7.517
7.572292857142858  7.038
-0.9085928571428572  2.824
-0.6232571428571428  5.135
0.6304928571428572  5.844
0.3229714285714286  6.312
20.879714285714286  8.651
1.8293714285714286  4.839
-0.11197142857142857  2.787
12.358442857142856  8.23
4.114207142857143  5.833
4.8060214285714284  3.412
5.0263928571428576  7.265
6.799507142857143  3.843
7.4687142857142845  8.313
-2.7368928571428572  4.289
-0.7409571428571429  2.904
0.49716428571428567  3.683
-2.484585714285714  5.13
1.706807142857143  5.284
0.34569285714285714  2.986
7.4381  5.575
-3.220564285714286  1.335
0.06700714285714286  5.635
8.795971428571429  7.098
27.28012857142857  12.16
9.25105  7.762
-2.6792714285714285  10.891
7.373221428571428  4.942
5.067571428571429  3.696
6.863678571428571  3.905
2.8455142857142857  10.331
1.4530357142857144  3.577
2.9347357142857144  8.813
-2.8199571428571426  3.61
6.548778571428571  8.58
5.838742857142857  6.704
3.249964285714286  9.0
5.355364285714286  9.093
4.876042857142857  6.643
2.256885714285714  9.611
6.645164285714285  6.325
-0.7607214285714287  2.431
3.31155  5.923
2.299  4.404
7.278528571428572  7.572
3.926957142857143  8.549
4.761792857142857  10.877
4.647492857142857  3.544
-0.23311428571428575  3.782
9.722178571428572  6.487
3.9584214285714285  7.474
5.382328571428571  5.454
19.4726  9.437
-0.09038571428571429  6.501
0.1714142857142857  2.304
5.245778571428572  6.668
-2.532107142857143  5.24
-2.6717071428571426  4.88
0.4279857142857143  5.586
7.2568  7.757
0.5990142857142857  5.391
8.162407142857143  6.644
5.038678571428571  8.926
0.7386857142857143  4.776
4.656721428571429  8.877
-0.4303642857142857  2.703
6.741157142857142  5.067
8.006364285714286  7.134
8.770114285714286  6.802
12.141935714285715  8.504
13.107099999999999  9.636
-2.5633214285714288  1.207
3.8755357142857148  8.756
-3.128742857142857  0.79
-2.0942857142857143  6.57
9.512707142857144  4.842
7.005585714285715  13.439
2.5160142857142858  9.951
-0.7621  4.785
2.924771428571429  13.262
1.50555  4.704
1.4051500000000001  2.568
-0.4468357142857143  4.073
-2.4490857142857143  2.908
2.7595  7.676
0.08267142857142858  5.405
10.884064285714286  7.89
8.030678571428572  9.488
1.9284285714285716  3.641
6.314135714285714  10.838
-0.7100857142857143  3.238
4.7243571428571425  6.33
7.4774  6.416
1.4589571428571428  7.644
4.7174499999999995  6.138
7.479964285714285  9.727
4.0698357142857144  4.769
19.051192857142855  12.142
0.09310714285714286  7.734
-2.170057142857143  2.466
-0.6431357142857143  4.462
-1.950092857142857  2.199
-0.09152857142857143  5.749
12.399521428571429  8.322
5.226078571428571  4.399
5.947264285714286  7.27
-1.6096857142857142  6.482
6.223871428571428  12.262
15.08819285714286  9.123
0.19154285714285713  4.971
-1.8434857142857144  3.072
5.511442857142857  8.103
10.264992857142857  12.777
2.122535714285714  8.901
4.491164285714286  4.953
9.465228571428572  11.751
-1.8756571428571427  5.667
1.1027142857142858  1.537
5.044457142857143  9.033
1.7833928571428572  5.911
3.2352357142857144  6.706
8.001492857142857  7.15
4.397407142857142  5.396
3.697028571428571  7.561
15.111935714285712  9.162
4.712171428571428  6.434
2.9121357142857143  4.498
3.4282285714285714  5.225
3.047057142857143  3.247
1.4646142857142856  5.144
4.3864785714285714  9.628
-2.2254  1.696
1.1340857142857141  2.926
4.7443  7.3
3.60765  4.063
-2.111192857142857  2.502
7.854114285714286  13.73
6.872121428571428  8.733
6.644757142857142  7.587
1.0870642857142856  8.813
-3.0291214285714285  4.971
3.6759  7.622
-3.018292857142857  5.67
-1.7031714285714286  4.613
-0.5329857142857143  6.96
1.4134071428571429  2.394
2.441935714285714  6.004
9.68267142857143  14.247
5.094378571428571  4.569
-2.072035714285714  1.166
2.8231928571428573  6.198
6.4016142857142855  12.953
4.96295  9.09
-2.19495  6.459
3.4393357142857144  6.457
3.0687857142857142  4.565
0.13314285714285715  7.342
5.172985714285714  9.177
-1.6373214285714286  7.228
5.133507142857143  11.396
6.831764285714286  8.888
8.652985714285714  7.921
-1.2799  10.181
-1.4067142857142858  2.643
1.3649  5.994
3.5111214285714287  4.871
8.883571428571429  5.118
4.359692857142857  5.058
10.77112142857143  7.925
8.718407142857142  11.467
-2.2863571428571428  1.689
3.535135714285714  7.048
-2.798657142857143  4.962
3.238007142857143  5.185
6.584149999999999  5.314
0.13788571428571428  3.597
4.5984428571428575  6.195
3.671271428571428  6.675
0.024435714285714283  10.52
13.819535714285713  9.709
6.5976  4.054
-0.8354928571428571  5.371
-0.06644285714285714  2.419
-1.4465357142857143  3.098
6.610707142857143  10.694
4.42945  7.486
-2.0757714285714286  5.694
3.9152571428571425  9.29
8.937292857142857  7.919
-1.98605  2.01
11.559314285714287  9.501
1.9792285714285713  4.102
9.414685714285715  7.636
-2.2733714285714286  5.893
-2.484342857142857  2.49
1.03595  4.641
-2.8461  1.534
-1.4272285714285715  1.283
-0.155  1.867
5.683564285714286  8.716
2.7199142857142857  9.77
-2.686835714285714  4.714
1.6238571428571429  5.635
8.566007142857142  11.319
4.097392857142857  4.34
-2.8521  6.537
10.0551  9.891
-1.0898928571428572  6.403
-0.9805642857142857  4.253
-2.3091857142857144  1.632
-0.20135714285714287  3.1
8.56547857142857  7.394
9.679257142857143  8.493
-0.5262142857142857  9.915
-1.484157142857143  6.22
8.108292857142857  9.209
2.98415  3.642
3.2927285714285714  6.407
6.776092857142857  7.121
18.52175714285714  7.601
10.819007142857144  10.866
6.230185714285715  6.905
8.886192857142857  5.756
9.743971428571427  13.156
11.804964285714286  7.817
-1.1315071428571428  5.565
4.7861  5.455
5.832492857142857  12.486
12.326678571428571  11.583
9.087064285714286  8.77
5.750935714285714  8.265
5.782271428571429  6.499
15.501707142857143  7.154
6.321285714285715  5.327
2.518328571428571  8.792
-2.3653785714285718  5.359
1.867742857142857  4.037
11.891257142857143  6.985
6.432950000000001  7.66
9.337785714285713  7.922
12.055057142857143  7.096
11.26285  7.578
-0.5043357142857143  2.291
1.8479142857142858  5.048
-2.0400357142857146  1.642
-2.253892857142857  4.916
12.441292857142857  7.073
2.704264285714286  5.118
13.14775  10.617
3.1780642857142856  4.89
3.452528571428571  7.885
-1.763842857142857  2.642
1.0270285714285714  3.632
6.347357142857143  7.13
9.383871428571428  12.324
6.1433928571428575  6.699
1.3577214285714285  8.184
-2.4172214285714286  1.207
3.939778571428571  8.604
3.11395  5.395
5.133085714285714  9.232
11.623721428571429  9.28
6.75265  8.993
-1.7600285714285715  5.309
5.8378000000000005  3.675
7.66745  9.215
1.3146214285714286  2.274
-2.0627285714285715  7.1
4.691714285714286  7.097
-1.959264285714286  4.157
0.22885714285714284  1.866
7.379935714285715  4.533
9.808535714285714  8.231
3.7871071428571432  10.407
4.292085714285714  8.401
-2.6273142857142857  6.008
0.5133071428571429  7.395
0.5783285714285714  4.598
0.6146928571428572  5.023
-2.4294357142857144  4.38
3.7608642857142853  10.078
-2.4492214285714287  5.093
4.890171428571429  3.373
6.336514285714285  6.403
-2.638007142857143  4.077
-0.9893714285714286  3.932
0.4715928571428571  6.032
-1.0041  5.313
14.69082857142857  13.515
3.9908  4.85
-0.17272142857142858  6.672
6.596357142857143  10.016
-2.8389785714285716  4.406
14.43575  12.633
2.0889357142857143  5.916
1.9013357142857144  7.534
-0.9621857142857142  2.037
0.5043785714285715  5.212
8.863907142857142  9.82
0.5115285714285714  4.762
0.6750928571428572  5.239
9.789742857142858  8.743
11.51815  10.985
-2.0255  1.875
6.372364285714285  5.458
-2.5308571428571427  3.77
0.9755071428571428  7.75
12.196414285714287  5.927
6.870392857142857  8.224
12.033957142857142  8.149
2.2258428571428572  2.634
6.137278571428571  12.141
11.166864285714286  6.251
7.892507142857143  13.081
1.1531142857142858  6.568
3.3416071428571428  8.187
9.0144  10.531
-0.02472142857142857  10.022
-1.7804857142857142  5.382
1.7746071428571428  3.605
3.016035714285714  5.866
7.269614285714286  7.776
-0.9504428571428573  3.291
8.415114285714285  6.384
6.3964357142857144  10.543
-2.414357142857143  5.733
-2.963192857142857  3.693
5.000264285714286  7.487
10.177635714285714  9.327
7.910392857142857  6.953
1.6984857142857144  2.866
13.99997142857143  8.055
8.831557142857141  10.031
5.699721428571428  10.243
-2.754642857142857  5.741
3.1842714285714284  6.161
-0.08326428571428572  4.279
5.160164285714286  5.613
4.919142857142857  10.21
6.219628571428572  4.001
2.3992428571428572  4.901
3.473978571428572  3.253
5.541364285714286  11.244
12.159728571428571  6.124
2.9026357142857147  11.845
2.6837500000000003  9.834
2.738  6.599
-1.4205285714285714  2.653
5.687878571428572  6.369
12.1329  9.109
-2.7381214285714286  4.143
-0.01600714285714286  3.355
1.1824928571428572  6.944
4.231392857142857  4.112
9.342842857142857  10.621
5.763592857142857  3.267
0.6958071428571428  4.964
10.166857142857141  7.506
1.7795857142857143  4.787
-2.8289571428571425  0.831
12.951214285714286  6.914
4.918871428571429  8.576
3.6657357142857143  8.161
5.35265  6.524
11.44542857142857  6.484
3.9328428571428566  5.689
1.3964714285714286  6.895
-2.4824285714285717  7.759
0.4718928571428571  3.417
3.925421428571428  4.277
-0.6843428571428571  4.975
2.3029357142857143  4.04
-1.6537428571428572  8.07
7.6909214285714285  3.81
8.39487857142857  7.154
11.8351  5.983
5.029685714285714  5.131
-1.8679642857142855  1.223
4.5142999999999995  6.076
2.9998  8.673
0.971057142857143  4.704
4.922007142857143  5.487
6.714085714285714  6.13
-0.8142999999999999  4.168
12.007442857142857  7.583
3.4198714285714282  4.115
-2.6945571428571427  5.007
1.9576785714285714  7.523
7.150614285714286  13.693
-1.5038928571428571  3.513
5.092014285714285  6.588
3.120592857142857  6.927
-1.5832428571428572  5.357
8.219914285714285  9.41
10.103328571428571  7.429
2.542907142857143  3.217
8.562249999999999  5.582
5.074328571428571  5.934
3.052978571428571  5.164
-1.4380357142857143  6.087
4.149571428571429  5.694
6.63915  7.687
12.029892857142856  7.153
1.10085  2.384
-1.7686285714285714  4.825
0.3014428571428571  3.659
3.9971999999999994  5.202
-1.234457142857143  1.403
-1.7793714285714286  2.314
5.303171428571428  9.016
8.689614285714287  8.312
11.412221428571428  11.843
3.53915  7.235
-1.9580214285714286  4.953
15.141185714285715  12.532
9.733385714285713  6.88
-1.7594714285714286  2.623
5.149642857142857  4.777
0.6997857142857142  4.648
-0.45708571428571426  1.991
2.0221714285714283  10.447
6.042828571428571  6.193
-1.8389214285714286  5.449
-1.9338857142857144  5.013
7.904185714285714  7.69
6.160314285714286  8.985
1.9798999999999998  6.097
2.6022142857142856  5.14
1.730192857142857  7.254
-1.5677214285714285  3.705
10.311885714285713  9.709
2.7391357142857142  7.629
-2.0647928571428573  4.472
-2.0421071428571427  3.111
-0.08348571428571429  5.691
16.34667857142857  8.866
9.025242857142858  9.628
4.1003428571428575  6.976
5.425228571428572  7.702
6.754278571428571  4.491
4.286771428571429  3.324
-0.8435642857142858  1.658
-2.0478785714285714  1.403
14.09707857142857  6.777
2.4662142857142855  7.668
6.482064285714286  2.829
2.5450285714285714  4.509
6.295985714285714  5.994
2.3925428571428573  4.927
0.9589571428571428  8.442
3.879864285714286  6.394
-0.5191785714285715  2.831
4.425921428571429  4.648
-1.6719  4.542
4.1996142857142855  11.824
11.763007142857143  11.416
0.10783571428571428  5.182
2.104714285714286  14.452
-2.5839285714285714  1.45
-1.361692857142857  5.553
9.985871428571429  7.926
-0.5807428571428571  4.257
7.921421428571429  6.15
6.549457142857142  7.576
4.430764285714286  11.193
-2.542757142857143  4.822
4.341264285714286  5.83
9.850942857142858  6.724
1.6644714285714286  5.477
9.32627142857143  12.248
-0.12484285714285716  1.761
-2.464035714285714  5.542
5.711385714285715  12.913
1.7671357142857143  8.267
1.2909357142857143  4.667
7.5846857142857145  4.2
3.7148928571428574  4.841
-0.3503142857142857  5.246
-3.0665642857142856  0.52
8.091635714285713  5.68
5.517807142857143  6.607
6.622414285714286  12.597
3.4864  8.005
7.020878571428572  6.676
3.755378571428572  4.01
5.168728571428571  7.94
5.870578571428571  8.275
0.3601285714285714  3.978
9.874121428571428  9.512
4.008964285714286  4.191
-1.7800785714285716  5.536
6.346657142857143  8.444
4.075307142857143  5.623
11.477678571428571  5.317
3.354792857142857  7.167
-2.1254642857142856  1.248
-1.1889  5.166
2.6122  12.277
-2.0755214285714283  2.393
4.95925  5.174
4.918607142857143  4.352
5.625249999999999  11.746
5.54175  9.227
6.55305  10.976
2.4190357142857146  11.026
1.0682642857142857  4.947
-2.646114285714286  5.948
13.6206  8.25
8.227678571428571  8.092
2.8558857142857144  6.088
-2.8078928571428574  0.802
8.275557142857142  12.715
0.6962142857142857  11.052
11.751535714285714  7.953
-0.22964285714285712  5.036
6.726521428571428  10.811
-1.677042857142857  2.145
7.188007142857143  5.863
1.1324357142857142  9.784
5.230342857142857  6.358
5.571892857142857  8.922
0.9016571428571428  8.0
1.8659357142857143  3.393
7.8168999999999995  7.033
5.324921428571429  15.578
1.350007142857143  5.973
2.72125  7.629
2.401742857142857  5.754
4.50085  8.374
20.52717857142857  10.318
12.22715  4.438
11.901592857142857  7.251
8.02972142857143  8.263
7.159285714285714  6.754
2.0065142857142857  4.646
-0.6129357142857144  2.148
8.742985714285714  10.134
2.6789714285714283  5.381
-2.406685714285714  4.787
6.996842857142857  14.835
-0.6420928571428571  6.746
11.806707142857144  9.803
-1.4854214285714287  5.904
11.811021428571427  12.682
2.7871857142857146  4.946
-2.9258857142857146  4.61
11.236764285714285  8.821
-2.871842857142857  2.316
6.8183  10.139
7.778271428571429  10.293
8.7623  11.3
7.1781  6.919
6.257064285714286  7.564
1.760592857142857  5.749
4.670657142857143  3.635
10.359314285714285  7.597
7.845435714285715  4.138
-1.2611357142857142  3.325
5.1654857142857145  5.631
5.170285714285715  6.361
-2.7203285714285714  5.226
3.0719785714285712  4.316
10.562407142857143  6.89
5.929228571428571  4.193
11.617035714285715  12.189
8.25505  11.565
4.833735714285714  11.508
0.8246857142857144  6.42
0.0714  5.709
8.854607142857143  11.054
5.126442857142857  6.964
9.59575  10.307
5.790128571428572  6.743
2.38165  6.923
9.283135714285713  5.675
6.46325  8.436
-1.4298142857142857  4.811
5.618957142857143  8.973
0.18274285714285715  4.62
8.518642857142856  9.106
7.797085714285715  8.797
7.565171428571428  4.671
2.6523714285714286  8.014
13.127842857142857  12.744
-2.0735  4.542
-2.992957142857143  7.165
5.947914285714286  5.389
-2.1355142857142857  3.299
6.561514285714286  5.554
7.4244642857142855  6.236
0.6672714285714286  6.213
5.119528571428572  10.435
-1.6600142857142857  5.669
3.0842571428571426  4.036
5.0189071428571435  6.39
2.734642857142857  5.784
-2.9769071428571428  2.644
6.697814285714285  4.902
4.804792857142857  7.402
5.579035714285714  12.345
15.471350000000001  7.187
3.4928785714285713  4.81
20.052585714285716  7.823
8.54042142857143  10.834
5.545128571428571  8.105
1.8955571428571427  5.241
-1.4780214285714286  4.815
13.533  7.303
-1.4370928571428572  5.114
-0.588  3.002
1.5824500000000001  4.497
-1.462457142857143  6.27
-0.9134857142857143  4.02
7.645499999999999  10.023
7.624485714285715  10.956
6.538621428571429  5.777
-1.5436642857142857  5.46
1.3689285714285715  2.529
-0.6378285714285715  4.68
0.2779642857142857  3.287
6.668085714285715  5.457
7.299778571428572  8.391
10.687042857142856  6.071
0.6115928571428572  5.312
1.3022214285714286  6.035
3.008485714285714  4.819
-2.9769142857142854  4.748
3.6060714285714286  6.019
6.1047  7.583
1.5175571428571428  6.132
-2.522185714285714  1.266
4.768757142857143  8.6
3.1111785714285713  11.055
3.0939357142857142  6.329
3.471307142857143  5.454
21.751314285714287  9.043
11.935714285714285  6.973
5.926442857142857  3.792
6.797814285714286  5.168
7.87685  5.28
15.172971428571428  8.024
4.185664285714286  3.73
3.49095  5.17
7.808121428571428  4.423
-2.284242857142857  2.358
-2.425457142857143  2.099
6.886207142857143  6.561
14.399814285714285  7.77
-0.03155  11.121
8.937242857142857  5.881
-0.5369357142857143  1.709
-0.9641642857142857  3.26
-0.4879928571428572  2.561
8.06777857142857  8.136
-2.6864714285714286  5.135
0.1685785714285714  4.722
6.746178571428572  5.973
11.597892857142856  7.077
1.3532571428571427  3.808
6.299214285714285  5.547
4.151764285714285  10.262
8.516471428571428  5.061
0.5775928571428571  5.558
-1.299707142857143  5.013
3.742121428571429  5.341
2.930757142857143  8.589
1.6222928571428572  3.812
2.696457142857143  5.383
-0.8019499999999999  5.666
9.423957142857143  10.714
-1.5535214285714285  6.024
1.0458285714285713  1.91
2.7825  4.386
2.5099071428571427  5.913
-2.074307142857143  2.351
1.4323428571428571  4.368
2.5659428571428573  7.577
9.081078571428572  7.424
-1.6882214285714285  2.929
9.772564285714287  12.402
5.2776499999999995  7.738
9.196664285714284  10.356
9.268942857142857  4.585
0.984157142857143  3.872
1.9963428571428572  5.291
15.927471428571428  7.805
8.005592857142856  7.341
16.513407142857144  9.546
5.527221428571429  8.894
2.206707142857143  7.997
9.03985  9.84
2.611142857142857  5.662
2.174314285714286  5.042
0.4946785714285714  4.856
-1.1953285714285715  3.924
0.6265071428571428  2.572
10.4305  6.728
8.595035714285714  7.359
-0.7042214285714286  3.21
5.3626571428571435  5.884
12.293314285714287  10.691
-0.5399714285714285  1.405
-2.528492857142857  3.409
4.540021428571428  6.161
2.06485  10.9
0.14832142857142858  6.185
12.15097142857143  5.778
-0.7174928571428572  5.07
-0.562  5.025
-2.7490357142857142  4.451
15.70805  12.144
9.4469  6.198
3.695478571428571  3.496
2.0926  7.613
12.262342857142858  10.457
10.429192857142857  10.892
8.292085714285715  6.661
2.1164  8.854
-2.6137285714285716  4.891
3.262542857142857  9.108
10.452957142857143  7.678
1.7393142857142856  5.668
1.3961214285714285  5.232
4.213514285714286  2.947
3.841914285714286  6.05
3.6669642857142857  4.691
2.5469142857142857  7.221
1.8899142857142859  3.626
3.4536714285714285  9.316
4.7781714285714285  5.376
5.097264285714285  5.808
8.322064285714285  7.333
3.5283428571428574  9.94
3.4432  6.808
-2.9513857142857143  5.021
5.3693  13.261
-1.3319500000000002  4.264
8.548535714285714  9.441
2.0951642857142856  6.125
-1.3881928571428572  2.177
4.955614285714286  8.176
1.9814714285714286  4.583
-3.0564642857142856  6.88
4.476928571428571  5.495
-2.6223571428571426  1.292
-1.3015214285714285  5.571
8.59762857142857  7.28
3.182528571428571  3.616
0.5233285714285715  5.662
7.630621428571429  4.334
3.8263499999999997  5.577
4.374864285714286  6.325
9.491742857142858  6.441
4.372121428571428  10.934
9.434992857142856  13.125
15.091650000000001  6.753
2.6235714285714287  3.277
10.794764285714287  9.874
5.347707142857143  4.434
2.910428571428571  5.855
4.3968  7.823
-1.1259357142857143  6.577
-2.0538857142857143  3.409
5.014192857142857  13.723
-2.711392857142857  4.475
2.774307142857143  4.735
3.2419357142857144  4.731
1.4768214285714285  3.037
0.46810714285714283  11.021
-2.4272571428571426  10.064
-0.4913357142857143  2.638
25.65019285714286  9.829
-1.3508214285714286  3.123
5.39575  11.284
19.00005714285714  8.352
-2.3917928571428573  4.816
3.1820642857142856  7.503
15.18222142857143  8.531
0.9636642857142858  14.708
5.760821428571428  6.659
6.020385714285714  10.737
-0.9442499999999999  5.39
7.705642857142857  7.001
8.384885714285714  7.417
8.786485714285714  10.326
-2.824157142857143  1.089
-0.6903928571428571  3.418
4.050657142857143  5.685
1.8234857142857144  6.476
2.2181428571428574  5.989
3.5343142857142857  5.284
-2.6181571428571426  4.857
4.642771428571429  6.234
2.0820642857142855  4.861
9.421314285714285  6.064
1.777507142857143  5.509
8.569242857142857  11.414
12.416371428571429  11.54
6.329092857142857  9.173
-0.9919071428571428  4.354
4.2721285714285715  6.288
3.2374785714285714  4.402
-0.028885714285714282  7.379
5.942828571428572  8.506
1.8106  10.22
3.9488214285714287  5.67
-2.0718214285714285  1.182
3.0673857142857144  8.56
5.948385714285714  6.525
8.15247857142857  5.77
10.05315  11.663
-3.0031785714285713  5.64
11.297614285714285  5.368
9.3012  5.053
-1.8264142857142858  5.011
-3.012707142857143  1.638
8.418964285714285  4.238
0.12150000000000001  5.584
-2.808092857142857  1.401
6.411878571428572  12.905
-0.7584785714285714  2.694
8.211457142857142  9.455
-1.7412785714285715  4.875
-2.4048285714285713  1.978
3.6918928571428573  5.453
2.959142857142857  6.968
7.431657142857143  7.625
-3.3425142857142855  1.344
6.170214285714286  9.707
6.291707142857144  5.716
4.337778571428571  5.354
-0.3216785714285714  4.317
3.431964285714286  5.554
1.4063285714285714  5.193
-0.17952142857142855  4.927
3.8983999999999996  5.054
0.9643214285714286  2.696
-1.0526928571428573  2.483
12.986485714285713  7.535
8.404057142857143  9.151
-2.605192857142857  2.185
12.0815  7.482
-3.0142714285714285  5.775
-0.14092857142857143  1.866
7.651878571428571  6.632
-2.1345428571428573  2.374
1.3399785714285715  6.458
6.137385714285714  10.165
2.0463428571428572  5.301
0.7529214285714286  3.998
8.688742857142858  7.602
6.414692857142858  8.157
2.8505285714285713  4.881
-1.942692857142857  4.999
-0.5175714285714286  4.256
0.39637857142857147  3.634
2.8043785714285714  7.631
0.1750142857142857  4.647
2.9783  2.57
5.88565  9.277
6.603128571428571  10.91
5.168914285714286  9.299
6.550292857142858  4.565
19.945028571428573  13.107
-2.039342857142857  1.714
7.254335714285714  4.642
2.2780142857142858  9.484
-1.8353857142857144  5.038
10.286499999999998  6.492
-0.37674285714285716  1.826
5.001807142857143  12.083
1.4048357142857142  6.41
4.2603857142857136  6.201
-1.9202  2.693
8.344285714285714  8.521
9.786764285714286  7.496
-0.6914928571428571  3.1
3.1456714285714287  8.168
6.920107142857144  4.24
-0.5661857142857143  3.785
2.920771428571429  3.876
-0.60975  4.83
-0.6168357142857143  3.491
1.2345714285714287  5.721
-2.221142857142857  1.693
7.852214285714285  5.016
-1.6205999999999998  9.748
-2.3591714285714285  1.968
4.278242857142857  3.627
-3.032592857142857  3.971
12.328364285714287  7.542
6.646742857142857  7.377
0.23085000000000003  2.986
-3.0537071428571427  1.208
5.384471428571429  2.954
2.1351285714285715  5.573
1.3729642857142856  4.392
8.987664285714285  7.492
5.646642857142857  7.417
3.8584714285714288  7.909
3.555542857142857  8.646
1.5386071428571428  7.815
2.871342857142857  4.774
0.0949  4.657
6.937828571428572  7.704
-2.0347285714285714  5.777
-1.4011142857142858  1.39
0.8352857142857143  6.981
1.4474357142857142  5.103
-1.3538714285714286  13.121
-1.545642857142857  1.837
3.0938214285714287  2.499
4.602457142857143  8.885
5.535392857142857  6.126
-1.4730857142857143  1.5
-2.60895  4.358
-1.8695642857142856  1.597
0.2961571428571429  8.09
-0.33465  5.062
3.491635714285714  7.367
9.951157142857143  7.637
6.577771428571428  6.441
2.656542857142857  4.204
8.904514285714287  6.231
-1.8527714285714285  4.494
-1.7950642857142858  6.361
2.5399285714285713  3.37
9.62492857142857  9.337
3.7777642857142855  7.913
18.367392857142857  13.006
12.458385714285715  10.892
-1.6901285714285714  4.62
4.846242857142857  5.139
-1.7503357142857143  1.483
7.068257142857143  10.541
12.191471428571429  8.407
1.1789785714285714  2.452
-0.7675428571428572  4.472
-2.105492857142857  5.549
7.947535714285714  11.022
16.7482  7.002
2.4075285714285712  6.368
12.212535714285716  12.241
1.2483142857142857  1.853
-2.271457142857143  3.319
5.589364285714286  9.394
1.0429428571428572  3.101
-1.2325857142857144  5.234
-1.5567142857142857  2.397
-1.3457071428571428  4.955
-0.9420571428571429  5.384
3.5398  6.349
-1.44115  3.362
6.674514285714285  12.275
6.6132285714285715  8.485
3.4041714285714284  4.867
6.976692857142857  9.063
5.147207142857143  4.69
2.401064285714286  4.937
-1.7707142857142857  4.015
18.84527142857143  9.346
0.47464999999999996  8.409
2.2991642857142858  8.123
-1.9320000000000002  1.046
-0.5097714285714285  2.055
2.355164285714286  2.697
0.6106357142857143  5.845
8.475892857142858  4.98
-0.09805714285714286  2.699
1.6082928571428572  5.395
9.053678571428572  7.31
7.224364285714286  11.662
6.382750000000001  7.801
5.813464285714286  5.432
-2.3388714285714287  1.428
3.7636071428571425  5.075
0.47024999999999995  6.993
2.0704571428571428  7.211
3.4397857142857142  5.027
-1.214142857142857  2.353
8.024492857142858  6.544
5.498778571428571  8.221
-0.7547714285714286  1.908
10.190492857142857  15.303
9.31075  8.663
11.436992857142858  8.256
14.3728  7.195
-2.487142857142857  3.508
10.983607142857142  6.117
3.4726285714285714  4.704
-2.6871785714285714  1.726
-1.8598071428571428  1.666
4.087207142857142  5.513
-0.6215357142857143  2.839
10.212907142857143  5.534
5.279328571428572  7.947
-2.7173499999999997  7.21
12.491364285714285  7.656
-0.5039571428571429  7.257
2.05315  2.679
9.540700000000001  12.743
-2.379364285714286  1.222
7.750235714285713  8.201
5.551642857142857  4.308
4.078728571428572  5.451
9.5965  11.162
7.901464285714285  4.193
7.014914285714285  9.231
3.4735857142857145  11.827
2.0837642857142855  4.338
9.790207142857142  5.953
-1.6527714285714286  5.226
2.6539  5.602
6.298378571428572  9.366
7.719799999999999  7.968
4.93665  6.356
2.051471428571429  3.746
20.79457857142857  9.589
3.786092857142857  4.456
5.166742857142857  9.089
4.641571428571429  11.773
1.7068214285714287  3.879
-2.333271428571429  4.218
13.079635714285713  8.968
9.32865  7.285
1.371535714285714  5.058
14.246692857142857  11.044
11.5706  14.708
-2.7273071428571427  3.09
9.912778571428571  5.101
11.217614285714285  5.715
-2.016892857142857  4.598
0.2934857142857143  9.149
8.627992857142857  9.467
-1.5463857142857143  4.869
1.533492857142857  3.725
3.0087714285714284  13.948
0.5393714285714286  3.963
5.711242857142857  4.846
5.113935714285715  7.596
10.365821428571428  6.605
10.326371428571429  7.809
14.743242857142858  6.482
1.9042642857142855  6.455
3.712535714285714  5.112
1.5099857142857143  4.987
1.5285642857142856  4.648
16.162721428571427  11.999
-3.0966642857142856  4.902
7.328550000000001  5.072
2.4898285714285717  9.612
3.189878571428572  4.44
-2.314714285714286  3.077
9.3359  9.625
-1.63045  4.479
-1.4202142857142859  6.034
0.6708428571428572  5.519
6.492557142857143  9.516
5.381235714285714  10.174
7.0437642857142855  10.078
-1.5520642857142857  2.285
1.7257142857142858  6.848
8.391007142857143  8.663
11.212957142857144  4.863
17.62872857142857  10.719
5.148057142857143  10.039
0.6690571428571429  5.365
2.8199214285714285  3.808
-2.186207142857143  3.781
0.6838071428571428  3.424
2.530507142857143  11.49
0.43235  5.035
-2.511207142857143  1.25
1.8375714285714284  3.161
-1.5252285714285716  2.84
8.987692857142857  8.603
-0.5401857142857143  6.851
1.6885142857142856  4.074
7.424014285714287  7.602
2.2097857142857142  12.499
2.370964285714286  7.988
5.850842857142857  8.204
-0.002092857142857143  7.203
2.68185  4.037
2.155842857142857  6.177
6.976928571428571  5.722
-2.124757142857143  10.36
6.834735714285714  9.983
3.262035714285714  6.902
9.211542857142858  5.714
5.2233857142857145  4.571
6.623242857142857  9.95
5.265314285714286  14.322
-1.6313  4.82
4.672585714285715  7.363
3.5836214285714285  4.743
4.022742857142857  7.56
6.331921428571429  7.455
-2.853464285714286  0.804
12.235921428571428  11.33
8.890685714285715  7.301
7.760214285714286  10.487
11.376885714285713  6.425
6.776050000000001  7.765
2.727492857142857  5.03
7.832442857142857  5.304
6.531114285714286  8.829
2.98225  3.486
1.9996285714285713  8.108
-2.2904785714285714  5.385
5.77575  5.48
3.9313071428571433  4.252
4.094657142857143  5.835
-2.765557142857143  5.264
1.1247928571428571  6.971
1.365092857142857  3.405
-2.7237785714285714  7.398
11.979757142857142  9.012
4.776521428571428  9.555
7.6061571428571435  9.168
3.3645785714285714  8.565
9.740521428571428  10.988
-2.1802  5.265
10.528664285714285  10.266
1.7382214285714286  7.284
-2.37715  2.136
12.924657142857143  9.537
-1.9652214285714285  1.586
8.450642857142856  7.048
0.4520214285714286  3.026
-1.3570142857142857  4.462
4.696764285714286  5.768
-1.0605928571428571  4.93
6.14375  7.241
-2.793557142857143  5.719
-2.8039571428571426  4.092
5.704464285714286  7.577
-0.9449928571428572  8.22
4.353821428571428  5.101
5.2996428571428575  7.737
8.752878571428571  6.493
-2.1062285714285713  5.022
-3.1313857142857144  4.607
5.983421428571428  4.394
-0.5646785714285715  2.292
6.2207357142857145  12.816
9.7489  5.443
3.6814428571428572  7.799
4.607428571428571  7.786
6.992521428571428  7.427
6.074692857142857  8.548
4.968050000000001  7.799
4.810035714285714  4.942
3.921007142857143  9.239
2.696  4.812
1.4714142857142856  2.416
18.208114285714284  12.431
3.7946357142857146  6.67
2.76775  5.611
1.569607142857143  4.164
1.2403785714285713  5.657
0.23269285714285712  3.279
-3.1326857142857145  2.441
4.224792857142857  8.192
-3.4063142857142856  0.934
-2.1910285714285718  8.207
4.500978571428571  8.124
6.033885714285715  8.951
-2.287292857142857  1.186
-1.0596071428571427  6.361
-2.150457142857143  6.284
-1.3450571428571427  3.227
9.386149999999999  6.971
6.431785714285715  6.559
1.960342857142857  6.963
9.150507142857142  10.737
6.906942857142857  11.508
8.77112142857143  9.415
-0.9840071428571429  1.57
7.210692857142857  8.06
7.059357142857142  6.034
12.869492857142857  9.492
5.347614285714286  5.968
4.017185714285714  14.565
0.6657571428571428  5.99
5.249128571428572  6.052
3.4948  2.957
5.2599285714285715  10.85
2.0982214285714282  7.589
0.5283357142857142  5.889
1.0566142857142857  4.714
3.777114285714286  3.306
10.665292857142857  5.484
5.0467  14.053
0.7921214285714286  4.716
8.003892857142858  12.856
8.358778571428571  8.288
-0.10697857142857144  6.982
4.67  3.134
-2.4247285714285716  5.138
12.172285714285714  7.337
5.492500000000001  13.577
2.9561428571428574  6.744
2.7812642857142857  5.539
13.1646  12.36
9.71595  9.143
5.062142857142858  6.072
6.135685714285714  7.557
6.725828571428571  10.597
4.478607142857143  8.805
1.7198214285714286  4.158
4.819621428571428  7.918
2.5091571428571426  4.97
9.532164285714286  11.66
-2.7923142857142857  5.734
6.054135714285714  7.37
4.827785714285715  4.591
-1.7680714285714285  8.278
0.5095  4.807
8.674342857142856  9.91
8.550014285714285  8.334
7.62205  8.856
2.6452428571428572  11.164
-0.8842785714285715  2.028
0.4959285714285715  4.726
4.707342857142858  7.957
1.0953285714285714  12.86
2.731392857142857  5.163
-3.032842857142857  4.866
8.687671428571427  7.88
-1.5603285714285715  4.999
9.308478571428571  9.119
4.03665  5.029
0.4132642857142857  6.177
3.0766785714285714  2.196
12.535271428571429  11.022
-2.08805  4.957
2.7552785714285712  3.697
-2.8250285714285717  5.555
-0.5106428571428571  4.886
6.907964285714286  6.953
11.253114285714284  8.051
2.517792857142857  4.745
-0.46022142857142856  2.058
5.6599571428571425  8.678
3.301978571428571  8.051
4.392185714285714  5.557
2.0448214285714283  9.275
10.996792857142857  5.382
-2.4504428571428574  4.738
-2.6526357142857147  1.908
1.5081571428571428  3.134
3.0087642857142853  7.426
11.507914285714286  12.228
7.846228571428571  7.909
2.1208142857142858  4.755
1.0587499999999999  5.343
5.533971428571428  7.735
-1.8107642857142858  4.523
7.967292857142858  11.894
-0.6261714285714286  4.053
7.671314285714285  7.568
4.485664285714286  5.983
5.212571428571429  5.608
8.611842857142856  7.115
-2.5300714285714285  1.132
6.751514285714285  5.421
-2.099007142857143  5.232
-2.798607142857143  3.339
5.298992857142857  6.532
7.567164285714286  6.69
12.116414285714285  11.238
1.6427500000000002  6.562
0.2519571428571429  8.675
-2.5974999999999997  1.31
2.5176285714285718  9.603
3.761585714285714  7.648
1.4569571428571428  4.802
-0.3175857142857143  2.263
9.987321428571429  10.502
7.794907142857143  8.145
-2.35135  4.662
5.093071428571428  9.489
0.4979928571428571  3.831
8.389971428571428  10.048
0.35972857142857145  3.482
3.870421428571429  6.909
4.268857142857143  4.772
-0.31624285714285716  2.711
11.682957142857143  8.421
-1.2845642857142856  2.163
-2.0806785714285714  4.437
-0.16837857142857143  5.582
-2.6795785714285714  4.989
3.1886714285714284  4.844
10.95275  8.182
5.299978571428571  4.459
2.4392285714285715  3.818
4.8539  9.147
11.914042857142856  9.511
0.9338  5.967
-2.900435714285714  1.955
9.761721428571429  12.25
14.962464285714285  13.304
-1.716157142857143  4.02
0.04727857142857143  3.573
13.337542857142857  12.82
0.3002285714285714  14.263
4.116328571428571  9.128
2.366821428571429  4.28
-1.3184214285714286  4.924
6.961785714285714  8.944
-0.13428571428571429  4.995
1.4952285714285714  8.46
-2.8340428571428573  4.359
-2.420257142857143  5.656
-1.6021857142857143  1.938
1.6267214285714287  5.133
-0.11660714285714285  4.955
17.05644285714286  15.085
5.824328571428571  11.585
7.918878571428571  10.66
9.278514285714285  5.626
-1.5868357142857143  7.248
-2.7097785714285716  4.925
8.86275  10.191
-1.5480142857142858  4.055
-2.2826357142857145  4.583
9.445785714285714  6.279
7.897928571428571  7.656
13.167921428571429  8.68
-3.2781142857142855  0.757
9.229492857142857  7.932
7.826721428571428  8.324
1.658742857142857  4.994
1.4711214285714285  7.212
-1.8999  4.098
3.603785714285714  5.735
-2.6593071428571426  1.049
-0.5571142857142857  7.868
-2.4563714285714284  1.084
8.656207142857141  6.906
14.911021428571429  11.461
11.867271428571428  10.375
9.465971428571429  14.676
12.01525  9.679
5.735214285714285  4.738
3.227342857142857  5.919
3.8280785714285717  13.297
9.155185714285714  7.263
1.5186642857142858  5.649
-2.7270214285714287  0.674
3.725628571428571  6.971
-2.8478  4.61
-2.4301285714285714  5.202
3.547507142857143  9.203
4.114807142857143  9.632
7.941057142857143  7.425
1.5736428571428571  3.045
0.4703  5.179
1.2609571428571429  4.818
1.4164214285714287  3.558
4.0209  4.651
-2.0475642857142855  4.844
-1.18825  2.014
18.32477857142857  13.615
5.632364285714285  7.447
5.758978571428571  9.629
5.1251428571428574  7.127
4.067699999999999  3.079
19.087992857142858  6.231
-0.6281714285714286  4.566
3.9025357142857144  9.075
2.4090142857142856  6.283
-2.0485285714285713  1.421
-2.5443285714285717  3.4
17.473564285714286  7.967
-0.2502357142857143  5.572
-2.9573642857142857  4.869
9.367078571428571  6.831
7.383335714285714  4.606
5.7522142857142855  4.718
2.795407142857143  4.0
9.070114285714286  8.404
8.105799999999999  10.315
7.729178571428572  5.122
-0.8857285714285714  7.356
3.3053714285714286  7.919
-2.8328357142857143  1.249
-2.749921428571428  5.619
7.227385714285714  4.251
2.9966500000000003  5.278
7.47905  12.936
15.18682857142857  13.308
4.888242857142857  7.402
8.338535714285713  8.625
6.896207142857143  6.147
-0.5222571428571429  5.935
11.457821428571428  6.925
-1.6671928571428571  4.597
0.14705  6.219
-2.0412642857142855  4.926
9.629964285714285  5.852
-3.0314071428571427  3.886
-2.6976642857142856  4.685
3.9376357142857144  5.458
1.1392  5.153
3.137107142857143  6.635
-1.3806357142857142  6.623
6.702557142857143  5.391
4.272092857142857  13.83
0.70325  6.126
-2.056942857142857  4.605
-1.3066857142857142  6.776
1.798107142857143  2.928
0.4293642857142857  5.629
3.7976857142857146  3.261
-2.9386571428571426  1.723
9.086892857142857  5.199
4.34455  6.891
0.10601428571428571  9.426
-2.493392857142857  5.287
12.526042857142857  8.51
9.814242857142856  12.034
6.107292857142856  7.229
1.0961357142857142  7.831
9.120014285714285  9.24
3.4769071428571428  7.584
0.4471428571428572  5.125
9.902928571428571  12.846
2.362307142857143  6.563
-2.55065  1.028
-2.899985714285714  4.937
4.4077  9.404
-2.20755  6.498
4.561121428571429  2.611
-2.345792857142857  1.972
0.2031857142857143  3.901
3.484664285714286  10.157
10.211257142857143  12.255
4.892321428571428  3.331
-0.38370714285714286  3.036
5.654828571428571  5.814
3.1656142857142857  8.005
13.856  12.942
12.869128571428572  13.103
1.7537357142857142  2.11
-2.099935714285714  1.898
-3.2161071428571426  0.673
14.40632857142857  10.285
0.6563357142857142  3.239
-2.21345  2.23
3.7726214285714286  12.346
6.1059214285714285  11.913
7.433885714285713  5.348
-0.8892714285714286  2.758
5.794671428571429  4.196
-2.03365  1.993
-3.0622357142857144  11.571
1.77725  5.935
1.6219142857142859  7.047
3.6677857142857144  3.019
-0.7062642857142857  5.181
-1.3059928571428572  4.666
6.899707142857142  6.192
9.4275  8.157
5.022121428571428  7.043
6.027485714285714  9.153
-2.8980785714285715  3.461
7.173107142857143  8.176
3.744478571428571  5.229
4.414828571428572  5.546
-0.08018571428571429  2.288
-1.45925  12.251
3.880842857142857  10.641
-2.7436  3.604
-1.3064857142857143  5.233
14.412435714285714  9.008
4.512421428571429  6.129
1.0550357142857143  2.874
9.874557142857144  8.315
4.322264285714286  5.004
-1.1700214285714285  4.887
1.282635714285714  6.548
7.892742857142856  4.445
-2.1050214285714284  6.327
2.2663285714285712  3.758
8.569207142857143  4.771
5.657714285714286  2.848
-2.9484357142857145  7.248
0.9391428571428571  2.422
0.017992857142857144  5.059
7.403757142857144  9.953
3.516207142857143  5.243
-1.8323142857142858  5.452
16.843664285714283  9.481
-1.2072428571428573  5.814
8.137442857142856  4.703
-2.5948285714285717  1.325
7.189321428571429  9.868
7.310035714285714  10.487
0.4735285714285714  5.998
-0.8647785714285714  7.007
5.348971428571429  12.552
5.7914642857142855  6.255
1.9612642857142857  2.401
9.717557142857144  7.62
3.4754785714285714  7.358
13.066492857142856  11.352
12.326207142857143  7.275
-0.44493571428571427  6.671
-1.6813714285714285  5.349
7.303928571428571  6.983
-2.3723071428571427  1.053
-1.2358928571428571  1.175
3.5198642857142857  6.68
1.7668428571428572  8.117
5.097535714285714  7.915
7.448835714285714  5.56
-1.5919071428571427  4.749
-0.13436428571428571  4.626
1.6786714285714286  4.483
5.318428571428572  6.362
-1.1561142857142856  4.486
6.117585714285714  7.408
2.2450714285714284  6.225
1.309592857142857  7.807
-2.1450785714285714  5.796
-0.6823142857142858  8.561
-2.1416285714285714  3.052
6.006571428571428  9.581
-1.3639285714285714  6.659
-2.558  1.479
7.225542857142857  7.434
-1.0204785714285713  5.024
-0.055964285714285716  2.721
-1.3820785714285715  4.965
5.122964285714286  7.926
4.373214285714286  5.064
9.924442857142857  6.067
3.637842857142857  5.301
10.439607142857144  12.527
0.8453357142857142  5.957
3.310685714285714  5.732
12.298628571428571  4.877
2.725192857142857  5.927
1.4307357142857142  7.245
10.98397142857143  9.008
0.4328142857142857  4.473
3.14315  5.054
4.102707142857143  4.873
-1.7440357142857141  5.648
9.605835714285714  8.13
5.215792857142858  6.589
2.536492857142857  5.572
7.2171  5.75
7.549714285714286  4.757
9.35975  6.844
10.088835714285713  11.501
-1.5093214285714287  3.55
4.743785714285714  5.621
-2.9243714285714284  4.237
-2.368314285714286  2.651
0.09399285714285714  4.311
6.591092857142858  12.603
-0.5648928571428571  6.009
7.442735714285714  8.432
17.3462  9.371
-0.6298642857142857  3.108
15.778835714285712  8.971
7.416657142857144  11.905
-1.5271285714285714  7.073
15.239914285714287  7.415
3.896878571428571  4.399
7.131442857142858  9.102
10.121799999999999  7.761
3.5236642857142857  6.671
23.102564285714283  9.79
5.105035714285715  6.057
4.331914285714285  13.167
13.95652857142857  7.714
-1.043807142857143  4.316
1.8607928571428574  2.211
-1.5539214285714287  13.506
5.321807142857143  4.482
-2.3117428571428573  5.137
5.151357142857143  6.522
7.100607142857143  6.702
9.560771428571428  7.159
5.2361571428571425  8.874
-2.6452999999999998  2.681
12.832742857142858  12.097
3.6041857142857143  5.056
-1.5247714285714284  1.714
2.3996285714285714  6.956
4.673221428571428  6.382
-1.0096357142857142  2.383
6.550935714285714  4.929
6.0984357142857135  8.891
-3.0607214285714286  6.174
12.086028571428573  11.003
-1.4584785714285715  2.9
10.747407142857142  8.542
1.320757142857143  8.867
-1.864657142857143  4.771
-1.9060785714285715  4.941
12.759478571428572  11.444
-2.407892857142857  1.741
18.880971428571428  14.258
1.89565  5.835
-1.3700999999999999  6.43
3.514557142857143  5.037
-1.5822214285714284  4.337
1.4705357142857143  15.146
-3.0226357142857143  1.119
-1.2972714285714286  3.585
7.1518999999999995  6.633
0.90715  3.168
10.85747142857143  11.203
-0.6277071428571429  4.951
-0.28716428571428576  2.395
11.922035714285714  11.866
5.001671428571429  9.752
6.859935714285714  5.273
1.8524214285714287  15.143
-0.9324857142857143  2.065
0.6739071428571428  2.708
3.9081285714285716  8.204
12.224042857142857  6.371
15.053035714285716  10.348
2.891764285714286  4.771
13.475171428571429  10.57
3.897985714285714  7.689
4.629735714285714  4.264
15.202771428571427  8.541
-2.821542857142857  7.32
7.453628571428571  6.296
9.057521428571429  4.55
3.832878571428571  7.039
-2.214442857142857  6.498
3.999271428571429  12.216
6.108521428571429  9.328
5.149685714285714  5.844
2.2919  3.136
2.1730357142857146  4.536
0.4332357142857143  6.831
7.001485714285714  8.094
-0.14361428571428572  3.039
1.4725928571428573  5.547
-3.0001857142857142  4.353
7.182821428571429  9.776
6.719485714285714  8.15
6.286692857142857  13.805
-2.185285714285714  3.719
11.7203  10.545
1.9006428571428569  7.078
-1.6002285714285716  4.75
-0.07212857142857143  5.458
2.68095  4.635
-1.36265  3.395
14.828107142857142  5.714
1.9302285714285716  4.768
8.294171428571428  10.274
-2.1600428571428574  2.78
-0.5784214285714285  3.031
5.191992857142857  5.013
6.644978571428571  8.357
4.795221428571429  3.755
11.409607142857142  7.775
6.579707142857143  6.03
10.550585714285715  6.987
2.3151428571428574  7.181
8.562342857142857  6.784
2.8783285714285713  7.161
-0.20087142857142856  7.533
2.432142857142857  8.567
-2.767242857142857  5.083
2.487107142857143  3.317
1.0831785714285715  5.072
12.5331  7.074
9.03352857142857  7.164
13.6007  8.316
-3.1055928571428573  5.564
-0.8965857142857143  12.051
0.42527857142857145  5.183
0.5016357142857143  4.235
-1.2109785714285715  3.7
4.935792857142857  7.89
-0.7513  5.401
3.4178357142857143  8.093
13.312357142857143  7.298
6.438092857142857  8.338
-2.2220999999999997  5.279
-2.5322714285714283  1.019
-1.4299928571428573  4.938
8.00755  8.19
8.06582857142857  11.421
-1.2146857142857144  4.152
2.734092857142857  7.451
-1.6170357142857141  2.052
2.8705857142857143  11.186
5.034778571428571  4.155
0.72495  2.937
0.23489285714285713  3.461
1.794107142857143  5.129
0.5541571428571428  4.362
1.723107142857143  3.374
0.9869  4.942
-2.7194714285714285  3.502
-2.8243142857142858  1.173
-1.926607142857143  5.044
-2.17665  6.875
7.995192857142857  5.612
4.472514285714286  8.654
-2.09045  5.056
-1.1909928571428572  8.306
5.866007142857143  5.005
3.2607857142857144  5.005
0.056671428571428574  1.982
14.502464285714286  7.37
5.923735714285714  9.311
-1.3564785714285714  3.252
-3.02315  4.268
3.964814285714285  10.703
8.160528571428571  4.582
6.470864285714286  4.659
3.7512  5.399
1.07325  2.719
-2.8784785714285714  1.893
0.6436214285714286  5.487
-0.16052857142857144  6.116
1.5733857142857144  3.539
4.312664285714286  7.459
-1.8144071428571429  4.062
7.543871428571429  7.06
-1.659457142857143  7.644
9.585642857142858  12.72
10.00302142857143  6.396
10.8684  14.08
7.4442571428571425  4.204
1.0428428571428572  4.951
-1.7971071428571428  4.656
9.783742857142856  7.496
-1.7720071428571427  5.134
18.6041  7.971
4.875042857142857  4.955
-2.785214285714286  1.34
7.715271428571428  5.095
-2.3338142857142854  0.891
0.0702  4.619
-2.8519857142857146  1.352
0.2203  8.088
3.1309  7.155
-2.9246857142857143  5.453
-0.4073785714285714  1.875
-1.5412428571428571  4.968
11.2124  9.891
5.3076428571428576  8.716
8.684435714285714  10.752
-2.366192857142857  5.307
-2.2777714285714286  1.475
16.626435714285716  7.633
2.4836142857142858  2.429
9.0308  6.568
7.859542857142857  5.939
-2.3298857142857146  1.26
-3.036092857142857  5.962
-0.7814428571428571  5.176
-0.5440142857142858  4.199
-0.16894285714285714  5.404
5.028464285714286  4.383
-1.0313928571428572  4.558
0.8134642857142858  4.893
1.4024214285714285  4.794
-2.4938357142857144  1.529
2.9738714285714285  5.07
4.7171642857142855  7.583
3.6952071428571425  5.161
-0.12698571428571429  3.594
4.699935714285714  4.077
1.3323142857142858  9.958
-2.8184142857142853  4.071
6.4572714285714286  12.696
13.763728571428572  7.394
-2.8770857142857142  5.848
-2.2394357142857144  1.626
4.977128571428572  11.537
1.8486999999999998  5.075
3.154957142857143  7.934
-0.7238571428571429  5.517
5.018385714285714  5.769
4.808028571428571  12.911
-1.4950214285714285  3.496
4.813878571428571  6.246
4.646092857142857  4.44
-0.8844857142857143  4.238
2.322685714285714  4.202
3.214235714285714  7.382
4.2507785714285715  7.964
0.9608428571428571  7.843
5.125357142857142  7.946
2.3564000000000003  2.439
10.279914285714286  10.216
3.5574285714285714  7.121
-2.5195714285714286  8.861
9.959985714285713  12.694
-1.5665785714285714  4.996
5.367107142857143  4.557
5.728007142857143  8.721
-0.4770928571428572  14.053
1.149692857142857  6.863
7.138507142857143  6.619
7.5804285714285715  3.946
7.767778571428572  7.844
-1.6362214285714285  4.797
-1.6541642857142858  4.644
1.1931785714285714  7.276
-2.3082499999999997  1.289
15.141107142857143  6.634
1.9235285714285713  3.261
-2.327785714285714  6.644
6.246364285714286  4.129
12.403078571428571  10.484
2.9056928571428573  8.39
4.5253000000000005  4.445
-0.7704571428571428  6.037
-2.5137  6.168
2.215792857142857  13.812
7.389328571428572  8.589
7.105671428571428  5.073
3.0031000000000003  4.901
4.7824  10.814
6.1088571428571425  5.62
7.506157142857144  6.711
-2.6729357142857144  1.915
7.489878571428572  5.779
-1.2348642857142857  2.412
9.439185714285715  8.874
9.115607142857142  9.45
5.151764285714285  8.615
-0.7186214285714285  5.185
-2.349957142857143  7.999
1.8652642857142858  3.583
5.277607142857143  9.019
11.978564285714286  11.1
17.988264285714287  6.482
5.23075  4.573
7.91915  7.925
5.6649714285714285  8.94
3.5186714285714285  5.994
0.8973714285714286  3.653
-1.01025  2.936
2.8074785714285717  6.372
2.5418857142857143  4.847
-2.8193285714285716  0.606
9.74785  6.794
-0.27335714285714285  4.959
3.4440785714285713  11.657
-2.7798714285714285  0.8
-2.9526285714285714  4.382
-0.5786  4.29
-2.2088785714285715  6.682
6.026285714285714  7.8
-1.8485571428571428  4.533
4.285178571428571  13.096
-1.9512571428571428  5.331
-0.5998928571428571  4.57
-1.0596785714285712  5.431
8.724614285714285  8.687
10.676685714285716  6.879
8.26715  12.796
15.785964285714284  7.057
-0.2784142857142857  5.754
5.14395  13.561
3.0667071428571426  8.554
2.224257142857143  3.173
-1.2689857142857142  4.059
3.0356285714285716  7.631
5.160457142857143  7.195
13.452342857142858  10.767
7.930128571428572  8.888
-0.5605214285714286  2.239
7.803307142857142  11.047
11.265657142857142  8.342
9.578035714285713  9.74
-0.3712785714285714  3.136
2.9006071428571425  6.087
-2.447857142857143  5.588
5.429364285714286  9.639
4.20795  7.658
-1.2773285714285714  5.078
-1.1288714285714285  2.03
-2.6744142857142856  3.4
1.2870214285714285  4.56
1.136942857142857  8.983
-2.6832214285714286  4.628
-2.79925  0.797
5.3906285714285715  5.609
2.9439214285714286  5.798
11.063057142857142  6.745
-0.8853071428571428  4.374
1.9780071428571429  12.734
11.195928571428572  5.776
4.624785714285714  4.429
3.0281285714285713  7.626
17.059664285714288  10.469
14.256385714285715  7.408
1.1011857142857142  2.779
4.030842857142857  7.777
3.13515  4.261
8.098014285714285  6.716
0.09977857142857142  2.832
-2.133707142857143  4.827
7.2148642857142855  8.626
-2.6058214285714287  5.098
1.3672071428571428  5.762
4.116164285714286  6.74
2.1908214285714283  5.746
1.5508785714285713  7.324
18.881435714285715  9.17
12.746314285714286  8.265
-2.3591714285714285  2.074
-0.8309642857142857  1.732
0.08636428571428571  1.769
-2.399292857142857  1.16
1.2683071428571429  2.085
-2.57055  8.338
-2.4260285714285716  3.866
2.1470857142857143  3.661
12.159821428571428  8.877
-1.5661214285714287  7.012
2.785992857142857  4.251
-0.97155  4.892
11.886828571428572  8.795
6.744071428571428  4.414
5.330564285714286  11.82
3.8503714285714286  7.082
7.3816  8.146
1.4675928571428571  9.921
8.2286  6.928
-1.584842857142857  6.32
0.5103  4.379
1.3819000000000001  6.744
1.2020785714285713  2.807
3.3113357142857143  13.852
0.37534285714285714  6.997
-2.8628428571428572  4.706
-0.23007142857142857  3.902
-3.153692857142857  4.508
-1.8339785714285715  4.559
3.1310214285714286  4.883
-2.269071428571429  2.273
-1.8903071428571427  4.338
13.27775  7.685
1.823907142857143  5.957
3.7105  3.189
4.105685714285714  9.475
-0.7412857142857143  4.342
-2.7428000000000003  2.29
3.1824714285714286  5.806
4.10475  3.622
12.029064285714286  9.19
-0.2953642857142857  5.999
5.681171428571429  5.537
3.3400000000000003  10.471
11.460057142857142  13.241
9.413549999999999  13.388
5.922335714285714  9.126
-1.9874142857142858  3.492
-1.7501357142857144  2.866
7.8557  8.289
7.878942857142857  6.603
4.214935714285715  6.183
-2.60445  6.476
5.413435714285714  10.251
2.259185714285714  8.175
6.871064285714286  11.78
11.101964285714287  8.373
0.7438928571428571  2.634
9.770171428571429  7.306
5.734571428571429  7.767
-0.25457857142857143  8.112
4.415307142857143  11.884
10.979664285714286  7.728
10.9863  11.154
8.158371428571428  5.749
4.3384285714285715  5.966
-1.0610642857142858  1.723
9.086364285714286  4.049
-1.9460071428571426  1.951
0.7917571428571429  7.701
6.968242857142857  6.076
9.858614285714285  8.13
-1.1140999999999999  5.02
3.2223714285714284  12.125
-0.7257714285714286  4.785
13.772392857142856  6.775
4.69675  4.937
-1.5999642857142857  2.414
-2.4336571428571427  1.223
-0.8648428571428571  7.529
4.889957142857143  4.014
4.570542857142857  13.822
11.402571428571427  10.383
1.3125  6.332
11.007128571428572  7.905
5.269707142857143  11.645
-0.47387142857142855  8.256
-0.77345  2.061
15.015792857142856  12.583
6.116835714285714  4.647
11.230742857142857  10.46
-3.090407142857143  2.006
1.4757357142857144  5.962
10.566935714285714  8.996
3.8632714285714282  8.327
-0.9944357142857143  4.232
-3.107907142857143  4.991
7.417942857142857  5.485
2.9592571428571426  7.832
1.7409642857142857  5.969
