# Supplementary material for: Single-chain dimers from de novo immunoglobulins as robust scaffolds for multiple binding loops
Source: Nat Commun. 2023 Sep 23;14:5939. doi: 10.1038/s41467-023-41717-5 (PMC10517939; doi:10.1038/s41467-023-41717-5)
Supplement: Supplementary file 6 — Source data [file 41467_2023_41717_MOESM6_ESM.zip › SuppFig8_scIgFFg.txt]

-2.7904  5.487
-2.929757142857143  5.599
-1.377492857142857  3.857
-2.330942857142857  5.618
-1.6711571428571428  5.737
-1.73115  6.498
-2.70045  5.714
-2.8572428571428574  5.237
-2.0906642857142854  5.252
1.8449142857142857  6.742
-1.1779428571428572  5.523
-0.20845  6.725
2.349042857142857  6.713
-0.24614285714285714  7.83
-1.8063642857142856  2.147
2.5055785714285714  6.195
0.0649  5.973
3.259657142857143  6.891
0.44542857142857145  6.117
3.876057142857143  7.859
-1.1964857142857144  6.006
3.0415357142857142  4.65
2.4156642857142856  11.273
-2.7422714285714287  1.808
3.5602714285714283  8.24
7.761671428571429  8.425
-2.0724785714285714  5.644
-1.6537214285714286  3.575
-2.5152428571428573  3.759
-2.8027785714285716  6.301
5.4211  7.019
7.2244214285714285  7.935
-2.170771428571429  3.379
6.321785714285714  14.087
-0.5769285714285713  5.486
-1.6906428571428571  5.561
4.537421428571429  6.878
1.3750071428571429  6.605
2.014185714285714  5.982
11.011528571428572  14.04
2.9159714285714284  10.546
7.614064285714286  5.934
3.5867142857142857  8.941
6.027735714285715  6.647
4.8471714285714285  7.68
12.139014285714286  9.654
6.192742857142857  8.693
9.54107857142857  9.072
-2.9116714285714287  5.4
-2.3966357142857144  2.058
4.424664285714286  7.979
-2.8396  1.939
-2.476342857142857  4.353
1.6962642857142858  5.705
-0.8164785714285715  6.844
-0.7950928571428572  2.149
10.737407142857144  9.965
5.205592857142857  6.179
0.9509285714285713  6.114
-2.704564285714286  5.54
1.0515357142857142  5.608
-2.0340357142857144  5.336
5.11435  10.769
2.7290785714285715  7.288
7.559185714285714  7.358
0.6776571428571428  6.597
4.240285714285714  13.242
6.31765  5.629
-0.49362142857142854  6.205
-2.9349714285714286  5.876
5.5568  8.501
6.199742857142858  6.927
12.999878571428571  9.394
-1.9491714285714288  6.166
5.095  7.372
3.4002785714285713  7.001
-1.7831142857142857  6.577
2.707542857142857  6.749
1.6473785714285716  7.152
-2.056907142857143  2.714
10.273050000000001  5.713
-1.302557142857143  5.87
5.183857142857143  6.727
6.362635714285714  8.954
-0.8271142857142858  5.979
4.854292857142857  6.636
0.1940142857142857  2.888
-1.3363785714285714  6.897
4.2307571428571435  7.992
-1.6555071428571428  5.486
-2.6693  2.065
8.886007142857142  8.086
-2.452314285714286  3.507
4.709392857142857  5.299
-0.7282428571428571  6.313
2.1181714285714284  5.774
-2.2570857142857146  5.139
5.273142857142857  7.742
-1.7231500000000002  1.638
6.309864285714285  6.98
-2.3563714285714283  7.226
-2.23385  5.722
0.4783714285714285  5.375
-2.483957142857143  5.553
-2.6917500000000003  1.622
13.237464285714285  14.02
-0.9213428571428571  5.261
-1.9789428571428573  4.925
0.8125857142857142  6.734
3.312607142857143  11.952
-2.0124857142857144  2.167
5.066599999999999  7.499
1.1326  6.258
-0.5633071428571429  9.38
-1.514142857142857  7.043
-1.091457142857143  3.944
-2.8798285714285714  4.127
2.9661857142857144  7.408
2.2980857142857145  6.217
1.8542285714285713  10.86
6.660014285714286  6.817
-2.7703285714285713  3.739
2.9686285714285714  11.1
-2.8646214285714287  1.371
-1.8204857142857143  2.85
3.057142857142857  3.205
-1.3828071428571427  7.385
5.347014285714286  3.283
1.9574571428571428  6.558
3.1886642857142857  13.107
-1.3721571428571429  4.134
0.8620928571428571  9.087
4.598985714285714  3.0
3.6077  13.036
6.757128571428572  12.152
1.1207357142857142  4.465
-1.4146785714285715  7.673
-1.6722785714285715  3.355
2.8089785714285713  6.246
4.5888928571428576  7.915
0.4850785714285714  8.462
0.32184285714285715  4.854
4.6659  3.758
3.417557142857143  6.177
9.017178571428571  11.72
-1.5765428571428572  6.199
-2.7360642857142854  9.067
8.559742857142858  14.034
-1.1903785714285713  4.577
9.718100000000002  13.907
-2.3059142857142856  2.025
4.79195  10.102
4.520192857142857  9.971
11.714757142857144  11.275
4.119292857142857  8.828
-1.8494357142857143  2.164
-2.8195214285714285  5.698
-0.7290357142857142  6.249
2.3584785714285714  7.038
6.30555  6.223
-2.4932071428571425  5.594
2.8564214285714287  6.691
15.955428571428573  6.329
0.6483357142857142  5.873
3.2702357142857146  6.762
4.20675  9.716
-1.851457142857143  1.734
-1.0544928571428571  8.259
5.083892857142857  9.866
0.09610714285714286  7.837
4.020242857142857  6.483
-1.8115  5.467
6.8263428571428575  10.121
-1.5237928571428572  5.273
4.546921428571428  4.926
6.947100000000001  9.451
4.069242857142857  5.541
4.327014285714286  8.575
9.757528571428573  8.476
-0.9321142857142858  3.964
-2.9678  2.685
-1.9982  2.593
2.387707142857143  7.446
-1.6671142857142855  5.078
1.534  7.601
-1.7238285714285715  6.386
7.087035714285714  12.06
2.1667642857142857  6.867
-0.5273357142857142  7.383
0.7451785714285715  5.179
2.6931785714285716  6.074
8.899471428571427  14.988
-1.909992857142857  5.4
-3.063507142857143  5.651
11.423857142857143  9.014
-2.5292999999999997  5.449
-2.0147142857142857  7.416
6.354385714285715  8.479
-0.47785  4.505
12.74917142857143  6.416
-1.880942857142857  5.933
-2.2485  7.708
2.9689071428571427  6.071
6.621842857142857  7.55
3.072907142857143  4.901
-2.8276285714285714  5.658
6.692414285714285  9.082
-2.259185714285714  5.611
2.9659571428571425  13.666
-2.4546  6.696
-0.16502142857142857  7.089
3.9484428571428576  6.599
-0.8935928571428571  3.928
-2.6977285714285717  1.279
-2.088421428571429  2.492
6.057221428571428  5.27
-2.5628785714285716  12.274
-2.1265642857142857  11.6
-2.9094214285714286  5.456
3.714435714285714  7.398
7.005778571428571  5.49
-0.9290714285714285  15.509
-1.428642857142857  7.258
-2.18915  3.377
-1.79515  2.965
2.5368785714285713  5.118
-2.5641  3.584
2.4712071428571427  4.727
4.425242857142857  9.004
-1.9682642857142858  2.208
7.2117  9.157
1.2609357142857143  7.121
-0.7349571428571429  7.84
3.5802714285714288  13.257
1.5897428571428571  8.531
1.2373714285714286  6.129
5.379378571428572  3.772
-1.9724714285714287  2.446
-1.771407142857143  2.741
4.077814285714286  9.091
8.583642857142857  8.769
3.7364714285714284  6.287
-2.2983  6.02
-0.56705  6.761
-3.0488928571428575  2.817
8.863042857142858  8.538
3.7713500000000004  7.771
-0.9220571428571428  2.715
6.256271428571429  9.293
-2.5621500000000004  5.304
5.7711500000000004  6.798
-2.2450357142857142  9.241
4.372542857142856  5.505
10.349892857142857  10.091
2.3615071428571426  9.795
1.1056785714285713  4.246
-2.3217785714285712  13.022
8.516107142857143  14.525
2.936142857142857  9.53
1.956964285714286  10.693
0.11208571428571429  4.15
10.665028571428572  6.538
-2.9352642857142857  5.325
1.309907142857143  6.244
10.982792857142856  4.42
2.1557142857142857  5.127
-0.27619285714285713  5.926
0.5286285714285714  7.51
10.485314285714285  9.323
4.258592857142857  7.422
1.0970071428571428  15.572
0.77785  5.318
-0.6159  6.394
-2.842271428571429  3.793
6.048014285714285  12.467
4.204185714285714  7.211
6.933835714285714  5.307
13.040992857142857  9.439
9.456264285714285  13.435
-2.7948714285714282  5.501
2.0349857142857144  5.364
8.91095  10.809
-3.0940000000000003  0.986
4.366357142857143  3.681
-0.3878785714285714  5.569
0.09163571428571429  9.441
1.2611285714285714  5.556
-2.4537785714285714  3.561
2.3901785714285713  6.704
6.767621428571428  10.305
-0.935807142857143  5.752
7.398757142857143  9.794
3.9272142857142853  5.651
17.77797857142857  10.928
-2.678207142857143  5.675
3.520578571428571  8.309
-0.24787857142857145  6.508
-1.85835  5.435
3.9119428571428574  8.91
7.509378571428572  8.705
4.104507142857143  4.977
4.342607142857143  9.053
1.061942857142857  5.287
14.21492857142857  10.417
0.48150714285714286  5.171
8.3315  7.868
-0.97865  5.575
7.244778571428571  4.818
3.14025  9.566
15.772442857142856  6.862
4.950442857142857  6.836
7.180035714285714  4.844
2.0429285714285714  6.535
8.566385714285715  7.577
9.241214285714285  8.739
9.73482857142857  9.265
-0.0074571428571428575  11.934
-0.8053714285714285  6.032
-0.4441428571428571  6.617
2.696707142857143  6.875
3.326007142857143  7.577
-1.3964214285714285  6.479
1.0002071428571429  6.117
0.3610785714285714  4.308
10.007935714285715  6.524
-2.9720714285714283  1.555
4.072221428571429  5.94
1.2797571428571428  6.345
7.253900000000001  7.201
2.880664285714286  6.255
-0.5384857142857143  12.9
4.4626785714285715  6.349
-1.0856214285714285  7.977
0.7007785714285714  6.035
-2.5125785714285715  5.619
6.448607142857142  6.701
3.5767357142857144  7.016
6.488592857142858  5.796
2.0231785714285713  5.1
-0.9971571428571429  5.713
4.777342857142857  12.068
4.859064285714286  11.136
-1.0021642857142856  5.271
-2.5605142857142855  5.149
-0.6791999999999999  5.852
9.378357142857142  6.474
-1.323792857142857  5.537
-2.656471428571429  5.118
0.7567357142857143  5.296
4.561364285714286  12.165
3.4418142857142855  5.712
8.724185714285714  12.806
12.112107142857143  11.724
3.1360928571428572  4.712
7.924528571428572  8.627
2.9350642857142857  8.506
-2.9913785714285717  0.546
-2.28525  9.129
15.061207142857143  9.818
2.2681142857142857  6.841
2.9446357142857145  4.071
3.0955142857142857  7.592
-2.0116071428571427  5.611
4.848642857142857  6.378
4.642492857142857  7.183
8.247607142857143  11.374
3.4129714285714283  11.513
2.7278428571428575  9.514
5.021957142857143  8.613
4.6867  7.833
-1.52095  7.666
4.878635714285714  3.444
7.8568  6.303
-0.8875142857142857  7.114
-0.6101142857142857  6.275
-2.4760714285714283  5.285
5.860128571428572  7.941
8.48495  9.123
4.497278571428572  7.749
3.4737  6.42
-0.8533000000000001  3.523
9.569814285714285  4.618
1.09125  2.749
-1.7829714285714287  3.259
5.317707142857143  6.323
3.529385714285714  6.75
0.6356785714285714  8.191
4.321471428571428  6.379
7.729014285714285  9.523
3.8753  11.575
-2.416985714285714  5.738
2.59095  7.769
-1.5033928571428572  5.691
3.5498  5.938
-2.268657142857143  2.778
6.37835  8.062
-1.8903571428571426  5.42
10.735757142857144  7.667
1.630407142857143  6.48
2.247057142857143  6.049
5.512935714285715  8.397
-0.9611000000000001  7.054
-2.6748928571428574  5.227
2.8485214285714284  7.689
4.842678571428571  12.608
-2.582492857142857  5.797
-1.2551857142857143  1.841
-0.1246357142857143  3.308
4.020457142857143  7.324
2.4908  6.14
11.447657142857143  10.294
0.15912142857142858  7.641
4.780757142857143  8.652
4.339121428571429  12.824
-1.4149642857142857  5.642
1.6042857142857143  4.092
2.027392857142857  3.594
-0.6217857142857143  2.315
-1.4396357142857144  5.875
6.062592857142858  6.164
6.895385714285714  5.479
-1.5898357142857142  6.023
-0.17477857142857145  5.36
0.7290142857142857  5.605
8.738607142857143  6.993
3.2049857142857143  10.576
9.611807142857144  12.98
-2.684757142857143  2.943
2.3196999999999997  3.271
1.6855071428571429  4.901
-2.2264785714285713  5.345
0.7402428571428571  6.594
-2.2482428571428574  5.795
8.054107142857143  8.59
0.10276428571428571  12.868
0.5628571428571428  2.679
3.0128785714285713  6.25
-0.5644714285714285  3.62
2.8474214285714288  7.979
6.1523  9.133
6.119778571428571  8.497
-0.8734  6.831
-3.102964285714286  0.887
7.846478571428572  11.747
3.085542857142857  5.983
-0.5643571428571429  5.53
-1.912357142857143  5.59
-0.5709285714285715  4.875
2.1042642857142857  6.165
0.4929785714285714  8.016
13.709735714285715  7.837
9.843464285714285  11.476
-3.233435714285714  5.738
0.1628214285714286  3.768
7.928414285714286  7.437
1.3308357142857143  2.693
-1.9034785714285716  5.213
4.043085714285715  6.168
10.325514285714284  9.296
-2.289507142857143  1.452
4.175535714285715  4.592
-3.037771428571429  5.356
2.5173214285714285  7.047
-2.243557142857143  1.279
-2.180057142857143  3.884
5.1694  9.214
3.0728285714285715  6.16
1.261342857142857  7.879
0.8076571428571429  4.82
-0.8416714285714286  5.529
-1.1142857142857143  5.749
1.1194642857142856  6.235
8.279621428571428  6.569
-2.9866  5.547
-2.639485714285714  3.045
-0.8545571428571429  7.711
0.27995  5.505
-1.6858714285714285  6.013
4.038507142857142  12.923
4.1571428571428575  7.322
3.5331  6.489
-2.6736642857142856  5.88
11.832714285714285  7.006
0.3705428571428571  5.567
-2.512642857142857  7.307
1.6412  4.665
4.379992857142857  4.343
-3.0567928571428573  5.314
0.30029285714285714  2.264
1.9275357142857144  5.718
-1.1885142857142856  5.193
-2.3992  6.128
3.8664214285714285  7.862
2.699807142857143  5.626
5.065421428571429  7.147
2.028707142857143  4.014
1.5218642857142857  3.991
-1.8078785714285714  2.782
1.8593214285714286  6.51
4.124607142857143  11.025
5.267492857142857  11.589
-2.411735714285714  5.826
-1.5341285714285713  5.138
-1.9154357142857144  5.699
-0.5951785714285714  3.916
2.345628571428571  6.867
0.5492785714285714  5.628
-0.2742642857142857  5.135
5.4154285714285715  5.441
-1.2043357142857143  2.284
7.29845  14.074
-2.4940928571428573  3.205
1.5004428571428572  4.942
4.439585714285714  5.624
1.1500285714285714  9.982
-2.2530857142857146  8.906
-2.6886785714285715  3.731
3.7343357142857143  9.175
2.7989  6.698
-1.7835928571428572  5.575
2.7600785714285716  12.143
5.349278571428571  7.432
1.8109428571428572  5.205
9.561192857142856  8.461
8.650564285714285  8.114
1.573942857142857  7.877
-2.380485714285714  5.738
0.9130285714285714  9.14
-2.265992857142857  4.289
-1.3639642857142857  6.17
0.3450785714285714  5.759
5.448064285714286  8.047
-2.081414285714286  4.629
-1.3136785714285715  2.552
5.300885714285714  10.033
0.6940071428571428  6.384
2.962592857142857  3.265
-1.8499785714285715  5.758
-2.8588785714285714  5.719
4.91105  8.61
-1.0414642857142857  5.523
9.748464285714286  7.076
1.5291357142857143  7.044
4.834314285714285  9.805
-2.1917285714285715  4.511
7.634714285714285  9.444
-2.104378571428571  5.219
1.7187285714285716  4.811
2.874014285714286  4.687
7.864021428571428  5.596
8.67765  6.415
-2.6502785714285713  5.3
0.41450000000000004  7.003
1.9997214285714286  11.698
0.019171428571428572  2.701
-0.9341285714285714  12.317
-0.40632142857142856  3.549
1.6887999999999999  6.743
-1.7185214285714285  5.687
6.300457142857143  12.14
4.934457142857142  5.627
6.443721428571428  4.762
0.33972142857142856  6.773
5.039185714285714  8.729
-2.7163142857142857  5.284
3.8206357142857144  7.625
12.788864285714286  12.057
-0.7073928571428572  5.372
-1.2899857142857143  7.033
4.962235714285714  9.504
1.86325  7.344
3.273342857142857  8.068
3.482407142857143  5.426
-2.6116857142857146  1.914
1.23925  12.267
1.0340142857142858  6.302
-1.9954  4.161
8.927107142857144  4.028
-1.8855214285714286  5.538
3.1831785714285714  6.641
-2.84915  5.447
4.188135714285715  11.906
8.47627142857143  5.67
3.4939214285714284  7.021
3.50875  4.458
-2.450385714285714  2.558
6.123521428571428  9.603
3.8705357142857144  9.88
-1.3537214285714285  5.88
10.49757142857143  8.353
-2.1443214285714283  5.894
4.049528571428572  7.998
3.499335714285714  10.509
-1.6878428571428572  5.284
1.4243857142857141  5.668
3.8950428571428573  7.136
12.308921428571429  9.584
3.2633428571428573  4.231
11.008785714285715  8.996
-1.50785  6.261
-1.7132071428571427  6.609
-0.07210714285714286  3.89
3.9480357142857145  7.771
-2.4561428571428574  2.622
3.1373214285714286  6.433
-0.9228999999999999  6.25
-1.8379999999999999  7.252
3.21095  3.183
2.6062  4.879
0.6781142857142858  2.877
-2.7681214285714284  4.394
-2.19145  2.123
-0.469  6.851
4.819407142857143  7.566
1.6272285714285715  8.26
0.8257214285714286  7.528
3.211857142857143  5.534
11.745085714285713  14.713
-2.497957142857143  3.755
12.554971428571427  8.662
-1.4737428571428572  7.092
-1.8183642857142857  7.268
-1.4132428571428572  7.754
2.5196142857142854  5.894
7.384728571428572  5.714
5.148957142857143  9.064
-1.3855857142857142  5.791
-2.5849714285714285  13.003
1.4561428571428572  6.74
-0.7773928571428571  2.559
0.14991428571428572  5.326
-2.4880928571428576  5.738
8.046235714285714  10.902
-0.15427142857142856  7.182
-2.1105714285714288  1.829
-2.745107142857143  5.433
4.964735714285714  6.29
0.16478571428571429  9.785
9.137735714285714  8.946
-1.1296428571428572  4.531
6.47425  5.408
-2.0217857142857145  5.007
7.2353  5.73
5.893085714285714  12.842
8.740571428571428  5.056
2.950157142857143  9.228
-0.6354857142857143  5.629
3.7357714285714287  5.363
0.8316071428571429  5.231
2.0327928571428573  8.449
1.5696714285714286  6.87
-0.7335071428571429  5.443
3.18335  7.765
-0.54215  2.707
2.6957785714285714  6.266
9.38857142857143  9.968
4.530171428571429  6.482
-2.3251285714285714  7.957
-0.2509214285714286  9.219
1.6347142857142858  6.12
1.1102785714285714  5.363
4.6881071428571435  8.339
-0.11280714285714286  2.821
-1.706807142857143  2.962
5.6395  8.871
6.408328571428572  8.92
-1.8268  3.406
14.358957142857141  9.741
11.795264285714286  12.153
10.536864285714286  7.77
-1.8075999999999999  1.501
-0.8850214285714286  6.277
3.1934785714285714  8.11
3.925992857142857  7.628
-1.0264  6.075
-2.4396  4.249
4.0771500000000005  6.06
3.1794928571428573  6.337
-0.9346071428571429  5.891
1.6934714285714287  5.912
0.2316285714285714  3.803
1.7336  9.624
5.068792857142857  10.219
7.0499285714285715  13.134
-1.1653785714285714  2.426
3.929478571428571  5.81
9.411207142857142  5.905
5.497492857142857  8.898
6.755535714285714  6.655
2.892042857142857  6.501
2.319914285714286  3.257
-2.9514785714285714  4.858
-2.6911071428571427  7.038
-2.6423  2.824
2.762564285714286  6.168
-2.2172  1.679
2.509742857142857  6.957
-0.43270714285714285  7.167
2.105457142857143  7.497
6.68145  8.177
8.574592857142857  6.384
3.396742857142857  5.666
0.2129285714285714  11.061
8.56627857142857  6.26
2.886257142857143  5.961
5.545764285714286  4.125
6.006628571428571  5.195
0.5346428571428571  3.416
6.556778571428571  6.236
-1.0219857142857143  6.237
1.5050642857142857  5.485
2.079792857142857  3.645
5.46375  7.371
0.5476571428571428  7.484
4.269557142857143  5.675
-1.5702500000000001  4.571
2.5007714285714284  10.476
1.312107142857143  5.525
13.154842857142858  13.385
-0.3908142857142857  4.807
14.451864285714285  7.419
-2.9423999999999997  5.274
-0.8599142857142857  6.976
0.7917928571428572  6.271
-2.8841214285714285  2.743
-1.05515  2.294
-2.099821428571429  5.682
-0.5836857142857143  4.877
0.7770785714285714  8.803
-2.7754285714285714  5.399
3.90595  7.192
11.007442857142857  13.028
12.3907  7.652
-1.4435  1.903
-0.9718142857142857  6.762
4.813864285714286  5.256
5.31215  7.376
0.5118857142857143  8.3
4.3083  4.292
5.127985714285714  7.668
5.245357142857143  8.035
-2.030878571428571  1.886
-2.006107142857143  2.122
-2.3626142857142858  5.257
5.592964285714285  8.434
0.36692142857142857  2.977
-0.9068999999999999  6.366
3.5578  4.941
7.449700000000001  13.28
2.4962142857142857  5.552
-2.7140642857142856  5.769
-2.204207142857143  1.578
-2.1910357142857144  6.887
1.77275  4.8
1.7656571428571428  6.552
2.952021428571429  4.557
3.532507142857143  15.923
-0.13449285714285714  8.815
0.34872142857142857  6.239
6.964264285714285  8.079
2.4341500000000003  5.738
-1.7504857142857144  5.695
-1.3224642857142859  7.279
3.1934214285714284  6.695
8.453378571428571  6.691
1.1535642857142856  13.753
-0.9598857142857142  5.779
-0.46384999999999993  7.976
7.00115  12.26
10.941450000000001  9.581
6.173971428571429  5.721
2.14305  4.364
3.9651357142857147  8.106
7.718042857142858  5.65
7.199307142857143  7.201
-1.9161714285714286  5.346
8.841307142857142  8.922
10.64355  11.342
-2.728342857142857  5.294
-2.03535  3.973
-2.9082857142857144  5.395
2.4804785714285713  5.824
-1.6291642857142856  7.319
2.0654785714285713  5.974
2.450207142857143  8.779
11.352928571428572  8.702
3.8744642857142852  6.483
6.329592857142857  5.363
3.7978285714285716  3.922
-1.8602428571428573  4.568
3.774442857142857  13.931
4.034314285714285  6.824
9.493742857142857  10.407
1.9110357142857144  5.422
6.790464285714285  4.391
6.317278571428571  5.999
5.917107142857143  7.147
7.383214285714287  8.326
9.73865  13.879
2.4220142857142855  5.919
-0.13985714285714285  3.47
0.7940428571428572  3.81
-1.9699071428571426  5.701
-1.8398571428571426  7.391
2.201564285714286  5.615
-1.3386071428571429  8.568
-0.36277857142857145  2.959
5.915442857142858  10.476
-2.911707142857143  2.452
5.995064285714285  13.728
7.954114285714286  7.964
13.396942857142855  8.907
7.496342857142857  9.672
3.5974642857142856  11.121
12.147314285714286  7.461
1.2889071428571428  5.787
4.218114285714285  10.001
1.4945714285714287  5.516
1.5287285714285714  6.089
-0.5261642857142856  5.694
-2.2642571428571427  5.458
2.938542857142857  8.615
4.7167642857142855  3.623
-0.05340714285714286  2.26
9.777528571428572  7.166
3.3967214285714284  6.851
-2.577707142857143  6.167
2.6907785714285715  8.96
8.336242857142858  11.413
2.510414285714286  8.008
2.852557142857143  8.388
10.248942857142858  8.759
-1.9889428571428571  5.318
2.3247714285714287  5.493
-0.5910571428571428  3.911
-1.2278928571428571  6.936
12.588721428571429  9.372
-1.0010428571428571  2.369
-0.63305  7.152
3.463492857142857  6.949
-0.013885714285714286  4.36
4.5991  6.126
2.825542857142857  5.319
-2.3648214285714286  1.117
0.2495857142857143  4.252
-1.9322785714285715  5.245
0.9398785714285715  6.112
8.392157142857144  13.684
0.5115428571428572  5.405
4.026485714285714  8.479
-2.9162285714285714  5.741
9.752764285714285  7.681
-0.15800714285714285  7.238
-2.9575785714285714  5.193
2.3351214285714286  10.45
-2.0257857142857145  5.399
4.777228571428571  10.905
1.1342357142857142  4.493
1.5972285714285714  5.514
1.78745  2.801
2.16805  9.49
3.6574142857142857  6.984
2.5836714285714284  6.172
-1.2898357142857142  3.402
-2.3081714285714288  2.868
1.8878928571428573  11.422
8.865885714285714  11.669
2.4731642857142857  9.646
-1.4132571428571428  5.97
3.3206642857142854  9.331
2.1758785714285716  5.172
-2.6975499999999997  5.931
-0.45745  12.207
-0.9649000000000001  4.93
-3.1678571428571427  5.633
0.7447214285714285  5.736
9.011107142857144  9.812
0.5496571428571428  7.593
6.912428571428571  10.346
-0.0687857142857143  8.043
-1.15455  5.929
-0.49751428571428574  5.374
2.55105  9.016
2.59875  6.773
5.8437214285714285  7.658
-1.4144285714285716  5.698
12.69605  9.907
0.04982857142857143  6.601
-0.5382642857142858  7.177
7.505407142857143  8.654
7.656378571428571  8.641
0.45607142857142857  6.306
-1.3083500000000001  1.466
-2.6917714285714287  5.691
-0.9517142857142857  5.863
-1.9423142857142857  5.48
-1.4702857142857144  11.069
2.7282928571428573  6.524
-1.2436142857142858  13.027
5.963607142857143  13.546
4.483692857142857  12.514
3.4574857142857143  6.625
-1.7664142857142857  4.365
-2.8222  4.927
10.24305  6.411
-1.7712428571428571  5.883
-2.2022  8.332
2.0194285714285716  8.166
-1.8832499999999999  3.993
11.467228571428572  10.58
3.246257142857143  6.616
6.587435714285714  6.65
8.600771428571429  10.963
-2.865607142857143  5.344
-0.6685071428571429  5.477
5.201721428571428  6.813
-2.7672357142857145  5.684
5.045242857142857  6.373
1.7035785714285714  3.044
-1.7185142857142859  2.011
7.768764285714285  6.782
-2.7884142857142855  3.489
5.792928571428571  6.558
-2.7730357142857143  1.975
2.086642857142857  8.429
-1.6959499999999998  3.056
12.868242857142858  7.952
11.547871428571428  9.367
1.2853999999999999  5.953
6.114535714285714  8.726
-2.2269214285714285  6.784
3.6542999999999997  6.959
9.45357142857143  8.562
4.545964285714286  12.158
-1.8427357142857144  2.916
4.134421428571429  6.842
8.49765  8.501
-2.8031642857142858  5.369
21.884014285714287  10.21
-0.4706  2.838
0.9557  12.517
9.40707857142857  7.842
-0.2766571428571429  2.191
11.329442857142858  9.814
2.098457142857143  8.086
4.3750285714285715  12.415
10.97252142857143  9.869
3.2531142857142856  6.368
3.922414285714286  8.849
6.33465  9.266
-2.8988  5.67
-1.5015571428571428  7.201
-0.9162071428571429  4.901
2.480314285714286  5.209
-0.47343571428571435  3.945
1.7467357142857143  7.19
8.953042857142856  13.623
8.513207142857143  7.384
-2.898742857142857  5.863
-2.8728214285714286  5.233
-2.831385714285714  4.433
2.3752  5.498
9.298314285714286  8.072
5.685821428571429  9.484
3.9718214285714284  5.719
-2.35375  5.768
-2.918214285714286  5.132
-2.8195357142857143  6.854
7.6663499999999996  5.34
2.38165  9.274
-2.2318857142857143  2.797
-2.2093285714285713  5.366
9.539935714285713  5.6
-0.9550214285714286  4.638
4.664078571428571  8.295
1.9850214285714287  9.127
-2.2712214285714287  5.773
10.697842857142858  7.961
8.567657142857144  8.845
0.9857142857142858  5.575
-2.203307142857143  2.178
1.5026285714285714  5.759
2.249107142857143  6.034
-0.6270285714285715  4.292
4.728542857142857  11.878
2.758364285714286  7.396
-0.24359999999999998  8.226
2.5512571428571427  7.402
-1.0728071428571428  4.052
5.318142857142857  6.898
0.20714285714285716  5.774
11.647364285714286  10.745
6.375035714285715  5.221
14.959514285714285  7.362
15.261814285714285  14.078
0.13385  2.826
-2.1268000000000002  5.356
-0.6983714285714286  5.267
-2.76595  5.312
-0.40804285714285715  5.217
3.751671428571429  6.439
0.44549285714285713  5.614
-1.917214285714286  7.947
5.182771428571428  6.993
2.152342857142857  3.401
-2.7542857142857144  5.361
-2.6000571428571426  14.009
-0.7837928571428571  3.827
-0.03245714285714285  5.918
0.7667071428571428  4.951
3.7983285714285713  8.672
-1.8252857142857142  1.907
0.14974285714285712  10.094
-1.525842857142857  4.798
3.1418357142857145  5.936
-1.6253785714285713  5.877
3.205235714285714  4.621
-1.0507714285714287  6.185
10.586678571428571  12.936
-2.0399214285714287  5.639
-2.16985  2.671
4.160185714285714  5.685
-1.0074642857142857  4.427
3.055907142857143  7.501
-2.9798071428571427  1.583
1.1238714285714286  5.196
-0.5070571428571429  6.326
0.7743857142857143  4.359
-0.18174285714285712  6.166
-2.5791357142857145  4.612
1.3904285714285713  5.193
6.569585714285714  3.512
5.441092857142857  7.373
3.4647571428571426  8.372
2.759664285714286  5.993
6.501785714285714  6.483
2.940857142857143  3.035
0.9971142857142857  7.251
5.961228571428571  4.917
6.265964285714285  9.395
5.238628571428571  4.538
5.664764285714286  6.423
7.238007142857143  11.255
5.229957142857143  4.837
3.681428571428571  14.077
-0.023892857142857143  5.394
3.1813214285714286  3.994
-0.7008714285714286  7.725
5.3026285714285715  5.948
4.946821428571428  5.329
2.9491142857142854  7.734
-0.6548071428571429  6.314
2.1710428571428575  11.497
1.320442857142857  7.561
-0.6059428571428571  4.459
6.101078571428571  9.988
0.09277142857142857  5.559
-1.3934785714285713  3.0
2.015507142857143  7.629
3.9853642857142857  8.392
-2.96485  5.495
-0.22084285714285715  2.917
1.8295642857142858  6.769
5.971814285714285  4.047
-1.51035  2.666
-3.085492857142857  0.876
-0.29335  3.1
-1.523807142857143  5.581
-0.1516  5.812
8.379442857142857  11.468
0.7697571428571429  6.136
2.3073642857142858  8.301
0.8396714285714286  5.81
4.791371428571429  6.827
-2.4761357142857143  2.555
-0.31511428571428574  5.522
2.3426285714285715  5.973
1.5042071428571429  8.922
3.776971428571428  5.668
7.5550999999999995  7.62
3.315021428571429  2.749
6.131435714285714  6.036
0.8859642857142856  5.519
-2.054457142857143  6.195
-2.659685714285714  9.334
-2.5514642857142857  5.542
4.92535  11.227
1.1840857142857142  6.813
3.9995999999999996  7.622
10.202014285714284  12.903
0.928592857142857  5.372
3.544685714285714  9.816
7.160892857142857  7.146
-2.850892857142857  5.603
6.775157142857143  6.257
0.6723357142857143  5.931
4.455542857142857  12.239
-0.3612142857142857  6.164
5.474778571428572  10.724
6.63645  6.272
10.241207142857142  5.454
1.8029642857142856  3.453
-1.1257071428571428  6.482
-1.6205500000000002  5.724
-1.1428285714285715  5.601
17.718964285714286  6.448
-0.2465642857142857  4.25
-1.0808857142857144  6.779
-2.735514285714286  5.439
5.160757142857142  7.785
-2.0981785714285714  4.914
7.410142857142858  7.17
4.454535714285714  4.268
5.218292857142857  3.674
2.9786  5.417
-0.34427857142857143  5.458
5.651685714285715  7.331
2.976257142857143  5.445
8.587721428571427  8.863
-0.6318928571428571  5.743
-3.0006071428571426  5.519
4.7454  9.299
6.773035714285714  6.673
-0.5545928571428571  4.252
-0.9080142857142857  7.394
2.614521428571429  6.05
-1.893635714285714  5.166
-1.0911  3.382
3.0955214285714283  7.668
-1.2291857142857143  4.599
3.821707142857143  3.235
0.051314285714285715  4.871
-0.8737214285714285  6.302
-2.2663785714285716  4.92
5.0895214285714285  7.387
4.832921428571429  6.562
7.889835714285714  8.703
1.6458928571428573  10.608
4.050864285714286  6.612
1.1413214285714286  6.848
-2.712007142857143  2.135
6.6395285714285714  10.48
-0.5491571428571429  5.838
-2.7980428571428573  5.251
2.4340785714285715  9.228
0.9033571428571429  7.437
0.4008  4.962
3.565692857142857  8.116
2.0088714285714286  6.723
13.5976  8.684
-0.8759071428571428  5.576
1.2151857142857143  4.932
-1.0323285714285715  5.845
-2.3565285714285715  0.998
2.5469785714285713  6.106
9.301521428571428  6.229
-0.1636  6.895
4.262121428571429  5.809
3.9315285714285713  10.692
9.19845  8.837
-2.1164714285714283  5.664
-2.2670142857142856  4.69
4.2438714285714285  8.687
3.5468  6.388
2.6351214285714284  5.116
-0.6928428571428572  6.644
0.31535  6.714
-2.2091071428571425  4.337
-2.6463071428571427  5.532
6.991157142857142  12.357
3.934385714285714  5.232
-2.1129142857142855  5.72
5.366764285714286  7.599
-1.4956571428571428  7.188
-2.28195  5.827
10.58387857142857  12.199
3.7679071428571427  6.128
-1.3826714285714286  5.192
-0.4652  3.667
-0.5338785714285714  10.361
2.559357142857143  6.987
1.4495857142857143  6.581
8.010528571428571  14.988
3.9892857142857143  6.797
7.73215  6.351
6.795171428571428  8.226
-1.0483642857142856  3.233
-1.5388  2.483
-1.1813142857142855  5.918
12.755514285714286  6.673
-1.4762285714285714  2.445
3.286842857142857  6.626
10.638128571428572  8.995
-2.3346142857142858  6.752
9.095221428571428  7.864
5.667814285714286  7.086
6.728657142857142  9.747
1.57785  5.882
5.159164285714286  5.944
1.8756357142857143  7.364
6.618264285714286  7.78
4.11405  7.912
1.40075  4.951
2.4532642857142855  8.089
9.495957142857142  9.169
5.01455  5.71
5.297385714285714  5.798
-2.9949142857142856  5.047
1.2582428571428572  6.093
1.765542857142857  6.914
17.707257142857145  6.768
3.6826071428571434  11.887
-1.2691785714285715  8.74
3.8578357142857143  8.682
-1.0181714285714287  1.878
0.9665857142857143  8.116
3.9814  8.712
-2.190992857142857  4.733
-3.092521428571428  5.79
-2.3176714285714284  5.816
6.403092857142857  7.766
0.76905  7.047
1.5029428571428571  5.609
-0.6898142857142857  4.905
6.410864285714285  6.805
-2.6649000000000003  3.558
-0.8781571428571429  5.709
-2.2380142857142857  2.28
4.111428571428571  6.46
5.14005  11.324
4.951992857142857  6.35
0.43874285714285716  4.326
-2.7855857142857143  6.714
1.6824357142857143  5.689
-2.384735714285714  5.31
1.4602357142857143  7.634
7.552  9.822
-1.7306857142857142  7.277
0.3532642857142857  5.411
3.0145714285714287  10.69
1.3139642857142857  10.575
-2.148621428571429  5.424
2.3529285714285715  8.205
13.820057142857143  9.361
5.641621428571429  8.757
12.00275  12.822
-1.0426714285714285  4.232
10.229728571428572  10.268
-2.7854214285714285  13.544
-0.6225499999999999  2.986
-1.3887714285714285  6.29
0.12492857142857142  4.033
-0.5111285714285715  7.168
4.121371428571428  4.104
1.1688  6.331
4.667121428571429  4.0
-2.767985714285714  5.625
6.148778571428571  13.482
-2.58275  5.784
-2.9491428571428573  5.618
0.5263  5.841
1.5863857142857143  8.571
-2.493607142857143  5.119
4.283907142857142  11.184
0.49618571428571423  6.136
2.8880928571428575  6.095
-2.7677285714285715  4.397
7.813671428571428  11.273
-2.575142857142857  1.601
7.646607142857143  10.337
2.3435785714285715  10.932
-1.1881642857142856  1.453
-2.1957357142857146  5.682
-2.0425714285714283  5.569
3.7967357142857145  5.654
12.916164285714284  9.816
-2.7418142857142858  1.422
0.25202142857142856  2.585
3.1438  6.602
1.0391642857142858  6.716
5.367592857142857  11.617
1.6025928571428572  6.343
-1.0518999999999998  3.848
-1.146642857142857  7.131
4.414292857142857  7.424
5.211578571428571  5.295
-0.9456214285714286  5.566
-2.691692857142857  3.943
5.968942857142857  7.097
-2.09925  3.188
-1.06355  5.984
-1.4050785714285716  3.744
0.07922857142857143  4.571
3.794928571428571  4.514
-2.2083142857142857  1.636
-1.7853785714285715  12.157
-0.043328571428571425  5.975
-0.13085714285714287  4.789
4.058085714285714  6.987
-1.716457142857143  2.076
-2.6643071428571425  3.598
5.41225  6.287
0.2236142857142857  2.586
7.8998  8.204
8.54435  6.784
4.143164285714286  7.291
4.839214285714286  6.429
0.3563571428571429  6.991
4.950142857142857  7.86
6.541192857142858  9.396
4.497114285714286  8.87
3.1826357142857145  7.042
7.917471428571428  5.951
0.46369285714285713  6.432
-0.8547  7.088
7.674092857142857  9.138
3.7360071428571433  7.571
2.4406142857142856  8.538
0.3418428571428571  7.103
4.346657142857143  6.811
9.833735714285714  8.289
-0.5527071428571428  3.603
-0.42260714285714285  2.333
-2.2022142857142857  4.194
1.4002071428571428  7.53
3.516728571428571  8.316
1.592142857142857  5.441
3.620107142857143  6.404
-2.681685714285714  1.595
2.0679714285714286  2.297
5.544871428571429  8.565
1.2535999999999998  3.007
3.6923571428571424  4.67
1.4378642857142856  3.125
0.8315642857142856  6.614
5.543271428571429  7.936
-2.4577357142857146  5.428
-2.7685357142857145  5.525
-1.80145  5.013
1.339142857142857  7.016
1.3217785714285715  6.927
-2.6407714285714285  5.477
8.342414285714286  6.275
10.354278571428571  7.329
-2.3906  6.824
-1.8803928571428572  5.735
-1.7386285714285714  5.043
2.65785  6.12
-1.8858857142857144  2.392
2.8680857142857143  6.736
-2.7960142857142856  2.751
11.958685714285714  11.552
8.368428571428572  7.694
-1.9392428571428573  3.277
4.229085714285715  5.855
-2.6828928571428574  5.532
2.1693785714285716  8.587
0.060071428571428574  5.104
1.0105  4.708
-2.0002999999999997  8.353
1.6605285714285714  7.427
5.669578571428572  8.558
7.134992857142858  3.709
-0.5828357142857142  3.944
-0.4003142857142857  5.93
7.328507142857143  13.034
1.3764571428571428  5.876
0.15005714285714286  7.589
-1.7981500000000001  5.742
-1.8754214285714288  2.735
4.795292857142857  8.907
8.972785714285715  9.277
-1.1284142857142858  6.965
-2.421692857142857  2.894
-1.8692142857142857  5.435
-2.16555  11.17
9.398514285714285  6.229
5.469514285714285  6.22
-2.7323  6.0
2.384857142857143  5.691
2.9134285714285713  5.08
2.5263357142857146  13.343
16.44475  12.769
6.375707142857143  10.343
6.700642857142857  5.744
14.093264285714286  11.641
4.269207142857143  5.641
3.5519642857142855  5.659
11.91532857142857  10.112
9.744135714285715  8.213
4.330757142857143  5.631
16.06397142857143  9.096
3.8122285714285713  6.321
4.208692857142857  6.964
-1.6122928571428572  2.452
13.151592857142857  8.297
4.5627571428571425  9.249
-2.7950857142857144  6.022
1.855557142857143  6.899
2.4869142857142856  10.293
-2.363707142857143  4.659
4.416878571428572  7.176
-0.7836642857142857  7.06
6.317692857142857  6.646
2.0166714285714287  6.25
-2.900957142857143  5.816
-1.9236714285714287  7.462
2.657  6.696
7.08255  8.541
4.401442857142857  8.807
0.7672214285714286  4.502
9.5893  14.68
10.870135714285714  8.06
1.446  7.317
-2.2252857142857145  5.601
-0.5847428571428571  5.624
-0.025378571428571427  6.809
8.468314285714285  12.208
1.7275714285714288  5.722
-1.2105785714285713  4.43
-1.8818357142857143  2.198
6.617178571428571  5.862
2.2398571428571428  5.153
1.4808357142857143  5.325
13.065621428571427  7.381
-2.9405785714285715  5.62
12.444778571428571  11.266
-2.8606285714285713  1.079
-1.1795857142857142  5.581
21.552214285714285  8.115
7.1055  9.196
-3.0872  5.506
4.206085714285714  8.195
7.587249999999999  6.11
1.3051857142857142  6.689
10.942514285714285  6.474
3.8384857142857145  3.514
2.473807142857143  4.262
16.30472142857143  13.586
6.734357142857142  8.665
-2.5118142857142858  5.583
-2.6486428571428573  5.293
-2.4384142857142854  9.732
1.5707428571428572  6.73
0.6465428571428572  5.128
2.5988928571428573  5.937
-1.5714571428571429  3.404
3.959428571428572  6.686
2.4802500000000003  5.397
1.9634214285714287  5.72
2.1129714285714285  12.871
-1.5025642857142858  10.109
7.448257142857144  9.445
2.83  7.605
4.902385714285714  7.857
-0.8273499999999999  6.625
6.646385714285715  6.689
12.003085714285714  11.149
-1.8415071428571428  5.982
-3.1846357142857142  5.735
-0.1974642857142857  5.643
3.1264214285714287  6.705
0.0006357142857142857  6.776
6.831357142857143  7.047
4.4128  12.607
-2.5939  5.289
3.0532714285714286  6.333
1.3425714285714285  5.376
-0.12178571428571429  5.653
-3.1344285714285713  5.645
3.8806857142857147  7.377
4.47995  7.538
12.568285714285715  10.729
-1.3225714285714285  5.29
3.500178571428571  6.976
-1.9112857142857143  2.953
-1.0208428571428572  8.154
-2.708592857142857  5.688
-1.0780357142857144  3.806
3.1285857142857143  6.936
4.919507142857142  13.767
5.952578571428571  10.314
6.307485714285714  6.103
4.006142857142858  3.476
1.5079  6.753
0.10425714285714285  4.364
-0.6635571428571428  6.132
-2.57695  5.431
-3.0261428571428572  5.533
0.3706285714285714  4.079
1.3139642857142857  8.212
-1.4284928571428572  5.302
3.883157142857143  9.811
-2.1557714285714287  7.041
-0.6976214285714286  2.413
2.138442857142857  10.042
5.15045  6.613
-1.749  3.059
-2.032578571428571  4.838
-1.1495  5.412
4.749592857142857  4.606
5.799735714285714  7.077
-0.14855714285714283  3.644
-2.1906785714285713  4.61
14.749057142857142  9.901
-2.728942857142857  5.447
1.5304  6.591
-0.16502142857142857  3.997
-1.0312571428571429  2.242
-2.557442857142857  4.653
3.8951928571428573  6.296
-0.6709  5.459
-2.4835428571428575  1.633
1.352857142857143  6.219
-1.774342857142857  5.487
3.6235142857142857  14.639
0.16242857142857142  7.489
-1.9680428571428572  2.916
-0.42937857142857144  7.556
-1.9120571428571427  5.485
11.0137  9.342
10.1484  6.766
-0.5435571428571428  3.605
-2.197607142857143  5.687
11.182092857142857  9.004
1.1622  5.82
-1.4059714285714286  5.336
3.944428571428572  7.238
5.3556  7.622
-1.3680071428571428  8.359
10.596364285714285  8.911
2.565785714285714  5.799
-0.48195  4.809
-0.6511714285714286  8.828
0.3982357142857143  7.674
-1.8161357142857142  2.542
-0.7571071428571429  3.244
-0.5018071428571429  5.909
10.421964285714287  8.833
-1.7719428571428573  4.812
4.299164285714286  3.792
7.1161  11.989
-2.6015357142857143  5.501
-1.9830142857142858  2.226
10.961464285714285  13.643
10.845142857142857  10.59
3.8413000000000004  7.077
2.9755428571428575  5.851
6.51745  9.159
-2.849964285714286  5.605
4.129792857142857  6.432
-0.4443071428571429  11.728
-2.3132642857142858  11.321
8.085207142857143  6.545
8.247864285714286  8.465
-0.8891785714285714  5.183
10.910599999999999  9.401
9.1866  9.713
1.4368071428571427  12.585
4.807735714285714  3.58
1.4626214285714285  6.088
7.145  5.728
-2.9067714285714286  5.651
-2.639  3.817
0.9224642857142857  8.158
-1.2888857142857142  5.034
3.815371428571429  6.395
10.228542857142857  8.723
-1.659592857142857  5.768
9.169057142857142  7.15
9.444278571428573  6.69
1.7170928571428572  3.672
4.400757142857143  8.905
4.755450000000001  6.056
2.5654071428571426  6.684
4.4162  7.285
3.1368642857142857  6.721
3.2638714285714285  7.153
-2.4794642857142857  5.682
-0.1633642857142857  7.674
0.13031428571428572  3.956
3.9783285714285714  9.678
6.268742857142858  7.116
6.381964285714286  8.346
-1.2324428571428572  4.534
-0.42045  5.825
5.232385714285714  6.05
5.812571428571428  5.247
-2.9706928571428572  7.571
2.45215  7.76
-2.6644214285714285  11.826
11.58305  11.068
-2.5006714285714287  1.079
2.693707142857143  8.684
-1.2527714285714286  5.329
-2.3801642857142857  6.564
4.152835714285715  8.297
2.8795714285714284  14.692
-2.166664285714286  4.604
15.243864285714286  14.926
5.250685714285714  10.362
6.515128571428572  7.087
-2.7662  1.911
-1.7832357142857143  5.575
3.6902571428571425  5.391
-1.8166  5.82
-3.070242857142857  1.19
11.776735714285714  6.424
4.964228571428571  8.66
4.932049999999999  6.638
-0.5338428571428572  6.767
9.478607142857143  6.591
-1.6961714285714287  14.394
8.022292857142858  9.467
9.20347142857143  16.48
1.1148857142857143  7.424
3.4681928571428573  6.623
-0.58185  4.924
4.073021428571428  10.77
4.593364285714286  7.207
4.650007142857143  5.893
6.2741  9.628
6.262164285714285  7.315
8.805092857142856  10.65
-2.615285714285714  8.246
-0.08972142857142858  5.344
2.4207785714285714  4.488
-2.7332785714285714  2.416
-1.1430142857142858  8.001
-2.9865071428571426  5.557
-2.194528571428571  10.216
-2.291857142857143  5.49
-0.6453642857142857  1.466
3.9718142857142857  8.898
5.811857142857143  8.337
-1.9520071428571428  1.505
1.0429071428571428  8.726
-1.1773642857142856  8.034
-0.6798  5.967
-2.0625214285714284  5.773
-2.9586714285714284  5.504
2.9354  6.42
2.237485714285714  3.594
5.053878571428571  4.684
-1.2656357142857142  5.305
10.146992857142857  9.118
4.9058142857142855  6.979
-2.6553357142857146  5.34
-0.9688642857142856  3.314
3.1294142857142857  3.605
6.118321428571429  5.883
0.5777428571428571  5.97
4.5291999999999994  9.263
6.727221428571429  8.771
-1.1765785714285715  5.542
8.310885714285714  4.211
0.14715  5.815
5.813385714285714  7.363
-2.5596785714285715  5.137
10.35805  13.084
-3.0261714285714283  5.755
4.537707142857143  7.5
2.7559428571428572  6.19
0.5362714285714286  5.053
-0.2858857142857143  5.608
-1.4519642857142858  6.97
-1.916192857142857  5.594
-1.8539571428571426  5.766
5.301485714285714  13.894
1.1096285714285716  7.651
3.8723714285714284  6.937
3.857857142857143  11.78
12.31467142857143  7.733
-2.1009142857142855  1.776
3.6532999999999998  4.03
8.407035714285714  9.394
1.8613571428571427  6.487
3.05515  6.439
0.09879285714285714  10.361
4.632585714285715  5.911
7.816671428571429  6.435
1.1061428571428573  6.484
0.6056714285714285  10.125
8.881185714285714  5.846
3.3817214285714283  6.486
0.03196428571428571  5.108
7.287021428571428  8.576
2.4534714285714285  7.435
3.8450285714285712  5.232
-2.5066928571428573  2.222
2.0389285714285714  11.43
8.635064285714286  6.726
2.2571214285714287  7.174
10.52907857142857  8.507
-1.8782928571428572  4.451
6.967149999999999  6.273
-2.5835714285714286  6.338
-2.3941  5.512
-0.7218357142857142  5.883
4.154785714285714  6.184
0.33161428571428575  6.45
-2.68915  5.819
4.535557142857143  9.624
-1.0092999999999999  5.935
-2.5984000000000003  2.75
4.098821428571429  7.796
-0.5430357142857143  4.074
-2.719007142857143  5.593
-1.0691642857142856  6.522
5.5964  6.545
2.784057142857143  6.626
1.358607142857143  5.762
7.845407142857143  5.414
1.9666214285714285  7.526
7.799135714285714  6.138
-2.813135714285714  5.609
-0.6649428571428572  6.216
-0.8433714285714285  5.802
2.8646142857142856  9.974
5.6761928571428575  8.128
7.98435  9.305
2.5876642857142858  5.58
0.4608142857142857  5.092
-3.0854285714285714  5.35
7.187721428571428  7.747
-1.395257142857143  5.766
6.950364285714286  11.119
-2.564714285714286  5.362
5.934028571428572  6.302
-2.019514285714286  5.55
0.8788071428571429  3.752
6.373142857142857  7.343
-1.9969  2.009
-0.13756428571428572  6.807
3.0287357142857143  6.207
-0.2568071428571429  5.938
-1.3496785714285715  2.359
0.6546785714285714  5.745
8.99015  6.76
1.129792857142857  10.428
3.5489357142857143  6.14
-2.6108214285714286  2.809
3.8399285714285716  3.401
6.115507142857143  6.007
1.5868785714285716  5.637
7.718021428571428  6.887
3.5684214285714284  9.979
2.6655214285714286  3.941
3.6641357142857145  11.506
-1.1686571428571428  3.394
11.187521428571428  7.02
-2.407207142857143  2.584
8.573828571428571  6.066
-1.6258214285714285  7.17
1.7884142857142855  6.695
-1.8705071428571427  3.987
-2.8436142857142856  3.542
-0.52305  6.008
6.5684000000000005  4.709
2.358821428571429  6.749
3.6965  6.233
0.49322857142857146  5.948
5.564957142857144  3.169
0.22732142857142856  6.878
-2.523392857142857  4.457
9.800128571428571  12.098
6.167635714285715  14.636
3.7583642857142863  5.713
3.6572714285714287  15.265
2.8703  7.5
-0.5799428571428571  8.657
7.372807142857143  5.054
2.9310285714285715  9.688
2.3837785714285715  6.155
4.104807142857143  9.744
11.207557142857143  10.691
2.569692857142857  6.202
-1.6717857142857144  4.511
14.101707142857142  11.598
-2.472021428571429  11.278
-1.3055357142857142  5.739
-2.229742857142857  1.766
3.228642857142857  7.388
-0.9006928571428571  7.526
-2.7767214285714283  2.939
-2.137442857142857  12.617
4.2812  2.813
9.607314285714285  5.177
-2.83525  5.944
0.9709714285714286  8.29
-2.4079071428571432  3.024
4.057049999999999  5.823
-2.7045714285714286  5.991
-2.8249785714285713  5.436
-1.7136714285714285  7.098
-1.5871142857142857  6.743
-0.4178  5.557
-2.5504285714285713  7.233
3.947635714285714  4.206
8.110935714285715  9.277
4.455664285714286  7.235
11.82225  8.119
4.859164285714286  5.919
1.255  7.927
-2.7536500000000004  6.138
-1.1517785714285713  5.884
0.6551071428571429  3.089
8.451157142857143  7.73
-1.9014642857142856  6.339
-0.2782428571428571  7.722
0.37524285714285716  3.661
-2.81345  1.937
2.145357142857143  6.003
8.508292857142857  7.626
-0.6218857142857143  4.972
2.75265  11.858
4.169264285714286  9.381
4.108092857142857  6.147
2.5926  7.347
7.629414285714286  9.289
6.810314285714285  8.592
-0.7891928571428571  7.081
8.324407142857142  6.199
-0.9034928571428572  7.507
1.2360214285714286  2.679
-1.261442857142857  4.783
0.4297785714285714  13.103
-0.10743571428571429  6.427
-0.4663642857142857  11.226
-2.3989214285714286  5.697
-1.990992857142857  5.597
12.690535714285714  9.626
1.9066642857142857  10.07
0.4295357142857143  2.224
1.1670357142857142  6.098
-1.7220000000000002  1.64
-0.934292857142857  9.755
6.639314285714286  11.848
0.9117142857142857  2.927
-0.7693071428571429  6.988
6.781757142857143  5.566
-2.7009214285714287  2.569
7.746857142857142  9.292
8.452292857142856  7.252
12.031707142857144  8.266
11.289185714285715  5.756
-2.273885714285714  7.264
-1.2108571428571429  6.997
4.015942857142857  12.646
-1.0497214285714287  5.79
-2.6276928571428573  4.499
2.5166142857142857  14.062
5.481307142857143  8.317
-0.66605  6.939
5.149585714285714  5.695
2.8901357142857145  4.431
0.17199285714285714  6.199
1.0867428571428572  7.46
9.836478571428572  11.567
5.745628571428572  12.023
14.419742857142856  7.08
0.4704714285714286  7.618
4.480821428571429  5.746
11.217592857142856  6.598
-2.5891785714285716  4.26
12.389721428571429  7.547
-2.8419499999999998  7.438
8.828214285714287  10.119
-0.8786142857142857  7.054
0.7651857142857144  4.479
2.82265  4.752
0.7826857142857142  6.365
4.480728571428571  4.994
2.67585  12.692
3.1591285714285715  7.828
5.88405  8.356
-3.163614285714286  1.064
5.332092857142857  4.745
5.565778571428571  5.267
0.957592857142857  11.661
-0.7488571428571429  5.5
2.760664285714286  5.634
-2.47815  7.099
-2.1474857142857147  3.672
8.661214285714285  14.12
3.8960000000000004  5.99
3.536492857142857  6.065
2.5034214285714285  2.493
1.5043  11.788
-1.9924214285714288  12.22
5.919221428571428  8.408
3.2187214285714285  4.412
17.25977142857143  8.8
4.2279857142857145  6.141
10.855335714285715  8.6
8.35185  14.928
-1.7931142857142857  5.293
-0.8696357142857143  3.198
-2.6383500000000004  2.368
2.5766785714285714  7.346
5.452614285714286  9.774
-3.04385  5.319
3.31555  7.071
17.003792857142855  9.162
10.927821428571429  10.341
5.574242857142857  6.971
-1.1632785714285714  4.698
11.440835714285715  13.675
3.1913785714285714  10.822
9.951857142857143  8.872
-2.614814285714286  3.683
5.962814285714286  7.353
2.175135714285714  5.916
-2.129385714285714  5.838
4.147492857142857  10.604
1.9163428571428571  4.07
6.133064285714286  3.738
-2.8259928571428574  5.471
7.682421428571429  10.305
10.274692857142858  5.996
2.7572714285714284  4.238
-1.7171999999999998  10.776
-2.398492857142857  4.545
3.8613  7.078
-0.12545714285714285  5.934
5.009207142857143  5.605
-0.40159285714285714  9.629
3.118792857142857  7.781
2.855257142857143  12.148
6.162771428571428  7.396
-1.9731428571428573  1.734
-2.618257142857143  8.324
2.3049714285714287  10.632
10.923428571428571  6.108
2.5187785714285718  7.097
2.2820857142857145  4.755
-2.511735714285714  12.74
-1.5193214285714287  2.493
-0.6634214285714286  3.52
0.2559642857142857  2.473
4.543442857142857  9.867
7.615399999999999  11.587
10.360171428571428  13.005
-3.0654357142857145  5.608
-0.36314285714285716  7.241
-2.1591857142857145  4.259
-2.767392857142857  2.614
-0.9317642857142857  6.719
12.04507857142857  6.316
8.967128571428571  6.416
0.41860714285714284  7.384
-2.833678571428571  4.59
0.4241285714285714  5.438
8.953364285714287  10.911
1.3279285714285713  6.282
5.6609357142857135  8.189
3.9050285714285713  14.746
-1.3276999999999999  1.534
-0.051185714285714286  5.203
2.104307142857143  5.866
-1.8263714285714285  6.098
2.299092857142857  8.353
0.2790214285714286  6.177
-0.9989642857142856  5.64
5.3764071428571425  4.548
-1.1344357142857142  5.891
-0.8291142857142857  5.228
-0.6422  4.007
6.86705  10.409
0.5413714285714286  8.711
0.06045  14.743
4.783021428571429  7.942
2.494664285714286  6.51
1.5902142857142856  8.159
-2.3971285714285715  7.725
-0.4526142857142857  2.393
3.8193857142857146  8.551
-1.7552642857142857  1.839
-0.6337928571428572  6.238
2.2834857142857143  7.977
9.444357142857143  11.188
1.8223928571428571  5.647
3.8408285714285717  6.06
-1.5904285714285713  5.646
8.457521428571429  5.473
2.747407142857143  8.395
4.242407142857143  11.719
5.602521428571428  5.214
-2.0114785714285714  5.511
1.1340428571428571  6.083
0.015878571428571426  5.565
-2.4773285714285715  5.784
-2.9092000000000002  3.867
3.545857142857143  9.769
4.2313857142857145  7.077
5.254714285714286  7.242
7.817257142857143  7.952
-2.2619  3.128
-1.2914714285714286  6.171
1.21035  3.979
1.8821571428571429  7.192
8.02287857142857  9.823
1.6282642857142857  3.739
-2.45535  6.23
7.136871428571429  6.707
-2.594721428571429  4.519
-2.7283928571428575  3.932
2.0706357142857144  3.65
8.822621428571429  10.693
-0.24608571428571427  7.688
0.38232857142857146  6.411
-2.9442785714285713  1.378
-1.5793928571428573  3.01
-0.8471928571428572  4.238
4.994771428571429  7.29
-0.36917857142857147  3.637
-0.4031214285714286  6.044
0.53395  7.192
-1.0359071428571427  5.705
-2.1557714285714287  1.619
-1.6961785714285715  4.378
4.523692857142858  8.366
9.938892857142857  9.324
-1.1107642857142856  5.354
2.570407142857143  10.538
-2.7632857142857143  5.344
7.318307142857144  6.903
1.110742857142857  7.348
6.850535714285715  8.889
5.944907142857143  4.414
1.950142857142857  7.075
3.44915  5.529
2.0437857142857143  14.282
-1.1198785714285713  13.576
-2.2330214285714285  5.521
-2.250785714285714  5.368
1.1487785714285714  15.126
1.7692357142857145  6.204
0.6789785714285714  8.054
2.0981  8.692
2.332235714285714  8.705
2.34565  6.679
0.21885714285714286  6.21
-1.3363571428571428  2.757
2.650128571428571  12.135
-2.821164285714286  5.303
9.247285714285713  7.168
4.891042857142857  6.523
2.4815785714285714  12.436
2.8740928571428572  5.981
4.631278571428571  11.159
-0.5500142857142857  5.72
2.2291857142857143  8.445
7.752714285714286  12.511
9.524071428571428  10.66
3.143407142857143  13.236
-0.10405  6.806
10.96405  5.81
-1.6160571428571429  1.945
10.301214285714286  8.521
-1.1785714285714286  4.313
3.292442857142857  6.556
3.1324214285714285  2.929
-2.2973642857142855  3.682
-1.2329928571428572  3.68
1.2948857142857142  10.802
0.920142857142857  5.82
1.8777857142857142  2.768
2.040507142857143  4.472
10.131728571428571  6.61
10.176357142857142  6.473
0.36178571428571427  7.642
6.369728571428571  12.781
-2.5836571428571427  3.698
-0.8986857142857143  8.454
0.8250857142857143  8.166
-1.8891857142857142  3.493
9.17525  7.05
2.2165285714285714  9.136
1.3893714285714285  4.701
2.871364285714286  7.444
-1.7422142857142857  4.785
3.9527642857142853  6.45
2.5173  5.949
2.5267857142857144  7.577
19.6  9.455
2.7802214285714286  8.571
-2.422285714285714  1.843
-1.8379285714285714  2.216
-0.36409285714285716  5.434
-0.8773142857142857  7.605
7.514914285714285  5.967
-2.9280857142857144  5.573
1.1463214285714287  11.789
3.6687285714285713  6.474
-0.8145285714285715  10.507
2.2813357142857145  5.851
5.480492857142857  13.936
5.135128571428571  5.69
-1.4353857142857143  7.321
10.459564285714285  8.397
3.103542857142857  5.088
-0.8488928571428571  7.557
-2.462685714285714  7.403
2.6148285714285717  11.481
-1.0010999999999999  4.652
3.2406357142857143  8.895
1.1093785714285713  3.882
7.159528571428571  13.392
2.026735714285714  8.449
3.8794714285714282  5.316
6.249514285714286  14.063
2.4071642857142854  5.346
1.790542857142857  11.381
4.163392857142857  7.389
5.6141499999999995  6.456
3.1461214285714285  7.104
-2.487335714285714  5.752
-2.0517714285714286  6.694
-2.346507142857143  5.443
-2.597328571428571  5.6
-2.5454285714285714  5.487
-2.4829785714285717  5.354
-0.03542857142857143  6.108
-0.8049142857142857  5.143
5.8350285714285715  6.131
0.2945785714285714  11.062
5.8739928571428575  7.899
3.3966357142857144  9.665
3.9463071428571426  10.243
13.421821428571429  9.338
-2.651957142857143  5.699
8.415842857142858  10.097
5.392614285714286  11.101
3.3516928571428575  4.739
-1.5510857142857142  5.383
0.2183142857142857  5.892
0.055407142857142856  3.689
6.355771428571429  7.655
-2.774728571428571  5.645
1.958407142857143  5.536
4.02625  8.109
0.4756285714285714  3.943
2.8240857142857143  8.201
9.209707142857143  12.459
2.5279000000000003  6.53
6.242178571428571  11.365
-1.6416642857142858  3.605
-2.029735714285714  6.145
-2.8287428571428572  5.552
2.4921571428571427  3.73
-0.9143214285714285  2.698
1.8628785714285714  14.81
-2.992642857142857  5.717
0.7518071428571429  6.169
-2.1376142857142857  6.336
3.1731857142857143  10.43
-2.104642857142857  5.971
-0.7426999999999999  6.48
4.100121428571429  3.501
8.537742857142858  6.505
11.375250000000001  10.387
7.445321428571429  9.123
-1.9251500000000001  5.678
-2.8580571428571426  5.367
13.701978571428572  8.57
1.3332  6.83
-1.1032571428571427  3.818
-0.21035  4.96
-3.0972  5.718
0.16765714285714287  6.785
2.766178571428571  5.403
8.401192857142856  9.303
1.5825785714285714  8.356
3.5327928571428573  4.96
-0.70055  7.169
6.0163714285714285  13.049
-2.90505  5.588
1.8705714285714286  6.843
9.698028571428571  6.419
0.7842214285714285  7.287
1.7333714285714286  5.835
2.5313142857142856  4.523
0.8792214285714285  5.58
5.241478571428572  5.422
13.721557142857144  8.063
2.4988071428571432  7.881
3.984792857142857  7.85
-1.3976642857142858  7.15
8.749742857142857  8.908
-2.676992857142857  7.274
-2.669157142857143  3.862
0.0031714285714285716  6.617
0.5476857142857143  4.349
2.4228071428571427  6.837
-2.869407142857143  3.642
1.875192857142857  8.354
-1.8871357142857144  2.948
2.423392857142857  6.593
-2.602785714285714  4.771
12.773021428571429  8.096
8.938371428571429  6.633
9.98725  9.188
9.936207142857143  9.314
0.4476142857142857  5.653
-2.280278571428571  3.47
4.265714285714286  7.501
8.279985714285715  9.984
1.0404857142857142  5.677
11.52892857142857  7.404
-0.9866428571428572  6.43
3.8203857142857145  7.609
2.31365  7.465
-0.03647142857142857  3.063
1.352307142857143  8.655
3.2929214285714288  9.038
-2.952785714285714  3.882
8.274521428571429  6.464
15.950928571428571  12.844
-2.4480000000000004  4.21
2.419514285714286  6.289
10.648835714285715  8.068
4.219264285714286  7.635
-0.2794357142857143  6.629
-0.7359142857142857  6.544
2.3627357142857144  6.02
-0.7752428571428572  7.663
9.553878571428571  6.967
7.207928571428572  10.081
2.6911642857142857  6.264
-2.919514285714286  5.842
4.857828571428572  8.409
2.858292857142857  4.028
-2.9816499999999997  5.431
0.4255857142857143  5.778
8.796564285714286  11.92
4.238764285714286  11.447
-2.696214285714286  5.45
10.90705  5.783
-1.887614285714286  6.091
3.8293071428571426  7.617
1.6505285714285716  5.482
11.601114285714285  8.166
3.7305642857142858  9.16
2.9833857142857143  8.632
3.5911357142857145  5.873
-2.439492857142857  4.783
-0.3303357142857143  6.952
7.317757142857143  13.235
0.03824285714285714  5.724
4.062221428571429  4.219
1.899857142857143  2.752
12.287985714285714  9.513
-1.9953642857142857  5.512
-2.002442857142857  6.464
2.927685714285714  11.168
-2.38545  6.726
4.3552285714285714  8.041
-2.5163785714285716  5.49
-1.5792214285714286  7.628
-0.6474785714285715  5.637
0.8022  5.487
8.050492857142856  10.763
-1.6527285714285715  6.229
7.734864285714286  6.862
1.1675571428571427  8.541
9.551571428571428  10.418
-2.8128499999999996  13.074
4.9838  4.64
2.1214  8.124
-2.7571785714285713  5.481
4.9714  6.876
4.000985714285714  7.683
4.159128571428572  9.297
-2.973092857142857  6.046
3.2926785714285716  5.761
2.7213214285714287  6.883
4.893192857142857  7.826
5.991414285714286  6.956
0.7721642857142856  3.555
5.277571428571429  5.557
6.724307142857143  8.986
6.473878571428571  10.134
4.856692857142857  5.961
-0.34264285714285714  6.244
3.994114285714286  4.041
4.508328571428572  7.54
2.6700142857142857  11.206
6.633249999999999  6.956
-0.0054571428571428575  3.677
2.6458285714285714  13.061
1.9343642857142855  3.403
-1.7459071428571429  5.26
-0.9589357142857143  7.7
10.853978571428572  7.409
-0.8817642857142858  12.645
7.85245  11.154
-0.3837714285714286  5.562
4.074192857142857  5.487
1.00515  13.052
0.7328714285714286  4.8
0.3055214285714286  5.428
6.558921428571429  6.257
0.2734642857142857  6.554
5.452257142857143  7.427
4.070321428571429  14.505
2.439164285714286  5.887
4.394721428571429  6.328
-1.4825357142857143  6.117
5.176371428571429  8.484
7.920978571428571  7.094
7.387992857142857  3.937
2.897664285714286  13.071
-0.40236428571428573  5.699
-2.9649357142857142  5.116
-0.7880571428571429  4.377
17.439014285714286  8.082
-3.0065000000000004  5.497
6.7899  7.552
4.304707142857143  7.331
5.0308  6.952
-0.3227285714285714  6.792
1.1747571428571428  5.117
-2.773028571428571  3.495
7.370021428571429  7.214
0.04769285714285714  7.828
13.009414285714286  12.174
-1.6937714285714285  2.745
-1.9002214285714285  4.517
10.69902142857143  8.94
-2.763535714285714  6.328
-2.761542857142857  5.658
9.119021428571429  11.428
-0.9459357142857143  5.328
6.077985714285714  5.162
6.3287571428571425  10.097
0.5969642857142857  5.782
-1.2735857142857143  6.305
7.272578571428571  6.239
3.4837857142857143  4.7
1.9428928571428572  4.259
4.903307142857143  11.008
6.618392857142857  8.041
-0.9588928571428572  2.361
1.8155642857142857  5.6
5.408164285714286  10.343
2.52395  2.992
6.230785714285714  4.991
1.3390928571428573  4.743
-1.2707785714285713  5.235
0.005257142857142857  4.882
0.4054857142857143  5.49
-3.1569857142857143  5.244
2.6465428571428573  5.772
11.132614285714286  8.013
7.704921428571429  12.071
1.0825785714285714  5.113
-2.90905  5.586
-0.4152571428571429  6.646
1.7754357142857142  6.974
4.487571428571428  8.04
0.42290714285714287  6.976
1.44295  4.859
12.625649999999998  6.582
-0.5881357142857143  5.34
2.900357142857143  5.683
-2.8412785714285715  3.627
4.0582714285714285  4.988
12.130035714285714  9.793
6.925378571428571  5.417
-2.4751357142857144  2.596
4.884321428571428  9.287
5.776050000000001  7.229
-2.8964857142857143  5.583
7.718828571428571  14.927
-0.3990142857142857  5.978
0.7826214285714285  5.8
4.6768857142857145  8.065
4.392907142857142  7.529
12.400264285714286  8.159
1.8101928571428572  6.003
0.08755  7.87
0.19022857142857144  2.622
-0.7023428571428572  4.717
5.458671428571429  7.979
-1.1048714285714285  7.185
-2.614957142857143  5.746
-1.811907142857143  6.778
0.7444714285714286  7.084
5.901135714285714  5.132
2.3722071428571425  10.107
2.8554785714285713  9.092
7.537278571428572  6.727
2.094528571428571  5.666
9.278342857142858  13.607
4.378985714285714  4.543
-3.0259285714285715  5.949
-0.9134142857142857  7.057
-2.3563285714285715  5.712
-2.5974214285714288  2.674
-2.045657142857143  3.559
3.4713857142857143  7.539
1.1530857142857143  4.891
2.4235928571428573  5.244
4.3760642857142855  7.304
-0.6407285714285714  3.556
-2.866342857142857  5.237
0.46654285714285715  5.607
-1.7996785714285715  5.933
6.670342857142857  11.662
8.948728571428571  10.517
1.593807142857143  9.92
1.0531714285714284  9.551
5.411678571428571  7.273
-0.3506142857142857  6.479
9.2172  10.914
-1.49855  3.037
-0.8725071428571428  5.602
3.597  4.876
2.815107142857143  4.517
4.704892857142856  7.816
-0.8850857142857144  6.795
4.0435357142857145  7.665
4.844242857142857  9.276
3.563357142857143  9.834
2.5388571428571427  4.81
-0.23616428571428574  6.632
0.9004928571428572  8.284
-2.960257142857143  3.995
4.028328571428571  3.13
-2.093714285714286  4.592
2.433042857142857  8.166
5.773614285714286  5.767
-2.6548214285714287  2.015
-0.2874357142857143  5.769
-2.7024285714285714  5.478
1.0480142857142858  3.5
7.536307142857144  9.551
5.604342857142857  5.504
9.379757142857143  6.203
-2.823528571428571  5.231
5.845707142857143  9.62
3.9007714285714283  5.796
6.421828571428572  5.992
-2.564942857142857  3.875
6.35965  10.252
8.6531  8.539
-1.2980285714285713  7.504
4.2796642857142855  3.973
-2.3684000000000003  5.292
2.968971428571429  9.067
-2.0138000000000003  12.491
13.666735714285714  13.078
6.533921428571428  5.527
3.8469142857142855  10.649
-0.5112714285714286  13.252
4.0579214285714285  6.744
0.5281571428571428  6.063
18.317442857142858  6.615
-2.045914285714286  5.94
-2.7986999999999997  8.193
3.9240714285714287  7.9
1.61745  8.576
0.3945642857142857  5.838
13.593614285714287  5.849
-1.1242928571428572  5.037
4.023328571428571  6.225
4.618378571428571  10.731
12.792921428571429  5.774
0.44534285714285715  7.963
4.247185714285714  7.147
2.0258642857142855  7.656
5.125871428571428  7.553
7.165107142857143  8.257
1.6054285714285714  9.198
2.04265  7.402
-0.1912142857142857  7.013
-1.621614285714286  5.224
3.39765  6.973
-1.389957142857143  7.634
8.768328571428572  7.208
-0.8669142857142856  5.22
5.780928571428571  9.008
-1.3548714285714285  5.326
-1.9331214285714287  12.789
0.9624142857142857  4.835
3.4508500000000004  7.181
2.1449857142857143  7.003
7.18605  9.481
14.80732857142857  11.489
10.281678571428571  5.878
-2.7265928571428573  5.438
1.5774142857142857  5.613
0.937142857142857  3.851
12.950914285714285  9.272
4.897278571428572  8.9
2.2330714285714284  6.879
3.3229714285714285  7.345
6.763742857142857  13.167
-2.5608142857142857  5.489
5.4755714285714285  6.898
-0.6226142857142857  5.22
1.5345428571428572  6.153
3.3115071428571428  9.376
3.388192857142857  12.224
-2.728271428571429  3.719
2.4461  11.137
3.0021999999999998  3.71
5.953785714285714  6.868
-2.8900142857142854  6.632
2.5772785714285718  9.193
9.699842857142858  6.564
-1.788657142857143  5.49
2.9560142857142857  3.353
0.7859785714285715  5.994
-2.3420928571428568  5.678
2.9613285714285715  6.438
16.389685714285715  11.804
-0.4149928571428571  2.011
-1.2469571428571429  7.073
2.308157142857143  4.333
3.152207142857143  3.581
2.39945  5.762
2.4157428571428574  5.411
5.832871428571428  7.01
6.219321428571429  7.815
-1.9672214285714287  5.149
2.98705  4.022
2.344242857142857  5.094
-0.30187857142857144  4.81
-1.4247928571428572  3.027
7.470242857142858  13.384
3.325164285714286  12.003
-1.0733  5.786
5.106028571428571  5.631
-2.351457142857143  6.379
2.7178214285714284  8.142
-1.13995  7.189
14.11965  5.807
-1.8547214285714286  1.818
3.1695928571428573  4.473
-0.5137428571428572  7.284
12.222442857142857  7.799
0.7517357142857143  3.582
-1.4387  4.367
5.511592857142857  6.562
4.837714285714285  5.69
0.6631571428571429  3.518
-1.5875857142857144  3.633
3.7410285714285716  5.448
8.4538  12.085
-0.8398857142857143  6.031
-2.229357142857143  8.061
-2.2156357142857144  3.552
6.807942857142857  7.821
3.244192857142857  6.34
-2.9381500000000003  5.23
0.6686071428571428  6.846
5.818478571428571  9.495
0.5356357142857143  5.23
0.6097285714285714  5.7
3.339492857142857  14.907
-1.4852285714285713  5.061
-2.303292857142857  5.993
9.129292857142858  9.031
0.07564285714285714  7.772
2.6430214285714286  3.609
4.0635  6.31
-0.4871642857142857  7.136
-1.9779571428571427  4.409
-0.9346714285714287  7.097
4.0754785714285715  14.928
5.497421428571428  7.082
3.2181714285714285  5.889
-1.9089285714285715  4.231
4.3155  11.312
1.2864357142857143  2.944
3.5601857142857143  3.713
10.2867  6.81
2.8221214285714282  7.64
-1.1917  5.855
1.1104142857142858  6.283
13.90665  10.25
1.3042857142857143  5.706
-1.3800285714285714  3.787
10.761835714285715  13.297
-0.22206428571428571  10.391
0.23843571428571428  5.514
0.49735714285714283  4.674
0.04172857142857143  4.738
2.266921428571429  12.743
-2.482935714285714  5.503
6.1225  11.846
-1.47615  5.899
-2.536728571428571  5.59
1.955292857142857  6.006
6.39245  6.479
-0.4066571428571429  2.809
9.799442857142857  11.832
7.157114285714286  7.289
6.501707142857143  8.645
-1.2782857142857142  5.394
6.101292857142857  6.485
7.176164285714286  10.359
5.3413642857142865  5.668
5.686628571428572  13.074
-2.150792857142857  5.347
-2.3602071428571425  5.411
7.155135714285715  10.154
1.9638071428571429  9.665
6.02905  11.231
8.644449999999999  6.127
1.8969642857142857  4.895
0.7983142857142856  4.125
2.8285285714285715  6.648
4.708264285714286  10.931
-1.8215357142857143  5.517
-2.5344214285714286  1.628
2.568942857142857  7.464
-1.7975642857142857  5.517
-2.6521642857142855  5.115
-1.7426142857142857  5.58
2.400442857142857  6.941
2.7010642857142857  11.44
2.529142857142857  8.63
-0.8586571428571429  5.572
-0.8025714285714286  3.399
0.9319214285714286  11.416
10.630635714285715  13.136
6.250471428571429  5.72
-2.69935  4.186
1.2322142857142857  7.653
1.8566142857142856  8.217
2.9396714285714283  6.035
7.5749571428571425  6.948
-0.7544142857142857  4.731
10.081407142857142  9.422
7.328935714285714  7.409
5.513878571428571  7.878
7.682007142857143  8.894
-0.7237142857142856  7.152
6.484035714285715  12.249
1.84465  5.839
-2.723207142857143  4.136
-2.9425785714285717  5.242
4.69245  8.411
3.343714285714286  5.158
6.202428571428571  9.981
-1.6254071428571428  4.731
6.2549214285714285  5.781
4.630257142857142  6.683
-0.32953571428571427  2.732
3.0478714285714283  7.934
-1.98505  4.882
-1.1594714285714285  2.35
-2.3350785714285713  5.777
17.094535714285715  9.111
5.247571428571429  8.584
0.28328571428571425  5.806
2.979592857142857  6.909
-0.9958999999999999  4.102
2.04075  8.408
11.981935714285715  11.82
-1.0149428571428571  6.315
-1.616542857142857  7.104
22.839357142857143  7.064
-1.4433428571428573  6.116
3.6659499999999996  14.456
3.0359214285714287  6.45
2.8374357142857143  5.875
-0.5696  4.315
4.688871428571429  7.881
3.6852  4.563
5.805971428571429  10.301
2.2624642857142856  5.914
1.6643428571428571  9.045
7.636492857142857  8.819
7.835871428571428  6.743
0.39217857142857143  6.275
-0.011207142857142856  5.382
9.181357142857143  6.781
1.25655  7.085
1.8630785714285716  6.851
-0.61085  4.666
-1.382642857142857  2.235
-2.1605857142857143  6.185
3.4368214285714282  6.817
-1.9519999999999997  3.339
5.418571428571429  4.163
1.4687928571428572  6.193
-2.053914285714286  5.795
4.419414285714286  8.295
4.867585714285714  6.915
-2.014064285714286  6.056
-2.9434428571428572  7.416
-0.5906642857142858  4.335
0.6659071428571429  4.489
5.2043  8.998
-2.025914285714286  4.095
7.316528571428572  10.642
-1.28785  3.041
4.370185714285714  5.076
-2.8665714285714285  5.798
-1.6772285714285715  6.813
-2.1033642857142856  7.725
0.33124285714285717  5.793
-2.4327285714285716  5.783
-2.7391  6.071
2.0222214285714286  6.687
3.6372785714285714  3.272
-0.0015142857142857143  1.885
3.269442857142857  6.546
-0.7488071428571429  2.536
-2.0646  3.928
0.5139214285714285  6.907
-1.225357142857143  3.442
-2.536285714285714  0.92
1.9600857142857142  7.258
0.9331571428571428  9.297
0.6760928571428572  7.409
3.0360142857142853  6.19
1.7731357142857143  6.293
1.2964642857142856  5.688
10.19662142857143  7.132
1.47055  4.785
7.844385714285714  9.415
-1.2825857142857144  6.2
9.208321428571429  11.582
-2.1973000000000003  1.565
1.0174500000000002  12.02
3.4069857142857143  4.672
17.032557142857144  9.869
5.879314285714286  4.222
0.4948428571428572  5.491
2.7585785714285715  4.433
-2.3652142857142855  3.069
-0.27777142857142856  5.992
3.0331571428571427  7.728
8.465157142857143  9.037
3.7404071428571433  6.484
9.282649999999999  10.402
10.693685714285714  7.25
-2.8814928571428573  5.652
6.2761  12.404
3.7427428571428574  8.307
-1.5493071428571428  5.684
1.690242857142857  6.923
0.1826357142857143  3.557
7.191042857142857  12.009
-2.3818  2.095
-0.5533357142857143  6.47
-1.1104857142857143  7.472
-2.745778571428571  5.792
3.5452  5.644
8.432478571428572  14.237
-1.4796500000000001  5.614
-0.7287785714285714  6.565
4.248171428571429  5.539
3.743528571428572  6.722
-2.539585714285714  5.649
-1.0488857142857142  7.991
6.443278571428571  9.214
-1.8259642857142857  5.794
1.078207142857143  2.558
-2.6080071428571427  5.623
5.795578571428571  6.388
13.105649999999999  11.389
-1.240092857142857  7.421
6.9192  5.526
10.420885714285713  7.501
0.30947142857142856  5.697
2.9133642857142856  8.695
0.6325857142857143  5.457
9.7962  10.179
1.4021785714285715  6.76
10.590285714285715  8.042
12.217992857142857  9.285
6.659278571428572  6.21
10.479535714285714  8.962
3.1610285714285715  5.931
4.484628571428571  11.229
-2.0372714285714286  4.111
4.161928571428571  11.444
9.13202857142857  11.011
-0.16981428571428572  5.247
-2.8977785714285718  4.024
19.553785714285716  7.987
2.6682642857142858  5.475
7.740821428571428  11.245
-1.1167571428571428  4.958
10.465357142857144  13.053
-1.5509142857142857  3.865
-0.8751785714285715  7.705
4.363178571428572  4.039
11.55722857142857  9.997
3.697457142857143  5.451
2.1901785714285715  12.219
7.369092857142857  8.041
6.5166071428571435  8.72
0.48437142857142856  5.995
4.518114285714286  8.493
-1.4728857142857144  5.665
4.03365  5.165
1.5726142857142857  5.945
7.159828571428571  11.83
18.836685714285714  11.816
7.686292857142856  10.683
-2.851635714285714  5.961
5.51865  3.943
1.8451785714285713  6.908
-2.367892857142857  5.524
2.295542857142857  7.409
-2.300057142857143  3.417
-2.147057142857143  7.505
1.6344785714285714  6.677
4.5689142857142855  8.601
-2.671292857142857  3.272
3.496778571428571  6.389
2.5894214285714288  5.825
7.619078571428572  8.682
3.031621428571429  6.288
5.351764285714285  8.363
-1.7253  5.096
-2.193107142857143  5.473
3.3057714285714286  7.818
-0.9873000000000001  9.167
5.010442857142857  8.343
-2.835442857142857  5.659
4.340757142857143  6.738
-1.4238071428571428  5.366
3.721721428571429  7.148
6.87265  9.948
-0.7361857142857143  4.763
1.490557142857143  8.226
3.0805714285714285  5.785
6.3780785714285715  4.292
9.492685714285715  9.886
4.744864285714286  6.651
5.310985714285715  8.792
2.3965214285714285  5.071
5.1705499999999995  6.412
-2.499857142857143  4.537
2.8642142857142856  5.703
1.6643142857142856  5.885
3.0838642857142857  10.439
-1.3900714285714286  7.665
11.95795  8.903
3.5863  3.774
-2.286285714285714  5.705
5.362721428571429  8.004
4.7918642857142855  6.45
3.980292857142857  15.494
3.3427357142857144  8.945
-2.068892857142857  7.156
2.7516857142857143  6.062
-2.2457714285714285  4.684
7.086707142857143  7.604
4.580307142857143  9.694
5.297978571428572  4.813
-1.7913999999999999  5.628
5.028457142857143  9.37
-1.4169357142857144  6.591
-1.32475  4.505
1.9322  3.793
-2.9555928571428574  1.483
-1.0871357142857143  5.27
7.599535714285714  8.147
3.472292857142857  11.766
8.598357142857143  8.531
4.91025  4.812
9.09752142857143  7.541
-0.16007142857142856  6.708
2.471242857142857  5.892
2.0826000000000002  7.908
-0.25185714285714284  10.428
6.576157142857143  6.865
15.066292857142857  9.145
12.947335714285714  11.615
1.1972285714285713  6.886
0.6845  3.586
13.801  6.124
-1.219307142857143  7.094
2.7641642857142856  4.267
0.1413714285714286  5.6
-0.5823928571428572  3.561
-0.4149928571428571  6.778
6.780742857142857  7.356
-1.9566142857142856  4.818
2.885707142857143  6.358
-1.0959357142857145  6.383
5.221678571428571  5.943
-2.3932785714285716  3.653
2.7057857142857142  11.803
-2.9601928571428573  5.229
2.047614285714286  4.426
2.8457714285714286  7.057
19.711585714285714  13.256
10.226128571428571  7.292
-1.612507142857143  7.312
11.555050000000001  11.053
6.08565  7.048
-1.4709714285714286  7.436
-2.4776142857142855  5.073
2.5033714285714286  7.955
-0.7187785714285715  6.305
4.544114285714286  8.685
1.6860357142857143  7.1
-1.7619714285714285  5.671
-1.2232785714285714  5.01
5.0003142857142855  7.463
-3.0798214285714285  5.612
-2.7881  5.465
16.58702142857143  8.29
-0.5883785714285714  6.364
-2.763507142857143  5.482
9.87735  8.969
12.595514285714286  7.528
-2.8790857142857145  6.323
0.19299285714285713  8.459
-2.6546857142857143  5.585
11.132678571428572  6.702
9.8283  10.727
4.704350000000001  9.216
5.7123928571428575  6.665
-2.3350642857142856  4.076
6.2476642857142854  9.714
-2.885664285714286  5.42
-0.9825499999999999  3.915
-2.365207142857143  7.038
2.568914285714286  3.245
-1.4242571428571427  3.883
4.982385714285714  5.505
9.34987857142857  15.994
-2.051842857142857  5.898
0.1574  7.922
-1.7132071428571427  5.409
0.9455999999999999  5.293
6.705642857142857  6.186
-0.3455857142857143  3.254
0.64165  5.628
9.871135714285714  7.14
3.2758857142857143  7.98
0.11297142857142857  8.09
7.98875  11.886
3.949435714285715  7.513
2.6732714285714283  6.197
-0.9739285714285714  10.945
4.496785714285714  3.904
4.183778571428571  12.905
3.2519714285714287  6.975
-2.457442857142857  5.528
-2.7860857142857145  6.139
2.3788642857142857  6.932
-2.3711285714285717  3.244
8.944892857142857  10.613
5.717035714285714  8.1
-2.8535142857142857  5.546
3.5918285714285716  8.354
-2.353014285714286  6.116
1.072992857142857  5.648
3.5974642857142856  6.81
4.950607142857143  4.668
-2.8519142857142854  3.734
-2.6777785714285716  2.463
3.086607142857143  7.488
0.6368928571428571  4.956
1.9600428571428572  12.521
-2.29245  1.445
2.1836  4.914
-2.649  4.86
15.901321428571428  8.454
2.2416785714285714  5.849
6.230092857142857  6.943
3.6688857142857145  5.431
5.488885714285714  7.446
6.078678571428571  7.748
-0.7885571428571428  6.284
2.780442857142857  7.165
2.8551357142857143  8.886
1.3912071428571429  7.404
5.466614285714286  7.167
8.023871428571429  6.796
3.747185714285714  6.241
1.952392857142857  8.474
4.630578571428571  6.651
2.1379642857142858  7.536
4.920592857142857  8.018
3.9410000000000003  11.491
10.83377142857143  10.815
7.15025  14.427
5.5144142857142855  5.538
1.9633500000000002  6.459
2.8639142857142854  6.261
-2.223792857142857  2.399
0.6835214285714285  8.21
1.9461214285714286  3.423
0.49073571428571433  4.501
-0.7601928571428572  7.927
2.652442857142857  11.718
-2.9435357142857144  5.456
1.768757142857143  6.108
0.6406  7.543
3.1221714285714284  11.269
4.8257642857142855  5.783
7.105528571428572  7.348
-2.4559214285714286  5.627
1.7146428571428571  8.689
11.585885714285714  7.33
-2.374592857142857  5.355
5.0552785714285715  7.492
-1.6125642857142857  5.234
0.8614642857142858  13.84
-2.5777714285714284  4.647
-0.09124285714285714  2.743
2.1844928571428572  7.099
-2.0977071428571428  5.853
-2.9951357142857145  5.64
-0.8648642857142858  5.017
-0.7543642857142857  6.049
-3.084342857142857  1.851
5.503814285714285  7.114
6.456571428571428  8.083
3.6428285714285713  5.989
-1.7772285714285716  5.273
2.637707142857143  8.134
9.158878571428572  16.106
14.091014285714285  8.112
-0.9712071428571428  5.848
3.732364285714285  4.617
-0.5816928571428571  5.61
0.03876428571428571  5.573
2.975421428571429  9.47
-1.7378214285714284  2.383
-2.1647285714285713  5.469
-2.372107142857143  5.736
5.1539  7.334
2.89095  6.837
1.7541714285714285  7.685
-2.7976785714285715  5.53
1.089257142857143  5.594
3.97135  7.537
-0.35468571428571427  6.917
-2.3269285714285712  2.128
14.606164285714286  11.984
-0.7389857142857142  5.931
2.6838  5.079
9.746092857142857  12.476
-0.5023357142857142  5.947
2.7400214285714286  13.244
-1.6352642857142858  1.662
-2.6387714285714288  5.873
3.06475  5.873
8.346135714285715  5.132
1.8929928571428571  6.771
5.58565  11.701
2.6083642857142855  10.266
13.606842857142858  11.249
0.9784928571428572  6.931
-1.1721214285714285  5.308
6.5823  6.965
5.6606499999999995  8.473
-2.6101642857142857  5.472
-2.239442857142857  14.623
8.121014285714287  8.196
1.4693714285714286  6.485
-0.29097142857142855  5.569
-1.1301928571428572  2.707
2.1797357142857146  8.694
16.7937  10.017
3.7867642857142862  8.633
0.5701285714285714  6.486
3.349871428571429  8.649
1.747392857142857  6.275
-2.305835714285714  5.966
-0.45353571428571426  5.49
-2.2276  3.278
-1.7599785714285714  1.61
9.057914285714284  7.229
-1.0508428571428572  5.908
6.0011214285714285  7.839
-0.2651428571428571  6.043
-1.10205  5.768
-0.6050571428571428  6.843
8.3691  10.969
1.7137857142857142  3.543
18.342478571428572  8.842
5.043471428571428  7.203
10.094985714285714  7.485
2.9382642857142858  6.919
-2.4715357142857144  7.575
-2.2671928571428572  5.705
4.2450214285714285  7.944
-1.5889  6.077
1.7640071428571429  5.944
3.8902571428571426  6.687
1.6645357142857142  7.538
2.309192857142857  6.526
0.7152928571428572  3.414
-2.9591285714285718  5.69
3.4313000000000002  5.736
2.1552571428571428  5.783
-2.7052642857142857  1.413
-0.1984857142857143  13.708
4.064657142857143  10.829
-2.116642857142857  1.413
9.651057142857143  4.932
-1.3689928571428571  2.183
1.3380785714285715  5.456
4.8990285714285715  6.206
3.2520499999999997  6.568
0.9861428571428572  5.553
-2.867292857142857  13.459
-1.5812214285714286  14.6
-1.9376  6.21
3.8233357142857147  6.014
4.759  8.998
3.338142857142857  4.432
7.924592857142857  10.409
2.0357785714285717  6.702
5.575314285714286  6.956
7.741607142857143  6.475
11.209585714285716  6.639
3.592192857142857  14.2
4.0443  5.922
1.8739357142857143  7.596
-0.07805714285714287  2.337
-2.407621428571429  7.501
-1.1079785714285713  10.071
3.6872928571428574  5.496
-2.2884857142857142  6.382
6.867528571428571  4.507
5.766385714285714  7.555
7.496914285714285  10.838
3.4512857142857145  8.232
-2.1200214285714285  7.523
-2.6353500000000003  9.375
4.501557142857142  7.31
-1.3402285714285715  7.603
8.056085714285715  8.049
1.43915  7.325
-1.379  5.359
6.218764285714285  9.967
-1.8701785714285712  4.207
-2.2317142857142858  4.071
5.609885714285714  7.599
-2.865407142857143  3.475
12.293585714285715  12.475
4.796307142857143  13.189
-2.497314285714286  5.841
-2.3406857142857143  5.42
-2.9287285714285716  4.095
-1.2791857142857144  5.825
1.5031714285714284  5.943
2.4028  6.666
-2.3910071428571427  2.32
1.9602357142857143  7.551
0.26092857142857145  6.475
-1.1437  5.536
2.409207142857143  8.118
4.115528571428571  14.08
-1.0876071428571428  7.234
-0.3806071428571428  5.602
9.623371428571428  4.77
2.0845214285714286  6.444
-2.660764285714286  5.321
5.783742857142857  8.511
6.813414285714286  6.218
2.3192214285714283  7.266
2.2861714285714285  7.532
5.090314285714285  7.547
12.881514285714285  7.938
4.773664285714285  6.175
3.1755785714285714  6.008
1.2551714285714286  2.202
-0.049  5.851
-2.061092857142857  5.687
3.6955642857142856  5.093
8.957592857142858  9.615
-1.928907142857143  1.683
-2.0753  5.066
4.712057142857143  8.964
11.201385714285713  7.227
-2.7119142857142857  1.854
4.026978571428572  8.37
-2.823021428571429  5.76
-0.2311285714285714  7.067
15.000485714285716  9.817
-1.7100785714285713  3.998
8.554464285714285  6.65
-2.905735714285714  5.296
-2.608557142857143  0.917
1.3395785714285715  7.336
8.355685714285714  10.62
1.3566428571428573  4.79
2.4164928571428574  8.718
-1.9800357142857141  5.592
2.0178857142857143  9.128
-1.5120857142857143  7.287
2.4817714285714283  12.511
6.985457142857143  10.066
4.244807142857143  5.99
4.319271428571429  5.873
8.353942857142856  7.5
7.801135714285715  7.32
3.004357142857143  10.51
4.60575  8.923
10.1387  11.058
-2.8142428571428573  5.54
7.567442857142857  11.885
10.742114285714285  12.223
-1.6893071428571427  5.943
7.6851714285714285  11.492
9.091978571428571  13.606
-0.9978500000000001  12.462
5.726214285714286  8.378
0.5544785714285714  5.031
2.6275642857142856  6.096
2.6242785714285715  5.451
2.5869714285714287  5.96
1.8006214285714286  7.764
3.268185714285714  8.966
0.60965  6.271
9.898392857142857  11.581
1.146107142857143  8.819
3.5435642857142855  4.47
8.836571428571428  4.922
6.350292857142858  7.632
-2.9693571428571426  5.665
-1.454307142857143  5.18
-0.2862  5.599
8.2767  11.301
12.425135714285714  6.499
4.375071428571428  6.512
4.246107142857143  13.381
3.761764285714286  5.659
-2.884664285714286  6.895
6.5218428571428575  13.218
1.8862285714285714  11.515
-2.205607142857143  2.602
1.835657142857143  7.731
1.1989357142857142  5.436
11.90692142857143  8.57
2.56365  5.11
-3.0639857142857143  5.273
1.5006928571428573  6.367
5.344771428571429  7.195
-0.61895  5.286
1.0458571428571428  3.308
2.3816357142857143  7.331
-1.1272  5.259
12.424271428571428  6.603
1.8034  6.658
1.8243857142857143  4.382
5.29715  10.137
-2.878214285714286  5.794
4.120521428571429  7.464
2.000421428571429  6.184
-1.2936  5.448
3.5514357142857143  7.277
2.29625  9.303
1.315257142857143  5.507
1.4947714285714286  7.413
-2.784142857142857  6.088
2.110892857142857  4.78
-2.6408714285714283  6.52
-2.31525  5.584
8.496285714285714  9.951
9.223857142857142  7.78
-0.3040857142857143  4.053
-2.2579428571428575  9.285
-1.410807142857143  5.234
-2.70445  5.632
-1.9036714285714287  8.016
3.886035714285714  6.459
-1.3547714285714285  5.103
4.769692857142857  12.086
7.304842857142857  11.164
1.7494  6.509
10.676657142857144  8.557
6.922535714285714  9.503
1.0130142857142856  5.636
6.108671428571429  10.624
-2.451635714285714  5.395
-0.5439071428571429  5.607
-2.261692857142857  2.778
-2.329228571428571  2.746
5.402707142857143  4.258
9.483514285714286  5.997
-2.9850642857142855  5.237
12.981214285714286  8.839
4.906792857142857  6.46
-0.035885714285714285  9.536
7.673471428571429  14.513
13.754464285714286  7.089
-2.60555  1.072
-2.921792857142857  2.259
3.241707142857143  6.831
2.0075714285714286  12.2
-0.04887857142857143  9.875
-1.7377714285714287  5.78
-1.7572071428571427  5.289
-2.146985714285714  1.195
12.493314285714286  6.212
-2.7628214285714288  5.739
3.4795142857142856  7.037
1.9585071428571428  8.822
2.3679214285714285  6.386
-2.6403285714285714  5.633
4.877714285714286  7.555
10.711585714285714  8.895
5.49585  4.3
4.3902  6.785
-1.4623785714285715  3.505
3.8062000000000005  5.543
-1.9346642857142857  6.736
1.470692857142857  7.374
-1.3577571428571429  5.657
-1.84375  6.641
-2.3497999999999997  1.631
10.806985714285714  6.189
-1.862457142857143  6.87
0.27935  6.744
-1.2356785714285714  3.021
3.985892857142857  4.075
2.096142857142857  9.431
14.10445  7.337
5.212814285714286  7.317
-1.0058785714285714  7.514
-2.1526785714285714  5.916
-2.7348357142857145  5.502
13.7863  9.366
-2.5538714285714286  14.646
6.889578571428572  8.384
0.46771428571428575  6.198
-1.7626142857142857  6.19
7.164914285714286  11.003
9.386057142857142  6.959
-2.2561999999999998  5.124
10.808628571428573  7.005
4.952685714285714  14.773
-1.6005  6.3
-1.8225785714285714  5.779
16.57115  14.064
-1.1245785714285714  5.719
0.09964285714285714  5.825
8.898457142857144  5.521
7.213685714285715  8.405
6.777671428571429  8.276
0.91705  6.632
-2.622521428571429  1.534
-1.6933071428571427  4.147
2.0008857142857144  5.535
11.323157142857143  12.418
1.1797857142857142  7.852
2.0572285714285714  4.761
6.563485714285714  6.669
8.71942857142857  4.031
4.410992857142857  6.545
2.01605  5.586
8.161764285714286  7.617
14.695314285714286  6.633
7.170164285714286  9.709
0.12116428571428572  6.805
5.818335714285714  8.171
8.751428571428571  6.729
2.136335714285714  7.06
-1.2907785714285716  4.753
6.4798285714285715  6.263
0.2950428571428571  9.693
7.653657142857142  3.547
13.292692857142859  6.104
0.8587  2.871
2.405507142857143  7.543
-0.6593285714285714  8.028
-1.783007142857143  5.284
3.0448857142857144  12.232
4.0861285714285716  9.358
4.22435  8.748
0.5573357142857143  5.696
3.4165357142857142  2.892
-0.3289714285714285  6.323
0.88335  8.417
-2.455157142857143  0.994
-0.10154285714285714  5.581
2.401042857142857  6.49
6.596935714285714  6.94
4.2292  9.094
-2.8326571428571428  3.514
5.712164285714286  12.39
0.5086714285714286  3.236
3.8596142857142857  5.626
0.4283  5.997
4.671235714285714  6.415
-0.7857142857142857  6.842
4.443557142857142  5.35
-3.2243642857142856  5.233
5.0746142857142855  6.815
-2.863585714285714  4.507
4.56925  7.531
-0.4264071428571429  6.611
3.4868428571428574  6.477
-0.6960857142857143  8.853
2.858557142857143  7.529
15.905228571428571  8.352
8.628585714285714  5.794
2.490157142857143  6.484
-2.5691428571428574  1.594
1.059035714285714  4.807
-2.264342857142857  5.585
-2.69825  5.632
-3.1462285714285714  5.568
3.004692857142857  7.863
-2.8862  1.299
-2.0163285714285712  5.689
-2.247371428571429  2.592
5.204707142857143  12.766
3.0859  7.795
0.26368571428571425  7.915
10.086992857142858  13.678
8.388857142857143  7.382
0.5185571428571428  5.794
3.017392857142857  7.865
-1.0231857142857144  8.326
-2.6624285714285714  5.703
-2.9380928571428573  5.345
-1.2227357142857143  7.227
2.2770642857142858  7.414
7.792935714285714  8.791
0.7648  6.351
5.463571428571428  9.533
7.345807142857143  8.865
6.3094  4.703
6.009957142857143  5.653
-0.287  7.022
2.356107142857143  9.686
6.796971428571429  9.733
-2.22065  6.249
10.725442857142857  8.687
-2.8094428571428574  5.4
1.8928500000000001  4.574
-2.4522785714285718  3.723
2.374435714285714  4.441
7.122435714285714  10.847
0.8629214285714285  4.053
-1.1791214285714287  3.836
-2.5077499999999997  4.346
-1.0571928571428573  4.275
-1.8144928571428571  4.812
10.766857142857143  8.91
13.693921428571429  11.307
4.796921428571428  4.811
10.181171428571428  7.648
0.3072214285714286  5.995
-2.914964285714286  5.715
-1.0302642857142856  9.058
1.8363714285714285  8.887
3.9326785714285717  9.861
4.1986  6.711
-2.79775  5.355
3.2199714285714287  5.645
3.9901000000000004  5.089
3.2276857142857143  5.942
5.141714285714286  4.967
-1.2469785714285715  5.515
6.697257142857143  5.661
5.033028571428572  6.027
-0.9017714285714286  5.702
-1.58385  7.046
1.1897785714285714  5.257
11.157685714285714  10.968
-2.4905142857142857  7.399
0.18078571428571427  6.364
8.576557142857144  7.902
1.2730714285714284  4.332
1.188257142857143  6.25
3.1462285714285714  3.659
4.647735714285714  6.388
-0.49337142857142857  7.347
1.8047857142857142  6.996
2.2999714285714283  14.558
8.125271428571429  7.767
-0.8558857142857142  2.879
-2.4554428571428573  1.888
-0.10377857142857143  6.714
6.941821428571429  8.994
2.979485714285714  6.236
6.360321428571429  3.424
8.021107142857142  5.635
2.0217571428571426  7.435
5.82565  6.161
-2.501957142857143  6.211
-1.5250142857142859  3.941
-2.0292000000000003  2.047
-3.0067214285714283  5.228
-0.1508142857142857  2.551
-2.5272642857142857  5.347
5.2247642857142855  7.084
-1.7137642857142856  5.049
-0.6986071428571429  2.492
-1.7357  4.12
8.835171428571428  6.458
-1.8636071428571426  5.673
-2.5237785714285716  4.535
5.688178571428572  5.217
4.330042857142857  8.259
6.482642857142857  8.109
2.064214285714286  10.256
12.706757142857143  10.697
-1.05375  7.875
3.5166785714285713  5.522
0.7536571428571429  3.526
5.1055214285714285  7.059
1.4861285714285715  5.36
0.6415214285714286  8.134
-2.312064285714286  2.075
12.002185714285714  8.797
9.293157142857142  5.577
-1.5611  4.893
-1.6550642857142857  1.899
1.2017714285714285  1.596
1.2444428571428572  6.718
6.252192857142857  7.931
6.0831  9.264
-0.24625714285714284  6.755
1.5553571428571429  7.755
-1.0639642857142857  6.483
8.317292857142858  8.039
4.800321428571428  6.468
-2.794785714285714  6.27
1.6810785714285714  7.268
-2.273342857142857  4.23
-0.1646642857142857  9.154
5.238542857142857  9.129
5.9611857142857145  7.098
-0.8227071428571429  5.385
6.100421428571428  8.174
2.2013642857142854  6.288
6.165878571428571  6.172
-2.233157142857143  5.628
-1.9506357142857143  4.406
-2.9805357142857143  1.643
-2.696142857142857  6.783
0.2060857142857143  5.418
12.811964285714286  5.708
-1.0206071428571428  2.128
-0.9562642857142858  3.045
16.515764285714283  9.798
4.2409357142857145  8.174
-1.376342857142857  6.151
-0.3962642857142857  5.622
3.2190285714285714  8.805
9.325114285714287  5.676
7.2767357142857145  6.21
-0.9003071428571429  7.48
-2.4127857142857145  5.311
2.997392857142857  8.197
1.7417714285714287  7.718
-0.4013  3.471
-2.623507142857143  1.411
-0.17920714285714284  6.619
9.574157142857143  7.143
3.8853285714285715  5.546
13.776635714285714  9.064
3.322357142857143  12.611
-2.5562428571428573  3.59
-1.5247642857142858  4.086
4.788428571428572  6.913
-0.8972785714285715  6.903
8.266757142857143  9.153
0.24097142857142856  2.753
6.72815  6.565
-1.6907214285714285  2.113
4.326757142857143  12.685
-2.3899714285714286  3.267
2.7773785714285717  7.109
6.760549999999999  8.076
-1.8826571428571428  5.56
-0.99755  5.426
-0.22402142857142857  6.077
3.3150142857142857  5.466
-2.5598785714285714  3.22
10.213614285714286  10.223
-1.0713714285714284  6.186
-3.0061  1.142
8.190185714285715  8.516
19.94122142857143  11.316
4.063692857142858  4.897
-2.42265  1.694
3.206107142857143  6.989
5.9683  5.233
-2.1677071428571426  11.249
1.8346714285714285  6.111
-2.7839  5.366
2.4841357142857143  9.575
3.1434142857142855  4.414
5.976485714285714  5.639
-0.0937  6.784
-0.6829714285714286  5.657
-2.0201214285714286  3.768
1.9983  6.338
1.3771  9.957
0.3245071428571428  3.339
-2.6702999999999997  5.458
-3.1525857142857143  5.425
-2.5791357142857145  5.742
2.32465  5.371
-0.8235642857142857  5.701
-2.668428571428571  6.162
2.6938857142857144  5.797
-2.4446642857142855  2.935
9.892071428571429  7.001
-2.553842857142857  5.283
-2.9475928571428573  1.604
3.974735714285714  6.62
10.750007142857143  5.698
8.747471428571428  8.558
0.6767285714285715  5.462
6.554178571428571  4.418
11.007171428571429  10.511
-3.026807142857143  5.725
-0.5492928571428571  5.44
-1.0757999999999999  5.655
-0.6013285714285714  5.126
1.6822142857142857  5.642
5.009778571428572  7.066
7.4710785714285715  5.222
2.6355857142857144  10.6
-2.625842857142857  1.802
-2.4454  1.865
3.8191928571428573  9.592
0.8969928571428571  6.056
4.052657142857143  5.253
7.966485714285715  9.992
1.1806142857142856  8.2
-2.9474  5.268
6.25235  11.495
-2.533128571428571  5.541
5.450228571428572  6.467
2.4051785714285714  6.608
3.827571428571429  5.401
9.914764285714286  6.482
10.7114  13.042
-1.3837428571428572  7.865
4.643507142857143  11.47
6.947100000000001  9.195
2.96505  6.733
1.0260285714285715  6.089
2.8680928571428574  6.139
6.332578571428572  7.354
3.147957142857143  6.469
-1.0086714285714287  6.074
-1.792357142857143  3.6
4.62785  5.852
-1.6376642857142858  4.881
8.73837142857143  7.426
-2.010185714285714  6.946
0.14855000000000002  2.84
5.6322214285714285  10.073
7.333557142857144  6.692
1.1653785714285714  7.865
1.7864142857142857  4.82
-2.449192857142857  4.801
-0.774  3.432
2.572014285714286  6.417
4.211878571428572  10.91
2.8074214285714283  7.232
2.0295785714285715  5.925
-2.4668357142857147  5.455
7.1672  4.31
6.003914285714286  4.389
2.3520285714285714  10.235
-1.0027642857142858  6.978
4.567207142857143  4.487
0.6937571428571429  2.845
-0.3511  2.62
-2.5862714285714286  1.198
-2.4403357142857143  6.921
-1.5456214285714285  4.257
7.652278571428571  7.29
-0.005164285714285714  3.273
-2.0324071428571426  1.999
8.622142857142856  9.529
5.012214285714286  6.061
-2.283792857142857  1.78
11.971599999999999  8.15
-0.5674357142857143  9.037
-2.5771928571428573  3.905
2.1074785714285715  8.647
1.6183285714285713  7.654
4.797407142857143  6.272
2.400985714285714  6.163
11.445914285714286  5.6
2.577857142857143  5.718
8.7502  8.841
6.573542857142858  8.629
-2.687042857142857  1.075
7.00145  11.038
3.8081928571428576  7.257
12.647428571428572  5.642
2.3335285714285714  5.537
-0.40115  5.763
-1.9356428571428572  3.378
2.52345  6.192
5.848621428571429  8.518
-1.8432714285714284  3.045
4.429985714285714  8.848
0.8407428571428571  5.776
-1.4815571428571428  5.473
0.14092857142857143  7.708
0.92935  6.261
1.3280071428571427  7.404
5.265499999999999  5.387
13.002114285714287  7.516
-1.9302071428571428  3.232
4.0854928571428575  6.978
-1.1322071428571427  6.343
2.9507785714285713  9.274
-2.9539857142857144  1.976
4.604257142857143  7.976
-2.769835714285714  5.318
-0.8546857142857144  7.622
2.4411  6.81
7.025628571428571  6.175
-1.694742857142857  3.006
2.5443214285714286  7.014
5.623792857142857  8.913
4.700407142857143  10.676
-0.4830071428571428  7.6
3.066957142857143  7.868
2.114007142857143  5.634
-1.5140071428571429  4.812
6.8241000000000005  8.867
1.8937142857142857  5.653
7.057414285714286  6.184
-0.42210000000000003  5.774
3.004221428571429  6.255
-1.0181571428571428  5.645
4.425021428571429  7.725
6.573371428571429  7.631
5.24015  7.2
4.933564285714286  7.497
9.623792857142856  7.907
-1.2458357142857144  1.763
5.085057142857143  11.417
2.951857142857143  6.455
3.51055  8.493
-3.1844642857142857  5.306
-2.2124071428571432  3.703
4.717542857142857  7.718
-1.2126714285714286  5.906
5.769378571428571  8.256
5.427771428571429  7.88
0.3173714285714286  6.015
2.3931285714285715  7.013
7.724035714285715  8.01
-0.9261428571428572  5.435
7.586457142857143  7.046
6.108335714285714  3.967
3.8650928571428573  9.011
7.906235714285715  7.794
3.41395  5.256
-0.9933642857142857  6.31
-2.077935714285714  4.983
2.9698357142857144  6.675
-2.8540214285714285  5.435
6.7621714285714285  5.692
-0.31335714285714283  6.474
-2.1767214285714283  5.463
-1.8567857142857143  6.003
-2.7505428571428574  15.454
2.721  7.486
3.3258  6.386
2.7236  7.964
-0.02524285714285714  3.936
-1.1782785714285715  5.568
5.0774357142857145  5.522
3.5994714285714284  5.55
-1.2897357142857142  5.824
-2.5126  11.13
12.917192857142856  8.727
6.210921428571429  9.554
0.8613142857142857  6.853
1.0147428571428572  7.353
-0.6238714285714285  4.216
3.3144500000000003  5.743
-0.7248857142857142  6.914
-2.7268785714285713  5.456
0.3873285714285714  6.466
10.42715  10.722
-2.6280214285714285  5.691
-1.0077500000000001  6.199
-1.3898428571428572  6.036
1.6448642857142857  8.469
8.082407142857143  8.431
0.9718357142857142  4.434
5.257414285714286  10.067
0.6872571428571428  5.887
3.71405  5.398
-0.5043714285714286  5.799
-2.7370071428571427  5.505
5.3079857142857145  6.368
4.679135714285714  4.081
1.3014285714285714  6.074
0.2741428571428572  5.785
5.237814285714285  7.965
1.5818714285714286  7.502
3.647742857142857  8.049
11.012142857142857  7.487
4.684714285714286  9.666
6.810264285714286  6.611
1.8050428571428572  6.199
16.41507142857143  12.779
0.10234285714285714  5.949
-2.8611714285714287  5.822
3.3335071428571426  11.68
8.095078571428571  10.695
6.89605  4.019
5.017514285714285  4.227
-2.1746357142857144  3.14
10.29867142857143  13.94
-2.324207142857143  2.456
-2.434607142857143  4.171
-2.7790714285714286  5.872
0.6203428571428571  4.096
-3.038942857142857  1.369
-2.0116714285714288  2.031
1.3600214285714285  6.383
-1.5332857142857144  10.667
9.217828571428573  8.941
-1.918057142857143  6.552
0.5749214285714286  6.003
11.7918  6.392
3.3130571428571427  7.164
2.8991357142857144  5.909
-0.38567142857142855  5.623
1.8874857142857142  9.433
5.681178571428571  7.037
4.38355  7.824
8.791535714285715  9.014
4.261657142857143  9.547
1.5704857142857143  7.283
6.0478571428571435  7.195
10.281864285714287  9.818
-1.9775214285714287  5.578
-2.6400357142857143  5.485
-2.8127714285714287  5.366
4.4005857142857145  7.064
3.2918357142857144  6.774
3.0428  4.813
6.3731857142857145  8.418
2.7389  6.931
1.5795642857142858  4.089
15.532007142857145  8.597
0.21927142857142856  7.774
1.7720928571428571  3.425
0.37506428571428574  8.438
-2.401614285714286  7.384
0.7643142857142857  6.026
-0.3937785714285714  6.911
-1.7946857142857142  13.017
10.563085714285714  9.774
0.7376571428571429  7.812
9.813928571428571  10.352
9.735857142857142  13.998
6.555607142857142  8.027
6.953364285714286  7.696
3.5063071428571426  9.209
-2.947942857142857  5.032
-0.027714285714285712  3.006
1.2567785714285715  8.582
4.3312357142857145  5.233
6.8114  9.562
4.139857142857143  6.247
1.6145  8.793
4.847364285714286  14.192
4.284207142857142  6.912
8.489178571428571  6.774
10.089128571428573  7.611
6.569535714285714  8.274
7.792350000000001  6.804
4.970985714285714  8.128
-2.0711  5.131
-3.071957142857143  5.292
-0.5313428571428572  7.411
-2.9345142857142856  5.327
6.818014285714286  4.953
6.2060642857142865  5.474
11.625935714285715  8.53
-1.8432142857142857  1.828
2.0256142857142856  9.231
8.873792857142856  6.11
12.6184  11.345
-0.09462142857142856  5.91
0.3394142857142857  7.595
6.343478571428571  12.189
3.044235714285714  7.562
-0.7751214285714285  6.354
5.2495642857142855  10.842
-1.4624285714285714  2.436
-1.1003285714285713  2.091
-0.43497142857142856  3.659
-2.5877999999999997  5.256
4.9129499999999995  6.35
-2.4271928571428574  2.071
7.1568571428571435  9.994
0.1554142857142857  3.033
-2.865142857142857  4.198
-1.0058  5.792
4.307257142857143  9.03
0.8115571428571429  4.358
1.777607142857143  5.538
-1.0291714285714286  6.032
3.116707142857143  7.851
-1.7034642857142859  6.649
7.5825  6.217
-1.2948071428571428  7.628
10.342028571428571  11.484
-1.005207142857143  3.984
6.893035714285714  8.026
7.626728571428571  8.087
-0.5772785714285714  6.202
11.183150000000001  10.478
-2.0757357142857145  4.864
5.186057142857143  8.243
6.448528571428572  6.367
3.0352071428571428  10.22
4.358321428571428  8.098
9.190864285714285  6.289
0.8582785714285714  4.033
-2.5788785714285716  5.714
16.505035714285714  11.021
3.50905  5.326
10.472092857142858  11.189
1.5810214285714286  7.158
0.7415785714285714  6.082
-2.0977  5.658
2.6602285714285716  6.1
8.8556  10.823
16.01402857142857  8.569
-1.0888499999999999  12.71
-2.8709785714285716  2.323
4.786678571428571  12.362
-1.8598357142857143  3.117
9.772692857142857  8.473
4.830192857142857  5.68
5.533735714285714  11.477
2.8869857142857143  6.48
0.5762428571428572  5.991
10.70682857142857  9.993
14.232478571428572  7.605
19.2305  7.404
3.6151357142857146  7.343
5.375271428571429  5.544
5.127114285714286  7.94
9.337928571428572  12.377
2.569428571428572  3.884
-0.8175071428571428  12.659
4.2489928571428575  4.084
5.642564285714285  7.258
-2.302692857142857  2.298
1.7415  6.767
5.483707142857143  10.758
2.9597785714285716  9.216
1.7245714285714286  5.961
-1.7605071428571428  2.488
-0.45459285714285713  7.963
-3.017921428571429  6.62
-0.37225714285714284  7.259
1.1405785714285714  7.403
1.479  4.695
4.7591214285714285  14.075
-2.1491928571428573  2.579
3.3495142857142857  6.232
-0.6289285714285714  6.029
5.801614285714286  7.18
6.460585714285714  9.466
-1.9933785714285712  7.151
0.9947571428571428  12.554
1.9396499999999999  8.738
-1.1799571428571427  4.953
3.66875  14.007
8.33425  12.879
-2.6076357142857143  5.568
1.1402857142857141  3.264
-1.4224071428571428  5.365
-2.2777142857142856  2.461
1.7095857142857145  9.608
0.6004214285714286  5.449
5.214321428571428  10.109
-0.8775  4.886
-0.8906999999999999  5.752
2.634442857142857  12.823
3.4044857142857143  6.004
2.6962857142857146  9.625
-2.4787  5.829
-2.9931714285714284  6.902
-2.083828571428571  2.276
10.259135714285714  8.025
3.0830214285714286  6.705
0.4197  6.253
8.166542857142858  13.431
-1.2438142857142855  3.355
12.850785714285713  13.344
2.7003357142857145  4.396
-2.8225571428571428  4.659
8.3078  10.672
3.082642857142857  8.651
5.2732785714285715  8.359
4.5635142857142865  6.818
1.3197999999999999  8.778
-2.157964285714286  11.139
0.5923642857142857  6.875
-2.5003285714285712  5.563
-1.8251642857142858  2.018
2.982942857142857  6.092
11.729007142857142  10.054
7.369992857142857  4.334
3.882878571428571  5.391
-2.0052  5.915
0.6359571428571429  5.909
9.15242857142857  5.782
-2.0100857142857143  7.859
-2.7489500000000002  2.88
-2.7627714285714284  7.949
0.7766142857142857  5.24
6.893935714285714  7.178
3.1803999999999997  4.645
4.321521428571429  7.185
0.9202714285714285  2.977
-2.0344499999999996  11.028
3.5741071428571427  6.194
9.078714285714286  10.313
8.434921428571428  6.813
7.453614285714286  7.495
12.469821428571429  13.519
9.225707142857143  13.745
-0.23475714285714286  5.853
0.44793571428571427  3.161
-1.5402642857142856  11.337
3.2732214285714285  6.917
-2.418457142857143  5.694
2.270178571428571  5.496
-1.2825571428571427  2.443
-3.0204928571428575  1.323
-1.4475357142857144  7.047
-1.8478  5.619
0.7932857142857143  6.199
4.815792857142857  5.694
-1.6193785714285713  4.493
-2.0486714285714287  8.543
13.087328571428571  9.308
5.770464285714286  8.695
10.012828571428571  8.876
7.403192857142856  4.97
1.4860857142857142  4.424
6.9054  7.702
11.909814285714285  5.701
1.6059928571428572  15.231
-0.36833571428571427  5.85
4.051271428571429  3.433
-2.354228571428571  3.01
-1.3006428571428572  6.806
-1.1383357142857142  7.451
5.034407142857143  8.801
-2.7011285714285713  5.315
0.14434285714285713  7.326
0.9249285714285715  10.43
2.103307142857143  4.441
3.5532  7.212
-0.7142142857142857  7.628
8.353628571428573  6.434
-2.4303857142857144  4.258
4.258542857142857  7.354
6.883635714285714  9.188
-2.89625  5.353
2.244392857142857  6.603
3.0928857142857145  7.08
2.6647928571428574  14.505
2.425614285714286  7.599
-1.9690785714285715  3.894
4.688114285714286  7.847
0.48046428571428573  3.992
5.650992857142858  9.762
0.8464357142857143  6.324
-2.993035714285714  5.951
-2.850492857142857  5.524
-2.8832999999999998  5.552
-0.3383785714285714  3.221
7.488878571428572  14.228
-1.1093142857142857  6.846
2.8046857142857142  2.545
4.00695  3.182
4.137657142857143  6.809
-1.753742857142857  3.146
13.35795  10.959
2.426978571428571  8.725
6.3601785714285715  7.499
-2.3798785714285713  6.056
3.5223642857142856  7.321
0.5709142857142857  4.803
1.4670714285714286  6.777
9.864557142857143  13.859
3.827785714285714  6.102
3.709485714285714  9.911
2.5813642857142858  4.637
1.6674428571428572  4.087
9.30397142857143  7.605
13.4498  9.824
2.755228571428572  8.06
4.587957142857142  6.562
-2.7874214285714283  5.932
3.645885714285714  12.093
-1.4483214285714285  2.176
4.19595  6.893
2.6338642857142855  6.801
4.596057142857143  7.334
2.584792857142857  6.83
7.225785714285714  6.939
2.2772928571428572  4.19
4.106428571428571  7.955
4.0739214285714285  7.616
12.067235714285715  11.54
2.9908642857142858  4.226
2.3439571428571426  5.927
-2.8090357142857143  5.46
4.835078571428571  8.828
3.5751785714285713  3.152
-2.7354285714285713  5.508
0.26239285714285715  13.246
5.6391  7.28
-2.156442857142857  5.678
-1.6738357142857143  5.674
-2.4352785714285714  5.293
1.9988214285714285  5.895
9.982314285714285  7.829
-0.4312214285714286  5.581
3.6694928571428576  7.166
10.887021428571428  10.168
-1.37935  1.393
4.52335  6.333
-0.7769285714285714  3.202
-2.9094357142857143  5.525
7.528185714285714  14.753
1.9811214285714287  7.928
6.474042857142857  8.346
14.602685714285714  6.456
8.20862142857143  6.501
7.640221428571429  4.995
6.159714285714286  8.144
-1.32535  9.512
-0.28637142857142855  3.886
-1.559292857142857  3.374
6.807328571428571  7.908
0.32692857142857146  2.918
1.7645928571428573  6.308
-0.3394714285714286  2.932
-2.5247928571428573  5.519
-0.6126785714285715  5.368
2.335492857142857  6.698
0.6018928571428571  7.43
-0.8115285714285715  4.533
-2.7873357142857142  5.725
6.9181357142857145  5.945
7.096635714285714  7.955
0.41282857142857143  5.825
-0.20174285714285714  5.608
-2.5532785714285713  7.518
4.523864285714286  8.099
-1.1047571428571428  6.723
-3.0645857142857142  5.422
12.40425  12.574
-1.0387642857142856  5.864
5.3799214285714285  11.542
-0.7472642857142857  5.88
0.3176928571428571  4.153
3.905721428571429  7.479
2.4715  8.04
-2.624292857142857  5.631
5.071464285714286  3.741
18.1073  9.496
-1.7247785714285715  6.037
-1.6626428571428573  5.292
3.35445  7.41
-0.33155714285714283  8.631
5.439221428571429  7.797
-0.13586428571428572  5.607
4.340307142857143  3.386
1.3648  5.921
-2.7010785714285714  4.811
10.388399999999999  10.678
-0.9725714285714285  7.119
1.1332214285714286  7.357
-2.7087714285714286  5.541
1.4287714285714286  5.686
0.867  5.399
1.48665  3.532
-0.23550714285714283  5.829
3.6070357142857143  6.375
-0.8014785714285714  6.577
0.7514428571428571  7.833
6.349571428571429  5.445
-1.8539214285714285  2.948
-0.6854142857142858  5.458
0.18025714285714287  5.521
2.4502357142857143  11.903
1.6778642857142858  5.953
-2.9582357142857143  5.414
-0.5089714285714285  8.608
14.64382142857143  7.858
-1.4954142857142858  3.633
-0.08372857142857143  3.722
-2.5767857142857142  5.866
3.7835357142857147  10.197
4.779464285714286  6.585
-0.33284285714285716  5.684
6.645907142857143  8.488
-1.8920357142857143  6.863
7.4449499999999995  6.599
6.708635714285714  12.208
-0.6963857142857143  7.488
5.76655  9.513
4.05565  8.806
-0.44385  3.145
4.7378285714285715  5.783
8.825142857142858  6.352
1.4893142857142856  7.965
3.9320785714285713  8.064
-1.0329357142857143  3.344
8.978157142857143  5.076
5.24605  6.645
-0.47982142857142857  6.129
6.369207142857142  5.057
-1.1577857142857144  6.789
17.141321428571427  7.231
7.216671428571428  11.083
1.272792857142857  8.527
9.491007142857143  11.356
2.887707142857143  8.415
-2.6730357142857146  5.597
2.4787214285714287  6.891
1.9091500000000001  5.031
1.493142857142857  14.687
9.55955  6.969
-2.85145  5.657
6.824692857142857  15.295
0.4275  5.421
4.000542857142857  5.659
3.2682357142857144  3.663
-1.8179571428571428  2.846
3.434357142857143  6.731
0.9177785714285714  6.353
-0.993692857142857  5.682
3.9976857142857147  8.846
6.143521428571428  7.353
0.44984285714285716  6.335
-1.519  6.153
10.668671428571429  7.559
6.057378571428572  7.44
-0.47560714285714284  7.564
4.223221428571429  6.487
-0.4549285714285714  7.055
1.5267071428571428  7.32
-0.6808857142857143  7.164
3.4802285714285714  7.656
4.523064285714286  10.137
5.779271428571429  9.364
4.393757142857143  5.251
-2.1792214285714286  6.213
9.782492857142858  7.893
2.335157142857143  13.193
-1.2012214285714284  2.16
2.0062214285714286  5.334
-2.9927  1.785
-0.9143071428571428  6.712
0.6742714285714285  6.483
-2.3017  5.677
2.1971357142857144  13.046
2.661257142857143  10.976
2.3605642857142857  11.713
-2.2387642857142858  5.084
-0.2702142857142857  7.911
5.562628571428571  8.303
7.229392857142857  6.227
2.5818785714285717  6.176
-0.5223714285714286  5.883
-1.0132714285714286  8.842
5.1721571428571425  7.038
2.4655142857142858  11.967
3.5077785714285716  13.39
1.602242857142857  6.639
-2.2110214285714287  6.002
4.067107142857143  7.124
5.6089714285714285  8.895
-2.1046142857142858  6.122
-1.5998214285714285  5.511
3.5993857142857144  5.061
9.284242857142857  8.861
-1.9406499999999998  3.695
3.0911357142857145  6.965
-0.7529  5.518
-2.3616214285714285  5.37
4.758442857142858  7.389
0.49927857142857146  4.011
-0.5139  5.883
0.3269357142857143  3.673
6.757964285714285  7.884
2.2952214285714287  4.1
3.0482785714285714  2.632
5.951821428571429  8.562
-1.6615000000000002  5.798
13.621542857142858  12.996
-2.0275142857142856  5.431
3.1594928571428573  7.603
-2.7162142857142855  5.181
1.9330285714285715  7.969
-2.7261285714285717  5.59
-0.3590714285714286  5.548
-1.6825214285714285  7.973
-0.42905  6.725
-1.6676357142857143  5.579
-0.5200285714285714  6.741
-2.859  1.212
4.497171428571429  5.91
3.5644285714285715  3.578
-1.3749  4.558
3.0154  6.973
3.0280214285714284  4.422
-1.6584642857142857  3.394
2.7979000000000003  7.156
4.5858428571428576  5.804
3.9517  5.337
4.37195  12.773
5.521778571428571  7.247
-0.24364999999999998  6.915
7.187207142857143  9.387
3.830942857142857  12.908
-1.0588214285714286  6.33
-2.2010714285714283  2.984
8.1237  7.883
4.195042857142857  8.198
1.24395  8.041
-2.502892857142857  4.079
6.194792857142857  10.195
6.417707142857143  6.537
3.0389285714285714  8.494
3.7410714285714284  5.114
-1.8798000000000001  4.907
-3.118792857142857  5.408
1.883  6.045
6.775314285714286  9.067
-0.9561499999999999  8.365
6.942571428571429  8.226
4.256442857142858  6.917
3.7959928571428567  7.973
4.9457  5.736
6.537935714285714  8.53
9.306242857142857  8.604
-1.2634928571428572  4.238
2.8798785714285713  8.219
-1.9162571428571429  2.327
-1.5032857142857143  7.282
-2.673542857142857  5.267
1.4879499999999999  5.467
-2.6051571428571427  5.081
-2.963742857142857  5.561
8.518442857142858  8.858
6.5065928571428575  7.79
-1.3518142857142856  5.288
-1.1426571428571428  5.891
-2.5902928571428574  5.26
-0.7395928571428572  4.794
-1.102207142857143  6.964
9.841107142857144  6.302
7.144714285714286  6.415
-2.311657142857143  1.946
4.583221428571428  11.593
8.67082142857143  6.603
-2.950642857142857  3.739
3.465464285714286  9.379
-2.263585714285714  2.719
-2.632257142857143  3.887
5.994942857142857  6.683
0.82815  5.423
1.2798714285714285  8.4
-2.0046071428571426  3.003
-0.6717928571428572  7.59
1.7005642857142858  6.114
5.3929285714285715  13.119
4.549228571428571  5.071
-2.5225999999999997  2.226
6.449971428571429  6.156
1.8990857142857145  6.943
11.066514285714286  8.838
7.982078571428572  9.578
7.4706  6.553
5.6186428571428575  5.816
-2.107814285714286  3.705
-1.9165428571428569  5.641
-1.8341357142857142  7.296
5.146571428571429  6.524
-2.6456285714285714  5.645
9.791557142857142  13.026
-0.6139214285714285  5.083
-3.051307142857143  5.618
6.5324285714285715  6.835
-3.217492857142857  5.195
4.756321428571429  3.317
-0.7809928571428572  6.528
-0.04566428571428571  7.093
-0.07817857142857143  7.762
0.2815142857142857  5.498
-2.761707142857143  6.476
2.21725  3.026
-1.9072928571428573  5.332
1.4039357142857143  9.423
3.5157642857142855  8.79
1.5530714285714287  6.573
3.2596785714285716  10.934
14.934507142857143  12.406
9.783192857142856  6.512
-1.0805214285714286  7.186
5.0239  5.996
3.8250499999999996  7.249
-2.4659714285714287  4.202
1.8728214285714284  5.861
-2.3844928571428574  5.451
-2.0918428571428573  5.215
5.624792857142857  7.486
1.3959071428571428  7.236
2.0751785714285713  4.334
3.8240142857142856  7.758
3.687928571428571  5.324
1.3645214285714284  8.431
-2.981664285714286  5.675
-2.1167642857142854  2.319
0.4743857142857143  4.248
2.7139214285714286  9.855
11.105778571428571  10.18
0.8961142857142858  9.719
0.2541857142857143  7.066
-1.9535500000000001  5.468
-1.5730071428571428  5.914
3.3571714285714287  8.03
-2.263292857142857  5.792
4.221635714285714  7.768
0.20327142857142855  5.992
5.498064285714286  7.89
0.9420071428571428  4.371
13.031042857142857  7.907
-2.6071999999999997  3.954
-2.344207142857143  5.496
-1.7872785714285715  5.54
3.2698571428571426  8.893
2.430764285714286  3.41
4.000335714285715  12.777
-0.8175785714285714  3.441
2.0251214285714285  7.463
2.6420285714285714  5.365
3.185035714285714  5.774
-1.7142285714285714  12.813
-2.3786071428571427  5.003
-2.2898285714285715  5.27
-1.7632428571428573  7.766
5.977664285714286  7.129
2.729892857142857  6.122
-0.6328357142857143  6.009
2.147357142857143  8.584
0.5140857142857143  2.837
-1.9976428571428573  3.342
-2.7559071428571427  6.362
4.062285714285714  6.648
3.0368857142857144  12.393
-2.1102714285714286  4.585
-2.840942857142857  2.487
0.3670285714285714  6.357
2.2606928571428573  2.979
0.30642857142857144  5.161
4.4959428571428575  5.498
-2.363557142857143  6.67
2.7525500000000003  8.079
11.020114285714286  13.052
2.280957142857143  9.352
2.311792857142857  4.56
4.5341  9.856
-1.1874357142857144  1.238
-2.5831714285714287  5.067
4.0741499999999995  6.705
5.281514285714286  4.074
-0.10985  7.071
-1.0270214285714285  7.23
-2.7804571428571427  8.251
-1.0949785714285714  3.299
2.809357142857143  6.871
-2.6510928571428574  3.078
7.402814285714285  4.049
-2.737085714285714  5.523
-0.7177571428571429  4.277
-1.2091357142857142  2.109
6.87685  9.78
1.6018857142857144  6.296
-3.0235714285714286  5.67
2.1757  7.795
4.974407142857143  8.201
3.2096571428571425  11.945
-1.9437  5.48
-1.258  6.257
3.6556928571428573  6.042
13.26767857142857  15.013
2.414471428571429  8.449
-3.05315  5.491
8.573657142857142  5.293
1.3680571428571429  4.056
-1.0228000000000002  5.863
5.441771428571428  6.945
11.656935714285714  8.15
0.5669928571428572  5.579
2.332335714285714  2.475
-2.257707142857143  5.113
-2.623642857142857  6.73
2.123657142857143  8.178
-2.3946357142857146  5.279
8.360721428571429  9.948
-1.2943142857142858  5.865
4.51015  5.328
-1.0240857142857145  5.903
2.73435  12.223
-2.7199428571428568  2.004
-1.5165714285714285  5.455
-3.0203357142857143  5.445
-1.56215  5.49
6.351985714285714  3.792
2.3903785714285717  8.271
2.6810071428571427  3.498
1.0737  11.975
8.319714285714285  8.902
-0.6829571428571429  6.622
0.8147000000000001  4.459
-1.9301428571428574  5.869
2.8471357142857143  4.991
1.4340857142857142  8.036
-2.1399285714285714  3.631
5.337071428571429  12.451
5.353878571428571  5.203
3.2599857142857145  6.677
14.583321428571429  10.453
-2.5992214285714286  10.582
-0.6623571428571429  2.698
-2.8609857142857145  4.228
-2.262921428571429  5.527
3.4545785714285717  5.754
6.440307142857143  12.264
2.9064357142857142  10.661
7.225714285714286  5.516
-0.7776857142857143  4.127
-0.9606714285714286  6.708
-2.7086642857142857  1.886
1.1963071428571428  5.4
7.269521428571428  12.331
-0.5890714285714286  5.583
-2.5751857142857144  5.783
-2.1271642857142856  5.917
0.07747142857142857  4.627
-1.6822000000000001  4.133
-1.8901714285714288  5.548
3.710571428571429  10.357
6.110164285714286  12.824
-2.6773000000000002  5.279
-1.9138714285714287  10.541
0.14165  3.002
6.318485714285714  8.497
2.1118357142857143  7.936
-1.3170214285714286  11.916
0.5148642857142858  3.98
-0.030178571428571426  8.236
3.5029285714285714  5.957
-1.8403785714285716  5.19
-0.5558428571428571  5.514
10.252435714285713  9.439
5.169928571428571  6.48
0.07627142857142857  5.943
8.670142857142856  10.072
9.632221428571428  5.791
4.470921428571429  3.129
1.1888571428571428  6.68
3.2893857142857144  5.903
5.693114285714286  12.611
4.898764285714286  6.086
2.6704857142857144  6.738
-2.9286357142857145  5.494
-1.4223142857142856  3.38
-2.2763500000000003  6.609
3.009407142857143  7.346
2.008364285714286  8.476
-0.43977142857142854  2.908
-2.9222571428571427  5.308
0.12822142857142857  7.878
0.16290714285714283  5.577
13.280964285714285  10.241
4.642742857142857  7.664
19.36697857142857  11.922
-2.4123642857142857  10.893
2.8616571428571427  8.272
-2.2215357142857144  4.47
7.945171428571429  11.968
1.4562642857142858  10.395
12.527307142857143  13.891
7.715792857142858  6.927
-2.5480785714285714  6.554
5.529421428571429  4.06
12.40547142857143  6.947
0.9123571428571429  7.015
6.003014285714286  8.247
1.30795  12.241
3.6014785714285713  8.811
-2.4250785714285716  5.687
-2.4682785714285718  4.295
-0.28682142857142856  5.311
1.2203428571428572  3.381
1.677742857142857  9.333
-1.7797928571428572  5.388
3.2039857142857144  9.499
5.786435714285714  4.504
14.225878571428572  10.023
3.7815428571428575  8.923
6.390114285714286  7.649
-2.342292857142857  13.994
3.325507142857143  5.952
1.270142857142857  6.412
5.950021428571429  11.579
4.711314285714285  13.271
-1.5989857142857142  1.449
6.706971428571428  12.004
4.8909142857142855  6.201
5.451157142857143  7.719
6.226292857142857  7.505
4.54015  5.842
5.403407142857143  8.45
3.0802071428571427  3.954
7.392571428571429  8.144
-2.2614785714285714  3.297
5.0888928571428576  4.937
5.084507142857143  6.868
-0.4278  2.227
-2.533057142857143  6.119
5.427742857142857  7.122
3.5765  9.323
6.4876571428571435  8.679
6.867792857142857  7.144
10.801421428571429  9.28
-1.981657142857143  7.363
7.385178571428571  6.773
-1.8273357142857143  5.596
11.1082  11.453
2.6181285714285716  5.731
-2.89155  6.293
3.685792857142857  8.048
2.8146642857142856  11.347
1.7550285714285714  7.098
3.050385714285714  6.29
3.812642857142857  8.404
-2.398042857142857  5.661
-1.8046214285714286  4.934
-2.0675642857142855  7.15
-2.2481  4.838
4.1998999999999995  6.785
7.244242857142857  6.812
7.835907142857143  8.353
0.33404285714285714  6.306
-2.1147714285714283  9.696
-2.8418285714285716  3.889
-1.9689214285714285  3.682
7.240121428571428  6.665
-1.4474785714285714  5.51
-2.3686  5.85
-0.6149571428571429  8.496
0.2662928571428571  6.161
1.472135714285714  3.962
5.175978571428571  8.976
-0.12477142857142857  5.153
4.458385714285714  5.96
3.990435714285714  7.3
-2.1869  1.425
3.8823642857142855  8.807
2.7749785714285715  5.819
6.946371428571428  6.726
1.9315999999999998  12.171
5.34705  11.312
8.662085714285714  11.46
9.02445  6.658
-0.31030714285714284  5.916
7.026407142857143  7.835
1.3910071428571429  5.533
-1.2289785714285713  2.627
-2.3827714285714285  4.387
-2.4360857142857144  5.625
8.057314285714284  8.898
-2.409292857142857  1.851
-2.416607142857143  1.755
4.030407142857142  6.308
3.8348714285714283  13.437
-2.6460214285714283  5.75
14.151228571428572  11.778
-0.1892142857142857  6.024
-3.0459642857142857  5.673
5.834271428571428  8.529
10.8653  11.889
-0.24822142857142857  4.183
0.7829357142857143  7.636
-1.6261642857142857  5.289
2.899028571428571  5.68
-0.8079928571428572  6.194
-0.26347857142857145  6.326
-2.683792857142857  5.499
3.053592857142857  5.287
0.38685714285714284  4.095
5.765207142857143  7.959
5.201707142857143  6.46
3.0182  4.697
1.8039928571428572  6.767
1.909485714285714  7.135
-1.4871714285714286  8.099
8.749085714285714  8.253
9.480007142857144  13.436
6.161964285714285  7.186
-1.80775  2.346
0.7906142857142857  5.554
2.0613  6.331
0.8553571428571428  4.983
3.4443357142857143  7.561
2.2712857142857144  6.6
5.599314285714286  5.402
-2.9057857142857144  7.274
4.1769  9.121
8.586707142857142  9.835
4.226107142857143  8.638
6.286735714285714  6.647
3.527492857142857  6.43
3.935857142857143  5.943
-0.8609642857142857  7.039
1.2420285714285713  4.33
2.5395357142857145  7.919
3.143392857142857  12.584
5.217235714285715  5.704
10.794785714285714  9.528
3.5283214285714286  6.638
0.23372857142857142  5.756
1.9669357142857142  7.785
10.707892857142857  8.096
5.445571428571428  6.737
-1.1952642857142857  5.744
-1.34205  7.16
-0.8908571428571429  6.215
8.1089  5.166
-2.7141285714285717  4.776
5.091714285714286  7.215
5.524964285714286  9.09
-2.71665  6.104
-1.9497714285714287  5.54
2.5184785714285716  4.211
-2.0939  7.781
-1.2081071428571428  5.092
-1.05535  4.962
-2.3488285714285717  1.49
3.727871428571429  13.002
-2.6853571428571428  4.384
4.8129  9.028
13.154642857142857  8.005
2.7992714285714286  9.93
1.2232642857142857  6.417
-2.5467142857142857  10.698
-1.000907142857143  7.395
-0.2939857142857143  3.756
2.6219642857142857  5.698
3.5582357142857144  8.351
-2.548285714285714  5.499
-1.3380642857142857  2.032
4.983678571428571  7.446
5.174364285714286  4.334
-2.5377857142857145  2.001
2.7749714285714284  5.603
1.9809642857142855  5.846
2.627942857142857  3.0
8.065907142857144  10.006
0.03226428571428572  3.214
3.599357142857143  9.194
4.1704357142857145  6.069
3.593942857142857  3.911
1.0599857142857143  6.252
12.558542857142857  11.185
7.2819642857142854  11.302
-2.1473642857142856  1.581
-0.9875357142857143  9.043
5.402678571428571  6.005
2.6239500000000002  3.152
0.2654214285714286  2.872
3.524478571428572  6.927
3.8898285714285716  11.898
3.4287357142857147  5.565
-0.7237428571428571  6.427
-2.7406785714285715  5.664
1.2597214285714284  7.49
-0.7476571428571428  3.45
1.9964285714285714  10.631
5.358007142857143  4.522
-2.563  2.427
-0.2923142857142857  5.789
-1.5870428571428572  4.995
0.2966285714285714  2.757
-2.6765  5.925
4.317228571428572  9.124
-2.553057142857143  5.236
3.3301785714285717  3.222
1.7281714285714285  10.279
9.404428571428571  10.682
-0.35217857142857145  8.154
6.482921428571429  7.432
4.7354  8.495
-0.13494285714285714  2.927
8.76155  6.649
3.8215928571428575  8.664
3.5652642857142856  6.426
5.778164285714285  8.35
0.36182857142857144  5.373
14.375307142857142  12.57
3.2201857142857144  6.064
5.106428571428571  3.305
-1.0644571428571428  5.761
10.043964285714285  9.81
1.7615142857142856  9.183
3.294621428571429  5.058
-1.9508357142857145  3.429
12.264764285714286  9.066
4.840521428571429  5.257
1.8795214285714283  11.156
3.9921499999999996  8.223
-1.9102428571428574  3.62
12.612442857142858  6.667
-0.43672857142857147  5.632
2.7146857142857144  5.418
2.375785714285714  9.132
-1.077792857142857  4.178
-2.44625  7.651
3.549914285714286  7.019
-1.8036214285714287  5.426
-1.1492428571428572  6.141
-2.3788714285714283  3.058
4.905714285714286  5.963
-0.10312857142857143  9.514
-2.974235714285714  5.669
0.9268642857142857  10.735
8.57535  8.542
-1.5673785714285713  5.678
6.485885714285715  7.678
1.2817714285714286  5.459
1.890107142857143  4.797
6.600992857142857  8.489
2.1063642857142857  4.93
-0.6021714285714286  6.554
0.6534642857142857  12.38
4.5232214285714285  6.143
9.99685  13.243
0.3385142857142857  3.193
1.9920857142857142  7.207
2.3611285714285715  6.429
0.15330714285714286  5.003
-1.8047071428571428  5.436
-1.8704785714285717  5.979
2.096228571428571  3.533
0.07352857142857143  5.502
-2.2685714285714287  1.534
-1.8048214285714286  12.925
4.105157142857142  5.696
-1.0138857142857143  11.303
12.037464285714284  7.103
-0.9047785714285714  7.333
-0.8149428571428571  5.854
0.7065  9.075
7.769000000000001  5.693
5.981857142857143  8.447
2.939857142857143  5.781
2.9594714285714288  8.968
3.1038071428571428  7.169
-2.051157142857143  3.903
7.279092857142857  6.188
-0.5925428571428571  3.264
3.935135714285714  4.046
2.3725785714285714  6.283
2.854142857142857  6.837
8.790964285714285  7.041
3.9047285714285715  7.603
2.643807142857143  5.726
5.968042857142857  8.896
7.632964285714285  7.648
10.091842857142856  9.903
3.9929214285714285  9.068
0.6373214285714285  15.466
7.6208  8.3
10.104535714285714  4.896
-0.16004285714285713  12.949
-0.47642142857142855  7.299
0.5538642857142857  2.283
7.481942857142857  12.735
0.11012857142857142  5.837
-1.4163999999999999  7.124
8.741414285714285  10.102
-1.752907142857143  2.486
0.36573571428571433  11.318
14.3231  8.026
1.7052785714285714  5.926
11.04212857142857  9.836
5.536442857142857  7.976
0.45299285714285714  4.453
2.6849642857142855  4.713
-2.879585714285714  5.661
15.977685714285716  10.07
2.8237  6.56
1.9830571428571429  6.777
-2.210442857142857  5.65
0.469  5.443
-0.3578857142857143  5.516
1.948057142857143  7.494
2.886285714285714  6.508
11.451435714285715  12.901
-1.3983928571428572  5.395
9.447842857142858  9.338
-1.6535  6.842
5.72775  7.814
-0.7204785714285714  4.897
-1.181792857142857  3.069
-2.6999142857142857  4.678
5.65015  7.616
0.9812071428571428  2.493
3.4362285714285714  5.139
3.0702  8.34
10.318800000000001  7.757
-1.8870285714285717  2.29
-2.7205071428571426  7.574
4.134142857142857  6.904
1.8420285714285716  6.781
4.417092857142857  12.309
1.453107142857143  4.733
0.7359142857142857  7.076
-2.394042857142857  3.115
-1.5193  4.36
5.3578  6.428
3.6703071428571428  8.278
-2.8348714285714287  5.625
1.71265  7.098
2.1795642857142856  6.415
2.6517  4.986
3.708142857142857  8.56
13.427021428571427  13.278
2.5119357142857144  7.538
6.172914285714286  7.769
1.969185714285714  4.231
-2.0764  7.877
0.8303142857142857  5.226
4.486999999999999  7.969
2.4751357142857144  9.251
-1.3450285714285715  5.046
-2.3080214285714287  3.666
5.789307142857143  6.242
3.077692857142857  6.28
6.190557142857143  7.918
12.695271428571429  6.318
-0.9913071428571427  4.258
13.802685714285714  8.603
4.619178571428571  8.789
7.241164285714286  9.193
0.31052857142857143  7.733
4.364928571428572  5.68
-1.9321857142857142  5.524
-2.0350357142857143  5.491
-2.625985714285714  4.671
0.16697857142857142  5.508
-0.1638357142857143  5.396
5.945078571428572  7.988
-1.1778142857142857  6.95
21.17929285714286  5.326
2.4071142857142855  8.545
0.14444285714285715  7.272
10.151035714285713  5.307
-2.1198571428571427  5.264
-2.675192857142857  5.477
-0.9035928571428572  2.094
5.470692857142858  6.497
4.949835714285714  12.06
2.9907785714285713  3.955
13.13895  12.217
0.0147  11.54
1.5214714285714286  11.124
-2.9147714285714286  5.15
-1.5423857142857142  5.652
0.7306785714285714  5.33
3.933421428571428  7.666
10.369064285714286  7.687
-3.0902214285714282  5.196
-1.82595  5.09
6.177928571428571  8.836
7.033878571428572  7.626
