# Supplementary material for: Single-chain dimers from de novo immunoglobulins as robust scaffolds for multiple binding loops
Source: Nat Commun. 2023 Sep 23;14:5939. doi: 10.1038/s41467-023-41717-5 (PMC10517939; doi:10.1038/s41467-023-41717-5)
Supplement: Supplementary file 6 — Source data [file 41467_2023_41717_MOESM6_ESM.zip › SuppFig8_scIgFFh.txt]

-2.4053714285714287  3.034
-1.615542857142857  1.086
-2.871514285714286  3.111
-0.25549285714285713  4.898
-1.04145  4.518
2.34985  7.345
5.068728571428571  7.566
5.206228571428571  5.515
0.012785714285714286  5.057
9.4325  13.434
7.661178571428572  6.735
3.7719214285714284  7.443
-2.8503714285714286  1.445
-2.82925  1.499
3.443157142857143  3.267
-1.3268642857142856  2.093
1.9358  8.709
1.2419785714285716  3.916
1.7736857142857143  5.819
5.038864285714286  7.645
1.192707142857143  4.661
-1.618942857142857  2.491
-2.3741285714285714  3.347
2.491892857142857  6.492
1.246392857142857  3.019
6.574157142857143  4.971
-1.50285  3.124
7.723649999999999  12.24
3.366014285714286  14.485
3.0412999999999997  3.755
5.530778571428571  5.162
7.418621428571428  5.603
1.559757142857143  6.937
11.151114285714286  8.256
14.917692857142857  11.542
-0.23581428571428573  2.97
4.031707142857143  3.209
-0.11438571428571429  3.564
3.1649857142857143  5.576
-0.38037857142857145  6.207
1.4190285714285713  4.772
10.130714285714285  9.923
3.9424285714285716  3.627
7.432  5.089
8.269214285714286  7.638
13.39695  10.382
16.180128571428572  11.889
16.59605714285714  11.48
-0.7423571428571429  6.493
-2.384792857142857  5.115
5.419428571428572  4.589
-2.6916  1.952
-3.05895  4.88
-3.0429714285714287  3.967
-0.04599285714285714  3.688
3.195385714285714  7.801
6.192107142857143  4.29
0.50095  5.555
1.40725  3.291
-1.9635928571428574  4.037
1.0353999999999999  2.776
1.1691857142857143  2.325
-1.3985928571428572  4.707
1.807592857142857  4.538
-0.5808214285714286  4.186
0.3921071428571429  4.058
11.058707142857143  11.93
-0.8959142857142857  15.598
3.8497071428571425  5.54
10.68062857142857  6.87
-0.14357857142857142  2.797
-1.0671214285714286  2.318
-2.6174999999999997  11.193
-1.0391428571428571  2.073
-2.1513071428571426  4.469
6.071857142857143  6.779
0.8861928571428571  2.844
-2.5460428571428575  4.203
4.519814285714285  16.017
-2.4095642857142856  4.496
11.810057142857142  8.318
2.4950857142857146  13.16
7.350421428571428  5.486
1.506057142857143  3.978
2.2659714285714285  5.91
4.903421428571429  12.651
5.594678571428571  2.168
5.307057142857143  9.524
2.0640785714285714  8.117
5.273114285714286  6.376
13.607507142857143  13.308
7.971914285714286  12.321
2.5214  7.647
-1.2630428571428571  4.447
-1.7840857142857143  4.54
0.24875714285714287  4.117
1.4220785714285715  7.548
1.536157142857143  7.672
3.1565142857142856  3.494
5.0423  4.523
-2.905828571428571  2.326
4.357635714285714  4.779
11.425678571428572  4.358
-2.3240000000000003  1.99
-3.0335071428571427  4.573
0.10862142857142858  3.171
5.742685714285714  6.532
-0.10937142857142856  4.941
-3.1490428571428573  0.656
-3.049992857142857  0.761
2.691464285714286  4.626
-2.416992857142857  1.626
6.599407142857143  10.276
-0.04045  14.885
-1.3957857142857142  3.952
8.232571428571427  8.023
2.539442857142857  7.516
-1.567407142857143  5.305
6.978535714285714  8.678
-1.1229357142857144  4.752
4.1589  11.842
6.647914285714285  4.07
10.018028571428571  9.885
0.05275714285714286  3.875
17.181050000000003  12.671
2.9881857142857142  3.307
9.089257142857143  6.304
4.451442857142857  8.082
-2.331157142857143  4.732
4.942085714285715  6.086
7.01905  13.942
11.106857142857143  5.576
-2.6785285714285716  2.761
4.276892857142857  7.7
9.934692857142856  13.1
0.6057285714285715  6.875
5.4141  3.473
4.538107142857143  7.929
8.737978571428572  7.831
3.1917142857142857  5.657
10.566128571428571  9.439
4.8696785714285715  8.74
12.529007142857143  8.102
2.523392857142857  3.524
21.261342857142857  7.945
-2.751185714285714  1.937
7.054614285714285  10.956
2.303207142857143  3.1
6.24115  5.215
-2.846292857142857  2.353
-1.799542857142857  4.755
1.2933357142857143  6.408
9.199478571428571  6.905
-2.328057142857143  1.678
5.1956  6.589
0.14057857142857144  13.28
-1.5545714285714285  2.063
-1.1863285714285716  3.608
-2.331914285714286  2.154
-1.0190357142857143  3.734
3.3359714285714284  3.118
5.536492857142857  8.769
-0.8317071428571428  13.593
-2.776757142857143  3.257
3.3466714285714283  4.87
-1.9336714285714285  4.215
-3.0624142857142855  3.143
-1.4850785714285715  1.663
8.57632857142857  5.089
9.413014285714285  7.484
-1.4298857142857142  4.094
3.995135714285714  4.791
1.0042785714285714  2.348
9.205242857142856  7.932
-2.581092857142857  2.309
-0.26215  2.948
5.500692857142857  5.762
0.7732142857142857  4.052
9.27525  5.6
3.1632357142857144  9.348
7.544214285714286  10.569
4.811535714285714  3.138
3.13985  10.537
8.607692857142856  7.048
-0.9274714285714286  3.25
-1.3432714285714284  4.426
4.54295  5.24
9.6486  9.726
-2.0611357142857143  2.153
7.182728571428571  6.158
5.571857142857143  5.556
0.4925071428571428  3.548
9.544257142857143  4.279
-1.33755  4.108
-0.5735071428571429  4.582
2.835235714285714  2.729
-1.736414285714286  7.617
17.57437142857143  8.427
-0.6439642857142858  3.354
-1.6483357142857142  2.369
-3.031735714285714  3.152
9.96355  11.996
4.841614285714286  4.961
4.990807142857142  4.852
-2.4739071428571426  4.747
-2.811714285714286  13.971
11.399157142857144  9.659
-2.8719357142857143  3.91
-2.3534785714285715  2.235
2.300935714285714  3.846
-1.8636214285714285  3.188
7.873157142857143  10.171
2.5550714285714284  3.257
10.293535714285715  4.641
-0.2938071428571429  5.434
13.748214285714285  5.28
-1.3702571428571428  6.245
-1.1827142857142858  1.25
2.1831785714285714  3.666
2.4019142857142857  5.909
-2.0604500000000003  2.451
4.069478571428571  10.766
-2.253835714285714  3.455
5.751321428571428  8.13
3.5377071428571427  4.987
4.216214285714286  6.576
1.9241714285714286  14.795
-1.29495  4.815
2.17025  2.611
3.4893214285714285  6.39
6.826614285714285  9.66
3.4877214285714286  5.406
0.5093142857142857  4.197
-1.2114500000000001  6.202
6.607778571428572  3.462
-0.4864285714285714  7.319
1.03465  3.999
12.591764285714286  10.182
-1.4051  3.363
20.579428571428572  11.339
5.699707142857142  15.692
-2.422442857142857  11.977
-1.1318214285714288  5.519
1.1706357142857144  5.101
0.8502142857142857  4.487
-2.779035714285714  4.88
0.7186928571428571  5.221
1.0538571428571428  3.024
8.43295  6.231
-0.9351285714285714  12.688
1.8651142857142855  4.554
5.859078571428571  9.505
8.981607142857143  11.935
2.9126  5.077
1.1556857142857142  9.697
7.888928571428572  4.256
4.429778571428571  10.987
5.621378571428572  9.207
13.428064285714287  8.102
16.29442142857143  10.424
3.5464928571428573  13.359
-1.744892857142857  4.62
3.415785714285714  8.571
9.3734  6.227
-0.9331999999999999  2.38
3.6916785714285716  10.921
5.480957142857142  6.795
9.370892857142858  8.188
-1.990442857142857  11.631
4.287657142857143  4.322
-2.5213857142857146  4.286
-2.6257571428571427  3.004
-1.9708571428571429  0.988
-1.3120857142857143  4.684
4.380292857142857  3.5
-2.661514285714286  3.211
1.1884785714285715  3.263
1.8479142857142858  6.751
3.5011642857142857  9.129
6.056335714285714  5.491
-2.6837357142857146  2.958
7.415207142857142  6.146
17.188292857142855  11.252
2.6015285714285716  2.783
-0.5944571428571429  4.392
-1.1997357142857143  4.814
6.6562785714285715  2.818
-1.2655357142857144  2.233
3.611814285714286  6.77
2.41885  7.232
-1.0496714285714286  1.849
-2.310085714285714  1.241
0.7618  4.866
7.544607142857142  8.26
-0.9814142857142857  2.112
-2.6544285714285714  2.348
-2.8238  0.948
-2.3690214285714286  4.498
-2.3458071428571428  5.842
11.441207142857143  11.537
-3.0263500000000003  4.698
-2.261028571428571  4.644
4.8736428571428565  5.621
0.05187857142857143  11.139
1.0756857142857144  2.657
-2.1357642857142856  4.172
11.9016  9.303
0.6974785714285715  3.228
1.8156714285714284  5.005
3.508407142857143  5.265
0.3717428571428571  5.869
13.240628571428573  10.389
6.930707142857143  4.91
7.563171428571429  15.301
-2.9092285714285713  1.399
6.357807142857142  8.949
6.32515  4.976
9.991385714285714  9.988
2.8381214285714287  4.808
5.152628571428572  4.821
9.682371428571429  5.868
-1.24715  3.086
2.714114285714286  4.439
-2.4798642857142856  2.189
1.2084  3.929
4.98925  7.791
-2.8499785714285717  1.441
2.2316499999999997  5.459
-1.9246357142857144  4.685
-1.6415214285714286  2.431
-2.8733142857142857  2.45
5.854378571428572  7.94
1.979307142857143  2.6
1.0508714285714287  7.291
2.780507142857143  11.429
6.412928571428571  4.98
-1.4753285714285713  4.197
-1.1156357142857143  4.75
-2.150442857142857  2.016
14.340564285714287  11.933
2.605264285714286  2.694
-2.8551571428571427  4.967
1.5542857142857143  9.726
4.142714285714286  7.69
2.5361  7.305
7.795007142857142  7.325
9.075621428571429  8.757
-2.8744428571428573  3.448
0.6014214285714286  4.142
-2.1263857142857145  14.445
5.5668999999999995  6.601
5.575  9.666
-1.81415  4.023
0.42765000000000003  2.882
-1.2675714285714286  3.434
3.5187142857142857  5.328
6.783935714285714  8.572
6.660514285714285  11.713
5.718014285714286  10.027
2.3242642857142854  8.137
2.5994357142857143  7.979
10.997557142857142  14.899
17.880685714285715  11.574
1.683442857142857  4.189
7.851864285714285  6.372
12.070157142857141  7.156
-0.5037  5.567
-0.27309285714285714  3.924
5.0828  4.698
5.833371428571429  3.723
8.779657142857143  5.296
3.0999857142857143  3.025
5.96685  6.35
2.6335571428571427  3.4
10.90957857142857  6.08
3.9365357142857142  4.614
8.508864285714285  10.697
-0.9770214285714285  4.909
-2.6366642857142857  6.014
2.1197642857142855  3.832
14.63712142857143  12.044
5.753614285714286  6.533
18.22872142857143  11.167
11.007557142857143  9.262
-2.8036000000000003  4.805
1.098357142857143  2.6
15.63492857142857  11.952
-1.3385142857142858  1.534
-2.30965  1.127
-2.8283714285714283  2.006
-1.1048642857142859  13.941
-2.485964285714286  1.315
4.3223142857142856  3.44
13.306364285714286  7.051
-1.2595  4.473
13.437371428571428  12.378
12.070592857142858  8.41
10.089021428571428  8.271
5.324921428571429  5.293
-2.179992857142857  2.895
-1.72335  3.297
1.5312214285714287  3.151
-2.4453785714285714  1.888
-2.8690357142857144  1.319
-3.0973  0.848
5.182621428571428  11.927
-2.803642857142857  4.41
6.690664285714286  6.971
0.4043  5.147
-2.366885714285714  1.05
4.615085714285714  7.317
3.62725  8.424
5.676585714285714  4.447
-2.910614285714286  0.884
-0.32709285714285713  3.927
-0.6926285714285715  4.447
6.178135714285714  7.804
5.757935714285714  5.972
-2.509042857142857  4.516
-0.0019  3.756
1.6810285714285713  5.401
8.328678571428572  6.716
0.39200714285714283  9.408
3.3559  10.217
6.264435714285714  12.05
-2.740628571428571  3.273
-2.506292857142857  1.023
4.618728571428571  9.715
-1.6586142857142856  4.598
0.76195  5.072
0.8128  7.152
4.499828571428571  2.852
-2.502607142857143  1.393
-3.04065  2.037
2.0136285714285713  4.966
-2.6447785714285716  4.856
4.670935714285714  9.08
2.468328571428571  2.795
-2.0373357142857142  4.665
-0.48954285714285717  3.799
4.756921428571429  5.649
15.514028571428572  8.782
0.8345571428571428  5.812
19.81252142857143  5.784
-2.1747357142857147  3.008
4.083121428571428  7.572
-3.0540785714285716  0.657
7.5858  10.931
-0.3603285714285714  2.677
-0.56355  2.458
-2.247992857142857  14.438
2.52265  7.562
-1.8583214285714287  7.117
-1.2880642857142857  3.624
-2.172907142857143  2.247
1.6962285714285714  4.155
12.171000000000001  7.516
-2.1442285714285716  0.877
-2.8331642857142856  3.152
15.37797142857143  9.01
4.880614285714286  4.642
1.3480571428571428  7.822
6.602392857142857  7.827
5.0996  8.776
-1.4824357142857143  0.792
8.73755  13.672
10.022235714285715  5.688
-1.5855857142857144  2.074
4.719042857142857  7.106
12.811607142857143  12.5
3.5697642857142857  10.665
2.800164285714286  6.339
-2.372957142857143  3.773
-2.6801857142857144  1.906
-2.988707142857143  2.59
-2.1665214285714285  3.837
-3.044057142857143  4.546
-2.2541357142857144  2.038
-1.5069928571428572  1.899
-0.026257142857142857  5.173
4.257485714285714  6.425
0.7106928571428571  12.432
-2.3504  7.041
3.3180785714285714  2.265
-2.0613642857142858  2.298
-2.5900142857142856  2.79
-0.539657142857143  3.551
3.126957142857143  8.335
11.719692857142858  9.884
0.03491428571428571  1.878
-1.3359857142857143  3.421
3.009185714285714  6.285
1.85275  4.944
12.937057142857144  6.563
2.0364714285714287  7.696
4.5694928571428575  4.769
-2.6159071428571425  1.305
0.05687857142857143  4.328
1.3696642857142856  7.655
1.034592857142857  3.375
5.916392857142857  6.513
-1.5066  2.214
-2.8645071428571427  4.74
7.833121428571428  7.033
4.768378571428571  7.58
-0.4764714285714286  5.618
-1.7247  3.108
2.7173285714285713  10.897
-1.4784  2.549
5.131035714285715  14.855
-2.3529071428571426  3.417
-1.0447785714285716  3.589
-0.6622142857142856  5.12
-0.5493928571428572  6.481
8.20585  10.268
0.47598571428571435  5.252
5.8338214285714285  9.194
-2.8497357142857145  10.68
10.615892857142857  9.325
-2.3019285714285713  4.771
-1.5313357142857142  1.739
-1.2116214285714286  3.656
1.2047642857142857  6.551
-1.6279142857142856  3.053
6.157414285714286  6.068
-1.1558000000000002  4.584
-2.6510928571428574  0.809
7.048871428571428  10.871
-2.6430857142857143  5.027
5.563042857142857  7.621
2.0340357142857144  7.938
8.480728571428571  8.71
10.674078571428572  4.474
3.474335714285714  12.223
-0.6641857142857143  4.387
-0.03612857142857143  8.566
-2.7535714285714286  6.102
-0.055292857142857144  5.333
3.201307142857143  2.871
7.1272714285714285  7.653
-2.6430857142857143  6.541
-1.4692785714285714  5.287
10.805278571428572  5.613
17.675764285714287  9.979
4.613835714285714  8.183
8.330792857142857  11.571
-0.5248928571428572  4.576
5.365521428571428  7.013
4.598807142857143  6.565
3.790678571428572  4.022
3.895078571428572  5.942
9.952021428571427  13.304
5.677471428571429  8.002
-2.966414285714286  3.409
-2.5829785714285713  3.697
4.069985714285714  3.665
3.509585714285714  3.267
11.579378571428572  11.603
-2.218892857142857  1.108
-1.8458714285714288  3.138
6.175164285714286  4.342
-1.3207857142857142  4.411
3.615807142857143  8.226
0.050314285714285714  14.466
2.921828571428571  8.883
3.191578571428572  4.797
2.4452499999999997  5.099
-2.4075214285714286  1.233
5.929521428571429  7.634
4.505828571428571  7.251
12.727007142857142  6.682
6.334364285714286  7.525
-2.825392857142857  3.725
-2.477657142857143  1.75
-2.77675  2.614
3.6246857142857145  2.854
1.3063214285714284  14.776
2.059542857142857  5.166
-1.2261  3.424
10.58682857142857  6.085
-2.537435714285714  4.764
8.2577  7.552
-2.2063285714285716  2.307
1.7662642857142856  5.88
-0.4709142857142857  12.776
1.9012  7.405
10.683385714285714  9.781
-2.240464285714286  15.083
-1.44845  1.937
-1.009907142857143  2.89
15.971835714285712  15.296
11.577178571428572  5.699
4.2526142857142855  5.606
-0.6048071428571429  12.323
7.100978571428571  4.171
4.060635714285715  12.393
-0.72795  4.927
-2.4289714285714283  1.07
6.96795  9.035
-2.4197428571428574  1.333
1.9719285714285715  3.782
-0.7326357142857143  1.707
-0.43865714285714286  4.582
-1.3115142857142856  5.498
-2.1538214285714288  4.763
-0.628  1.768
-1.4093928571428571  4.36
1.7409785714285715  7.355
0.5455642857142857  3.686
-0.020685714285714286  5.813
5.214492857142857  9.37
11.4252  8.71
-3.019907142857143  4.368
4.061314285714285  2.798
4.0904428571428575  6.285
1.7750714285714284  5.01
-2.2126214285714285  5.213
8.226842857142858  8.413
6.307878571428571  6.574
0.39144285714285715  8.427
8.216207142857144  13.481
1.6150357142857141  5.51
0.61265  3.901
-2.3974571428571427  2.216
1.1486714285714286  4.978
7.9438071428571435  6.509
15.3735  8.496
6.353557142857143  7.701
6.262157142857143  7.567
10.536621428571427  8.388
-2.9250785714285716  3.576
3.3967214285714284  3.363
4.965707142857142  9.241
1.7665857142857142  8.31
6.112878571428571  9.082
8.240928571428572  5.014
7.628785714285714  8.577
3.6057071428571428  4.342
16.2731  13.314
-3.049757142857143  4.456
0.48785000000000006  14.32
3.0444142857142857  15.533
13.100007142857143  7.478
-2.7972714285714284  0.884
2.4366857142857143  3.633
2.386307142857143  8.633
5.915471428571429  5.077
0.41145714285714285  2.541
3.912342857142857  9.269
1.1699928571428573  7.108
4.085235714285714  3.1
0.2797571428571428  6.909
-2.554307142857143  5.059
9.848142857142857  8.522
-1.1863428571428571  5.758
-1.5528285714285712  2.35
-2.0715285714285714  5.738
14.175242857142857  5.938
7.872685714285714  6.346
-0.3026357142857143  4.602
5.401521428571428  4.188
11.828114285714285  9.778
4.791771428571428  3.182
0.9324071428571429  5.922
7.54355  14.246
6.672264285714285  6.851
-1.5793  4.975
1.9149142857142858  7.03
6.51135  4.381
-1.2230785714285715  8.394
0.7405785714285714  8.185
0.10482857142857142  5.903
-1.81285  5.161
-1.220992857142857  6.029
4.77435  8.237
0.14631428571428573  3.952
-2.1201000000000003  2.871
7.498164285714285  10.596
-0.22365714285714286  5.023
-0.2381142857142857  4.952
-2.7298142857142857  4.757
-2.7040357142857143  2.381
7.555235714285714  6.394
4.727107142857142  4.269
5.49425  11.335
7.797157142857143  7.993
-2.3389214285714286  4.052
-0.2813785714285714  4.556
1.6407642857142857  6.639
6.766421428571428  9.815
-2.1616  4.719
12.393892857142857  8.127
-2.383364285714286  3.7
-2.996371428571429  4.911
0.09852142857142857  7.345
6.8436071428571426  6.72
-2.7018857142857144  2.433
-2.92325  3.257
15.25395  5.599
13.340271428571429  8.698
0.7712357142857142  3.779
-2.9835428571428575  2.526
14.841692857142856  13.048
7.566257142857143  9.649
12.0329  6.648
5.372199999999999  6.822
-0.9623214285714285  4.19
7.141335714285715  7.682
-0.8867428571428572  4.32
-1.4804714285714284  3.922
3.0241928571428573  6.813
4.401121428571429  5.713
1.7619  3.802
2.7105857142857146  4.288
7.4938  5.849
-2.203171428571429  2.594
-0.7988357142857143  4.136
6.576735714285714  8.737
2.701457142857143  7.493
3.2331857142857143  6.399
12.23477857142857  5.714
-2.2967214285714284  2.044
9.917528571428571  10.444
12.976785714285715  8.764
-1.8064357142857144  2.884
12.867492857142858  7.344
12.515721428571428  8.66
-1.9416071428571429  1.364
-1.739442857142857  3.452
-2.719171428571429  4.985
-1.2494285714285713  5.361
1.0793642857142856  3.446
5.530678571428571  5.87
3.372535714285714  3.026
4.500464285714286  7.921
5.029507142857143  8.122
5.982285714285714  7.67
6.496321428571429  3.978
4.211985714285714  7.219
-1.8136142857142858  2.721
0.5193071428571429  4.693
-0.42251428571428573  7.846
18.25942142857143  9.215
-2.3900214285714285  4.529
10.406957142857143  8.376
-0.9493071428571428  5.258
9.149757142857142  13.619
-2.350778571428571  2.254
2.6860857142857144  3.908
1.43875  3.222
9.152035714285715  5.331
14.653178571428572  12.882
8.308607142857142  6.325
0.4283214285714286  2.382
3.259507142857143  13.264
7.332214285714286  6.669
3.118864285714286  4.668
5.759171428571428  3.99
0.48531428571428575  1.794
-1.6194  4.785
8.174692857142858  9.267
5.893685714285714  8.402
13.866685714285714  8.337
17.29027142857143  9.017
8.744057142857143  7.793
6.748957142857143  10.492
-1.1808785714285714  4.654
6.520442857142857  6.366
9.079935714285714  5.576
7.459978571428571  4.71
8.85972142857143  7.845
11.376135714285715  9.253
-0.36536428571428575  4.708
0.7583000000000001  15.292
-1.9025785714285715  4.673
15.943457142857142  8.356
-3.1001857142857143  3.274
2.39295  4.404
2.0913642857142856  7.417
9.330342857142858  4.752
-2.295442857142857  5.728
8.420157142857143  3.855
-0.6680928571428572  2.299
5.832171428571429  7.64
3.603042857142857  6.649
14.90887142857143  7.523
9.26817142857143  11.977
-2.0429285714285714  2.984
1.8112714285714286  5.556
-0.9632000000000001  2.325
10.8008  7.571
-0.7355428571428572  2.769
3.5722  2.945
4.1991499999999995  5.885
-1.6988571428571428  4.063
-1.0616071428571427  4.507
4.047178571428572  5.974
11.072292857142857  8.838
-0.6004999999999999  4.609
-3.0993214285714283  4.014
-2.9443  4.633
0.2547357142857143  3.58
9.495614285714286  10.041
0.7336571428571429  6.281
4.606864285714286  11.745
-1.0711928571428573  4.803
2.6981428571428574  8.711
4.676242857142857  6.047
1.8171785714285715  14.003
5.552621428571428  5.181
1.8427214285714286  12.283
-1.4322642857142858  4.24
-1.0383  5.274
8.172342857142857  6.085
-1.5756857142857144  3.272
0.23092142857142858  1.985
2.1884642857142858  4.446
-2.500492857142857  3.778
4.616235714285715  4.35
10.561885714285713  7.057
-3.116271428571429  0.663
8.450078571428572  5.923
-0.18571428571428572  5.777
4.278507142857142  4.73
9.423364285714285  8.664
8.575899999999999  12.25
-2.688792857142857  1.491
16.1955  7.866
-1.5028857142857142  2.68
-3.166757142857143  0.778
1.5321500000000001  8.451
-0.5503857142857143  5.591
-2.6832642857142854  1.185
-2.5573357142857143  4.765
-0.7834857142857143  4.516
6.2324785714285715  8.102
6.027085714285715  4.452
6.581842857142857  11.415
-2.1792357142857144  5.677
6.566057142857143  5.712
-1.6201285714285716  6.123
3.5202142857142857  5.056
-1.3253428571428572  4.52
11.867121428571428  8.676
-2.5957642857142855  4.624
6.534857142857143  8.28
-0.25662142857142856  3.951
12.007964285714285  10.479
-0.17105  8.38
12.358678571428571  8.021
-0.3304  2.495
3.40065  6.262
-2.8329642857142856  4.427
4.909864285714286  9.532
3.9747  4.584
1.9899714285714285  8.046
5.898614285714286  7.338
4.686185714285714  6.199
7.403785714285714  5.771
-1.4337  12.268
-0.056864285714285714  4.809
-0.13505  5.07
5.342828571428571  9.031
2.205764285714286  6.476
12.600214285714285  6.996
-1.6714499999999999  2.552
-0.31184285714285714  6.412
-1.1007  3.529
5.957  3.979
1.6657214285714286  4.916
-0.4777071428571429  2.039
-2.4532857142857143  0.875
1.3804357142857142  2.883
6.421857142857142  4.269
3.6105428571428573  4.09
4.413285714285714  8.902
6.107757142857143  8.042
4.111935714285715  7.976
5.082735714285714  9.336
3.0796642857142857  4.846
6.501264285714286  9.746
10.541071428571428  6.055
10.136885714285714  5.07
3.607107142857143  6.482
0.23885714285714285  9.757
3.0104285714285712  12.461
-1.7018285714285715  4.675
2.756892857142857  3.17
3.357757142857143  7.439
0.5607642857142857  5.105
7.312521428571429  10.251
6.101928571428571  9.049
9.742585714285715  8.966
4.82165  7.46
9.559971428571428  6.878
-0.8445714285714285  5.262
-2.2034  1.14
7.501378571428571  8.478
-2.6258500000000002  1.511
7.919957142857143  5.889
8.510242857142856  8.594
0.8590571428571429  3.538
-2.9967  4.79
-2.8494785714285715  2.972
1.6458785714285715  2.02
3.254  9.015
-2.1948214285714283  2.881
-1.5934142857142857  5.945
3.2050642857142857  14.126
6.120807142857143  5.441
2.688285714285714  3.884
1.858742857142857  4.433
-1.951342857142857  4.813
0.8097  2.789
8.50625  6.97
7.7750642857142855  6.764
1.3663571428571428  6.42
-2.2164285714285716  2.572
1.5633928571428573  3.735
-1.3446  2.822
-2.7967142857142857  5.283
1.0066214285714286  1.993
2.2388714285714286  10.195
-0.2355642857142857  7.358
-1.4569142857142856  2.056
1.4999571428571428  5.026
8.9496  5.172
4.417678571428572  7.678
-1.9065214285714287  13.464
-2.668242857142857  4.407
-3.242807142857143  3.753
1.052057142857143  3.07
1.9568428571428573  2.292
5.143464285714286  6.206
1.7855285714285714  2.349
-1.2586285714285714  3.798
3.865428571428571  5.59
1.6433642857142856  3.421
7.0599  4.844
14.213542857142857  9.381
-1.5480285714285713  2.183
-0.19099999999999998  4.636
0.11022857142857143  13.044
12.155671428571429  6.695
6.934321428571428  3.882
7.4674  11.628
-1.1614  2.555
-1.69805  2.673
1.6519071428571428  3.38
5.944614285714286  7.372
-0.36247857142857143  5.573
4.459871428571428  9.161
5.587549999999999  7.929
12.104992857142857  5.878
1.8284214285714286  11.196
15.670757142857143  10.352
-0.2485  2.942
4.44355  5.52
4.0583285714285715  7.695
-2.6134142857142857  5.189
3.6921071428571426  11.863
-2.7887857142857144  3.914
1.7334857142857143  3.188
-2.6271142857142857  4.615
-0.1971214285714286  8.774
-2.5537642857142857  3.18
-2.0271  5.923
6.969485714285714  10.676
-2.7666785714285713  4.567
-2.9889142857142854  1.958
-1.5501428571428573  13.325
0.0501  3.145
-1.8975071428571428  3.261
-2.1734500000000003  2.857
-2.9141285714285714  1.589
6.1026928571428565  3.757
1.8952214285714286  6.582
-1.0189  4.459
-0.3581214285714286  3.913
6.3101642857142854  13.833
10.062621428571429  6.741
6.642578571428571  6.049
4.916049999999999  12.323
-2.6803214285714287  1.292
-2.2342  2.631
0.10310714285714286  2.978
1.872507142857143  6.554
7.854057142857143  7.805
-0.36767142857142854  4.445
6.964157142857142  9.068
-0.7789714285714285  2.411
2.922764285714286  7.13
-2.493314285714286  4.229
11.200285714285714  6.06
5.237085714285715  7.706
1.1344142857142858  5.974
-2.9578357142857143  4.406
9.75595  7.367
3.134807142857143  7.711
11.101707142857142  8.734
-2.6812142857142858  2.857
-1.5287714285714284  3.327
4.516457142857143  4.017
2.9298142857142855  3.732
9.093264285714286  8.81
3.8038785714285717  6.942
3.866857142857143  8.215
7.459235714285714  8.183
10.372757142857143  9.379
-2.1720357142857143  3.654
2.0988857142857142  8.027
6.494464285714286  10.543
5.146492857142857  7.858
-2.7853071428571425  1.555
-1.7103928571428573  2.102
6.200271428571429  5.881
4.39295  8.504
-3.0232285714285716  5.742
4.722471428571429  13.96
2.454678571428571  5.059
1.0066  4.746
7.116878571428572  7.732
-1.8775642857142856  2.354
3.622507142857143  14.972
4.735892857142857  8.819
-2.6695571428571427  4.318
-2.714021428571429  4.353
4.442950000000001  5.585
-0.20702857142857145  12.631
-0.3522642857142857  1.954
7.350078571428571  6.85
-1.4552714285714285  4.825
-2.7625714285714285  1.773
3.0416285714285713  4.334
-2.2027428571428573  3.09
1.1670928571428572  5.902
-0.9267357142857142  4.723
-3.1867785714285715  0.745
8.569571428571429  5.074
3.9555928571428574  5.705
-0.33290000000000003  14.353
7.3065  4.302
0.0008642857142857142  9.109
17.66665  9.079
-1.2554785714285714  2.87
-2.9655714285714287  3.869
-1.2816642857142857  4.098
5.201007142857143  11.373
11.089164285714284  8.71
8.537228571428571  9.322
8.187278571428571  7.935
9.435507142857142  12.934
2.8182714285714283  9.442
17.0329  11.056
11.351921428571428  7.521
0.8595999999999999  7.266
7.967914285714286  3.345
4.079328571428571  5.055
-2.048157142857143  1.024
1.5429357142857143  3.132
2.7971857142857144  3.463
3.013042857142857  5.167
7.388621428571428  6.74
6.901128571428572  8.544
-2.38175  1.2
1.6327642857142857  15.467
8.851042857142858  6.798
-0.7408  4.214
-2.488114285714286  1.66
4.885335714285715  5.444
10.298192857142858  10.581
7.0492  8.372
-0.44002857142857144  3.645
0.7497785714285714  2.672
3.0550714285714284  7.286
-3.070907142857143  0.707
-1.1123500000000002  2.268
8.181435714285715  3.875
-0.83385  3.736
8.027728571428572  6.65
2.460528571428571  3.652
9.949821428571427  9.296
4.402042857142857  7.94
4.369  9.085
-0.33994285714285716  2.176
-1.8075642857142857  5.483
10.071707142857143  7.166
6.003542857142857  9.457
-2.9452642857142854  3.788
0.97015  3.928
9.999407142857143  5.882
1.1738428571428572  7.321
1.1118642857142857  2.797
0.8895285714285714  4.466
7.5955071428571435  9.1
0.44261428571428574  8.785
-0.3090785714285714  5.174
-0.7951928571428571  1.856
-1.914607142857143  4.031
-1.4108357142857142  4.658
6.4426000000000005  8.414
-0.28427857142857144  2.897
-2.53145  4.008
5.004528571428572  6.62
-1.8370357142857143  4.873
6.919585714285714  6.153
5.479821428571428  8.01
6.7937642857142855  7.347
-2.2380571428571425  4.529
-2.338407142857143  2.525
1.2887285714285714  7.536
-0.9602142857142858  3.161
-1.6951857142857143  4.605
3.7820071428571427  4.319
1.6489785714285714  5.47
-2.1389071428571427  5.287
1.1264357142857142  3.344
5.1216  6.472
-2.8158285714285713  2.681
-2.6877500000000003  1.251
8.859021428571427  6.363
1.7767142857142857  4.628
-1.9075714285714287  2.994
4.544242857142857  4.726
8.157578571428571  6.004
2.2927214285714284  6.799
1.4073642857142858  4.957
0.6967142857142857  6.811
-1.1472285714285715  13.805
-0.7741071428571429  1.755
-1.2979357142857144  4.722
8.541257142857143  9.236
-0.8741928571428571  5.632
-3.1988928571428574  1.227
2.6885  7.345
5.556071428571428  7.051
-2.804907142857143  1.081
12.859535714285714  13.506
14.107364285714285  6.167
-2.9188642857142857  0.761
-2.836442857142857  1.142
4.750392857142857  12.288
3.1165357142857144  5.184
3.604192857142857  5.267
8.181049999999999  8.499
4.1016  5.513
11.35222857142857  11.511
-2.078078571428571  0.832
4.642107142857142  8.895
0.34661428571428576  5.092
3.985892857142857  9.203
-2.8018571428571426  4.97
5.994985714285714  8.471
3.3978714285714284  3.89
3.99025  11.693
-2.574692857142857  2.877
2.3497785714285713  8.338
4.201964285714285  11.643
18.010257142857142  10.908
-1.4947857142857144  3.902
2.941464285714286  6.874
-0.7115142857142857  4.594
11.706921428571428  9.131
-2.633  4.556
0.7014  3.711
2.0140499999999997  11.968
1.5363214285714286  6.188
1.3958428571428572  5.158
-2.919492857142857  0.908
-2.0358642857142857  3.994
-0.4990714285714286  14.083
7.173721428571429  6.871
3.0922071428571427  4.668
4.106814285714285  7.914
4.489621428571429  11.024
-1.8350285714285715  3.021
-1.74135  3.441
-2.8448142857142855  2.606
7.711935714285715  6.793
-2.2904214285714284  2.812
-2.774092857142857  4.606
4.228742857142858  3.506
-1.2141857142857142  3.051
11.721657142857142  10.848
-1.6460357142857143  4.534
-1.2422357142857143  4.514
-2.008114285714286  5.312
0.35159285714285715  4.275
-2.4608  3.719
2.18355  5.178
0.2849642857142857  6.869
-1.6727285714285713  2.657
3.9852571428571433  5.902
6.408992857142858  12.356
6.207314285714285  7.005
8.244171428571429  5.94
-2.8416  1.807
-0.6326428571428571  5.088
7.006614285714286  4.656
13.128671428571428  6.477
-2.791057142857143  2.737
6.359964285714286  4.887
-2.1221285714285716  5.557
2.9067285714285713  9.094
-1.04485  3.413
-1.3208571428571427  1.668
3.0802642857142857  2.712
13.151607142857141  5.183
10.330185714285715  7.642
4.42415  5.688
5.644471428571428  13.438
5.7516928571428565  4.426
1.2651928571428572  15.174
7.3871714285714285  8.879
8.343007142857143  7.144
8.288742857142857  15.82
8.660785714285714  15.545
-2.566385714285714  4.466
12.403978571428572  11.036
1.3048071428571428  7.546
-2.1007285714285713  4.297
-0.35265  3.819
10.342385714285713  7.409
2.334707142857143  6.09
2.7138428571428572  6.564
2.802428571428571  5.867
5.638178571428572  8.806
-1.6184571428571428  1.734
1.2467142857142857  3.542
-1.6535857142857144  5.231
-1.3214285714285714  4.459
-2.8407999999999998  3.233
2.1219642857142857  12.362
-0.11777142857142857  2.56
3.443214285714286  4.236
2.267242857142857  8.214
-0.12682142857142856  2.066
-3.090807142857143  1.517
1.6600357142857143  4.796
-1.8465928571428574  2.414
-2.676892857142857  2.283
3.201864285714286  4.942
4.895378571428571  7.643
10.128235714285713  7.402
-0.9268785714285714  2.158
-2.7022214285714283  0.87
-1.5057857142857143  3.348
-3.132185714285714  1.687
13.640871428571428  10.116
2.0343785714285714  5.942
1.7645214285714286  5.413
9.687128571428572  6.982
11.980464285714286  7.603
1.2133785714285714  2.223
7.128  6.784
5.33145  11.231
1.5672071428571428  9.962
5.998235714285714  9.485
2.702785714285714  5.564
9.008935714285714  3.871
11.922907142857143  10.956
-0.050614285714285716  6.755
-1.126385714285714  4.25
4.164721428571429  10.013
-2.827307142857143  4.967
2.9071857142857143  3.373
5.4557714285714285  6.972
2.4176428571428574  2.415
0.00995  1.903
-2.8386285714285715  4.966
-2.0101714285714283  1.091
6.287464285714286  4.293
1.6698142857142857  4.573
-1.8803500000000002  3.989
11.771035714285714  14.448
10.196385714285714  5.784
2.3808357142857144  13.92
-1.689742857142857  0.921
2.6773857142857143  8.76
-1.0076285714285715  4.628
1.4136071428571428  14.965
-0.41562857142857146  1.597
4.323821428571429  5.099
0.33157857142857144  4.824
-2.123885714285714  4.783
-3.0122714285714287  3.731
7.538178571428571  7.076
0.2924357142857143  5.296
6.982735714285714  7.683
2.7407785714285713  3.031
-2.3480285714285714  4.022
8.859278571428572  6.245
-2.0564428571428572  1.717
-1.8150214285714286  4.288
15.785114285714286  7.724
1.3013428571428571  5.32
-2.7641428571428572  4.542
7.542692857142858  6.995
-0.49939999999999996  2.666
-2.540207142857143  4.255
-3.1161000000000003  1.688
5.522635714285714  6.723
2.9213785714285714  5.065
1.897892857142857  10.748
-2.1616857142857144  5.052
7.7269499999999995  10.717
3.0133071428571427  2.65
-1.2421857142857142  2.328
-1.4266642857142857  2.812
-1.5260714285714285  2.457
2.0197499999999997  5.781
4.488849999999999  8.246
-2.6982857142857144  5.063
-2.6393714285714287  4.205
1.1511500000000001  2.328
4.1707785714285714  7.384
2.879857142857143  7.238
-1.2486  1.222
3.5442142857142858  3.72
4.057764285714286  6.406
0.3152285714285714  2.045
9.661892857142856  9.293
1.3545928571428572  6.795
3.9671142857142856  5.914
2.8290214285714286  3.398
3.1141428571428573  6.04
-0.7942  10.355
5.971585714285714  10.41
4.796292857142857  5.933
2.927942857142857  5.976
-1.8559999999999999  2.213
-1.31255  3.577
10.4636  7.719
2.9174285714285713  4.854
3.459214285714286  7.016
6.247871428571429  10.472
8.44745  13.163
7.684278571428571  12.261
-1.9544785714285715  3.142
7.055614285714285  3.429
7.054464285714285  5.091
3.110042857142857  6.45
6.7802999999999995  7.744
-2.1188214285714286  5.094
-3.2505285714285717  0.607
-1.2247  4.827
-3.1862928571428575  3.345
3.518042857142857  8.168
-2.4500285714285717  2.601
-0.03622142857142857  3.533
1.1450285714285715  9.696
4.195221428571429  12.223
-3.0307285714285714  2.526
-2.557757142857143  2.686
-1.4636714285714285  1.308
-2.6279785714285713  2.687
15.311142857142856  9.734
-2.9382357142857143  2.262
1.9490714285714286  2.599
0.6342428571428571  3.878
4.21645  8.996
-1.9971142857142858  1.571
1.7819357142857144  8.008
-1.3506214285714284  4.405
-2.1118214285714285  4.892
9.018071428571428  8.66
-1.8828642857142857  3.333
-0.9501071428571427  14.537
7.638450000000001  6.504
-2.881214285714286  3.789
-1.1809714285714286  4.695
-0.7901928571428571  5.419
13.0303  13.889
-2.8947785714285716  4.111
11.203235714285714  9.287
2.027614285714286  3.022
10.158514285714286  5.581
-2.9208785714285717  4.808
-0.6592571428571429  5.999
2.4856785714285716  5.617
3.64205  2.87
-0.31145  14.534
1.3963285714285714  5.892
1.6511  9.536
10.148092857142856  6.798
5.574007142857143  7.681
3.4206714285714286  13.643
-2.861642857142857  4.761
-2.64705  2.962
-1.5350428571428572  3.318
5.791821428571429  3.485
3.596378571428571  8.208
3.2410071428571428  5.78
-2.282885714285714  4.593
6.291292857142857  12.523
3.0059285714285715  7.955
-1.9225714285714288  3.001
4.234792857142857  7.063
6.307285714285714  5.966
4.0491214285714285  6.946
6.874585714285715  4.509
6.0853142857142855  9.902
-2.4560714285714287  4.188
3.7394285714285713  2.912
1.437757142857143  7.134
1.044957142857143  5.349
1.3829  4.142
-0.72345  2.98
3.7775000000000003  7.451
-0.055085714285714286  5.006
-0.6521642857142856  6.131
-2.575564285714286  2.178
-0.10767857142857143  6.7
1.540342857142857  10.287
5.749635714285714  5.8
0.23945714285714287  2.986
0.4827714285714285  2.454
14.747964285714287  11.958
-1.1377357142857143  4.128
3.293657142857143  10.808
-0.55955  2.821
1.1172071428571428  3.893
0.5444571428571429  4.884
4.903821428571429  7.983
2.0250214285714283  7.399
-2.4682428571428567  4.635
3.6591071428571427  5.885
-2.6243785714285717  4.882
1.9787  6.839
-3.1038928571428572  2.227
11.17515  4.867
0.2934857142857143  2.478
9.4706  15.593
9.251278571428571  4.009
6.053957142857143  4.589
-3.088092857142857  1.836
4.10085  9.778
3.694571428571429  5.572
14.235985714285714  9.372
0.7962714285714285  10.525
-2.8211  4.754
16.363385714285712  9.255
-0.5403642857142857  1.59
0.69815  5.255
-0.7208785714285715  4.675
5.938685714285715  8.239
10.167964285714286  6.975
0.19557857142857143  4.44
-1.683  1.718
-1.7103571428571427  4.98
1.8963214285714287  5.559
-1.1120857142857143  14.476
4.836792857142857  7.24
-2.20715  3.564
7.07535  5.966
0.87975  6.813
-1.8367642857142856  4.873
7.1075928571428575  6.709
12.765728571428571  7.256
-2.4863285714285714  2.264
0.6316428571428572  6.462
-0.65955  4.203
-1.9085214285714285  4.206
-1.1288357142857144  4.932
6.467085714285715  5.875
2.72  4.217
17.117849999999997  7.742
-1.0201214285714286  2.989
7.264921428571429  7.192
16.26083571428571  12.103
-0.2098857142857143  2.359
2.067192857142857  2.272
-2.256485714285714  4.917
8.117121428571428  10.033
10.580407142857144  5.077
0.74215  7.173
7.1840142857142855  9.063
10.4172  12.059
-2.666907142857143  4.2
3.6611  12.519
-1.0533785714285715  2.591
-0.8745071428571428  4.593
-2.5946857142857143  3.718
16.867350000000002  9.528
-0.68255  6.41
6.934492857142857  9.413
3.3329714285714283  6.146
0.2417857142857143  3.455
-1.8256928571428572  5.871
14.917328571428571  8.121
0.9707714285714285  4.949
3.912578571428571  7.839
3.1741357142857143  4.896
12.29735  13.334
4.420864285714286  8.027
-1.7837071428571427  4.668
-2.0726999999999998  4.589
4.021935714285714  4.813
7.6840142857142855  7.088
8.72252857142857  12.588
7.918928571428572  9.715
-1.6261142857142858  0.936
-2.5557214285714287  1.501
11.006064285714285  6.056
0.65865  2.184
-2.898042857142857  4.607
0.1653142857142857  4.778
4.387621428571429  8.064
3.9191071428571425  5.481
4.5895214285714285  6.084
-0.81235  1.886
5.2525  9.253
-2.5199857142857143  4.848
-2.9807071428571428  4.608
6.44035  8.025
-0.9483142857142858  4.982
-1.16605  1.24
-1.8995357142857143  5.078
-0.04588571428571429  2.095
2.632835714285714  2.815
4.866471428571429  6.971
9.083414285714287  11.847
10.22465  6.206
1.8131428571428572  2.695
-2.0119214285714286  5.136
14.086064285714286  8.614
12.966192857142858  4.868
-1.5046214285714286  2.133
0.97555  6.388
-1.5180214285714286  2.998
-2.3000142857142856  2.709
17.721192857142857  8.852
-2.427307142857143  11.065
2.447242857142857  9.397
5.340907142857143  6.264
-2.4267  4.518
4.297807142857143  8.987
-1.05905  3.338
5.860392857142857  11.431
4.455421428571428  3.749
1.6120642857142857  4.645
-0.4566571428571429  4.45
6.272442857142858  7.71
-1.3825142857142856  4.082
8.606092857142858  6.877
1.901192857142857  8.175
4.207621428571429  3.021
4.175007142857143  7.803
-1.6634071428571429  4.713
2.3647285714285715  6.518
-2.746164285714286  1.228
13.994514285714285  9.363
2.8591785714285716  4.343
7.709964285714285  10.444
-2.88235  2.808
2.4687  5.112
0.044585714285714284  10.819
7.113235714285714  7.77
2.9205571428571426  4.282
8.137485714285715  8.001
-0.034435714285714285  5.833
0.1802  7.856
-0.36060000000000003  9.136
-0.013564285714285714  15.98
-0.8938714285714285  2.31
10.868064285714286  12.612
6.672807142857143  4.287
10.990064285714285  11.811
0.7091571428571428  4.331
-2.6977285714285717  1.35
18.77435714285714  9.495
-1.7835642857142857  2.853
5.439392857142857  5.585
-1.0048642857142858  1.886
5.415850000000001  4.988
1.7352928571428572  5.132
7.425514285714285  6.937
3.3742071428571427  5.197
4.363164285714285  8.297
-1.7175285714285715  6.95
3.108092857142857  3.425
-2.633385714285714  5.53
-2.074564285714286  5.286
-1.751942857142857  6.04
-2.3303857142857143  4.746
6.177828571428571  9.975
1.8175142857142856  2.732
7.195142857142858  7.872
-2.49615  1.081
3.8835642857142854  11.593
-1.3741071428571427  4.855
6.655721428571429  12.917
5.380485714285714  12.342
-2.1017428571428574  5.245
17.95942857142857  7.087
1.8103  7.731
-1.3931499999999999  3.689
-2.314092857142857  4.832
7.836378571428572  14.568
9.716892857142858  12.156
-0.7870571428571429  2.686
-2.7530357142857143  4.456
1.2315214285714287  5.623
-1.206792857142857  1.186
-1.1965642857142857  4.98
-1.2749071428571428  2.604
5.143035714285714  8.769
7.988414285714285  5.149
4.513178571428572  12.727
1.2489357142857143  7.687
-2.936692857142857  1.848
2.3419  9.505
6.997435714285714  8.555
3.779742857142857  4.424
2.8562857142857143  7.828
1.217957142857143  3.455
2.4601785714285715  4.372
-2.4138  4.829
5.424442857142857  6.005
17.708385714285715  9.717
5.96265  8.572
8.341092857142856  5.719
10.067192857142857  8.867
10.062978571428571  7.893
-2.7534  3.131
1.2814571428571429  8.284
2.159828571428571  2.964
-0.38972142857142855  6.996
-3.31175  0.757
9.125992857142856  7.681
5.3716357142857145  4.611
4.991978571428571  2.994
-3.064457142857143  4.488
-3.2762571428571428  0.728
-2.6945357142857143  4.667
0.13201428571428572  2.847
11.404007142857143  6.122
7.580642857142857  4.18
7.514007142857143  6.567
1.7008571428571428  3.663
7.366735714285714  8.033
6.148678571428571  6.419
10.112707142857143  6.878
-0.7183714285714285  5.373
-2.099042857142857  3.568
6.140185714285714  4.188
-1.031492857142857  5.511
0.43455714285714286  6.86
-1.5492571428571427  2.017
1.9290857142857143  10.871
-2.8982714285714284  5.113
0.30306428571428573  7.26
5.029578571428571  13.59
-2.3540642857142857  5.211
6.962235714285714  3.817
5.546807142857143  6.344
-2.356892857142857  1.657
2.7629642857142858  5.375
-1.5132071428571428  3.929
2.323992857142857  4.769
-3.0986928571428574  4.72
2.2559500000000003  8.197
-2.061721428571429  3.183
3.6856357142857146  6.63
1.1059071428571428  3.671
-1.349392857142857  4.88
1.235192857142857  4.18
5.46275  7.408
20.745435714285712  10.759
4.587864285714286  5.661
7.364257142857143  10.245
2.4826571428571427  4.015
-2.9773571428571426  1.102
-2.772442857142857  3.042
5.295185714285714  7.205
0.33464285714285713  2.537
8.87582857142857  8.631
-2.7977214285714282  3.735
-2.3829857142857143  2.339
4.671621428571429  7.837
-2.970742857142857  4.481
3.796464285714286  2.515
9.1503  9.75
7.408228571428571  4.473
-0.9124357142857142  3.419
2.2799428571428573  5.967
0.09792142857142856  6.398
3.939692857142857  5.785
-2.393064285714286  3.708
2.4935714285714288  5.652
11.861257142857143  4.976
-0.48143571428571424  3.413
14.818907142857142  6.882
3.3076285714285714  6.412
8.07097857142857  8.767
4.590964285714286  9.949
4.073771428571429  3.392
19.365171428571426  11.669
-2.5736642857142855  4.645
12.834385714285714  7.048
-1.7735714285714286  3.458
4.057571428571428  4.242
4.675942857142857  5.075
8.311057142857143  5.81
-0.9184857142857142  2.144
3.6094285714285714  2.774
-2.224614285714286  1.292
6.8792285714285715  13.996
5.457228571428571  11.177
3.584292857142857  7.192
-0.5813785714285714  1.537
-1.1788999999999998  10.36
-2.3451357142857145  0.657
3.2472714285714286  8.739
2.1458714285714287  3.082
12.550078571428571  11.033
19.35035  6.49
13.636121428571428  11.317
-2.7997214285714285  4.515
-0.14677857142857142  2.608
4.95815  8.028
12.013300000000001  6.843
1.0228714285714287  2.27
3.0059785714285714  3.627
-1.2893285714285714  1.132
3.253342857142857  5.461
0.8724642857142857  10.535
0.6209357142857143  6.152
-1.5237714285714286  11.552
8.941985714285714  12.231
-1.5693928571428573  7.689
-1.3249142857142857  9.679
8.400071428571428  7.629
-2.9968857142857144  3.795
11.467871428571428  8.241
2.062871428571429  4.299
14.59245  6.378
4.932207142857143  10.793
8.8698  13.446
3.61335  4.587
8.369685714285716  13.649
6.740842857142857  5.101
4.80365  4.507
1.2936  11.968
5.065692857142857  8.416
-0.48182857142857144  5.529
3.897357142857143  8.317
3.8258428571428573  10.026
-0.07426428571428571  5.143
1.4615928571428571  6.167
-0.27416428571428575  13.271
4.131371428571429  3.952
9.000342857142858  9.33
8.220657142857144  7.833
9.375164285714286  8.315
-0.5866928571428571  2.733
6.001278571428571  7.387
1.1887642857142857  2.022
4.213057142857143  8.909
2.89345  15.52
6.810507142857143  8.052
-2.433985714285714  3.426
6.324207142857143  9.452
9.30337857142857  10.774
-2.2249214285714283  2.773
5.353871428571429  4.483
1.3664571428571428  5.027
2.7695642857142855  6.175
-2.965807142857143  1.938
6.899  6.118
2.8397214285714285  5.075
1.04425  4.949
-2.9458285714285712  1.496
11.559771428571429  12.395
-2.9513214285714287  4.6
1.1184785714285714  7.602
-0.35523571428571427  3.377
-2.6023  0.835
1.0608  7.564
8.719592857142857  13.689
-2.498442857142857  5.501
-0.5875857142857143  10.004
-1.10175  4.938
6.121914285714285  8.67
5.236549999999999  10.155
12.928321428571428  8.919
4.598114285714286  4.701
2.9932071428571425  5.44
-1.0614285714285714  4.688
12.306128571428571  14.343
-2.0709  1.2
3.847171428571429  4.052
13.915628571428572  8.089
-2.178857142857143  1.25
-2.7041142857142857  4.616
-0.8997928571428572  1.367
1.579457142857143  4.316
2.6059214285714285  5.317
-1.1310428571428572  4.716
0.10215714285714285  3.428
9.967857142857143  7.288
1.0575071428571428  13.064
7.7788571428571425  12.427
8.688057142857142  6.754
9.192242857142856  7.335
-1.1829857142857143  4.262
13.620085714285713  8.649
8.247921428571429  8.061
5.521571428571429  6.038
12.19895  10.519
-2.764192857142857  2.412
-1.0584928571428571  5.278
6.119835714285714  3.26
-0.8537714285714286  5.734
-0.8327928571428571  3.217
-0.6149071428571429  5.47
14.892535714285714  8.638
-2.039157142857143  4.144
-2.623957142857143  3.368
-0.7566928571428572  4.97
1.5806785714285714  6.785
2.395257142857143  9.554
1.738  4.937
7.5771428571428565  6.03
7.52715  5.194
0.00695  2.588
4.644635714285714  12.063
7.665807142857143  5.565
5.934657142857143  9.064
1.4490142857142856  6.211
-0.6968714285714286  3.935
1.633592857142857  5.198
1.740357142857143  5.173
1.0705642857142856  5.763
3.6547785714285714  6.602
6.288521428571428  5.246
-2.5981785714285714  2.729
7.424607142857142  9.38
-0.9258571428571429  1.237
6.068  4.912
7.046092857142857  7.071
-0.35482857142857144  9.021
1.1046571428571428  4.606
9.4857  13.085
-2.341385714285714  4.919
7.709271428571428  8.684
9.154735714285714  6.789
6.10495  4.63
4.809621428571428  3.897
0.9487857142857143  4.924
10.627007142857142  9.818
-2.0144928571428573  2.094
-1.2276357142857144  2.876
0.561  4.95
-1.0182071428571429  3.122
16.172428571428572  8.19
-2.4517428571428574  3.731
-1.0544285714285715  6.186
5.049914285714286  7.978
8.513085714285715  7.977
-2.5257857142857145  8.434
1.2637714285714285  7.225
5.415664285714286  5.676
5.914957142857143  7.107
-2.5740857142857143  3.562
-0.6990571428571428  6.925
9.727435714285713  4.544
-1.3806928571428572  2.927
-0.8775357142857143  1.868
1.1131714285714285  3.991
-2.523542857142857  2.225
2.2898571428571426  4.167
-1.2034285714285713  6.874
2.0914428571428574  6.702
7.838635714285715  7.699
0.73955  5.208
-0.07139285714285713  5.382
14.214107142857141  9.287
-0.23073571428571427  3.184
3.148735714285714  2.98
5.637964285714286  5.735
1.8590499999999999  5.088
-0.08126428571428572  2.517
-3.0639285714285713  2.465
-2.3526499999999997  2.859
-1.6353357142857143  4.609
0.9795357142857142  7.997
2.6151285714285715  2.834
0.9819357142857144  5.773
9.76825  8.727
6.794771428571429  10.168
3.1649285714285713  4.5
-2.7891785714285717  4.184
-1.8053357142857145  5.115
8.776114285714286  8.415
-0.11848571428571429  2.29
-2.8684714285714286  4.07
-1.7099357142857141  13.536
6.138642857142857  4.81
-0.70825  3.983
-1.6859142857142857  2.609
-1.1664571428571429  2.948
5.353871428571429  5.55
11.988014285714286  10.748
-2.13975  3.642
-2.792585714285714  4.821
10.37627142857143  6.05
-2.4171285714285715  2.322
6.202307142857142  9.236
-2.6194357142857143  2.708
7.102278571428571  8.003
1.6413785714285716  3.296
1.9640928571428573  3.595
0.1533642857142857  3.157
5.7173428571428575  7.247
11.029214285714286  11.706
-1.9212571428571428  3.483
9.60362142857143  6.01
3.6006285714285715  3.384
7.677878571428572  11.401
1.956607142857143  9.911
5.122185714285714  7.597
2.5248785714285713  9.64
3.852178571428571  5.928
-0.6395571428571428  5.542
-0.18864285714285714  9.492
22.991714285714288  10.395
5.289014285714286  6.52
-1.5923357142857142  4.566
3.973028571428572  12.184
-0.48763571428571434  5.348
-2.0540285714285718  3.177
-0.8310357142857143  9.603
3.0302571428571428  5.617
8.868578571428571  7.9
-1.6502785714285713  5.306
0.06649285714285713  6.018
14.489114285714287  9.418
5.893042857142857  4.634
1.420942857142857  4.536
0.06250714285714286  1.957
2.2929  7.031
4.243678571428571  6.919
17.552371428571426  7.054
10.317664285714285  9.546
9.85115  7.035
8.44362857142857  5.177
-1.7128857142857143  2.479
-2.966907142857143  4.837
-0.40318571428571426  7.173
12.255264285714286  11.989
-3.0716642857142857  0.83
13.264764285714286  9.494
-0.61695  3.323
6.301557142857143  7.322
7.005985714285714  5.935
5.595471428571429  6.0
-2.896728571428571  1.092
0.44662857142857143  6.231
1.4384142857142856  4.217
-2.801135714285714  1.413
2.5860000000000003  6.383
2.2586285714285714  8.633
7.167357142857142  4.617
4.162328571428572  2.934
8.588414285714284  8.006
5.710478571428571  7.52
0.5143571428571428  5.112
8.52347142857143  7.152
-1.6684071428571428  6.317
-2.4461500000000003  1.121
-0.7239071428571429  5.058
-2.335342857142857  1.44
0.8997714285714286  6.889
9.51902857142857  7.504
1.6890571428571428  3.478
4.156935714285714  5.152
0.11259285714285715  5.221
4.4532  9.066
2.6448571428571426  5.366
5.453292857142857  3.47
0.5758928571428571  6.818
-0.5054357142857142  2.548
8.066507142857143  5.182
16.20005714285714  9.669
14.07777857142857  6.429
2.9111142857142855  11.55
3.3662785714285715  7.449
3.2769142857142857  5.417
4.261785714285714  7.63
2.5802642857142857  3.081
2.680485714285714  3.745
1.9107285714285716  2.104
2.7848642857142853  6.888
9.287042857142856  8.781
4.021007142857143  7.414
8.921757142857142  9.532
0.10561428571428572  11.348
4.969135714285714  7.149
13.749035714285714  11.811
2.58875  6.71
-1.4502357142857143  1.908
-3.074235714285714  4.868
10.079857142857144  10.288
2.7151285714285716  5.805
7.618600000000001  6.105
1.9720928571428573  5.713
4.412492857142857  11.801
0.89535  8.22
-0.30220714285714284  2.794
-0.7942142857142857  4.904
-1.6923928571428573  1.859
5.481  15.356
-2.532585714285714  6.705
0.28745000000000004  1.858
-1.7968714285714287  3.465
8.798185714285715  7.176
-0.66755  2.097
0.8503928571428572  11.629
-2.810992857142857  1.046
10.324585714285714  10.567
-0.9941285714285714  2.729
-2.37575  13.422
0.6059928571428571  4.26
7.875092857142857  8.769
6.3993714285714285  9.041
2.8348857142857145  8.387
8.673457142857144  11.061
11.09692857142857  8.455
3.588235714285714  6.71
5.824914285714286  6.004
0.7952642857142858  6.08
3.00235  4.999
2.3337357142857145  6.244
0.39887142857142854  4.643
7.05235  4.906
9.483528571428572  12.694
6.694064285714286  9.325
8.906857142857143  6.896
13.091007142857142  13.585
5.411735714285714  7.665
-1.7197285714285715  3.882
0.35385  3.778
7.477542857142857  6.51
-1.6284  1.574
-1.4509857142857143  3.494
2.059828571428571  5.048
-3.0607285714285717  2.212
7.731171428571429  6.852
-2.570357142857143  4.638
3.404357142857143  4.714
6.75755  9.035
14.874350000000002  13.294
-2.1803500000000002  8.19
0.29065714285714284  8.454
2.7363785714285718  7.364
9.247464285714285  8.056
-3.2108857142857143  0.845
9.912185714285714  15.013
2.5618214285714282  9.614
3.3592785714285713  7.238
8.366964285714285  4.915
0.39544285714285715  4.794
5.928585714285714  9.33
0.8681857142857143  6.937
0.9709928571428571  3.253
9.15845  10.455
-0.4328142857142857  2.38
0.19169285714285714  7.705
-2.0623642857142856  3.164
-2.3097785714285717  2.728
5.0802  7.082
5.676378571428572  3.444
1.1821142857142857  5.596
1.3006785714285714  5.225
-2.8594642857142856  4.943
8.977071428571428  9.129
-3.0515928571428574  5.005
0.25949285714285714  4.76
10.283792857142856  8.194
12.709321428571428  7.576
5.997514285714286  4.05
6.018535714285714  7.214
2.317085714285714  7.652
3.366192857142857  4.799
-2.4314142857142858  0.854
15.279492857142856  11.918
2.360807142857143  6.47
14.146042857142856  8.943
-1.104742857142857  11.177
-2.7749928571428573  4.983
9.765078571428573  6.804
-1.956635714285714  3.594
1.6571  3.364
-2.6484071428571427  3.005
14.362635714285714  11.893
6.7831  7.316
5.815392857142857  5.519
11.712292857142858  6.364
9.262407142857143  8.342
2.115142857142857  7.325
3.7451285714285714  10.418
-2.555392857142857  4.299
-1.3566714285714285  3.714
7.142528571428571  7.527
1.884792857142857  12.537
3.1463857142857146  4.479
1.5240142857142858  7.395
1.1775142857142857  4.31
-2.54645  5.582
3.702728571428571  3.633
-2.3034857142857144  2.495
-1.1041428571428573  1.617
1.6564785714285715  4.654
5.741735714285714  4.468
4.9020214285714285  8.734
-3.0510285714285716  0.83
9.899592857142856  9.151
-2.9549857142857143  1.743
-2.0164857142857144  1.337
-1.9981928571428573  4.556
0.12002142857142857  3.298
16.83195  12.495
-2.2151785714285714  1.141
-2.377414285714286  3.447
-1.8218928571428572  2.436
-1.8485571428571428  2.183
-1.9775571428571428  4.774
-2.39755  5.019
3.1604  3.93
0.14205714285714288  5.404
11.93752857142857  13.094
4.143778571428571  10.585
0.9438642857142856  2.529
-1.41595  4.062
-2.241514285714286  1.949
3.506335714285714  3.175
0.9037071428571429  3.295
-2.3129785714285713  3.499
1.2600714285714285  7.144
5.756785714285715  7.948
4.898085714285714  7.763
-2.53335  0.947
4.7397285714285715  9.051
1.9814285714285713  13.226
4.620642857142857  8.544
-1.377292857142857  6.022
3.8889714285714287  5.259
4.569335714285714  5.543
7.6235928571428575  10.278
-0.13992857142857143  6.903
7.289214285714285  6.383
-2.564085714285714  2.314
-2.1863428571428574  2.526
-1.3158357142857144  10.873
2.3588357142857146  4.898
-1.594142857142857  1.287
-2.1360142857142854  4.437
-1.6858428571428572  3.717
2.0472642857142858  2.369
0.2727357142857143  4.07
1.8787714285714288  4.178
-2.5289642857142858  1.982
-3.1028857142857142  4.138
-2.4715857142857143  1.446
9.270142857142856  6.805
7.036428571428572  8.771
-1.4164214285714287  1.339
4.459885714285714  14.741
-2.7855214285714287  1.529
5.159971428571429  6.05
1.6731  6.886
0.8652642857142857  7.351
-2.650657142857143  13.075
-1.9536999999999998  3.207
-2.1375214285714286  8.416
-1.786  0.924
12.154057142857143  6.127
11.93987142857143  6.431
6.322171428571429  6.796
2.1973214285714286  6.631
-1.866142857142857  4.483
-0.0162  4.756
2.4696285714285713  9.208
-1.2298642857142859  1.216
8.911785714285715  5.139
-1.4411214285714287  1.716
-1.1491285714285713  2.549
-1.6496857142857142  3.575
7.589428571428571  8.312
16.533485714285714  8.271
4.721621428571429  4.482
1.086107142857143  3.004
1.8219142857142858  6.323
1.6651500000000001  3.03
-1.3015642857142857  2.731
-0.37984285714285715  5.592
1.6137642857142858  3.731
5.079428571428571  3.848
0.7092428571428572  4.819
3.0114571428571426  5.062
-2.5781  4.442
12.444142857142857  11.19
-0.82175  5.006
3.129307142857143  9.501
-2.0180142857142855  4.378
-2.8559071428571428  4.732
-0.8012928571428571  5.72
1.3255714285714286  4.172
0.2304  4.781
1.1049428571428572  2.294
7.232907142857143  5.294
-2.9305285714285714  11.126
-2.9762714285714287  2.036
4.043071428571428  5.88
2.3214214285714285  2.371
2.856807142857143  4.427
18.036257142857142  10.572
-0.24464999999999998  11.06
-1.8984071428571427  1.027
4.479978571428571  9.424
2.0904357142857144  5.674
-2.5235999999999996  5.346
0.8212642857142858  6.661
1.4384857142857144  3.211
2.8077071428571427  3.106
5.1509857142857145  4.734
6.7926714285714285  13.487
-1.8752071428571429  4.816
-0.46816428571428576  5.092
-2.2920285714285717  6.666
-2.619628571428571  2.229
7.3695  7.858
-1.9489428571428569  1.171
2.4589714285714286  8.905
-2.1034428571428574  4.319
0.8981071428571429  2.85
2.0317214285714282  11.007
5.190828571428572  4.907
7.646642857142857  5.214
-2.7133142857142856  1.781
3.360392857142857  5.767
2.977442857142857  8.226
7.7851  5.348
-1.1508285714285715  14.003
-2.4068642857142857  6.99
6.978185714285715  5.736
-2.3440214285714287  2.996
3.697692857142857  3.942
1.6007071428571429  6.573
-2.6359142857142857  1.934
8.696535714285716  9.032
6.132471428571429  13.696
2.917535714285714  6.669
-0.96695  5.835
5.8153999999999995  7.617
-2.9715285714285713  4.448
-2.2835714285714284  1.288
0.47882857142857144  1.363
1.5008214285714285  7.203
5.6141000000000005  8.508
1.703164285714286  6.989
5.582192857142857  9.614
-1.07435  4.87
2.2819285714285718  8.0
10.170528571428571  7.782
-0.9723928571428571  5.036
10.278721428571428  5.968
6.712907142857143  8.3
6.713671428571429  7.666
5.015435714285714  9.895
0.8068285714285715  8.131
-2.028785714285714  4.044
1.0473857142857141  3.953
-2.0863785714285714  1.794
7.847228571428572  7.525
-2.435542857142857  4.562
2.6851142857142856  8.107
-2.8637214285714285  1.005
7.7918  7.725
2.4842714285714287  3.408
6.9336142857142855  7.43
3.4775785714285714  4.311
11.745014285714285  8.339
5.980328571428571  5.065
3.1093142857142855  3.881
2.3526142857142855  5.86
1.24015  7.585
-3.0458142857142856  2.664
-1.9114357142857143  5.02
1.7351071428571427  8.982
1.3779000000000001  3.467
6.0057  3.998
-1.1039571428571429  3.235
1.5446357142857143  7.39
-0.39892857142857147  2.79
-2.507635714285714  13.901
22.433685714285712  11.964
-2.0075214285714287  2.371
-1.9477714285714285  2.517
-2.8809857142857145  4.566
0.8516428571428571  3.851
5.802821428571429  5.135
-1.5041142857142857  7.103
4.841007142857142  5.16
2.2397642857142857  12.109
8.326471428571429  10.454
0.3168642857142857  4.046
3.482078571428571  10.052
0.45220714285714286  2.386
-2.740628571428571  0.881
3.4308  10.782
-3.095257142857143  3.834
6.026135714285714  8.04
-1.7873571428571429  4.049
-2.2323214285714283  4.608
7.312671428571429  8.177
8.806707142857144  9.966
-2.434814285714286  2.921
8.050514285714286  5.58
0.13212142857142858  3.697
3.517457142857143  7.39
3.526542857142857  5.762
3.975392857142857  2.948
6.970307142857142  6.332
-1.7054857142857143  11.25
4.415214285714286  8.565
8.071857142857143  6.644
3.2586214285714283  3.238
5.404657142857143  5.017
12.327  10.433
6.753492857142858  12.865
3.2850214285714285  10.544
6.542535714285715  9.206
17.023799999999998  13.591
1.1405357142857144  3.332
11.364392857142859  8.389
-2.792435714285714  3.996
-0.26512857142857144  4.879
-0.011564285714285714  5.398
3.5162357142857146  8.97
4.721378571428572  5.591
1.1302857142857143  6.821
2.1763357142857145  9.124
-0.5472714285714285  5.58
3.3184214285714284  4.243
14.989571428571429  12.615
10.559807142857144  13.818
-2.2159857142857144  15.207
11.46635  11.264
10.779771428571427  9.346
-0.6426071428571429  4.721
13.711142857142857  9.678
-2.0990571428571427  2.912
-0.9523142857142858  2.871
3.885364285714286  7.255
-2.3926071428571425  2.92
0.8838642857142857  3.803
6.071178571428572  7.562
8.718  9.878
5.902285714285715  6.901
11.101321428571428  6.642
6.282435714285715  10.062
5.031378571428571  3.413
9.277785714285715  5.544
5.32685  8.481
-2.416442857142857  4.785
-1.9299  5.14
13.522271428571429  9.434
6.517057142857143  4.637
2.547692857142857  6.867
-2.9539642857142856  2.574
14.225357142857142  14.995
2.728007142857143  8.635
-0.4609714285714286  3.876
10.53975  6.715
2.293557142857143  8.585
-3.301557142857143  0.661
6.700664285714286  10.088
3.102135714285714  3.356
-2.2704142857142857  2.087
0.9554071428571429  10.636
6.514057142857142  5.416
0.20729999999999998  5.076
-1.9868  3.842
-2.936835714285714  4.73
15.574878571428572  7.714
4.088571428571428  3.543
7.133692857142857  11.103
-2.893328571428571  5.954
-1.9757857142857145  5.038
-0.9531428571428572  4.355
14.213871428571428  10.538
-1.147157142857143  1.398
11.365235714285715  8.907
6.396621428571429  5.285
7.8138571428571435  13.303
0.12912142857142858  2.166
9.315978571428571  5.97
-0.9486428571428571  4.227
-2.4516214285714284  3.104
-0.9073642857142857  9.475
-2.752942857142857  2.899
2.4688142857142856  9.708
5.7698  7.163
10.66242142857143  13.355
0.25952857142857144  1.542
2.836535714285714  2.362
0.6669428571428572  1.5
6.204471428571428  6.371
5.3522  7.004
-2.5538499999999997  4.762
7.740264285714285  4.416
2.1212357142857146  7.034
-2.0678642857142857  4.453
15.079464285714286  14.087
4.354692857142857  8.387
3.0771928571428573  5.144
-2.871585714285714  5.523
-2.2209714285714286  1.779
-1.5363285714285715  2.503
-1.2341785714285713  1.993
-1.0470142857142857  1.722
-0.36982857142857145  3.344
0.49632857142857145  11.735
6.85  10.343
2.0566785714285714  5.526
7.695042857142857  6.988
-1.5409857142857142  4.695
-2.9102071428571428  4.545
7.500185714285715  11.833
-0.2071  5.004
-2.8790857142857145  1.65
12.014642857142857  9.238
13.659221428571428  9.012
-1.546792857142857  4.812
-1.5593  1.409
1.5672714285714286  3.088
2.560657142857143  4.431
6.274721428571429  5.659
5.543585714285714  8.973
-2.5957357142857145  1.255
-2.5690000000000004  14.404
6.300414285714286  5.054
-2.996257142857143  2.951
4.862507142857143  7.712
4.578335714285714  5.295
12.763285714285713  6.699
3.63705  11.433
3.797535714285714  3.253
2.6757285714285715  2.377
-2.2264285714285714  3.604
1.7888285714285714  2.823
11.829042857142857  8.29
2.048542857142857  3.656
5.896957142857143  4.501
-2.9375857142857145  1.569
-2.3945357142857144  4.555
7.059521428571428  4.389
1.6130357142857141  5.461
7.740978571428572  7.779
-1.37815  3.325
5.93485  12.929
-1.5409642857142858  5.151
-2.6306357142857144  2.119
10.087657142857143  8.189
-0.16448571428571426  11.443
7.448857142857142  7.202
-2.7234714285714285  1.82
-2.1961  3.588
-2.6207285714285713  1.211
-0.7992857142857144  1.681
-2.1450071428571427  5.481
-1.6919357142857143  2.749
-3.0096428571428575  3.534
7.741471428571429  6.86
7.042707142857143  7.967
2.43295  9.777
4.3665642857142855  3.249
17.875485714285716  11.81
-0.7466142857142857  3.009
4.122907142857143  3.868
5.4652642857142855  3.364
-0.7649642857142857  4.721
9.308921428571429  9.162
8.276914285714286  10.456
4.249085714285714  8.215
-0.5924714285714285  5.29
6.294264285714286  8.621
2.6453785714285716  7.752
-2.637921428571429  4.445
-0.8541357142857142  5.196
3.2416857142857145  5.219
-2.890435714285714  9.099
8.791307142857143  14.005
-3.083707142857143  2.413
-0.8265428571428571  12.288
4.174514285714285  5.068
0.004857142857142858  3.714
-1.3809714285714287  14.452
-2.306014285714286  1.44
2.5057214285714284  7.855
-2.3104  13.941
-0.3492142857142857  2.978
0.5667142857142857  8.842
16.098621428571427  8.74
-0.4704285714285714  4.099
-0.7042071428571428  4.793
4.0308214285714286  4.127
7.250092857142858  12.228
-1.2664142857142857  2.871
0.7959428571428572  4.995
4.4694071428571425  9.793
4.148978571428572  4.439
12.117035714285715  9.192
0.43179999999999996  3.611
-1.2338357142857141  5.288
3.4093785714285714  7.808
0.028964285714285713  2.376
0.5549714285714286  4.923
5.659578571428572  3.59
-1.6704928571428572  4.511
4.4188  3.385
1.1552071428571429  6.756
-2.451764285714286  1.496
4.63245  3.996
2.205692857142857  4.598
5.172985714285714  10.784
12.8086  5.286
-0.09786428571428572  4.528
-1.0908714285714287  10.855
-2.680085714285714  3.237
7.718392857142858  10.18
0.8024214285714285  3.127
1.798007142857143  4.244
-2.4950857142857146  1.337
-2.1195714285714287  5.853
-0.7716071428571429  14.471
4.950028571428572  4.339
-0.07872142857142858  6.774
9.067671428571428  6.627
3.761157142857143  7.975
-2.671642857142857  3.545
4.965192857142857  3.942
-2.947035714285714  3.351
-1.3417428571428571  3.345
-2.0099785714285714  2.827
6.699121428571428  9.506
-1.8765357142857142  4.146
12.332192857142857  13.84
-2.609892857142857  4.509
3.2031642857142857  8.188
2.814314285714286  5.203
6.356164285714286  5.841
2.50275  7.456
10.294478571428572  8.44
-1.2776928571428572  3.976
-1.0715214285714285  1.143
11.625107142857143  8.763
12.213228571428573  14.466
6.512585714285714  8.099
5.0264  4.474
2.9680285714285715  8.996
-2.9050714285714285  5.47
-2.3871714285714285  2.214
-2.5406714285714287  2.236
3.6509428571428573  3.463
-1.0811785714285715  2.952
-2.7440857142857147  1.03
0.9604571428571429  4.592
1.0846857142857143  4.185
-3.1391142857142857  1.797
12.182178571428572  11.986
-0.7980928571428572  5.387
3.8664428571428573  8.03
-2.749907142857143  4.787
-3.0646714285714283  6.481
4.316978571428571  5.059
1.3977428571428572  3.892
3.6016928571428575  2.975
-1.8901214285714287  2.861
4.775364285714286  3.654
-1.2346428571428572  6.95
0.026385714285714287  6.35
12.688207142857143  8.759
-2.3171785714285713  2.515
-0.10099285714285713  10.659
5.355964285714286  8.403
2.7421  8.502
-2.5650142857142857  3.208
-1.730042857142857  3.667
-1.7319  2.582
7.524928571428571  7.25
-2.690107142857143  3.078
2.3548642857142856  11.13
0.46159999999999995  4.863
9.386892857142858  5.993
4.850157142857143  4.176
-3.136592857142857  0.995
3.466078571428571  12.95
2.071485714285714  12.455
-0.7797214285714286  4.645
-1.1830714285714286  4.126
-1.9246071428571427  6.401
11.419235714285714  12.558
-2.8703499999999997  4.802
-1.465957142857143  12.439
-2.5337857142857145  2.234
3.317007142857143  3.011
6.152657142857143  8.398
10.326814285714285  5.797
3.4355142857142855  4.961
8.483857142857143  6.077
12.642535714285714  9.802
-1.6480357142857143  2.893
6.727157142857143  5.324
-2.6740214285714288  1.712
3.477314285714286  3.76
-1.9305214285714287  1.45
3.9875071428571425  7.911
-1.8523214285714285  5.79
-3.0908928571428573  1.044
-2.9407285714285716  7.786
-2.9553714285714285  3.856
16.354857142857142  10.464
-1.7252357142857142  2.223
-1.5308499999999998  2.778
3.1770714285714288  5.406
4.5088928571428575  7.642
-3.034135714285714  2.92
1.7240499999999999  4.17
-1.7660857142857143  5.372
-1.978807142857143  2.656
9.485185714285715  9.46
-1.5785500000000001  4.153
-1.7886642857142858  2.699
0.6496000000000001  2.33
9.560657142857142  11.872
6.601414285714285  8.3
-2.5346785714285716  1.821
-1.213042857142857  2.239
10.014135714285715  8.066
-2.6966  1.524
3.2110142857142856  14.859
-3.106957142857143  0.839
3.3416357142857143  7.484
5.5496  14.115
2.096085714285714  6.472
4.328685714285714  7.369
15.047228571428573  10.157
-2.083335714285714  3.859
4.595671428571428  3.516
-1.5541642857142857  4.854
-3.0571928571428573  3.877
0.6732142857142858  1.867
2.6404  3.144
3.2861  8.124
0.3123642857142857  5.162
-1.0990499999999999  3.739
4.620492857142858  3.793
-0.5781999999999999  1.432
1.8199928571428572  5.182
-0.5392357142857143  3.198
4.564678571428571  5.508
-1.2043642857142856  4.659
9.271785714285715  6.772
2.65495  8.293
13.323021428571428  10.382
9.116971428571429  7.862
-2.569992857142857  4.138
8.938864285714287  9.261
0.2272357142857143  5.11
-1.6805285714285714  0.93
-0.6369428571428571  4.397
10.833435714285715  8.226
-2.072307142857143  5.173
-0.05658571428571428  5.101
1.4149428571428573  2.873
-2.85515  1.711
9.49767857142857  7.76
0.6035285714285714  4.052
-0.04771428571428571  7.787
4.936121428571429  4.792
4.864828571428571  7.615
4.994364285714286  12.154
5.72935  12.016
6.084814285714286  5.892
6.902835714285715  15.281
7.216207142857143  9.332
5.8997714285714284  7.069
3.249757142857143  8.291
2.3429857142857142  4.061
3.8724428571428575  4.189
8.479285714285714  5.79
5.144164285714286  7.938
4.843221428571429  4.996
1.0668642857142856  7.323
8.377935714285714  7.944
1.3293357142857143  12.853
4.898742857142857  5.438
4.867178571428571  5.709
4.174342857142857  10.685
7.221985714285714  8.369
-2.5949857142857145  4.936
11.063692857142856  10.774
-2.9229642857142855  4.01
-3.06635  4.817
-0.6146928571428572  3.665
2.924242857142857  12.337
-2.0644214285714284  1.778
4.014628571428571  7.619
-2.6907357142857142  2.076
-2.8846214285714282  1.446
6.0304714285714285  9.622
10.33235  5.969
-0.32872142857142855  2.725
2.944542857142857  12.507
-2.706507142857143  2.211
7.880707142857143  9.125
-1.3783714285714286  1.142
6.6082214285714285  5.206
12.625142857142857  4.842
14.654850000000001  9.972
3.0938857142857144  5.554
1.497092857142857  6.337
-0.30747857142857143  4.311
-1.2337285714285715  4.904
-2.3192214285714283  3.023
2.539085714285714  7.023
6.337642857142857  11.659
-0.5959571428571429  1.646
-1.3723142857142856  4.949
-2.513242857142857  4.653
-0.5056785714285714  1.593
4.353085714285714  3.616
4.889635714285714  7.166
21.41370714285714  9.301
3.6289285714285717  4.116
4.242271428571429  4.178
4.075742857142857  8.391
6.061692857142857  4.358
2.691464285714286  10.815
-2.8552142857142857  0.731
0.3122714285714286  5.508
-2.929192857142857  2.565
-2.8983142857142856  2.366
1.4451857142857143  14.665
1.5565928571428571  12.389
-0.36524285714285715  2.906
9.596364285714285  6.924
-1.904842857142857  4.859
-2.570192857142857  4.865
4.157564285714286  7.509
22.46507857142857  11.237
5.845307142857142  8.665
-0.6974071428571429  4.672
-0.020135714285714285  4.218
3.9736071428571424  5.512
10.199657142857143  5.876
1.7352714285714286  2.257
7.183228571428572  3.405
16.13390714285714  8.499
23.336542857142856  11.278
-1.4646142857142856  2.604
1.3780857142857141  5.625
-2.5393357142857145  6.978
8.089471428571429  7.909
0.2139214285714286  3.544
9.460092857142858  6.995
2.2305642857142858  5.331
5.349535714285714  3.66
1.9058785714285713  2.622
6.618678571428571  7.83
6.601642857142857  4.764
5.150021428571429  8.132
-2.807  5.165
-1.9846357142857143  6.242
7.797942857142857  13.351
-1.9962000000000002  4.027
1.7251785714285715  7.276
1.5652785714285715  7.722
1.2206571428571429  3.874
11.754328571428571  6.169
20.28034285714286  8.78
-2.0677785714285712  3.408
8.231264285714285  9.574
0.9461071428571429  3.612
-1.290592857142857  14.825
7.687692857142857  9.249
-2.314357142857143  4.247
-1.6691500000000001  2.64
6.505121428571428  8.551
5.111092857142857  6.895
7.97185  3.219
-0.42042857142857143  4.016
0.7656785714285714  8.547
-0.8777428571428572  12.139
2.531542857142857  2.557
7.308835714285714  6.739
2.1022  6.023
11.924592857142857  11.853
12.723371428571427  12.151
2.3114142857142856  8.713
-1.4608571428571429  1.685
-2.388457142857143  1.739
8.225942857142858  15.554
-2.073528571428571  4.873
9.2475  7.714
-2.4370285714285718  1.263
-1.0197857142857143  2.773
2.4476714285714283  9.841
2.3907499999999997  9.312
-1.1997071428571429  1.651
7.674435714285715  9.291
2.7522428571428574  8.158
14.246421428571429  14.392
1.7951428571428572  3.372
12.978964285714286  7.112
14.629307142857144  13.151
1.9963000000000002  2.04
5.386592857142857  6.086
6.738442857142857  10.591
-2.08345  4.096
-2.399985714285714  3.733
-2.68985  6.675
-3.0390357142857143  1.956
10.535814285714284  6.509
7.197821428571429  8.004
-0.22582857142857143  5.832
0.7086857142857143  9.721
0.8721571428571429  4.948
-1.7085142857142859  2.01
-1.4801  5.293
-3.0153071428571425  3.602
-2.078707142857143  2.885
6.086685714285714  3.485
12.520014285714286  6.009
13.044421428571429  8.306
-2.443357142857143  4.152
-2.7022642857142856  4.725
0.49611428571428573  3.729
-2.1760714285714284  4.93
-0.0031857142857142856  9.242
-0.36846428571428574  3.85
3.531978571428571  8.6
4.290357142857142  7.408
-2.953207142857143  1.943
2.883957142857143  7.241
-2.1079  5.885
-1.3373928571428573  5.385
-1.1695499999999999  3.039
2.4164499999999998  3.499
-1.0793357142857143  5.206
5.639828571428572  14.074
-2.7296714285714287  4.946
-1.4869857142857144  5.509
-0.3088285714285714  4.154
-1.2979357142857144  1.646
-0.4949142857142857  4.659
-1.6555285714285715  2.609
-1.6379142857142857  4.67
3.4323285714285716  4.22
15.813878571428573  5.222
2.6598571428571427  3.561
8.902678571428572  7.843
16.069121428571428  11.823
1.5093142857142858  2.899
-0.4939785714285714  2.225
2.2207642857142855  7.784
4.892292857142857  4.971
2.3486928571428574  7.169
5.261471428571428  3.157
-1.6855928571428571  5.503
7.1344071428571425  7.29
9.661114285714286  14.998
3.6278214285714285  6.15
9.421921428571428  7.384
6.628221428571429  11.055
0.4334071428571429  5.363
-1.7019642857142858  3.341
-2.894042857142857  4.383
6.495292857142857  7.84
7.402014285714285  4.2
3.1265428571428573  7.673
12.560378571428572  7.369
-2.551342857142857  2.044
5.8442  6.023
12.504485714285714  9.413
-0.6694785714285715  4.847
4.349942857142857  13.48
3.7654857142857145  6.885
-0.07593571428571429  11.959
6.711521428571429  9.985
-1.8342500000000002  3.333
17.856571428571428  9.38
-3.0659642857142857  4.561
-0.07703571428571429  2.492
5.683935714285714  6.94
4.947357142857143  7.688
-2.5194214285714285  0.942
-1.0475999999999999  3.003
-2.1725499999999998  2.173
-0.7637  1.906
-2.442814285714286  4.964
8.561007142857143  8.525
-1.9360999999999997  4.45
3.1768  14.331
0.8346857142857143  6.881
7.020721428571428  12.234
1.5559285714285715  8.724
1.0632000000000001  5.685
3.9138714285714284  5.094
1.1376214285714286  15.317
16.002942857142855  8.017
4.035628571428572  7.064
-2.7389928571428572  1.958
4.600092857142857  5.167
-1.8216357142857142  2.906
-1.1557142857142857  5.115
1.0130714285714286  5.087
13.084614285714286  6.603
3.5361  6.978
-2.132192857142857  3.812
7.901307142857143  6.61
11.209321428571428  5.872
6.279692857142858  5.277
4.234257142857143  13.212
2.3654571428571427  5.666
4.386535714285714  4.448
4.806164285714286  4.423
1.136907142857143  11.151
5.076964285714285  3.956
1.2156785714285714  6.605
-1.3425857142857143  13.247
7.689235714285714  6.57
5.918957142857143  5.893
-1.8770499999999999  3.886
7.575921428571428  14.334
15.394757142857143  10.265
-3.134842857142857  1.995
1.1403714285714284  3.029
6.4051857142857145  10.149
5.509321428571428  5.715
7.913850000000001  4.916
3.7055  12.075
-0.6844857142857143  7.061
7.893535714285714  9.107
-2.3780857142857146  6.833
8.36085  4.099
-1.259942857142857  3.177
8.04792857142857  8.446
0.22785  3.235
1.2583214285714286  8.683
-3.1466357142857144  3.794
4.970092857142857  3.374
3.3055642857142855  5.974
2.3598857142857144  7.713
2.619657142857143  2.948
13.838607142857143  9.733
7.4601500000000005  7.535
-2.3618428571428574  3.698
9.14025  16.968
2.9503642857142856  6.585
3.6599428571428576  4.809
-0.26685000000000003  4.853
-0.4369071428571429  7.368
-1.0582714285714285  2.833
-1.5321285714285713  2.541
-2.8824785714285714  5.903
-2.701192857142857  2.862
12.21642857142857  4.591
6.484128571428571  5.765
7.7888785714285715  8.224
1.0577357142857142  5.497
3.064892857142857  3.734
4.027985714285714  6.674
3.8738928571428572  8.906
-2.996035714285714  3.505
4.234221428571429  7.497
-1.2244  1.867
8.851214285714287  5.43
11.717807142857142  9.659
-2.8973  2.263
1.9038  6.304
8.074335714285715  7.123
-2.7991928571428573  3.923
-0.8423785714285715  1.49
-2.90175  1.953
-2.790392857142857  3.036
11.046364285714285  6.328
6.953714285714286  6.013
4.085807142857143  4.867
12.238857142857142  5.971
-0.033792857142857145  4.283
-0.9698571428571429  4.756
11.981385714285715  6.475
2.0643357142857144  2.971
-1.982692857142857  4.847
4.327592857142857  6.306
5.9667642857142855  5.991
-2.8973  1.824
-0.44048571428571426  4.278
7.108921428571429  5.15
2.8114071428571425  7.667
5.334928571428572  7.545
5.0764000000000005  7.455
7.034785714285714  8.71
-1.5381285714285713  1.656
-1.6354499999999998  5.371
-2.369442857142857  6.638
-2.423164285714286  2.661
-0.20475714285714286  3.592
-2.6477  1.947
0.8842571428571429  3.851
-1.6395  4.03
5.190392857142857  8.367
0.7941285714285714  7.228
3.8764499999999997  9.733
1.9531857142857145  4.088
-1.9166142857142858  12.894
5.2893928571428575  8.924
-3.0443428571428575  2.544
7.931285714285715  12.415
11.570735714285714  13.625
1.7150714285714286  5.484
13.731628571428573  5.83
6.3441  6.618
-2.526828571428571  5.178
2.0988785714285716  4.888
-2.253821428571429  0.918
-3.0244571428571425  4.591
9.2022  3.819
3.1044642857142857  5.718
4.241785714285714  5.087
-1.9209928571428574  5.084
7.285335714285714  3.913
1.7370999999999999  2.385
-2.012542857142857  5.041
0.34869285714285714  13.834
-3.1333214285714286  0.705
-2.89665  4.811
16.793192857142856  10.521
3.259792857142857  10.455
9.806271428571428  10.703
0.20134285714285713  4.522
-1.4956785714285714  3.818
8.363807142857143  4.964
5.291021428571429  6.351
-2.927142857142857  1.182
-2.2550928571428575  3.123
0.05152857142857143  2.811
-2.223992857142857  1.809
-1.5218  2.703
-0.38279285714285716  12.823
-2.3722714285714286  3.859
-0.7446428571428572  4.665
5.230828571428572  13.174
0.31966428571428573  2.9
1.8269714285714287  5.865
2.578692857142857  5.611
1.7304071428571428  4.553
-2.520042857142857  4.683
1.3232785714285713  3.755
5.031671428571428  10.432
-1.9503071428571428  2.338
-1.5362285714285715  2.298
-3.130714285714286  0.903
2.5578714285714286  7.607
-2.970642857142857  4.691
-2.961528571428571  3.473
3.804742857142857  5.918
-2.91165  4.89
8.603950000000001  13.911
3.9596428571428572  3.186
1.6779  5.202
0.31715714285714286  5.541
2.6721214285714283  5.842
11.325278571428571  7.168
1.0158785714285716  3.396
5.359164285714286  7.884
4.811042857142858  7.46
6.472657142857143  8.405
3.0074785714285714  2.735
2.7907428571428574  8.088
4.7333  5.709
2.30845  2.304
3.7447214285714283  5.972
-2.8258  11.956
9.622642857142857  8.475
2.6384214285714287  6.075
1.8581785714285712  3.129
-2.8974928571428573  1.04
0.17734285714285714  2.356
2.5143142857142857  7.671
-0.6953714285714286  13.234
-2.287614285714286  3.865
5.338385714285715  6.646
12.0351  6.066
-0.90275  2.839
1.9037499999999998  3.473
-1.813707142857143  2.118
6.825864285714285  2.768
-1.3160785714285714  5.096
-2.3264142857142858  2.74
1.4866357142857143  3.374
-0.3057857142857143  3.367
0.8214428571428571  5.309
-1.8881642857142857  2.115
3.2030000000000003  5.352
-1.9334785714285716  3.085
3.424914285714286  8.441
-0.5210928571428571  8.0
-1.9657214285714286  4.329
2.7191642857142857  5.801
-1.3538000000000001  4.474
-1.6176785714285713  2.97
7.770971428571428  9.014
1.9513285714285713  9.721
11.554621428571428  6.023
1.3615714285714287  5.398
4.623200000000001  4.656
-2.7409214285714283  4.462
3.600707142857143  8.249
-0.08774285714285715  2.319
0.18084999999999998  5.638
5.537714285714285  7.952
0.8418857142857143  3.182
0.10844285714285715  3.537
4.301864285714285  5.225
3.392357142857143  9.949
0.4641571428571429  4.876
0.24723571428571428  3.037
0.39545  5.384
3.0423357142857146  11.794
8.65795  6.496
7.3719214285714285  4.837
-2.1716214285714286  3.441
4.010885714285714  5.306
3.82595  7.398
4.0625  9.937
-2.34905  6.246
-2.1067142857142858  2.561
-3.0763285714285713  3.01
10.604507142857143  11.839
4.8013  3.925
-2.158657142857143  2.517
2.155407142857143  2.968
9.618507142857142  5.076
2.7556142857142856  6.663
-2.1661928571428573  3.296
2.4054357142857143  11.099
5.263957142857143  4.245
7.421464285714286  6.595
2.711192857142857  5.453
2.4875142857142856  7.774
1.6315357142857143  3.104
-1.849807142857143  4.833
2.999028571428571  4.659
2.3000357142857144  9.868
-2.1512357142857144  12.305
-2.585007142857143  4.934
5.190092857142858  8.348
-1.6715857142857142  4.536
1.1430357142857144  4.933
11.405442857142857  8.482
-1.3565214285714287  7.33
2.1634785714285716  5.067
1.1670571428571428  7.202
0.5786714285714285  4.602
1.1697857142857144  8.324
4.044278571428571  5.619
5.859978571428572  11.867
6.6176  3.923
2.3316285714285714  3.206
-2.4619857142857144  3.819
-2.4888857142857144  4.597
6.288607142857143  7.419
7.0583285714285715  8.677
-2.714942857142857  2.067
3.9026571428571426  3.271
-2.815571428571429  1.401
-2.349414285714286  2.532
6.619435714285714  6.266
-1.6489357142857142  2.565
3.3089  7.848
-2.897442857142857  2.204
-3.1309428571428572  4.827
5.724192857142857  9.682
-0.6636071428571428  1.801
15.326242857142857  14.472
8.945735714285714  14.611
-0.5365500000000001  1.849
-0.6276071428571428  5.877
12.197457142857143  12.774
6.647721428571429  3.291
6.812114285714286  3.928
-0.4920571428571429  4.648
22.1989  9.353
1.4464642857142858  6.698
4.9275714285714285  8.323
-1.7735571428571428  4.52
7.440135714285714  6.829
2.2077142857142857  4.122
3.30425  7.856
5.211578571428571  8.148
4.47675  8.068
-2.34165  3.923
-1.5265642857142856  4.582
3.4569857142857146  13.553
1.1769214285714287  4.081
-2.522742857142857  1.906
-0.6220785714285714  5.543
16.82902857142857  10.315
-2.206042857142857  4.642
0.57435  5.683
7.9500142857142855  3.708
11.000221428571429  5.536
15.577350000000001  12.343
-0.37775  3.881
-3.08445  3.739
10.290835714285715  7.736
5.082242857142857  12.05
2.3826714285714288  8.221
-2.8755357142857143  4.935
10.747114285714286  9.634
2.704485714285714  5.131
12.150450000000001  10.787
-0.5681785714285714  3.173
-2.9062642857142857  1.939
3.6056571428571424  7.094
-2.6819  1.382
6.855385714285714  8.973
1.6457357142857143  7.048
-1.0765214285714286  8.214
-1.7169214285714285  7.769
4.219328571428572  7.517
6.414521428571429  5.504
6.993671428571429  10.777
0.27827857142857143  5.385
1.3509857142857142  6.942
1.8971714285714285  3.994
2.240142857142857  5.131
3.760814285714286  9.147
8.085742857142856  12.494
1.407457142857143  14.296
-2.3201428571428573  6.756
18.498335714285712  7.533
7.983478571428571  6.926
-1.4947357142857143  4.177
-0.35055  12.909
-2.108592857142857  2.932
0.12187857142857142  3.137
0.02912857142857143  3.995
1.4647714285714286  3.151
3.7910214285714288  4.703
-1.7966071428571428  1.936
5.378842857142857  9.629
-1.3795428571428572  2.936
-1.5785714285714285  2.029
-2.5784  1.491
11.001964285714287  8.931
3.9496071428571433  4.185
1.8469428571428572  6.585
-1.8493714285714284  1.431
-1.0301285714285713  4.875
-2.286435714285714  3.664
-1.990442857142857  6.187
11.260192857142856  9.425
-1.2429857142857144  2.641
12.860692857142858  12.924
-0.9328785714285714  6.067
2.8629928571428573  10.093
5.6986357142857145  11.221
0.5048  9.692
-1.9748642857142857  4.504
-3.0651142857142855  4.704
-3.1056857142857144  0.745
6.265721428571429  4.632
15.296314285714285  13.162
8.032921428571427  3.87
3.8851999999999998  9.149
0.055485714285714284  7.041
-1.6473857142857142  4.896
13.974578571428571  6.687
-2.5690785714285713  1.977
-2.4654357142857144  3.018
8.129507142857143  6.754
11.350107142857144  8.874
8.060592857142856  9.978
19.237278571428572  10.072
14.260521428571428  7.313
-1.2473214285714285  4.345
4.696471428571428  9.085
-0.5473071428571429  1.712
4.031714285714286  8.054
1.3319142857142856  4.927
4.552278571428571  13.976
-1.7046142857142856  7.629
10.558292857142858  10.762
-2.1188285714285717  0.951
-2.7913642857142857  4.711
13.529528571428571  6.419
-2.459014285714286  4.707
6.962121428571429  14.229
1.4385214285714285  4.492
5.333114285714285  8.213
1.5163642857142856  5.56
3.280735714285714  12.768
4.095821428571428  4.869
1.8790285714285715  4.851
-2.4208785714285717  4.677
1.4494642857142859  5.206
0.42442142857142856  4.43
-2.4836142857142858  3.712
8.456271428571428  4.33
13.876535714285714  10.055
3.8154500000000002  7.485
4.000914285714286  5.693
3.0911285714285714  5.175
16.055600000000002  7.082
-2.693107142857143  2.705
-2.8631  1.389
-3.1090785714285714  3.754
4.205785714285714  12.255
-2.460642857142857  3.342
5.742235714285714  8.944
14.405628571428572  9.946
4.682042857142857  6.538
6.779492857142857  11.272
8.018235714285716  6.914
2.363242857142857  7.581
-0.4443714285714286  5.04
12.980607142857144  6.057
8.219414285714286  6.355
-2.0098857142857143  4.956
3.077714285714286  2.997
15.725657142857143  11.547
5.939778571428572  8.621
6.243564285714286  15.368
-1.3136785714285715  2.822
-0.44875000000000004  5.616
9.569357142857143  7.566
-3.0144142857142855  0.845
-1.4145642857142857  2.455
0.8189214285714286  5.794
-1.2417857142857143  4.809
6.72935  5.212
4.286892857142857  12.145
18.13335  8.507
10.98045  6.582
1.2009999999999998  4.606
1.651007142857143  2.98
13.822914285714287  7.393
8.914657142857143  11.194
5.450528571428571  6.272
-1.72825  4.454
10.22727857142857  9.291
1.2039714285714287  4.365
-2.346292857142857  4.169
-2.9863285714285714  2.692
4.190164285714286  8.308
-1.1926642857142857  5.305
2.425164285714286  4.586
12.88587857142857  7.137
-1.7895  4.91
9.707035714285714  7.589
-2.5032642857142857  3.812
8.458521428571428  7.341
-1.4748428571428571  11.372
0.45499285714285714  11.522
13.248978571428571  7.196
7.844921428571428  6.943
-2.6769142857142856  4.827
14.739450000000001  12.804
-2.3936214285714286  3.383
4.3615  5.146
-0.3734  1.999
4.247  8.562
-1.2012285714285713  3.452
7.143014285714286  8.662
-0.3418714285714286  2.034
-2.5612  1.691
4.908892857142857  7.505
8.912957142857143  5.695
-1.3347928571428571  8.092
6.5306500000000005  11.227
5.788685714285715  7.811
0.12805714285714287  4.041
14.347292857142858  10.535
-2.8229642857142854  4.723
9.553671428571429  10.31
-1.1759428571428572  2.671
2.249042857142857  8.885
4.893685714285714  6.588
-2.7811214285714287  1.681
4.881214285714286  11.408
12.035  8.592
6.270328571428571  5.098
-0.8229785714285714  5.837
5.2021  6.331
-2.8524714285714285  4.943
3.573007142857143  7.216
2.3783785714285717  8.864
0.9622857142857143  2.542
-1.1245857142857143  5.156
7.767535714285714  3.713
2.07045  5.178
6.650607142857143  5.504
4.814078571428571  14.019
13.293178571428571  6.601
-2.9941785714285714  3.271
-0.6686071428571428  10.963
7.8486  4.278
3.791514285714286  7.556
4.529785714285714  7.878
-2.782657142857143  6.557
2.1203  5.353
5.245514285714285  4.157
1.9436714285714285  7.783
-1.6610857142857143  2.472
-1.5982928571428572  5.195
-1.4123785714285715  2.795
4.156592857142857  5.245
9.161850000000001  5.94
4.837328571428571  7.206
-0.46703571428571433  5.011
7.503550000000001  5.05
8.42245  4.828
8.971485714285715  8.171
3.7883142857142857  8.251
3.042321428571429  6.344
12.0505  7.98
-0.49080714285714283  7.265
-1.9521142857142857  4.563
4.2279285714285715  9.275
6.887421428571429  8.492
-1.878207142857143  2.461
-0.0842857142857143  2.357
3.8426571428571425  4.452
2.2977857142857143  5.143
6.290321428571429  10.466
16.020314285714285  11.847
0.7366428571428572  4.789
-2.3137785714285712  4.505
11.81245  5.454
0.40945714285714285  10.685
6.763371428571428  14.407
6.250771428571428  11.72
1.159892857142857  12.717
-0.24009285714285714  14.872
1.5409642857142858  3.404
5.555021428571428  9.608
-1.2210785714285715  1.529
1.9011  5.912
-3.0354357142857142  1.703
9.121428571428572  5.834
-2.612014285714286  1.937
4.189978571428571  4.986
0.6187285714285714  4.534
-1.792707142857143  4.071
-1.3285214285714286  2.194
-3.068121428571428  0.863
14.643485714285715  10.434
3.076685714285714  5.68
-1.7411357142857142  4.545
11.566214285714286  9.343
10.634092857142857  8.506
6.346478571428571  6.42
4.8707142857142856  8.585
2.2751  6.051
-0.37101428571428574  4.929
7.492735714285714  6.929
5.108535714285715  5.4
1.527785714285714  9.584
-2.012207142857143  1.608
1.9139428571428572  4.059
-2.5251571428571427  4.481
-0.22813571428571428  6.007
7.252035714285714  5.864
0.5904428571428572  4.577
-0.6557785714285714  3.572
9.173742857142857  6.661
-1.5318  5.038
-2.8984714285714284  4.509
2.5938857142857144  12.167
1.70705  6.571
-3.1295428571428574  3.515
-0.5806928571428571  6.804
-2.98625  2.027
0.7677785714285714  2.578
7.845292857142856  8.412
-0.9116857142857142  4.906
6.209842857142857  7.209
-2.726557142857143  2.667
-1.6629642857142857  4.548
8.388121428571429  12.583
4.115392857142857  2.763
-2.449192857142857  5.651
-1.0803285714285715  4.844
0.30495  6.129
4.893857142857143  10.215
2.784264285714286  3.446
-0.1936642857142857  3.82
4.131564285714286  5.036
3.2970214285714285  3.84
3.476264285714286  6.11
6.5062999999999995  7.313
1.3708857142857143  3.176
-2.5643214285714286  4.723
2.746107142857143  11.541
-1.9924214285714288  3.896
-0.33255  6.277
9.1799  6.253
0.3541714285714286  2.803
3.160007142857143  7.78
0.5560642857142858  10.533
1.0381857142857143  13.168
0.3335142857142857  2.355
0.08269285714285714  7.312
6.758442857142858  11.291
-0.9864857142857143  3.452
-1.75935  4.04
1.3575857142857144  5.176
-0.6473785714285714  9.092
-1.2616  4.802
-2.915142857142857  2.143
-0.059435714285714286  4.03
-1.9844071428571428  2.828
-1.44175  1.701
2.48875  6.47
-2.9044142857142856  7.038
4.104121428571428  6.811
2.839671428571428  2.94
7.072864285714286  5.689
-0.5037428571428572  3.037
3.676078571428571  3.856
-2.9611285714285716  2.039
9.512957142857143  5.696
-2.243314285714286  1.927
3.9279999999999995  5.532
11.360514285714286  7.601
18.17212142857143  10.718
4.440428571428571  10.713
6.337128571428571  5.897
-2.1356214285714286  13.82
2.0905142857142858  5.232
-1.1295642857142858  5.43
5.208950000000001  5.807
1.9829571428571426  10.458
0.5755071428571429  9.89
-1.3769071428571429  2.014
8.970407142857143  10.38
2.2283785714285713  7.392
9.012064285714287  6.714
3.813028571428571  5.955
0.8341785714285714  8.464
6.3120714285714286  6.048
9.392907142857144  6.368
2.9057285714285714  10.613
-1.1562642857142857  2.159
-1.1999  2.305
4.904835714285714  6.693
2.0536142857142856  4.598
-2.562192857142857  2.602
3.7913357142857147  5.121
8.657664285714286  9.248
1.9927857142857144  3.279
-1.6967428571428573  3.772
1.2467785714285715  4.589
6.613914285714285  7.253
-0.3345571428571429  5.195
1.9192214285714284  3.307
-2.7276857142857143  0.89
0.6469642857142858  5.665
2.0268714285714284  10.068
1.8432642857142858  4.333
4.842085714285715  7.338
-2.406057142857143  2.454
-3.0970714285714283  4.512
0.6358714285714286  7.149
-2.7042357142857143  2.873
13.773214285714285  8.674
5.483042857142857  5.294
2.2576071428571427  5.907
0.9052071428571429  3.618
3.796271428571428  4.884
5.759107142857142  11.148
11.53605  12.546
5.604821428571428  3.416
-1.219142857142857  2.779
-0.5865714285714286  4.453
15.007900000000001  12.197
1.610607142857143  9.101
7.263385714285715  10.911
0.6058785714285714  4.288
-2.0724785714285714  1.333
1.6711214285714284  4.986
0.04216428571428571  3.65
13.802207142857142  7.145
-1.284357142857143  2.228
-1.572457142857143  4.558
-1.51185  1.634
-0.41057857142857146  8.697
1.72825  2.263
1.51805  4.069
10.973007142857142  7.77
-0.9074071428571429  4.587
-1.4666214285714285  3.397
-2.939071428571429  5.503
-1.4225999999999999  2.401
0.9867428571428571  5.847
-0.9500142857142858  4.12
34.82085  9.036
-2.622785714285714  1.537
5.692542857142858  7.781
6.153764285714286  8.195
-2.4896214285714287  4.124
-0.78745  2.259
-2.364257142857143  7.183
-0.7460571428571429  12.081
0.9572785714285714  1.95
-1.0480357142857142  4.913
16.78797857142857  8.115
1.8025785714285714  7.17
6.693714285714286  4.903
-3.0652928571428575  3.927
-0.25203571428571425  3.322
3.749392857142857  10.571
-1.8387357142857144  2.93
5.764378571428572  5.937
-1.3237857142857143  6.27
-1.7704142857142857  3.533
6.0788714285714285  4.591
2.694392857142857  6.665
2.8078  6.065
-0.42519999999999997  2.284
-3.0118142857142858  1.514
-0.7583214285714286  3.656
10.558335714285713  11.913
-1.3976499999999998  1.461
-0.39180714285714285  8.8
-3.039685714285714  4.637
3.8731571428571425  7.482
9.553307142857143  11.283
-2.8446785714285716  2.994
-0.9967714285714285  2.243
1.7085642857142858  6.432
-2.864042857142857  2.704
13.306385714285714  6.015
2.227464285714286  3.355
8.230964285714286  6.976
5.217  10.936
4.734307142857143  4.742
6.561928571428571  4.292
-1.2520285714285713  5.51
6.7302  6.52
0.28200714285714285  13.348
-2.6474285714285712  3.404
-1.8833071428571428  1.666
1.7217142857142858  3.993
3.8903214285714283  7.943
0.03945714285714286  8.542
7.9994  5.847
10.070185714285714  4.829
3.310635714285714  5.743
-2.856792857142857  4.588
6.267507142857143  9.041
-0.034114285714285715  9.332
-2.550357142857143  4.565
-1.1121928571428572  3.516
6.708892857142857  9.951
5.301071428571428  8.325
0.2970285714285715  6.723
-2.5862714285714286  2.773
-2.891092857142857  1.405
8.46935  7.209
21.292492857142857  8.231
2.801692857142857  5.317
1.3831214285714286  4.36
1.0361642857142856  5.607
-2.3306714285714283  14.471
11.302457142857143  7.001
6.894692857142857  5.119
1.9526857142857141  2.828
3.2046714285714284  4.021
9.7645  11.261
5.612571428571428  8.674
0.07563571428571429  7.6
-2.227864285714286  1.905
7.149614285714286  7.499
9.600428571428571  4.021
2.554535714285714  6.563
3.83375  4.81
4.188121428571429  6.776
7.101521428571428  10.16
-1.0945642857142857  2.424
0.5804285714285715  8.913
2.708642857142857  7.588
-1.2979571428571428  3.871
-2.4423142857142857  3.215
-2.3861642857142855  4.213
-2.838192857142857  1.408
0.08755  2.626
-1.3380571428571428  3.047
6.505092857142857  7.828
-0.4273142857142857  2.894
-2.8915  4.502
1.9174642857142856  3.918
6.716928571428571  5.959
-0.4714285714285714  9.659
-3.0139142857142858  3.992
0.9579642857142858  2.758
1.843357142857143  4.845
2.069157142857143  3.852
13.818378571428573  14.282
-2.0959499999999998  5.303
11.189835714285714  6.814
-1.2976571428571428  6.912
1.3131  7.15
12.638271428571429  10.124
2.3275928571428572  3.253
5.898371428571429  5.079
1.6351499999999999  2.554
1.9609285714285711  10.718
-2.109742857142857  3.211
10.845935714285714  4.047
-1.7117857142857142  1.582
-2.6177285714285716  6.571
-1.466392857142857  3.406
12.717714285714285  7.657
-0.8853142857142857  4.464
1.1757785714285716  9.885
1.6447357142857144  7.678
8.749192857142857  4.707
-2.9745214285714283  2.201
1.9483071428571428  7.249
-2.105857142857143  2.65
-2.2796  7.232
6.681814285714285  10.668
-1.9126  1.865
-2.062935714285714  4.868
9.855835714285714  6.049
1.7107785714285713  8.188
13.349971428571429  8.324
-1.5333285714285714  5.403
3.5699214285714285  9.792
-3.0004  3.572
-1.56925  2.912
1.0381142857142858  4.966
4.159792857142857  5.118
-1.0422  2.308
-2.8439642857142857  1.168
-2.8519785714285715  4.839
-2.3667214285714286  5.637
2.7821571428571428  4.288
16.124478571428572  11.495
-0.9998500000000001  3.04
3.1837857142857144  5.048
0.83495  2.561
-2.5464714285714285  4.4
-0.5591928571428572  5.265
6.44125  8.479
12.954778571428571  12.663
3.258842857142857  11.827
6.650828571428572  10.393
-0.4709142857142857  1.765
1.360307142857143  5.046
-2.673392857142857  1.295
5.064635714285714  5.413
-0.9762571428571428  3.872
5.4445571428571435  4.716
-0.8888071428571429  1.764
1.3806  2.871
2.3957214285714286  7.183
7.152614285714286  7.826
1.2590785714285713  4.686
5.1706  4.188
5.022657142857143  5.686
4.106085714285714  7.02
-3.109192857142857  4.529
-1.6593  3.411
-1.6947  5.543
-0.5483642857142857  11.079
7.373  5.005
7.2462928571428575  13.263
2.4240357142857145  4.639
8.10785  10.897
1.6837714285714287  7.101
-1.2618642857142857  4.944
4.131842857142857  6.799
6.062057142857142  8.086
-1.4822214285714286  5.584
3.926078571428571  5.607
1.2916857142857143  8.437
0.5733214285714285  3.439
-2.0988571428571428  2.845
-1.20675  4.184
8.057885714285714  6.059
-1.8353642857142858  6.273
-2.0395357142857145  1.791
5.689328571428571  4.576
-2.4228642857142857  3.693
-0.33812857142857144  4.356
-2.3068642857142856  4.081
4.781421428571429  3.923
-2.8236642857142855  2.798
1.6200785714285715  9.655
-2.8395357142857143  2.512
-1.7835142857142858  4.727
-1.5500857142857143  4.883
0.47267142857142863  5.429
3.532728571428571  4.278
-2.7704928571428575  1.236
4.012142857142858  15.367
-2.556314285714286  4.404
6.069228571428572  6.126
8.192278571428572  11.4
4.907357142857142  4.435
7.374364285714286  9.523
5.693257142857143  8.011
-3.1601714285714286  0.988
6.936514285714286  7.447
-2.3988285714285715  3.411
4.146957142857143  4.707
6.59835  14.134
0.09591428571428572  5.97
2.760664285714286  2.886
-0.82155  4.594
6.093085714285714  4.973
-2.9608071428571425  2.244
6.684085714285715  7.85
9.542221428571429  5.818
2.7852  2.687
4.173128571428572  6.6
5.5003  8.653
4.595292857142857  4.935
-1.8622499999999997  5.839
7.879807142857143  4.822
-1.7581642857142856  1.256
5.889478571428572  11.311
4.956664285714286  8.447
-2.3030357142857145  3.497
3.742242857142857  8.903
-2.68655  3.462
18.40775714285714  6.761
13.520978571428572  10.481
-0.025442857142857142  5.402
-2.3564357142857144  1.25
0.8264285714285714  6.49
-0.6504857142857142  3.081
6.3213928571428575  7.495
6.947557142857143  12.174
0.9421285714285714  7.884
0.9189214285714286  4.578
3.546435714285714  4.172
-0.928342857142857  12.274
1.9051500000000001  5.606
8.651207142857144  8.976
10.184971428571428  12.287
2.8587285714285713  4.455
10.66265  12.008
-1.3642571428571428  5.307
0.41635  5.218
2.3253714285714286  8.52
5.113528571428572  6.077
-2.8412214285714286  12.663
-0.6587571428571428  13.611
6.4363214285714285  7.135
4.118742857142857  5.494
22.636971428571428  10.34
0.24218571428571428  4.13
11.3402  7.662
9.147371428571429  6.807
7.140557142857143  8.669
16.630621428571427  8.584
0.26093571428571427  13.118
10.477164285714286  4.569
12.3314  11.861
-1.9533428571428573  2.7
5.240321428571429  7.247
2.1122071428571427  10.991
10.385399999999999  10.841
-0.5852428571428572  2.286
-0.29769999999999996  12.998
1.3641142857142856  6.936
-0.9408785714285716  2.01
-2.03235  3.952
-2.6935  2.333
1.55525  3.055
4.038557142857143  3.177
-2.3806142857142856  4.164
-2.853935714285714  5.751
3.1943571428571427  4.415
0.005007142857142857  4.022
-1.660807142857143  2.747
-1.901892857142857  1.252
0.6664928571428571  3.669
-2.7458428571428573  4.564
0.8775571428571429  3.145
-2.4947785714285713  2.737
1.0331  4.023
3.5240785714285714  9.121
1.2529285714285714  4.414
-1.9747714285714286  1.447
9.575914285714285  4.189
-2.700342857142857  1.024
5.475292857142858  7.466
2.5107857142857144  5.071
-0.9781428571428571  5.159
-2.83185  4.82
1.5285857142857144  2.825
-2.582014285714286  3.59
0.6786  7.927
11.616971428571429  10.487
7.270464285714286  8.556
-1.3836714285714287  2.343
-2.9200714285714287  4.993
-2.9265499999999998  1.157
0.8252571428571429  6.478
-2.319235714285714  2.556
-2.120592857142857  3.633
3.504242857142857  2.939
6.079571428571429  8.66
4.519728571428571  6.912
-1.9207857142857145  5.184
-1.8406142857142855  4.049
12.294957142857143  9.228
6.6856857142857145  5.08
-0.3066642857142857  5.367
-2.5774714285714286  3.106
-1.2324857142857144  6.187
9.939535714285714  10.695
9.074564285714287  8.131
-2.8638500000000002  1.058
4.2261  5.36
4.384371428571429  4.355
0.9428357142857143  5.469
-1.5027357142857143  3.276
8.994414285714287  10.265
0.6189642857142857  5.539
0.7796285714285714  3.627
10.119557142857143  5.615
-2.86045  5.92
-2.96705  2.75
6.311278571428571  8.853
-1.577457142857143  5.316
6.51215  5.434
-2.240407142857143  2.233
-1.0438857142857143  3.673
7.833907142857143  5.819
6.739407142857143  10.87
7.5185571428571425  7.565
10.160814285714284  6.746
-1.2055928571428571  2.171
4.493578571428571  4.755
0.41333571428571425  5.045
10.365242857142857  9.692
-1.4885285714285714  5.988
0.7658428571428572  2.686
-2.1474571428571427  2.491
3.3417142857142856  4.644
0.68965  5.209
-2.65825  4.814
12.082835714285714  8.502
19.968914285714288  12.373
7.272507142857142  5.87
1.3272142857142857  4.938
-0.7185285714285714  3.59
6.247199999999999  9.098
6.9198  4.705
-0.412  4.149
-2.882564285714286  4.506
-1.0525642857142858  2.953
-2.3283428571428573  6.108
6.75375  11.134
13.320335714285713  11.271
18.14362142857143  14.084
5.827135714285714  7.933
8.489507142857143  10.941
0.3902285714285714  3.05
6.7273571428571435  9.857
1.7449214285714285  8.181
4.101178571428571  3.824
4.993128571428572  6.99
-0.24145714285714287  7.885
-2.2579357142857144  4.445
-2.3220714285714283  2.582
8.502407142857143  3.407
-2.7672000000000003  4.887
-2.8665214285714287  4.618
-0.18243571428571428  3.903
11.04105  5.982
5.397664285714286  9.862
8.168642857142856  8.012
6.386171428571428  5.518
-2.757492857142857  3.735
-0.16684285714285715  5.418
1.9557214285714284  5.206
6.641092857142858  14.038
2.7268214285714287  7.461
-3.0495285714285716  2.017
-0.33139285714285716  2.445
-2.85165  4.402
19.541557142857144  11.057
2.6939928571428573  12.0
17.567642857142857  9.902
-0.6517428571428572  5.157
2.026814285714286  4.456
-2.707314285714286  6.664
7.78325  9.317
7.412942857142856  6.754
16.544857142857143  8.286
9.677607142857143  11.514
6.510050000000001  5.026
1.6900714285714287  2.695
3.3487  7.539
3.7041714285714282  6.827
-2.614442857142857  1.24
9.019757142857143  7.593
-2.9698142857142855  1.08
0.5632785714285714  6.009
7.915464285714285  11.407
0.19250714285714285  2.966
3.1253499999999996  3.667
1.9294785714285716  8.61
1.6963785714285713  3.447
-1.7262714285714285  4.623
6.5414  8.933
-1.8786999999999998  4.677
1.0979571428571429  1.854
0.7695214285714286  2.081
-2.541792857142857  4.534
5.371271428571428  8.395
8.994200000000001  7.16
-1.7152285714285715  5.336
4.862457142857143  9.707
-1.5925785714285716  1.631
-2.5675928571428575  4.826
5.700285714285714  7.635
0.6736285714285715  5.692
2.4324071428571425  6.732
-0.8951214285714285  4.612
6.250992857142857  6.398
-0.2614214285714285  2.394
-0.07786428571428572  4.244
5.892507142857143  7.59
5.990771428571429  13.592
4.944907142857143  3.648
-0.9242142857142857  3.323
-2.8531  2.675
4.2921571428571434  8.833
2.9815214285714284  7.364
1.9186357142857142  7.439
0.03188571428571429  10.536
4.8950571428571426  4.454
-1.7426642857142858  12.902
-2.9440857142857144  1.714
5.8574785714285715  7.537
2.4927714285714284  6.33
4.782828571428571  5.45
5.062857142857142  8.618
7.976935714285714  4.032
0.7035714285714286  3.619
5.028  6.064
7.098378571428571  8.177
10.547564285714287  13.979
3.1122857142857145  3.771
4.88415  6.809
20.107178571428573  10.127
4.301371428571429  8.933
6.265514285714286  7.752
10.838814285714285  9.431
-2.8002214285714286  5.083
-2.8079428571428573  2.096
7.541935714285715  7.133
-0.7324999999999999  2.053
-1.5267  1.422
-1.2157071428571429  2.208
5.249578571428572  4.164
6.403278571428571  5.94
3.04565  3.334
4.652807142857143  8.252
-2.1235500000000003  1.592
-3.042214285714286  2.162
5.614828571428571  10.173
1.9499  2.729
7.5437642857142855  7.467
-0.5850142857142857  3.093
6.208678571428572  8.887
16.059985714285716  10.732
6.616121428571428  4.916
2.9773285714285715  9.913
4.045764285714286  5.722
0.33302857142857145  15.179
-1.4577785714285714  1.542
3.1704142857142856  3.079
-2.6309785714285714  4.479
3.169914285714286  3.358
15.388078571428572  7.299
0.8299571428571428  4.218
0.8505928571428572  14.086
3.5903  3.465
10.614171428571428  9.265
6.491364285714286  9.869
13.888971428571429  4.037
0.08847142857142856  2.043
-1.0158642857142857  3.624
2.386592857142857  4.617
-0.5370071428571428  4.704
-0.49125714285714284  7.123
0.6458142857142857  4.44
8.590835714285715  5.467
3.426842857142857  8.234
17.09075  7.251
-1.0313714285714286  4.707
-0.019421428571428572  4.23
-1.8212642857142858  2.65
-1.9788214285714287  6.128
2.8653142857142857  13.143
-2.5258000000000003  13.936
6.632557142857142  9.563
9.722714285714286  8.18
3.2016714285714283  12.28
-0.02435  14.364
-2.37935  3.022
5.8504000000000005  5.454
-2.8129142857142857  4.574
1.1573499999999999  11.536
-3.2677642857142857  0.623
8.90557857142857  11.819
2.025457142857143  8.14
11.7228  9.73
-0.4458357142857143  3.436
1.5415142857142858  5.056
-2.7147714285714284  4.806
4.790850000000001  10.626
1.7564857142857142  3.658
-1.7088785714285715  12.504
-2.7453285714285713  2.11
7.087978571428572  8.802
0.08437142857142857  11.151
-2.1354  4.697
-1.2921642857142857  2.971
9.152685714285715  7.582
-2.9782142857142855  1.657
-0.8025714285714286  3.595
1.7890214285714285  3.719
7.131692857142857  4.053
10.238457142857143  11.801
6.7267214285714285  6.362
-0.03032857142857143  4.877
-2.4503642857142856  2.514
-2.62805  2.83
12.571042857142857  13.653
0.09493571428571429  3.606
3.668385714285714  3.911
1.450792857142857  7.679
-2.477314285714286  2.409
9.099542857142856  5.559
-3.0519357142857144  2.91
-0.6051785714285713  4.487
-0.17744285714285712  3.042
4.687592857142858  7.887
2.4363571428571427  3.247
-0.8679714285714286  4.668
6.220757142857143  5.303
-2.9086714285714286  11.308
8.496614285714287  10.608
-2.9266  1.877
3.5959785714285717  4.315
-1.6823  7.535
4.6375714285714285  8.916
-1.8419785714285715  4.738
-0.6591642857142858  3.803
0.1643357142857143  3.265
3.7063071428571432  6.576
5.656078571428571  9.519
8.339985714285714  6.404
-1.1295285714285714  5.07
-1.5065714285714285  4.911
1.4506714285714286  4.228
-1.4646714285714286  7.09
0.9268214285714286  2.137
-0.7091357142857143  7.141
3.9925214285714286  4.404
0.47362857142857145  5.719
-2.172914285714286  1.815
-2.488007142857143  3.565
-0.49237142857142857  5.017
-0.09674285714285714  6.932
12.588392857142857  9.857
0.6057071428571429  5.151
1.97905  7.173
11.46205  9.999
-1.1169357142857144  2.711
-3.0269785714285713  4.657
-3.0112785714285715  4.832
7.2465785714285715  5.859
-1.1774857142857145  2.557
6.013114285714286  9.413
7.655428571428572  6.113
2.2139714285714285  7.635
13.386678571428572  12.801
2.2085857142857144  3.298
-0.10339285714285713  4.221
2.3963357142857142  3.901
10.923457142857144  7.834
8.052035714285715  7.989
-2.083142857142857  3.341
0.7464714285714286  11.147
7.1726857142857146  9.297
-0.28309285714285715  2.538
5.811857142857143  5.449
1.5798285714285714  9.889
12.384821428571428  8.443
-2.9280785714285713  4.834
6.748514285714286  6.489
-0.7052928571428572  2.684
6.440164285714286  11.216
-1.2880642857142857  2.906
-2.4201214285714285  4.508
11.929135714285714  7.92
-2.4156  1.792
-1.7713571428571429  4.675
-0.23537857142857144  3.108
-2.78715  1.967
0.4539642857142857  2.196
-1.353892857142857  3.497
0.9036714285714286  14.147
8.880985714285714  9.143
4.8445285714285715  4.641
-0.9853714285714286  1.497
8.129114285714286  8.948
-2.932271428571428  2.601
-0.7542  2.773
-0.5144428571428572  2.984
2.327385714285714  6.402
7.6490285714285715  8.932
-3.0741214285714284  3.248
1.6347285714285713  5.298
1.5423357142857141  4.883
14.744214285714285  11.588
6.362457142857143  12.434
8.850178571428572  6.991
-2.613442857142857  4.389
-2.277671428571429  3.947
-0.5740714285714286  12.743
8.792535714285714  7.318
5.78905  4.651
-2.3090214285714286  5.759
8.260142857142858  11.013
-0.3770142857142857  4.491
10.637164285714286  5.689
-1.6314071428571428  1.334
-1.6662928571428572  2.996
3.7003714285714286  7.895
-0.07340714285714285  3.884
6.5823285714285715  6.686
-0.3992642857142857  13.542
10.679214285714286  5.957
-1.6277785714285715  4.591
6.0847428571428575  7.717
7.890371428571429  9.522
-1.9569142857142858  2.356
-2.9869285714285714  3.053
-0.6024142857142857  4.71
5.222335714285714  4.594
-2.47545  4.248
4.311342857142857  8.164
-0.8916142857142857  5.376
-2.6765142857142856  6.628
6.560935714285714  4.769
-0.4680571428571429  4.831
4.475257142857142  3.194
5.328821428571429  8.807
3.5388928571428573  4.869
-2.52485  2.317
4.0132642857142855  15.158
11.75835  5.618
-1.4329142857142858  3.972
-0.4463571428571429  5.057
-2.5408  5.93
-2.784135714285714  1.733
-1.3560642857142857  2.418
2.9317142857142855  2.647
4.02805  9.943
10.502464285714286  5.624
-2.9405214285714285  0.839
6.600957142857143  12.667
-2.1146  4.852
-2.4065000000000003  6.887
1.0905714285714285  3.557
-2.635542857142857  4.841
2.4268214285714285  6.011
7.565078571428572  4.528
2.8133857142857144  10.222
9.42835  6.941
6.387357142857143  8.884
7.567028571428572  5.888
0.5607357142857143  7.223
2.836242857142857  2.646
8.184885714285715  6.646
-2.5655  6.927
2.8181  3.266
3.718078571428571  7.725
-1.6156142857142857  4.237
-1.1858428571428572  4.811
-2.2435785714285714  1.53
-2.4724642857142856  4.367
0.06292142857142857  4.099
3.40245  9.679
-2.3196785714285713  0.992
0.8747357142857143  2.658
-2.543135714285714  4.796
4.284585714285714  9.486
-1.06  2.761
13.314814285714286  10.466
8.513264285714286  5.151
-2.0680785714285714  1.345
-2.9215571428571425  4.664
1.0055285714285713  7.758
-2.5825714285714287  4.289
5.251907142857143  8.597
0.19825714285714285  3.473
-0.4381714285714286  4.859
-2.6988214285714283  4.664
0.17204285714285714  3.351
4.0064714285714285  7.293
3.843164285714286  5.278
-1.4340142857142857  2.502
-1.7001571428571427  4.375
5.985842857142857  11.084
0.8088  2.932
7.5540214285714296  3.831
4.111042857142857  3.39
-0.6562142857142857  1.589
9.42752142857143  5.978
16.194271428571426  14.225
5.459607142857143  10.403
-2.7053642857142854  2.19
-2.711407142857143  1.137
8.926592857142857  9.635
-2.322792857142857  12.706
5.36875  5.183
-0.8934785714285715  2.378
-2.598007142857143  1.533
2.270842857142857  3.866
8.167978571428572  9.816
-1.5362071428571429  4.756
17.47555714285714  11.415
-2.8031928571428573  4.716
15.702692857142857  12.186
2.1633714285714287  3.223
-1.8069285714285714  2.407
-1.3034428571428571  2.882
3.4764000000000004  3.852
4.834678571428571  5.362
1.8284714285714285  3.036
10.104021428571428  10.64
-0.7869214285714285  3.963
2.652657142857143  6.309
3.606057142857143  4.792
16.37112857142857  6.973
4.818864285714286  7.43
20.95790714285714  9.957
3.7173357142857144  4.09
5.41795  4.59
-1.1468357142857142  2.136
-0.9565857142857143  3.069
1.137857142857143  6.959
6.947378571428572  6.429
-1.7604642857142858  2.588
-2.2396214285714287  1.252
-1.6711571428571428  15.003
-1.6424  5.13
15.825592857142858  6.074
4.714121428571429  12.2
-1.1132785714285716  4.112
6.067842857142858  9.371
3.947964285714286  3.092
8.91607857142857  9.148
6.415914285714285  6.899
3.547614285714286  4.012
3.589785714285714  11.41
3.7657857142857147  6.415
12.557164285714284  9.771
12.424150000000001  7.656
4.775278571428571  8.214
10.618778571428571  6.5
3.402007142857143  5.333
-1.8389357142857143  2.814
6.939728571428572  7.103
-1.8594214285714288  2.295
8.017278571428571  5.125
3.0388214285714286  4.841
-0.22854285714285713  2.651
-1.798057142857143  4.513
-1.6098428571428571  2.455
6.257178571428572  7.434
-2.329557142857143  6.896
-1.4544142857142857  7.294
-2.837957142857143  4.652
7.173464285714285  8.631
10.719671428571427  7.2
1.4781071428571428  6.946
3.678914285714286  2.634
-3.2574  2.887
-2.4108  4.242
8.190357142857144  7.636
5.454535714285714  3.913
-1.439692857142857  2.722
8.70935  10.149
7.2340285714285715  13.714
13.253371428571429  8.602
9.11805  6.877
4.848542857142857  3.462
2.7010285714285716  7.78
4.333557142857143  5.085
8.943128571428572  4.989
-0.20756428571428573  2.767
4.124328571428571  3.925
-2.5306714285714285  3.095
0.031357142857142854  2.907
11.220699999999999  10.72
-3.1740214285714288  4.471
1.6911857142857143  4.97
-0.7100928571428571  6.743
2.9268  5.551
8.367735714285715  10.548
5.200292857142857  9.637
-0.9067071428571428  4.568
-1.1692142857142858  1.683
-1.7461071428571429  1.257
6.606578571428572  7.652
12.232149999999999  6.102
3.437985714285714  7.693
3.2579357142857144  4.801
-3.167792857142857  0.897
8.412307142857143  12.071
-2.790992857142857  2.274
4.80175  6.303
-0.5501071428571429  7.232
5.877785714285714  4.892
-2.01885  7.614
6.754164285714285  11.066
3.155885714285714  7.268
9.442957142857143  5.712
2.7518714285714285  7.703
-2.7874285714285714  3.369
-2.1623071428571428  3.763
19.347535714285716  10.811
4.085642857142857  12.533
1.5487071428571428  5.859
4.243821428571429  5.602
2.6968785714285715  5.819
-2.1952499999999997  4.603
4.193992857142857  15.379
1.2320785714285716  5.13
-2.899957142857143  4.564
-1.4486357142857142  1.906
-2.623285714285714  2.192
-2.9259642857142856  4.665
5.220128571428571  4.086
1.6774714285714285  3.373
2.386307142857143  7.474
16.781378571428572  6.98
3.7596642857142855  7.76
9.672271428571428  10.009
-1.345942857142857  4.697
7.596407142857143  5.064
5.7697714285714286  5.613
0.10335  3.245
4.792678571428572  9.204
-0.42351428571428573  4.24
9.418035714285715  11.695
7.402835714285714  4.261
-2.225014285714286  6.825
8.327278571428572  4.783
-2.2167214285714287  4.866
6.020164285714285  5.983
9.186657142857143  7.902
-0.10516428571428572  4.51
-2.410142857142857  3.452
-1.1245999999999998  1.901
4.704364285714286  4.116
-3.1028214285714286  2.228
6.951614285714285  13.378
-1.728392857142857  3.673
3.4455642857142856  7.048
-0.55795  5.078
3.129514285714286  3.428
-2.72385  6.293
10.028735714285714  7.863
-2.646592857142857  4.994
-2.643035714285714  1.214
-0.9959571428571429  2.037
10.834650000000002  6.178
-2.098785714285714  4.43
10.135200000000001  4.618
4.189114285714286  7.504
-0.1352357142857143  2.69
7.837085714285714  5.621
0.07075  1.716
-2.0008285714285714  2.306
-2.0969142857142855  4.694
2.5211928571428572  8.241
-1.6803214285714285  3.009
2.0879928571428574  10.05
11.829571428571429  7.587
0.6637428571428572  8.863
-2.248  2.336
1.9264142857142856  3.575
0.4864785714285714  8.103
-2.707907142857143  4.692
3.9658500000000005  6.94
-0.42912857142857147  7.068
0.5468928571428572  11.133
-0.24863571428571427  4.23
-0.5091  2.19
5.326264285714286  5.712
14.924835714285713  11.885
-2.8308785714285714  3.034
4.9428785714285715  3.259
0.24000000000000002  4.759
-0.9249071428571428  2.288
-1.4976857142857143  3.044
6.6945571428571435  9.152
10.360621428571429  8.738
0.9735357142857142  2.938
5.994021428571429  9.005
8.976114285714285  11.607
7.107471428571429  8.771
-0.23588571428571428  1.88
9.504057142857143  7.739
4.3873  6.731
1.0073785714285712  6.785
-2.1160214285714285  4.991
-2.0926785714285714  4.773
13.203164285714285  6.744
-0.5025642857142857  6.733
-1.9355285714285713  5.072
-0.8419500000000001  3.044
-0.4277142857142857  2.402
11.9238  8.003
2.990671428571429  8.624
5.272007142857143  5.379
-2.2001357142857145  4.457
-0.1293857142857143  5.976
-0.09779285714285715  6.549
1.0100571428571428  4.367
13.234764285714286  10.21
3.590785714285714  5.207
-2.565271428571428  2.404
-1.857207142857143  4.551
4.514571428571428  4.305
3.512742857142857  2.635
11.513221428571429  7.866
-0.12937857142857143  4.459
-1.2528  4.855
-1.9097357142857143  1.723
6.165221428571428  3.878
4.383092857142858  9.825
15.392542857142859  8.739
4.940571428571428  8.804
-2.0135285714285716  1.542
7.199764285714285  13.299
1.3943857142857143  3.233
-1.4076214285714286  4.099
0.30357142857142855  2.561
10.288207142857143  8.992
2.1864  7.02
-2.0741071428571427  5.541
0.2713285714285714  5.116
10.001614285714286  9.516
3.043607142857143  6.377
3.9303785714285717  3.882
-2.3846785714285716  1.396
-0.32806428571428575  4.134
4.013871428571429  11.751
6.034642857142857  6.708
-1.8256714285714286  3.281
8.251328571428571  7.391
-0.22432857142857143  4.986
5.706835714285714  6.718
9.29657142857143  4.79
-3.008507142857143  4.766
7.284121428571429  7.469
-3.16155  1.728
-2.497007142857143  0.918
3.156135714285714  3.751
4.231021428571428  7.542
-1.977107142857143  1.57
6.807414285714286  2.85
-1.6803714285714286  6.434
2.225642857142857  4.832
1.9801142857142857  7.442
-2.5727857142857142  6.213
-2.2512142857142856  0.956
5.389428571428572  9.943
-2.097492857142857  1.03
-2.4083142857142854  0.588
-0.8583285714285714  4.897
3.9804642857142856  5.659
14.531157142857143  5.716
1.7277214285714286  3.945
6.851964285714286  8.016
2.4808857142857144  4.761
15.404707142857143  9.13
9.736892857142857  6.298
6.607514285714286  11.706
3.2302142857142857  5.354
6.484178571428571  12.364
-1.9232642857142856  5.007
0.05375714285714286  4.889
1.3133928571428573  14.955
14.741042857142858  7.389
-1.4021285714285714  5.658
-3.0154857142857145  2.311
4.843728571428571  9.526
3.8496428571428574  13.607
-3.049442857142857  1.952
2.4339714285714282  8.524
1.0826714285714287  2.717
-1.7757642857142857  12.377
9.109764285714286  9.696
-2.1772  2.891
5.800071428571428  4.992
-1.0709357142857143  5.298
5.08815  3.536
5.881842857142857  9.733
-2.137092857142857  3.021
14.774449999999998  6.82
-0.33986428571428573  4.409
6.94315  6.838
-1.3401214285714285  2.556
8.961507142857144  8.945
1.5274857142857143  5.687
-1.0848642857142856  2.96
-2.3211500000000003  2.932
3.5093071428571427  3.902
-2.782707142857143  5.314
3.4938714285714285  5.264
-0.1709357142857143  5.009
5.345857142857143  7.496
4.074021428571429  7.956
-0.4609857142857143  1.586
-1.3824  1.737
12.840592857142857  10.309
-1.9823785714285715  5.721
-1.9340214285714283  3.057
2.098757142857143  4.381
7.762942857142856  8.063
16.320885714285716  9.142
8.219621428571429  4.871
-1.6422785714285715  3.499
3.9202214285714287  3.287
-2.8502857142857145  4.722
6.896214285714286  6.997
4.922428571428571  11.381
15.652935714285714  13.003
0.3751142857142857  9.95
-0.5602642857142857  15.346
0.3035142857142857  7.169
6.430885714285714  7.904
15.504364285714285  14.771
0.9144  7.972
5.4881142857142855  5.227
3.033385714285714  3.714
-1.99975  3.372
7.4447214285714285  5.485
1.6446714285714286  3.241
-1.887757142857143  4.309
-1.2085142857142859  2.612
-2.07925  4.729
4.808371428571429  4.138
4.915235714285714  4.825
4.030371428571428  7.41
-1.0463714285714285  3.261
0.35824285714285714  1.95
-2.5045  4.316
-0.16699285714285717  5.729
-2.9171285714285715  4.632
2.4501214285714283  6.111
5.076  7.012
6.841078571428572  6.756
5.175528571428571  4.424
4.54045  5.508
3.2810785714285715  3.201
11.602407142857142  5.474
-0.6341357142857142  8.244
-1.7543  1.907
0.18752142857142856  2.316
-1.880057142857143  4.416
2.1004428571428573  6.064
-2.74145  4.628
4.0906714285714285  6.291
-0.7686  1.645
4.087357142857143  7.597
6.901607142857143  4.789
-1.3032785714285715  6.783
1.463142857142857  9.23
8.873971428571428  12.725
-1.1687785714285714  2.342
-2.3727071428571427  3.632
0.8463071428571429  2.05
2.2495285714285718  4.904
2.8182714285714283  4.617
12.641392857142858  11.659
9.937864285714285  4.296
6.645707142857143  5.935
8.16415  4.903
6.616992857142857  7.911
5.630078571428571  3.599
4.220521428571429  4.74
-2.025807142857143  1.025
-0.06535714285714286  2.91
-1.8765642857142857  10.006
-2.059357142857143  3.371
-2.4583  4.425
6.010221428571429  7.537
6.306307142857143  9.211
0.8568357142857143  7.695
8.364657142857142  7.911
3.90155  6.545
1.0202928571428571  9.814
6.781471428571428  11.996
9.77362142857143  5.812
-0.43952857142857144  3.492
-0.5383071428571429  2.398
-1.7415500000000002  12.291
-2.8493785714285713  1.74
7.868278571428571  3.775
1.3295142857142856  6.07
-0.0071285714285714286  2.606
-0.7496785714285714  2.103
-1.1979  4.306
-2.8851142857142857  2.352
12.184507142857143  7.144
-2.5991357142857145  4.24
-0.9087142857142857  9.628
3.2374285714285715  13.408
0.18422142857142856  3.774
-2.908  3.618
5.8823357142857144  7.477
6.868728571428571  5.962
-1.63625  3.56
3.6836785714285716  5.415
6.208164285714286  8.618
9.046192857142858  5.453
1.3842  3.804
0.4942642857142857  7.493
6.4702714285714285  4.312
0.3311  4.463
2.2923857142857145  8.027
3.0801357142857144  7.784
-2.8213142857142857  1.669
13.616064285714286  11.676
-2.565842857142857  5.628
5.164435714285714  8.528
7.783157142857143  5.716
0.9152214285714285  6.899
7.449257142857142  7.232
9.911307142857144  9.392
1.6133428571428572  2.55
13.68915  8.04
4.310492857142857  5.869
-0.8757785714285714  2.484
1.4691  7.823
1.4990214285714285  4.869
4.269864285714285  3.144
8.8254  7.189
-0.9681571428571428  4.699
1.8186499999999999  5.518
7.553692857142858  8.305
-2.9201642857142858  4.708
10.302107142857144  12.709
9.182807142857143  8.63
8.057400000000001  7.574
0.89025  6.995
-1.5447357142857143  3.788
5.045728571428572  8.211
5.218792857142857  11.739
-0.1869  2.378
12.245935714285714  7.695
11.238135714285713  7.891
-2.8849785714285714  3.791
6.486871428571429  6.351
-2.5002642857142856  2.156
2.328757142857143  6.277
-1.3007214285714286  12.41
-1.0376071428571427  5.528
-1.7393785714285714  2.349
9.394528571428571  8.021
-0.9413642857142857  2.4
12.559535714285715  8.815
-0.8706642857142857  13.13
2.82975  5.671
0.8514142857142857  4.488
-2.9700285714285712  3.88
-2.3208285714285712  1.681
-1.5840785714285712  2.924
-1.9222642857142858  5.199
9.61505  4.906
3.347164285714286  5.138
2.8949  4.37
4.740635714285714  3.712
3.792957142857143  9.149
9.310685714285714  9.275
5.023242857142857  6.122
4.785799999999999  8.191
2.074607142857143  4.17
8.440057142857142  14.652
-1.1229785714285716  1.976
-1.9730999999999999  8.621
-1.7564142857142857  2.861
-2.45545  0.913
16.988478571428573  8.428
-1.902942857142857  4.796
17.450478571428572  6.867
-1.9424499999999998  2.922
4.999021428571429  11.125
5.147221428571428  6.602
-0.47356428571428577  1.548
-0.09762857142857143  13.16
1.2995214285714285  5.748
0.13887142857142856  4.833
2.022042857142857  4.936
0.9917428571428571  5.714
-1.7772  5.02
-1.718942857142857  4.64
9.368607142857144  5.894
1.9408357142857142  6.776
-1.8883785714285715  1.693
-1.0539142857142858  2.291
6.965635714285714  7.368
2.4567428571428573  11.586
14.06177857142857  10.568
-2.2870357142857145  4.58
-2.451035714285714  2.27
-1.5441500000000001  4.902
-2.705035714285714  4.504
0.6763428571428571  4.48
2.8462071428571427  3.684
-1.9045642857142857  3.428
-1.848657142857143  6.479
2.329485714285714  4.434
0.015892857142857143  5.156
1.7004000000000001  2.65
14.439707142857143  10.889
-2.904035714285714  4.916
4.80405  9.779
15.747607142857143  10.644
-2.4106785714285714  1.023
-1.6919714285714287  1.438
15.054685714285714  11.416
3.6996285714285713  11.127
13.848792857142856  8.55
-3.0795714285714286  1.319
13.146128571428571  6.49
-2.948842857142857  4.755
7.032114285714286  4.749
10.714457142857142  10.952
4.398707142857143  3.781
7.589421428571429  8.387
-0.4673428571428571  5.116
2.5783285714285715  6.838
-1.1986357142857142  2.963
-2.9867142857142857  3.389
-2.4042357142857145  4.752
-0.6829642857142857  1.737
1.5001642857142856  4.698
-2.625514285714286  2.041
-2.417664285714286  3.38
4.547171428571429  8.071
-2.3133857142857144  2.902
0.2735642857142857  4.595
-2.9965357142857143  1.111
2.3815714285714287  4.06
0.23082857142857144  4.9
-2.9249642857142857  13.466
5.59985  5.783
0.6083642857142858  3.405
-2.6564071428571427  2.093
2.5695785714285715  3.596
6.477992857142857  4.871
15.293764285714285  7.876
2.2486928571428573  4.418
8.412064285714287  8.08
3.2621857142857142  6.387
12.043692857142856  6.686
-2.8267  2.361
2.959292857142857  7.221
-1.491  2.294
6.457928571428572  4.971
2.1875285714285715  13.395
-2.430085714285714  1.806
8.085571428571429  8.487
2.5571785714285715  7.501
-1.890442857142857  3.263
2.570385714285714  7.776
1.4034785714285714  7.131
8.873335714285714  9.254
0.7040571428571428  2.895
-2.8929785714285714  0.761
3.93415  6.318
2.308607142857143  5.531
6.644685714285714  7.596
13.707242857142857  13.653
-2.6641285714285714  2.838
2.369492857142857  5.448
-0.1203642857142857  4.677
-1.1979214285714286  3.591
8.633835714285715  6.959
4.178807142857143  5.259
13.856635714285716  10.62
0.07522142857142858  2.37
6.7092285714285715  9.523
1.1640000000000001  8.648
6.6033  14.049
-2.02965  1.588
-2.4916071428571427  2.227
2.0171928571428572  4.705
-1.8073285714285714  9.562
4.432207142857143  3.164
0.6718357142857143  4.308
3.9733571428571426  3.765
-0.049414285714285716  2.149
0.7554714285714286  4.733
7.573707142857143  11.035
13.904850000000001  8.089
0.055485714285714284  4.928
3.6399857142857144  6.303
-0.4974357142857143  10.872
-2.04055  4.778
-2.167814285714286  1.827
3.1676285714285717  8.048
-2.0169285714285716  3.086
11.177171428571429  11.348
5.762664285714286  3.915
-1.3480857142857143  3.398
-0.9748714285714286  4.582
4.2073  4.632
5.483014285714286  7.031
-2.5699571428571426  1.984
-2.2892714285714284  2.431
6.4196285714285715  7.167
5.961221428571429  10.01
-2.7873428571428573  0.866
7.195585714285714  4.971
5.565021428571428  3.201
0.24396428571428572  5.153
6.942278571428571  6.683
9.233692857142858  3.975
3.5351142857142857  7.08
-0.5336357142857143  10.103
-2.847792857142857  4.745
0.4188642857142857  6.83
5.5873357142857145  6.833
2.5416285714285713  7.955
2.2347714285714284  4.689
-2.1820285714285714  5.365
1.3838857142857144  4.62
9.550607142857142  10.532
-0.032178571428571424  9.508
14.546249999999999  7.111
13.903092857142857  12.926
-0.13415  6.28
10.856557142857142  7.124
0.56665  12.855
5.941157142857143  7.466
0.14424285714285714  2.274
10.18062142857143  7.894
6.004421428571429  6.532
2.5764642857142857  6.292
-3.235114285714286  1.851
7.214842857142857  6.668
1.4823285714285714  6.605
-2.97205  2.34
-1.90365  4.141
10.185942857142857  6.368
6.030321428571429  5.529
4.717792857142857  2.961
3.778892857142857  14.484
2.7969642857142856  11.63
-2.512092857142857  10.741
-0.4322642857142857  4.753
5.109235714285714  5.356
-2.062278571428571  3.842
1.2316571428571428  5.868
0.13604285714285713  11.992
6.2111214285714285  8.5
-2.919542857142857  4.8
10.518021428571428  5.796
-0.6734928571428571  4.522
-2.91635  1.936
5.9399  6.065
0.9333500000000001  15.523
-1.8713142857142855  4.578
2.5167928571428573  3.596
-0.47357142857142853  8.415
