# Supplementary material for: Single-chain dimers from de novo immunoglobulins as robust scaffolds for multiple binding loops
Source: Nat Commun. 2023 Sep 23;14:5939. doi: 10.1038/s41467-023-41717-5 (PMC10517939; doi:10.1038/s41467-023-41717-5)
Supplement: Supplementary file 6 — Source data [file 41467_2023_41717_MOESM6_ESM.zip › SuppFig8_scIgFFi.txt]

-2.8116785714285712  1.741
1.47665  1.856
-2.873357142857143  2.551
6.8323  7.502
4.1100642857142855  7.737
0.09501428571428572  4.877
-2.7305785714285715  2.969
1.9578  4.84
-2.9667785714285713  1.687
-1.4217714285714287  5.703
4.334335714285714  5.702
-2.26865  4.144
4.179085714285715  7.916
-3.0585071428571426  1.095
-0.9425714285714286  2.16
1.5259928571428572  4.106
-2.5730857142857144  2.02
-2.861642857142857  1.792
1.42835  5.473
3.0627999999999997  11.935
5.495092857142857  10.501
2.3605357142857146  3.752
4.285164285714286  5.979
2.1078642857142857  3.06
2.470964285714286  2.612
1.6175  5.887
7.083257142857143  6.524
6.217414285714286  7.492
-0.34273571428571425  3.127
1.9305285714285714  7.827
-2.5954928571428573  2.164
8.361435714285715  7.022
10.0969  9.504
6.699242857142857  4.976
3.535735714285714  13.842
4.589228571428571  3.867
6.5383  7.713
-0.20436428571428572  2.805
11.5123  10.771
9.174542857142857  7.024
6.986871428571429  7.621
15.108978571428572  6.024
19.5124  7.36
15.477764285714287  12.318
12.780007142857142  7.046
10.3615  5.736
14.2996  7.951
17.702514285714283  9.155
-2.783257142857143  5.413
-2.296642857142857  1.021
-2.220607142857143  1.107
-0.44615  2.088
-2.9038285714285714  4.758
2.5672714285714284  2.295
-2.3493642857142856  1.221
1.429242857142857  15.607
1.3561571428571428  1.769
-2.6442714285714284  3.944
7.785328571428571  10.965
2.225742857142857  2.686
-0.7779857142857143  1.68
13.173264285714286  7.612
7.862471428571429  13.588
4.019471428571428  6.725
-0.1853  3.599
-0.28540714285714286  1.809
11.23495  5.273
-1.0541214285714287  6.68
-1.8760214285714283  1.616
-0.17684285714285713  4.345
10.727592857142858  6.446
11.9175  8.953
4.530571428571428  6.839
11.302378571428571  8.442
4.379871428571429  8.219
10.79125  7.014
4.060085714285715  7.269
5.880428571428571  8.818
5.582528571428571  5.264
7.2064071428571435  7.871
-0.1190857142857143  3.831
2.629371428571429  7.616
12.336771428571428  4.652
13.886071428571428  8.859
8.306421428571428  6.948
8.6389  7.701
0.9152785714285715  6.21
0.4651571428571429  2.103
-2.0863571428571426  5.31
14.670964285714286  9.892
0.9454785714285714  5.649
14.755335714285714  8.737
5.3830285714285715  6.395
12.265107142857143  9.043
10.76715  8.672
15.694842857142856  7.868
-3.0558642857142857  4.829
-3.0845285714285713  0.746
-1.530657142857143  3.021
1.5382142857142858  5.389
8.904778571428572  9.396
11.153964285714286  7.855
-1.1003142857142858  2.587
-1.4436  1.409
-1.6464642857142857  4.766
-0.9783071428571428  2.342
7.062971428571429  9.483
-1.5277928571428572  4.385
3.803135714285714  3.16
2.311271428571428  9.768
8.308507142857144  3.409
-2.9558071428571426  1.288
15.40772142857143  7.526
11.360042857142856  4.619
-2.3764142857142856  4.07
1.7385  4.141
0.8433142857142857  11.988
12.018285714285714  14.23
6.012164285714285  6.821
-2.897957142857143  1.192
11.557085714285714  7.828
10.714964285714286  7.546
-1.9957285714285713  4.566
7.446492857142857  3.337
2.403692857142857  3.891
5.4646928571428575  6.394
9.733492857142858  6.009
9.419064285714287  8.051
7.844835714285715  7.115
2.532728571428571  4.48
3.3622357142857147  3.09
0.6986714285714285  4.558
9.04665  6.1
-0.9152857142857141  2.938
2.1822214285714288  2.921
1.1830785714285714  7.916
-0.4712214285714286  4.818
13.260135714285715  10.821
12.500057142857143  6.175
9.608414285714286  9.405
-0.12849999999999998  3.045
0.5719357142857143  3.177
11.54182857142857  7.792
12.227571428571428  9.654
4.653592857142858  7.206
-1.704192857142857  6.085
1.546857142857143  3.916
-1.28005  2.15
-1.670157142857143  4.623
6.667907142857143  13.978
-1.906342857142857  2.214
-0.8290357142857143  5.497
-1.9246571428571428  1.479
-2.3213857142857144  1.312
5.467064285714286  8.683
-2.964035714285714  0.985
6.11275  7.539
4.2232  16.049
2.03665  2.549
-1.6883142857142857  4.136
4.019357142857143  4.985
9.22792142857143  6.03
-1.8838928571428573  3.639
-1.8825357142857144  5.241
5.279478571428571  10.175
4.602614285714286  6.468
2.440757142857143  8.296
9.383792857142858  7.474
-3.0020285714285713  6.025
0.10226428571428571  9.412
-2.181107142857143  3.756
1.151392857142857  2.987
-2.5463857142857145  2.285
5.224571428571429  10.179
15.032757142857141  10.085
6.710157142857143  4.477
-1.5960714285714286  4.961
0.6783071428571428  2.131
15.625071428571431  6.457
1.6917285714285715  3.451
7.110971428571428  5.93
3.7105  8.571
-1.6149857142857145  1.57
1.9769500000000002  8.388
-1.4818357142857141  2.918
10.582007142857142  11.687
13.882407142857144  12.761
11.458135714285714  12.746
13.722171428571428  8.149
8.601392857142857  7.808
14.021842857142857  11.873
1.4488857142857143  6.2
-0.6013000000000001  3.19
6.419421428571429  7.243
5.149728571428572  4.791
7.642335714285713  6.682
-1.72055  4.706
3.218457142857143  3.747
-1.2663714285714285  5.28
13.365735714285714  7.029
3.0929785714285716  7.979
13.369007142857143  7.705
-2.1766428571428573  5.544
6.6698571428571425  7.419
12.837121428571427  7.941
2.9605928571428572  2.62
6.066128571428572  6.454
0.24364999999999998  5.135
8.874885714285714  5.585
11.184835714285715  6.433
1.413007142857143  6.341
17.818592857142857  6.116
1.7260571428571427  4.037
7.704071428571428  5.317
2.6820642857142856  4.143
4.061671428571429  6.184
-3.045257142857143  4.823
-0.25585714285714284  5.409
3.284614285714286  5.155
2.411592857142857  14.551
-1.5250142857142859  3.402
6.6803928571428575  3.365
3.9767214285714285  2.49
7.710535714285713  6.35
-1.8609785714285714  3.309
7.994014285714286  4.911
16.061935714285713  7.722
3.8976928571428573  8.047
-3.103107142857143  1.034
6.530157142857143  7.792
-2.8325  1.063
0.7485857142857143  6.179
-2.654242857142857  6.25
-0.5047857142857143  5.345
-2.9914571428571426  4.752
-0.7121999999999999  4.141
7.299978571428571  5.486
8.987407142857144  6.202
5.581642857142857  7.756
8.701471428571429  4.548
4.1253  3.891
-2.9165285714285716  1.688
-2.4869285714285714  6.271
3.706635714285714  3.163
1.7043  3.469
5.326328571428571  5.418
4.336285714285714  3.076
6.469578571428571  5.86
21.676771428571428  11.486
2.6939928571428573  8.618
12.79975  8.605
1.6189785714285716  6.194
10.712657142857143  7.213
-1.0363214285714286  3.809
18.430878571428572  10.284
0.21626428571428571  4.512
1.2730428571428571  3.863
0.7996642857142857  5.052
16.849164285714284  11.391
-2.9649642857142857  1.985
4.125785714285715  6.271
10.415942857142857  8.242
-2.161057142857143  3.265
4.678714285714285  7.897
-0.4910357142857143  3.244
4.135885714285714  3.847
1.9490142857142858  2.752
-2.3770928571428573  5.078
-2.736607142857143  2.101
6.171742857142857  4.486
-1.2316428571428573  2.574
-2.892807142857143  1.534
6.929250000000001  2.863
-2.2319214285714284  12.619
-1.1128428571428572  4.187
7.145085714285714  5.519
5.454971428571429  10.157
-1.6647785714285714  2.333
2.277492857142857  8.562
10.428678571428572  13.877
3.821871428571429  4.904
10.13995  9.533
5.883964285714286  5.0
-2.09005  4.946
17.815492857142857  13.237
5.435678571428571  6.609
5.347507142857142  4.05
5.788385714285714  8.608
2.1524071428571427  6.434
-2.309085714285714  4.766
-0.37605714285714287  4.76
-1.0777571428571429  4.85
-2.7740857142857145  4.774
-1.6401214285714285  1.652
0.435  1.972
11.027607142857143  6.423
-1.9059428571428572  2.781
-2.4491357142857146  3.846
5.827692857142857  9.887
-2.6019142857142854  6.002
-1.7654857142857143  2.26
5.726942857142857  7.566
-1.7021642857142858  2.383
-2.786692857142857  5.104
2.9698857142857142  6.647
-1.78315  4.416
8.55165  9.305
6.256271428571429  16.047
3.9072000000000005  8.063
-1.9951785714285712  6.404
2.9993  5.49
7.4822500000000005  8.711
2.2945357142857143  3.083
11.783728571428572  4.898
7.129721428571428  7.086
1.8461785714285712  2.33
7.6627214285714285  5.273
-2.04825  4.949
15.482542857142857  9.028
9.67292857142857  12.925
5.389685714285714  4.648
1.6046571428571428  3.46
9.653864285714285  6.2
2.5485214285714286  6.965
8.040335714285714  4.921
-1.8006785714285714  3.662
-2.3347785714285716  3.854
2.9639785714285716  10.799
9.333557142857144  8.552
-2.29545  2.0
-0.22127857142857144  3.883
2.3489142857142857  6.521
8.613578571428572  14.641
-3.1331857142857142  4.617
6.972735714285714  7.702
-2.770292857142857  2.464
-1.073942857142857  6.038
3.2685142857142857  6.35
-1.949207142857143  3.67
5.939621428571429  6.939
1.6500428571428571  6.697
0.09587857142857142  7.299
-0.5833285714285714  11.82
3.5310142857142854  7.484
-2.4502714285714284  1.732
1.51495  3.948
15.07905  13.81
-0.44708571428571425  5.755
6.174071428571429  5.757
3.535071428571429  5.861
-1.9086142857142858  1.766
-2.8311142857142855  4.707
-2.021985714285714  5.963
3.8580285714285716  6.852
0.8000928571428572  2.335
-1.2212214285714287  5.853
1.4284642857142857  4.742
2.663757142857143  5.27
15.328471428571428  13.484
-1.3744  14.516
6.1253714285714285  8.543
-2.776892857142857  2.709
0.21655  6.158
4.2888142857142855  9.094
-2.3447999999999998  14.92
3.9131857142857145  6.049
4.588235714285714  12.514
-3.0318714285714283  1.902
0.26705  9.102
9.192892857142859  7.613
32.89501428571428  12.056
-2.5131785714285715  2.962
7.042321428571428  5.761
1.3570642857142858  13.472
6.890578571428572  7.95
14.089085714285714  10.935
0.8919357142857143  7.644
2.843407142857143  4.399
-2.9418928571428573  4.57
-1.4336357142857143  2.464
-1.7934214285714287  6.577
-2.2056428571428572  1.878
-2.0918214285714285  5.939
4.1851142857142865  8.206
5.521985714285714  5.941
5.003992857142857  2.99
-0.0035642857142857143  3.165
7.276971428571429  10.116
10.997314285714285  10.622
0.8136214285714285  2.138
-2.3193714285714284  5.749
0.7709857142857143  4.563
3.083557142857143  7.768
4.327771428571428  7.32
4.752685714285714  3.761
0.50505  5.515
1.395807142857143  3.603
6.430092857142857  4.891
-1.6610571428571428  2.975
-0.6599285714285714  5.114
-2.918757142857143  1.252
-2.7213642857142855  4.119
-1.3552285714285714  6.882
-1.2604857142857142  4.77
-0.07541428571428571  5.771
6.455035714285715  7.797
11.707771428571428  10.293
4.291292857142857  3.684
5.175478571428571  6.643
8.802364285714285  6.117
10.072592857142856  9.103
8.320242857142858  12.038
9.659885714285714  5.898
-0.0931142857142857  5.737
-0.15922142857142857  2.849
6.591378571428572  3.693
-2.97115  1.421
-0.6998857142857142  3.067
5.7042785714285715  4.684
3.0397928571428574  7.624
-1.7379357142857144  5.446
7.432607142857143  9.063
-2.7868285714285714  4.389
3.9516214285714284  5.784
-1.622407142857143  4.106
5.142892857142857  5.075
1.0958428571428571  3.323
-2.800128571428571  3.622
3.7308142857142856  5.029
1.6273285714285715  10.236
10.625857142857143  13.449
8.722514285714286  4.767
-2.556878571428572  1.591
0.7911  7.066
-0.5928428571428572  13.423
0.8329428571428571  4.184
9.478557142857143  11.306
-2.437921428571429  1.624
-2.3000071428571425  2.584
0.12571428571428572  5.206
7.94345  6.243
0.20507142857142857  3.304
16.33785  9.085
4.475178571428572  7.837
-1.853192857142857  10.264
-0.7234285714285714  4.035
1.87335  3.494
6.825278571428571  5.702
-2.3505857142857143  2.765
1.9401357142857145  13.634
-2.7420071428571426  4.281
-2.63885  5.177
4.012671428571428  12.964
20.092742857142856  13.68
10.392721428571429  12.124
8.125692857142857  8.887
11.22705  10.972
-2.0648  3.563
-1.982257142857143  3.842
2.7379785714285716  13.491
3.6025214285714284  5.2
4.105678571428571  3.348
3.425907142857143  6.125
-3.2147214285714285  0.632
1.75075  9.146
-1.8306642857142859  5.171
3.854657142857143  7.624
-2.619335714285714  1.798
1.3805071428571427  1.998
-2.0756357142857143  6.288
13.983664285714285  7.807
1.803942857142857  5.0
12.411428571428571  8.974
-2.9688071428571425  2.547
6.758235714285714  6.985
15.454214285714286  6.115
-2.0881071428571425  4.288
-3.108157142857143  2.264
7.787078571428571  8.595
0.7773071428571429  1.981
11.381435714285715  9.299
4.044328571428571  6.965
-2.873671428571429  1.712
13.565292857142857  8.03
2.4168214285714287  4.754
6.314278571428572  13.641
-1.3175571428571429  7.268
-2.9910357142857142  1.151
-1.0717142857142856  4.232
13.905757142857142  7.478
5.634242857142857  11.446
-2.275628571428572  3.006
4.559621428571428  9.649
0.6703857142857143  6.342
4.345064285714286  6.277
3.6396142857142855  6.64
4.132714285714286  6.11
1.29375  2.556
6.196471428571428  5.537
-2.1015285714285716  5.08
3.1703071428571428  3.92
0.13482857142857144  5.626
-0.27282142857142855  1.891
-2.9909  1.337
10.525642857142856  12.357
-0.10682857142857143  8.396
2.3897571428571425  9.251
3.2173000000000003  10.583
7.551164285714286  6.573
0.8613285714285714  5.898
-1.3362214285714284  1.405
0.9015571428571428  4.516
10.897857142857143  8.716
2.3299928571428574  6.256
0.09136428571428572  3.484
-2.1567714285714286  4.717
-2.7790857142857144  2.405
1.6404142857142856  2.941
3.6075714285714287  4.154
4.535107142857143  5.565
-2.7625785714285715  1.723
3.34705  2.305
13.1419  12.905
11.90177142857143  7.808
-3.036514285714286  4.855
0.6376214285714286  6.564
6.556707142857142  15.927
-3.13715  0.679
1.5606357142857143  5.373
4.725942857142857  4.883
-1.6877  6.594
-0.2223857142857143  5.192
-0.3312785714285714  4.943
6.8098785714285714  5.39
-0.9667071428571429  4.259
-1.5005714285714287  4.132
14.038114285714286  15.261
9.767842857142858  5.384
0.14008571428571429  2.416
3.322564285714286  5.105
3.905464285714286  6.688
-0.4440071428571429  2.945
1.892  11.443
-1.9133642857142856  1.704
4.130678571428571  6.176
2.699935714285714  7.6
7.61705  6.211
-2.8851  5.603
1.2228714285714286  3.62
5.375935714285714  3.106
5.127764285714285  9.951
-2.603285714285714  5.479
7.249942857142857  4.688
4.721907142857143  8.537
12.308228571428572  13.018
8.7876  10.846
8.287964285714287  4.851
13.595064285714285  9.242
1.522757142857143  7.696
8.318121428571429  5.722
6.443928571428572  11.164
10.772178571428572  9.254
5.442778571428572  6.928
0.3423  4.63
1.3622285714285713  7.459
3.2361285714285715  10.093
1.3680428571428571  5.097
14.594707142857143  7.203
-0.70355  6.349
8.652992857142857  6.641
9.402392857142857  5.711
4.0495785714285715  4.487
2.7843999999999998  2.237
16.48632142857143  10.715
8.96952857142857  7.014
7.642864285714285  7.888
7.099214285714286  4.161
-3.0077928571428574  4.563
13.51485  13.472
-1.8265285714285715  5.11
1.57815  8.548
-2.079207142857143  1.183
1.0546785714285714  9.08
0.8801071428571429  11.655
-2.8221357142857144  2.094
8.020457142857143  9.837
-1.4781857142857142  14.017
-2.7687285714285714  2.652
-2.1435285714285714  3.943
9.000957142857143  5.79
3.1936714285714283  8.98
9.550957142857143  11.579
11.76692857142857  10.66
-2.7510714285714286  1.127
-1.4454642857142859  3.728
-1.461507142857143  6.085
-2.9786214285714285  0.954
-3.043614285714286  2.183
3.7417285714285713  8.474
8.758178571428571  4.354
9.611328571428572  5.162
9.187821428571429  7.399
-2.3713  1.959
5.500471428571429  7.269
10.4359  13.5
1.8310714285714287  2.171
2.499592857142857  4.063
10.564721428571428  9.234
4.471528571428571  2.664
0.21327857142857143  7.248
8.357628571428572  14.113
6.501635714285714  10.344
12.068407142857144  5.985
5.712185714285714  5.475
-1.3504428571428573  1.328
3.993407142857143  6.681
-0.03446428571428572  6.509
6.632535714285714  7.861
5.483642857142858  7.736
8.187635714285713  8.046
-1.4245571428571429  1.253
5.1445  7.05
-0.03353571428571429  5.39
-2.022035714285714  7.99
-1.8097214285714285  5.206
9.645742857142857  5.725
16.704785714285716  9.95
3.2895285714285714  7.508
13.889935714285713  9.458
13.7017  7.222
4.767135714285715  5.998
7.610828571428572  7.462
8.500242857142858  3.657
7.052828571428571  5.721
3.1907071428571427  7.23
3.40115  4.524
2.2805642857142856  5.834
11.929407142857142  11.428
7.929028571428572  8.932
6.316221428571429  3.231
2.7685  3.002
2.9779  6.085
-3.027085714285714  1.285
7.025814285714286  12.528
0.4975214285714286  4.031
5.1735999999999995  4.61
12.677864285714286  13.78
8.554271428571429  5.363
10.408564285714286  5.934
-2.2849285714285714  3.756
5.012385714285714  7.503
1.1754  10.073
6.809857142857143  4.039
-0.4530785714285714  2.715
3.8817  2.43
6.254485714285715  11.045
4.611571428571429  12.703
6.0156857142857145  4.686
1.4262000000000001  6.46
10.294135714285716  7.929
4.536942857142857  6.7
-2.1763214285714287  2.178
-1.5349428571428572  3.194
6.595121428571429  6.311
-1.2476357142857144  5.274
6.715278571428572  7.474
8.907250000000001  4.908
3.7979214285714282  4.179
10.933985714285715  7.844
-2.6291357142857144  5.366
-1.6244  4.144
0.019735714285714284  6.29
-1.388407142857143  2.221
10.404714285714286  8.025
-3.0779785714285715  4.934
0.3762285714285714  4.628
10.142542857142857  5.98
4.696035714285714  8.362
-2.9880642857142856  1.167
3.1398214285714285  4.035
-0.3958642857142857  1.973
13.626521428571428  8.874
0.6248928571428571  2.822
8.069892857142857  6.697
7.594392857142856  13.93
2.4699285714285715  7.481
5.0211500000000004  7.555
8.152578571428572  6.502
0.1289142857142857  5.856
4.998628571428571  5.535
7.657128571428572  7.784
-2.4718357142857146  5.394
4.8644  9.753
6.0229357142857145  4.508
0.42050714285714286  2.636
0.5087214285714285  2.316
7.3455571428571425  5.941
-1.3728571428571428  4.143
-0.8173071428571429  2.484
-0.2159357142857143  5.848
3.6659142857142855  8.618
7.460471428571428  6.694
4.2218  6.783
4.935821428571429  13.918
-3.0433285714285714  2.22
0.07175714285714285  3.634
6.9807  8.233
1.6747928571428572  4.049
10.44375  8.149
7.201728571428571  6.696
-0.28374285714285713  5.187
4.552335714285714  9.652
4.5701214285714284  4.102
5.47205  7.705
-1.2396857142857143  6.092
-1.4391642857142857  3.312
9.66755  4.205
9.665585714285715  10.316
9.495035714285715  4.975
8.056621428571427  8.818
1.0056142857142858  2.371
11.841407142857143  8.735
-0.67805  2.259
0.6556285714285714  16.456
4.458292857142856  5.856
10.084442857142855  6.423
1.9046500000000002  3.225
-1.2893000000000001  4.266
9.61895  8.392
-2.390914285714286  3.833
3.9038785714285713  6.617
-0.72485  3.932
-1.3857642857142858  15.522
-0.446  3.031
4.03705  7.045
6.382792857142857  11.431
4.491421428571428  3.541
9.260985714285715  6.819
15.725050000000001  7.51
0.8217857142857142  2.405
-1.64675  7.862
-2.7703357142857143  2.346
2.984842857142857  4.76
1.85515  7.687
1.217992857142857  5.538
4.757421428571429  6.52
9.611664285714285  8.685
-1.0600999999999998  2.571
7.525585714285715  6.274
-1.8600999999999999  2.457
11.267292857142857  14.032
-2.5875785714285717  5.141
7.850857142857142  8.512
-2.7672857142857143  2.402
-2.4987142857142857  1.301
2.696142857142857  6.599
-1.9033642857142858  4.059
-1.0871214285714286  14.251
8.787685714285715  3.377
-1.5558571428571428  2.079
2.7247785714285713  4.582
-2.961492857142857  2.353
9.417821428571427  12.662
1.826642857142857  6.19
18.097092857142854  10.398
2.3376214285714285  14.316
1.3220428571428573  7.128
4.164835714285714  5.0
5.328371428571429  8.124
3.5859785714285715  13.587
4.594678571428571  5.23
2.70355  2.872
-1.3944999999999999  1.337
0.6830857142857143  3.085
2.0909285714285715  6.509
7.234692857142857  14.382
-1.4839857142857145  3.089
8.74095  11.364
14.577535714285714  7.358
16.652564285714284  11.577
15.906535714285715  9.457
-2.786  5.503
8.955278571428572  8.932
-0.10447857142857143  5.73
2.727107142857143  2.588
-3.0567142857142855  1.01
2.066692857142857  6.512
2.990121428571429  4.91
7.562678571428572  7.251
3.0503714285714287  6.162
1.005757142857143  7.149
-3.0576999999999996  1.756
6.1316500000000005  9.331
7.102635714285714  5.153
-2.694392857142857  1.516
-0.9828499999999999  5.133
14.3844  6.569
-1.5755714285714286  3.148
0.16171428571428573  2.567
-2.811514285714286  3.709
2.789614285714286  6.77
-2.798985714285714  1.32
8.667957142857142  4.632
6.267528571428571  4.698
3.3698214285714285  4.957
10.247335714285715  6.131
7.450435714285714  6.342
4.144871428571429  4.328
11.913621428571428  9.31
7.2021  10.659
10.348835714285714  7.197
23.281357142857143  10.666
9.2897  5.444
4.4704428571428565  6.341
-1.1419357142857143  16.51
5.788785714285714  7.816
3.833285714285714  5.482
2.755407142857143  8.17
-2.5198571428571426  3.293
9.911764285714286  9.735
7.773750000000001  3.578
-0.7735785714285714  1.574
3.7783857142857147  3.95
11.94482142857143  8.954
-0.8741285714285715  5.622
-0.6147571428571429  5.472
16.155057142857142  9.36
7.111121428571429  9.201
6.852392857142857  8.009
-1.4330928571428572  2.102
11.40677142857143  8.211
1.5545071428571429  5.37
8.853585714285714  5.781
-0.5681357142857143  8.161
3.7523714285714287  4.373
7.940307142857143  7.11
3.1073785714285713  14.669
-0.8594142857142857  13.579
5.137385714285714  3.946
-2.5847285714285717  1.719
-0.7362571428571428  7.624
2.0692928571428575  6.936
-0.41396428571428573  1.92
7.6779714285714284  7.389
-1.548892857142857  6.737
-0.72795  6.839
11.371049999999999  7.128
9.718035714285715  13.609
-2.9209285714285715  2.659
-0.8138928571428571  4.197
-2.5029500000000002  1.484
-2.800278571428571  1.134
5.208585714285714  6.27
-1.7674642857142857  1.79
11.087271428571428  10.026
-1.09115  1.51
0.22045  3.912
13.471942857142857  5.397
-2.8406285714285713  0.973
-1.6936285714285715  2.471
3.7465714285714284  13.34
5.114885714285714  5.871
0.8253214285714285  5.96
24.815542857142855  11.212
-3.0373285714285716  1.483
2.9935428571428573  7.816
2.378821428571429  6.983
7.2018571428571425  6.687
1.9604071428571428  8.307
-1.2989714285714284  1.527
-1.5736214285714285  2.019
3.0360714285714288  6.38
-3.047692857142857  1.549
1.7797785714285714  15.665
-0.9990071428571428  5.221
7.811464285714286  7.47
8.015471428571429  10.244
-1.1812857142857143  4.955
10.217785714285714  11.037
2.3420928571428568  4.228
5.688078571428572  4.536
13.622064285714286  11.378
2.5516285714285716  4.255
-1.0967571428571428  5.928
-0.65135  1.352
6.118242857142857  7.472
5.0690928571428575  6.843
5.532971428571429  5.816
12.324742857142857  7.953
1.870742857142857  2.915
10.411185714285715  8.879
-0.5272357142857143  11.81
0.8527857142857143  4.737
0.22833571428571428  11.212
7.0801428571428575  4.83
11.691492857142856  8.195
10.226285714285714  6.175
2.973785714285714  7.303
5.311071428571428  7.029
7.381142857142857  10.026
4.7726500000000005  5.993
-2.0878428571428573  4.792
3.0551285714285714  5.153
-0.2868571428571428  5.695
0.9185142857142858  4.123
6.836321428571429  6.505
8.557564285714285  13.994
3.437321428571429  8.914
10.081242857142858  5.703
5.582578571428572  4.36
-1.0761714285714286  3.31
18.31545  9.198
1.6132642857142858  4.03
-2.3557785714285715  3.759
5.5976928571428575  6.953
-3.092214285714286  1.317
7.2659  9.584
10.324785714285715  9.453
-1.8317857142857141  2.552
6.630435714285714  6.76
-1.5157214285714284  13.413
2.8553785714285715  6.058
4.680142857142857  6.751
5.750621428571429  7.272
4.79255  4.436
20.41605714285714  9.077
-1.4739785714285714  2.742
0.7868428571428572  5.485
7.657614285714286  8.503
-2.441871428571429  4.699
9.461685714285714  8.083
10.833657142857144  7.825
2.3522785714285717  8.551
0.2683714285714286  4.686
8.10145  6.485
3.92215  8.105
5.293271428571429  7.712
-0.89305  3.671
7.786385714285714  5.242
15.014178571428573  5.649
4.1544357142857145  13.703
1.5902214285714287  6.656
-2.48525  0.801
0.4837928571428571  3.625
18.19549285714286  9.916
12.015235714285714  15.158
5.670364285714285  5.574
-0.7462142857142857  9.162
0.059  6.613
-0.7329357142857144  6.102
3.0701785714285714  3.188
8.460542857142858  7.446
4.0015214285714285  5.154
-2.217192857142857  4.789
6.5464  12.255
14.32707142857143  7.373
0.6622642857142857  7.338
17.105592857142856  9.49
9.07782142857143  8.369
6.93765  3.953
4.581157142857142  6.537
10.827035714285715  13.115
-1.541092857142857  2.271
1.0203214285714286  1.714
10.685157142857143  6.213
-0.7134071428571428  5.139
7.390557142857143  8.182
5.8189142857142855  6.937
-0.6421285714285714  2.373
-2.5086142857142857  12.181
9.134792857142857  3.944
-2.6039499999999998  1.532
-0.8518571428571429  5.927
9.976228571428571  6.259
-0.9786857142857143  4.871
-1.5090714285714286  10.259
3.53515  6.681
-2.39195  5.771
1.6129  2.128
-3.2031857142857145  1.244
7.442171428571428  10.558
-1.0719928571428572  4.836
3.8854928571428573  4.232
-1.1769571428571428  6.243
5.121778571428571  6.07
-2.3719071428571428  1.245
9.7439  5.7
3.7714428571428567  6.787
3.14055  6.087
-1.3704928571428572  5.624
16.237257142857143  9.845
-1.39485  1.474
16.209764285714286  11.386
9.5772  4.959
5.7227  4.804
1.54885  6.403
3.7440642857142854  5.107
0.8662071428571428  3.857
-2.7447285714285714  2.86
-2.8153714285714284  1.959
-2.5570857142857144  1.43
-0.16867142857142858  15.6
-2.110635714285714  5.45
-2.820335714285714  3.231
-2.9704357142857143  4.565
10.5525  12.365
6.902071428571428  5.068
-2.700142857142857  4.829
1.5936571428571429  6.92
-2.0917642857142855  2.958
11.452035714285715  8.223
2.2335428571428575  8.027
2.149307142857143  2.977
-2.423578571428571  1.331
-1.9582357142857145  1.429
5.695828571428572  7.473
4.361042857142857  5.666
1.1337857142857142  6.004
3.7055071428571424  5.412
2.3500571428571426  5.703
-3.061985714285714  0.868
9.990328571428572  9.759
1.4279857142857144  15.891
11.677978571428572  7.298
2.7084785714285715  3.971
0.5229785714285714  15.812
7.527257142857143  12.703
4.520078571428572  5.664
1.7849285714285714  4.644
2.737821428571429  4.651
7.187164285714285  7.738
4.531778571428571  6.955
1.4731642857142857  6.254
1.4614642857142857  2.564
0.4756928571428571  3.805
6.768228571428572  7.225
1.9507071428571428  2.636
6.784628571428571  6.081
9.028464285714286  6.406
-2.2159285714285715  3.171
3.12385  7.272
0.13265000000000002  6.927
-2.9240500000000003  0.703
7.104842857142857  8.32
-3.1222714285714286  5.134
-0.9078857142857143  4.61
8.600371428571428  8.545
-2.7039857142857144  6.327
7.547021428571429  6.553
-3.0645285714285713  0.969
13.654357142857142  8.403
2.769057142857143  8.711
-0.6347428571428572  3.756
1.4950214285714285  7.069
1.427242857142857  5.794
3.8693142857142853  7.293
5.201149999999999  3.843
2.87625  8.72
1.66385  2.486
1.1255  5.12
0.7373428571428571  2.603
8.075628571428572  5.067
-1.9548499999999998  6.71
10.695214285714286  8.845
1.4081785714285715  2.705
-2.484164285714286  5.479
6.568428571428572  6.559
-2.6386071428571425  5.902
1.3415714285714284  6.344
4.091728571428571  5.515
-2.7702999999999998  2.709
1.8287428571428572  13.61
-2.933992857142857  4.932
9.516642857142857  15.741
4.650028571428572  4.643
5.325842857142858  2.975
-2.9065000000000003  5.124
10.547871428571428  5.262
2.9137214285714284  4.498
8.1235  6.776
2.563157142857143  4.212
-2.6358785714285715  2.322
-2.741742857142857  13.362
4.183164285714286  9.058
0.7303642857142858  2.266
2.082385714285714  4.273
6.571871428571429  6.778
2.6006  4.583
4.245528571428571  7.809
3.61835  7.847
-1.2691357142857143  2.433
-2.2940142857142853  2.637
3.376735714285714  5.011
1.8525785714285714  6.835
-1.5877857142857141  6.926
-2.4262214285714285  1.337
1.4565142857142857  3.977
-0.7011714285714286  3.132
-1.1604642857142857  5.473
3.3001  4.779
-2.2573214285714283  4.516
1.9219714285714287  5.929
3.5703714285714283  4.115
-2.9314214285714284  1.327
11.459185714285715  9.845
-1.1172785714285716  2.349
2.380714285714286  7.872
6.849771428571429  5.209
-2.7091142857142856  4.736
4.210385714285714  7.725
-2.6391214285714284  5.01
5.309021428571429  5.445
9.783721428571429  7.154
8.809585714285715  6.259
8.643614285714285  6.916
-3.058864285714286  4.221
-1.8627642857142857  1.464
-2.8825214285714287  4.168
2.7882214285714286  8.002
1.7553857142857143  9.239
-1.7212928571428572  3.568
-2.865485714285714  4.722
10.733571428571429  11.198
3.7700142857142858  4.535
7.917042857142857  10.799
14.152114285714285  6.037
-1.9958357142857142  5.034
-1.1540857142857144  2.103
-0.45325714285714286  6.237
12.126964285714287  7.644
-2.0201928571428573  2.312
7.610842857142857  5.699
6.705271428571429  5.292
12.040807142857142  11.135
-2.65185  1.63
3.6195857142857144  5.181
8.153735714285714  8.943
7.804149999999999  7.299
6.372657142857143  3.869
-0.7372500000000001  3.893
9.333471428571428  8.782
14.555021428571429  12.782
14.801378571428573  7.719
-0.6087357142857143  2.052
-2.15285  3.571
-2.740078571428571  5.38
-1.5399857142857143  2.958
10.4627  5.055
1.2138357142857144  6.689
6.173378571428572  3.312
1.3481214285714285  4.688
-1.5820928571428572  7.516
0.10464285714285715  2.401
-2.53585  5.09
1.0257285714285715  5.822
-2.0637714285714286  2.855
9.185371428571429  4.246
14.918285714285714  13.369
4.928335714285714  9.694
-2.8429857142857142  0.901
11.294457142857143  6.778
-2.8432071428571426  2.088
3.1002428571428573  2.022
4.889135714285715  8.073
-2.6072714285714285  2.291
6.015435714285714  6.548
-2.3906  1.305
6.258357142857142  13.889
3.2003714285714286  3.917
11.602778571428571  9.136
11.477157142857143  5.088
-3.091264285714286  1.347
-0.7035642857142856  5.943
-1.9600928571428573  4.891
13.196992857142856  6.029
3.65185  4.006
5.6272  7.17
-2.82845  10.775
-2.6709714285714283  6.178
9.3666  10.134
5.588885714285714  7.169
9.161142857142856  7.122
6.963478571428571  5.54
1.1449142857142858  2.247
-0.9457714285714285  2.344
-3.0328142857142857  4.605
3.42675  4.28
12.548964285714286  6.021
0.6606285714285715  3.249
5.318035714285714  8.922
5.93995  4.665
3.8027  5.244
0.9614642857142857  2.661
-1.4947714285714286  5.053
-0.6896428571428571  9.36
9.84382857142857  5.885
0.8439857142857143  4.946
-0.48774999999999996  3.57
-0.5539642857142858  4.918
-1.9431357142857142  2.333
10.831992857142858  4.815
6.36745  6.237
14.70107142857143  8.453
-1.9783642857142858  9.973
5.613892857142858  9.125
7.390864285714286  8.391
10.761207142857142  15.558
-2.2931571428571424  2.577
0.9799285714285714  6.663
1.32775  7.616
-0.8020428571428572  4.817
7.92185  8.776
1.3862714285714286  5.028
-2.339635714285714  2.042
10.757442857142857  7.364
-1.3372714285714284  4.555
8.161321428571428  5.279
-2.74515  1.337
3.5084  4.17
5.82355  8.167
-2.5839214285714287  14.937
8.031378571428572  6.986
0.23948571428571427  5.007
4.074628571428572  10.282
-3.130292857142857  1.245
3.7439214285714284  6.262
-0.6589285714285714  3.84
15.041057142857143  10.474
4.330857142857143  7.315
3.03195  4.476
-1.5308214285714286  1.43
-0.9812071428571428  5.847
1.639392857142857  12.545
-1.6322571428571429  7.522
3.4545071428571426  7.651
-1.8831071428571429  3.966
0.3991571428571428  10.435
5.504357142857143  6.493
0.27685  9.339
7.322971428571428  7.217
-1.0314285714285714  4.697
0.0625  4.129
-3.003285714285714  2.254
6.126307142857143  7.382
3.1256785714285718  5.847
7.3373  5.412
7.1405642857142855  4.795
9.401735714285714  7.899
-2.801957142857143  1.75
1.0753428571428572  3.967
-2.643657142857143  5.354
10.587042857142857  9.797
8.65475  4.813
0.33989285714285716  5.868
3.5220714285714285  5.037
-2.7974642857142857  4.001
5.854507142857143  5.96
3.649892857142857  6.375
-2.0575214285714285  2.367
-1.5302785714285714  5.0
-2.9369571428571426  1.06
1.9216142857142857  1.84
9.151942857142856  5.393
2.263842857142857  5.838
-0.5861642857142857  1.106
1.8650857142857145  3.41
8.431507142857143  7.598
1.7984357142857144  3.604
1.0867071428571429  4.0
8.392414285714286  4.93
9.346514285714285  7.222
-3.13255  0.975
-0.6470571428571428  4.068
8.745842857142856  8.053
4.917607142857143  9.295
-2.9636214285714284  1.861
3.1314571428571427  6.965
8.495571428571429  8.553
-2.063242857142857  5.304
1.4938  6.283
11.891685714285714  7.602
12.818871428571429  8.717
7.644357142857143  5.768
5.903135714285714  8.29
-2.9384928571428572  4.869
3.942164285714286  7.46
2.4070071428571427  4.384
3.5736214285714287  6.916
-2.516035714285714  5.676
-1.3827357142857142  14.212
3.270435714285714  6.787
-2.8626714285714288  4.702
-2.0662214285714287  5.193
7.699871428571428  8.486
-2.292907142857143  5.016
-0.5062071428571429  15.634
-1.8614285714285717  6.001
7.157992857142857  7.189
-2.677578571428571  1.481
0.11169285714285715  2.691
11.628671428571428  12.393
-1.1282714285714286  5.51
0.13353571428571429  3.191
3.221235714285714  8.88
-1.7418  2.052
6.663821428571429  9.93
-1.5543214285714284  4.819
3.4210714285714285  10.029
-0.9843285714285716  4.249
4.254714285714286  9.214
6.487342857142857  6.314
6.764435714285714  4.083
1.4642  4.53
5.563307142857143  7.884
-0.5074500000000001  7.103
7.2148642857142855  5.419
7.618964285714285  10.002
14.329692857142856  7.899
7.5915357142857145  5.09
-1.472457142857143  1.593
-2.9982214285714286  5.865
4.479628571428572  4.964
1.3794071428571428  4.507
-1.1835285714285713  6.473
-1.2473  3.59
-0.66295  7.514
1.1332  2.047
8.649785714285715  8.803
-1.721357142857143  5.243
9.969928571428571  7.024
-1.00105  6.045
-1.3947571428571428  2.065
6.017607142857143  7.94
12.732149999999999  7.209
5.3205  11.504
-2.039914285714286  4.611
-2.868842857142857  4.836
16.662514285714284  6.875
-0.24669285714285713  2.657
-1.6502214285714285  5.264
6.067207142857143  5.03
9.538992857142858  6.441
-2.6857785714285716  6.117
6.769714285714286  5.38
11.07737142857143  11.173
2.0523857142857143  5.928
5.096271428571428  8.683
2.1040642857142857  3.494
6.573707142857143  7.21
4.356764285714286  4.072
3.9356785714285714  7.544
-2.5425  1.247
3.0277214285714282  2.811
4.3562642857142855  9.694
-0.12704285714285715  5.061
2.9811428571428573  14.806
4.845928571428571  3.909
8.700921428571428  5.345
-2.7865285714285712  4.559
3.9550000000000005  8.407
7.750621428571429  7.694
-0.72745  4.88
12.712628571428572  8.669
3.8007642857142856  6.942
-2.8811999999999998  2.046
13.412935714285714  7.652
4.883557142857143  6.692
11.342035714285714  6.747
9.829035714285714  8.551
8.127600000000001  6.403
7.114021428571428  5.317
0.4562214285714286  13.799
5.958007142857142  4.287
2.285214285714286  5.664
-2.0096142857142856  5.796
-2.552942857142857  1.155
7.90255  9.841
8.55685  10.492
-2.904242857142857  4.674
5.976492857142857  8.078
-1.9644714285714286  3.427
-2.3642785714285717  5.724
1.3587785714285716  3.891
6.564414285714286  4.939
-3.060992857142857  1.899
1.6545785714285715  3.025
2.1327285714285713  8.214
2.9139785714285713  5.031
-1.67875  5.734
-1.9540214285714286  4.685
-0.9330357142857143  4.646
7.490128571428571  8.434
11.440257142857142  7.658
5.474664285714286  4.536
-2.296542857142857  1.238
5.4833928571428565  7.29
-2.627664285714286  1.357
6.628128571428571  11.495
-1.7091714285714286  5.412
8.682007142857143  10.329
11.233578571428572  5.844
13.951057142857142  10.86
-0.7564642857142857  7.247
-2.3005214285714284  1.698
0.7628928571428572  4.981
-0.09775  5.723
-1.2061857142857144  3.492
0.9200142857142857  6.183
11.742128571428571  6.26
-1.0507857142857144  4.984
4.8394571428571425  7.42
10.369  11.53
12.167164285714286  9.297
-1.3175999999999999  5.301
-0.44704285714285713  7.205
7.738707142857144  6.326
-2.250435714285714  1.321
5.032907142857143  8.074
2.2212785714285714  7.493
5.969328571428572  6.961
15.921850000000001  9.035
-0.5145071428571429  1.934
4.381257142857143  8.05
1.2132571428571428  2.438
0.5419142857142857  3.514
-1.1932214285714284  4.674
6.188578571428571  9.208
-1.6387928571428572  2.778
12.990164285714286  9.724
-0.6017857142857143  3.691
-0.5583071428571428  2.993
4.822671428571429  8.315
4.3294428571428565  6.758
6.016685714285714  5.688
-0.8289142857142857  12.106
2.5860142857142856  15.399
11.170457142857144  7.942
-2.796507142857143  4.622
-1.0130071428571428  6.322
-1.7967285714285715  3.713
-2.3111214285714285  1.151
-0.5247857142857143  2.152
6.794307142857143  9.216
-3.0420285714285717  1.422
-1.9184071428571428  1.501
-2.3455500000000002  1.418
-0.8398857142857143  3.94
10.417364285714285  13.334
4.723685714285715  7.058
3.011485714285714  3.253
5.508542857142857  15.531
-1.4903857142857142  1.652
12.189457142857142  7.941
-2.989035714285714  1.044
5.826021428571429  6.997
4.143314285714285  9.978
4.061057142857143  4.209
-0.8982928571428571  5.557
3.3013357142857145  10.541
2.4022285714285716  12.693
-2.30675  1.662
-2.01245  4.174
-0.7680142857142858  3.265
-1.7116857142857143  5.035
4.9022  3.31
-0.11982142857142856  6.893
5.206314285714286  9.883
-0.07662857142857142  2.322
3.409685714285714  6.674
3.7755357142857147  10.039
-1.2391642857142857  2.553
13.779757142857143  14.729
-2.662128571428571  2.69
0.49565000000000003  5.485
-2.16565  6.076
5.9586  6.941
4.500857142857143  7.141
18.464985714285714  11.229
-0.9097642857142857  13.835
9.904614285714285  8.352
-2.0191  3.96
1.389957142857143  2.826
3.254292857142857  6.916
1.982192857142857  2.162
17.991671428571426  11.044
2.139735714285714  13.267
-3.046307142857143  0.9
-1.7064285714285714  2.525
11.269721428571428  7.903
-2.1304357142857144  7.686
-1.4068142857142858  1.744
1.2163428571428572  2.735
0.48815714285714285  9.15
4.815142857142857  8.128
6.169071428571428  6.889
-2.7951142857142854  1.157
-2.4753142857142856  2.99
1.587307142857143  2.359
-1.3758285714285716  5.19
8.506607142857142  5.19
5.365678571428572  5.969
13.740814285714285  9.782
-1.7144071428571428  8.016
6.967935714285714  6.684
0.3937214285714286  3.697
-2.9722285714285714  1.424
3.9614499999999997  2.866
7.511771428571428  5.999
-0.75085  1.479
0.30624285714285715  1.817
-1.2068928571428572  6.524
5.5271357142857145  7.635
2.670985714285714  3.881
8.338607142857143  6.619
2.065207142857143  4.417
-1.3243785714285714  1.566
-2.6439714285714286  2.172
6.04185  8.969
-1.8520214285714287  2.723
7.044614285714285  6.732
-0.7438285714285714  3.805
2.8209  7.44
1.4817714285714285  8.228
-1.4160642857142858  4.343
5.2084785714285715  9.252
10.158964285714287  8.113
-1.9849714285714286  0.746
3.999571428571429  10.736
9.697185714285714  4.812
0.5614571428571429  4.292
11.1777  4.67
-0.6826571428571429  6.962
6.6170857142857145  5.992
4.1437357142857145  8.031
1.0938  6.721
2.973207142857143  7.287
3.473557142857143  7.084
5.114428571428571  6.256
6.705385714285715  8.021
9.760564285714286  8.498
-2.4433857142857143  4.615
1.0575785714285715  5.134
1.1834571428571428  4.309
10.516792857142859  11.613
0.11474285714285715  2.439
7.143835714285714  4.605
1.2776857142857143  14.254
5.930721428571429  6.827
6.859785714285715  10.225
7.952299999999999  13.556
-1.712257142857143  1.288
-2.907964285714286  5.308
4.171142857142858  7.98
0.7598571428571428  6.06
7.689871428571429  3.812
-2.9865785714285713  2.374
10.376135714285715  6.32
11.236571428571429  7.419
-0.9495928571428572  2.432
-2.073464285714286  2.063
7.397285714285713  6.2
-2.5685857142857142  1.681
-0.8199928571428572  4.075
0.08361428571428571  3.155
-2.13355  2.348
-2.603857142857143  13.196
-0.9876214285714285  1.711
9.316764285714285  9.754
17.31785  6.112
-0.20463571428571428  5.1
-1.2776928571428572  6.347
4.1840142857142855  14.002
18.860085714285713  8.086
3.706228571428571  4.875
12.335164285714285  7.668
5.9188  8.397
11.6723  10.764
10.711692857142857  5.245
-2.87845  5.595
2.3403785714285714  9.179
5.063792857142857  5.524
-1.328142857142857  4.659
2.7841285714285715  5.319
-2.1874285714285713  1.854
1.9777714285714285  2.098
13.119007142857143  5.913
6.502792857142857  6.604
5.512907142857143  6.737
7.391764285714285  8.3
7.3668499999999995  5.476
8.872414285714285  7.73
-0.8195142857142858  6.139
6.152214285714285  3.948
6.745671428571429  4.658
-3.0607142857142855  0.952
5.99705  5.084
9.341685714285715  10.755
-2.7193785714285714  1.355
-0.23809285714285713  6.869
6.683664285714285  3.785
-1.46415  4.144
16.14217142857143  10.274
-1.38655  5.276
-0.1636642857142857  5.376
-2.0946785714285716  5.784
-0.90835  5.589
-2.986757142857143  1.125
-0.49252857142857137  2.564
8.990064285714285  4.456
2.1802  8.0
4.6592714285714285  8.128
3.8374928571428573  8.48
1.510257142857143  2.213
-2.0811285714285717  3.893
-0.4284071428571428  13.602
2.120285714285714  5.988
8.531028571428571  8.395
0.49888571428571427  1.736
5.914471428571428  9.319
3.4024214285714285  6.469
3.8876357142857145  3.649
1.1370785714285714  2.238
6.092071428571429  7.161
2.637307142857143  15.283
7.262257142857143  7.72
5.747871428571429  6.583
-0.2656071428571429  5.882
-0.007621428571428571  4.583
-1.6584714285714286  5.562
-1.5896571428571429  2.237
0.08426428571428572  4.753
-2.4780857142857142  1.756
-2.6183  3.389
3.11215  10.468
5.71635  7.482
9.097685714285713  8.984
0.6633142857142857  3.871
0.9511357142857142  5.926
6.16765  3.797
-2.7926357142857143  3.625
2.9719571428571427  2.432
-0.8710857142857142  2.715
-2.2417214285714286  3.2
13.18765  12.455
-3.0364  2.581
3.5182357142857144  5.183
1.9521928571428573  4.06
6.351407142857143  6.237
1.3641214285714287  7.188
2.6933357142857144  9.789
-3.194207142857143  0.799
10.141528571428571  15.515
7.891578571428571  4.617
-0.012985714285714286  2.602
0.5865  3.081
-1.972357142857143  3.409
5.389342857142857  7.285
10.144264285714286  10.784
6.536785714285714  5.307
1.6216214285714285  7.836
4.030042857142857  3.265
0.9697714285714286  6.399
7.199821428571429  9.986
-2.543357142857143  2.419
8.658485714285716  3.184
0.004221428571428571  2.199
1.4101142857142857  6.113
2.1808571428571426  6.084
-1.1409928571428571  8.603
1.7968  8.246
2.5374285714285714  4.482
-0.021207142857142855  2.042
16.297685714285713  7.117
1.7143571428571427  8.789
7.660685714285715  14.013
2.7454571428571426  7.724
-3.0334499999999998  1.476
1.81325  2.855
5.884264285714286  7.803
2.8265214285714286  2.873
5.741085714285714  10.401
-0.011292857142857143  1.685
14.082564285714286  9.588
3.4027857142857143  8.717
7.314614285714286  7.867
-0.7398142857142856  1.73
1.4922357142857143  4.017
3.569185714285714  8.722
0.9396571428571429  2.72
8.349114285714286  9.565
5.852878571428572  7.437
-2.968042857142857  4.525
12.165557142857145  7.397
-2.3913785714285716  1.659
-2.3764214285714287  1.143
6.0318499999999995  5.629
5.406135714285715  6.656
2.6123214285714287  3.462
2.7114714285714285  5.297
-2.8820928571428572  5.675
0.9796142857142857  6.599
4.47325  4.905
5.109735714285715  4.738
3.5505714285714283  9.193
6.615578571428571  9.138
3.79695  2.59
-0.8808999999999999  3.071
-2.023892857142857  2.478
6.796821428571429  10.114
-0.9061214285714285  2.316
4.830264285714286  5.674
2.0108  2.586
-2.78465  13.466
-3.0624785714285716  5.089
-1.6396071428571428  4.595
15.20852142857143  8.077
-2.0461785714285714  13.571
7.553342857142858  7.964
3.5995785714285713  2.654
-2.2948928571428575  4.08
-2.995271428571429  1.24
0.3743285714285714  2.56
2.926157142857143  3.265
-3.080828571428571  1.704
8.226864285714285  9.043
4.8983357142857145  6.684
10.82162857142857  8.54
5.816485714285714  8.789
-0.6790071428571429  5.387
5.593992857142857  13.616
4.1463214285714285  6.309
5.936985714285714  3.421
0.62715  7.282
-0.7023642857142858  6.106
-0.8299571428571428  4.506
-3.1021642857142857  4.31
4.98475  8.008
-0.9345071428571428  5.472
0.9145  5.015
-1.2177428571428572  1.999
3.1133571428571427  7.565
3.5269999999999997  8.23
-0.6694642857142856  5.427
5.961621428571428  6.885
-2.6575  5.275
-0.3463357142857143  6.077
17.274257142857145  7.236
-2.9690214285714287  4.803
10.736407142857143  9.608
-2.7460142857142857  1.738
7.970414285714285  7.232
9.544142857142857  6.875
-1.713542857142857  1.636
0.9323642857142858  2.558
8.28117857142857  7.633
0.856  3.307
5.1047142857142855  7.847
7.033857142857143  4.739
-3.0090214285714283  5.09
2.326214285714286  6.157
-0.5155857142857143  2.44
-3.025657142857143  0.962
3.176392857142857  6.115
2.3653142857142857  5.842
-0.07857857142857143  3.045
9.350142857142856  4.027
10.010964285714286  5.571
2.5366285714285715  3.963
7.598778571428571  5.466
7.2836  9.939
1.5101571428571428  4.515
-1.4079642857142858  5.064
0.44215714285714286  6.563
2.195707142857143  7.925
18.427192857142856  8.897
2.0999714285714286  4.67
6.833500000000001  7.467
-1.6354857142857142  4.953
0.017285714285714286  4.567
5.634914285714286  9.146
9.168728571428572  7.629
10.628692857142857  6.071
-1.4240428571428572  5.38
9.467514285714286  9.258
7.1647  2.973
3.9378285714285717  14.482
4.668657142857143  5.007
0.4258785714285714  4.997
-0.9932857142857143  2.872
5.372792857142858  11.048
0.8388142857142857  3.884
9.469692857142858  5.544
9.010607142857141  7.263
-2.4449642857142857  4.358
-2.8993928571428573  1.28
10.879714285714286  8.198
-1.6563  2.839
-3.055135714285714  2.694
3.2315214285714284  6.95
3.0830714285714285  5.279
3.6746785714285717  6.483
-2.507071428571429  1.952
6.9075  10.094
-2.34895  1.037
-3.0228714285714284  5.585
-0.3604785714285714  2.746
-2.3031  2.842
-2.1747142857142854  5.418
4.486207142857142  5.58
4.865728571428572  3.061
8.004349999999999  6.609
-0.32258571428571425  5.502
7.866635714285714  6.565
5.545592857142857  7.498
10.676964285714286  5.978
-1.4736142857142858  3.328
14.71542142857143  10.052
8.87657142857143  9.324
3.2832642857142855  5.95
1.8909571428571428  8.062
-3.1267214285714284  1.406
6.752114285714286  7.08
-1.1174357142857143  4.782
3.367  5.71
-1.485442857142857  1.175
4.268464285714286  2.854
1.8151928571428573  5.022
-2.832457142857143  1.841
8.252378571428572  7.987
-2.54935  1.841
3.0992928571428573  6.888
-3.036707142857143  1.729
9.095735714285714  7.24
7.455114285714285  8.237
-0.6833428571428571  2.395
3.8737285714285714  7.234
4.929464285714285  3.213
-2.56955  5.795
2.767892857142857  5.861
-2.7790785714285717  4.882
13.330392857142858  12.559
5.373042857142857  7.385
5.080264285714286  4.379
14.604235714285714  9.618
9.52052857142857  11.899
12.93435  5.452
0.7197285714285714  2.824
-2.78885  5.588
7.024992857142857  9.825
-0.4559142857142857  4.489
2.303171428571429  7.374
4.157621428571429  9.514
2.278235714285714  2.349
-1.8565499999999997  1.891
-2.558014285714286  5.192
2.484928571428571  13.74
7.05635  6.38
0.7841857142857143  4.057
4.417285714285714  4.955
4.436864285714285  8.001
10.21335  6.005
-3.0591285714285714  0.611
4.8415  4.955
6.403507142857142  4.566
6.3358357142857145  5.813
3.886335714285714  4.576
4.473807142857143  6.704
-2.3296642857142857  1.082
-1.5139  3.34
1.2554642857142857  2.203
3.041314285714286  3.328
-2.6142071428571425  5.517
4.930885714285714  5.898
3.844071428571428  8.232
-1.220392857142857  2.79
2.9672071428571427  8.54
0.08455  3.745
3.190271428571428  4.399
4.815535714285714  3.984
3.200307142857143  4.785
13.01607857142857  9.016
5.766621428571429  7.337
7.642557142857143  9.531
-2.801392857142857  5.1
16.299535714285714  5.985
-2.725821428571429  13.684
8.589692857142857  9.785
15.035457142857142  5.812
4.628028571428572  7.367
-2.014707142857143  1.261
-1.3808928571428571  2.92
-3.149435714285714  2.206
3.1763857142857144  14.703
7.538042857142857  6.459
-1.8613857142857142  1.797
12.302328571428571  8.354
0.2233642857142857  3.547
6.751228571428571  5.456
2.0073  3.345
-2.6352857142857142  1.333
-1.3617785714285715  5.521
2.148428571428571  7.972
8.247514285714287  8.216
13.4282  12.507
-2.7523  2.359
2.3267857142857142  5.522
15.567871428571427  11.199
10.320028571428573  5.603
2.5136  3.476
13.45657142857143  9.443
5.7111  6.175
5.373292857142857  8.728
5.273421428571429  7.824
4.472264285714285  6.565
-1.312442857142857  1.517
-2.8839714285714284  1.231
6.813614285714285  7.005
-0.2699214285714286  3.846
-2.4062285714285716  3.199
-2.33275  2.415
5.636935714285714  5.505
2.579064285714286  7.491
-1.6493499999999999  5.298
-2.4719357142857143  2.011
-2.488692857142857  0.922
3.0894785714285713  7.449
-2.8538071428571428  2.012
5.474928571428571  6.46
-2.943378571428571  5.685
7.859914285714285  4.981
3.3904  4.728
6.093235714285714  10.127
18.94369285714286  8.574
3.0455357142857142  4.09
-1.980457142857143  6.519
-1.4644214285714285  4.632
6.175992857142857  2.719
4.682457142857142  8.809
17.31442142857143  5.523
-0.4736142857142857  2.259
-2.9565928571428572  5.417
6.462464285714286  6.849
-1.2190642857142857  2.299
17.02487142857143  6.347
-2.9400357142857145  2.081
-3.0029785714285713  1.021
2.9138642857142854  4.269
3.7758428571428575  7.553
9.175642857142856  5.108
3.1528714285714283  8.11
0.6687785714285714  3.253
-2.6353285714285715  5.448
-1.7439142857142858  1.33
1.6089785714285714  1.939
2.4710285714285716  5.806
1.695142857142857  3.518
6.172521428571429  6.002
20.9801  9.585
-1.2928285714285714  5.887
13.23777857142857  7.951
-1.8714714285714285  7.132
9.357099999999999  4.023
7.119864285714286  7.16
-0.2699785714285714  5.859
13.73097142857143  6.632
14.275035714285716  6.518
5.290557142857143  13.029
6.541992857142858  9.762
-2.9989285714285714  0.688
2.4698214285714286  4.274
2.468842857142857  3.666
0.7022428571428571  12.014
0.14710714285714285  2.489
19.623257142857142  10.726
-1.06165  3.475
-3.063728571428572  5.374
6.2418  6.183
4.910428571428572  8.939
0.7634428571428572  5.72
0.07197142857142858  5.557
2.8952642857142856  7.493
4.7306928571428575  10.62
-0.7880071428571428  6.26
20.317921428571427  7.066
15.2894  9.378
5.100378571428571  3.731
-2.8372571428571427  1.708
-1.3458999999999999  2.289
-3.2121500000000003  0.55
-2.254078571428572  5.658
-1.6971357142857142  3.678
-1.8784142857142858  2.336
-2.1853285714285717  0.904
-0.11455  3.259
9.16945  6.244
2.618257142857143  6.685
10.893671428571428  9.776
4.8276071428571425  3.095
0.9229928571428571  5.028
0.49612142857142855  13.959
-1.6502571428571429  4.911
2.8783857142857143  5.144
8.032449999999999  5.627
10.187414285714286  7.087
-2.4623142857142857  2.212
-2.9689214285714285  1.168
-1.6872785714285714  3.226
5.903178571428572  5.253
16.62805  9.126
6.027528571428571  7.952
3.3791571428571427  4.825
-2.593114285714286  1.883
-0.9754357142857143  5.93
5.064942857142857  5.118
10.29505  6.1
2.5096928571428574  5.689
9.67595  5.774
2.3730357142857144  8.524
5.913250000000001  7.113
9.377207142857143  13.088
9.343607142857143  9.797
3.0519142857142856  8.954
-0.80625  13.003
6.480092857142857  5.645
-2.879307142857143  5.241
1.1013785714285715  11.63
5.81015  8.526
12.511935714285714  5.255
5.463392857142857  6.476
10.257592857142859  8.621
6.392864285714285  6.751
-2.658257142857143  4.068
-0.06398571428571428  1.853
2.169207142857143  5.279
-1.3305642857142856  4.902
-0.6594928571428571  4.865
1.0243  5.059
-0.1396  5.63
9.185049999999999  5.409
-1.3094714285714286  1.961
0.6068142857142856  3.043
3.570985714285714  3.679
3.6728285714285716  11.417
-0.74105  2.367
6.8496  10.179
12.079514285714286  13.005
7.139914285714285  8.342
7.156871428571429  7.323
-1.6905785714285715  3.067
5.565664285714286  5.737
11.049150000000001  10.1
4.475614285714286  7.685
1.333842857142857  12.972
-2.463192857142857  4.632
4.111714285714285  7.755
5.929707142857143  6.837
3.9623071428571426  6.155
2.384185714285714  5.832
0.7606571428571429  2.507
5.293171428571428  7.732
8.207357142857143  6.776
4.821357142857143  4.729
5.695571428571428  4.931
2.6677071428571426  2.719
7.239878571428571  7.473
4.287614285714286  6.807
1.9366999999999999  7.901
-0.5402285714285715  2.958
-0.83155  6.471
2.082864285714286  7.622
1.3572714285714287  2.725
2.0008142857142857  1.834
1.7812142857142856  6.659
7.421778571428571  8.731
-1.3428785714285714  1.823
1.8115071428571428  8.572
-2.6202214285714285  4.972
11.012771428571428  7.825
-1.5496642857142857  1.611
5.03445  12.649
7.855600000000001  11.82
8.533464285714285  8.53
10.727407142857142  15.129
5.052057142857143  10.622
2.3448928571428573  13.983
-2.7474642857142855  4.464
3.5295928571428568  6.28
-2.7833428571428573  5.301
7.447528571428571  9.182
6.207342857142858  10.063
3.527171428571428  3.304
5.018892857142857  7.759
11.96665  4.395
8.741892857142858  7.04
-2.2201  2.58
-2.2508214285714288  1.048
-2.7109  5.206
-3.0668142857142855  1.313
7.952571428571428  12.097
-0.7618142857142857  2.896
1.9556571428571428  2.246
3.7673571428571426  14.554
5.74435  7.173
5.876328571428572  4.264
7.83845  14.458
-2.9433214285714286  4.647
0.033342857142857146  15.604
1.6444214285714285  7.635
-2.6239500000000002  3.831
11.62085  6.242
-2.5568285714285715  1.431
-0.25615  4.279
0.2986785714285714  6.476
2.2684571428571427  6.461
4.358442857142857  12.396
3.570014285714286  8.517
-0.48036428571428574  6.296
-1.6841714285714284  6.013
-0.8869428571428571  3.087
3.946864285714286  16.179
12.902935714285714  7.697
8.047664285714285  11.262
-3.1461571428571427  0.625
6.402735714285715  3.697
3.4194  4.325
6.878592857142857  7.076
-1.853157142857143  3.898
0.6673214285714285  2.529
5.741842857142856  9.843
11.66997142857143  5.501
6.5023  3.463
7.746014285714286  5.347
-0.7855142857142857  5.287
-2.4690642857142855  2.363
-2.9526214285714287  1.24
3.5108357142857143  7.512
3.1664928571428574  2.363
3.8858999999999995  6.62
1.868914285714286  4.586
-0.1842642857142857  4.193
-2.5272428571428573  4.121
0.6149071428571429  3.866
-2.128885714285714  4.923
6.20615  6.875
8.5105  8.113
1.5245357142857143  2.828
7.490314285714286  11.235
11.984414285714285  5.918
5.157878571428571  12.508
-1.1759  4.623
9.998557142857143  5.977
-1.0044857142857142  6.42
5.141850000000001  6.37
3.83625  8.53
7.9162  5.363
19.105642857142858  6.649
-2.6887357142857145  1.599
-0.7540142857142857  3.594
0.7906214285714286  15.873
3.3642857142857143  3.353
-0.20863571428571429  4.259
2.2422285714285715  7.58
8.024264285714285  14.598
-0.025792857142857145  13.229
14.605157142857143  10.307
-2.6735857142857142  1.289
3.1225285714285715  6.506
2.3615714285714287  12.166
7.142092857142857  3.037
2.2881857142857145  4.869
4.388528571428571  7.692
10.450800000000001  8.313
0.08718571428571428  4.238
-1.989057142857143  2.432
-0.69685  1.94
6.763914285714286  12.539
-2.909278571428571  6.033
3.1034428571428574  9.978
-2.6364571428571426  0.748
8.775142857142857  6.391
5.637964285714286  8.144
6.039707142857143  7.016
-2.1970785714285714  2.69
5.173021428571428  4.133
0.15992142857142858  1.804
5.857614285714286  7.847
2.58035  5.276
-2.8551285714285717  6.174
7.600464285714286  7.037
8.77752142857143  10.452
8.382642857142857  5.385
2.705828571428571  4.584
8.828928571428571  9.016
-2.4200500000000003  3.552
6.530692857142857  8.052
-1.1694928571428573  5.366
0.5470071428571429  2.898
3.4972857142857143  4.089
5.0670714285714284  4.765
-1.9572785714285714  4.179
6.217235714285715  8.298
-0.45075714285714286  2.752
5.445957142857143  5.991
2.729357142857143  5.636
8.147064285714285  8.544
14.977471428571429  6.225
10.665121428571428  6.772
0.8222428571428572  3.023
-1.9678214285714286  1.867
8.36505  8.456
0.8700571428571429  3.816
11.208057142857143  8.86
0.35112142857142853  3.253
0.6048214285714285  2.563
9.158157142857144  15.562
-2.845485714285714  4.733
3.901207142857143  3.898
8.2886  7.754
-0.6489499999999999  2.285
-2.793814285714286  0.808
11.424128571428572  9.456
-2.1367785714285716  1.479
4.935507142857143  5.218
7.745628571428571  6.564
-2.1852642857142857  12.338
3.265742857142857  5.618
0.5475428571428572  5.497
1.7956142857142856  6.14
7.768335714285715  6.472
-2.8726714285714285  16.464
2.3759642857142858  2.749
4.419814285714286  5.904
5.134964285714285  6.928
18.853735714285715  8.082
-1.7755142857142858  3.212
-2.960164285714286  4.978
-0.3729857142857143  6.648
1.6551928571428571  4.953
-3.000857142857143  4.867
-2.832757142857143  4.819
6.8669714285714285  5.416
-2.946614285714286  5.152
3.564707142857143  7.535
6.030442857142857  4.076
6.509385714285714  6.591
-0.4026142857142857  3.998
2.6013214285714286  11.584
-2.153835714285714  2.108
6.268878571428572  5.476
7.534871428571429  8.948
-1.8544785714285714  16.517
1.579314285714286  4.354
7.38252142857143  6.818
4.092964285714285  6.543
0.17798571428571427  3.476
3.8783071428571425  2.813
-0.4716642857142857  2.185
4.385464285714286  10.556
5.323278571428571  7.929
2.0108714285714284  2.565
7.904921428571429  7.785
6.967114285714286  7.805
5.557657142857143  7.522
7.701700000000001  8.027
-0.850157142857143  2.664
5.317064285714285  4.299
3.9022071428571428  3.551
13.232842857142856  8.948
1.4464214285714285  2.43
3.5995785714285713  3.092
1.0929071428571429  5.967
2.0639285714285713  5.339
10.253564285714285  9.748
0.3019  15.739
-2.1140857142857143  1.323
-0.3660142857142857  2.494
5.037471428571428  6.293
-3.1573785714285716  0.61
-3.29825  0.543
0.7017071428571429  3.814
8.729192857142857  10.13
4.818192857142857  6.16
21.697242857142857  14.103
-1.9830428571428569  7.481
-2.2318428571428575  5.155
-2.6602571428571427  1.137
9.867664285714286  5.249
0.9922428571428571  7.396
-0.70355  2.028
2.0672571428571427  2.366
12.362357142857142  16.279
-2.100457142857143  2.103
10.788592857142858  6.708
7.085  10.348
6.670142857142857  5.402
-2.164907142857143  1.142
-2.1840571428571427  2.327
-1.9032142857142855  3.158
-2.261857142857143  7.048
-2.49065  12.295
-0.5400071428571428  12.634
4.5452642857142855  4.492
7.007878571428571  10.386
5.793528571428571  3.63
-2.717357142857143  4.815
-1.6899071428571428  1.889
3.1645714285714286  5.607
8.874314285714286  14.605
11.574542857142857  6.489
-2.1639357142857145  0.817
5.974614285714286  5.608
9.388878571428572  8.765
-3.0614142857142856  0.951
4.873321428571429  14.18
-2.7983285714285717  4.741
15.471071428571427  10.656
-1.7941285714285715  6.001
-0.27875714285714287  13.81
-2.7465214285714286  2.424
3.774492857142857  12.694
10.365978571428572  9.184
0.30697142857142856  5.053
5.028457142857143  7.644
3.2653785714285717  4.591
9.149307142857143  4.207
5.646792857142858  5.18
10.446135714285715  9.534
-0.02975714285714286  7.933
-1.8339928571428572  6.346
9.556771428571428  4.02
10.082192857142857  8.247
5.882421428571429  5.189
8.267792857142856  4.753
6.488771428571429  9.047
0.29135  2.442
2.377  2.271
-0.78135  6.795
2.3355857142857146  7.622
-1.8212428571428572  1.712
-0.2322142857142857  15.694
0.2665142857142857  3.167
3.6598428571428574  3.279
-2.9860285714285713  2.872
3.2062857142857144  4.752
2.9249428571428573  5.151
4.137914285714285  5.623
2.329642857142857  3.719
-0.17632142857142857  3.752
5.613935714285715  8.613
-2.3743214285714282  5.554
2.9670642857142857  10.943
-2.79195  2.597
-1.1602857142857144  5.087
-2.3844  5.663
-2.266435714285714  1.028
-2.4288928571428574  2.674
6.684714285714286  6.102
6.661971428571429  6.657
-2.852792857142857  1.997
9.574578571428571  7.769
-2.6919642857142856  2.622
8.884621428571428  7.159
-2.8765428571428573  1.311
-2.990957142857143  2.262
8.085785714285715  7.956
0.0067857142857142855  5.369
2.475435714285714  3.603
10.403285714285715  9.053
-2.297164285714286  4.538
5.341200000000001  5.392
-2.3651142857142857  3.525
5.662121428571429  4.758
-0.8404428571428572  2.662
3.3447142857142858  3.389
0.29146428571428573  4.809
4.122307142857143  5.141
22.28290714285714  7.815
6.945435714285714  11.222
1.7744214285714286  4.658
-0.13103571428571428  2.003
3.765207142857143  5.99
4.374728571428571  13.231
-3.1313142857142857  1.441
8.216921428571428  6.039
4.6998428571428565  8.135
3.924471428571429  3.775
-1.3504428571428573  1.415
-0.6664928571428571  6.752
9.711342857142856  7.262
6.350292857142858  5.897
-2.8096642857142857  5.444
12.422607142857142  9.198
4.6795857142857145  6.468
-0.36535  6.752
1.6076285714285714  4.998
2.0749928571428575  14.356
6.849007142857142  5.387
6.174978571428571  8.019
1.1765357142857142  5.898
6.226114285714285  10.833
-0.6433357142857142  5.182
7.121914285714285  5.243
-1.985035714285714  6.712
-2.903585714285714  4.639
0.8366571428571429  2.8
2.0741428571428573  4.109
6.275621428571428  5.938
5.418107142857143  8.071
2.0974714285714287  7.122
5.817435714285715  4.326
0.7802071428571429  14.363
7.145078571428572  7.837
-0.7854928571428571  1.339
3.1550428571428575  8.318
1.7730571428571429  2.593
2.66925  4.866
2.5086785714285713  3.311
-1.9857928571428574  2.593
-1.4462785714285715  5.112
-2.044142857142857  4.529
-2.954407142857143  1.754
6.441257142857142  7.284
11.534821428571428  9.731
-2.5038642857142857  4.27
3.3978285714285716  2.826
6.3985642857142855  7.736
-1.4480714285714285  7.905
-2.3560499999999998  1.69
13.084271428571428  13.967
5.4002  4.383
-2.892185714285714  1.805
0.8307857142857143  5.293
-1.8035642857142857  4.128
2.1994714285714285  2.672
-1.14795  7.378
9.123221428571428  8.513
12.0382  5.524
-2.511692857142857  4.947
10.265121428571428  8.186
0.9639214285714287  13.311
8.89335  14.399
6.147435714285714  9.062
12.672564285714287  7.206
11.36265  6.765
6.489628571428572  6.222
3.9193928571428573  9.067
6.683542857142857  4.968
-1.2429285714285714  1.567
-1.8119714285714286  5.651
3.472842857142857  3.277
9.697178571428571  13.383
5.502721428571428  4.891
0.3677785714285714  2.053
0.17192857142857143  5.426
2.8891785714285714  6.267
-0.20865714285714285  2.38
1.5266071428571428  5.039
11.266964285714286  9.597
-3.200228571428571  1.289
9.663242857142857  13.221
-1.874907142857143  1.426
-2.9006  4.803
-2.2654214285714285  0.959
9.104764285714285  8.603
2.0588499999999996  7.372
-2.807935714285714  1.505
5.2572214285714285  8.261
1.7826214285714286  7.53
-1.4118785714285715  3.877
5.442514285714286  7.837
15.768385714285715  8.78
-0.46484285714285717  4.376
1.9326785714285712  5.371
-3.1344214285714287  4.177
-1.4978571428571428  5.145
5.2777  7.282
8.215357142857144  5.321
2.1334642857142856  2.73
-1.2511142857142858  4.3
5.730485714285715  9.962
5.20105  12.917
6.928  6.924
6.480571428571428  7.039
1.4172071428571429  3.986
11.120257142857144  10.087
-0.39144285714285715  7.505
-0.9387214285714285  1.59
2.850142857142857  5.921
-2.872371428571429  3.915
11.250578571428571  7.764
8.896357142857143  7.27
0.05342857142857143  6.05
-2.4134928571428573  2.933
5.573292857142857  5.473
5.604521428571429  7.231
2.9176357142857143  5.273
9.659685714285715  5.015
4.047042857142857  4.402
-2.020207142857143  1.242
-2.661464285714286  12.916
-1.5391642857142858  5.129
2.2495357142857144  3.004
1.9017714285714284  4.536
-0.97645  3.517
10.605585714285715  6.171
20.525485714285715  11.244
-2.111957142857143  1.121
-2.665507142857143  4.603
10.665035714285715  9.994
3.2521642857142856  5.756
7.513757142857142  7.599
3.8542428571428573  4.5
-0.5967357142857144  3.868
-2.713542857142857  1.776
4.525414285714286  9.614
16.02294285714286  11.962
9.745757142857142  8.714
-1.0089857142857144  5.884
2.4611785714285714  4.428
3.5141214285714284  8.661
-1.3351285714285714  2.351
-2.9948214285714285  4.902
7.600414285714286  5.593
4.124957142857143  4.005
-0.6481071428571429  3.309
5.126785714285714  5.87
-1.9592857142857143  6.85
-1.232335714285714  3.904
-0.6297928571428572  4.749
6.485085714285715  7.651
0.6757642857142857  14.842
-0.26562857142857144  2.238
0.5069071428571429  3.983
8.741721428571427  5.24
-2.6285357142857144  1.965
4.827928571428571  9.679
13.165157142857144  9.388
-2.06835  6.535
1.0502  6.05
5.357064285714286  8.957
14.912064285714285  9.557
3.3076714285714286  3.238
0.22244285714285714  5.045
-1.5663571428571428  3.005
1.9811928571428572  8.223
-2.9293714285714287  4.869
-2.9061285714285714  5.521
-1.1996357142857144  3.305
5.07545  8.196
14.077742857142857  7.779
13.111457142857143  5.935
-1.1772285714285715  15.396
1.1469285714285713  2.99
12.119342857142858  6.707
1.7165285714285714  4.55
7.376635714285714  8.576
0.38876428571428573  6.212
5.840271428571429  8.449
8.007114285714286  8.126
7.325528571428572  6.84
4.4706785714285715  5.538
3.469171428571429  7.042
-2.1514285714285712  4.813
6.1546071428571425  6.079
8.65782142857143  5.161
7.8983  5.449
6.045164285714286  5.272
7.134799999999999  8.153
5.877642857142857  5.867
-0.5204071428571428  3.925
-1.7309214285714287  2.862
15.336757142857143  11.556
18.76842142857143  10.359
5.647335714285714  5.681
12.782164285714286  10.034
6.9467357142857145  5.92
7.13195  7.282
-2.3105571428571428  1.41
12.291164285714284  7.683
11.589735714285714  7.871
-1.0172785714285715  5.522
-2.619335714285714  2.857
4.466807142857142  7.999
5.1939142857142855  5.359
-2.6448  8.34
7.659071428571428  8.393
12.326414285714286  5.544
-1.3833785714285713  1.449
-0.6524357142857142  13.65
-0.22983571428571428  4.576
-0.33381428571428573  5.551
8.00837857142857  9.058
6.448892857142857  5.919
10.56545  12.883
0.5507285714285715  2.838
2.162757142857143  3.801
0.6247357142857143  5.268
8.412514285714286  11.178
-2.839157142857143  2.222
2.361464285714286  3.039
5.5242571428571425  8.475
-2.501857142857143  13.013
-0.3770428571428572  1.767
3.9241571428571427  8.287
18.346642857142857  8.367
4.003992857142857  7.033
16.333735714285712  5.691
7.528792857142856  5.317
8.089385714285713  11.329
10.182985714285714  8.696
6.048778571428571  3.808
-2.6480357142857143  0.83
0.3867428571428571  4.141
-2.011214285714286  15.732
-0.9693428571428572  2.538
-2.424464285714286  2.532
-0.67185  6.2
-2.894185714285714  7.536
-1.5746857142857142  5.174
1.0843928571428572  2.382
2.4716571428571426  7.817
3.005807142857143  7.972
16.740635714285713  13.059
5.861885714285714  5.579
12.759621428571428  7.306
0.27315  3.415
6.232371428571429  6.144
4.356142857142857  7.14
6.717214285714285  5.58
-2.8620571428571426  5.014
5.872621428571429  13.198
0.8803357142857143  1.874
15.054892857142857  7.396
2.9248928571428574  4.815
-1.1579357142857143  10.577
-1.2638857142857143  4.522
9.256935714285714  6.437
4.8876928571428575  7.638
6.360157142857143  8.316
13.587021428571429  11.495
9.51817142857143  5.968
11.121328571428572  9.202
2.856292857142857  2.847
-1.6430357142857144  4.775
4.640321428571428  7.996
6.3658  7.623
5.048992857142857  13.246
3.126185714285714  4.021
-1.9604428571428572  7.044
1.9668285714285714  6.566
-1.3705857142857143  5.854
-2.031992857142857  4.415
2.5943428571428573  8.721
4.577935714285714  7.969
4.6684214285714285  6.867
8.214142857142857  5.063
4.169657142857143  3.882
-1.6751571428571428  2.079
11.113985714285715  15.185
9.661042857142858  6.94
-2.093407142857143  2.178
5.280521428571428  5.295
9.563728571428571  6.973
3.029878571428571  3.419
-0.9694357142857143  4.972
-1.1045571428571428  4.794
-2.9122857142857144  1.972
4.284921428571429  8.406
10.708564285714287  8.594
9.016371428571428  6.233
-0.05515714285714286  6.206
-2.072635714285714  4.579
7.912878571428572  6.978
19.062457142857145  11.531
3.1080571428571426  9.781
8.085157142857144  7.397
11.248207142857144  8.638
-3.109507142857143  1.386
6.537914285714286  7.489
-0.8141285714285714  2.25
2.0180785714285716  5.387
4.735892857142857  4.144
14.15917142857143  7.78
1.5998428571428571  6.355
18.4707  8.826
10.889164285714285  9.636
10.399557142857143  6.487
-2.803785714285714  1.715
13.35512142857143  8.22
5.825214285714286  10.977
-1.1215642857142858  2.229
-1.3811071428571429  1.351
2.1492714285714287  6.518
7.661499999999999  8.843
-0.2631142857142857  14.414
-0.3615642857142857  10.246
7.674307142857143  4.762
2.131071428571429  6.422
-2.592178571428571  1.166
2.636542857142857  15.654
-1.5315714285714286  5.174
5.4650428571428575  10.462
4.6714  5.596
7.049778571428572  4.302
1.4700499999999999  4.262
11.749057142857142  7.534
-3.00995  2.168
4.185842857142857  7.416
10.923428571428571  7.139
5.069707142857143  8.194
4.420828571428572  11.757
-0.9621714285714287  2.664
-1.6853714285714285  3.272
-2.7838357142857144  2.563
7.934807142857143  6.955
-1.774757142857143  2.828
-1.8578  1.119
-0.2681857142857143  6.55
5.635485714285714  4.001
6.770607142857143  6.081
-2.304292857142857  3.306
3.992442857142857  8.211
16.717014285714285  11.502
-2.878742857142857  2.159
6.448814285714286  9.265
-0.9360571428571429  2.223
4.242014285714285  5.605
4.895542857142857  6.242
11.556714285714285  7.634
1.4620071428571428  4.291
5.458592857142857  6.354
4.267078571428571  4.677
3.0811714285714285  7.14
7.119742857142858  8.829
14.753307142857144  12.684
3.7550000000000003  15.757
5.8407  7.77
4.520628571428571  7.478
1.1153642857142858  5.336
3.1498642857142856  2.707
3.969378571428571  2.736
9.028521428571429  6.297
6.085085714285714  7.004
3.2318357142857144  3.67
-2.887257142857143  4.361
2.907842857142857  5.731
7.381528571428571  4.713
-3.1383642857142857  5.218
-2.7832999999999997  3.155
1.8888571428571428  10.231
6.256814285714285  14.733
3.2557  9.487
13.047528571428572  13.507
-1.8920785714285715  6.599
3.7890142857142854  4.792
7.2443928571428575  9.509
3.1127142857142855  6.225
10.090835714285715  10.093
10.250485714285714  13.014
6.52595  8.645
8.574764285714286  7.796
0.4734  5.692
-1.8684857142857145  4.667
6.544164285714285  4.948
2.6743642857142857  5.875
13.852485714285715  9.518
5.943792857142857  5.015
7.7052000000000005  7.269
-2.9901357142857146  2.516
-2.883728571428571  5.69
1.9304857142857141  6.368
10.53205  7.528
0.9593571428571429  5.011
-0.7424785714285714  5.88
4.071578571428571  3.5
-2.2477214285714284  1.334
5.027578571428571  6.227
-2.3529785714285714  3.187
2.650957142857143  10.379
8.3347  11.15
7.030657142857143  8.419
2.294207142857143  7.154
12.821821428571429  6.996
-0.7366285714285714  8.396
2.983271428571429  6.612
3.5881071428571425  4.19
22.18422857142857  13.53
-1.6136428571428572  0.823
3.0759  4.59
-2.4990714285714284  4.276
0.7069357142857143  4.385
-1.3028857142857142  4.186
5.416357142857143  6.908
5.944014285714286  8.071
-1.7420714285714285  1.444
-1.5060357142857144  3.095
1.3337428571428571  3.361
-1.2782857142857142  4.779
2.8222642857142857  4.099
2.549307142857143  2.545
0.4831785714285714  4.387
5.931442857142858  5.976
14.586642857142857  5.727
7.835278571428572  4.831
-0.44074285714285716  3.986
-2.2688714285714284  3.359
-2.2628  2.031
-2.4542571428571427  8.25
-1.8801214285714285  7.645
-2.0940000000000003  1.026
-2.41945  4.002
3.9809928571428577  5.716
-0.7483928571428572  2.562
-2.2559  7.374
6.9421928571428575  13.906
2.727092857142857  7.993
21.929785714285714  6.274
5.661428571428572  7.411
8.034650000000001  6.787
9.239607142857144  5.369
6.040092857142858  6.684
4.114  5.914
-3.0354214285714285  4.606
17.238964285714285  13.585
3.079092857142857  6.926
12.552378571428571  11.228
9.873114285714287  12.878
0.3800142857142857  4.551
7.051328571428572  6.527
19.152685714285717  8.558
5.1249714285714285  6.413
-0.22283571428571428  13.483
17.332364285714284  13.306
-1.4935857142857143  1.588
-0.83395  2.382
2.90615  13.658
7.255542857142856  8.837
11.570557142857142  6.259
9.990092857142857  3.877
0.7104142857142857  6.266
-2.6973000000000003  0.827
-3.1063214285714285  7.099
-1.12885  4.861
-2.8164928571428574  3.244
-2.289978571428571  5.47
9.752614285714285  12.513
8.032685714285714  6.609
-0.36135  4.034
2.746842857142857  7.636
6.803057142857143  5.458
-0.9893285714285714  1.662
-0.2533785714285714  3.204
-1.2544857142857142  3.603
-2.6602214285714285  3.936
3.7214857142857145  3.667
0.6331571428571429  2.239
0.6012000000000001  3.926
6.136671428571429  4.648
7.918992857142858  6.048
6.143507142857143  7.086
10.939978571428572  8.103
-2.116964285714286  2.391
-0.7471928571428571  3.843
7.6814214285714275  11.949
7.372935714285714  3.485
1.1723000000000001  2.574
-1.5935928571428573  2.468
-1.68055  2.6
1.4227571428571428  3.067
5.819642857142857  5.445
2.0695214285714285  3.459
2.345792857142857  4.165
6.272092857142857  10.272
7.105407142857143  8.004
1.8871071428571429  5.271
-2.4977214285714284  5.476
8.598435714285714  16.011
-1.1011214285714286  4.971
3.590607142857143  7.464
0.8247714285714286  13.196
1.6448785714285714  5.397
2.317542857142857  6.604
3.50725  4.311
-2.4929071428571428  0.813
-2.3946642857142857  3.029
-3.005292857142857  4.706
5.423721428571429  5.186
-0.9134  1.763
4.717042857142857  3.107
6.605571428571428  6.42
7.8212214285714285  6.711
7.0926285714285715  14.444
4.459435714285714  6.871
-0.7874142857142857  4.441
2.7105928571428572  8.02
3.495957142857143  8.214
0.7703571428571429  4.412
3.5243285714285713  7.44
11.060935714285714  5.809
-2.274857142857143  2.329
12.285392857142856  6.37
8.198771428571428  7.31
3.386835714285714  7.465
2.1863928571428572  2.347
6.925778571428571  4.731
13.766164285714286  9.482
5.690221428571428  7.421
4.544078571428572  4.54
2.707464285714286  3.363
11.265421428571429  9.773
-3.1790714285714285  5.12
2.92945  6.92
8.63915  9.038
15.55487857142857  9.016
9.530371428571428  8.004
4.517035714285714  6.604
6.170457142857143  6.298
4.480621428571429  9.798
5.730942857142857  7.81
8.01897857142857  7.164
11.174735714285713  14.155
-1.5723857142857143  5.701
-2.718378571428571  5.019
-3.033728571428571  1.363
2.8998142857142857  3.243
11.051714285714286  7.621
-0.3363357142857143  3.989
-1.1113714285714287  3.16
1.4760642857142858  8.219
1.478592857142857  7.286
6.775457142857142  5.606
-3.1097714285714284  5.263
-1.1194857142857144  7.77
3.373628571428571  8.646
5.757671428571428  10.315
-1.5508214285714286  1.637
0.1549714285714286  2.205
4.37005  14.377
10.984542857142857  10.509
-1.2449357142857143  5.871
1.9661714285714287  4.894
-1.6695499999999999  4.928
-2.732464285714286  3.773
-2.723978571428572  4.76
5.928292857142857  7.984
-2.7307071428571428  0.995
7.592792857142857  7.415
13.214407142857143  11.338
4.06595  4.079
1.9806214285714283  4.617
7.838428571428572  6.487
10.521978571428571  13.311
7.93695  7.508
4.611785714285714  6.089
4.630528571428571  9.256
-3.0079357142857144  2.108
5.743978571428571  5.249
2.484714285714286  2.414
6.7451428571428576  4.766
-1.8952285714285715  2.619
-1.2190857142857143  3.638
-2.6426  2.228
5.241664285714285  12.371
8.364228571428571  9.82
-2.9093428571428572  1.424
9.20315  7.454
7.376307142857143  12.384
-2.6999  4.661
6.328435714285714  14.692
-1.8003500000000001  6.083
2.452892857142857  4.093
5.723421428571428  8.012
6.9050142857142855  8.786
1.2699500000000001  2.32
6.080928571428572  10.751
0.4474  7.751
4.673235714285714  5.957
6.119314285714285  5.079
-2.857742857142857  2.114
-1.6133071428571428  3.493
4.921  6.693
-1.607  2.73
6.506192857142857  9.484
5.668578571428571  9.695
-1.4581357142857143  6.323
5.173878571428571  5.974
4.719364285714286  3.517
6.540542857142857  4.825
5.458214285714286  5.821
-3.1138214285714287  1.068
0.5521785714285715  3.388
2.8786071428571427  5.228
-2.2649357142857145  3.528
8.54515  7.542
3.687807142857143  4.32
4.219328571428572  5.018
15.702657142857142  10.211
1.2460357142857141  8.64
8.1759  7.145
-2.895842857142857  2.525
10.43565  11.432
8.254685714285714  9.354
-0.5313857142857144  2.583
9.8494  6.016
14.964707142857144  9.404
1.6486214285714285  5.532
7.8295  5.445
-0.6767500000000001  2.349
-1.749607142857143  7.451
10.711157142857141  6.372
7.355307142857143  7.311
10.295707142857141  8.196
11.723907142857144  8.656
7.241714285714286  5.754
9.075485714285714  14.099
14.113385714285714  15.806
-2.1909  3.724
-2.7152285714285713  5.778
8.07262857142857  5.981
-1.0127357142857143  4.112
-0.865  4.995
6.279778571428571  12.702
-1.9981285714285715  1.405
-0.7124571428571429  1.866
8.395514285714286  7.207
-2.9280142857142857  2.065
-2.0249  2.454
3.0534142857142856  6.943
5.277292857142857  9.14
4.260078571428571  4.216
5.7821928571428565  8.138
-2.0581714285714288  2.975
-0.6243500000000001  3.781
-2.981264285714286  3.927
8.113585714285714  6.058
3.973114285714286  8.367
2.42465  4.466
-1.5721  6.681
7.559978571428571  9.668
5.376107142857142  6.834
-2.1493785714285716  1.103
4.387092857142857  8.912
-0.5094714285714286  2.856
8.067207142857143  4.343
4.488507142857142  3.089
0.5754785714285714  2.276
6.131114285714285  4.439
10.260407142857144  13.28
-2.024835714285714  14.865
-1.9766142857142857  1.339
6.958692857142857  5.338
-0.9624071428571428  5.026
13.520028571428572  12.74
5.083342857142857  9.836
6.8744000000000005  7.286
-2.067685714285714  2.909
15.508735714285715  11.803
5.537864285714286  9.166
8.101364285714286  8.392
0.3400857142857143  5.188
9.434364285714285  6.85
-2.130864285714286  4.094
-3.099157142857143  0.8
-2.6364214285714285  6.378
3.864128571428571  10.817
1.0838  6.284
5.873485714285715  7.48
8.75035  13.014
-2.8871  2.209
-1.2339642857142856  2.202
-2.9811357142857142  3.373
1.7298071428571429  13.888
-1.9792357142857144  1.162
7.091528571428571  5.469
6.835742857142857  8.593
-0.3233714285714286  5.287
2.9036785714285713  5.104
-0.7993214285714286  2.258
-2.9637857142857142  2.571
-0.49993571428571426  4.759
5.55275  13.772
9.388242857142858  10.066
8.764064285714285  4.662
-2.7597642857142857  1.387
9.110321428571428  6.581
11.543442857142859  9.921
7.948464285714286  9.64
-2.1960428571428574  3.462
8.821385714285714  7.349
7.121085714285714  10.032
-0.39311428571428575  1.813
8.590664285714286  9.271
8.538792857142857  5.777
11.14482142857143  12.144
-1.8894785714285713  3.947
4.263485714285714  5.716
11.322585714285715  6.671
10.357771428571429  6.698
4.772328571428571  3.042
1.9958357142857142  6.126
8.149364285714286  6.238
0.7041142857142857  3.35
8.2503  7.917
9.72027857142857  7.357
1.4659071428571429  3.95
1.0964857142857143  5.12
6.2435  8.389
6.068264285714286  15.69
0.9233857142857143  7.603
-2.0048285714285714  6.481
-2.762142857142857  3.877
1.0592857142857144  6.004
4.4185357142857145  8.04
-2.9326214285714287  4.075
-0.8189642857142857  2.463
-0.9302999999999999  15.035
9.739107142857142  8.638
-2.694021428571429  4.144
3.763307142857143  10.096
-1.3074642857142855  5.975
-1.1549  5.439
4.868592857142857  6.992
-2.357907142857143  2.23
13.314578571428571  8.257
5.736364285714286  11.992
1.9732214285714285  5.908
-1.9711214285714285  6.76
2.062757142857143  3.203
0.5845928571428571  4.448
10.497471428571428  5.87
6.957457142857143  5.227
8.78422857142857  8.188
-2.447235714285714  1.033
2.260292857142857  2.764
4.3510285714285715  2.713
9.062999999999999  12.808
8.345071428571428  5.501
3.694585714285714  4.38
-1.0902285714285715  5.081
4.091214285714286  9.131
1.882757142857143  6.074
8.499857142857143  7.592
6.086557142857143  6.722
-2.464971428571429  1.515
19.374042857142857  7.008
0.33739285714285716  2.454
0.1753642857142857  10.806
10.253242857142856  4.392
-2.7042928571428573  4.455
-1.1727214285714287  3.166
-2.623442857142857  5.297
4.023485714285714  4.783
4.532592857142857  7.384
0.5065714285714286  2.224
-2.44955  5.537
2.4058357142857143  4.676
5.960707142857143  5.955
-2.774092857142857  6.273
8.939128571428572  10.422
4.141249999999999  9.215
2.261207142857143  8.804
-1.0257571428571428  2.002
3.803585714285714  5.652
7.059728571428571  8.122
-2.7974785714285715  2.179
0.7378357142857143  11.89
10.19295  8.07
2.9965928571428573  3.909
11.961157142857141  5.117
-2.5119142857142855  4.783
17.897171428571426  9.909
6.801842857142858  5.981
4.180178571428572  4.428
-0.6260785714285714  1.463
3.7275  2.663
3.3553571428571427  12.443
-1.1738857142857142  6.03
0.3907285714285714  3.13
15.673921428571429  11.44
0.3347785714285714  3.757
-1.0351214285714285  4.645
-2.8753571428571427  2.719
2.489328571428571  4.963
-0.14287857142857144  2.677
-1.1319214285714285  3.612
2.291692857142857  3.999
5.65045  4.502
5.503014285714286  7.641
1.851557142857143  7.135
-0.2714285714285714  1.817
-2.93935  1.098
-2.1237857142857144  2.997
8.101514285714286  4.885
6.6661214285714285  4.709
0.3726785714285714  2.71
13.444671428571429  9.124
8.145164285714287  5.775
8.215114285714286  7.166
1.3671642857142856  2.581
2.514185714285714  2.762
0.9454071428571429  8.093
8.762457142857143  8.72
-1.0279999999999998  2.645
3.9160357142857145  6.388
7.71045  6.879
-1.8449642857142858  2.989
0.5628642857142857  2.972
-1.8778214285714285  4.103
0.14775  5.335
19.719735714285715  9.599
5.187971428571429  12.677
-1.6694357142857144  5.914
-2.2135714285714285  12.837
-0.3824714285714286  3.07
-3.0199857142857143  5.913
8.052857142857144  8.349
13.743764285714285  9.112
6.315385714285714  10.09
0.5268928571428572  4.825
3.2115428571428573  4.226
15.783671428571429  6.075
8.7768  10.746
7.893135714285714  9.228
9.214364285714286  8.923
-0.10953571428571429  6.783
9.97535  16.022
-1.781842857142857  4.756
12.487407142857144  6.338
5.273257142857143  5.085
4.519871428571429  6.512
10.192435714285715  6.698
-2.7260714285714283  0.967
12.843685714285714  10.369
6.941228571428572  5.535
3.67105  3.045
7.943814285714286  7.789
-1.7780285714285715  3.307
6.754192857142857  3.437
9.470307142857143  4.877
11.961635714285714  10.851
10.351514285714286  6.06
8.620535714285714  8.372
7.627364285714285  10.067
14.644285714285713  6.562
1.0999071428571428  7.581
9.678321428571428  7.511
0.6442214285714286  7.501
1.7272714285714286  9.074
11.806014285714287  7.879
0.5381214285714286  7.865
2.192814285714286  8.134
1.4819285714285715  3.82
17.76155  10.92
4.303592857142857  6.748
4.3235  6.48
-2.8635357142857143  1.452
17.428114285714287  13.344
8.06012857142857  8.027
-2.2194714285714285  1.346
1.2281428571428572  2.817
2.666607142857143  2.618
9.359485714285714  9.057
3.3429285714285712  4.583
-0.4223285714285714  2.525
7.7011  4.381
-2.0773  1.251
5.470721428571428  12.147
1.7357214285714286  2.402
2.3764642857142855  4.87
-1.9669714285714284  6.639
-2.935685714285714  4.624
-2.386507142857143  5.815
5.091885714285715  3.504
4.081835714285714  3.653
7.976535714285713  6.469
10.10142142857143  7.795
-2.6935857142857142  4.727
-1.6397857142857142  1.297
2.724121428571429  3.436
11.508564285714286  6.692
2.4574785714285716  4.112
1.2543857142857142  2.901
4.126321428571428  5.733
2.212757142857143  5.378
-1.8470785714285716  4.777
0.1636  4.25
12.641592857142857  7.973
2.2719  6.031
-2.9313285714285717  1.067
6.933571428571429  13.469
6.208871428571428  3.513
5.969657142857143  5.736
4.702907142857143  10.147
3.732428571428571  8.0
-1.8475642857142855  5.215
-0.6640857142857143  3.372
5.924607142857143  7.072
-1.159842857142857  5.357
2.1797142857142857  3.127
-1.4304  5.843
-2.6951785714285714  0.956
-1.8593999999999997  1.477
-1.92725  5.251
-2.323807142857143  3.653
-0.6675571428571428  1.364
6.151285714285714  6.811
7.076142857142857  7.926
-0.9908714285714286  2.71
0.6705  5.216
4.3214  4.655
7.6021857142857145  7.781
2.0769714285714285  6.532
12.001535714285714  9.563
5.849078571428572  2.541
11.215442857142857  5.539
13.2982  10.992
-2.7825571428571427  3.618
8.302485714285714  8.621
-0.5985285714285714  3.403
3.8715857142857146  8.447
-2.87275  5.855
4.090292857142857  3.943
2.0326500000000003  3.283
-1.7805499999999999  7.211
-1.7359499999999999  2.411
-1.1313285714285715  6.473
2.96805  6.063
-2.4407785714285715  1.344
4.3805  7.121
4.1245642857142855  7.304
-2.3686  5.1
7.677085714285714  8.822
13.782785714285714  6.569
7.106335714285714  7.192
7.364192857142858  6.097
12.54375  7.565
2.068157142857143  6.339
8.88417142857143  5.717
14.848650000000001  8.832
-2.7921785714285714  2.724
6.624021428571429  7.833
3.7173714285714285  3.41
9.686907142857143  8.388
6.4301071428571435  8.003
-1.2252285714285716  2.457
-2.711935714285714  1.392
3.881614285714286  3.652
7.258114285714285  6.536
13.294392857142856  12.586
7.7885928571428575  6.016
-1.79525  1.829
4.8168428571428565  6.566
0.09104285714285715  6.88
7.514657142857142  14.275
8.235000000000001  8.099
0.9892714285714285  4.802
-0.12881428571428571  5.133
9.697057142857142  7.54
2.7277642857142856  12.845
5.778878571428572  7.545
4.481957142857143  7.165
0.8442714285714286  2.452
3.2159214285714284  8.881
-2.432771428571429  2.278
12.525935714285716  6.571
-2.424642857142857  16.155
-1.6808357142857144  8.308
-1.6986642857142857  2.729
1.8718357142857145  7.578
13.46415  10.364
0.4185357142857143  4.265
6.093621428571429  4.238
8.032307142857142  7.527
6.815857142857143  12.172
-0.10967857142857143  5.119
-1.3059  2.168
1.89215  2.647
-1.4921285714285715  1.387
-0.7736928571428571  4.213
-1.7256285714285713  12.216
9.142507142857143  8.732
14.495885714285714  7.079
3.215492857142857  4.774
8.530000000000001  13.57
-0.08570714285714286  1.916
5.847785714285715  13.562
-2.9632857142857145  4.908
5.7279  5.419
13.077392857142858  8.144
11.291528571428572  12.794
-0.10245  5.062
-2.8563785714285714  4.868
-0.5544  6.579
0.9703928571428571  4.078
12.671878571428572  8.567
-3.1246785714285714  2.263
1.6732714285714287  8.128
5.952235714285714  8.023
3.2248285714285716  7.752
2.374707142857143  9.252
-1.6382285714285714  1.029
-2.9397357142857143  4.956
-1.140292857142857  2.245
-0.4861142857142857  3.498
-3.0163785714285716  4.982
5.557042857142857  3.723
6.696821428571428  5.952
-2.8304142857142858  1.108
10.881657142857144  4.52
-1.0090714285714286  2.14
3.7274285714285718  4.747
8.180564285714286  7.446
6.609971428571428  7.813
16.607342857142857  8.38
2.780135714285714  7.664
2.967857142857143  9.058
4.665071428571428  5.793
-0.8291  1.946
-0.6332642857142857  3.319
5.816957142857143  9.015
5.743957142857143  9.202
11.778785714285714  13.994
-0.4284642857142857  2.836
14.772685714285714  8.739
9.630585714285713  8.387
3.5758500000000004  5.59
5.1885642857142855  6.508
4.837878571428571  13.197
-0.4363357142857143  6.92
8.221350000000001  5.808
-1.9855928571428572  2.103
-2.761757142857143  1.197
6.775314285714286  12.47
7.89065  10.097
-3.0134642857142855  2.302
7.121778571428571  9.763
2.00475  6.737
7.942814285714285  13.115
10.580457142857142  7.957
-2.988664285714286  4.406
11.004364285714287  8.297
5.604607142857143  4.791
6.223407142857143  5.32
-1.6137642857142858  14.323
1.0329  6.078
-2.9647928571428572  1.826
1.2938999999999998  3.439
12.698114285714286  5.173
2.882857142857143  7.38
5.180192857142857  8.624
1.3427785714285714  6.75
11.167178571428572  7.466
4.77875  6.274
-2.6276928571428573  4.642
-2.22145  1.326
7.034907142857143  7.302
6.707314285714285  8.101
-2.89855  1.542
-2.817207142857143  1.102
8.014942857142858  6.671
-1.6379785714285715  4.69
0.3868214285714286  5.66
-1.8488928571428573  5.442
-1.9214285714285715  5.769
6.978221428571429  13.362
-0.35350000000000004  1.986
4.366507142857143  8.349
3.9324785714285717  3.409
-3.0242785714285714  1.513
10.43282142857143  10.157
9.167007142857143  6.819
-1.5118714285714285  3.757
-2.1736  1.424
6.1623785714285715  6.713
0.07896428571428571  16.045
4.303735714285715  7.588
-1.3883857142857143  9.33
3.9254857142857142  6.928
-1.7434  5.916
2.794992857142857  2.725
1.5691714285714287  5.958
3.729371428571428  5.285
-2.2655285714285713  1.738
4.0228142857142855  7.621
3.3677642857142858  8.842
6.160150000000001  14.88
4.230178571428572  4.51
6.940685714285714  5.45
4.269857142857143  10.016
3.5278  4.487
3.6573  6.784
-2.1085285714285718  2.265
6.27675  9.529
-2.6549  1.708
-2.9314  4.647
-2.1967857142857143  6.832
-0.6519714285714285  13.938
8.546750000000001  4.263
4.484407142857143  9.686
4.633285714285714  9.661
-2.6645142857142856  2.25
19.804535714285716  6.599
-0.049492857142857144  6.83
0.24578571428571427  5.302
5.193271428571428  15.362
5.251764285714286  8.594
1.2923071428571429  7.282
6.393242857142857  12.226
3.8838428571428576  5.613
-2.6759714285714287  1.385
6.254271428571428  6.968
-1.2755357142857142  0.918
0.8917285714285714  6.626
3.525921428571429  4.148
-0.41096428571428567  10.718
-0.8568071428571429  4.674
8.01442857142857  6.511
0.49550000000000005  4.888
13.769978571428572  7.719
7.987871428571428  7.712
4.282292857142857  2.869
11.997478571428571  4.166
9.298242857142856  7.54
6.078578571428571  9.001
1.1963071428571428  2.977
3.525385714285714  4.12
7.11175  7.692
0.8799142857142858  1.757
5.148542857142857  9.838
-2.168757142857143  1.539
-1.926535714285714  5.051
-2.1781642857142858  2.212
8.924257142857142  7.763
3.6145714285714288  5.52
4.5471  5.608
7.0547  9.526
-1.5418214285714285  1.973
2.728785714285714  8.565
1.5632214285714285  2.047
9.848635714285715  5.06
5.154757142857143  8.088
1.754057142857143  5.674
-2.41885  1.111
-0.5707214285714285  4.036
-2.9121857142857146  5.761
10.023092857142856  5.854
2.2894071428571428  3.278
4.969807142857143  5.806
1.6657642857142856  4.107
-0.7730285714285715  3.691
15.349285714285715  10.012
-3.028885714285714  0.592
7.367464285714285  7.717
1.2632642857142857  13.748
-1.6640857142857144  4.829
-1.8960785714285715  2.355
-1.5193214285714287  2.492
-2.5095785714285714  3.114
3.6559857142857144  6.779
-1.051157142857143  3.408
6.748757142857143  4.616
3.5007714285714284  5.083
-2.110007142857143  4.046
-1.3283285714285715  5.499
-2.7844285714285713  5.084
3.297164285714286  6.013
-2.009792857142857  2.176
3.7339714285714285  8.263
-0.7828785714285714  4.871
-0.27516428571428575  4.082
4.274707142857142  4.128
-1.72085  3.192
-2.8437285714285716  2.062
-0.6635285714285715  2.443
-1.2938500000000002  3.811
-2.1017214285714285  3.946
6.6946071428571425  6.845
-0.3405142857142857  4.791
14.31017857142857  8.185
0.16943571428571427  2.15
-1.2153214285714287  6.055
1.5673285714285714  4.264
-0.4075642857142857  5.272
1.5735785714285713  8.902
5.691164285714286  7.981
5.252014285714286  8.276
8.093157142857143  4.321
1.4254714285714285  2.197
-2.9236357142857146  1.622
7.777392857142857  7.553
-0.35400714285714285  5.535
11.75297857142857  8.354
2.4492785714285716  8.18
-2.4511071428571425  13.579
5.086942857142858  4.882
2.622242857142857  3.678
3.698392857142857  3.436
4.5979  9.352
-2.3611714285714287  1.794
-3.1456142857142857  0.782
-2.0884428571428573  1.375
-2.636578571428571  5.166
-1.2065285714285714  7.125
2.9252357142857144  5.316
2.7137357142857144  8.9
6.605514285714286  5.945
16.64965  7.537
3.6377571428571427  5.087
-1.3575071428571428  3.308
10.284378571428572  8.879
-2.0627500000000003  1.423
-0.9535857142857144  4.432
9.493728571428571  4.243
-0.8169571428571428  1.884
-2.958342857142857  1.925
-0.6515285714285715  5.043
3.8748714285714283  14.575
2.640857142857143  9.571
8.74795  9.299
6.109621428571429  6.053
8.259442857142856  6.973
3.928892857142857  3.358
3.4166000000000003  3.309
-3.0256857142857143  4.098
0.06402142857142856  15.735
-1.4658785714285716  2.458
2.527471428571429  4.266
4.176064285714285  9.173
4.934371428571429  11.236
-2.044764285714286  1.736
5.155671428571428  10.483
4.6006285714285715  6.989
13.884285714285713  6.899
5.481992857142857  8.156
3.6115142857142857  5.481
-1.6850642857142857  5.46
2.987628571428571  2.605
0.24784285714285714  4.466
-1.0802928571428572  2.016
2.4315214285714286  5.604
5.607378571428572  3.255
13.841957142857144  7.552
8.587535714285716  9.406
0.032228571428571426  4.86
2.7156642857142854  5.904
4.814878571428571  2.889
3.2302214285714284  6.398
16.98385714285714  12.085
-2.014507142857143  6.196
5.791271428571429  3.208
-1.9235071428571429  5.545
3.5881357142857144  2.846
12.82247857142857  9.232
6.715621428571429  9.068
-0.5394785714285715  1.785
0.015707142857142857  5.97
0.89025  7.783
-1.6136928571428573  4.493
5.057214285714285  6.591
-1.2972285714285714  6.646
1.8024428571428572  3.183
-2.829264285714286  4.01
-2.197507142857143  1.61
-0.6609714285714285  3.05
-1.1994928571428571  2.278
3.867385714285714  8.449
2.529207142857143  4.934
-0.53405  5.167
2.6530714285714287  5.632
10.213635714285715  4.972
-0.8422999999999999  5.766
3.213242857142857  10.225
15.575214285714287  6.297
-2.0208142857142857  15.762
-3.127542857142857  1.28
-2.5552642857142858  5.935
13.805435714285714  6.407
-0.060257142857142856  6.53
0.8298285714285715  3.449
8.741535714285714  5.261
3.701235714285714  7.2
3.6557785714285718  7.53
1.3723785714285714  4.26
-2.189164285714286  1.725
1.6669714285714285  6.745
3.0029785714285713  7.661
3.7829285714285716  7.175
15.687349999999999  9.912
-2.9247071428571427  1.563
4.593114285714285  5.824
7.7844999999999995  6.845
-2.8708785714285714  1.105
4.498078571428572  6.027
11.187871428571428  7.334
-2.9461500000000003  4.757
1.0343857142857142  5.298
-1.0308428571428572  4.541
7.354664285714286  7.054
2.2081  10.836
11.164664285714286  7.215
-2.6209  0.979
4.065257142857143  5.656
5.3014214285714285  12.94
-2.690785714285714  1.247
-0.2344857142857143  5.099
1.769307142857143  7.65
-2.5402214285714284  4.719
-2.8945857142857143  4.668
3.2241785714285713  3.243
-1.9228500000000002  3.005
-2.3769214285714284  2.417
5.772435714285714  4.519
8.694621428571429  4.403
9.23675  10.905
-1.6232857142857142  7.38
11.11625  10.767
-2.4819071428571426  4.826
-2.7445785714285713  5.273
-1.0431857142857142  3.291
4.333885714285715  7.931
2.5323285714285717  3.664
10.103200000000001  9.227
-0.15639285714285714  2.83
-2.522864285714286  4.909
-2.6837071428571426  4.411
8.91387857142857  13.074
3.5561214285714287  3.498
3.3198  6.88
9.363071428571429  9.886
-1.781542857142857  4.865
-2.9917357142857144  4.688
2.01485  5.574
4.935664285714286  6.152
2.4115285714285712  9.412
5.183478571428571  7.164
0.011407142857142857  1.647
1.6993642857142857  14.058
-1.4897  2.762
-1.0601857142857143  1.971
-1.6549785714285714  1.436
-0.9278142857142857  3.85
-0.5194  1.405
5.993128571428572  7.59
-0.9189642857142857  3.208
-1.1047285714285715  1.282
6.361935714285715  4.47
1.2625285714285714  3.443
3.53715  2.579
-3.004164285714286  0.868
-1.441142857142857  7.467
7.326028571428571  14.136
2.8227571428571427  5.931
-3.0161857142857142  1.55
-1.8365714285714285  2.099
4.141978571428571  5.435
-1.4698214285714286  4.096
12.800164285714285  12.277
5.466464285714285  7.242
-2.8127285714285715  2.234
12.5083  15.423
5.1902357142857145  7.076
3.2741857142857143  2.538
-1.5262714285714285  5.696
10.776614285714286  10.558
-0.2933928571428572  6.959
-1.3218142857142858  5.35
4.979035714285715  6.366
-0.1109  1.893
-0.03307857142857143  6.048
13.810857142857143  8.014
-0.6338071428571429  5.238
-1.6416357142857143  15.918
8.545535714285714  11.526
10.705578571428571  6.686
7.601142857142857  11.028
0.23727857142857145  2.442
-0.5184  6.419
1.6859357142857143  4.423
4.930671428571428  5.318
10.128657142857142  6.504
12.452271428571429  6.342
7.226792857142857  7.498
7.235914285714286  3.935
8.619964285714286  6.514
-2.310978571428571  5.195
-2.4910285714285716  4.451
1.2486714285714284  3.491
-0.5830357142857143  6.647
-0.2118857142857143  3.03
0.5276857142857143  6.716
5.936735714285715  3.669
1.7333857142857143  10.539
3.7679071428571427  3.856
5.503964285714285  7.491
-2.767257142857143  1.58
3.1321214285714287  3.303
5.306614285714286  4.944
9.823478571428572  10.428
0.7671714285714285  6.602
9.226128571428571  11.99
3.656685714285714  5.879
-1.12355  4.317
5.031171428571429  3.717
5.437428571428572  10.104
-2.2254642857142857  10.271
7.40355  5.235
1.843864285714286  3.23
5.308171428571429  6.802
11.888349999999999  6.836
6.844157142857143  9.233
-2.483192857142857  1.608
6.1239928571428575  8.885
-1.03475  5.804
4.149885714285714  4.739
2.8834785714285713  8.253
0.07519285714285713  5.826
7.012507142857142  5.726
6.288707142857143  4.909
-1.9503214285714288  1.359
0.8293857142857143  3.836
9.390264285714286  11.763
8.19795  6.69
-0.6587642857142857  5.834
7.829457142857143  6.657
12.83575  15.268
4.3003857142857145  9.758
-2.1466071428571425  1.34
0.07468571428571429  6.057
0.3862428571428571  6.339
15.562964285714287  11.764
-2.9983714285714287  3.503
-2.209542857142857  2.213
6.256728571428572  5.899
1.5274857142857143  6.707
-3.043542857142857  1.301
8.238835714285713  8.251
-1.7352214285714287  2.034
6.500692857142857  6.655
3.7675000000000005  5.107
0.6388857142857143  2.42
-1.570442857142857  6.277
6.975835714285714  6.42
-0.9458142857142856  3.84
-1.6070285714285715  3.831
11.662664285714285  14.558
-0.9791571428571428  5.246
11.55857142857143  9.066
5.480335714285714  10.654
-2.3537999999999997  3.309
1.4572142857142856  4.991
2.4554428571428573  5.888
3.1928642857142857  4.294
-2.0742499999999997  4.512
-2.14025  2.012
-1.9941857142857142  6.25
6.7462928571428575  8.905
14.179342857142856  15.553
-2.367664285714286  1.28
-2.8604357142857144  1.255
3.7511642857142857  2.76
-0.35792857142857143  3.178
3.9823714285714287  5.856
4.572621428571429  4.764
3.0343071428571426  3.34
2.1205214285714287  8.264
2.0264857142857147  6.075
-1.0891285714285714  5.616
-0.5522571428571429  4.6
-2.7859214285714287  1.105
6.723357142857143  7.938
5.517221428571428  12.633
12.802971428571428  5.026
5.597128571428571  12.155
0.8425214285714286  2.029
-0.8900214285714285  7.405
0.8275428571428571  2.907
0.46447857142857146  15.041
4.4888  14.334
11.817471428571428  8.637
1.1532642857142856  3.062
-1.4220642857142858  1.625
6.3381  6.024
-2.8805428571428573  1.089
7.145792857142856  6.326
8.882407142857144  7.29
12.950764285714286  7.827
2.5102714285714285  2.235
3.8588  4.753
10.35035  11.183
-1.2273714285714286  6.037
5.045642857142857  8.256
1.4542785714285713  4.162
8.25505  5.788
7.046285714285714  6.538
-1.9814  3.218
1.0133785714285715  6.247
1.9553999999999998  5.471
5.727271428571428  8.091
-0.40400714285714284  3.668
1.1644857142857141  2.518
7.038250000000001  15.56
4.791042857142857  6.231
-0.8272571428571429  2.302
3.12315  5.759
-1.8458857142857141  1.373
-2.0788428571428574  2.979
-3.0632928571428573  4.524
-1.1030642857142858  2.297
1.0492571428571427  6.49
15.8338  6.93
5.262028571428571  6.174
-1.1997428571428572  5.762
10.225457142857143  5.012
6.074400000000001  7.022
3.252892857142857  8.68
11.682135714285714  8.962
1.8617285714285714  5.947
11.554371428571429  7.124
-0.7102214285714286  6.521
4.121071428571429  8.1
-1.1999714285714287  1.784
-1.6550357142857144  1.36
2.0479000000000003  4.988
-0.9946142857142858  1.783
6.259035714285714  7.857
-0.06805714285714286  5.582
9.488057142857143  10.049
-3.025128571428571  6.982
12.886842857142856  10.736
-1.4619785714285713  2.173
5.209435714285714  7.221
11.49845  10.669
1.5167071428571428  8.268
1.65895  2.247
15.102785714285714  7.094
-1.8873428571428572  4.775
3.5413428571428573  12.739
9.827421428571428  7.949
-1.7293928571428572  4.955
-2.6258857142857144  3.443
2.3615785714285713  4.229
6.964928571428572  7.769
-3.162514285714286  1.033
-2.4784357142857143  1.628
7.761528571428571  6.098
-0.1418357142857143  4.985
-2.253635714285714  4.825
-1.2192071428571427  4.962
10.172607142857142  6.606
-0.9282285714285714  1.663
-2.0075285714285713  4.777
6.7023214285714285  6.428
4.4774071428571425  6.404
0.08544285714285714  3.725
4.4154857142857145  3.13
6.805792857142857  5.884
0.6354857142857143  5.465
-0.5176928571428572  6.267
11.852664285714287  9.467
-2.1816785714285714  5.897
6.819014285714286  5.553
-2.285907142857143  2.49
3.393885714285714  5.495
3.654614285714286  3.101
8.562028571428572  4.396
3.0447285714285712  3.522
3.719442857142857  15.355
-1.3765500000000002  5.913
11.830971428571429  10.758
-1.3894071428571428  5.959
-2.2474857142857143  1.958
5.086364285714286  10.953
17.74692142857143  14.413
0.5808571428571428  5.016
0.7949642857142857  5.674
4.769692857142857  12.614
-1.3892428571428572  2.977
-2.184742857142857  13.431
12.210364285714286  5.801
-2.156507142857143  1.52
2.086314285714286  4.224
14.651457142857144  8.758
3.4189857142857143  12.89
2.3333714285714287  7.655
1.2303214285714286  5.786
4.2541714285714285  5.936
4.504871428571429  12.407
4.782571428571428  8.607
-2.0414214285714283  1.11
0.8212857142857143  3.266
-3.2333214285714287  1.389
-2.9457642857142856  4.569
-0.8883642857142857  2.086
5.191857142857143  6.99
17.11795  6.858
1.4951571428571429  8.693
2.838392857142857  15.08
0.33989285714285716  2.208
5.303907142857143  6.034
-2.5629714285714282  5.903
5.9683214285714286  4.002
0.7943357142857143  7.319
14.368242857142858  7.221
6.9922  6.355
3.1298357142857145  6.894
3.9093357142857146  3.356
13.652278571428571  11.139
1.5608642857142856  3.59
-1.8465428571428573  2.708
14.861121428571428  7.565
-0.49609999999999993  2.731
8.392557142857143  3.713
8.363964285714285  6.746
-2.8593642857142854  4.87
7.0696  8.359
-2.6274285714285712  1.157
7.4777  8.542
8.63545  6.185
2.91595  3.268
-2.1162428571428573  5.053
13.986457142857143  13.454
7.589514285714285  14.362
10.15627857142857  4.508
5.8019428571428575  13.861
7.066971428571429  4.341
2.338271428571429  7.635
4.726464285714286  8.442
-1.0302785714285714  2.358
4.62785  14.262
-2.2498714285714287  3.925
-2.5105857142857144  1.658
-3.1523071428571425  1.826
0.8187  6.079
6.308892857142857  8.277
12.16522142857143  6.26
5.456214285714286  9.916
11.709464285714287  10.089
14.592585714285715  9.394
1.0383714285714287  8.659
-2.3624  2.288
4.084607142857143  3.169
-1.0646428571428572  2.022
5.1725642857142855  8.991
13.724285714285715  7.174
8.201835714285714  4.848
2.374857142857143  3.356
-0.811192857142857  6.314
7.019214285714286  5.465
3.1810071428571427  3.895
11.454728571428571  4.824
4.669057142857143  13.697
5.865178571428571  3.352
4.921550000000001  7.102
-1.7332214285714287  4.848
-2.056985714285714  3.728
-1.8549357142857141  1.684
6.126835714285714  7.118
11.07665  6.766
11.050085714285714  12.074
2.8389142857142855  4.099
9.725064285714286  6.101
1.383607142857143  7.336
-1.844607142857143  2.79
3.8996999999999997  15.199
-2.5251  4.672
1.6771071428571427  5.46
3.3057  4.27
5.268764285714285  11.267
-2.086057142857143  1.277
-1.9150928571428572  4.009
0.6944357142857143  5.287
3.762707142857143  6.982
4.1033928571428575  5.569
-2.6410785714285714  1.752
16.766778571428574  10.369
0.5524357142857143  3.63
1.4397785714285714  4.346
6.565314285714286  4.763
10.930078571428572  6.196
-0.5207928571428572  5.002
2.1742785714285713  3.654
8.952957142857143  10.142
19.395642857142857  13.762
4.724885714285715  10.013
10.587964285714285  8.766
2.4285071428571428  8.408
-2.855042857142857  5.796
5.710707142857143  12.422
10.86352857142857  12.954
0.7056071428571429  2.507
-1.9145785714285715  1.147
4.59625  5.186
0.3714571428571428  2.276
4.7351  2.409
5.925392857142857  12.106
3.4682857142857144  5.001
-1.0935928571428573  3.055
3.7002357142857143  4.546
-2.7257214285714286  2.079
8.978985714285715  7.925
1.3739000000000001  3.034
4.482707142857143  6.136
3.0590928571428573  7.8
-1.724192857142857  1.345
-1.5812285714285714  4.907
12.199671428571428  8.636
-1.0929  2.292
4.232864285714285  4.947
3.0285571428571427  7.184
6.081528571428572  6.748
-0.9272642857142858  2.047
13.950942857142858  8.78
0.5427214285714286  2.947
-0.5313714285714285  14.205
2.7594142857142856  9.508
1.3965714285714286  5.174
-1.9885714285714284  4.901
2.6702  3.444
4.613185714285715  8.964
2.4222785714285715  11.093
9.099014285714286  9.165
7.71522142857143  9.16
-2.6207642857142854  5.144
-2.6725499999999998  1.241
-1.6394  1.809
-3.027342857142857  4.739
5.245  11.58
7.7826  8.908
-2.195057142857143  4.642
11.539135714285715  4.886
2.9857285714285715  7.535
6.121771428571429  6.857
0.9281642857142858  3.991
9.796771428571429  3.394
-2.109564285714286  5.348
-2.7542500000000003  4.198
-1.0263499999999999  6.985
5.048864285714286  8.491
3.15205  10.258
-2.125664285714286  3.436
0.17485714285714285  2.567
-2.187457142857143  7.488
3.0366642857142856  3.595
0.37647857142857144  4.12
-0.7487999999999999  6.527
4.867135714285714  5.132
2.472507142857143  3.776
0.32304285714285713  6.12
1.1540785714285715  15.93
-2.8757214285714285  1.44
-2.594042857142857  1.715
10.446021428571429  7.712
9.933892857142856  8.034
1.9590142857142858  3.689
5.4113  6.456
-0.6647857142857142  1.989
2.7775714285714286  3.541
3.4060142857142854  6.65
3.858128571428572  6.991
-1.8340642857142857  3.145
6.650828571428572  5.026
0.5951642857142857  6.6
0.2680071428571429  7.38
-2.6519785714285713  4.761
10.99395  7.431
4.645935714285715  4.917
-0.12437857142857144  8.438
6.313314285714286  10.248
12.034014285714285  7.311
-2.87325  1.074
9.162785714285715  5.007
1.2333357142857142  7.888
0.5670142857142858  2.667
-2.1886  1.421
3.41895  2.78
11.93122142857143  10.129
0.4591142857142857  3.463
0.9026714285714286  6.05
6.699914285714286  5.698
7.0767428571428574  6.958
-2.2679071428571427  2.678
12.9811  11.432
14.120342857142857  9.052
-0.7872785714285714  5.576
12.497549999999999  3.948
-0.8924714285714286  2.767
2.421278571428571  9.941
-2.572292857142857  2.736
6.10415  12.607
5.062907142857143  8.625
7.874664285714285  7.625
6.960414285714285  12.744
-2.9899214285714284  4.893
9.937092857142858  9.511
7.295364285714285  10.0
6.941585714285714  7.238
3.699714285714286  4.572
-0.21790714285714285  4.942
-1.26875  3.769
3.7165142857142857  7.299
1.1078785714285715  2.999
12.729057142857142  12.56
-0.7437142857142858  1.628
5.837014285714286  13.142
0.07655714285714285  3.202
18.281864285714285  7.229
5.729278571428572  4.63
11.26275  5.759
11.055342857142858  6.617
1.6643857142857144  4.501
3.595485714285714  3.282
-0.54655  2.619
-1.3163357142857144  2.466
5.949021428571429  11.173
8.997592857142857  4.403
-3.1010142857142857  0.784
-2.399292857142857  4.617
1.879692857142857  9.072
3.8732428571428574  9.493
3.952928571428571  8.815
1.70005  7.964
8.933821428571427  5.303
4.931907142857143  4.116
0.47497142857142854  4.702
2.378757142857143  6.841
-0.2332214285714286  2.575
11.459428571428571  8.756
-2.8075642857142857  1.034
1.7073285714285715  4.921
1.6865142857142856  2.54
4.720464285714286  5.528
-1.7124  1.76
-3.173285714285714  0.909
4.0561928571428565  8.679
5.5425571428571425  9.019
1.9348571428571428  7.219
4.747542857142856  5.525
11.168542857142857  8.308
17.44092857142857  5.571
8.714164285714284  6.733
1.0473285714285714  13.772
-2.483092857142857  16.388
-2.9442  5.774
7.358021428571429  4.875
-2.3050214285714286  3.888
-2.0759285714285713  6.753
1.3680428571428571  1.895
-3.1377785714285715  0.695
-1.9884499999999998  4.018
14.601057142857142  7.034
1.6306  4.655
-1.1983642857142855  2.377
-1.5087428571428572  2.044
4.947607142857143  6.535
11.123792857142856  8.511
4.4241214285714285  8.056
-1.8403785714285716  1.557
-0.6399214285714285  11.935
11.07927857142857  8.781
-3.168285714285714  1.042
4.552621428571428  5.932
2.4701500000000003  5.681
5.769335714285714  5.653
2.0315642857142855  5.615
6.530864285714286  7.572
-1.4560142857142857  6.383
7.914421428571429  8.215
4.524928571428571  3.653
10.905378571428571  14.566
-1.195207142857143  6.736
-3.0318428571428573  4.61
-1.926535714285714  3.394
4.302764285714285  7.083
2.32505  5.899
9.237528571428571  5.956
-1.6890928571428572  13.551
4.219578571428571  4.017
0.006171428571428572  15.063
-2.4079214285714285  2.625
15.361707142857144  10.719
0.8435785714285714  8.147
-3.1112428571428574  1.176
2.529035714285714  6.602
2.4395857142857142  8.308
8.114521428571427  14.371
7.652414285714285  7.792
3.137407142857143  9.473
2.119542857142857  7.015
4.839528571428572  9.053
-0.16219285714285714  5.757
2.6221571428571426  3.026
4.377842857142857  5.375
10.100742857142857  10.46
-2.015364285714286  1.855
5.3408500000000005  8.445
6.029678571428572  6.151
-0.8482071428571428  4.842
11.535828571428572  6.371
10.099464285714285  10.065
8.541514285714285  6.11
-0.3579785714285714  2.739
2.3212714285714284  14.68
-2.1129857142857142  6.515
7.108878571428572  6.286
1.9656000000000002  6.907
1.5126000000000002  6.713
-2.765364285714286  5.18
0.49008571428571424  3.225
2.864585714285714  5.851
1.2241857142857142  4.862
-1.2687  1.942
4.0631071428571435  7.167
9.007707142857143  5.182
1.7938571428571428  8.531
1.1661642857142858  5.135
-2.789471428571429  8.445
-1.5417714285714286  1.358
3.684542857142857  13.244
-1.4727571428571429  5.573
-2.4945500000000003  2.104
-1.6812642857142859  5.781
5.055257142857143  7.645
0.5040357142857143  3.073
5.475335714285714  5.996
5.637464285714286  7.117
-1.6142285714285713  2.007
0.40015  13.281
-1.7767071428571428  1.235
4.084149999999999  7.423
-1.5819785714285715  4.97
-1.97495  1.822
-1.7535  2.001
5.482585714285714  7.11
-2.46305  7.991
8.130114285714285  10.929
9.5636  14.265
6.315185714285714  5.17
-1.7612714285714286  3.489
-0.8686357142857143  1.607
-2.136042857142857  7.555
4.571971428571429  3.39
6.620892857142857  6.101
-3.0262714285714285  1.548
-2.075  1.4
2.7287142857142856  9.03
7.6389  11.013
2.249014285714286  2.695
4.330307142857143  4.293
5.4660714285714285  6.318
6.549278571428571  8.35
2.63975  9.01
3.0805928571428574  7.51
5.6292928571428575  6.197
6.182164285714286  5.507
11.29635  9.661
4.616671428571428  5.972
-0.8243142857142857  3.09
-0.8164785714285715  2.5
4.888649999999999  12.589
-0.5506857142857143  7.832
-1.7425285714285714  2.3
-2.9892785714285717  2.762
-2.7937285714285713  5.052
13.284164285714285  9.911
-2.278478571428572  2.057
14.281749999999999  8.02
0.5402142857142856  6.951
-1.6172857142857142  6.696
0.7007142857142856  8.846
-2.1788285714285713  5.208
5.785635714285714  4.656
-2.136335714285714  11.92
-0.9050857142857143  5.475
4.137392857142857  5.196
-1.4657642857142856  1.84
2.276214285714286  5.341
1.7951285714285714  6.354
-0.7755071428571428  7.873
5.430892857142857  7.008
-1.40485  5.04
4.611278571428571  4.478
9.682664285714287  7.062
-0.8718  2.283
-0.74475  3.181
1.7933357142857143  2.962
-2.5343999999999998  5.197
5.400185714285714  8.286
3.8563214285714285  9.189
2.7496428571428573  4.571
-1.4187642857142857  1.92
-1.8457357142857145  2.845
1.3675428571428572  12.73
-2.70115  5.805
4.709635714285715  5.52
12.975128571428572  5.46
-2.3447428571428572  2.478
10.081578571428572  13.177
10.227357142857143  9.895
9.720992857142857  9.343
1.5248000000000002  15.682
4.846507142857143  8.394
-3.1038928571428572  0.944
-3.0458285714285713  5.202
2.643742857142857  7.812
1.9074857142857142  6.369
1.4582214285714286  3.61
-1.4464142857142857  1.678
1.1824214285714285  8.516
8.323550000000001  8.003
0.7087  9.585
-0.4775142857142857  4.947
-2.4818  3.118
-0.8608214285714286  7.367
-2.5457214285714285  1.453
0.10765714285714285  5.478
-0.019078571428571427  4.47
-0.6584214285714286  3.259
-1.7488285714285716  5.831
13.361007142857142  10.847
13.348807142857144  6.208
2.4395571428571428  5.221
-1.4658785714285716  15.762
3.153028571428571  5.736
10.45047857142857  6.08
-2.3926857142857143  2.406
5.6613  7.587
-0.36132857142857144  3.503
-0.3870071428571428  3.794
1.4741642857142858  6.453
7.426892857142858  3.674
0.4231857142857143  3.724
2.4718428571428572  6.106
6.40485  12.044
-2.6253928571428573  6.495
-0.9191928571428573  8.044
-1.8745214285714284  5.53
8.129864285714286  12.434
1.8360785714285714  4.185
4.2943  2.423
1.4412857142857143  4.799
2.267242857142857  4.693
1.8976285714285714  8.98
-0.18819285714285716  12.996
9.530821428571429  7.772
-1.6933857142857143  8.52
6.438992857142857  12.278
12.201964285714286  12.593
-1.3148785714285713  5.428
-3.141857142857143  4.6
-1.9964857142857142  2.953
-2.0928357142857146  1.176
4.959771428571429  6.535
3.02395  8.167
3.1691499999999997  6.137
1.1212499999999999  5.548
2.7644642857142854  9.21
6.539914285714286  7.394
2.4844999999999997  4.972
1.2865714285714287  5.907
7.601914285714286  7.378
3.9128142857142856  5.068
5.6664  7.613
-0.1196142857142857  1.989
5.6801642857142856  4.888
-2.828092857142857  4.45
-0.9049  2.982
-2.7908714285714282  5.182
9.880007142857144  8.569
2.3913428571428574  3.43
5.8839  7.467
-1.317607142857143  4.456
-1.32315  1.975
8.040700000000001  8.206
13.403814285714287  8.865
0.9294285714285715  2.961
1.8851785714285716  4.744
-2.1730714285714288  2.387
-1.1258857142857142  2.065
7.786792857142857  4.282
-1.8071071428571428  3.171
14.24532142857143  8.056
4.819457142857143  8.855
-2.394992857142857  4.995
5.053  12.808
8.882371428571428  9.441
5.5753571428571425  6.581
0.9957142857142858  5.008
-2.171  0.997
-1.2074357142857142  1.887
3.0287214285714286  3.276
4.743535714285715  6.852
13.048257142857144  5.977
-0.4655500000000001  4.615
3.9042857142857144  4.155
-2.735185714285714  4.601
3.9327714285714284  6.103
5.355457142857143  10.965
1.4869214285714287  3.591
-2.6599642857142856  5.801
-2.8448214285714286  3.047
1.87035  3.818
-2.9995714285714286  4.422
0.5059928571428571  4.623
-1.7719857142857143  2.566
8.493414285714286  8.388
9.602521428571428  7.492
-2.9488785714285717  3.212
0.6446714285714286  5.601
0.8050499999999999  3.007
5.858114285714286  5.447
5.372771428571428  6.855
-1.4122071428571428  3.294
11.5508  10.039
-2.8176357142857142  1.358
-0.31193571428571426  4.208
6.876992857142857  10.118
8.90195  4.608
2.367857142857143  6.358
-1.9441785714285715  4.855
12.73125  11.859
-2.303792857142857  3.657
-2.8389  1.202
-1.6747142857142858  1.58
-2.8289571428571425  1.35
11.026000000000002  9.518
-1.2136357142857142  6.927
2.5894357142857145  6.873
-0.21084285714285714  4.643
9.232485714285714  7.643
12.286392857142857  7.012
-0.6115642857142857  6.909
5.853057142857143  6.883
4.635914285714286  3.646
-1.9709428571428573  4.837
2.543585714285714  2.674
7.7176785714285705  6.041
-1.490657142857143  4.405
0.5107642857142858  4.92
6.199578571428572  9.826
0.8903785714285715  6.103
0.0219  3.852
-3.0243357142857143  1.697
1.4869785714285715  3.995
-2.2034285714285717  3.671
-3.0591071428571426  1.711
0.7627428571428572  5.706
-1.4702  1.838
1.5659571428571428  6.315
0.1297  7.463
7.8921214285714285  6.824
2.8643  8.407
3.206642857142857  5.914
0.24342142857142857  2.525
15.575985714285714  8.427
-2.8056214285714285  4.754
5.947678571428571  9.129
14.582  4.979
1.6646857142857143  3.266
-2.9370214285714287  1.772
1.7204071428571428  15.792
2.6265785714285714  7.638
4.662228571428571  12.074
0.4880428571428571  3.65
11.974685714285714  10.413
2.7735642857142855  6.601
0.8999428571428572  4.555
-0.9543214285714285  3.536
13.770964285714285  14.503
1.6079928571428572  3.727
-3.0685499999999997  2.838
11.339285714285714  14.953
-2.61375  4.684
2.4848642857142855  8.2
3.1301714285714284  6.823
5.414914285714286  7.703
-2.2615285714285713  6.325
-2.8109  1.278
0.4919857142857143  3.602
6.892721428571429  5.704
-1.8039928571428572  5.005
8.772964285714286  11.197
-0.35235714285714287  2.376
9.93067142857143  8.815
7.752671428571428  7.687
-1.6281857142857143  6.326
-0.9799785714285715  4.854
-1.9599000000000002  3.814
18.32425  8.563
1.6237214285714285  8.329
5.543721428571429  9.514
12.119064285714286  12.139
10.43367857142857  8.45
6.851485714285714  8.007
6.7733928571428565  6.934
13.235235714285714  8.242
-2.5156642857142857  3.174
4.427321428571429  2.265
8.125578571428571  9.563
-1.5123571428571427  2.987
2.746857142857143  2.576
3.3162857142857143  14.664
2.7965214285714284  4.117
7.5601714285714285  5.44
-0.08351428571428572  2.254
8.80495  7.457
1.8721785714285715  10.018
3.5749  9.707
-0.3872285714285715  7.041
6.302307142857143  7.545
1.376242857142857  3.747
-2.7867214285714286  1.165
3.060135714285714  9.86
-0.8213785714285714  7.099
-1.7620571428571428  2.705
-1.6990928571428572  4.097
6.453557142857143  6.882
2.9110214285714284  2.444
-2.6991714285714288  4.707
2.6465571428571426  4.624
7.287592857142857  7.537
12.367921428571428  5.641
4.382300000000001  5.139
5.556692857142857  4.544
4.3693  8.979
-2.6560357142857143  2.265
10.330892857142857  7.157
0.3588071428571428  2.535
7.06085  5.773
5.831685714285714  10.571
0.16010714285714286  4.255
-1.4907214285714285  4.655
-1.9130071428571431  6.914
3.852071428571428  4.4
5.879364285714286  16.795
1.731207142857143  7.38
-2.401807142857143  4.832
25.966935714285714  11.359
12.571307142857142  6.295
-0.5085071428571428  5.095
11.00605  11.476
-2.612757142857143  1.213
19.45065  8.958
5.288607142857143  4.221
1.2220714285714287  7.175
-1.8600928571428572  1.645
-0.102  8.5
-2.1018714285714286  2.454
-2.8632285714285715  1.87
8.99192857142857  11.597
5.598257142857142  4.05
-0.010592857142857143  2.223
4.981685714285715  7.936
1.65545  4.022
1.7614928571428572  7.109
-1.0374642857142857  3.567
-2.207535714285714  1.441
-1.9970142857142856  2.208
8.101321428571428  9.604
-2.21475  3.076
1.7992357142857143  7.961
11.910007142857143  7.811
1.8313571428571427  16.247
10.937778571428572  3.81
-0.5329285714285714  3.02
8.7921  7.118
4.396242857142857  4.641
8.624042857142857  7.109
-2.5519714285714286  5.0
5.88345  12.183
-2.795321428571429  6.822
0.07102142857142857  5.035
12.784692857142858  12.367
4.986064285714286  5.838
-2.2168142857142854  7.455
7.2703999999999995  8.033
13.0819  5.456
0.03904285714285714  3.326
3.9826428571428574  2.649
12.913785714285714  5.951
8.293178571428571  8.023
4.4905  2.94
12.359921428571427  4.898
12.819928571428571  6.502
2.7751928571428572  2.976
15.292050000000001  8.171
-1.7410714285714286  1.815
-2.9493  4.425
9.447064285714285  5.272
-1.6870571428571428  3.567
1.5578071428571427  8.315
-2.437592857142857  4.469
1.4902214285714286  6.717
1.4361071428571428  3.88
5.17365  6.253
4.623757142857143  3.467
-1.7723357142857143  2.788
5.905407142857142  9.056
-1.9389714285714288  12.039
6.857007142857142  3.31
7.297271428571429  8.611
6.438757142857143  6.05
10.072914285714287  6.605
3.5675285714285714  7.259
-1.8141214285714287  2.311
-1.4678499999999999  15.93
-1.6850214285714284  4.496
4.5765  6.375
7.695135714285714  4.822
0.42589285714285713  3.469
1.5728642857142856  7.171
5.313542857142857  6.854
-2.2764357142857143  4.78
0.7002928571428572  5.118
6.363742857142857  8.043
-2.710892857142857  5.677
3.5713357142857145  2.871
7.389892857142858  6.762
9.247778571428572  6.224
13.4522  8.988
6.171157142857143  6.704
0.9672785714285715  6.491
-3.0228  1.768
-1.0748071428571428  8.637
-1.9894857142857145  3.609
8.26855  6.952
-2.1330571428571425  1.383
7.350678571428571  7.262
6.989142857142857  7.6
-2.350692857142857  0.857
1.0306428571428572  3.66
-2.218292857142857  1.935
-2.128071428571429  6.735
-1.3492214285714286  5.159
4.692664285714286  7.451
5.232021428571429  10.086
-2.5838857142857146  0.842
5.850307142857143  8.108
2.511857142857143  3.272
-3.0141285714285715  7.29
-2.141764285714286  1.146
-1.4804  1.965
7.810192857142856  7.976
5.038542857142857  5.191
-1.2932428571428571  2.282
-0.2704642857142857  4.567
-3.0165  5.198
-0.2070142857142857  2.808
12.156985714285716  8.859
-3.0147714285714287  4.266
-2.3743785714285717  1.218
-0.6451357142857143  3.475
16.19815  7.042
0.21537857142857142  5.631
-2.943792857142857  5.282
-2.586235714285714  5.306
9.103564285714286  7.938
16.441592857142854  6.992
0.15009285714285717  5.817
3.838314285714286  8.251
5.427878571428572  5.154
4.0362  2.659
5.483307142857143  7.489
0.99995  2.214
0.5824142857142857  7.164
4.855371428571428  5.422
-0.12599285714285713  2.664
0.19355714285714284  8.473
4.049371428571429  12.65
-2.9014285714285712  5.418
3.907657142857143  4.682
-2.168007142857143  2.813
9.622414285714285  8.421
4.006514285714286  5.312
0.10907857142857143  4.169
8.563728571428571  6.347
-2.756992857142857  5.047
1.423057142857143  4.96
11.634842857142857  11.136
-0.5864071428571428  14.81
9.01375  11.979
-0.7551142857142856  5.091
4.876914285714286  10.117
-2.8821999999999997  6.981
3.351992857142857  4.005
-2.5417214285714285  1.926
-0.7607285714285714  7.006
9.300778571428571  6.316
3.029957142857143  2.107
5.466514285714286  5.802
0.08312857142857143  5.849
6.998707142857143  4.424
4.348742857142857  4.675
2.843378571428571  4.026
2.3411  2.684
7.084157142857143  7.29
-2.655464285714286  1.542
11.411685714285714  7.908
-1.6059428571428571  1.987
5.398607142857142  7.694
-2.7145214285714285  1.578
1.7237928571428571  3.247
-2.486628571428571  2.293
-0.36695714285714287  1.98
-0.7431142857142857  1.808
7.418685714285714  7.277
1.314442857142857  3.249
10.017471428571428  8.367
6.513014285714286  13.647
-2.6335571428571427  5.944
-3.252485714285714  0.701
5.401657142857142  6.918
3.4656571428571428  4.576
9.582528571428572  6.78
-2.545385714285714  1.42
2.7167999999999997  4.474
7.0399071428571425  9.034
-0.45200714285714283  3.05
10.856121428571429  4.113
5.976614285714286  7.983
5.080578571428571  7.93
10.306428571428572  5.677
4.330578571428571  5.465
10.519235714285713  13.244
15.496028571428571  11.486
1.83765  3.971
-0.15075714285714287  5.403
3.580542857142857  4.176
4.691778571428571  7.817
13.086521428571428  8.349
5.335557142857143  3.224
-2.5369714285714284  4.803
-2.6015214285714285  2.82
7.983728571428571  8.324
-1.5600500000000002  2.514
-1.0181928571428571  2.458
4.738585714285715  8.862
1.1674142857142857  4.537
3.4515285714285713  4.842
-0.7483  1.605
2.8613928571428575  3.449
2.6687142857142856  10.051
-0.7584857142857143  5.683
-0.5087214285714285  5.14
0.7869214285714285  5.463
-0.1042  8.014
2.4282  10.749
-3.1447785714285716  4.529
4.424857142857143  7.116
-0.4356785714285714  2.9
6.468257142857143  11.542
-3.0493928571428572  0.697
-1.0154  4.58
-2.7251714285714286  4.909
7.048707142857142  7.174
5.998507142857143  8.052
-2.8690571428571428  5.154
3.53325  5.629
-2.141921428571429  2.722
4.212028571428571  5.325
15.13422857142857  12.954
-2.4414214285714286  4.798
-0.16139285714285714  6.521
0.28199285714285716  4.598
4.898442857142857  4.466
-2.7723142857142857  3.528
9.15825  15.378
-2.9472  2.275
2.6581357142857143  9.097
-2.9597571428571428  0.828
13.619592857142857  7.666
-1.5779500000000002  1.446
7.330342857142857  6.973
5.116185714285714  10.3
7.542164285714286  14.158
2.6152357142857143  3.457
3.1760714285714284  11.741
4.452928571428571  3.723
-1.5193714285714286  2.241
-1.7947785714285716  1.36
6.801771428571429  6.383
-0.26365  4.004
-1.6309142857142858  16.355
-0.04745  2.203
-2.1387857142857145  5.443
3.823692857142857  6.16
6.214892857142857  8.221
2.014992857142857  2.326
7.9614142857142856  12.221
10.163814285714286  6.52
8.080264285714286  8.949
0.06035  3.016
3.8497071428571425  9.131
2.603042857142857  5.542
-2.9539571428571425  5.256
3.7802571428571428  5.673
1.3674214285714286  6.542
3.102642857142857  6.441
3.4478285714285715  3.51
-2.1991428571428573  3.813
1.7448  5.337
4.641285714285714  7.928
13.17915  13.023
-2.7151357142857147  6.865
3.8342071428571427  8.018
-0.7427642857142857  2.336
-0.6881357142857143  5.453
-1.7442785714285716  1.854
3.3569285714285715  15.055
-0.6968857142857142  4.968
4.247742857142857  3.865
5.474921428571429  4.634
5.142321428571428  7.51
2.5698928571428574  2.51
7.8994  7.732
-2.731792857142857  3.668
2.4891357142857142  7.518
5.264107142857143  7.028
-2.9565357142857143  0.883
8.454378571428572  9.25
-2.0565214285714286  2.502
7.256042857142857  3.511
-0.2079  6.251
9.463585714285715  11.134
1.8777642857142858  6.971
-1.4932142857142858  2.7
3.848935714285714  3.043
-0.19904285714285713  2.811
-0.1370785714285714  3.044
-2.5197285714285713  1.015
-2.9850714285714286  6.08
6.835678571428572  6.745
-2.011857142857143  3.233
6.074992857142857  8.73
6.175307142857143  10.492
6.219585714285714  8.819
-3.02935  1.682
6.563292857142857  8.418
2.170314285714286  3.229
3.1775214285714286  2.887
2.6843785714285713  8.069
-0.2191642857142857  4.631
12.705485714285714  12.946
-1.8584142857142858  1.051
-1.705042857142857  2.278
1.5162642857142856  12.439
-1.4819428571428572  1.322
-2.1929357142857144  2.131
-2.3193428571428574  3.736
9.282785714285714  4.824
-0.15875  6.64
3.897664285714286  6.488
1.8394000000000001  9.316
1.4418142857142857  4.481
5.660685714285714  6.384
16.750985714285715  7.601
6.60475  7.219
3.6954285714285717  6.507
3.0643357142857144  5.226
3.538792857142857  4.01
7.571114285714285  7.002
3.3664785714285714  6.486
-2.9271714285714285  5.956
4.015435714285714  4.949
8.55072142857143  6.836
-0.5333714285714285  6.783
3.665592857142857  7.86
1.9220928571428573  5.4
6.391492857142857  10.041
-0.4856571428571429  2.425
6.85215  7.037
1.6647928571428572  5.749
2.329907142857143  3.36
0.7780571428571429  2.87
8.621407142857143  5.392
5.2057  7.204
15.608585714285717  5.25
0.8081214285714285  1.757
1.1573285714285715  13.316
-2.6389357142857146  5.383
12.284642857142856  6.146
6.1272  5.955
8.66605  5.008
2.9874785714285714  4.701
9.223021428571428  4.369
-1.4730357142857142  1.399
-1.3680071428571428  2.207
-0.7948142857142857  6.206
9.858285714285715  10.216
2.8714285714285714  8.422
-1.5569714285714287  4.889
5.266485714285714  4.931
-0.9802785714285714  3.585
10.181199999999999  7.645
0.05987142857142857  2.767
1.3140571428571428  2.417
-1.8917428571428572  1.631
1.3882071428571428  2.818
-0.6133214285714286  4.337
4.890064285714286  7.3
-0.7324142857142857  4.515
