# Supplementary material for: Single-chain dimers from de novo immunoglobulins as robust scaffolds for multiple binding loops
Source: Nat Commun. 2023 Sep 23;14:5939. doi: 10.1038/s41467-023-41717-5 (PMC10517939; doi:10.1038/s41467-023-41717-5)
Supplement: Supplementary file 6 — Source data [file 41467_2023_41717_MOESM6_ESM.zip › SuppFig8_scIgFFj.txt]

-0.9846857142857143  5.296
0.40464285714285714  8.222
6.356257142857142  8.156
3.3238785714285717  4.206
-2.9888500000000002  1.782
1.5174214285714285  4.594
3.3647571428571426  5.022
0.13886428571428572  5.59
1.6120928571428572  7.766
1.8690999999999998  4.214
-3.0350928571428573  4.811
-2.4468642857142857  11.508
10.283564285714286  7.949
3.912914285714286  9.146
0.07155  4.875
-2.879221428571429  12.556
5.61325  7.807
3.3758500000000002  4.857
3.9019214285714288  7.176
4.387407142857143  8.712
10.660828571428572  7.385
15.995028571428572  8.872
3.566592857142857  6.509
9.423764285714286  7.084
3.273914285714286  7.048
1.1765571428571429  5.028
0.9869142857142857  6.547
-1.5464571428571428  5.055
-1.97885  5.264
-2.6601142857142857  4.978
3.41295  11.248
8.297057142857142  10.293
4.487157142857143  7.274
5.060821428571429  3.948
-1.156307142857143  5.607
5.664214285714285  7.002
-1.9339928571428573  5.193
-1.3177500000000002  6.229
4.292585714285714  10.643
5.360885714285715  8.297
1.833985714285714  9.523
1.6064857142857143  13.123
13.0602  7.284
23.95340714285714  8.12
7.057442857142857  6.903
1.4421142857142857  8.021
10.694442857142857  6.094
10.858685714285713  9.309
0.26671428571428574  4.399
-2.2096214285714284  5.07
7.688328571428571  10.699
-2.9739857142857145  5.345
2.7723500000000003  5.205
-2.2325  3.522
-2.9576142857142855  4.802
3.6813642857142854  4.288
1.4693714285714286  9.271
6.7843857142857145  7.23
0.9919714285714286  5.234
-2.4128285714285713  3.02
-2.3561642857142857  4.765
-0.9861  2.682
0.5273785714285714  2.789
-2.9925928571428573  4.489
2.982757142857143  5.636
0.9890285714285714  4.473
-1.6016642857142858  4.642
-2.5198428571428573  5.434
-0.07097857142857142  3.25
-2.797557142857143  1.273
0.6155214285714286  5.962
-2.5240214285714284  4.799
-0.9115642857142857  6.461
-2.7967  4.882
-2.1513500000000003  6.35
2.7522714285714285  5.01
2.501957142857143  7.037
-2.2594642857142855  3.398
-2.603271428571429  5.334
6.789064285714286  6.134
4.837064285714286  5.452
3.4186285714285716  7.904
9.274307142857143  11.983
8.928542857142858  6.418
2.5339714285714283  15.02
8.712671428571428  15.568
7.359157142857143  8.169
-0.5977928571428571  14.556
-0.8185785714285714  5.184
7.270585714285714  6.799
4.412214285714286  6.512
12.062385714285714  10.923
2.940721428571429  4.449
5.828564285714286  11.32
-2.3813285714285715  5.021
-0.7546  4.341
-2.543107142857143  4.12
1.48545  6.209
3.1843714285714286  6.496
3.640992857142857  3.877
-1.856442857142857  4.782
4.069471428571428  4.194
3.1856642857142856  7.527
-0.8923  3.612
-2.207857142857143  4.734
-2.9444  3.884
-2.1301571428571426  9.426
0.8038642857142857  4.369
-0.11210714285714286  4.912
8.481292857142858  9.041
4.477342857142857  6.744
-2.5262857142857142  5.508
-1.0062  3.375
2.1506142857142856  3.588
15.095557142857144  8.397
4.237742857142857  7.801
12.973414285714286  9.064
4.04845  5.508
3.723307142857143  4.572
6.310564285714286  6.343
5.863357142857143  7.4
-2.6425214285714285  5.942
-0.26270714285714286  4.071
9.691964285714286  5.881
1.1484285714285714  8.829
7.748435714285714  9.02
-2.6285714285714286  4.503
-1.8099928571428572  5.597
3.528207142857143  5.173
-1.076957142857143  6.033
1.8454214285714283  4.523
1.1508714285714288  6.039
-2.1600142857142854  3.636
-3.10675  4.255
-1.46105  2.536
11.939064285714286  8.582
7.934107142857144  4.982
6.014271428571429  9.936
8.349528571428571  10.555
11.133292857142857  8.737
4.456564285714285  5.137
5.600028571428571  9.288
4.469042857142857  5.016
-2.7853214285714287  6.123
15.768464285714286  12.441
15.249028571428571  8.323
-2.2625357142857143  6.469
11.619242857142856  13.963
-1.9424285714285714  6.714
-2.806978571428571  5.469
0.8202714285714285  7.03
14.393635714285713  13.958
3.4173999999999998  7.295
11.319514285714286  9.628
4.495450000000001  7.524
12.733207142857141  5.989
11.305821428571429  9.557
-1.2744142857142857  5.248
1.551907142857143  1.989
3.880985714285714  5.167
-1.3386071428571429  3.634
-0.5360142857142858  5.587
2.257185714285714  6.244
1.4982499999999999  5.506
-2.7383785714285716  1.935
2.455392857142857  5.53
4.213657142857143  5.159
1.6432785714285714  5.792
0.6775071428571429  6.087
-0.1740857142857143  6.174
3.2523214285714284  3.75
4.1584  9.318
5.3023  7.369
0.6593357142857142  7.718
6.879607142857143  9.287
9.726592857142856  8.389
-0.9470428571428572  5.529
-2.180942857142857  5.065
3.600157142857143  10.517
-1.4140642857142858  7.299
-2.239514285714286  4.499
3.1539285714285716  7.315
4.665  11.649
-2.49155  4.855
8.031471428571429  7.016
-2.678914285714286  4.994
8.193507142857142  12.687
10.351792857142858  7.245
9.175964285714286  6.879
0.5946357142857143  2.973
1.3028357142857143  5.482
7.0640857142857145  10.894
0.9478785714285715  5.317
5.350507142857143  5.24
9.070757142857142  5.311
1.0923714285714285  5.444
3.4753357142857144  5.154
-2.590757142857143  5.733
2.836264285714286  5.861
4.20155  6.814
6.982242857142857  12.119
-2.2488928571428572  4.536
8.021185714285714  8.692
6.146785714285714  9.624
-2.3774714285714285  4.673
-2.081385714285714  5.08
-1.7637999999999998  7.191
-1.3222214285714284  2.263
-1.6295857142857142  5.619
3.0972714285714287  5.966
-1.337142857142857  3.739
-2.9828071428571428  4.378
-2.255214285714286  4.613
4.663542857142857  5.049
9.228392857142856  5.567
5.867935714285714  6.398
6.909207142857142  9.604
2.3707714285714285  6.458
3.1854428571428572  10.81
5.790421428571428  4.893
4.233814285714286  6.039
-2.859442857142857  4.87
-1.9099857142857144  1.92
0.9713642857142858  2.267
0.2917571428571428  3.821
-1.3533857142857142  5.568
-2.1732  1.44
-2.9484357142857145  5.471
0.6327428571428572  4.053
1.1065714285714285  4.566
-1.6851571428571428  5.153
6.782842857142857  6.41
10.287521428571429  12.62
-1.2574785714285714  14.404
17.480442857142858  13.332
-1.7443357142857143  1.298
8.694121428571428  7.214
4.600028571428571  7.565
15.424378571428571  6.771
-2.82085  4.06
-1.7626357142857143  4.601
-0.7008071428571429  4.026
4.208542857142858  6.057
-2.978707142857143  4.915
3.3987857142857143  6.307
4.549971428571428  9.818
1.6623357142857142  5.307
10.786064285714286  11.541
-2.62155  4.842
-1.3432714285714284  4.171
7.281785714285714  8.509
0.5346642857142857  1.767
-2.11625  3.613
-1.48835  6.203
-0.6309071428571429  6.627
3.8240000000000003  7.518
2.949235714285714  9.064
0.15429285714285715  5.767
3.0573214285714285  4.867
11.23195  9.355
6.577578571428571  8.39
8.940707142857143  10.224
12.237014285714286  8.824
12.898992857142856  13.054
-0.6024999999999999  4.404
-1.3261  4.774
0.7445642857142858  2.287
6.7881285714285715  7.99
6.240614285714286  7.126
-0.5306714285714286  5.785
4.950114285714285  6.974
-2.485607142857143  8.593
0.36638571428571426  4.131
0.7323285714285714  5.17
-3.0159714285714285  5.939
-2.0154571428571426  2.745
-2.910957142857143  5.183
-2.5920714285714284  4.746
12.415342857142857  13.411
3.865914285714285  7.131
-2.4556285714285715  4.68
-0.004407142857142857  2.653
-2.4082857142857144  4.771
-2.352942857142857  4.821
1.0226357142857143  4.711
9.930714285714286  7.553
-1.8587357142857144  1.853
-0.17565714285714285  5.791
-2.556657142857143  1.974
3.3542071428571427  5.667
1.1639857142857142  5.252
-3.1851  4.338
11.2884  10.058
-3.0017785714285714  4.227
9.860585714285714  7.266
-2.6534714285714287  1.411
-0.8573071428571428  6.215
1.6555214285714286  4.353
-1.1566642857142857  5.895
1.3453857142857144  2.569
11.674907142857144  12.899
-0.9697142857142856  9.384
-2.413  4.782
0.18368571428571429  4.977
-2.5942285714285713  3.755
10.319642857142858  10.871
-3.187135714285714  5.14
-2.183871428571429  5.266
3.8998  6.049
-0.37695  6.257
3.2359  5.217
-0.6934785714285715  6.637
-1.871757142857143  5.094
2.0064571428571427  6.115
5.097107142857143  11.261
2.842378571428571  5.14
3.572842857142857  7.752
-2.9764999999999997  4.999
10.39825  11.423
11.295192857142856  7.576
0.13017142857142858  4.079
4.7919857142857145  5.112
-1.6730142857142858  6.92
3.845885714285714  7.07
1.6211857142857145  4.379
9.663407142857142  5.619
6.074035714285714  9.432
6.296085714285714  10.026
4.253428571428572  13.126
-1.4720071428571428  4.723
8.79515  12.399
6.943214285714285  7.311
5.338064285714285  6.865
7.09075  7.406
4.678592857142857  8.475
-0.4422214285714286  5.036
6.462021428571428  9.187
-2.690807142857143  4.955
2.3954857142857144  3.492
1.8860999999999999  6.021
2.452442857142857  4.732
7.8246142857142855  9.205
1.2066214285714285  5.85
4.666721428571429  11.229
-1.7129999999999999  4.733
-2.3426  3.532
4.650978571428571  8.895
-2.159507142857143  3.963
6.696757142857143  11.917
13.252114285714287  7.447
0.08257142857142857  2.671
0.03180714285714286  2.466
-2.397185714285714  7.608
3.152135714285714  7.802
0.0022714285714285714  3.687
2.7034857142857143  6.048
10.423614285714287  7.713
9.354757142857142  6.192
3.766407142857143  5.613
2.7534785714285714  5.778
-1.6256928571428573  6.027
5.827364285714286  8.215
4.496935714285715  8.551
-0.5856714285714286  5.336
6.68005  8.633
2.015742857142857  8.452
3.436157142857143  5.257
7.865257142857143  7.069
-2.991542857142857  4.655
-2.1609857142857143  5.224
2.6392357142857144  7.964
0.633  14.604
-2.886107142857143  5.627
0.20502142857142858  3.417
-1.2279785714285714  3.404
5.234757142857143  7.385
-2.162914285714286  6.363
0.9573285714285715  2.231
8.394742857142857  9.575
1.1810642857142857  6.407
3.061385714285714  9.395
5.426728571428571  8.584
2.3440285714285714  8.235
2.8846357142857144  4.761
4.997407142857142  6.834
3.809707142857143  7.433
8.381042857142857  11.206
-3.1914857142857143  4.78
-2.0627785714285714  3.853
-2.635892857142857  1.597
-2.7634214285714287  4.788
-2.331392857142857  2.893
-2.9564357142857145  5.692
-1.8208857142857144  5.591
-2.9639499999999996  5.109
0.8671285714285714  5.245
-2.5615857142857146  5.436
8.487885714285715  6.609
-2.3708714285714287  4.06
2.6199785714285717  5.226
1.1300714285714286  5.852
4.733828571428571  6.695
14.007314285714285  11.201
2.643957142857143  5.9
8.537935714285714  15.706
-1.9022857142857141  5.193
2.0305785714285713  4.731
9.359414285714285  6.686
0.19295  5.896
3.4769  6.513
-2.3363642857142857  4.536
14.149314285714286  9.248
0.09007857142857144  5.64
-2.4934214285714287  4.803
-2.350764285714286  6.187
0.21032142857142858  5.017
-0.4295214285714286  5.257
-2.7968357142857143  5.456
9.886607142857143  6.603
-2.0623785714285714  6.71
4.846478571428571  6.787
-0.3448357142857143  4.066
7.5078499999999995  7.353
1.63595  9.863
3.229014285714286  11.746
-2.3893  6.542
-0.79405  6.727
-2.774257142857143  5.352
-1.6500428571428571  4.565
5.611800000000001  10.899
9.96852142857143  10.225
-2.499885714285714  5.345
3.0782  5.253
-1.5290428571428571  1.326
6.232164285714286  4.852
10.445442857142858  7.041
1.4465714285714286  4.547
3.4139142857142857  6.74
4.462321428571428  6.859
2.5451642857142858  7.453
-2.863928571428571  2.403
4.633578571428572  6.555
-0.16943571428571427  5.44
-1.3458642857142857  5.289
10.22465  6.882
-2.1760928571428573  6.929
2.0207571428571427  5.54
-2.73455  2.971
2.426428571428571  3.548
1.523842857142857  2.463
-0.6756428571428572  2.15
8.072028571428572  14.44
1.9579857142857142  6.235
4.88605  9.83
1.2771285714285714  7.501
15.062821428571429  6.514
-0.4708928571428571  4.105
6.445014285714286  7.421
9.34072142857143  6.028
-0.9155142857142857  4.559
7.860864285714285  8.261
2.3871  14.017
-0.24577857142857143  6.032
5.363507142857142  6.525
0.5256785714285714  4.588
-2.8430999999999997  5.024
-3.0071214285714287  0.952
-1.1142357142857142  6.096
6.823042857142857  13.923
3.1738714285714287  6.195
4.241578571428572  6.041
4.984421428571428  14.488
-0.8576857142857143  5.348
7.029907142857143  7.081
-1.6417  5.289
2.7966571428571427  3.199
-2.804942857142857  4.859
6.405764285714286  4.643
-2.850164285714286  4.73
2.4402642857142856  9.011
-2.4388642857142857  5.72
8.524171428571428  9.814
-2.5477714285714286  6.143
-0.3314214285714286  12.236
8.510921428571429  6.023
6.2875571428571435  5.078
-2.967521428571428  1.706
9.640807142857142  8.103
-2.121442857142857  3.72
8.870857142857144  9.477
2.0059357142857146  5.074
8.166035714285714  5.669
-1.6717571428571427  4.974
0.1840357142857143  4.762
12.45775  5.974
8.471842857142857  7.495
-2.5009071428571428  4.65
2.3096571428571426  6.849
1.9084928571428572  4.887
4.1914428571428575  4.812
3.061171428571429  9.211
3.9627785714285713  6.304
5.196821428571428  8.489
2.6080642857142857  5.062
0.03006428571428571  4.183
2.7571357142857145  5.688
7.541942857142858  4.951
8.212807142857143  4.931
4.857971428571428  13.431
14.848071428571428  5.546
6.278164285714285  5.173
0.4545571428571428  4.533
5.634171428571428  4.36
-1.9883071428571428  6.962
0.12144285714285713  4.563
-2.448242857142857  4.538
-1.215142857142857  4.142
15.398292857142858  10.42
-1.9718928571428571  4.798
-3.0053  5.063
-0.2171357142857143  5.561
7.257414285714286  11.675
-0.6083142857142857  1.929
-1.5308214285714286  4.823
5.749642857142858  10.402
1.4102357142857143  5.164
8.119157142857143  6.843
4.0565  11.977
7.2505999999999995  11.813
4.860385714285714  6.016
1.451307142857143  6.395
2.6339928571428572  7.499
13.044649999999999  9.163
2.1323  5.062
1.4624285714285714  10.726
15.940664285714288  9.059
-2.4795857142857143  6.146
3.123042857142857  4.828
6.035  8.028
5.830728571428572  4.516
5.234692857142857  6.785
1.9441642857142856  4.76
1.5340142857142858  7.556
4.050278571428572  3.98
-1.9296571428571427  4.673
1.0007785714285715  2.716
9.688664285714285  6.44
-2.650764285714286  1.925
5.588285714285714  9.641
2.7245  5.321
8.079535714285715  8.313
0.90985  5.24
4.0045142857142855  11.162
2.2281642857142856  6.802
-2.227607142857143  5.369
5.3776214285714286  4.953
1.4406928571428572  4.158
6.185364285714286  8.656
6.118214285714285  5.278
2.8586214285714284  13.074
6.452521428571428  9.174
-1.6706214285714285  6.262
8.141128571428572  6.287
-2.466792857142857  2.163
4.064435714285714  8.982
-3.031671428571429  4.648
-2.6213571428571427  4.764
4.21035  8.161
16.473121428571428  13.755
-0.21467142857142857  3.158
-1.8030642857142858  2.238
1.7959285714285715  4.505
12.037142857142857  9.789
-2.1446  5.476
-2.47845  2.952
-2.6705642857142857  1.723
-2.9490714285714286  4.872
1.360707142857143  1.973
5.4943928571428575  6.998
-2.6302  4.908
-2.209907142857143  5.04
5.342121428571429  4.623
0.13509285714285715  2.51
4.921435714285714  5.338
-1.8052000000000001  10.768
3.698778571428571  7.301
7.5196499999999995  3.763
-2.63695  5.316
3.034135714285714  5.336
-2.2810928571428573  5.024
1.8493928571428573  6.922
15.7009  8.144
0.48073571428571427  8.758
6.0976357142857145  5.974
5.364628571428572  7.042
-2.7217714285714285  11.321
-3.2448428571428574  0.697
4.3227  7.426
-2.1956571428571428  5.121
4.717007142857143  8.103
1.9566499999999998  7.954
2.810892857142857  5.302
0.6264428571428571  6.314
6.1299214285714285  5.839
5.639164285714285  6.309
-2.788435714285714  12.402
-2.5145714285714287  4.699
1.2182785714285713  6.082
1.7240499999999999  4.207
-0.5877714285714285  4.906
-3.1145714285714288  5.068
-0.23979285714285714  7.4
-0.21657857142857143  5.913
-1.6351857142857142  4.293
-2.21645  4.976
3.2803857142857145  3.187
1.8542285714285713  5.263
-2.308207142857143  2.609
7.020214285714286  5.553
-3.0810999999999997  2.862
0.5399428571428572  3.368
-0.992  4.006
1.8198071428571427  6.581
3.5250500000000002  10.827
2.6340785714285717  2.81
12.806228571428571  8.683
-2.3274357142857145  4.947
2.314307142857143  7.195
-2.831407142857143  5.645
10.141164285714286  7.502
5.646564285714286  5.591
2.5192928571428572  5.243
1.6221571428571429  4.907
-2.1932285714285715  5.646
5.4073714285714285  12.272
5.12315  7.973
7.57935  12.082
6.293414285714285  8.666
5.627014285714286  5.34
-2.6738857142857144  7.422
9.981235714285715  12.905
-2.9126285714285713  4.895
9.516557142857144  10.322
-1.3410642857142856  5.05
-1.1040214285714285  4.97
6.471728571428572  6.168
-2.9589499999999997  4.733
10.856992857142858  12.179
5.5591857142857135  8.484
3.1885928571428575  6.077
10.285471428571428  7.231
-0.8497  4.556
13.799728571428572  10.918
1.0486428571428572  6.639
4.702485714285714  7.82
-1.3047  2.229
-1.0462571428571428  4.505
8.075257142857144  11.779
1.888007142857143  4.954
4.482864285714285  8.955
0.31370714285714285  5.29
5.798585714285714  11.409
-2.5880214285714285  3.936
7.136928571428571  12.649
0.7856071428571428  7.257
-0.020671428571428573  4.479
2.1993428571428573  5.629
1.7338  8.027
-2.231664285714286  4.319
0.4424142857142857  6.43
-0.9840714285714286  2.29
4.18445  11.573
-2.940128571428571  5.391
-1.6531  3.731
6.41975  5.272
-2.979228571428571  5.39
3.5866499999999997  8.031
-1.8545714285714285  9.329
8.121935714285714  5.475
5.258014285714285  7.536
8.783057142857142  10.255
-1.6750857142857143  5.257
0.8474571428571429  4.956
7.294264285714286  9.786
4.502528571428572  11.71
4.813492857142857  8.375
15.1551  8.951
2.0138857142857143  5.959
5.717878571428572  8.55
2.4602714285714287  4.887
3.6748285714285713  5.117
0.25203571428571425  7.718
-1.3595499999999998  7.664
-1.0571428571428572  2.019
-0.32944285714285715  4.304
10.2023  5.679
-2.06345  5.492
-0.7786714285714286  5.119
-1.1365571428571428  3.483
-1.1178642857142858  5.092
-2.0489571428571427  4.578
2.273657142857143  5.051
-1.4038857142857144  5.46
-2.388507142857143  12.577
0.19754285714285713  4.91
3.065771428571429  3.144
-2.2606928571428573  5.361
2.812692857142857  6.344
-0.6110428571428572  4.727
-2.7313571428571426  7.628
9.229107142857144  10.343
9.427057142857143  7.91
7.5016428571428575  8.168
16.58694285714286  5.238
4.269778571428572  7.583
6.737678571428571  7.006
6.309464285714286  10.592
-2.332042857142857  5.249
-0.18134999999999998  1.798
3.01295  6.061
5.1239  6.526
3.284471428571429  4.971
-2.608042857142857  4.564
6.5375  3.454
-0.3049928571428571  2.422
4.389435714285714  6.809
-0.9271428571428573  5.942
10.291057142857143  8.126
2.9336357142857143  5.34
10.774807142857142  7.433
-1.4689214285714285  7.725
-0.9664285714285715  4.161
4.9345  9.636
2.442228571428571  5.897
4.827535714285714  3.267
-0.8088500000000001  4.804
6.257678571428571  7.383
6.043964285714286  13.409
-2.821007142857143  4.886
-1.8504714285714283  4.807
6.220092857142857  3.601
4.675378571428571  4.645
1.4185285714285714  5.1
2.468842857142857  5.446
2.0097571428571426  5.135
-2.619107142857143  5.836
-1.2337  5.811
4.391557142857143  7.996
5.660442857142857  12.702
8.539635714285714  11.047
0.05759285714285715  2.042
-2.4043357142857147  4.628
5.784764285714285  9.041
-2.886542857142857  4.928
-2.6280785714285715  6.236
-1.4336428571428572  5.375
0.7070000000000001  5.19
12.423564285714285  9.925
5.788292857142857  5.952
2.263992857142857  6.012
7.907914285714285  4.914
-2.2541214285714286  3.427
2.9499214285714284  3.523
0.8766142857142857  9.69
0.9154357142857142  4.913
13.518071428571428  6.891
7.361514285714287  9.121
14.6618  11.366
-2.4517714285714285  5.167
5.30765  6.462
3.837392857142857  6.365
2.3984214285714285  9.908
-2.4695071428571427  8.424
-2.1616642857142856  4.889
-2.7801785714285714  5.333
2.060092857142857  2.445
4.3602  11.283
16.00152142857143  10.167
5.476107142857143  4.279
2.7419142857142855  8.636
-0.7955571428571429  3.409
10.72245  8.191
5.8454  6.754
0.7974428571428571  4.141
1.830164285714286  5.971
-2.837935714285714  4.882
4.183714285714286  6.407
1.9699714285714285  5.223
-0.6297142857142857  4.933
-2.4488785714285717  5.62
2.7652357142857142  7.08
15.10212857142857  10.61
6.4073714285714285  6.842
4.280871428571428  7.789
-3.111671428571429  4.95
2.374857142857143  9.318
6.2432  5.316
4.915171428571429  7.959
-1.483507142857143  5.299
-1.9271357142857142  5.951
4.545514285714286  6.223
0.7959999999999999  5.622
1.6245571428571428  5.185
1.2789357142857143  13.871
3.8346714285714287  8.15
-0.4977785714285714  5.601
-2.5746714285714285  5.064
4.6343499999999995  4.214
0.9068357142857142  5.145
-0.11952857142857144  14.428
-2.6518357142857143  4.226
-1.9796642857142859  5.614
-1.1926214285714287  7.687
1.4341357142857143  7.397
8.970728571428571  7.57
0.3748642857142857  5.607
-1.9385357142857143  4.839
6.4801714285714285  6.407
5.6507  7.811
2.2048357142857142  5.378
6.194185714285714  7.247
4.1459214285714285  4.637
1.4809571428571429  7.109
5.773235714285715  6.409
5.5875  8.11
-1.0755428571428571  5.436
7.3632785714285705  10.17
8.625471428571428  8.708
3.203557142857143  11.557
1.6356214285714286  5.3
1.3058714285714286  6.944
4.862807142857143  8.463
9.710892857142857  7.75
3.683  11.619
8.197428571428572  6.746
-2.249957142857143  6.499
-2.8532785714285716  4.906
-2.497114285714286  2.506
4.406578571428572  4.038
-0.9877214285714286  4.931
7.164257142857143  8.333
-2.873185714285714  6.486
12.075121428571428  6.037
3.1841500000000003  6.317
1.7129142857142856  5.472
6.314578571428572  4.91
-1.534842857142857  5.055
-0.6445714285714286  6.299
10.304407142857142  6.1
5.416685714285714  9.271
3.578721428571429  5.301
0.1724  5.262
-0.7175214285714286  3.079
5.920835714285714  7.335
-1.7132785714285714  6.772
1.9159071428571426  5.043
-2.1039785714285717  6.463
5.826907142857143  5.271
9.838078571428571  6.007
1.7831  5.071
-0.43644285714285713  4.821
-2.586978571428572  4.742
5.529964285714286  5.1
-0.006342857142857143  5.275
11.237407142857144  10.308
-2.5144714285714285  3.997
3.8674785714285713  5.58
9.661335714285714  8.294
2.5354785714285715  7.037
6.3765857142857145  5.773
4.729107142857143  2.416
10.680135714285715  7.174
5.114814285714285  6.025
8.83985  5.98
6.870785714285714  6.55
0.013307142857142858  5.65
3.2085  4.974
-2.4718999999999998  4.986
-2.8996142857142857  4.636
0.6632357142857143  13.671
1.9412642857142857  4.169
6.836335714285714  6.099
2.297157142857143  11.065
4.121928571428572  6.952
2.9391571428571432  5.142
-2.7076928571428573  5.099
2.49005  5.796
-1.4650928571428572  4.94
-1.8741071428571427  4.405
-3.1536071428571426  4.703
0.7886428571428571  2.778
-2.779892857142857  2.717
-1.6837285714285715  4.864
-3.0291  13.207
1.7415357142857142  4.736
-3.1575357142857143  4.69
-1.4289571428571428  6.753
-3.019757142857143  2.888
3.444257142857143  5.59
11.289314285714285  7.038
-2.9222357142857143  3.409
-2.1386428571428575  8.807
0.7498357142857143  6.944
-2.0962785714285714  5.169
6.051571428571429  10.263
0.6135142857142857  10.231
3.078907142857143  6.87
-0.4519714285714286  5.589
-0.7096785714285715  7.831
-1.9578285714285715  7.729
-1.2884571428571427  5.183
7.605257142857144  7.816
1.0126428571428572  5.182
-1.8216  5.095
-2.9912071428571427  3.964
12.68377142857143  13.065
-2.3225285714285713  5.101
19.300364285714284  10.118
-1.4127928571428572  3.98
7.4404642857142855  7.024
4.749371428571429  8.468
3.9848214285714287  5.012
6.5871571428571425  10.553
1.6079785714285713  5.897
-1.8441928571428572  6.611
4.022635714285714  6.979
6.842471428571429  12.807
7.406949999999999  7.664
3.8761071428571428  4.878
2.5436357142857142  14.148
-2.5784357142857144  3.342
11.37212857142857  8.887
-3.0244142857142857  4.771
-2.88575  5.101
15.856664285714286  6.651
8.956142857142856  7.486
-2.5289  2.174
6.491035714285714  9.265
-2.2889000000000004  4.894
-1.2584499999999998  4.406
-1.9951785714285712  4.947
-0.7095142857142857  4.535
-0.3410142857142857  5.651
-2.7092214285714284  4.79
6.127107142857143  8.391
0.2953642857142857  2.97
4.544164285714285  12.404
9.625628571428571  12.235
9.213828571428571  10.219
2.1111999999999997  5.182
2.6624  3.042
-1.5175214285714287  9.908
1.7768499999999998  5.185
8.38355  10.884
-2.2205214285714283  6.217
-2.974742857142857  4.829
-3.0482785714285714  5.673
1.9284  6.02
-1.4082857142857144  4.696
-2.2657142857142856  2.286
11.420735714285714  6.785
-2.153292857142857  5.9
4.294378571428571  11.16
3.664842857142857  6.973
-0.20014285714285715  9.668
5.711307142857143  5.547
-1.7843499999999999  5.114
-1.1536285714285714  8.534
8.561364285714285  5.724
3.3134642857142858  10.905
2.9670285714285716  5.903
2.2700214285714284  4.684
0.3703714285714286  5.294
-2.7737714285714286  4.622
1.1582214285714287  5.819
3.2011071428571425  5.805
-1.5097928571428572  4.593
5.226521428571428  9.056
8.683592857142857  6.193
8.706864285714286  7.785
18.325971428571428  8.324
-0.5908214285714286  2.929
-1.8423571428571428  4.855
4.115107142857143  4.099
7.640778571428572  6.764
-2.041792857142857  2.511
15.761178571428571  8.639
-1.969364285714286  6.094
4.5271  8.64
6.401835714285714  5.773
1.4398285714285715  7.226
2.6199214285714283  5.34
-1.2025  5.448
-2.161142857142857  2.773
-2.0133142857142854  13.139
0.3591642857142857  4.106
3.106957142857143  6.077
1.2977714285714286  5.24
4.565828571428572  6.357
-3.1197142857142857  4.642
-0.3994428571428571  6.105
-2.5556571428571426  5.01
1.3411285714285714  5.356
-2.7089785714285717  6.686
-1.5015785714285714  2.429
6.5381285714285715  4.76
-0.060149999999999995  4.458
4.957278571428572  3.856
7.983835714285715  6.818
-2.7459285714285713  5.142
-1.8375785714285715  6.641
-2.0193071428571425  4.982
-2.2099285714285712  4.557
3.134064285714286  5.776
3.5333785714285715  9.419
0.84215  5.675
7.624214285714286  12.536
9.602057142857143  4.511
-2.740964285714286  6.91
2.4081  5.607
7.415071428571427  5.244
-2.3973785714285714  4.041
7.267735714285714  7.676
-1.6594714285714285  1.622
9.191707142857142  7.351
7.5404928571428576  6.437
-2.5959785714285717  4.994
-1.9225142857142856  6.93
11.119392857142856  7.747
8.818371428571428  13.775
-0.08160714285714286  5.04
2.5871  9.319
-2.0584142857142855  14.506
12.782592857142857  7.433
3.0657785714285715  4.958
-1.3871642857142856  5.068
2.745142857142857  10.671
1.8473000000000002  5.0
-2.5164714285714282  4.306
4.228907142857143  5.496
13.13972857142857  6.166
-2.3488357142857144  2.706
-0.5414785714285715  5.357
0.6992285714285714  8.347
-2.9256285714285717  4.802
-2.6829714285714283  5.235
-2.933721428571429  4.905
8.937392857142857  7.033
-2.957564285714286  5.72
-0.5191785714285715  4.993
-2.0948285714285717  5.732
-0.6536642857142857  3.752
5.0515928571428566  8.075
3.9838500000000003  5.892
10.552128571428572  6.906
7.677028571428572  6.356
10.579514285714286  12.778
3.160028571428571  6.756
4.3883  5.426
-2.148692857142857  3.103
-1.1748714285714286  4.133
-2.924835714285714  5.055
-1.8508928571428571  4.752
-1.5686571428571428  6.528
0.8638928571428571  5.381
-3.042142857142857  5.611
-2.3795571428571427  5.586
6.2703  7.38
4.246142857142857  7.262
2.5800285714285716  6.844
9.057492857142856  8.188
0.9994571428571429  4.333
-3.0973714285714284  3.722
7.927785714285715  8.637
0.6003928571428572  5.451
5.766378571428572  6.58
-2.341257142857143  6.446
-3.1530500000000004  4.813
12.515392857142857  5.964
-2.6459285714285716  6.047
-0.7781785714285714  6.587
12.494321428571428  6.692
10.859114285714286  9.064
-2.3308071428571426  5.246
-2.2749928571428573  9.114
-0.8685857142857143  4.257
7.05525  4.905
-1.5347214285714286  9.782
1.1860142857142857  4.975
3.3611785714285713  8.679
-2.1408714285714283  3.803
-2.2915214285714285  4.154
4.619428571428571  12.265
-2.795314285714286  4.868
3.6633428571428577  5.412
-2.3497714285714286  1.739
2.532035714285714  12.3
0.5324500000000001  4.43
0.021621428571428573  5.435
5.481485714285714  9.068
2.7994714285714286  6.185
6.643807142857143  7.835
7.317021428571429  10.503
14.585521428571429  14.295
12.388121428571429  8.518
3.2724857142857147  7.735
2.595485714285714  12.476
-0.9551428571428572  14.781
0.1306  5.089
-2.8002285714285713  2.224
13.736828571428571  9.903
2.626507142857143  4.834
0.21477857142857143  3.592
8.676599999999999  7.969
1.274692857142857  4.936
-0.6266142857142857  5.14
-2.5343500000000003  5.133
-3.1101357142857142  5.284
-2.8978285714285716  1.837
-3.01625  1.764
0.6518642857142857  5.846
-0.4402142857142857  4.274
1.7095285714285715  6.133
-2.052292857142857  7.663
3.865  7.104
-2.99985  0.886
7.593435714285714  7.492
1.2729285714285714  7.98
5.747464285714286  5.439
6.188964285714286  4.044
4.031092857142856  10.776
6.825442857142857  5.506
12.195314285714286  6.547
1.1283071428571427  5.327
-2.4773785714285714  4.793
-2.7946714285714287  4.976
-2.475821428571429  4.887
2.594185714285714  4.996
0.14746428571428571  5.284
2.3249  10.921
-0.5080857142857144  2.804
7.126107142857142  5.506
8.354007142857142  9.552
-0.5772285714285714  3.267
9.991978571428572  8.904
6.707957142857143  5.443
-1.9211357142857144  6.106
2.0363428571428575  4.5
14.611121428571428  11.332
0.44320000000000004  5.657
3.177307142857143  4.234
3.3216  7.534
-1.9684428571428572  5.617
-2.411464285714286  5.823
-2.893742857142857  3.191
8.524728571428572  10.227
-2.1680214285714285  1.186
5.524235714285714  8.201
5.39395  11.282
-2.3952714285714287  5.193
-1.950935714285714  5.063
1.10645  5.609
-2.8171785714285713  4.522
3.9573785714285714  5.358
5.186514285714286  7.856
7.041957142857143  9.969
0.18174285714285712  5.208
-0.5683428571428571  4.285
-0.35268571428571427  4.903
-0.783  5.034
5.656985714285714  7.03
5.930957142857142  10.284
-1.3358  3.838
1.6869285714285713  9.203
-2.9024  5.454
6.981207142857143  8.494
5.909121428571429  11.223
-1.2765285714285715  5.132
-3.076657142857143  1.073
-2.354307142857143  2.782
9.945985714285715  7.174
6.9053071428571435  8.74
-1.6358071428571428  4.773
-2.342128571428572  1.208
3.785328571428572  5.317
10.384514285714287  7.264
2.958157142857143  10.689
9.056857142857144  9.94
-2.132414285714286  7.641
-1.847842857142857  4.813
-0.7484428571428571  4.656
5.014735714285714  14.727
10.900992857142857  13.874
2.3841714285714284  8.714
7.329157142857143  6.147
13.926235714285715  6.714
5.272971428571428  9.715
5.066292857142857  12.794
9.90295  13.606
3.1898142857142857  9.165
5.743042857142857  4.766
14.981692857142857  5.808
0.8457714285714286  4.662
-2.69135  5.258
2.3177857142857143  13.949
6.860542857142857  7.496
10.833792857142857  7.143
3.3948  4.224
7.2111285714285716  10.901
8.650257142857143  12.412
9.449778571428572  9.388
3.454421428571429  7.719
12.964207142857143  9.372
-0.8966928571428572  5.504
1.4146857142857143  5.918
1.0866714285714285  5.909
4.698742857142856  8.149
-2.626507142857143  1.602
-3.08525  4.096
9.552785714285715  8.231
6.224957142857143  6.352
2.078385714285714  13.872
-2.257628571428571  3.162
7.953778571428572  5.951
1.4929214285714285  6.514
4.718178571428571  5.915
-2.5092214285714287  4.58
5.999442857142857  10.368
-2.8877714285714284  4.574
9.782657142857142  6.773
4.454542857142857  3.7
9.482342857142857  5.786
3.842664285714285  7.312
5.133178571428571  4.958
-1.3499857142857141  9.729
-1.4199214285714286  1.686
7.856621428571428  6.042
3.6606214285714285  6.029
-2.0687285714285717  2.562
1.2758642857142857  8.194
-2.860892857142857  8.3
4.578007142857143  5.165
2.894685714285714  5.178
-1.2946214285714286  4.019
-1.0426071428571428  6.11
11.408114285714285  7.719
2.791242857142857  9.227
-1.9726714285714284  4.322
8.372521428571428  5.91
-3.079385714285714  4.707
-0.33440000000000003  6.071
-0.6459071428571429  4.873
-1.2410428571428571  13.705
2.9130428571428575  7.885
2.8642428571428575  7.383
-1.406192857142857  4.784
-1.2927714285714285  6.75
6.0476785714285715  5.664
-2.2193  4.733
-0.4329142857142857  5.268
6.279464285714286  7.422
4.491499999999999  10.347
-2.6119714285714286  4.534
7.353471428571429  9.96
4.913285714285714  4.005
-2.7224214285714288  5.006
5.818742857142857  5.75
-2.525207142857143  5.111
-0.6618999999999999  4.894
0.6909928571428572  4.409
0.2841357142857143  6.31
1.230157142857143  5.412
15.488592857142855  8.365
-2.393107142857143  5.851
-2.9014  4.112
-2.7705285714285717  6.044
-2.440492857142857  2.668
5.1755571428571425  10.373
-0.5718714285714286  4.437
4.038  9.85
2.8105857142857147  7.205
-1.0094214285714285  2.518
7.779671428571429  12.042
0.9623428571428572  7.004
6.474192857142857  9.456
4.9906500000000005  5.263
0.051007142857142855  4.696
4.709607142857143  5.492
3.2871857142857146  3.552
4.319985714285714  10.94
4.818307142857143  8.296
6.580128571428571  5.583
-1.2393214285714285  7.775
-2.009514285714286  3.948
8.058064285714286  7.127
-1.2352  5.402
-1.518807142857143  3.931
-1.8359  4.834
-1.14995  5.991
-2.457307142857143  4.921
-2.7246714285714284  4.752
13.0942  14.777
1.1004285714285715  10.549
-2.789214285714286  1.246
2.5739785714285714  7.406
3.5625071428571427  8.92
-1.2771142857142856  4.609
7.322107142857143  8.623
-2.95675  4.588
0.7835428571428571  5.228
15.100207142857142  7.462
1.0505142857142857  6.417
4.079285714285715  5.367
-1.8764000000000003  5.609
6.071078571428572  10.351
12.069014285714285  11.816
0.4362714285714286  5.553
4.754471428571429  5.828
-2.4052285714285717  5.125
-2.7686357142857143  4.084
22.398885714285715  14.434
-1.4500071428571428  9.591
-0.44808571428571425  6.13
5.838542857142857  6.169
-1.5453000000000001  4.643
3.6874285714285713  7.925
9.028192857142857  5.916
5.09775  4.086
-1.907514285714286  1.865
-1.6895714285714285  4.833
6.361192857142857  5.293
3.1505642857142857  8.48
11.990335714285713  9.592
2.9978571428571428  5.298
5.699985714285715  6.627
1.0079357142857142  8.399
0.5641642857142858  10.861
1.8979285714285712  5.674
2.7157642857142856  6.136
0.9816571428571428  2.001
3.184835714285714  5.893
2.6241785714285712  4.023
-0.28317857142857145  5.538
3.267407142857143  8.261
8.450742857142858  10.192
-0.5558357142857142  7.539
3.3984  7.238
9.06922142857143  9.784
5.748635714285714  14.003
-2.645542857142857  6.265
1.3890071428571429  4.864
0.7598642857142858  4.711
3.3361357142857146  7.435
4.228507142857143  8.746
7.51247142857143  9.367
2.3515642857142858  7.466
-1.7803214285714286  5.157
9.820635714285714  10.855
3.81525  5.691
-2.240157142857143  5.468
6.483992857142857  8.281
4.6463  10.131
-1.437142857142857  13.037
-2.728257142857143  4.214
-2.5826714285714285  4.862
14.668885714285713  9.725
5.50965  8.079
3.15825  7.694
-1.3648142857142858  5.298
3.711928571428571  7.764
1.1704142857142859  5.535
-1.7145  4.925
11.945542857142858  7.689
-0.03148571428571429  5.224
3.454485714285714  6.671
4.913821428571429  4.216
4.515885714285715  6.533
8.842385714285713  4.238
7.948792857142856  9.174
6.441907142857143  11.821
2.7302857142857144  7.833
2.159535714285714  5.696
-2.7763142857142857  4.915
1.3829  6.852
-2.3055642857142855  5.342
-1.4537214285714284  4.882
3.5848071428571426  10.781
2.36925  4.586
-3.0437357142857144  3.797
9.662628571428572  8.832
6.33155  12.469
5.477557142857142  6.382
-2.4518714285714287  5.162
-2.9574214285714286  5.369
4.204985714285714  5.383
5.004907142857143  10.384
-0.08079285714285714  4.854
3.492742857142857  8.16
9.77897142857143  5.881
-2.9670714285714284  3.708
-2.1592857142857143  14.89
0.9901714285714286  4.993
0.023171428571428572  5.077
-0.3968285714285714  4.356
10.769592857142857  6.349
-0.8673357142857143  4.156
-0.8942071428571428  4.707
5.909207142857142  5.612
3.4321928571428573  4.036
3.5367142857142855  4.796
7.689478571428571  5.384
5.100564285714285  3.825
2.5136214285714282  11.079
-2.204007142857143  6.334
6.071728571428571  8.708
-1.302242857142857  4.058
6.158442857142857  4.662
15.202657142857142  6.045
-0.3770071428571429  5.656
-3.1756857142857142  0.858
1.4143642857142857  5.944
2.6966285714285716  9.035
3.8925785714285714  5.508
-2.6680785714285715  4.768
3.797978571428571  5.548
9.355171428571428  14.239
5.506671428571428  5.137
8.50682857142857  8.931
4.596292857142857  8.51
-2.6280571428571426  6.333
4.267049999999999  5.857
6.880335714285714  6.666
-0.40919285714285714  5.764
5.99135  5.137
2.8287357142857146  7.863
-3.0072428571428573  4.851
-2.7200285714285712  4.515
1.1642285714285714  5.633
6.452392857142858  7.723
5.766935714285714  6.83
-1.083292857142857  4.921
4.674714285714286  8.495
-0.21587857142857142  6.749
8.6435  7.525
7.490985714285714  12.656
-0.28304285714285715  11.641
-2.363928571428571  3.132
-2.216142857142857  4.707
-0.3337428571428571  3.147
1.6935428571428572  3.983
15.59742142857143  6.781
-1.3625857142857143  4.389
3.000221428571429  7.746
-1.2347214285714285  2.62
11.325528571428572  8.046
2.367785714285714  5.238
6.739164285714286  12.04
5.720414285714285  6.777
12.930271428571428  9.581
-1.7725357142857143  3.01
-3.039957142857143  4.838
2.7460071428571426  10.003
-2.5904285714285717  5.034
-1.8275714285714286  5.331
0.6409357142857143  5.856
-0.02077142857142857  4.914
-2.0552285714285716  3.899
8.2046  4.899
6.380464285714286  3.726
11.198964285714286  13.207
3.6278571428571427  8.711
13.757185714285715  7.156
-2.039285714285714  2.098
-1.9623  4.902
-2.6028785714285716  2.17
-0.36207857142857147  13.065
8.744671428571428  9.727
-2.589242857142857  5.774
6.8224857142857145  5.643
1.8137714285714286  4.939
-2.8727571428571426  5.562
-0.35999285714285717  3.439
-2.8331071428571426  4.318
0.38097142857142857  7.78
-2.682985714285714  4.564
2.355307142857143  6.967
2.952692857142857  8.993
1.5454285714285716  6.727
0.43443571428571426  2.413
2.7379285714285713  9.936
-2.712121428571429  7.397
10.374907142857143  7.212
-2.2704142857142857  5.396
-2.7195642857142857  4.873
6.340842857142857  7.846
13.385921428571429  6.449
-1.8930642857142856  4.874
0.13682142857142857  3.841
-2.2863357142857144  5.173
-2.0821357142857146  4.075
-2.7175571428571432  10.534
-2.9300214285714286  3.863
1.5692071428571428  5.395
1.639814285714286  5.853
-0.3659928571428571  1.696
-0.8068214285714286  5.785
10.431342857142857  7.234
5.088114285714286  4.976
6.4119142857142855  5.186
0.17095714285714286  4.898
1.0843714285714288  5.374
4.773121428571429  4.942
2.1203  8.869
1.7061428571428572  2.281
0.8201714285714286  8.339
-0.32712857142857144  5.237
-0.30429999999999996  6.895
18.67297142857143  14.554
-1.7710428571428571  6.648
9.2654  5.431
6.349085714285714  4.381
-3.226057142857143  4.611
-0.06496428571428572  7.225
3.9011142857142853  3.54
5.166435714285715  5.85
5.437628571428571  6.411
2.0481214285714286  2.148
3.6994999999999996  4.298
11.759521428571428  7.374
-2.2872857142857144  4.996
-2.399564285714286  5.209
13.88632142857143  11.483
0.6929857142857143  5.083
-2.9837357142857144  5.949
4.369514285714286  5.202
2.2116714285714285  6.563
3.4265214285714287  6.713
-2.1551857142857145  5.185
7.79432857142857  9.787
5.359114285714285  6.122
5.06315  5.452
6.717564285714285  9.173
2.475642857142857  11.382
14.566914285714285  12.32
6.833621428571429  8.28
3.70425  3.171
8.085871428571428  10.768
8.211328571428572  9.614
16.539414285714287  11.797
-1.8172357142857143  5.08
2.2704571428571425  5.056
7.03045  8.118
7.155157142857143  8.749
-2.7573785714285717  5.072
4.852214285714285  6.009
2.3326928571428573  5.255
-1.989942857142857  8.421
-2.775128571428571  6.783
-0.014778571428571427  5.901
1.1314142857142857  6.4
1.449342857142857  5.622
-2.8432142857142857  5.653
10.469971428571428  6.02
3.4883642857142854  3.398
7.23125  7.808
-1.2114785714285714  4.981
-2.2314642857142855  5.971
-2.2746142857142857  12.018
6.4832  7.107
1.0395285714285714  5.29
9.725485714285714  10.392
-2.875421428571429  4.869
-2.374157142857143  1.818
-2.0780285714285713  4.422
7.195571428571428  6.513
5.761285714285715  11.678
4.404057142857143  14.491
0.6604785714285715  11.717
10.358835714285714  10.726
-1.7665142857142857  5.283
7.443564285714285  9.487
-2.4455214285714284  5.137
4.021314285714286  12.313
6.780778571428571  5.884
3.5973571428571427  12.222
-0.7305071428571429  5.33
-0.4716642857142857  4.957
6.959864285714286  6.42
-0.4590857142857143  5.853
5.856128571428571  6.634
12.023971428571429  11.697
9.859471428571428  7.818
7.152507142857143  5.699
14.211714285714287  10.191
-2.0468928571428573  4.091
1.9431142857142858  6.018
-2.5501714285714288  7.498
9.880485714285715  7.758
7.409685714285715  9.818
11.171678571428572  13.571
-0.5707571428571429  6.8
0.6756285714285714  5.868
6.118092857142857  9.271
7.79775  5.19
-2.1659357142857143  7.361
4.815835714285714  5.401
6.462221428571429  7.657
-2.718607142857143  3.696
-3.0780642857142855  4.509
3.166142857142857  10.099
1.8876785714285713  7.79
1.2759785714285714  7.895
-2.81915  4.165
1.399757142857143  4.512
13.158107142857142  12.665
7.853178571428571  13.928
3.1681  6.306
-0.4539714285714285  12.975
-0.8212499999999999  2.917
3.5092857142857143  4.609
2.3391285714285717  6.43
0.1373214285714286  5.357
-2.7021142857142855  5.086
6.637728571428572  8.48
6.500842857142858  4.52
4.615735714285714  6.655
2.61195  6.622
8.795464285714285  8.035
-2.218892857142857  4.947
14.699842857142858  10.024
-0.5044642857142857  4.914
-2.2811857142857144  4.655
8.255178571428571  5.34
-1.2953857142857144  4.697
0.7279357142857142  8.755
2.4015999999999997  6.082
-2.5043214285714286  4.919
1.3130785714285713  12.889
-1.1182785714285715  3.204
-1.7927285714285714  7.241
-0.3826357142857143  4.404
-2.5670285714285717  4.802
-1.8642714285714286  2.849
9.422335714285714  5.933
-3.026064285714286  5.203
11.141342857142858  8.113
4.436821428571428  7.731
-1.73965  5.707
15.339071428571428  11.276
4.996214285714286  6.128
-0.6350071428571429  5.197
7.016235714285714  6.348
-2.7224999999999997  4.717
2.800921428571429  5.715
2.153507142857143  10.264
4.241764285714286  6.268
4.175621428571429  2.933
2.7768  10.137
1.6842857142857144  5.324
3.591192857142857  2.79
2.0957785714285713  2.969
5.544092857142857  7.17
-2.5686142857142857  4.746
11.683914285714286  9.077
1.3324142857142858  5.452
3.64345  8.941
0.8147928571428571  5.697
2.3297642857142855  7.476
-1.2029714285714286  5.865
-1.810792857142857  2.742
4.049914285714286  7.775
5.929807142857143  9.628
8.495421428571428  9.829
-2.9150857142857145  5.017
-2.9031857142857143  4.713
11.359942857142858  9.31
13.513092857142858  10.143
11.888857142857143  13.453
7.0946428571428575  9.856
2.37775  5.035
-0.4097642857142857  4.796
0.7477571428571429  4.136
-1.9516642857142859  5.372
-1.1736071428571428  5.127
-2.453014285714286  5.662
-2.4844  6.083
-2.160885714285714  4.943
4.3676642857142856  4.457
-2.188942857142857  6.005
-1.0962142857142858  5.127
-2.4498142857142855  5.528
-2.730307142857143  5.819
-2.1593285714285715  1.841
4.069935714285715  8.995
-2.9552642857142857  5.128
3.0368928571428575  7.402
0.3753642857142857  9.592
3.637035714285714  9.365
12.775207142857143  10.363
10.147621428571428  12.094
-1.2664142857142857  4.807
-0.8420142857142857  5.211
4.169700000000001  5.339
3.57635  3.07
18.060292857142855  10.683
-2.9079285714285716  1.526
1.2573928571428572  9.601
-2.1329214285714286  5.606
3.4222714285714284  3.212
-2.8014857142857146  4.969
1.7344785714285713  4.746
-3.013535714285714  4.862
-2.220628571428571  5.166
-2.3299857142857143  4.438
-1.7569571428571429  7.092
-2.281914285714286  4.694
3.7724214285714286  8.97
5.639928571428571  9.235
3.4053642857142856  8.873
10.32175  5.014
-3.1078642857142857  5.256
1.367  7.482
-0.34118571428571426  4.877
2.309485714285714  9.283
7.316685714285715  7.17
3.6428357142857144  3.99
6.610971428571428  7.623
0.9703  5.463
0.44402857142857144  4.806
-1.7769642857142858  4.411
-0.8944214285714285  6.126
-1.2857214285714287  6.046
3.041607142857143  7.099
12.123078571428572  14.262
-2.2829928571428573  4.951
8.501292857142857  9.197
5.749007142857143  6.466
6.7302  6.514
-1.3320071428571427  6.627
4.386285714285715  7.508
3.0231785714285713  5.067
-1.4851642857142857  5.025
2.591535714285714  6.945
3.323385714285714  3.6
-0.06902142857142857  4.828
0.6672928571428572  5.142
4.341407142857143  6.367
-1.2640571428571428  4.946
8.022778571428573  7.389
4.495507142857143  7.758
0.38265714285714286  6.712
2.7148071428571425  6.038
-1.6639857142857142  8.254
-2.936235714285714  1.314
-1.0260928571428571  6.321
-2.59605  5.018
-2.7852285714285716  4.914
2.284  5.761
-2.7790214285714283  6.02
-2.6705285714285716  3.999
1.6126428571428573  6.905
3.3787214285714287  11.391
-3.190642857142857  4.289
7.28395  7.813
7.9071  8.783
6.204492857142857  6.298
3.20205  6.551
-0.7854357142857142  5.718
-2.074642857142857  4.888
4.35635  6.646
11.97862142857143  8.9
-3.0450785714285713  4.179
9.023392857142857  5.729
-0.4573285714285714  5.421
5.466964285714286  5.366
5.125057142857143  7.319
8.349578571428571  8.524
7.024478571428571  6.84
3.9738285714285717  5.794
4.934614285714286  4.397
10.028799999999999  7.834
4.291107142857143  6.557
-3.0089714285714284  5.752
4.3693285714285715  6.817
-2.4874785714285714  4.938
8.531742857142858  9.137
-2.7282785714285716  5.055
11.981142857142856  10.304
8.214607142857144  9.926
-2.1656642857142856  5.263
4.850514285714286  5.49
-2.7196928571428574  6.353
4.5137  6.602
-0.6685  2.064
5.713657142857143  10.386
8.67377857142857  7.896
7.084842857142857  6.979
-2.265542857142857  5.528
-3.0058357142857144  11.209
-2.271992857142857  4.33
0.002335714285714286  5.358
-1.9866642857142855  3.058
3.3242928571428574  9.651
4.657814285714286  5.365
1.8431428571428572  10.789
1.6056142857142857  4.892
7.644885714285715  5.641
3.591342857142857  4.926
1.1381000000000001  6.965
11.563857142857144  6.022
3.4048357142857144  5.528
8.784335714285714  6.206
-0.9591571428571429  6.383
10.47525  10.563
-2.4713928571428574  5.73
-2.5204928571428575  2.06
10.11215  6.792
-2.9567285714285716  5.302
-1.3897357142857143  4.931
4.19285  8.347
8.5924  4.972
9.54945  7.083
12.242978571428571  6.597
7.2104928571428575  10.156
5.803628571428572  7.271
1.0355357142857142  8.968
0.02997142857142857  5.514
-1.7523285714285715  5.789
-1.180057142857143  2.897
8.24785  8.972
4.352142857142857  4.856
2.2248785714285715  5.596
-0.4192214285714286  3.12
14.423814285714286  10.007
11.702392857142858  9.472
-2.5724285714285715  5.739
-2.3997357142857143  5.366
2.477407142857143  5.506
2.6123928571428574  5.303
13.741128571428572  5.478
4.018278571428572  5.161
-2.4164785714285717  6.205
8.032457142857144  7.996
-3.10995  4.845
-2.9318642857142856  5.026
-1.2508714285714286  5.022
11.872  14.114
-2.680142857142857  5.289
-2.9017  4.984
-2.5017071428571427  5.935
-1.8769928571428571  4.627
1.5990142857142857  6.339
-0.6714857142857142  5.882
5.237900000000001  6.399
-2.9945642857142856  5.421
-2.3978714285714284  4.176
-0.67545  2.9
-1.2564714285714287  5.499
4.79295  5.24
15.709185714285715  11.114
-1.1785571428571429  3.658
8.978785714285713  6.794
2.823692857142857  3.045
-0.44993571428571427  5.42
1.1430357142857144  4.467
0.22615000000000002  13.448
11.305892857142858  4.998
4.332392857142857  10.732
-2.5450285714285714  5.557
2.012507142857143  6.359
10.591099999999999  5.785
-1.6258428571428571  6.344
-0.5670142857142858  4.716
-1.5478642857142857  5.704
-2.567357142857143  3.238
0.5014714285714286  4.807
-2.7771642857142855  2.181
1.1002571428571428  2.955
17.000314285714285  6.912
4.685178571428571  9.531
0.21380714285714286  5.401
-0.8269928571428571  8.702
0.49547142857142856  5.193
2.2032714285714285  13.655
2.9417  5.886
4.006492857142857  13.091
2.2793428571428573  5.145
-2.2065642857142858  1.924
5.360628571428572  6.026
12.62875  12.297
-1.37555  5.166
-0.7202999999999999  4.351
-1.4207571428571428  5.199
14.951228571428572  6.709
-0.049800000000000004  4.866
-2.7443  2.798
7.6831000000000005  9.384
-2.0169785714285715  3.179
0.9279357142857143  6.871
-2.6158785714285715  4.524
-1.1094785714285713  7.639
-1.952457142857143  11.372
5.798407142857143  7.354
-2.5904714285714285  5.981
-2.7229785714285715  4.412
1.0601571428571428  5.005
5.021942857142857  8.957
8.383607142857143  7.33
1.4859071428571429  8.149
0.8636571428571429  5.317
5.766864285714286  8.194
4.485578571428571  7.316
-1.5750428571428572  4.906
-1.6653214285714286  6.724
-2.519892857142857  2.835
-1.0595714285714286  5.576
-2.6858  5.028
3.8684357142857144  12.591
1.2472214285714285  6.265
-3.099092857142857  5.17
-0.2938071428571429  5.813
-1.6285714285714286  4.907
-1.2294214285714287  5.319
-1.3304357142857142  6.366
-2.5484785714285714  4.974
-2.0542285714285713  5.102
-2.5278571428571426  5.556
8.306314285714286  9.077
-2.4164142857142856  5.431
5.714871428571429  10.995
-2.3463714285714286  4.865
9.562221428571428  12.34
5.999378571428571  9.258
7.8951142857142855  6.226
-3.0371928571428572  4.661
0.6979928571428571  14.322
8.528471428571429  8.015
-2.7383714285714285  5.046
8.676592857142857  8.516
0.25142857142857145  4.606
-2.974592857142857  4.682
0.5358214285714286  6.032
-2.888142857142857  5.072
11.911071428571429  6.235
3.158642857142857  5.656
10.680042857142857  6.699
1.3731  4.94
-2.7556714285714285  4.527
5.830421428571428  11.38
-1.6214857142857144  4.833
-2.7789285714285716  1.862
-2.9644785714285713  5.337
-1.8226499999999999  1.381
-2.2075142857142858  4.36
4.051085714285715  6.277
3.92355  8.523
4.527407142857143  9.441
-1.178042857142857  4.479
0.16142857142857145  5.391
12.075985714285714  8.378
0.15407857142857143  7.655
-2.1725142857142856  14.782
7.044592857142858  5.814
-0.9872214285714287  5.233
3.3279714285714284  8.012
2.44575  6.152
-3.0661714285714288  4.779
9.681507142857143  10.479
-1.3136428571428571  4.95
7.872528571428571  10.733
-1.8460071428571427  5.339
10.505535714285715  10.634
5.273307142857143  9.501
8.980935714285714  8.472
-2.2968357142857143  4.842
16.912757142857142  12.762
7.956842857142858  8.951
8.860042857142856  6.212
6.057471428571429  8.234
7.269085714285715  7.371
3.9860785714285716  7.855
1.6717428571428572  2.602
11.076550000000001  11.085
4.737435714285714  6.3
2.829707142857143  6.154
0.022907142857142855  5.86
-1.9662357142857145  6.386
6.715892857142857  10.724
1.654807142857143  6.771
1.8511  5.398
-2.4778428571428575  3.76
1.5159857142857143  5.455
-3.0775214285714285  4.49
14.644364285714284  7.979
2.1031285714285715  2.68
11.387485714285715  6.138
2.3934214285714286  4.148
-2.9756571428571426  4.869
6.38835  8.232
-0.8150857142857143  4.639
2.705485714285714  5.773
-2.4292142857142855  4.894
5.050228571428572  7.101
6.621035714285715  6.318
0.7997  6.961
5.7875  7.986
5.421550000000001  6.116
6.392728571428571  11.574
3.6037285714285714  7.512
3.383657142857143  7.461
6.621457142857143  6.287
-1.6848142857142856  2.427
-0.8331928571428572  3.668
7.362128571428572  4.938
-0.8879714285714286  5.59
7.167114285714286  6.22
7.0640857142857145  8.696
-1.988507142857143  13.262
-2.609957142857143  4.917
2.766585714285714  7.791
5.0443  9.942
1.7156500000000001  8.449
6.544685714285714  12.09
-1.7736  2.875
-2.661292857142857  5.214
2.6374  3.235
0.25362142857142855  3.16
0.5762928571428572  5.18
-0.9317928571428571  5.751
-2.7653  5.893
3.5034785714285714  8.875
3.3065785714285716  5.31
-1.9857857142857143  2.108
1.4249357142857144  2.291
5.8242  13.166
4.028435714285714  6.02
9.067571428571428  6.288
-3.0246500000000003  4.791
6.341792857142857  6.714
-1.2083928571428573  5.113
-3.12065  4.708
5.570242857142857  9.801
-1.7649142857142857  1.182
-0.8001428571428572  7.955
-0.37220714285714285  4.335
17.028378571428572  11.147
-0.6849500000000001  4.65
-1.7244428571428572  5.4
-2.618635714285714  2.868
-2.664135714285714  6.51
-2.965171428571429  4.809
4.674728571428571  5.668
-1.6035214285714285  4.939
2.4579285714285715  4.232
-2.6983  4.988
1.1206214285714287  5.509
-2.9384214285714285  5.035
-1.9495142857142858  5.141
5.309321428571428  12.413
-2.603207142857143  9.288
5.092771428571429  7.224
14.591535714285715  9.918
-1.1738857142857142  4.578
-2.7697142857142856  5.031
-1.58055  5.101
0.1883  4.937
-1.7763785714285716  3.9
2.38945  3.156
-3.0085285714285717  2.193
0.9647857142857142  5.636
10.11475  8.326
3.3862  9.338
8.33542142857143  4.987
2.8650928571428573  8.364
-2.847185714285714  1.87
-1.7048857142857143  4.179
5.9526071428571425  7.213
4.495450000000001  4.355
-2.404092857142857  4.492
2.841628571428571  5.628
-0.8103285714285714  4.913
16.166378571428574  7.686
-2.368314285714286  5.619
7.5943571428571435  3.622
-2.358964285714286  6.839
-0.5937214285714285  6.362
0.2179357142857143  2.161
2.109607142857143  3.989
5.1247428571428575  7.394
7.115228571428571  11.289
2.5523785714285716  5.466
2.4723928571428573  5.721
-2.5707285714285715  6.632
-1.5663428571428573  6.864
2.5099357142857146  8.137
1.7162357142857143  6.458
10.774385714285714  12.621
0.23868571428571425  4.894
2.7105142857142854  4.694
-2.9612285714285713  4.337
11.13315  6.721
17.30937857142857  8.884
3.41365  7.982
1.3479071428571427  5.457
0.6722857142857143  3.044
3.3933785714285714  6.924
2.8815642857142856  6.362
-1.362707142857143  4.503
-2.0512357142857143  4.644
-2.5483214285714286  6.074
4.083378571428572  5.794
15.291514285714285  9.882
3.0527357142857143  5.365
-1.4486785714285715  6.091
6.623007142857143  7.264
2.3472142857142857  4.738
2.289835714285714  8.152
-1.7598928571428571  2.443
1.2524214285714286  10.311
-3.0059428571428572  4.254
0.5117714285714285  10.1
5.809699999999999  4.57
-0.9306214285714286  2.546
-2.488142857142857  5.645
-0.34012857142857145  5.278
6.463821428571428  5.998
0.8526428571428571  3.777
-1.791192857142857  5.066
2.8537642857142855  5.505
2.6782285714285714  9.218
1.9822928571428573  10.263
7.812400000000001  11.696
6.826278571428571  11.57
0.5458642857142858  6.212
2.5378642857142855  6.253
-1.51735  4.736
2.1690785714285714  2.745
-0.45315  5.27
4.3341642857142855  8.641
-2.4556714285714283  2.697
-1.4208285714285713  7.118
-2.2662642857142856  4.898
2.1006142857142858  4.055
4.3939642857142855  5.097
5.289728571428571  11.065
4.192621428571428  4.351
13.101242857142857  8.037
10.745121428571428  12.288
10.39485  7.838
2.8183214285714286  5.307
-1.5324357142857143  6.757
9.15852857142857  11.094
1.6045857142857143  11.051
-1.2483428571428572  4.609
0.3192357142857143  5.146
1.7466357142857143  5.945
-2.451192857142857  4.823
-0.027985714285714287  3.13
-0.7300142857142857  6.036
-2.489407142857143  2.096
1.4931142857142856  5.472
2.3468357142857146  5.784
5.0380714285714285  8.805
0.8213571428571428  6.01
-2.588264285714286  4.715
-1.750257142857143  1.858
-2.0893714285714284  5.129
7.3840642857142855  8.702
2.9217071428571426  5.578
5.601  8.956
-0.0700642857142857  8.91
-1.906442857142857  7.944
6.30515  6.733
0.7277214285714285  7.525
6.816078571428571  6.285
-2.23355  5.715
1.230192857142857  5.097
7.656364285714286  6.366
-2.7792285714285714  4.914
1.8937857142857142  5.464
-3.108114285714286  1.9
-2.7300785714285714  4.861
3.5516285714285716  6.707
4.759964285714285  6.705
2.414292857142857  6.097
4.429228571428571  7.347
3.525857142857143  7.299
16.472007142857144  8.905
1.6223642857142857  3.161
5.7991  7.509
8.082214285714286  7.448
-0.07075  14.831
5.933535714285715  6.645
9.808328571428572  9.759
-2.8182785714285714  5.23
0.7822857142857143  2.646
-2.5435642857142855  7.054
0.6115857142857143  5.21
8.9674  9.378
3.9370857142857143  6.536
7.8170785714285715  10.239
-2.8062142857142858  4.894
-0.6281571428571429  4.35
2.7964285714285713  6.798
-1.8729928571428571  3.987
0.4344142857142857  4.671
-1.7982642857142856  5.379
-3.072907142857143  1.956
17.661635714285712  8.732
-1.9409785714285717  3.305
3.0352714285714284  6.275
-0.23716428571428574  3.852
-2.653  5.737
-2.3065571428571428  5.014
7.854342857142857  6.007
3.6795928571428576  3.617
0.4034857142857143  5.575
0.8938571428571429  8.334
11.626235714285714  9.996
10.340192857142856  11.461
-1.2376  5.238
4.963442857142857  5.9
2.1704857142857144  3.421
4.063364285714286  8.054
-1.5564214285714286  2.734
5.369021428571429  7.193
-0.5215714285714286  4.699
-0.3485  7.308
6.536414285714286  6.873
6.2543428571428565  7.971
-1.963892857142857  5.063
7.397828571428571  12.265
-2.5406285714285715  1.436
0.3123  7.858
3.1368714285714283  6.373
3.648364285714286  8.522
4.877421428571429  6.493
1.0050857142857141  7.828
4.858178571428572  7.715
-3.191464285714286  4.748
-0.5946357142857143  7.029
3.4270642857142857  5.255
-2.4349857142857143  5.986
0.06516428571428572  4.982
-2.779114285714286  5.243
7.395614285714285  5.845
6.645707142857143  7.835
-2.0806142857142857  5.777
3.4619642857142856  4.851
-2.7095857142857143  3.758
-2.382014285714286  4.71
15.652735714285713  9.853
0.5004428571428571  5.114
-3.0064357142857143  5.644
-0.45625  5.601
6.369257142857143  10.804
-1.8245785714285714  6.001
-1.1115214285714285  5.073
-2.9206285714285714  5.72
3.8012285714285716  3.738
2.686857142857143  7.691
1.3667142857142858  5.667
2.3016642857142857  6.779
0.5827285714285714  9.517
3.3087714285714287  9.985
1.5173785714285715  6.747
-1.9484357142857143  5.303
11.720564285714286  5.595
5.877121428571429  8.051
-2.5019357142857146  5.574
10.603271428571428  10.28
-2.284357142857143  4.139
-0.8676571428571428  5.038
3.79375  9.891
-3.1361785714285713  4.427
4.2227571428571435  4.99
-1.260792857142857  6.77
9.363085714285715  9.23
8.390035714285714  6.108
-2.707535714285714  6.235
7.1863214285714285  3.777
-2.99825  4.703
0.33490714285714285  6.76
11.911228571428571  11.638
-1.1850285714285713  4.857
2.6589428571428573  5.467
4.2142357142857145  7.715
1.8283571428571428  5.072
0.8949214285714285  5.005
1.1617571428571427  6.275
-2.8063857142857143  5.325
6.202392857142858  7.832
4.805021428571428  9.43
9.491342857142858  13.044
-2.4557571428571427  5.322
9.548057142857143  7.031
5.758464285714285  9.386
2.8648214285714286  5.254
7.1104714285714286  7.575
15.059335714285712  9.484
-0.5389785714285714  9.195
5.573035714285714  3.137
3.559457142857143  6.461
-2.4909714285714286  1.29
3.3000214285714287  3.927
0.2829  4.493
1.8483142857142858  4.039
-1.9214357142857141  6.033
10.704185714285714  11.912
5.037764285714286  13.806
-1.636807142857143  5.608
-0.5476500000000001  4.717
8.731421428571428  7.91
-2.741192857142857  4.819
14.707878571428571  11.94
7.467707142857143  8.957
-0.3976571428571428  5.714
-1.0036571428571428  2.922
19.832407142857143  9.399
5.881257142857143  7.003
7.5595357142857145  5.085
3.4993857142857143  6.21
3.3826714285714288  11.569
5.711578571428571  12.814
3.597042857142857  6.356
8.243549999999999  5.276
5.7629214285714285  5.74
-1.5296571428571428  5.291
-2.8674142857142857  2.65
-2.1429285714285715  2.137
-1.45765  11.257
-1.7224142857142857  5.313
-1.163357142857143  2.343
13.15375  8.311
5.008821428571428  9.191
-2.4645642857142858  5.127
-0.9989642857142856  5.731
-0.11492857142857142  11.598
-2.724942857142857  1.519
15.570964285714286  14.622
-2.730307142857143  4.94
1.6483  4.745
1.4264142857142859  5.435
-0.5329785714285714  7.601
3.8615  5.171
16.03147142857143  13.01
15.589957142857143  14.279
6.822457142857143  13.096
-1.4009357142857144  3.839
-1.0085357142857143  2.011
3.9657500000000003  7.392
3.5690285714285714  5.902
0.6118357142857143  8.297
4.454578571428571  4.845
14.818685714285714  6.585
-0.7383071428571428  6.811
-1.9101  4.604
5.711271428571428  7.45
0.37782857142857146  3.488
9.215635714285716  12.298
-2.130535714285714  1.937
8.992757142857144  7.173
-1.5507000000000002  4.688
-1.869557142857143  4.669
14.66665  10.063
-2.5631214285714283  1.215
1.7953142857142856  7.681
-1.9657857142857142  5.583
0.5707071428571429  5.82
-2.8809642857142856  4.562
3.994014285714286  8.977
-0.6487928571428572  4.394
6.953207142857143  6.25
9.631314285714286  9.735
4.8769  3.623
9.178521428571429  12.917
3.5001285714285713  6.377
-0.024021428571428572  2.668
-2.0307142857142857  5.789
2.8501285714285713  8.339
4.221442857142857  5.535
-2.7197428571428572  5.278
0.8260714285714286  9.24
-2.2922285714285713  2.424
-2.648  4.795
3.8141785714285716  8.404
-1.601092857142857  3.75
13.666628571428571  5.615
-2.0673642857142855  6.37
-2.283514285714286  5.188
-1.7212714285714286  6.205
6.419728571428571  12.045
-1.1962642857142858  6.395
1.09145  5.584
2.9539214285714284  9.577
-2.076535714285714  4.189
-1.9762285714285717  9.744
2.991857142857143  3.395
5.791814285714286  5.578
-2.4025857142857143  0.956
-1.1670785714285714  4.826
13.636978571428571  10.246
3.2175928571428574  5.958
-2.4474785714285714  2.116
4.060592857142857  7.019
-1.2835571428571428  5.182
4.472914285714285  6.824
10.008485714285715  9.377
-0.32875714285714286  2.118
10.19362857142857  9.27
9.853157142857143  8.191
1.3788142857142855  5.817
2.9506785714285715  4.872
-2.0099285714285715  7.466
5.6176642857142856  5.82
7.1741  9.769
5.753685714285714  6.186
6.637542857142857  7.259
-0.8059714285714286  4.172
7.022285714285714  6.469
-2.3858785714285715  5.692
-0.05840714285714285  6.278
5.964485714285715  4.386
2.3365714285714287  6.285
-2.250042857142857  3.44
-2.9562  4.733
0.35209285714285715  5.494
-1.940235714285714  2.173
8.856228571428572  7.108
7.335350000000001  8.727
-0.07900714285714286  4.915
-0.6063785714285714  5.042
-2.9328499999999997  7.011
0.8364357142857143  4.551
13.983085714285714  8.974
10.502342857142857  7.055
-0.9118642857142857  5.497
12.028871428571428  13.428
-1.0968285714285715  2.243
8.056228571428571  8.238
0.10542142857142857  8.701
10.59315  7.862
6.1886785714285715  5.217
-1.6129642857142856  6.719
1.1513142857142857  5.514
-2.841935714285714  5.088
2.3661357142857145  5.119
-2.887371428571429  4.827
-1.4987642857142858  4.908
-1.715242857142857  6.018
-2.4864214285714286  4.541
-2.541957142857143  5.36
3.005035714285714  4.973
7.147157142857143  6.237
-1.35695  11.44
6.530478571428572  9.631
0.5629714285714286  1.926
-2.1995285714285715  8.964
4.150492857142857  8.275
9.010835714285715  9.758
-2.103014285714286  7.666
3.690471428571429  5.975
-2.215185714285714  1.77
2.533742857142857  6.309
-0.1573142857142857  5.278
4.490907142857143  7.461
1.7981642857142857  7.098
2.1623285714285716  9.19
-2.956414285714286  4.818
-1.6680214285714285  4.348
-1.666857142857143  2.06
3.4938285714285717  6.59
-1.5930142857142857  5.543
-1.662307142857143  3.713
1.024007142857143  14.956
6.971185714285714  8.037
7.021428571428571  5.919
2.7236714285714285  5.466
2.538507142857143  5.716
-2.888535714285714  5.366
-1.5892714285714284  3.962
8.017492857142857  6.35
7.8209928571428575  13.059
-2.486592857142857  5.729
8.517392857142857  6.737
-3.08465  5.791
3.20975  2.504
-2.6354  1.962
8.847892857142856  5.773
10.529164285714286  7.659
1.3074928571428572  6.985
-3.0929499999999996  4.698
2.7017571428571427  7.332
-2.3310999999999997  5.875
-1.6694357142857144  4.851
7.902264285714286  6.402
0.2607642857142857  2.031
0.1552  1.871
6.866707142857143  9.361
3.4536214285714286  2.942
8.327092857142857  3.846
-0.3536714285714286  5.912
-2.8078714285714286  5.285
-1.7902571428571428  1.169
-1.0197785714285714  5.83
-0.3015785714285714  5.419
0.7479642857142857  3.481
1.8022642857142859  8.229
5.315692857142857  10.35
10.583871428571427  8.295
3.177428571428571  7.942
-2.2871642857142853  4.307
9.98485  7.381
2.712157142857143  10.342
2.8299  3.627
-1.766792857142857  4.97
14.33565  10.16
1.5290357142857143  2.947
-1.1281785714285715  4.885
-1.2207785714285713  11.899
-0.9058999999999999  6.779
12.456778571428572  5.993
9.589028571428571  8.859
-2.71005  4.079
-0.09390714285714286  2.176
13.263121428571429  7.095
9.515557142857144  8.875
1.759957142857143  4.962
-0.9574071428571429  4.361
-2.5370357142857145  6.8
4.869778571428571  6.278
-1.5080571428571428  3.572
0.2223857142857143  4.967
2.6660071428571426  9.856
-2.5470428571428574  4.943
-2.360964285714286  1.786
5.295171428571428  4.129
4.464007142857143  4.02
8.091149999999999  5.368
4.190507142857143  6.33
-1.7462285714285715  13.482
-2.6815714285714285  4.515
5.017378571428571  7.674
11.784392857142857  7.757
-0.5864642857142858  5.539
-2.3303357142857144  2.149
9.255192857142857  7.902
0.13722857142857142  5.187
-0.6036571428571429  5.212
-1.7612357142857142  2.168
8.96875  8.978
4.905142857142858  11.36
10.345607142857142  14.396
-2.635807142857143  1.838
-2.2638714285714285  5.845
4.602585714285714  5.996
5.525785714285714  9.829
2.168607142857143  12.273
3.6819142857142855  6.266
-2.9683928571428573  5.09
9.630371428571427  10.141
-1.6782214285714285  3.114
8.989935714285714  5.356
2.697907142857143  4.829
4.407792857142857  7.367
-0.8169214285714286  4.825
0.1789714285714286  6.736
-2.4479357142857143  3.282
-2.3258142857142854  5.686
8.141085714285714  7.681
1.2288214285714285  4.813
-2.437421428571428  5.662
9.434821428571428  7.907
4.63105  9.205
7.9195714285714285  15.011
4.785342857142857  5.113
-2.3082214285714286  5.148
3.041842857142857  4.898
-0.15175  5.198
-2.583042857142857  4.17
4.880721428571429  9.411
7.251635714285714  10.027
-0.7693571428571429  2.418
-2.3496214285714285  5.765
-2.599414285714286  8.235
1.716142857142857  7.288
-2.6810285714285715  5.335
-2.0284  4.471
-1.3891642857142859  5.621
-3.0497071428571427  5.458
5.300742857142858  7.112
-2.4184642857142857  1.207
5.233235714285715  6.553
5.140271428571428  6.111
0.6193642857142857  5.2
15.438335714285715  9.227
-1.735307142857143  6.482
10.023050000000001  9.669
-2.9519214285714286  1.345
-1.0618642857142857  6.609
-1.7938714285714286  5.039
-1.0238714285714288  5.086
10.826107142857143  7.551
5.581535714285714  3.614
7.602271428571428  6.077
-2.460307142857143  1.957
1.4670714285714286  5.701
0.46204999999999996  5.407
7.1290071428571435  5.608
9.8904  8.546
1.5936214285714285  4.088
14.030171428571428  8.557
12.0573  8.15
-2.7246857142857146  7.395
4.553228571428572  5.399
-2.7795428571428573  4.715
4.561542857142857  6.558
9.45402142857143  13.501
12.490371428571429  7.468
7.1412  4.05
2.5049285714285716  11.03
4.774814285714286  6.121
-2.6304642857142855  4.849
-2.889664285714286  6.567
0.8725071428571428  4.843
0.1948  4.548
6.524828571428571  4.257
4.2329  8.095
4.122828571428571  6.211
3.3538428571428573  5.192
6.2857642857142855  6.628
8.423828571428572  11.838
1.1645142857142858  6.503
4.139542857142857  5.432
3.0837357142857145  9.589
0.9663999999999999  2.078
5.179735714285714  11.556
-2.793542857142857  5.062
1.2022214285714286  9.171
2.933078571428571  13.151
2.0056857142857143  7.833
13.062507142857143  10.087
-2.2982142857142858  3.668
-0.8702  5.218
8.2683  5.875
-1.671107142857143  4.91
3.9817285714285715  6.139
7.666892857142857  6.293
1.5309785714285713  5.816
-2.1176785714285717  2.676
2.607042857142857  4.826
-1.2222428571428572  4.88
10.741478571428571  15.789
4.8674357142857145  8.873
14.183457142857142  10.985
4.545071428571428  7.818
-2.4922785714285713  5.336
-2.77125  6.388
10.001492857142857  9.66
5.568564285714286  6.982
4.121092857142857  6.165
3.7940714285714283  8.643
-0.18617142857142857  2.49
0.24326428571428574  5.82
15.055635714285716  11.27
1.5105357142857143  6.392
3.5879285714285714  4.862
10.900464285714285  7.025
2.9701785714285713  8.565
-0.9505142857142858  3.763
-0.7593642857142857  4.502
3.598721428571429  8.224
-0.8581285714285715  3.22
2.0635785714285717  4.87
-1.9845714285714284  6.609
16.554542857142856  4.758
-1.845957142857143  1.353
-3.021042857142857  5.217
2.4616214285714286  6.159
9.621242857142857  7.559
7.395921428571429  6.376
2.4161142857142854  3.333
4.581514285714286  7.974
0.9926785714285714  6.598
-1.0095071428571427  5.231
-2.803771428571429  1.455
-0.5334928571428571  5.422
2.0786571428571428  3.997
-2.6499642857142858  2.365
2.7270642857142855  6.344
-2.7285214285714283  4.939
0.8219928571428571  4.764
3.65825  5.958
-1.654007142857143  5.818
13.505628571428572  9.353
5.765814285714286  8.529
-2.3256642857142857  5.842
3.894242857142857  8.692
5.838571428571428  3.75
-2.2054071428571427  4.798
-0.5329857142857143  5.115
-3.217235714285714  5.183
-1.29735  2.641
7.398992857142857  11.206
1.165957142857143  5.662
-2.671828571428571  4.579
-0.18019285714285715  5.623
4.552692857142857  2.637
4.14595  4.533
-2.1414  3.989
0.20418571428571428  3.635
3.447978571428571  7.721
3.822314285714286  6.988
-2.2164714285714284  4.94
0.7595571428571428  5.446
8.386142857142858  6.093
-1.8268857142857144  5.961
11.907128571428572  8.993
12.467692857142858  7.488
4.868578571428571  5.291
-2.0722  6.239
4.271242857142857  5.882
-1.7991714285714284  4.758
0.42152142857142855  5.47
-2.7850928571428573  4.742
5.950335714285714  5.322
8.070114285714286  5.928
1.1914285714285715  7.987
4.270471428571429  6.225
-2.120157142857143  1.121
4.671178571428571  5.964
20.895807142857144  11.445
2.528435714285714  8.613
9.72155  10.007
-2.3997  4.987
2.9939071428571427  6.381
0.7920285714285714  4.669
9.956457142857143  6.013
-1.7066857142857144  3.824
15.669464285714286  12.045
-1.8642142857142858  4.856
-2.6183071428571427  5.153
15.337628571428572  11.518
7.876514285714285  8.78
4.014407142857143  5.035
-0.9907285714285714  3.786
9.58692142857143  9.439
0.08537142857142857  6.331
6.868514285714285  11.506
0.6958357142857143  6.832
6.214907142857143  6.935
9.378950000000001  4.884
-0.3047714285714286  5.726
2.4790357142857142  4.321
4.953728571428572  7.767
-3.0527142857142855  7.732
-0.06254285714285715  4.363
3.7729928571428575  6.298
2.581457142857143  4.233
-2.0764857142857145  5.86
2.633407142857143  4.948
2.4556785714285714  5.501
0.07655  5.219
4.8104499999999994  5.476
2.632635714285714  2.932
-2.157807142857143  4.664
-1.6011071428571428  1.651
5.2436428571428575  4.739
1.7342214285714286  4.766
0.2102  5.576
-2.7831857142857146  4.558
-2.9926214285714283  4.954
-2.0075714285714286  5.053
3.052157142857143  5.282
6.542707142857143  3.615
-2.715792857142857  5.126
-2.9189642857142855  5.642
-1.946792857142857  5.053
2.8095785714285717  7.908
-1.519542857142857  13.749
10.098814285714287  11.046
1.3785571428571428  2.088
2.6415571428571427  13.388
10.726107142857142  10.357
-2.651842857142857  4.822
-2.0215285714285716  4.611
-1.2685214285714286  7.831
-2.963535714285714  4.746
-0.4575571428571429  4.123
6.383307142857143  6.307
3.9276357142857146  7.14
5.474871428571428  5.136
-0.1514214285714286  5.073
5.7972214285714285  4.911
-2.6741928571428573  2.469
11.117742857142856  11.12
-0.10037142857142857  4.734
10.9724  4.735
14.528557142857144  12.819
4.005814285714285  8.853
-2.2636785714285717  5.544
3.8507  4.122
-2.3872714285714287  6.358
-1.6023857142857143  2.164
3.901828571428571  4.153
-3.085714285714286  4.162
13.679178571428572  12.045
2.799914285714286  6.076
-1.6858  4.171
7.754121428571429  4.359
-0.6336928571428572  3.759
-2.0256857142857143  5.176
1.1159285714285714  4.723
4.799742857142857  4.094
2.4041571428571427  7.139
1.7259571428571427  8.359
7.018142857142857  7.845
-1.529057142857143  1.556
-3.0345642857142856  4.757
3.409842857142857  3.416
-1.9996857142857145  5.107
13.299664285714286  6.387
3.2666714285714287  2.852
4.934435714285715  6.172
-2.47865  5.029
1.2369285714285714  6.026
-2.699678571428571  5.087
1.8767071428571427  9.674
-0.9457571428571429  2.106
-2.105942857142857  15.428
1.634092857142857  4.738
-2.41085  5.197
-2.944021428571429  4.857
10.029714285714286  5.977
-2.9973857142857145  4.923
-0.33312142857142857  5.337
-1.0973357142857143  4.758
10.689335714285715  6.4
-0.10179285714285714  3.661
-2.645764285714286  5.463
-0.38781428571428567  5.381
16.82342142857143  8.986
-2.6201857142857143  6.914
-3.1787785714285715  5.22
0.2661428571428571  13.159
5.078449999999999  12.452
-2.976785714285714  7.869
-0.7492714285714286  7.471
12.066407142857143  6.518
0.37597142857142857  4.695
-1.3552642857142856  4.347
-2.8078785714285717  7.39
-0.9902571428571428  4.226
4.937607142857143  3.415
-0.09502142857142858  5.862
5.6891428571428575  6.504
6.760521428571428  10.01
2.600635714285714  6.599
-0.48915714285714285  3.232
0.5581857142857143  6.281
0.8496571428571429  2.21
-2.915257142857143  5.646
2.1111999999999997  4.931
12.181392857142857  10.754
-2.3272571428571425  9.098
0.30565  4.995
3.710357142857143  3.518
6.520421428571429  9.861
3.0996857142857146  8.513
1.6187142857142858  7.414
-2.1429071428571427  14.123
-2.0849357142857143  1.994
-1.7715928571428572  5.104
6.216107142857143  5.655
7.412164285714286  5.209
2.2876214285714287  5.956
13.395985714285715  9.211
0.4080142857142857  5.361
-1.5258142857142858  12.143
-1.155635714285714  2.579
0.23272857142857142  6.224
1.4277857142857142  4.895
6.376157142857143  5.846
-0.03899285714285714  5.143
6.817057142857143  7.467
-2.206857142857143  5.48
13.235792857142856  9.419
1.2678785714285714  3.508
4.377357142857143  8.703
-2.437192857142857  4.944
-0.6514428571428571  4.887
1.4444857142857144  7.464
-2.8593142857142855  8.147
-1.0087428571428572  5.29
1.8866999999999998  8.384
1.8039285714285715  12.259
17.011692857142858  8.948
-2.587742857142857  7.93
-1.6165357142857142  5.077
4.1071285714285715  5.495
-2.578864285714286  3.844
5.901107142857143  8.743
5.092328571428571  12.871
0.5725714285714285  5.285
8.228678571428572  8.926
5.185364285714286  4.402
1.3590785714285714  2.66
3.1545928571428568  4.797
3.806  4.075
4.894921428571428  7.185
0.4230857142857143  4.649
-2.289085714285714  5.306
-2.656292857142857  5.406
-2.5933357142857143  5.228
3.513857142857143  8.821
-1.0453857142857144  5.467
6.432535714285714  8.15
5.493485714285714  6.86
1.8418357142857145  14.805
-0.97955  5.87
12.028435714285715  9.39
-0.10157857142857143  5.091
6.231507142857143  14.941
-2.910635714285714  4.946
-1.0186642857142858  4.689
4.076778571428572  8.916
-2.6123857142857143  5.088
0.6597000000000001  2.864
9.11275  6.992
1.5732428571428572  4.806
-2.9514785714285714  4.674
7.06535  10.726
5.730721428571429  7.715
3.3872  5.734
1.1536071428571428  6.391
-2.9793142857142856  5.041
3.2685785714285713  7.275
9.147357142857144  6.217
-0.47520000000000007  5.929
2.29465  3.913
3.0736785714285713  8.686
-2.3556785714285717  2.338
10.781728571428571  7.927
-1.9077285714285714  5.382
1.4782357142857143  8.461
-2.701985714285714  4.625
3.027157142857143  5.991
0.7617  5.144
-1.95465  5.121
2.9588357142857142  2.829
-2.7041357142857145  4.675
-1.7849642857142858  4.935
-0.47566428571428576  5.14
4.752135714285714  8.152
6.6681357142857145  7.266
1.6739214285714286  4.446
0.5590785714285714  13.889
3.6589857142857145  5.19
-1.2999714285714286  5.382
-2.6910285714285718  4.643
2.369642857142857  5.106
-2.7043785714285713  6.305
-3.125842857142857  4.758
-1.3566285714285715  4.477
6.1632428571428575  12.005
7.354578571428572  7.42
6.158664285714285  10.355
3.4697785714285714  4.516
1.2210285714285714  5.306
-1.5379071428571427  3.668
4.371614285714285  4.024
-0.35409999999999997  5.126
0.13103571428571428  3.44
0.2800142857142857  4.701
-1.8431214285714284  6.223
10.459785714285713  12.439
-2.0618928571428574  5.65
8.871550000000001  5.989
-2.643878571428571  5.006
3.012585714285714  5.152
6.434214285714286  12.016
-0.5081785714285714  5.283
-1.6067357142857144  5.673
6.639692857142857  5.851
7.877457142857144  7.915
1.2715928571428572  4.356
-3.179807142857143  4.73
1.9210428571428573  6.525
2.3545071428571425  4.416
0.9473142857142857  5.888
4.410492857142858  10.175
-0.5121714285714285  4.677
0.9822642857142857  4.493
3.6742000000000004  7.367
5.3384285714285715  7.37
12.766471428571428  5.848
-1.5904999999999998  2.337
-2.7275714285714288  5.83
7.498664285714287  8.072
5.1039  9.416
3.9495642857142856  8.922
5.452064285714286  8.309
-2.707464285714286  2.137
-2.956442857142857  5.368
9.399514285714286  6.023
9.597307142857144  9.311
2.76995  5.875
1.7307928571428572  5.107
3.5811214285714286  3.026
8.376214285714287  10.776
0.8612785714285713  4.275
0.9479785714285716  3.093
-1.5992928571428573  5.269
-2.697607142857143  4.507
-1.5636142857142858  3.336
3.491485714285714  8.317
-2.3421714285714286  5.796
-2.7795571428571426  2.554
4.205157142857143  9.532
0.10292857142857142  5.359
7.87905  5.426
-0.31247142857142857  2.541
1.546835714285714  4.384
-1.929957142857143  4.941
4.679221428571428  3.858
3.7409714285714286  5.156
-2.5110642857142857  4.427
6.580299999999999  4.953
-1.856942857142857  5.554
1.2692857142857141  5.12
-2.140042857142857  7.657
7.1784928571428575  10.555
0.2699642857142857  7.754
5.0369785714285715  4.838
0.4083928571428571  6.016
-0.9872571428571429  4.127
1.4517857142857142  4.26
2.3739714285714286  5.817
11.098857142857142  6.916
-2.28635  5.061
12.42455  7.973
13.187178571428571  11.696
-0.7750714285714286  6.003
4.785557142857143  4.298
-2.1403785714285717  4.827
-2.1902285714285714  5.556
-2.8858785714285715  6.444
2.7289  5.059
3.9677214285714286  5.891
3.520578571428571  8.376
7.2797285714285715  7.863
-1.7658357142857144  5.014
0.8592714285714286  3.593
0.6625642857142857  4.887
0.6889071428571428  2.186
6.74475  6.95
4.797878571428571  6.003
8.463385714285714  5.88
6.835042857142857  8.269
0.01830714285714286  5.796
7.721821428571429  4.968
-1.1781142857142857  5.203
-2.9788428571428573  4.729
7.754364285714287  6.93
-1.8928  1.749
-0.47409285714285715  5.429
-1.6204571428571428  4.756
-2.4329  4.939
4.9125  9.318
1.7057142857142857  7.922
2.3540642857142857  10.664
0.3012714285714286  2.74
-2.7916214285714287  5.012
5.215485714285714  11.947
17.796607142857145  10.292
1.512142857142857  4.006
0.07302142857142857  4.676
8.935442857142856  10.269
3.120485714285714  7.972
6.7915214285714285  9.401
5.2510142857142865  8.181
4.558178571428571  11.887
-1.0880857142857143  5.763
-2.1653214285714286  4.94
6.9779285714285715  9.975
2.5728785714285713  4.539
-0.019342857142857144  4.088
1.6315357142857143  5.625
0.5445642857142857  5.7
1.7758142857142858  8.793
-1.0886500000000001  3.728
-2.1633071428571427  4.549
9.49845  7.418
-0.8705428571428572  7.289
-3.1365357142857144  4.074
-2.6269714285714287  6.641
-0.3705  4.792
3.6975428571428566  5.811
-1.2976571428571428  4.381
-2.624835714285714  2.612
5.3197785714285715  7.701
2.848392857142857  6.386
2.9704  5.374
-2.1367214285714287  1.512
-2.1620285714285714  5.569
6.5572  4.857
3.152964285714286  3.956
2.8609214285714284  8.163
2.4718857142857145  2.602
3.1805857142857143  6.161
6.581321428571428  10.021
8.857978571428571  6.903
-1.5068428571428572  6.493
0.36333571428571426  5.657
10.701192857142857  6.883
2.2842214285714286  5.097
-2.8091714285714287  5.727
1.1538428571428572  10.008
-1.551892857142857  5.388
3.6990714285714286  13.455
0.41895  7.602
10.021135714285714  6.796
4.679971428571429  5.512
3.0991357142857145  7.989
14.702157142857144  13.493
-1.7696214285714287  1.954
-0.79605  3.948
2.1959285714285715  6.264
16.348464285714286  13.417
0.5117428571428572  5.479
-0.2649071428571429  3.452
-2.863635714285714  4.911
2.228285714285714  9.126
-0.3406214285714286  2.712
-0.9529642857142857  2.196
6.72215  5.58
14.717607142857144  5.959
1.3370214285714286  6.719
-1.875042857142857  5.229
-2.779457142857143  4.696
-2.0100142857142855  5.029
11.627671428571428  7.574
-2.9589785714285717  5.157
20.914014285714284  12.057
-2.143342857142857  5.231
2.3958714285714287  6.611
1.9217000000000002  5.677
-2.8375714285714286  5.24
0.34197142857142854  3.645
11.606221428571429  7.23
-2.3146428571428572  4.35
-0.6676142857142857  4.586
-2.878157142857143  4.324
11.092350000000001  8.663
-1.7943500000000001  3.8
-0.35182857142857143  6.107
-0.5457857142857142  4.576
-0.8090499999999999  4.838
-2.6340142857142856  3.956
1.1911357142857142  5.827
3.0047928571428573  5.02
-2.284585714285714  6.258
-1.8526928571428571  5.076
7.421085714285714  12.586
5.895771428571429  4.77
0.6627142857142857  5.18
-3.01465  6.894
1.5492642857142858  4.835
9.026942857142856  9.959
-2.1943285714285716  5.313
7.1595  10.307
-3.0270928571428573  6.125
9.111864285714287  5.673
-1.8341  3.638
-1.8686857142857143  5.293
7.426550000000001  7.779
7.291957142857143  13.021
5.834292857142858  6.378
-2.5862714285714286  4.962
-1.1623785714285715  6.638
8.616764285714286  7.571
-2.075207142857143  2.177
-0.01925  5.719
1.3580857142857143  4.546
-3.050407142857143  4.885
5.869957142857142  3.842
7.811171428571429  7.418
-0.19103571428571428  5.212
-2.0289714285714284  6.017
1.5762857142857143  7.375
-2.365264285714286  4.862
2.5039785714285716  7.087
9.111571428571429  8.618
11.382142857142858  9.624
-0.7053571428571429  2.023
-2.6650428571428573  5.118
1.1214357142857143  5.396
-1.3252714285714287  5.151
-2.0896214285714287  4.864
-2.8361785714285714  5.283
-2.820642857142857  2.951
6.3823428571428575  6.979
-2.3194785714285713  5.238
8.29427142857143  5.158
-3.059285714285714  5.677
5.049364285714286  4.953
4.3269142857142855  7.035
-2.638857142857143  6.246
-3.007857142857143  4.701
-2.8831714285714285  5.057
-3.1473857142857145  4.883
7.452942857142857  10.106
9.764057142857144  11.973
2.0248  7.058
4.422428571428571  6.822
2.1359714285714286  5.128
12.22312142857143  10.892
7.576192857142857  6.938
16.715614285714288  9.586
2.1523285714285714  5.032
12.383185714285714  7.262
-2.5648  2.744
3.767507142857143  5.67
5.754014285714286  3.766
-2.239457142857143  5.148
-2.0252000000000003  2.226
-0.9648857142857143  4.299
12.696714285714286  11.281
-2.3458214285714285  7.024
0.3086285714285714  6.75
8.553428571428572  13.43
-1.0445285714285715  6.826
6.585735714285715  10.82
2.5615071428571428  5.915
-2.0684785714285714  4.749
7.059371428571429  6.222
-1.2798571428571428  3.974
3.9335785714285714  11.961
-2.5376214285714287  4.009
10.736257142857143  11.518
-1.271957142857143  5.726
12.659092857142857  7.633
6.1288857142857145  6.353
7.357792857142856  9.038
1.7252357142857142  4.405
0.6217142857142858  5.487
-1.5799999999999998  2.328
4.925821428571429  9.294
1.0252428571428571  3.245
-1.9280642857142856  4.097
10.902157142857142  8.723
-2.8895142857142857  5.069
-1.487507142857143  7.079
6.5309  5.298
1.392107142857143  4.883
-3.1513785714285714  1.058
0.9486500000000001  5.86
-1.5399  4.728
-2.0986  5.548
1.0637  5.32
5.232135714285715  12.465
-2.7865571428571427  5.02
1.0711714285714287  6.401
-2.8757214285714285  5.007
9.734564285714285  5.891
-2.894735714285714  5.066
-0.31965  6.797
11.069742857142856  7.556
11.75375  5.129
-2.5704285714285717  4.807
-1.8335714285714284  5.335
1.6087142857142858  4.503
-3.009035714285714  5.071
6.252442857142857  12.642
6.2675  6.108
7.137035714285714  8.07
2.4493785714285714  9.208
3.1668857142857143  4.579
-1.8227071428571429  4.98
-0.3171285714285714  2.816
3.150392857142857  9.505
6.764714285714286  10.089
-3.0656499999999998  4.465
1.8835  4.973
2.3051142857142857  2.447
5.453314285714286  6.99
13.479121428571428  6.269
-1.2536142857142858  6.271
-2.464992857142857  5.064
14.809678571428572  13.113
2.4251  5.165
5.949878571428571  9.028
4.787142857142857  8.28
-1.5901285714285713  6.408
6.9537571428571425  7.041
5.98965  7.13
2.107042857142857  4.525
-2.0310142857142854  2.036
5.5593642857142855  12.03
9.840292857142858  8.926
-0.9203928571428571  5.434
4.026585714285714  5.013
-2.493607142857143  5.108
-1.0461  2.503
-0.86055  5.566
-0.07565  3.83
-2.2405785714285713  4.914
10.3923  5.027
-1.286842857142857  10.146
0.6364642857142857  4.923
-1.3687357142857142  7.139
8.797307142857143  7.73
9.310978571428572  4.222
-1.9485571428571429  3.288
11.647257142857143  8.619
8.413821428571428  7.679
-2.5362428571428572  4.112
-1.2312714285714286  4.768
-2.4399357142857143  5.213
2.4047214285714285  4.93
3.4404357142857145  11.469
7.027  5.241
3.7177999999999995  5.083
2.669907142857143  10.139
-0.1295  15.526
-1.900457142857143  4.146
-2.5157714285714285  5.331
8.39455  5.388
0.8607357142857143  7.045
-1.9297357142857143  5.243
8.974350000000001  14.668
7.358035714285714  5.178
5.419885714285714  10.01
-3.0043357142857143  1.769
-2.8686714285714285  6.091
2.432907142857143  7.937
-1.612207142857143  6.561
6.985464285714286  5.903
0.21498571428571428  2.177
-3.176792857142857  4.746
14.004357142857142  14.519
-1.6150642857142858  3.224
-2.3169785714285713  5.376
-2.1929499999999997  4.332
3.381557142857143  5.903
5.227964285714285  9.901
8.424228571428571  14.222
5.54575  6.369
6.110542857142857  5.555
1.7108571428571429  5.481
0.15046428571428572  5.248
1.5203142857142857  5.471
3.0343857142857145  5.093
7.508842857142858  11.391
6.4085857142857146  13.944
5.721092857142857  9.952
2.2744857142857144  4.672
7.861699999999999  6.944
6.385592857142857  7.284
1.8117999999999999  5.263
4.33295  3.513
8.280285714285714  5.413
-2.8083142857142858  5.114
-2.6755785714285714  4.295
1.1597  4.553
2.933742857142857  4.839
2.33845  5.717
2.8570642857142854  6.854
0.30303571428571424  4.983
-2.580607142857143  5.213
-0.9808642857142857  6.951
-2.193914285714286  6.704
6.56255  11.571
2.3834285714285715  8.696
11.911785714285715  10.401
-2.5054  3.287
1.3998571428571427  6.303
-1.9045285714285716  11.372
3.522357142857143  3.257
-2.552985714285714  2.462
-2.6592285714285713  5.475
2.924385714285714  5.866
1.5349  6.209
6.317278571428571  5.977
3.7079071428571426  5.163
-3.0401357142857144  0.846
-2.4931785714285715  4.632
-0.4977571428571429  4.733
-2.623478571428571  1.663
0.5888  5.2
12.270735714285715  8.544
-2.0539571428571426  1.34
-2.5639357142857144  4.583
-2.4612857142857143  5.177
-2.120707142857143  5.959
13.429157142857143  7.999
-2.837792857142857  5.116
7.484800000000001  7.945
-2.3372357142857143  7.516
9.778835714285714  6.732
-1.2600142857142855  5.109
7.653542857142858  6.767
5.387385714285714  10.691
6.184992857142857  5.295
-2.3104785714285714  5.774
9.041935714285716  13.078
4.024385714285714  8.587
-2.643885714285714  4.862
-2.77265  5.136
-1.995885714285714  7.632
9.4583  4.535
6.956292857142857  11.432
10.687957142857144  6.427
-2.3582142857142854  3.548
4.2119  13.741
3.4382714285714284  2.223
-2.502007142857143  5.528
-1.13975  5.074
4.236435714285714  5.774
2.2821642857142854  5.479
0.27275714285714286  5.509
10.812657142857143  14.019
10.330064285714286  8.975
1.7080214285714286  10.578
0.3304285714285714  4.977
-1.3843714285714286  9.3
2.595207142857143  4.711
6.227057142857143  6.444
3.788942857142857  4.838
5.65395  9.258
2.903692857142857  5.446
6.559464285714286  6.265
-2.034764285714286  4.65
11.033957142857142  11.241
11.938878571428571  6.638
6.172871428571429  6.918
5.764421428571429  5.928
-0.9514571428571429  5.107
6.568528571428572  3.504
2.9172642857142854  7.491
-2.8484857142857143  5.039
1.5508285714285714  6.444
1.0803857142857143  4.645
8.315614285714284  6.083
0.06447857142857143  7.014
8.725678571428572  7.69
10.772378571428572  8.745
5.065407142857143  7.6
-0.25775  5.67
6.046678571428571  7.47
-2.3275214285714285  4.85
6.5802  6.629
-0.37820714285714285  6.272
-1.9308785714285712  7.238
4.514514285714286  5.975
6.4634285714285715  6.37
-1.2946  3.936
-2.960942857142857  4.762
-0.4769785714285714  5.831
0.5799642857142857  7.299
9.795850000000002  9.399
2.0895428571428574  4.928
2.2894142857142854  9.724
5.427885714285714  11.365
6.204707142857143  9.08
-1.403692857142857  6.767
0.8940285714285714  7.93
-2.0560714285714288  4.925
-0.19397142857142857  5.506
3.329228571428571  11.773
1.4408714285714286  4.086
-1.7003785714285715  3.303
2.458042857142857  8.168
4.973057142857143  4.925
9.345192857142857  7.374
6.886642857142857  8.187
-1.3164857142857143  5.217
-1.1548571428571428  3.904
7.4511642857142855  14.867
4.304157142857143  7.723
14.009092857142857  6.376
1.6268785714285714  6.545
1.6303214285714287  4.871
6.487957142857143  5.038
-1.280857142857143  5.54
-2.1678642857142854  8.049
8.593371428571428  6.318
4.034357142857142  8.427
-1.50765  5.167
3.9036214285714284  5.709
-3.012664285714286  1.515
5.417092857142857  5.721
-1.2972142857142859  5.437
-2.2218285714285715  2.209
-2.669764285714286  7.231
-1.7712857142857141  5.04
3.7880428571428575  5.085
2.961192857142857  11.529
-1.5599  4.922
5.366407142857143  9.579
-2.3396642857142855  6.164
-2.6984285714285714  1.062
1.3715642857142858  6.002
11.961542857142858  9.992
-2.900114285714286  6.944
-0.8991071428571429  6.721
-2.9822928571428573  5.086
-1.8047071428571428  1.312
-1.1593  13.948
1.9174071428571429  4.953
8.669057142857142  7.595
12.637535714285715  11.828
6.412371428571428  5.943
-2.485335714285714  4.85
-2.5458214285714287  5.23
17.36962857142857  13.493
-1.534492857142857  4.811
4.3181071428571425  4.787
9.351921428571428  14.631
13.934971428571428  10.188
9.221  12.31
12.923885714285715  8.059
-1.6981571428571427  4.956
-2.3681714285714284  4.68
1.3419428571428573  5.123
4.891378571428572  8.455
16.60582857142857  9.174
3.6395642857142856  5.225
12.120042857142858  8.857
-2.9796571428571426  4.503
-2.8689214285714284  4.96
-1.9984000000000002  5.178
9.133314285714286  5.532
10.297107142857143  11.245
4.988328571428571  12.044
6.183657142857143  7.068
0.01612142857142857  6.279
-1.15485  6.346
11.265521428571429  12.415
10.125464285714287  11.874
5.543385714285714  8.635
8.486728571428571  7.376
5.075757142857142  10.855
6.235242857142857  8.443
1.0738071428571427  5.026
9.02817857142857  6.67
-1.43045  4.49
2.02  7.243
-2.387407142857143  1.654
6.6652000000000005  10.296
-1.1680785714285715  5.102
4.867392857142857  11.983
3.8543857142857143  5.486
-2.5173071428571427  5.5
9.091078571428572  5.271
0.6437428571428571  3.531
16.17852142857143  6.798
-2.5238285714285715  12.191
0.9369571428571429  4.588
-0.4507  3.486
-1.1246357142857144  5.196
-1.1433714285714285  5.596
-3.0886214285714284  5.01
-0.1566  5.626
3.708528571428571  5.125
-1.7471857142857143  1.924
2.5663428571428573  10.601
-2.4884142857142857  2.37
-2.533457142857143  4.281
-3.0674071428571428  5.037
-2.7136571428571425  4.78
-2.190464285714286  5.202
11.202578571428573  4.019
11.672264285714286  6.582
1.0291785714285715  5.434
-2.140735714285714  4.505
3.971257142857143  6.848
-3.0549714285714287  4.913
-1.1443714285714286  2.753
0.06098571428571429  3.149
9.20575  14.412
-2.1914785714285716  6.328
5.012014285714286  8.437
8.719007142857143  8.647
0.5126571428571429  5.073
4.17845  2.248
-2.1019357142857142  4.076
0.3917857142857143  6.035
5.7086500000000004  5.879
-0.8972571428571429  6.47
-2.3228285714285715  4.989
4.897614285714286  5.0
5.137828571428572  6.82
6.226921428571429  7.865
16.402214285714287  7.063
1.7369571428571429  4.602
12.429007142857142  5.308
5.531407142857144  8.101
-1.6289642857142859  5.917
-2.5616785714285712  1.249
-0.57745  5.226
-2.0707999999999998  8.411
3.321792857142857  12.282
3.073128571428571  3.725
7.929250000000001  15.267
3.9174285714285717  8.857
-2.9805928571428573  3.632
10.212628571428572  13.709
0.6432  7.899
-1.02025  3.516
-2.0985214285714284  4.787
5.037028571428571  9.742
4.569821428571428  14.094
-0.4614928571428571  1.822
-0.5704785714285715  10.065
1.716492857142857  4.279
7.379307142857144  13.895
-2.402157142857143  3.867
2.4866857142857146  5.063
5.839257142857143  5.54
-2.7144214285714288  1.668
11.013314285714285  8.519
8.979635714285713  7.572
3.953335714285714  8.198
6.801128571428571  6.826
-2.0352571428571427  4.158
11.642021428571429  8.86
4.3918  6.322
6.30305  9.048
2.0261285714285715  8.975
-0.07752857142857142  5.288
3.5958071428571428  8.721
3.0671857142857144  9.111
-2.9215285714285715  7.022
2.0332857142857144  4.648
-1.7744428571428572  5.037
-2.0572214285714288  4.398
-0.7726999999999999  4.534
8.172314285714286  9.185
2.8198214285714283  4.901
0.4403785714285714  5.416
-1.4855214285714287  4.807
5.965507142857144  5.53
-0.44332857142857146  5.701
13.374807142857142  9.727
4.828057142857143  7.077
1.3172857142857142  8.876
-2.813471428571429  6.237
-1.0550357142857143  4.401
-1.4513285714285715  3.863
6.291457142857142  10.69
4.016564285714286  5.905
-1.0196642857142857  7.549
4.7768  6.445
2.618592857142857  6.407
-1.3195785714285715  7.728
2.4836785714285714  5.065
-2.1445785714285712  4.61
4.141107142857143  12.52
3.8658500000000005  5.4
-0.22855714285714288  5.563
-2.548542857142857  2.869
-2.6877142857142857  4.524
6.807621428571428  6.24
-1.255942857142857  5.241
-1.2554785714285714  4.697
-2.733257142857143  2.081
6.633571428571429  14.631
4.016671428571428  8.254
-0.6939357142857142  1.404
8.0536  6.213
-1.7006785714285715  4.609
4.487242857142857  13.152
6.340028571428571  5.393
1.4955785714285714  7.023
4.717521428571429  3.665
1.21315  5.185
0.6403571428571428  5.486
-2.45425  4.696
5.369685714285714  7.389
-2.6903  4.632
3.3654  5.775
11.660592857142857  13.208
-2.538464285714286  1.187
-0.3714428571428572  3.647
0.5567642857142857  9.897
-0.7468  6.538
-1.80425  4.842
-2.8305714285714285  1.142
7.676014285714286  4.422
-1.1304785714285714  5.417
1.3134928571428572  7.765
-2.6841857142857144  1.108
3.3637357142857143  7.546
-0.3943285714285715  3.935
6.0518  9.28
-3.0923142857142856  5.645
-0.031171428571428572  4.703
-2.7341214285714286  4.941
-0.7034571428571428  5.291
6.857135714285715  13.025
-2.762057142857143  4.767
-1.7774  2.683
2.1980142857142857  5.351
-0.5950071428571428  6.974
5.007571428571429  9.308
5.3654785714285715  8.459
-2.805757142857143  5.902
10.709157142857142  5.227
2.0544785714285716  9.774
3.3762714285714286  5.526
7.783728571428571  8.914
-2.292207142857143  5.294
-2.9050571428571432  2.485
11.191535714285715  8.689
-1.9898071428571427  4.914
-1.6382142857142856  5.048
1.9608071428571427  10.255
-2.041357142857143  4.946
-0.9874428571428571  4.796
11.258392857142857  5.524
-1.0204214285714286  6.292
-2.1704857142857144  5.249
0.25244285714285714  13.009
7.790935714285714  8.358
5.569742857142857  4.696
-2.5918142857142854  5.502
-0.2749357142857143  4.525
1.86095  5.089
-1.3982357142857142  6.355
6.153778571428571  7.726
-2.3562285714285713  4.758
-0.6403642857142857  5.819
3.7993357142857147  9.7
-1.0450714285714287  4.841
9.775035714285716  6.881
7.134192857142858  6.607
4.426442857142857  5.323
-1.6356142857142857  2.666
7.373207142857143  6.261
9.15242857142857  5.277
9.513357142857142  5.792
4.116528571428571  8.361
11.988492857142857  11.633
1.3129214285714286  4.556
-2.7231  4.716
6.276457142857143  6.68
4.129135714285714  5.68
1.2430714285714286  6.239
-1.2320499999999999  5.636
5.5236285714285716  6.608
-2.0782857142857143  5.077
-0.3631785714285714  4.676
5.782285714285714  9.068
-2.713635714285714  6.404
3.8357357142857147  5.321
0.32305  5.296
4.082107142857143  6.747
6.327114285714286  7.088
-3.0188  4.882
6.488814285714286  6.344
6.457392857142857  8.901
4.848228571428571  6.661
6.502707142857143  3.224
4.52975  13.478
4.044157142857143  7.154
-1.1587571428571428  5.176
-1.9100142857142857  5.819
-2.55635  4.685
2.1568571428571426  6.307
-2.4410714285714286  6.731
-2.2792142857142856  1.601
-0.4871642857142857  7.868
-3.0386714285714285  4.284
5.249921428571429  5.314
-2.4635571428571432  4.55
3.9456714285714285  5.959
-2.397892857142857  6.948
2.3862714285714284  9.518
-2.6378642857142856  6.654
6.100757142857143  7.101
-3.0774857142857144  5.907
2.860442857142857  6.605
-1.7588214285714288  1.333
-2.144764285714286  2.753
-0.1014357142857143  2.541
-0.2786642857142857  2.746
5.8991428571428575  9.784
-0.5558214285714286  5.439
1.9423642857142855  10.945
13.038428571428572  7.541
0.7354571428571428  5.18
-2.1446142857142854  4.523
-3.0435785714285712  4.707
-1.5751571428571427  5.47
5.112171428571428  6.506
-2.604271428571429  4.875
11.715964285714286  12.089
2.107485714285714  8.903
4.459885714285714  6.517
-2.4903714285714287  3.685
0.058421428571428576  6.147
-2.973257142857143  4.226
4.537985714285714  10.567
5.817264285714286  5.962
0.23857857142857145  5.689
-2.6589428571428573  5.351
9.558485714285714  12.471
2.213564285714286  6.762
8.45895  6.754
3.139007142857143  5.612
-2.074307142857143  5.944
-2.184192857142857  5.129
-1.3141357142857144  5.619
-0.38308571428571425  7.023
-3.1490714285714287  4.719
6.437221428571429  10.753
-1.161992857142857  5.173
2.762335714285714  6.013
-2.446085714285714  5.955
5.4826999999999995  10.018
-0.6297928571428572  1.595
7.225142857142857  4.919
6.643642857142857  6.254
1.0097142857142858  3.53
-1.7097071428571429  6.486
-2.1944071428571426  4.743
-3.1473142857142857  5.707
7.5494071428571425  6.313
4.740907142857143  8.401
-2.282964285714286  1.387
6.433842857142857  5.47
1.7115428571428573  15.038
-1.5336928571428572  6.926
-1.287857142857143  4.085
-2.799057142857143  5.41
3.8501928571428574  5.014
-1.5221785714285714  5.093
-2.089571428571429  4.398
-1.7237928571428571  4.644
2.8547000000000002  6.199
5.614285714285714  6.658
4.231085714285714  6.793
7.405514285714285  11.516
0.12717857142857142  4.556
12.87915  6.469
2.2446928571428573  9.876
3.6452714285714287  7.682
3.9699214285714284  7.456
-1.9806  5.436
3.908442857142857  12.533
-2.9345142857142856  5.066
-0.08502142857142858  5.254
-2.8783214285714283  5.374
-0.6240071428571429  5.637
-1.8467857142857145  6.413
-1.4867214285714285  2.108
-2.893664285714286  4.991
-3.087892857142857  5.751
6.379964285714286  6.164
0.8971214285714285  8.165
5.896414285714286  5.74
8.319392857142857  9.605
12.902964285714285  11.91
-2.1091  4.688
2.453857142857143  5.744
0.6898285714285713  5.383
-2.331557142857143  6.046
6.008007142857143  6.74
0.9179642857142856  5.012
9.165057142857142  7.243
0.33825714285714287  4.624
3.942507142857143  10.783
4.12255  6.223
4.378328571428572  4.628
5.752857142857143  9.795
9.938492857142856  9.866
-2.34475  15.689
-3.1116499999999996  5.494
9.637578571428572  8.61
2.0726214285714284  6.681
-2.1017285714285716  4.913
-2.5281499999999997  13.823
4.859921428571429  5.669
7.3760714285714295  9.642
1.6729357142857144  6.015
-2.726792857142857  12.318
-2.190757142857143  5.297
0.5255285714285715  7.061
-2.055142857142857  4.942
16.3214  12.622
-0.7328285714285715  5.793
11.158885714285713  8.281
0.9746714285714286  5.177
10.816635714285715  11.656
1.3182785714285714  5.401
-1.107057142857143  2.247
10.263142857142856  5.482
9.039078571428572  9.484
17.849857142857143  8.629
2.611642857142857  13.007
6.6751571428571435  7.349
1.2494785714285714  6.892
3.5798142857142854  5.205
5.745235714285714  6.327
-2.9891642857142857  2.817
3.2305214285714285  10.794
-2.625457142857143  5.156
0.3112357142857143  2.374
1.6606785714285714  4.62
-1.2651428571428571  8.016
8.03412142857143  5.463
8.270242857142858  6.608
19.849342857142858  6.993
6.668442857142857  6.155
13.819978571428571  7.643
-1.0329285714285714  4.893
-2.7920857142857143  4.248
12.621035714285714  10.226
1.0839  5.238
4.341757142857143  10.879
-2.7411714285714286  5.241
3.3609714285714287  5.684
1.8118785714285714  5.066
5.48515  8.222
12.632985714285715  5.509
-2.9635928571428574  1.871
-1.4068357142857142  2.244
5.901828571428571  12.81
-0.05237142857142857  5.269
-1.2499857142857143  2.042
-2.0352785714285715  5.627
5.259771428571429  7.295
-1.7016357142857144  5.134
1.3129714285714287  7.377
8.737492857142858  9.671
-1.2048142857142858  5.561
-0.5051571428571429  5.24
6.000971428571428  10.461
0.5311357142857143  5.51
4.083207142857143  4.014
-2.0235642857142855  1.303
2.5389357142857145  4.519
-1.7206642857142858  3.112
5.443278571428571  8.971
-2.971707142857143  1.787
1.7494642857142857  4.76
-2.4247142857142854  4.979
12.726442857142857  7.216
-1.7719785714285714  5.527
2.7652214285714285  6.454
9.564135714285715  8.398
2.2291214285714287  2.564
0.13537857142857143  7.079
2.299642857142857  5.101
6.901050000000001  15.255
-2.7395714285714288  4.937
-0.8955642857142857  5.148
2.0848214285714284  8.832
15.452992857142856  6.416
-3.1389285714285715  4.742
-1.207107142857143  4.92
-0.10402142857142857  3.723
-2.6401142857142856  4.482
6.740857142857143  8.048
-1.4604642857142858  3.559
5.050585714285714  6.06
5.125242857142857  13.634
-2.24825  1.62
4.558171428571429  6.813
0.8073785714285714  4.956
-1.3534928571428573  3.771
3.9816428571428566  12.145
-2.9228071428571427  5.009
1.6326571428571428  4.751
8.017135714285713  6.488
-2.4648142857142856  3.41
-1.1980357142857143  4.074
-0.89005  4.451
0.5166642857142857  7.154
-2.5317714285714286  4.111
7.985028571428572  7.347
-1.7891071428571428  1.706
-1.2499142857142858  4.761
-1.9238928571428573  3.829
11.516085714285714  9.396
5.350478571428572  9.206
-2.4107  5.355
10.401864285714286  7.391
2.502357142857143  5.388
-1.6103285714285713  4.328
-2.338435714285714  4.774
5.701064285714286  4.735
2.1321000000000003  8.598
-2.449692857142857  5.054
2.380814285714286  6.408
5.079628571428572  10.804
3.169985714285714  2.59
-2.2411000000000003  5.096
-3.0574357142857145  4.752
-1.0179  5.181
6.235478571428572  5.666
12.265114285714285  13.954
-2.2240357142857143  5.345
3.6636928571428573  6.959
3.496928571428571  5.959
1.4872214285714287  3.624
5.973921428571429  8.64
-2.0585071428571426  6.518
6.248364285714286  10.394
5.175028571428571  9.54
2.1344714285714286  1.895
-0.42119285714285715  4.718
1.5098857142857143  8.45
-2.826835714285714  8.148
1.0205714285714285  9.637
4.969607142857143  3.731
8.501228571428571  7.087
6.180228571428572  5.988
5.308542857142857  7.674
-1.4510571428571428  4.579
5.400421428571429  9.107
7.82575  11.214
-2.0166285714285714  5.627
6.131378571428572  8.581
10.624514285714286  7.743
6.409457142857143  10.894
-2.0246714285714287  4.502
5.916185714285714  6.935
-2.1260499999999998  3.422
4.121607142857143  6.484
-2.206378571428571  4.711
-1.65825  10.671
2.0743  10.201
-2.615407142857143  1.811
-2.4428785714285715  4.809
-2.9942357142857143  5.021
20.07657857142857  11.653
-2.2789571428571427  6.018
-0.7783285714285714  5.782
-2.1588142857142856  5.44
7.923157142857143  6.847
-0.03402142857142857  4.681
4.391685714285714  9.38
-2.6892714285714283  8.385
4.271978571428572  13.199
10.384985714285714  5.89
4.072942857142857  9.054
-2.883457142857143  5.103
4.911257142857143  5.513
-2.798807142857143  4.731
12.917635714285714  5.785
7.172128571428571  9.345
6.481557142857143  12.462
8.818164285714285  5.363
-2.0150857142857146  4.29
2.9908357142857143  3.127
-1.7448785714285713  5.133
2.970142857142857  7.917
-0.7308714285714286  5.292
0.68985  5.13
-0.3725785714285714  5.04
-2.275371428571429  5.134
15.692878571428572  6.863
-2.8675357142857143  12.11
1.0611  4.397
2.748707142857143  5.288
2.616807142857143  5.99
-0.09989285714285714  6.927
-0.2804  4.456
6.172114285714286  5.39
-2.055978571428571  8.549
-1.40485  4.324
-0.42629285714285714  7.798
3.532764285714286  5.377
-1.2586285714285714  12.358
-3.020035714285714  4.841
-1.7897285714285716  6.693
4.127114285714286  6.687
4.078892857142857  3.408
4.697857142857143  8.579
3.7348999999999997  7.264
4.0437642857142855  5.907
14.956199999999999  8.971
0.65475  5.229
-2.4950928571428572  4.748
3.5862142857142856  8.031
-0.7808071428571429  5.389
1.2410714285714286  5.491
0.31060714285714286  5.151
1.7003928571428573  3.809
3.9978357142857144  4.398
9.815928571428572  9.791
-0.6057142857142856  7.579
4.549185714285714  2.622
-1.7752857142857141  2.029
-1.3385142857142858  5.342
2.9056428571428574  8.457
2.107628571428571  5.959
-0.3605357142857143  5.092
0.5193571428571429  5.576
-1.4309  5.069
5.117542857142857  6.246
14.616635714285714  9.113
1.9129928571428572  5.945
-2.365957142857143  3.923
0.7332071428571428  3.009
14.816285714285716  12.815
-0.08528571428571428  8.257
6.775964285714285  10.003
7.5604  10.79
14.123821428571429  9.58
8.185757142857144  11.62
-1.7344714285714284  5.167
9.940507142857143  9.793
-1.8068142857142857  4.763
1.1279142857142856  5.321
12.42865  6.559
11.186942857142858  6.62
-2.5618285714285713  6.108
7.778414285714287  8.833
-2.4202  3.111
2.23295  14.645
-2.88855  2.937
15.164307142857144  8.511
6.903735714285714  9.895
10.06135  8.581
-2.8398357142857145  7.1
1.2486785714285713  6.132
-1.6653  4.104
6.348414285714286  7.615
-2.816614285714286  4.566
-0.5252214285714286  4.207
-1.390307142857143  6.033
-0.6965928571428571  4.655
-2.8563857142857145  3.148
7.121642857142857  12.049
4.514721428571429  5.868
-0.3021  3.548
0.15195  5.004
-1.5106857142857144  5.476
4.354535714285714  6.551
-1.7740785714285714  1.884
8.242314285714286  5.652
-2.8715214285714286  5.172
8.071735714285714  9.054
2.538957142857143  7.453
1.3075785714285715  3.308
1.260457142857143  3.917
0.5733571428571428  4.607
8.570557142857142  12.135
-2.6239142857142856  3.95
15.363385714285712  8.512
-1.5193785714285715  3.868
-2.933014285714286  1.777
4.650221428571428  6.53
8.5142  7.614
-2.5577214285714285  4.353
15.475564285714286  14.553
2.4525357142857143  14.434
-1.5336857142857143  6.424
-2.1235142857142857  5.728
-2.5860000000000003  6.458
6.3388  7.049
0.09492857142857142  4.604
4.0382  4.917
-2.498814285714286  7.304
-2.8424642857142857  6.391
6.533185714285714  8.524
0.47785  4.946
-1.7193857142857143  3.639
1.6599785714285713  5.07
4.9016142857142855  9.112
2.537792857142857  6.767
3.0252000000000003  5.364
4.605142857142857  5.561
-2.8761  4.891
-2.9773714285714283  5.952
2.6207499999999997  7.019
13.405742857142858  11.532
-2.7155  8.198
-2.6992928571428574  1.368
2.532364285714286  4.715
2.325957142857143  10.556
-2.891221428571429  4.881
-2.5018000000000002  5.129
3.6903214285714285  2.633
10.744714285714286  7.32
10.64275  13.295
5.065607142857142  12.937
6.691714285714286  6.747
1.5871642857142858  5.148
1.3439642857142857  5.57
1.8357428571428573  4.944
5.503871428571429  5.829
0.18832857142857143  4.351
5.86005  5.551
7.2555  9.319
0.4306142857142857  3.901
2.956342857142857  10.223
4.409978571428572  5.988
5.2690214285714285  6.304
-2.093085714285714  14.667
-1.9506071428571428  5.487
-2.6954285714285717  4.903
-0.9960357142857142  5.396
-2.725892857142857  5.612
4.191157142857143  4.17
1.3550857142857142  4.667
-2.3253714285714286  2.21
-2.4871285714285714  3.606
2.8968142857142856  7.39
-3.1899357142857143  4.82
-0.844442857142857  4.269
4.129264285714285  6.845
-2.674914285714286  5.6
1.7260071428571429  4.261
10.72365  14.831
-1.5931285714285714  6.319
4.028007142857144  12.548
1.5192357142857145  6.886
-2.8924857142857143  5.308
2.1022857142857143  5.678
-0.4040214285714286  6.302
6.281807142857143  6.926
4.178857142857143  13.369
-0.21960714285714286  6.004
-0.9443214285714286  4.548
-1.2569142857142857  4.357
11.531735714285714  11.824
5.6970857142857145  4.728
-1.7046428571428571  5.64
-2.544692857142857  4.491
0.8245  2.705
7.424978571428572  5.603
4.040778571428571  14.172
-2.9073928571428573  5.088
-0.9436071428571428  2.928
1.497257142857143  9.312
11.139792857142856  7.781
1.6555357142857143  5.805
-2.647264285714286  5.107
5.72745  7.085
9.882414285714285  5.278
-2.9701285714285715  5.015
5.87445  10.516
-2.8248214285714286  5.477
5.833707142857143  5.48
-2.644007142857143  3.717
9.501664285714286  11.508
4.8135  6.878
3.694214285714286  5.659
5.784571428571429  9.604
1.9587857142857144  3.638
0.06400714285714286  4.794
-2.4888857142857144  6.054
12.042107142857143  8.138
-2.5710785714285715  6.479
1.556892857142857  3.678
-2.7244785714285715  3.398
4.246557142857143  5.548
16.077099999999998  13.984
-2.9119714285714284  4.801
5.318742857142857  4.557
4.473528571428571  11.696
6.417714285714286  8.28
-1.5757357142857142  4.932
2.649842857142857  11.282
0.15542857142857144  7.547
-2.3034857142857144  12.877
-2.35155  3.921
-3.0684142857142853  1.492
-2.9086714285714286  5.292
8.6743  7.895
-2.7650785714285715  4.925
-2.3970714285714285  1.519
0.4578571428571428  6.332
1.5443  4.658
2.7080714285714285  4.881
5.565928571428572  5.783
-0.5354428571428572  3.26
1.1810214285714284  3.749
-2.400714285714286  5.123
10.145064285714286  14.605
-2.3081642857142857  6.486
-2.4961714285714285  4.963
2.7431571428571426  4.922
1.4850999999999999  6.165
-2.023964285714286  2.386
-2.5096  4.382
0.8703642857142857  5.193
5.119164285714286  4.803
3.2673142857142854  8.858
4.666628571428571  10.648
-3.025178571428571  3.924
1.0212857142857141  6.917
2.133371428571429  3.329
6.633564285714286  6.815
4.270507142857142  6.044
-1.0110785714285713  1.879
7.434042857142858  13.775
5.5465285714285715  6.182
8.0517  6.697
5.216314285714286  7.375
8.63862857142857  10.083
-1.669835714285714  1.831
-2.4018357142857143  5.016
-2.792692857142857  5.895
2.7978  5.052
9.652007142857142  10.059
-2.33  5.368
-3.0895928571428573  5.102
8.50852857142857  5.165
7.394628571428572  6.619
-2.2106214285714287  4.31
3.72675  6.101
5.863778571428571  3.798
0.914392857142857  5.241
1.1807928571428572  5.684
8.623592857142858  9.679
0.39459285714285713  5.221
10.10855  7.02
-2.7670071428571426  4.815
7.263464285714286  4.405
9.818821428571429  10.15
3.9429214285714287  6.212
-0.7962642857142858  6.731
-3.0157785714285716  4.26
-3.0612285714285714  4.957
4.656071428571429  5.022
-2.849121428571429  13.494
0.9475571428571428  8.75
-2.4766642857142855  6.736
4.196707142857143  9.559
-2.2138357142857146  4.697
7.161721428571428  5.673
-2.089457142857143  3.802
-2.4799857142857142  6.288
-2.8690714285714285  7.136
0.05577857142857143  4.927
7.172192857142857  8.721
-2.744514285714286  5.336
-2.8716785714285717  4.127
-2.5485642857142854  4.207
-1.5458571428571428  5.317
1.5268000000000002  3.535
2.330635714285714  8.147
-2.8061714285714285  5.076
6.228228571428572  6.432
10.489921428571428  5.103
5.737221428571429  11.59
9.087907142857143  5.973
6.888007142857143  6.847
14.642214285714285  12.003
-2.99315  3.419
-1.5462714285714287  5.494
-0.8522571428571428  4.107
2.9924285714285714  3.805
-2.6160642857142857  1.056
-2.3770142857142855  4.613
8.387314285714286  8.932
10.521385714285714  8.204
-1.960964285714286  3.939
2.697021428571429  5.344
0.9133285714285714  5.72
8.663678571428571  7.707
1.2365428571428572  5.576
3.8650499999999997  6.542
-1.1610571428571428  6.08
13.987535714285714  7.245
-2.2511928571428568  5.037
8.336942857142857  9.532
2.67685  6.143
-1.436707142857143  5.829
6.308364285714286  5.891
2.14435  3.927
13.129507142857143  7.692
-0.3817857142857143  5.196
-2.3310642857142856  5.242
-3.0882857142857145  4.858
-2.635035714285714  5.225
8.204528571428572  6.503
5.10545  5.383
3.2612  7.09
-1.5488071428571428  7.457
-2.3499928571428574  6.457
2.31745  4.986
1.9042500000000002  3.119
-1.8747928571428571  5.003
-1.0903714285714285  6.064
-1.9687714285714284  4.993
5.89495  7.617
-2.720757142857143  5.128
4.299478571428572  5.805
4.72585  12.162
13.371557142857142  12.019
8.074621428571428  11.785
6.809057142857143  4.785
6.602364285714286  8.88
-1.3149428571428572  8.748
1.6226928571428572  7.549
5.389535714285714  9.626
-3.0835071428571426  4.841
-1.8707000000000003  5.485
11.065221428571428  11.647
-2.008507142857143  5.595
1.7248285714285714  6.881
-2.0993  2.86
-0.20092857142857143  5.165
4.093521428571428  9.149
2.2372785714285714  3.703
-2.865392857142857  5.713
-3.027214285714286  5.03
2.491907142857143  4.606
0.45709285714285713  4.985
0.0444  5.875
-2.4349142857142856  1.034
-3.19775  5.218
-2.717107142857143  3.811
1.153142857142857  5.192
-1.0348499999999998  5.363
0.1922357142857143  5.996
10.021228571428571  12.175
-2.8303214285714287  4.45
5.697328571428571  4.808
2.0646142857142857  6.914
-2.687614285714286  4.463
-2.365121428571429  4.459
3.530592857142857  5.24
-1.1121285714285716  4.81
0.7651857142857144  4.931
-0.14149285714285714  2.917
-2.414942857142857  5.027
4.9865  7.088
4.880407142857142  4.441
1.56585  8.097
-2.8952999999999998  5.19
1.6560785714285715  3.127
6.413121428571428  10.787
4.1970214285714285  5.236
2.922542857142857  6.657
0.06406428571428571  4.59
-2.743878571428571  4.876
-0.3469785714285714  3.907
-2.73295  2.056
-0.4422214285714286  5.106
4.384242857142857  8.235
-2.804157142857143  2.693
6.285271428571429  7.5
-0.42295  4.7
2.8155357142857143  2.636
-2.020657142857143  6.023
5.538028571428571  8.196
3.336442857142857  5.089
-2.087014285714286  2.377
-1.7298  6.423
11.579607142857142  8.033
6.4171499999999995  13.844
-2.854  4.984
6.205935714285714  10.293
0.9871357142857143  4.879
-1.704842857142857  4.692
13.474942857142857  9.209
10.098207142857143  11.679
0.9995571428571428  4.87
-2.8106  4.886
3.778521428571429  6.758
-3.1096785714285717  4.728
7.172314285714286  12.837
-0.13040714285714286  4.677
8.991514285714285  7.242
-2.223414285714286  6.588
4.583942857142857  7.632
2.037921428571429  6.354
-2.3244285714285717  4.823
-0.51535  6.092
6.453942857142858  4.205
12.056442857142857  6.517
3.2676214285714287  5.069
2.3499  7.444
-2.5683357142857144  5.449
-0.39020714285714286  4.025
4.137964285714286  4.961
8.626285714285714  4.467
6.92085  7.226
-1.6896857142857145  4.879
5.26255  5.937
3.8418642857142857  5.085
4.7151499999999995  6.601
-1.3828571428571428  6.234
-1.8484  4.859
4.739792857142858  5.463
5.0717  5.359
3.579421428571429  4.665
-3.0192642857142857  5.042
1.80005  2.816
-1.6314  4.396
0.3648428571428572  5.432
4.211592857142858  8.385
5.392035714285714  7.483
2.4704071428571432  5.673
-2.909064285714286  8.018
2.314071428571429  5.322
6.475607142857143  6.298
1.8556928571428573  5.164
5.52875  7.917
5.734714285714285  5.226
-0.13142857142857142  3.128
3.2216214285714284  4.993
-2.812957142857143  6.2
-2.442614285714286  4.624
7.055207142857143  8.323
4.72555  8.18
3.1265785714285714  7.249
1.4729857142857141  5.216
-2.296764285714286  5.185
-0.3433642857142857  14.051
12.80825  7.825
7.023135714285715  7.417
-1.1877642857142858  5.269
9.412171428571428  7.204
-0.11141428571428572  5.428
6.0035  5.319
-1.9779285714285717  6.479
4.691007142857143  8.98
8.771992857142857  10.572
7.765771428571429  12.358
0.42747142857142856  6.491
11.682135714285714  9.798
6.538657142857143  9.72
6.2786285714285714  8.39
-1.6960642857142858  4.692
-2.4741642857142856  5.119
9.32847142857143  6.746
-0.21167142857142857  4.163
0.16542857142857142  5.43
-1.471957142857143  5.112
-2.5081357142857144  5.916
5.903807142857143  15.095
6.406478571428572  6.151
9.771028571428571  12.732
9.724271428571427  5.897
5.8596071428571435  13.17
0.26517857142857143  7.32
3.234814285714286  5.595
2.65295  3.055
-0.22540000000000002  4.093
2.4673214285714287  5.054
8.661785714285715  6.413
0.11932142857142856  6.902
8.415535714285713  6.53
3.991142857142857  9.393
-2.9202999999999997  4.539
-2.943621428571429  1.803
6.057271428571429  6.756
10.647071428571428  8.312
-2.7275428571428573  4.412
-1.9077357142857145  5.838
3.0225785714285713  5.138
7.0634  8.457
2.8031785714285715  5.354
-2.8623785714285717  5.159
-0.7863428571428571  6.281
4.75795  4.858
-2.752335714285714  0.965
-0.8705428571428572  6.562
-2.8139857142857143  5.175
3.561864285714286  5.115
-2.9381285714285714  8.151
3.492435714285714  2.764
1.6250214285714284  6.729
5.773271428571429  11.559
-0.42745714285714287  3.006
1.7494714285714286  4.447
6.644335714285714  4.187
-2.66085  3.2
-3.0809357142857143  6.146
1.5268714285714287  6.569
-2.8142  5.323
12.136828571428572  10.167
9.286935714285715  8.644
5.1406857142857145  5.04
0.4858928571428572  4.852
-1.489242857142857  3.319
11.169614285714287  10.514
0.34822857142857144  4.855
0.23839285714285716  5.382
0.15367142857142857  5.166
-0.009257142857142858  4.748
15.902792857142858  13.928
3.908142857142857  7.906
4.171714285714286  12.707
11.243621428571428  9.65
2.0051214285714285  5.424
11.30405  12.113
-3.1184214285714287  0.982
5.966321428571429  10.349
1.838242857142857  5.082
4.007421428571429  4.505
0.8448785714285715  7.984
2.1325714285714286  5.514
-0.7397785714285714  10.35
19.005200000000002  13.179
4.579971428571429  6.008
2.9495214285714284  5.848
1.0953285714285714  8.675
3.235864285714286  5.121
-1.9274  6.695
8.090614285714285  9.946
7.47425  11.887
-2.341628571428571  5.319
4.250928571428571  8.332
7.0333499999999995  6.995
3.345628571428571  7.708
-1.7394785714285714  7.406
9.49335  10.351
7.092064285714286  4.435
5.877992857142857  8.007
7.7364500000000005  13.554
-2.8296714285714284  5.743
5.6129428571428575  11.139
0.36550714285714286  4.989
-0.16414285714285715  8.767
3.715164285714286  5.318
-2.96305  4.941
3.1671  6.679
1.8342571428571428  5.301
0.4507428571428571  5.056
-0.24467142857142857  8.582
6.743107142857142  8.317
5.953685714285714  11.97
6.554207142857143  8.66
5.225871428571428  6.805
-2.852342857142857  4.814
9.68017857142857  6.913
22.01152857142857  7.47
-0.13833571428571428  5.427
4.28915  11.534
-0.9356357142857143  5.587
6.719392857142857  8.361
4.018192857142857  5.476
-0.9041071428571429  5.221
5.828335714285714  8.75
3.2296714285714287  7.22
2.2904142857142857  14.545
-1.7871357142857143  5.45
10.113307142857144  9.532
9.956914285714285  10.359
3.9847642857142853  9.223
1.1521785714285715  6.05
-2.323464285714286  4.996
-1.5702214285714284  5.666
6.2042785714285715  6.279
4.761492857142858  9.053
-2.657785714285714  4.943
-1.0483500000000001  5.442
6.811657142857142  6.722
5.859621428571429  8.929
7.973892857142857  6.865
4.462014285714286  10.836
3.9366571428571424  5.19
-0.5220642857142858  5.191
-0.7081785714285714  3.743
-0.38149999999999995  4.596
9.771978571428571  7.241
5.389378571428572  7.322
1.9782785714285716  8.595
4.890614285714286  11.666
4.185271428571428  4.758
-2.997535714285714  5.048
-2.962064285714286  4.886
8.76682142857143  8.237
6.294478571428571  8.519
-0.1087  4.689
-2.15245  5.46
0.27492857142857147  10.561
2.4272285714285715  8.367
3.1894357142857146  9.563
2.698935714285714  7.238
7.620871428571429  6.167
5.650764285714286  3.746
5.7249  6.188
2.5552714285714284  5.353
12.109478571428571  6.944
1.7629285714285714  7.191
5.26945  8.44
-2.0058000000000002  4.538
13.314542857142857  11.036
3.5519214285714287  8.905
0.8364714285714285  2.761
-2.823642857142857  4.427
6.968585714285714  8.861
-2.3356785714285713  4.95
0.24986428571428573  2.228
14.934757142857142  11.934
8.762035714285714  7.454
1.198107142857143  7.393
3.570464285714286  5.234
8.923142857142857  4.928
1.7776285714285713  3.442
-2.5682285714285715  5.279
4.559614285714286  9.109
-3.1630714285714285  1.394
-2.318  2.158
-2.1689214285714287  3.754
8.160721428571428  9.543
8.733885714285714  8.974
-1.1165  5.083
-2.95675  13.701
-2.6765857142857143  5.145
13.272  7.578
-2.4445928571428572  2.601
-3.0410785714285713  5.134
2.438135714285714  10.347
-2.8682785714285717  5.541
-2.673807142857143  6.146
9.442821428571428  6.989
7.029450000000001  8.668
1.7498214285714286  4.517
1.7640714285714285  5.329
0.5026071428571428  3.612
-0.29711428571428566  4.531
8.266314285714287  8.066
-1.8300642857142857  5.56
-1.7764714285714285  5.218
-2.1880285714285717  4.74
4.658507142857143  5.603
5.180085714285714  8.434
5.0982642857142855  5.13
-1.7969642857142856  5.383
3.0385285714285715  9.172
-2.7189642857142857  3.978
2.8445142857142858  5.94
-2.3241785714285714  5.455
5.708292857142856  7.396
-2.4557  5.281
12.028335714285715  11.592
4.997707142857142  6.578
6.293328571428572  8.779
6.118414285714286  8.391
3.1310857142857142  4.464
-1.7562714285714285  5.827
5.699835714285714  11.169
-2.6512285714285717  6.286
-2.0958785714285715  5.404
0.8144714285714285  8.122
10.414907142857142  13.539
0.49162857142857147  7.633
3.5188  6.663
18.6586  13.151
4.665528571428571  4.705
1.4419071428571428  7.839
3.4624714285714284  5.044
4.018985714285715  8.442
3.6870785714285716  7.601
3.433407142857143  6.756
7.028507142857142  6.049
-2.2219928571428573  5.904
1.1962142857142857  9.823
-2.1820785714285713  5.434
-1.3855642857142858  5.236
2.0677785714285712  4.002
7.465592857142857  6.115
2.388292857142857  6.298
3.895628571428572  8.197
6.5933214285714286  5.786
0.4481928571428571  4.786
-2.6957642857142856  5.246
-1.8293928571428573  5.616
6.736714285714285  5.815
-0.7561642857142857  4.706
-1.0694357142857143  5.254
4.468071428571428  8.482
-0.7397285714285714  5.204
5.530714285714286  9.919
-2.968457142857143  2.389
-1.7106285714285714  6.139
-0.08882857142857142  8.621
-1.107042857142857  7.909
-0.7463500000000001  4.679
4.508235714285714  7.281
-2.958742857142857  5.267
0.5577928571428571  5.249
3.8125499999999994  12.083
-2.9706857142857146  4.792
2.407542857142857  5.744
-2.2615000000000003  6.378
-2.147878571428571  6.799
-1.5268000000000002  4.244
-1.8301  11.228
-3.1828  5.211
-1.0366357142857143  4.732
3.6426285714285718  6.427
0.2858928571428571  9.056
-2.6591714285714283  5.34
5.154707142857143  8.938
0.4556071428571428  2.431
7.321928571428571  8.764
-2.852007142857143  3.466
-2.7199857142857145  6.469
1.2429142857142859  5.065
11.0846  6.533
5.98355  6.62
-2.5343714285714287  5.748
4.154764285714286  7.742
-2.036435714285714  7.055
-1.0106428571428572  5.534
15.858414285714284  11.323
-2.439135714285714  3.62
6.590971428571429  5.421
14.134678571428571  11.0
12.33922142857143  8.964
5.224392857142857  6.302
5.823157142857142  11.763
-2.6463428571428573  5.627
2.2578642857142857  6.27
-0.14413571428571428  10.052
-3.068021428571429  4.898
3.1727785714285717  5.069
-2.7249499999999998  7.018
-1.5949  1.38
-1.658607142857143  15.546
1.2231642857142857  5.94
2.8173214285714288  5.623
0.6491571428571429  8.541
3.8419642857142855  7.049
-2.48145  7.106
-2.495628571428571  4.731
-2.552764285714286  5.113
13.575235714285714  10.005
-2.3753785714285716  4.738
4.951  4.08
0.10863571428571428  5.252
2.6122357142857147  2.801
9.603478571428573  11.469
4.430242857142858  8.959
-2.932057142857143  4.623
-0.16012857142857143  12.765
-2.78275  4.516
4.058807142857143  6.783
3.8044  6.864
15.032164285714288  10.46
10.868235714285715  12.017
-2.3246714285714285  4.764
8.73702857142857  6.576
4.84295  3.49
-1.3083285714285715  4.196
1.7967285714285715  5.024
13.327928571428572  7.067
-3.0306714285714285  3.137
6.997985714285714  9.146
2.551535714285714  4.862
12.313007142857142  12.874
3.895864285714286  5.476
-0.7483857142857143  3.614
-1.1063500000000002  5.532
-2.319007142857143  1.613
3.495  6.234
6.699064285714286  8.05
2.635414285714286  7.973
8.983278571428572  4.143
5.238528571428572  5.224
4.698821428571429  6.693
-2.722257142857143  6.065
-2.2589928571428572  5.892
0.9948071428571428  5.114
3.043007142857143  6.226
4.155021428571429  15.352
1.3881428571428571  6.041
-1.69085  15.471
-2.9233  5.592
7.392421428571429  9.27
9.243578571428571  5.95
-2.5343357142857146  5.947
2.471421428571429  7.316
-0.1949142857142857  1.376
-2.5445571428571427  4.754
9.829378571428572  12.35
18.013735714285712  13.223
-1.4032214285714286  4.532
-2.641221428571429  5.442
-2.168614285714286  4.561
-1.2864071428571429  5.094
-1.7944071428571429  8.809
-2.234807142857143  1.847
-2.81245  4.809
-1.3926571428571428  5.372
2.430428571428571  3.617
-0.15275714285714284  6.596
-2.4327214285714285  4.696
4.289750000000001  7.744
12.924542857142857  7.376
-1.0330714285714286  5.536
1.5230857142857144  2.877
2.8239071428571427  5.396
-1.013607142857143  4.991
4.787457142857143  3.955
0.3366857142857143  5.566
15.686785714285715  8.096
-2.505264285714286  5.174
13.629278571428571  10.59
-2.1570785714285714  5.93
5.963707142857142  6.089
7.7242  15.115
-2.663585714285714  1.448
0.17475714285714286  4.577
2.8689071428571427  6.142
7.203892857142857  9.508
3.885064285714286  7.806
5.089885714285714  8.464
-0.04119285714285714  3.571
3.1609214285714287  14.36
1.4467071428571427  10.565
0.8415571428571429  2.075
-2.2728714285714284  3.253
-1.8561928571428572  4.858
5.683078571428571  7.598
4.9627357142857145  7.431
-2.9284714285714286  1.56
-1.9115785714285713  4.815
8.67425  9.805
3.20305  6.296
2.5389285714285714  8.897
-2.0372357142857145  5.8
3.6571499999999997  12.306
-2.208757142857143  0.879
-1.1282714285714286  2.987
-2.6158714285714284  4.104
-1.4249857142857143  5.251
-2.307442857142857  4.698
5.021721428571429  6.738
-0.9402214285714285  4.163
-3.0011714285714284  7.456
-0.7079642857142857  3.873
6.221042857142858  8.613
5.348242857142857  8.93
4.2378  5.143
-2.9093285714285715  5.177
1.847892857142857  6.144
3.2926571428571427  8.953
-0.7523714285714286  5.228
2.8962285714285714  6.814
3.6666785714285717  7.112
2.6588214285714287  5.311
-2.7439714285714287  4.552
0.8347428571428571  6.657
-1.5759357142857142  5.054
-0.6433428571428571  4.045
0.6325642857142857  4.908
4.183971428571429  2.526
-1.9894571428571428  5.176
8.101  4.851
-1.715842857142857  5.373
13.228157142857143  5.539
3.02685  5.285
-0.9553357142857144  5.743
0.49475  4.948
14.833585714285716  10.032
6.02305  6.499
-1.775307142857143  5.871
-2.6053714285714284  7.457
-1.5298214285714287  4.667
1.4687285714285716  5.172
-2.052157142857143  14.199
7.338242857142857  7.755
-2.5108357142857143  4.729
7.407692857142857  8.205
1.847892857142857  3.675
-1.0872428571428572  6.958
-2.727557142857143  5.227
3.6701571428571427  3.483
-2.6472571428571428  4.642
-2.3854642857142854  5.667
4.705292857142857  5.943
-0.24815714285714283  6.147
10.585092857142858  9.511
17.58775  9.387
-0.64355  4.316
-2.437935714285714  5.012
-1.5432714285714286  4.764
-2.3338357142857142  4.979
2.2985  4.556
-2.5671714285714287  4.863
10.70845  12.559
7.745792857142858  9.218
1.711992857142857  7.3
-2.622328571428571  7.317
3.099707142857143  11.047
-0.59285  5.423
-2.5019  5.602
14.838807142857142  12.49
-2.1162785714285715  4.996
3.7503  5.493
-0.0632  7.899
5.400357142857143  5.437
7.681342857142856  8.351
4.048692857142857  8.198
13.304107142857143  5.465
-0.5249  4.996
15.502664285714285  6.926
