# Supplementary material for: Single-chain dimers from de novo immunoglobulins as robust scaffolds for multiple binding loops
Source: Nat Commun. 2023 Sep 23;14:5939. doi: 10.1038/s41467-023-41717-5 (PMC10517939; doi:10.1038/s41467-023-41717-5)
Supplement: Supplementary file 6 — Source data [file 41467_2023_41717_MOESM6_ESM.zip › SuppFig8_scIgFFk.txt]

-2.242642857142857  4.214
-2.620707142857143  4.62
-2.9071000000000002  4.746
-2.408371428571429  4.861
-1.2021000000000002  6.432
-1.8411642857142856  2.641
-2.7838285714285713  4.955
-2.14785  4.665
-2.3734357142857143  5.457
-1.5620714285714286  5.159
-1.038657142857143  5.288
-0.14552142857142858  5.193
-2.4150285714285715  4.986
7.142592857142857  5.45
2.988971428571429  6.883
-2.6644214285714285  1.507
0.007621428571428571  5.161
-2.967157142857143  6.5
-1.6260785714285715  4.199
4.07605  7.372
3.67485  5.793
1.8371071428571428  5.808
-1.2518  6.027
-0.13090000000000002  9.553
8.511957142857142  8.547
4.976978571428572  6.207
-0.31242857142857144  4.559
-3.1083285714285713  4.508
0.24772857142857144  11.972
12.029792857142857  7.397
7.81875  8.013
17.828442857142857  10.936
-2.610407142857143  4.795
6.485799999999999  8.175
-2.139657142857143  5.049
6.829042857142857  4.645
-2.6640642857142858  1.413
0.42146428571428574  5.237
-0.9595499999999999  5.621
12.731164285714286  10.054
5.171092857142857  6.212
1.49235  5.95
3.4726285714285714  9.264
12.3236  8.966
8.79182857142857  9.43
4.178885714285714  7.435
15.903414285714286  14.343
-2.656357142857143  4.772
-2.3169142857142857  5.811
8.704621428571429  10.542
2.4964  6.014
4.09465  7.447
-2.9504285714285716  2.068
3.526742857142857  7.325
0.29998571428571424  7.239
-2.4653214285714284  6.044
11.915349999999998  9.871
4.222135714285715  6.354
-0.90265  9.926
3.730185714285714  4.983
1.2841214285714284  11.249
2.072014285714286  5.835
-0.3727  6.006
2.8102785714285714  2.513
-0.05455714285714286  6.923
-2.24715  1.846
-1.3619785714285715  4.881
9.539571428571428  7.458
3.8617142857142857  7.547
-0.6598857142857143  3.493
-1.2995857142857143  4.796
-2.1027142857142858  3.788
0.49152857142857137  4.246
-2.0644214285714284  4.806
5.729228571428571  6.71
-0.5618214285714286  5.079
-0.6619928571428572  5.505
2.2451357142857145  5.923
-0.5613357142857143  6.916
2.9604500000000002  7.03
1.4050928571428571  4.928
-0.8559785714285715  5.177
10.120028571428572  13.523
2.5650285714285714  7.384
9.553121428571428  6.439
2.4266428571428573  3.301
4.410221428571429  5.266
0.42524999999999996  5.177
7.613585714285715  6.664
9.716135714285715  11.208
-1.6253142857142857  5.693
7.400642857142857  13.467
-2.1625071428571427  7.486
-1.7522214285714286  6.47
5.087485714285715  7.395
-0.5147714285714285  1.987
-0.8333357142857143  4.369
-2.033435714285714  5.593
11.517778571428572  12.957
5.336742857142857  9.834
5.108307142857143  5.426
3.6331357142857144  4.569
-1.2603571428571427  4.094
7.909564285714286  7.261
-2.582807142857143  3.81
11.718971428571429  6.72
-2.112742857142857  6.085
5.865635714285714  8.57
3.7975928571428574  9.514
6.276714285714286  5.918
-1.354857142857143  6.612
-1.9595428571428573  7.303
3.379078571428572  5.767
0.94565  5.691
-1.2514357142857142  2.457
4.341492857142857  8.937
0.9047071428571429  5.078
8.197314285714286  7.48
7.614828571428571  7.682
-1.7393428571428573  5.387
4.1347  4.381
-2.5852071428571426  6.402
0.12635714285714286  5.261
-2.774057142857143  4.53
3.32755  6.229
4.281814285714286  9.107
-0.034164285714285716  6.133
5.151700000000001  13.97
7.592585714285714  9.097
8.118428571428572  7.951
-2.5040214285714284  3.442
-2.30605  4.649
-2.4604500000000002  5.007
0.21267142857142857  5.406
0.6089857142857142  4.853
-2.423364285714286  5.833
7.403414285714287  9.536
4.5873928571428575  5.654
15.232035714285715  13.114
7.97152857142857  13.167
3.454342857142857  12.163
6.071971428571429  6.446
-0.6556571428571428  4.871
4.2884  6.879
15.229592857142856  12.488
-2.76445  5.301
10.9751  8.436
6.874757142857143  5.178
7.482671428571429  8.378
4.850085714285714  6.75
4.399385714285714  9.848
7.2935928571428565  5.945
-3.1235  4.631
11.180792857142857  13.295
-2.066807142857143  2.89
5.984164285714286  6.679
-2.2352071428571425  3.453
-0.92265  5.778
7.560771428571429  5.616
-2.157514285714286  5.263
-0.4286428571428571  4.976
0.24324285714285715  4.678
8.246542857142858  7.994
2.8864642857142857  6.238
4.56015  12.588
15.132857142857143  13.848
2.5743142857142858  9.476
3.0623428571428573  8.346
11.427978571428572  12.513
1.5681928571428572  11.355
-2.7128142857142854  5.879
-3.0304285714285712  4.93
1.3024785714285716  5.496
-2.3750071428571427  5.641
6.0426714285714285  8.89
2.1700500000000003  5.367
-2.3551428571428574  4.828
2.415107142857143  7.645
-0.9490642857142857  7.103
-0.08502142857142858  5.906
-3.0644357142857146  4.334
-1.7372357142857142  7.728
-0.8228285714285715  5.08
5.019928571428571  5.091
-1.8974214285714286  4.124
-0.31427857142857146  4.177
5.66675  6.638
-0.2189357142857143  4.884
-2.2957642857142857  4.464
-2.8110142857142857  11.035
3.919792857142857  6.657
0.13697857142857142  6.312
6.4191071428571425  4.962
-1.1057285714285714  5.033
10.889364285714285  4.961
-0.6750999999999999  4.975
-1.5023428571428572  4.245
0.21415714285714285  7.908
5.495971428571429  7.019
-2.640285714285714  6.607
-0.2848857142857143  7.851
0.6568285714285714  7.996
-2.0243285714285713  4.951
-2.707792857142857  5.409
4.6270999999999995  9.266
-2.843042857142857  8.732
-0.8498142857142857  4.805
-2.6046142857142858  5.236
0.7839428571428572  6.546
1.2725357142857143  4.758
2.278057142857143  10.781
-2.3809214285714284  4.271
-2.3376214285714285  4.972
-1.5905785714285716  4.907
-0.21044285714285715  5.03
-0.38105  4.503
7.3373857142857135  8.443
-2.227642857142857  5.498
-1.7371214285714285  5.158
-2.7933  5.01
-1.9863785714285715  5.498
-1.5579785714285714  5.663
4.672878571428571  6.19
-2.7607142857142857  5.044
-0.6260571428571429  6.37
-0.4784142857142857  5.12
-2.2031428571428573  2.902
-0.2070857142857143  4.995
-2.793242857142857  4.642
4.049735714285714  7.016
10.713128571428571  9.083
-1.2375285714285713  2.682
1.156907142857143  7.634
1.3219642857142857  7.189
2.1287642857142854  5.769
-1.4691928571428572  6.202
6.50355  4.918
5.219807142857143  8.779
-1.402507142857143  7.668
2.083342857142857  6.518
1.1865642857142857  4.35
8.131564285714287  6.513
2.1290571428571425  4.724
-0.7818785714285714  2.175
-1.0016142857142858  6.57
-2.759407142857143  4.273
-2.9635928571428574  2.354
7.628035714285714  5.879
1.357457142857143  5.413
8.4122  7.665
1.2669285714285714  4.823
4.613485714285715  5.406
3.903214285714286  5.683
5.106685714285715  8.476
0.05829285714285714  5.569
8.999085714285714  7.049
-2.394364285714286  5.429
7.466664285714287  7.693
5.820314285714286  5.504
5.431421428571428  7.95
-0.15464285714285714  3.271
3.64035  7.874
-0.5503642857142858  5.977
1.9761785714285716  10.382
3.942207142857143  8.159
-0.07837142857142856  4.726
0.7860642857142858  7.544
-0.7721214285714285  5.437
-2.9238857142857144  6.367
-2.0001571428571427  1.784
-2.354492857142857  4.915
-3.010628571428571  7.293
0.7305285714285714  5.384
5.4741357142857145  9.762
-2.5062428571428574  4.317
5.431  7.42
5.0964857142857145  5.441
-0.4306285714285714  4.47
1.2855571428571428  5.974
0.32380000000000003  6.386
-2.2748642857142856  2.505
-2.947635714285714  5.127
1.7383285714285714  5.502
1.0398500000000002  5.186
6.7885928571428575  6.605
2.1898142857142857  5.228
7.946985714285714  6.01
4.115942857142857  4.861
-2.700828571428571  4.597
-2.506942857142857  7.653
3.8825  4.718
2.3770642857142854  4.334
-2.413321428571429  4.733
-2.3859071428571426  6.574
-2.1052785714285713  6.88
0.3601785714285714  10.128
3.905357142857143  7.355
-2.568764285714286  4.711
-2.584492857142857  4.597
7.165685714285715  5.649
-0.06085714285714285  9.935
0.7805142857142857  4.94
-1.8664285714285715  4.518
14.224742857142857  11.902
6.748435714285714  6.561
1.5220142857142858  14.305
-0.8029285714285714  5.0
-2.850792857142857  4.995
3.8676999999999997  5.165
1.2917357142857142  7.283
5.661121428571429  11.815
0.59465  4.826
0.8320785714285714  4.596
7.646357142857143  6.867
11.777528571428572  7.656
-0.25075  7.263
1.4878214285714284  3.331
3.9567857142857146  9.547
6.87885  8.567
-1.8842857142857143  2.544
-2.219092857142857  4.54
7.210657142857142  6.814
9.5208  14.078
2.8974285714285712  3.826
5.047142857142857  8.032
5.522407142857142  3.749
3.8426571428571425  4.268
3.7968928571428577  5.137
-2.291057142857143  4.59
2.5914071428571432  4.9
-2.2579285714285717  4.64
-2.8682142857142856  4.569
5.322385714285715  9.008
-2.270064285714286  4.587
-2.5625642857142856  4.61
-2.17705  4.713
-2.9929928571428572  4.878
6.462257142857143  7.742
-2.1814428571428572  6.353
0.8703928571428572  5.055
6.820257142857143  8.62
4.697514285714286  6.819
1.2658285714285715  4.541
3.453785714285714  5.666
4.8323857142857145  12.032
-1.9714928571428572  3.92
-3.0107571428571425  2.718
3.348264285714286  9.149
9.268842857142857  11.28
-0.8078785714285713  5.418
2.275628571428572  4.85
3.3098785714285714  6.11
7.137  6.754
-1.77755  4.468
-2.895042857142857  6.026
6.08035  6.878
2.4518785714285714  6.185
1.0836214285714285  5.791
-1.0143  1.482
1.0346071428571428  4.752
0.7758428571428571  4.023
-1.68055  5.596
-1.3782642857142857  6.282
-2.0256857142857143  4.757
-2.3206857142857142  4.438
4.954664285714286  7.565
-1.6634571428571427  8.875
-0.12672857142857144  6.826
0.30069285714285715  3.141
6.566764285714285  6.105
-2.8068  4.195
-2.0639000000000003  4.218
-1.26115  4.156
-2.1098714285714286  4.674
0.8213571428571428  2.196
4.9901  6.399
-0.22935714285714284  2.955
4.795985714285714  6.63
7.308942857142857  4.628
0.6979857142857143  6.781
4.726335714285715  6.365
4.516592857142857  5.845
7.157207142857143  6.704
-2.8449142857142857  5.805
1.3149785714285716  11.099
-2.907142857142857  7.183
2.307292857142857  4.607
1.3743214285714285  4.879
12.880864285714285  7.87
4.894385714285715  6.694
7.764964285714286  7.378
6.245492857142858  7.546
6.118592857142857  8.629
1.24925  6.62
3.489328571428571  10.396
-0.3911428571428571  5.078
-2.269814285714286  6.178
-2.343085714285714  6.26
2.5256714285714286  11.403
2.9447357142857142  6.971
0.43648571428571425  6.471
11.645321428571428  7.901
0.49315714285714285  6.849
7.996414285714286  5.632
3.995564285714286  10.628
-2.661757142857143  5.835
-2.2556357142857144  4.635
3.5615571428571426  6.072
-1.5531071428571428  1.784
-2.7367785714285713  6.93
7.829192857142857  8.633
0.34987142857142856  4.885
-2.4113285714285717  5.987
5.6562  3.319
1.5485285714285715  7.971
8.0405  7.791
-1.7703071428571429  14.15
9.794478571428572  3.695
-2.411142857142857  5.76
6.522485714285715  7.946
2.5182785714285716  7.376
-2.447157142857143  5.577
0.9347285714285714  4.484
-2.4293285714285715  4.958
-2.9060642857142858  3.453
10.747778571428572  7.842
-1.5357071428571427  5.55
-0.95105  5.133
12.885928571428572  12.071
-2.343828571428572  5.938
7.3952  9.346
-2.5784357142857144  4.572
2.42495  8.567
1.6687571428571428  6.22
-1.1107928571428571  6.055
-2.1593714285714287  4.726
1.5941714285714286  7.204
2.59915  4.817
1.1134142857142857  6.1
2.0480285714285715  5.959
5.354478571428571  6.426
-2.836864285714286  4.565
-2.90355  4.746
-1.4430714285714286  5.829
-2.095192857142857  5.099
4.937607142857143  7.055
0.022221428571428573  2.641
6.618964285714285  4.852
2.1311428571428572  5.58
13.756214285714284  8.39
5.152407142857143  8.187
16.115392857142858  12.089
-0.8863928571428571  11.754
2.1675214285714284  5.773
-1.8075285714285714  2.059
-1.7040357142857143  3.719
0.4671285714285714  5.757
-1.1744857142857144  4.858
10.674892857142856  7.441
-2.924585714285714  4.727
3.6648785714285714  6.553
25.43215  8.086
3.3447  4.16
-2.512371428571429  7.088
3.0660714285714286  6.382
-0.7333285714285714  3.69
-2.187985714285714  4.754
1.9832357142857144  4.742
-2.691642857142857  4.827
0.1993  5.3
3.4696000000000002  8.52
-2.9161785714285715  10.853
-2.89455  4.964
3.379421428571429  6.053
-2.854357142857143  4.289
-1.3935285714285714  5.745
7.182528571428572  6.198
6.697071428571429  6.687
4.541135714285715  7.344
-0.5864928571428571  4.476
5.018814285714286  5.208
5.657235714285714  5.55
-2.1543428571428573  2.451
3.3186428571428572  7.17
3.0537785714285715  4.754
1.0806499999999999  5.611
2.8569857142857145  7.21
6.060264285714286  6.231
9.872185714285715  7.431
-2.1689714285714286  5.321
-1.3961999999999999  6.789
2.49145  8.127
3.5598214285714285  8.269
7.442928571428571  5.796
10.817135714285714  7.234
7.556621428571428  13.999
1.7701714285714287  5.904
6.222385714285714  6.726
8.888392857142858  7.313
-2.6977714285714285  13.549
-2.0487142857142855  7.658
12.148157142857142  8.263
1.9234714285714285  7.544
17.277171428571428  12.305
4.309471428571428  8.844
-1.8907642857142857  6.757
-2.3543499999999997  5.111
0.40259285714285714  5.876
3.71105  8.657
5.930314285714286  7.917
-3.0534785714285717  7.416
16.259149999999998  11.81
-0.9550928571428571  3.883
0.4141714285714286  5.406
-0.6780785714285714  4.334
-0.7521214285714285  6.691
3.798314285714286  5.097
-2.2061928571428573  7.239
3.7108857142857143  6.89
8.530000000000001  10.585
9.025771428571428  10.954
-2.3602357142857144  4.581
-2.6471714285714283  4.547
-2.9068785714285714  4.649
5.732707142857143  7.908
10.111721428571428  9.865
0.21004285714285714  4.475
-2.250728571428571  4.982
-2.936714285714286  4.495
3.8318714285714286  9.779
-3.0093857142857146  2.527
13.600514285714285  9.881
7.834814285714286  7.521
1.865807142857143  5.161
6.396471428571428  6.701
-2.965707142857143  5.349
-1.7182214285714286  4.726
2.299457142857143  8.83
-1.6516214285714286  6.689
-2.2294714285714283  4.586
-2.950507142857143  4.864
4.301985714285714  8.148
1.1568714285714286  8.289
-1.8878142857142857  3.729
-0.9494714285714285  5.588
-1.3787500000000001  4.057
5.8793  6.893
0.19767857142857143  5.272
-1.1086428571428573  5.605
2.1514642857142854  15.007
-2.441257142857143  5.913
6.990564285714285  11.671
6.834157142857143  8.922
0.6075857142857143  5.598
0.7946857142857143  5.172
-2.2666357142857145  6.345
-2.7398000000000002  4.907
10.093178571428572  7.623
-1.0826071428571429  6.308
-1.7887642857142856  4.931
0.32805  5.619
-1.7214357142857144  5.806
3.5421214285714284  5.37
-2.9337500000000003  4.429
4.266114285714285  10.289
16.329507142857143  6.941
2.0923000000000003  7.866
-2.3473  1.22
-1.6076642857142858  1.624
5.678771428571428  5.527
-0.07639285714285715  5.619
7.252764285714285  8.418
6.663749999999999  6.529
-1.7020142857142857  5.665
4.502971428571429  5.252
6.991035714285714  8.334
5.0712785714285715  8.533
-1.823057142857143  4.69
3.028807142857143  6.051
-1.5345714285714287  4.491
0.6946285714285715  6.622
8.389878571428572  10.796
11.694014285714285  7.049
-2.5594357142857143  4.546
-1.8611071428571428  2.575
-1.8851214285714284  4.599
-1.7990071428571428  3.103
9.291842857142857  13.662
0.3428428571428571  5.052
-2.2327285714285714  4.631
3.4005214285714285  6.356
2.8846785714285716  5.155
5.8635  5.269
-1.7676571428571428  4.638
2.836242857142857  6.028
-1.930607142857143  4.115
5.151221428571429  6.078
-1.592892857142857  6.298
1.6864285714285714  5.26
-2.945907142857143  5.571
6.493285714285714  12.827
12.712928571428572  10.124
3.372314285714286  14.396
0.873  8.468
3.418957142857143  7.057
0.20012857142857143  7.406
-1.744757142857143  4.661
7.114214285714286  8.206
-2.9019500000000003  4.456
4.223507142857144  8.104
-1.5230642857142858  4.63
-0.22569999999999998  6.714
-1.4507857142857143  5.245
0.3713714285714286  5.859
4.3815  7.036
18.763535714285712  6.848
9.805607142857143  10.683
-2.3694285714285717  4.526
5.994542857142857  9.916
14.42755  6.966
-2.2647785714285718  4.422
-2.1491928571428573  2.077
2.47575  4.86
3.0132214285714287  4.803
4.185492857142857  3.694
3.0164214285714284  10.367
-1.7374714285714286  5.682
-1.7736142857142858  5.376
4.480957142857142  6.637
0.1859714285714286  6.281
3.081607142857143  6.903
3.804178571428572  3.774
3.1553214285714284  3.39
7.697735714285714  11.202
-2.2392428571428575  6.264
9.818378571428573  7.062
0.35849285714285717  7.207
-2.344157142857143  4.303
1.0341928571428571  13.234
3.2949785714285715  5.847
0.41022857142857144  5.194
7.916957142857143  7.451
8.345892857142857  9.067
0.1591857142857143  4.673
-0.4205785714285714  4.429
-2.9034285714285715  4.262
5.730892857142858  7.006
-2.879292857142857  4.488
3.949085714285714  6.761
-2.99445  4.924
1.4261071428571428  5.231
5.216471428571428  9.462
5.465421428571428  9.919
-2.236485714285714  4.203
2.739792857142857  7.073
8.725792857142858  7.614
0.9367714285714286  4.903
-1.3841571428571429  4.032
-2.551607142857143  4.534
-2.9294714285714285  6.68
9.696021428571429  6.844
3.3225785714285716  6.413
1.5494642857142857  5.314
-2.6118928571428572  5.594
-3.008664285714286  5.5
9.217764285714287  8.22
2.4054928571428573  5.616
3.371164285714286  7.922
9.546914285714285  5.649
3.2948714285714282  10.682
7.2793214285714285  9.776
5.019064285714285  7.163
-1.9422000000000001  4.304
-1.658857142857143  7.049
6.1010285714285715  14.528
-0.8735714285714286  4.073
15.099285714285715  8.649
3.8660714285714284  6.377
-2.025935714285714  4.308
1.8200714285714286  4.692
2.720242857142857  4.401
-0.9572714285714286  2.521
4.725664285714285  9.578
-2.235557142857143  7.6
4.801757142857142  5.512
-1.6815357142857141  2.751
2.617292857142857  6.748
9.87975  11.11
-2.2525285714285714  5.486
-2.3255785714285717  7.084
2.6901357142857143  8.914
-2.4010928571428574  3.158
13.7203  6.571
-1.3308285714285715  6.387
1.4574928571428571  5.395
2.2310785714285712  5.123
1.5335  5.9
1.5575142857142856  4.448
-2.872192857142857  4.461
1.2995642857142857  6.899
-0.24482857142857145  4.812
3.04195  4.801
6.7598142857142856  8.145
-2.991357142857143  4.452
1.4821142857142857  4.451
-1.6133  4.845
0.32058571428571425  8.979
-0.6766214285714286  3.991
3.8575785714285717  8.219
-1.8488714285714285  1.237
-0.07379285714285715  7.003
-2.1623642857142857  4.491
-0.7093642857142858  4.535
2.1244642857142857  4.756
-2.8179714285714286  4.296
-2.2224999999999997  3.561
-2.5363357142857144  4.796
3.1642214285714285  14.206
-1.296857142857143  5.551
17.571785714285717  7.264
3.5949428571428568  8.033
4.8228  8.608
3.6147  6.736
2.554192857142857  5.329
4.480385714285714  8.797
10.103464285714285  6.297
-0.6553214285714286  4.537
-0.968442857142857  5.588
-2.4581142857142857  3.708
16.241635714285717  7.843
9.962235714285715  5.304
-1.1705999999999999  6.508
2.5214  7.136
4.515142857142857  4.446
4.6147  5.928
2.553907142857143  9.775
1.4795  3.88
1.19685  5.749
1.4246214285714285  8.696
-0.5616857142857142  4.122
-1.7765928571428573  4.497
-0.5761142857142858  7.833
2.063192857142857  6.804
2.0714142857142854  6.298
2.800207142857143  6.552
5.397571428571428  6.961
3.352207142857143  8.006
-2.7360642857142854  4.726
-2.9695500000000004  4.479
10.702492857142857  10.279
5.6478785714285715  6.99
7.846492857142858  8.252
4.777485714285714  7.486
3.3489714285714287  5.114
1.5852642857142858  7.393
13.148442857142857  6.463
1.1346214285714287  7.489
3.8755214285714286  4.676
7.940742857142856  6.852
2.19035  8.167
6.8948285714285715  8.7
1.4998571428571428  7.894
5.254457142857143  7.412
-2.6019357142857142  4.469
-0.36975  11.289
-1.3492857142857144  4.706
5.9249214285714285  4.936
4.1083928571428565  4.928
1.2187785714285713  7.921
-2.17865  4.742
1.7643285714285715  2.276
-1.507592857142857  3.043
1.8724214285714287  7.244
1.5266285714285714  5.42
-2.553992857142857  5.08
-2.733714285714286  5.373
1.7302357142857143  5.419
5.452942857142857  7.315
9.790285714285716  8.439
-0.17322857142857143  6.764
-1.0945714285714285  4.793
11.0334  14.338
6.839607142857143  9.407
-2.2198857142857142  3.591
-0.8229642857142857  5.991
3.5156142857142854  8.274
3.2887714285714287  7.465
10.13085  8.408
-0.45882142857142855  11.583
-3.05445  4.645
-2.9239357142857143  1.297
-2.983807142857143  2.881
8.610628571428572  6.984
7.91125  8.876
11.499857142857143  10.269
12.654185714285715  8.56
4.404485714285714  4.2
-3.0776  4.704
-1.2089999999999999  3.752
-2.7959214285714284  7.103
1.6673357142857141  6.15
-1.0412571428571429  6.558
-2.8850928571428573  5.095
-0.25825714285714285  4.394
4.1283642857142855  5.816
1.5962285714285716  6.097
4.237957142857143  7.321
-2.2930785714285715  5.059
2.425442857142857  4.991
-2.8983785714285717  4.167
2.6574571428571425  7.297
1.7751785714285715  7.173
7.025592857142857  8.962
6.361885714285714  7.568
1.4128785714285714  4.309
0.4029928571428571  8.083
-1.9614357142857142  7.908
-2.7898571428571426  4.561
2.589571428571429  8.112
8.11587857142857  4.846
8.89095  7.832
-1.78325  4.719
-2.3087642857142856  4.713
-2.6065142857142853  5.22
7.119814285714286  7.2
-2.5925  4.76
3.992642857142857  6.4
0.8299642857142857  9.202
6.036528571428572  8.609
-1.6501071428571428  2.789
-2.6731142857142856  4.842
5.8603  12.536
-2.2803500000000003  4.597
-2.1459642857142858  3.796
1.6926785714285715  5.182
-0.16779285714285713  11.653
-2.879457142857143  4.535
2.994264285714286  6.128
4.722685714285714  7.136
-2.76875  4.887
2.494657142857143  5.622
-2.7395714285714288  4.875
-2.2339928571428573  5.14
-0.023085714285714286  5.19
0.12745  3.728
-0.7676999999999999  3.368
-2.4189714285714286  7.644
3.477007142857143  8.325
3.7625499999999996  6.056
4.534885714285714  6.566
4.596392857142857  7.02
-2.0097071428571427  2.611
4.923828571428571  8.535
10.305242857142856  11.948
-1.1666214285714285  4.941
0.00997142857142857  12.768
9.204642857142858  7.763
2.650392857142857  8.658
13.967207142857143  7.025
1.0380357142857142  4.926
2.1841071428571426  9.04
3.7597857142857145  7.082
2.9119428571428574  2.993
-1.621614285714286  5.151
-0.3822785714285714  4.833
2.5608  8.874
2.0837214285714287  9.517
6.187957142857143  6.871
-1.6648642857142857  4.345
0.5089142857142858  3.949
18.791185714285714  9.085
0.40367142857142857  6.056
3.5015642857142857  4.168
8.505128571428571  6.927
-0.019092857142857144  6.131
8.694385714285714  9.443
-2.878507142857143  3.731
-2.6771499999999997  4.608
3.221128571428572  13.094
-2.5636428571428573  4.548
-3.0401142857142855  5.077
-0.5326714285714286  4.986
4.378328571428572  6.613
16.77442142857143  10.177
-2.2474214285714287  7.162
2.6360785714285715  12.858
6.824392857142857  8.852
4.348171428571429  11.613
-1.5417571428571428  6.533
4.528021428571429  6.17
0.38755  6.435
-2.379657142857143  6.291
-1.9602571428571427  3.922
5.086092857142857  5.279
-2.9325642857142857  4.181
1.3358857142857143  7.802
0.5213071428571429  1.95
3.818935714285714  6.124
0.047092857142857145  8.379
0.9085214285714286  4.314
4.452857142857143  4.08
6.576492857142857  6.594
2.11855  6.321
-2.6943642857142858  4.671
-2.12845  1.844
3.5196785714285714  7.241
2.2250714285714284  10.195
-2.2772571428571426  5.059
-1.8095428571428573  1.965
0.7222928571428571  3.48
5.637842857142857  8.395
3.728671428571429  4.113
7.979114285714286  4.537
11.627492857142856  7.56
5.352042857142857  9.55
-1.0388142857142857  5.916
-3.0463857142857145  3.516
-1.0587357142857143  4.899
11.256221428571429  11.454
3.368492857142857  6.451
-2.7497000000000003  6.443
-2.946392857142857  4.484
3.3282928571428574  5.723
4.331  7.504
-1.984892857142857  4.424
2.6705285714285716  7.351
1.1018071428571428  4.616
-1.2069285714285714  4.71
6.177457142857143  6.778
5.90065  6.046
0.7103357142857143  8.238
7.366064285714286  5.113
5.902157142857143  4.718
3.7275928571428576  11.759
-0.92  6.714
4.052507142857142  7.037
1.7215285714285715  6.376
-0.6683642857142857  4.723
1.2377  4.396
0.8480428571428571  5.922
-0.7471214285714285  5.733
-2.570535714285714  4.743
5.2649928571428575  8.208
2.981092857142857  5.476
-0.5281928571428571  2.729
-2.571485714285714  4.515
2.300457142857143  2.794
1.8449785714285716  6.075
3.5452714285714286  7.796
-0.061978571428571425  5.664
0.37545  5.318
-2.692342857142857  5.549
5.943128571428572  4.741
-2.8875357142857143  4.533
-0.2804  7.322
5.180807142857143  5.449
3.193942857142857  4.52
6.558314285714285  6.263
-0.42145714285714286  4.597
-0.4877714285714285  4.971
2.1974642857142856  6.75
-1.5536571428571428  5.309
-0.40681428571428574  6.933
-0.9186785714285715  3.672
-1.8975785714285713  4.223
5.93705  6.03
-1.9972428571428569  3.265
0.9918857142857144  3.663
0.7025571428571429  7.696
0.18841428571428573  5.446
5.852135714285714  6.964
3.442014285714286  8.536
6.668671428571429  9.68
5.741935714285714  7.922
3.3691785714285714  12.465
11.337835714285715  7.58
2.9851642857142857  5.186
2.9543642857142856  6.696
-2.7554642857142855  4.634
-0.7667214285714286  6.228
-2.3100428571428573  4.935
3.101042857142857  6.868
0.6622428571428571  5.351
6.803807142857143  13.976
-1.7914142857142856  7.187
-0.5452642857142858  4.56
-0.3987642857142857  4.577
4.198014285714286  4.995
1.4013071428571429  5.583
2.8505928571428574  6.882
6.231421428571428  8.371
-2.7584214285714284  4.649
-2.8319785714285715  2.81
-2.7138428571428572  4.476
-0.6788428571428571  4.334
5.357264285714286  7.896
1.4112714285714285  5.591
-2.38525  5.546
3.716142857142857  5.238
1.9815142857142856  8.993
6.547142857142857  6.457
4.203857142857142  10.418
9.88637142857143  6.283
5.761707142857143  10.188
13.606957142857143  8.75
-2.945592857142857  5.21
2.6491000000000002  3.309
2.760185714285714  5.91
6.75395  6.618
2.4168499999999997  5.184
15.7314  7.965
-2.1772285714285715  2.929
3.109192857142857  5.438
2.2034357142857144  3.593
0.029085714285714288  4.261
-2.616857142857143  3.8
4.416971428571428  5.663
1.2169999999999999  5.057
18.13827142857143  9.625
-2.862407142857143  6.0
2.3414428571428574  3.394
0.3157285714285714  5.74
3.6657500000000005  7.876
3.8802999999999996  8.705
2.3730571428571428  5.354
-2.0109714285714286  5.373
8.271214285714287  5.669
0.5653785714285715  7.348
-2.8514714285714287  5.361
-2.402414285714286  7.466
-2.9414928571428574  4.575
9.916807142857143  9.109
-2.858457142857143  5.198
7.211628571428572  7.614
-2.2038857142857142  4.997
6.3287  8.014
8.944242857142857  9.503
9.254871428571429  8.126
13.318685714285714  11.537
-2.5535071428571428  4.689
1.705407142857143  5.758
3.1736285714285715  6.377
9.86577142857143  7.146
-2.8658714285714284  5.907
3.989885714285714  12.888
-0.8699071428571429  7.649
8.169121428571428  7.297
5.274221428571428  4.474
-1.8586857142857143  5.846
-2.2140999999999997  7.077
8.813078571428571  6.687
-1.6502285714285716  2.739
4.961957142857143  8.43
-2.177607142857143  4.614
-2.311142857142857  4.787
-0.5643285714285714  4.537
2.71465  5.946
-0.14932142857142858  9.404
-2.220335714285714  4.791
1.7832214285714287  5.192
2.6670714285714285  4.862
2.3348642857142856  6.619
4.696978571428572  9.738
7.849807142857142  5.591
5.863121428571429  8.302
5.17595  10.735
3.5418142857142856  8.183
1.2978857142857143  4.691
3.1430714285714285  7.992
6.222607142857143  8.063
9.12582142857143  9.782
1.6174357142857143  8.403
0.5020357142857143  4.681
2.206185714285714  6.674
8.937492857142857  7.713
-0.6796642857142857  4.995
3.5979071428571427  10.121
5.665871428571428  6.533
10.169857142857143  8.89
4.138435714285714  6.625
9.935557142857144  6.15
5.033371428571429  5.461
-2.0405571428571427  4.443
-1.7965  3.168
-2.0759642857142855  4.269
5.557392857142857  5.517
-0.42105714285714285  4.517
2.1321642857142855  7.147
8.942535714285714  6.516
-0.8698571428571429  3.186
12.449914285714286  9.39
12.246042857142857  14.807
-2.556992857142857  5.295
0.44679285714285716  5.059
-1.3963285714285714  6.663
-1.5397357142857142  5.614
5.650371428571429  4.977
10.863721428571429  9.42
-2.753292857142857  4.524
2.547557142857143  5.847
-2.535057142857143  3.807
3.8351071428571424  4.661
1.8604500000000002  4.503
0.6570214285714286  2.873
10.879964285714285  7.874
-2.4386357142857142  2.182
4.522278571428572  4.992
14.330964285714286  8.076
-0.6634285714285714  5.194
-1.5834642857142858  4.721
-1.8187714285714285  3.265
2.302164285714286  4.619
-2.0587142857142857  4.832
-0.6478214285714285  6.776
1.0200071428571427  4.763
5.911564285714286  4.435
-3.0221428571428572  4.698
5.7903142857142855  9.508
1.6399857142857144  2.926
10.174992857142858  7.487
-2.419985714285714  7.114
10.335464285714286  5.406
-1.801092857142857  4.724
1.8446000000000002  9.322
-2.677364285714286  8.559
9.690578571428572  6.178
1.113  7.442
-2.138535714285714  5.241
2.8935285714285714  5.339
5.3361857142857145  8.132
-2.7639142857142858  7.22
-0.7713714285714286  5.072
0.3450785714285714  3.762
-2.1758928571428573  1.986
-2.6855499999999997  3.734
-2.7393  5.92
-2.6178357142857145  4.405
5.651942857142857  8.421
5.575557142857143  9.294
0.38065714285714286  6.884
2.8238  5.169
-0.5895928571428571  5.918
0.42965714285714285  5.394
-0.9806357142857142  5.5
6.2202  8.542
3.3316714285714286  4.917
6.886014285714286  6.396
-1.7723285714285715  7.265
11.268121428571428  9.163
-2.19605  6.219
-0.9347857142857143  1.902
-2.9091785714285714  4.812
9.0869  7.605
4.6768  4.68
-2.78135  4.189
0.16219285714285714  5.48
1.0103214285714286  4.616
11.686378571428572  7.038
0.9590714285714287  5.202
16.66605  10.559
-2.714021428571429  4.495
-2.7441999999999998  3.697
-1.5892285714285714  4.558
0.2500357142857143  7.415
8.403507142857142  7.294
-0.02012857142857143  3.244
3.484928571428571  5.411
10.94365  13.302
7.958814285714285  6.311
4.123721428571429  6.602
-2.577942857142857  4.857
-2.9770642857142855  5.777
5.5844499999999995  5.6
5.239364285714285  8.164
-2.0201714285714285  4.41
-2.34075  4.654
0.3944285714285714  3.846
9.348514285714286  12.363
0.6088642857142857  4.874
3.2609357142857145  9.893
-1.4742642857142856  4.638
4.937178571428571  4.804
3.05285  5.406
2.479892857142857  3.119
-2.8918214285714288  3.366
-2.9386571428571426  4.757
-2.561257142857143  3.825
-2.8129  4.68
19.247485714285716  11.047
0.4079142857142857  4.706
-1.4418142857142857  4.769
8.370192857142857  8.424
2.848135714285714  10.116
1.1999785714285716  4.071
0.0453  5.477
4.4624500000000005  12.544
3.838392857142857  5.114
-2.6775142857142855  4.777
4.482307142857143  8.702
3.4429714285714286  8.154
4.506278571428571  5.907
4.988142857142857  6.21
2.2968714285714285  8.292
-1.4322214285714285  4.867
0.3068642857142857  5.124
-2.936792857142857  3.193
5.2973928571428575  7.733
8.641207142857143  6.895
4.43215  5.195
-3.0059642857142856  5.674
8.697542857142857  8.29
3.55395  5.732
3.43565  5.074
2.9346  5.002
2.1792357142857144  6.235
1.8128071428571428  7.364
4.812571428571428  4.462
4.3282  5.267
-2.9349857142857143  4.398
3.84135  5.082
2.1391214285714284  8.067
2.877378571428572  5.561
-1.6854785714285716  6.185
1.8961357142857143  9.546
1.3292857142857142  8.074
7.824735714285714  5.945
9.523299999999999  8.055
4.391578571428572  6.552
3.8810142857142855  6.685
-1.7651999999999999  7.359
-2.778235714285714  5.002
-2.6184000000000003  4.807
12.638521428571428  9.546
0.019371428571428574  2.252
-2.557935714285714  4.385
14.91462857142857  9.141
3.4481214285714286  5.698
1.000792857142857  5.845
8.935642857142858  9.693
-0.3197214285714286  4.408
10.6791  13.653
3.7276857142857143  5.511
3.3173785714285713  4.296
0.4427642857142857  6.967
12.076542857142856  10.912
5.427357142857143  6.674
-0.6514857142857142  3.124
3.9320714285714287  4.858
2.5304214285714286  6.202
5.8232357142857145  7.729
-0.5793  4.795
-2.3069  5.163
-1.829  6.501
-2.923364285714286  4.435
3.7419  9.234
-2.383857142857143  1.77
6.624978571428571  6.054
-1.9536000000000002  5.546
12.227357142857143  10.916
3.0951857142857144  5.573
-0.7223  6.356
2.6359357142857145  4.693
-2.1980999999999997  1.803
-2.8875714285714285  4.522
-2.836557142857143  3.554
1.6661214285714285  7.648
2.798307142857143  4.742
-0.21517142857142857  7.405
3.782285714285714  6.827
3.1199  4.71
2.052757142857143  4.369
3.84395  9.537
-1.8185428571428572  3.735
8.980892857142857  11.712
-0.6531  5.589
4.862928571428571  7.359
3.5298214285714287  5.098
1.4127857142857143  3.766
15.1246  7.113
6.898507142857143  7.792
3.198442857142857  5.198
-1.2368999999999999  4.939
-2.4873714285714286  7.464
12.448035714285714  8.263
1.1655071428571429  5.953
-1.140585714285714  5.504
8.304321428571429  6.002
7.807950000000001  7.304
5.289814285714286  6.438
0.6732214285714286  5.105
2.811128571428571  8.211
2.670542857142857  5.414
8.434285714285714  7.675
5.69815  6.012
2.1811714285714285  5.39
1.8881857142857144  2.938
10.723099999999999  13.8
-3.051285714285714  7.107
5.265707142857143  11.545
-2.7360714285714285  4.633
8.026935714285713  7.022
2.089  4.263
0.8708071428571428  4.878
7.1470714285714285  6.928
13.265235714285714  10.37
0.3570785714285714  4.916
0.47147857142857147  4.78
3.50585  7.267
1.0934071428571428  3.942
-0.5790857142857143  5.505
2.059192857142857  5.828
-2.8101285714285713  3.85
0.7896714285714286  5.088
-1.9415357142857144  11.82
2.255664285714286  4.587
-1.2098214285714286  5.539
-2.7414428571428573  4.708
4.7977  5.487
14.082328571428572  6.308
-0.3703285714285714  4.698
8.052442857142857  7.995
-2.9762500000000003  2.909
-0.9582071428571428  6.036
-3.013185714285714  4.883
-1.3602357142857142  5.191
5.233242857142857  8.09
-1.4315428571428572  4.451
1.5147785714285713  9.723
10.210021428571428  8.546
-1.1327785714285714  2.82
-1.5837142857142856  6.671
4.840271428571429  7.26
1.6826642857142857  5.185
4.0736  6.294
-1.4738499999999999  2.806
-2.7424999999999997  7.529
7.936592857142857  5.451
2.6009928571428573  4.87
1.4368928571428572  5.974
2.2710785714285717  5.715
-1.9305428571428571  3.084
3.642392857142857  7.314
1.617242857142857  5.311
3.0581214285714284  4.97
-1.5361  4.267
-2.774514285714286  4.661
6.104357142857143  4.112
-1.6069571428571428  6.783
3.186985714285714  10.755
-0.028057142857142857  5.945
5.139207142857143  7.238
5.6569714285714285  6.734
0.0047  7.086
-2.8010928571428573  6.548
7.1320571428571435  6.61
2.5653571428571427  4.5
-3.0079428571428575  4.532
-2.388814285714286  6.79
2.42955  4.947
-2.7458642857142856  3.668
1.4999357142857144  5.985
-0.44969285714285717  8.953
2.311464285714286  5.272
2.126535714285714  5.416
7.994042857142857  9.908
2.8263285714285713  8.011
2.9124  8.212
4.5866428571428575  4.44
5.56965  5.813
4.905414285714286  8.377
7.203221428571429  6.23
1.8895499999999998  6.838
0.22923571428571432  3.112
-0.2940785714285714  7.014
-1.6923285714285714  4.42
11.94365  9.154
15.34527142857143  15.074
1.2080142857142857  13.6
4.7843857142857145  6.508
2.8334357142857143  5.803
1.1304928571428572  7.058
0.2483857142857143  3.065
2.7342857142857144  5.598
-1.9501714285714287  4.588
11.024621428571427  12.144
-0.9984285714285714  10.213
-0.31275714285714284  2.472
0.8354428571428572  5.007
2.335007142857143  6.333
1.6211428571428572  4.999
-2.998357142857143  3.387
0.025914285714285716  7.145
8.80465  6.66
-2.764185714285714  2.662
0.4369142857142857  5.646
0.38543571428571427  6.029
2.484942857142857  3.745
4.714071428571429  6.255
0.3423428571428571  3.498
5.03435  6.816
-1.9990071428571428  3.943
6.210035714285714  9.033
3.233092857142857  7.66
10.653535714285713  7.302
-1.9901928571428573  4.598
2.631507142857143  5.335
6.658678571428571  9.216
5.656078571428571  11.506
3.8666357142857137  6.94
-2.2815142857142856  5.058
9.255242857142857  8.726
12.886871428571428  9.105
10.499214285714286  6.796
-3.073207142857143  6.167
-2.760814285714286  6.151
-1.8476142857142857  6.123
12.357214285714285  6.153
-2.3466214285714284  6.463
8.431228571428571  10.099
3.012842857142857  3.494
0.42478571428571427  5.761
-2.2760928571428574  9.985
2.035842857142857  6.034
-0.8032357142857143  4.457
-2.1710785714285716  6.451
9.401707142857143  6.354
8.01655  8.801
4.002642857142857  7.598
14.787492857142857  8.837
-1.202292857142857  5.729
-1.4199357142857143  5.258
-1.373492857142857  5.037
1.6469500000000001  6.342
-1.4957785714285714  5.147
5.27635  7.694
3.7895785714285717  6.587
0.7356642857142857  8.319
-1.535442857142857  4.941
8.257514285714285  8.118
1.0990857142857144  6.024
1.0489214285714286  4.355
-0.6079142857142857  3.79
-1.8076142857142858  4.79
2.2927142857142857  10.267
-2.8545142857142856  4.699
2.4072285714285715  5.112
2.422442857142857  6.141
-1.7416428571428573  13.43
7.8414  8.022
-2.479085714285714  4.776
3.718914285714286  6.737
1.3699857142857144  5.475
16.159485714285715  10.564
0.3423642857142857  5.447
-0.2672  5.543
-2.8034142857142856  4.572
-2.903  4.647
-2.707207142857143  4.544
6.494085714285714  7.441
7.508207142857142  9.432
6.267057142857143  8.761
-1.5331571428571429  4.495
2.6433214285714284  8.235
-2.8860071428571428  4.817
-3.0427071428571426  4.507
-2.1993  5.941
-1.706192857142857  3.913
2.5591714285714287  4.821
5.709  8.48
-2.9151  5.604
12.045714285714286  9.461
3.4990785714285715  10.824
-2.7315785714285714  4.356
-1.9839499999999999  5.696
3.8846428571428575  6.13
0.9000357142857143  4.876
1.3059857142857143  7.026
-0.5619642857142857  5.04
3.2244428571428574  11.195
7.765807142857143  10.101
-2.6471428571428572  6.695
-0.9873928571428573  4.69
-0.68745  6.303
-3.0353  5.029
7.171957142857143  5.361
-2.4095642857142856  7.523
-2.933192857142857  0.686
4.382128571428572  8.458
2.0534785714285717  4.627
-0.96165  7.045
2.012564285714286  5.086
4.970285714285715  6.725
0.5114214285714286  6.584
-1.1328214285714286  6.059
-2.9633857142857143  2.59
10.985978571428571  6.475
-0.12191428571428573  5.68
6.886692857142857  7.355
8.134392857142858  6.995
-2.9341500000000003  6.551
1.7942928571428571  4.532
9.0952  7.643
2.1505285714285716  4.795
9.205478571428571  12.999
11.100771428571429  9.461
-1.574442857142857  4.606
-2.477492857142857  7.786
4.642885714285715  3.415
1.1777285714285715  4.682
6.573278571428571  6.527
2.4360857142857144  7.329
0.08657142857142856  5.748
1.1634357142857144  8.055
1.7423428571428572  4.968
7.709164285714285  9.664
2.025857142857143  6.952
-2.4633642857142855  1.823
9.199585714285714  9.079
6.0964  15.697
-2.5550714285714284  2.617
4.630935714285714  5.177
2.996442857142857  5.037
-2.9068  4.579
0.3913785714285714  6.579
12.56792142857143  7.552
4.388964285714286  5.183
4.284507142857143  5.376
-2.4784285714285716  6.555
-2.7078285714285713  6.573
-1.21085  4.942
-2.732107142857143  6.286
-3.0210714285714286  1.367
1.2515214285714285  4.76
1.5936285714285714  5.498
1.0642642857142859  12.029
-0.9251499999999999  2.601
-2.199007142857143  4.732
7.905592857142857  5.398
8.808514285714287  14.381
-2.4811357142857142  7.906
-2.711157142857143  2.357
-2.4793928571428574  4.649
7.7234357142857135  10.462
7.147485714285715  12.195
10.6781  5.324
-0.42689285714285713  6.101
4.935328571428571  8.205
1.4612714285714286  6.756
-3.0812785714285718  4.51
3.6213214285714286  5.831
-2.3063285714285717  2.583
4.947621428571429  5.097
-0.16657142857142856  5.272
0.7886428571428571  5.446
-1.9299499999999998  5.044
-2.2597714285714283  4.577
10.391471428571428  4.821
-0.9950857142857144  4.338
4.496257142857143  7.143
2.4687428571428573  7.701
-0.5293571428571429  5.707
3.0567285714285717  11.598
1.0809642857142858  6.403
1.019292857142857  4.682
-1.703942857142857  5.693
-3.008114285714286  7.168
1.159157142857143  5.736
1.5375928571428572  7.396
-1.7190857142857143  6.114
-0.7971428571428572  13.511
5.886842857142857  9.091
-2.8382857142857145  7.977
2.6979285714285712  8.989
4.241835714285714  6.429
4.095921428571429  6.476
-2.254442857142857  4.542
4.697264285714286  8.866
1.8667785714285714  6.659
5.651835714285714  4.791
-2.717342857142857  2.65
4.417371428571428  6.137
6.105842857142857  7.316
-2.595592857142857  4.118
-3.114964285714286  4.525
-1.8073428571428571  2.072
2.7035857142857145  7.88
-2.6526642857142857  9.877
-0.4932142857142857  5.564
8.756542857142856  7.453
9.648642857142857  7.712
8.322585714285715  8.487
0.12432857142857141  4.066
4.026635714285715  7.597
7.291021428571429  6.384
-2.728957142857143  6.048
-3.094535714285714  2.935
1.8335142857142859  7.618
-2.910285714285714  7.071
-2.7033428571428573  3.723
-2.963414285714286  0.675
2.9267285714285713  6.392
1.3103  6.292
8.794578571428572  6.254
25.809350000000002  6.805
3.6399857142857144  5.97
-1.5021071428571429  6.22
-1.7552714285714286  2.972
10.413671428571428  11.735
-2.929792857142857  6.909
2.998414285714286  5.412
4.088778571428572  5.774
-1.938435714285714  4.59
4.038064285714285  6.078
0.2574  6.269
-3.0253285714285716  4.28
5.223585714285714  6.528
-1.9169857142857143  3.682
11.62802142857143  11.383
-0.059885714285714285  4.692
2.8517428571428574  7.49
10.85667857142857  7.887
-1.80425  5.16
0.77315  4.587
-2.6816714285714287  4.662
-2.960342857142857  4.98
7.0842285714285715  9.408
0.9336928571428572  4.493
-0.6581214285714285  5.525
-1.8311714285714285  5.951
8.873785714285713  7.433
13.681678571428572  5.976
2.049542857142857  6.239
0.6015714285714285  5.758
6.6096571428571425  8.626
1.5137714285714285  4.866
4.378671428571429  8.078
9.840314285714285  10.268
-1.888457142857143  3.241
1.0653214285714288  7.3
5.055692857142858  5.387
0.7942928571428571  11.449
-0.9911642857142857  6.022
-2.9644  3.89
4.869292857142857  4.217
3.9508714285714284  9.082
1.1926285714285714  5.041
1.9783  7.641
6.172921428571428  7.493
-2.0810357142857145  4.548
0.8371214285714286  7.397
4.212871428571429  8.891
-1.7332285714285713  4.685
-2.8333  4.503
1.1469  8.019
-0.018250000000000002  5.23
7.308657142857143  8.685
13.546964285714287  8.124
-3.0420714285714285  1.631
10.03015  7.395
0.3797642857142857  3.006
2.140807142857143  7.922
5.1295  10.254
-1.916157142857143  2.203
1.407107142857143  6.454
-1.691242857142857  6.43
-1.5877071428571428  4.904
3.1408714285714283  6.215
4.476228571428572  8.108
-2.1824142857142856  4.601
-2.964528571428571  3.159
-1.9524214285714285  7.83
3.0969214285714286  4.528
3.4303857142857144  7.662
-2.2371714285714286  5.568
1.2767357142857143  2.6
-0.07257142857142858  5.824
-2.1812714285714283  5.26
4.301342857142857  5.323
5.2818499999999995  6.236
1.4754857142857143  7.529
11.23037857142857  10.132
-2.6671214285714284  4.564
-2.0584785714285716  3.126
-1.3389857142857142  6.262
1.0445714285714287  6.47
-2.0041571428571427  5.114
-1.5549928571428573  7.707
-2.5946714285714285  4.511
-2.8674642857142856  5.243
-1.1725285714285714  4.399
3.8474428571428576  4.67
0.7627285714285714  3.546
-2.7857285714285713  4.557
-1.9237142857142857  4.711
-2.6269785714285714  4.471
8.325264285714287  7.975
8.732021428571429  12.723
-2.427085714285714  1.968
3.790821428571429  10.151
2.7278785714285716  3.309
3.4598642857142856  5.709
0.45450714285714283  7.758
-2.459392857142857  4.644
3.8278214285714283  5.054
7.076528571428572  9.576
-1.1258428571428571  2.812
-0.186  4.675
-3.01595  5.655
8.332264285714286  9.852
4.566364285714286  7.511
0.6656571428571428  6.207
11.47835  13.074
6.087514285714286  5.898
7.7269499999999995  11.841
1.2785  5.369
-2.0149071428571426  4.476
-1.5529642857142856  4.744
-0.5973714285714286  7.834
-0.38389285714285715  4.704
2.643292857142857  4.801
5.450021428571429  8.236
-2.5210500000000002  4.934
-1.4800499999999999  5.159
1.8997499999999998  8.324
4.716464285714285  5.034
2.9648785714285717  4.699
-0.25674285714285716  4.497
3.1201999999999996  5.776
-1.235507142857143  3.445
-1.0995714285714286  4.194
-2.707792857142857  6.083
-2.9592071428571427  3.347
-2.360314285714286  4.71
-1.9720857142857142  5.349
-2.9210714285714285  5.118
2.6760428571428574  6.783
-0.9115785714285713  6.45
0.7047214285714286  4.854
-1.5633785714285713  6.941
7.1368  7.512
0.7399714285714286  6.43
-0.43141428571428575  6.992
-2.8085571428571425  4.417
-1.175657142857143  7.517
5.241471428571429  10.661
2.7812714285714284  4.616
3.009242857142857  4.715
-2.6448428571428573  4.358
-2.1429714285714287  4.638
2.9376714285714285  4.971
1.6660714285714286  5.591
11.335735714285713  14.533
0.42179285714285714  4.71
-2.573042857142857  6.255
13.555171428571429  5.957
6.25735  8.496
-0.12077857142857142  4.633
2.1296  5.061
1.1549428571428573  5.633
2.629707142857143  8.998
7.443321428571429  9.188
-2.201035714285714  5.472
6.914657142857143  6.329
-1.4152071428571429  5.755
-0.7849571428571429  3.957
-2.916985714285714  4.792
2.7912785714285713  7.606
3.8082857142857143  7.246
-2.7676785714285717  5.209
0.0002785714285714286  5.344
0.5317071428571428  5.599
14.539657142857143  10.415
1.6383285714285716  4.879
-2.8796285714285714  3.811
11.020485714285714  6.682
1.782957142857143  4.847
8.474871428571428  10.045
0.4591071428571429  3.487
9.419057142857142  9.505
-1.7029214285714285  7.622
-2.7508714285714286  4.708
5.065071428571429  6.111
-1.878607142857143  4.924
0.48500000000000004  2.552
-0.8920928571428571  4.789
-2.3087285714285715  4.818
-1.6478357142857143  4.575
5.689792857142858  10.345
-1.2395500000000002  4.69
-1.1548  3.15
-2.791314285714286  4.499
2.4943285714285715  8.479
-2.48815  4.484
2.297471428571429  7.753
-1.2332642857142857  5.127
3.979657142857143  8.067
9.66002857142857  5.497
6.9233714285714285  7.004
16.008092857142856  9.001
-2.835242857142857  4.156
4.981978571428571  4.778
2.169942857142857  8.816
3.7603571428571434  5.584
-2.628221428571429  8.647
8.054607142857142  8.39
1.4945214285714286  4.497
0.17731428571428573  4.287
7.495814285714285  6.342
4.615578571428571  8.167
3.4199571428571427  4.148
-2.3273571428571427  6.074
-0.24918571428571432  12.72
6.676492857142857  12.017
-2.770835714285714  4.566
-2.914557142857143  5.587
-2.5726785714285714  4.5
4.708992857142857  6.774
-2.8748428571428573  4.798
-2.9753714285714286  4.82
-2.4331714285714288  3.313
-2.9965928571428573  4.519
5.033964285714286  7.899
8.937028571428572  7.988
7.057885714285715  13.792
5.908728571428571  5.397
-0.46059999999999995  9.417
-1.7994285714285714  4.679
1.9088142857142856  4.429
1.12135  5.253
5.605428571428571  6.236
-1.3009428571428572  5.98
-2.835292857142857  6.74
-2.6604857142857146  6.012
2.526742857142857  4.833
-0.48993571428571425  6.067
3.0029214285714283  5.252
-2.9943642857142856  4.337
-0.9571357142857142  6.264
4.472007142857143  7.051
5.621192857142857  9.814
10.338178571428571  5.556
3.111157142857143  8.719
2.3520642857142855  5.604
1.6887928571428572  4.731
0.6415000000000001  3.86
-2.2421  6.385
18.61372857142857  10.085
-2.9816142857142856  4.51
9.148571428571428  10.955
-0.7751714285714286  4.172
-2.9695214285714284  5.774
7.225792857142857  7.655
7.912778571428571  7.123
-2.6139928571428572  6.391
2.470607142857143  7.316
9.084235714285713  10.501
-0.45694999999999997  8.099
0.04227857142857142  6.452
3.65265  5.327
-1.0455285714285714  6.466
1.9370357142857142  3.519
6.821257142857143  6.876
-2.837592857142857  5.63
5.0462428571428575  7.218
-2.594114285714286  4.512
6.3526428571428575  6.46
2.6379642857142858  5.948
0.5029  5.096
5.742057142857143  6.623
12.8686  6.832
-2.9738357142857144  4.738
-1.8274857142857144  1.875
-0.31756428571428574  4.454
-2.4511714285714286  4.656
-2.52  6.186
-2.430685714285714  4.454
3.969242857142857  6.682
5.7888785714285715  10.519
6.036728571428572  12.194
-0.38692857142857146  6.531
7.351192857142856  7.906
-2.854492857142857  3.447
-1.9514928571428571  4.443
0.78265  4.798
7.296942857142857  5.267
-1.750857142857143  2.89
-2.6337857142857146  6.246
6.8473500000000005  7.999
-1.3727857142857143  4.785
2.467114285714286  4.926
-0.9405214285714286  13.478
-0.49515  2.473
-2.8294285714285716  4.579
-1.9515785714285714  4.176
-1.7419357142857144  5.952
6.141685714285714  6.928
-1.5141357142857144  5.318
-3.0971357142857143  5.974
-0.5099214285714285  3.571
4.234971428571428  5.322
2.6396714285714284  3.757
-2.9653214285714284  4.64
-2.3813285714285715  5.526
7.007528571428571  8.424
2.9354  2.882
-2.0380928571428574  6.294
0.6205499999999999  8.216
-1.5335285714285714  4.657
4.017271428571429  6.688
2.8593857142857146  5.515
5.920385714285715  7.304
-2.6485642857142855  5.054
2.997457142857143  6.766
3.8790714285714287  8.244
3.9567857142857146  7.197
-2.953692857142857  4.666
8.213128571428571  8.158
-1.47255  6.091
-2.1681142857142857  5.605
-2.2019214285714286  2.793
-2.3658  5.11
1.1214642857142856  5.156
-1.0529714285714284  5.321
8.348721428571428  6.428
2.2282285714285712  5.984
-1.4619714285714285  6.057
-0.9289357142857142  6.014
-1.8221857142857143  7.19
3.640835714285714  3.075
13.975657142857143  5.904
3.257835714285714  6.014
9.450364285714285  9.864
4.237735714285715  6.944
3.6640285714285716  7.426
2.5536999999999996  8.534
-2.8496571428571427  3.277
-2.3414785714285715  4.969
1.6684142857142856  6.692
0.05833571428571428  4.965
4.502571428571429  6.683
-2.488514285714286  3.591
0.29117857142857145  4.222
-2.056085714285714  5.568
-1.589157142857143  4.517
0.8568785714285714  7.422
0.6712357142857143  13.315
10.845357142857143  4.415
1.799707142857143  6.203
3.314364285714286  6.088
7.351035714285715  7.235
5.807442857142857  8.712
3.210842857142857  7.499
0.9887785714285714  3.02
3.271742857142857  7.141
0.4195  3.645
6.182942857142857  8.176
4.215685714285715  6.3
4.447564285714286  6.623
2.9909214285714283  5.783
-1.072792857142857  4.971
-2.7745357142857143  4.577
-3.0092357142857145  6.465
7.7796  7.101
8.828214285714287  7.729
-2.4026285714285716  5.489
-2.200014285714286  7.025
0.7303571428571428  11.451
5.0632785714285715  6.96
2.014042857142857  8.336
-1.2299714285714285  5.887
2.52765  9.068
7.790835714285715  6.417
5.818735714285714  11.116
10.270214285714285  9.245
-2.8599857142857146  5.205
-0.22981428571428572  4.594
13.105314285714286  7.069
1.6304571428571428  6.136
0.4825714285714286  4.36
4.961557142857143  11.205
11.478464285714285  7.087
9.177142857142856  11.67
-1.2905642857142858  4.965
4.7485  9.726
-1.9327285714285714  4.948
6.030892857142858  5.579
-2.3201714285714288  5.415
10.975714285714284  7.83
-1.3412142857142857  4.243
5.668914285714286  6.398
-0.18524285714285715  8.917
2.672428571428571  5.54
2.594492857142857  5.85
-2.8517  4.237
0.4673642857142857  5.482
-2.9185357142857145  4.437
-2.0968357142857146  7.036
2.9365642857142857  10.765
-2.964971428571429  3.294
10.794792857142857  6.035
4.008785714285715  5.337
0.16547857142857145  3.853
10.870764285714285  5.997
-1.0339642857142857  6.763
-1.5798714285714286  6.346
6.952185714285714  6.167
2.682014285714286  6.762
-3.1396714285714284  5.371
4.139378571428572  6.14
5.229028571428572  13.225
-2.557785714285714  4.517
-2.1742785714285713  4.991
7.868364285714285  6.705
6.132207142857143  5.079
1.5203714285714287  4.537
6.186800000000001  7.819
-0.8989214285714286  3.466
1.6808857142857143  9.557
8.825514285714284  7.651
6.065935714285715  9.199
2.7551642857142857  5.347
-2.857885714285714  4.652
-2.972085714285714  4.623
-1.9990785714285713  5.681
5.858149999999999  6.208
3.145621428571429  4.488
5.733149999999999  8.038
-0.18941428571428573  5.254
-2.82475  4.347
-2.146  4.573
8.911  9.871
2.536842857142857  6.414
-2.2689785714285713  1.735
-2.876057142857143  4.74
-2.0775928571428572  5.395
11.461699999999999  8.456
3.995014285714286  5.735
-0.984757142857143  5.955
-1.9339428571428572  6.406
-2.333357142857143  6.311
0.2546  5.037
-1.534842857142857  4.657
-0.17000714285714286  4.998
8.916778571428571  10.498
2.5872857142857146  5.183
7.063835714285714  5.635
10.313035714285714  10.017
-2.9874714285714283  4.308
1.6011  4.889
3.8580714285714284  5.163
6.938835714285714  5.981
5.034992857142857  9.383
2.9623214285714288  4.943
-0.2219  4.719
-0.7435214285714286  4.541
2.754692857142857  5.97
8.146914285714285  7.976
10.1891  6.94
-0.9120642857142857  6.116
3.3380785714285715  8.088
-0.0348  5.003
-1.7712642857142857  5.12
0.27387142857142854  5.2
3.3999642857142858  3.917
4.707185714285714  4.019
-2.4547785714285713  5.938
1.3755714285714287  13.145
-2.865992857142857  2.415
-0.8993785714285714  4.665
1.0025428571428572  6.821
10.263635714285716  9.347
2.3976214285714286  7.069
-1.0289071428571428  3.525
-2.6952499999999997  0.772
1.9897142857142858  5.986
-3.0126  6.678
4.181564285714286  6.842
10.191878571428571  9.86
-1.2965214285714286  5.198
3.9433000000000002  5.417
4.755564285714286  6.259
0.9482642857142858  7.487
-2.3972285714285717  7.388
-1.7348214285714285  3.354
0.13689285714285715  6.182
0.6272142857142857  5.682
3.861528571428572  10.327
-2.53125  3.263
5.06325  4.884
-0.006142857142857143  4.753
10.350935714285715  10.173
-2.4259785714285713  4.993
-1.6675499999999999  1.946
6.980157142857142  7.804
-2.856735714285714  5.086
-1.2531214285714287  6.836
4.6703214285714285  5.833
3.387985714285714  8.777
8.37262857142857  5.596
3.933492857142857  7.955
1.5142142857142857  3.328
-2.6540857142857144  1.39
0.2839785714285714  4.878
11.777992857142857  10.241
5.2004785714285715  8.776
-0.38634285714285715  7.224
2.9666928571428572  4.594
-2.117421428571429  6.488
-2.4799857142857142  5.951
13.21135  11.994
5.515207142857143  5.845
5.031942857142857  7.038
-1.6761428571428572  4.549
3.2862714285714283  5.489
3.3322857142857143  4.566
1.1052571428571427  6.763
9.074549999999999  6.057
-2.427435714285714  4.899
-1.9997999999999998  3.971
12.85062857142857  14.47
8.112278571428572  6.572
11.445592857142858  8.916
6.629064285714286  7.446
7.331314285714286  8.045
-2.913135714285714  4.382
-0.08292142857142858  6.452
6.075864285714285  9.397
9.766385714285715  7.132
-2.8135857142857144  4.628
-0.17127857142857142  4.577
-1.040542857142857  3.384
-0.9295142857142857  4.658
7.679657142857143  8.392
-0.7269714285714285  4.585
0.1458642857142857  6.387
-1.6756785714285714  5.574
-1.2544000000000002  4.148
-1.0640214285714285  6.495
6.667857142857143  10.465
0.8973214285714286  3.671
1.379  4.679
1.2782571428571428  14.025
-1.9541714285714287  6.44
1.4778357142857141  6.226
0.9567857142857142  5.094
-2.0139285714285715  1.62
-2.474614285714286  4.884
-0.13873571428571427  4.341
-2.8800714285714286  5.365
-3.0223142857142857  4.254
2.8428  7.516
-2.74865  5.634
-2.9434500000000003  5.005
4.080985714285714  8.026
-2.281107142857143  5.451
4.6328571428571435  15.497
8.544892857142857  5.137
-2.5954285714285716  4.543
-2.9997857142857143  4.133
11.489364285714286  5.654
7.784164285714285  5.842
-3.0264285714285712  4.523
-3.0125571428571427  4.664
9.724014285714286  13.359
-2.279742857142857  7.368
7.655564285714286  7.779
6.236107142857143  7.635
-0.6731142857142858  5.426
8.761028571428572  7.984
-2.5483714285714285  5.616
-3.0622142857142856  4.649
4.739764285714286  6.83
4.394728571428571  5.392
-3.0705857142857145  4.524
5.083950000000001  5.067
6.514907142857143  6.462
1.6608285714285713  11.172
1.7588071428571428  5.336
4.548814285714285  6.477
15.238285714285714  8.444
-2.3180714285714283  3.559
0.14765  5.845
-0.96965  5.901
-2.7770785714285715  4.572
4.34775  5.334
1.0199642857142857  6.646
-0.3687642857142857  3.146
-1.5863857142857143  4.018
0.48682142857142857  3.995
-1.3054142857142859  5.631
6.286321428571429  6.076
2.3343285714285713  6.858
0.766  8.045
-2.2020785714285713  6.464
2.29  12.535
-0.28425  3.59
5.8124714285714285  9.393
2.6618142857142857  10.482
-1.8955214285714286  2.417
-2.3991357142857144  3.816
2.766692857142857  5.157
5.293442857142857  5.983
5.132021428571428  7.978
-1.355657142857143  6.288
0.5928071428571429  3.873
-0.05959999999999999  5.162
-1.835107142857143  7.47
-2.9004285714285714  2.652
1.6799785714285715  6.255
-1.9986428571428572  13.17
12.20182142857143  12.419
0.9645214285714285  6.735
2.8284428571428575  7.683
1.1179714285714286  6.247
-0.035757142857142855  5.242
2.7597642857142857  6.789
-2.9274500000000003  4.584
6.166992857142858  6.352
5.348414285714286  8.796
3.3162214285714287  5.456
-0.7046357142857143  7.65
0.78195  5.603
-2.1449214285714286  6.07
-2.7681785714285714  4.71
1.4184357142857142  4.145
4.13595  6.185
8.947914285714287  6.675
2.164635714285714  3.965
-1.688907142857143  4.97
8.697700000000001  6.919
-3.0600642857142857  6.785
-2.6612999999999998  1.453
-2.3154142857142856  6.785
5.585014285714286  10.507
-2.4391857142857143  4.9
7.8849214285714275  8.348
4.012985714285715  6.056
-2.9480142857142857  1.861
9.4987  11.356
-3.016514285714286  4.7
6.677135714285714  5.573
4.966  8.514
1.6861642857142856  3.961
0.21307142857142855  6.665
7.3990857142857145  6.69
-2.598235714285714  7.637
0.9229714285714287  2.977
-0.49835714285714283  9.152
4.907364285714285  11.234
-1.6307785714285714  4.946
5.9807  5.933
11.81492857142857  8.901
11.477407142857142  7.666
10.6624  8.804
3.02755  6.698
7.118885714285715  5.425
1.7655357142857144  5.891
4.649207142857143  4.521
0.09602857142857144  7.6
1.1556428571428572  4.271
2.717692857142857  6.787
-1.8420357142857142  4.314
-2.6980857142857144  4.569
2.4406499999999998  10.201
4.009528571428571  8.657
-2.8062214285714284  4.617
0.46152857142857145  2.509
5.287064285714285  7.827
4.41455  5.576
12.026492857142857  9.477
-1.9136357142857143  4.977
0.7383285714285714  12.155
-1.3979428571428572  2.383
-1.0304428571428572  6.025
2.2678642857142854  7.118
7.943985714285714  8.322
4.3778999999999995  7.051
-0.5062142857142857  4.795
-1.6533571428571427  4.724
-1.9584428571428572  4.991
-2.1111999999999997  4.598
3.7645285714285714  5.024
-2.6405857142857143  5.765
-0.9806071428571428  7.782
-1.4188999999999998  4.584
10.041307142857143  10.693
4.150592857142857  7.138
-1.2114  4.432
16.886285714285712  8.88
-1.3415428571428571  3.332
-0.8637857142857144  6.026
-2.827607142857143  7.567
-2.9437357142857143  8.266
-2.271042857142857  4.211
0.24360714285714283  5.244
-1.2478857142857143  3.182
-3.1258500000000002  0.701
-1.4286071428571427  4.22
4.707064285714286  6.625
-0.18467857142857144  6.074
2.3682214285714287  4.809
-1.161592857142857  5.777
5.651357142857143  8.636
3.0558  6.147
5.350478571428572  7.423
3.9304500000000004  6.129
-0.5738  1.861
-1.4358  9.229
10.827321428571429  7.786
6.379242857142858  6.942
-2.0292999999999997  5.583
5.040864285714286  6.915
3.969421428571429  5.675
-2.3913785714285716  2.539
4.047078571428571  8.371
-1.6514071428571429  10.521
7.740221428571429  8.145
6.288271428571428  5.943
1.226707142857143  6.98
-2.6360357142857143  4.429
-0.3870285714285714  4.558
0.6275857142857143  5.839
-1.8086  3.315
-2.8773428571428568  4.225
-2.59415  5.033
-2.2276357142857144  4.691
11.375357142857142  7.182
4.641457142857143  8.889
2.7949357142857143  6.98
4.285514285714285  6.534
9.164457142857142  11.639
-2.171442857142857  4.696
3.416042857142857  6.534
-1.5955214285714285  5.367
4.353235714285714  8.313
-2.124707142857143  5.431
1.9926214285714285  4.918
-2.185107142857143  5.767
-0.19555  3.545
-0.4556857142857143  7.903
-0.050199999999999995  5.426
7.38055  6.635
3.8533928571428575  5.827
8.898857142857143  9.162
-2.9105285714285714  4.551
0.3723285714285714  5.786
-2.99755  7.713
-1.2769642857142858  5.45
4.059042857142857  4.758
-1.327257142857143  5.54
7.4659571428571425  6.303
9.41077142857143  6.705
3.0573285714285716  7.845
3.83685  6.415
1.7575714285714286  5.728
-1.64175  5.982
-2.1513785714285714  4.054
1.71695  6.995
2.1270714285714285  5.97
1.4319714285714287  5.029
1.6264357142857142  4.191
1.9946642857142856  5.965
-1.318992857142857  6.624
6.679507142857143  7.637
-1.2869142857142857  3.162
-1.2684642857142858  5.215
-1.011907142857143  4.834
6.169207142857142  12.53
8.851964285714287  7.176
4.34805  6.922
4.268992857142857  7.372
8.298357142857142  7.518
-2.9182214285714285  4.995
5.84285  6.039
-2.5517071428571425  4.462
6.436178571428572  7.582
-1.3233214285714285  4.878
-0.2508714285714286  5.387
-1.2910000000000001  5.639
0.6945642857142857  5.009
4.088814285714285  6.308
-0.8137357142857143  2.168
-2.578692857142857  5.204
-3.055942857142857  4.141
3.7413571428571424  12.119
-2.6331857142857142  2.489
0.8115357142857142  4.695
-2.487085714285714  2.038
-2.8792999999999997  4.758
5.971192857142857  7.438
11.537799999999999  7.667
15.068528571428573  13.239
-0.023278571428571426  6.078
1.836857142857143  10.359
0.5197928571428572  5.651
-2.73325  2.346
-1.053092857142857  2.264
4.845192857142857  7.402
2.0297642857142857  4.392
-2.9552071428571427  5.815
-1.0516214285714287  3.962
11.85892142857143  11.764
4.030557142857143  4.187
3.1978285714285715  9.811
7.8805  11.226
13.203928571428571  9.437
7.310764285714285  8.941
1.75535  4.33
7.298635714285714  8.007
2.2775285714285713  8.325
9.540507142857143  9.41
-0.41483571428571425  4.618
5.191264285714286  6.065
3.1184714285714286  8.257
17.596192857142857  10.398
4.4966  6.005
-0.15147142857142856  5.604
3.946214285714286  6.198
9.450842857142856  10.598
-2.6105071428571427  4.785
0.9183857142857144  6.433
-2.5595785714285717  7.407
2.4187714285714286  6.74
-2.723442857142857  4.613
-2.9709857142857143  5.115
-1.1462214285714285  3.09
-2.2722214285714286  4.923
-2.780907142857143  5.281
-1.492907142857143  4.476
-2.433592857142857  3.044
0.18487142857142858  6.278
2.849592857142857  10.556
7.332364285714285  6.914
0.10732857142857143  5.859
-1.3816785714285715  5.104
2.1211571428571427  4.76
1.8237285714285714  10.25
5.162814285714286  7.353
4.720685714285714  7.703
1.0508642857142858  7.798
-1.856942857142857  4.591
4.854764285714286  11.128
-2.825714285714286  1.475
3.833328571428572  5.961
6.189328571428571  10.561
1.9409214285714285  6.126
11.849471428571428  10.176
-0.47211428571428576  3.348
2.38145  4.61
5.502085714285714  5.691
3.1502142857142856  4.854
-1.6463928571428572  5.18
-0.9718285714285715  5.009
4.234807142857143  6.985
7.428607142857143  7.389
7.976921428571429  8.172
4.346721428571429  7.045
-1.521642857142857  4.35
3.4431785714285716  7.495
5.619771428571429  5.7
8.406685714285715  5.59
3.2219214285714286  6.338
-2.4080714285714286  2.893
7.540271428571428  6.46
-0.058814285714285715  3.41
2.9530642857142855  8.528
-2.0879285714285714  5.814
2.8258214285714285  3.213
2.334157142857143  7.828
8.2209  9.723
2.5998428571428573  13.636
6.808721428571428  7.129
-1.3095071428571428  4.289
0.35245000000000004  7.199
4.1838999999999995  8.494
-2.844478571428571  5.341
11.160914285714286  5.28
-0.1640285714285714  4.793
6.6516785714285716  5.861
13.475228571428572  9.777
-2.0534857142857144  4.019
1.897492857142857  7.16
6.267  6.7
4.714471428571429  10.589
0.04727857142857143  6.155
-0.7382071428571428  4.4
-2.1605785714285712  7.13
-3.144835714285714  5.343
-1.4736214285714284  5.132
-0.36245  3.958
5.523057142857143  13.1
5.01755  2.666
-2.125514285714286  6.445
0.3940142857142857  8.104
-2.2319285714285715  3.033
1.4408214285714287  4.588
-2.924835714285714  6.886
-2.8132928571428573  4.822
10.28222857142857  11.037
-2.735592857142857  5.687
0.7989214285714286  3.932
3.337271428571429  10.883
-0.20222142857142858  4.674
0.9569285714285715  4.217
-0.24020714285714284  5.139
-2.8735785714285713  2.933
5.7938  8.877
-1.7307428571428571  5.152
-2.5879  5.148
0.27755  5.07
-2.907285714285714  4.598
-2.2804285714285712  6.189
-2.8446785714285716  6.966
0.45462142857142857  5.113
-2.0352357142857143  4.442
7.817578571428571  8.505
-1.8222500000000001  5.665
3.4061285714285714  5.929
1.29085  5.263
-2.5171357142857143  5.343
-1.3963142857142858  7.551
5.744885714285714  8.595
2.0378142857142856  8.06
-2.754635714285714  6.054
-2.1088785714285714  4.461
9.617564285714286  7.293
5.095821428571428  9.107
4.838392857142857  5.166
5.141514285714286  6.464
-1.538592857142857  4.848
-1.9862  6.167
-2.8733142857142857  4.842
2.658664285714286  5.475
4.4091  4.044
-1.2950285714285714  7.656
0.10887857142857144  5.94
0.4824  7.651
3.1758714285714285  7.808
5.231892857142857  12.853
3.709257142857143  5.573
3.0917357142857145  7.722
0.3336071428571428  5.389
4.859707142857143  8.237
0.47446428571428567  11.622
-0.5785714285714286  5.786
13.011007142857142  13.617
-3.0349142857142857  5.029
-2.4461  7.151
4.3067  6.872
3.1278428571428574  4.403
-1.8088642857142858  2.339
0.7492214285714286  4.449
5.111064285714286  6.369
1.644607142857143  4.999
4.0894642857142856  9.331
-1.73725  4.642
-0.4954071428571429  6.502
2.635342857142857  3.617
-3.1963785714285713  5.655
-0.5649071428571428  5.195
-1.0416285714285713  4.291
-2.301557142857143  3.363
-1.1115714285714287  4.784
-1.9779642857142858  5.791
7.364435714285714  9.836
4.32005  7.075
8.605285714285714  8.255
-1.7590571428571429  4.87
-0.750307142857143  3.261
8.142207142857144  11.451
2.6528214285714284  6.979
-2.889214285714286  4.671
3.465257142857143  8.831
2.0914285714285716  10.217
-1.9010857142857143  4.665
1.368242857142857  9.186
0.9196500000000001  5.883
-1.7227  3.742
-1.9173785714285714  7.002
2.822157142857143  7.258
1.5302785714285714  4.976
2.5797642857142855  4.703
8.6573  9.31
5.4204357142857145  7.211
-0.20197142857142858  7.204
-0.7710571428571428  6.65
-0.7311642857142857  6.364
-1.5661214285714287  3.022
5.346214285714286  6.153
-1.3299857142857143  4.68
8.83077142857143  7.436
-1.06305  4.792
2.6220214285714287  9.272
0.24261428571428573  4.689
-1.3803142857142856  3.911
6.268364285714286  10.891
-2.55695  4.399
-2.4678357142857146  4.66
11.679557142857142  8.984
3.5108642857142858  9.186
6.4983571428571425  8.327
-1.927392857142857  3.167
-0.3139642857142857  2.281
5.994607142857143  8.062
4.1375142857142855  7.459
-1.9502214285714286  2.652
-0.10107142857142858  4.801
2.026828571428571  4.526
3.3052928571428573  10.219
4.133035714285715  8.307
3.3242785714285716  8.675
3.2464714285714282  10.349
3.992785714285714  4.85
4.269335714285714  5.48
-0.09268571428571429  6.044
16.23212142857143  10.198
2.7421214285714286  6.875
0.6685642857142857  5.642
-0.49025714285714284  3.238
4.880407142857142  6.63
6.132507142857143  4.303
0.6787071428571428  4.735
8.32305  8.575
1.383492857142857  13.012
-1.2092071428571427  3.002
-2.21515  5.275
2.6759  4.847
-1.5010428571428571  5.928
1.2147571428571429  8.24
-1.3929214285714284  4.4
0.6804428571428571  4.062
-1.7597642857142857  5.242
-2.4871214285714287  5.751
6.894292857142857  13.413
4.9165785714285715  9.836
2.637842857142857  7.695
4.398285714285715  6.624
-0.25787857142857146  5.099
-0.5427  4.877
3.115935714285714  7.358
1.1843357142857143  8.254
-2.4101714285714286  4.615
-0.4461357142857143  10.101
1.1226357142857144  5.563
9.527442857142859  9.275
2.8545357142857144  5.39
-2.5293642857142857  4.782
2.630392857142857  6.764
-1.7451142857142858  4.762
-3.1022285714285713  7.913
10.251828571428572  10.387
9.43895  5.803
5.042514285714286  7.208
7.57875  5.847
4.792392857142857  6.231
-2.453207142857143  4.7
-1.8147357142857141  5.929
-1.7710714285714284  6.549
-2.920457142857143  4.646
0.7787714285714286  4.968
0.2141785714285714  4.6
11.439235714285713  9.773
-0.34514285714285714  2.358
2.127492857142857  4.992
-2.2993285714285716  7.903
-0.6886071428571429  5.192
6.289935714285714  7.093
0.66615  5.012
1.8759642857142858  5.349
7.2336857142857145  9.303
1.4574357142857142  5.692
8.0163  8.209
-2.6828  5.089
-1.0400357142857142  6.167
-0.5578571428571428  4.629
-1.4351714285714285  4.745
2.6108285714285717  6.873
2.4512571428571426  6.087
-2.361414285714286  1.791
2.5722714285714283  8.363
5.607321428571429  7.328
-3.0457428571428573  3.954
1.6694928571428573  4.587
-1.0553357142857145  4.499
-0.4937857142857143  5.616
6.466271428571429  3.987
5.782207142857143  9.941
-1.4530071428571427  6.696
-1.8906285714285713  4.683
5.19735  7.135
9.297285714285714  7.777
8.23557142857143  7.3
3.911221428571429  6.465
-1.5559785714285714  4.571
17.493885714285714  7.969
0.5064142857142857  5.533
-0.5916428571428571  3.548
3.792564285714285  4.665
-2.8900642857142858  4.613
15.814435714285716  9.279
-1.5227785714285713  5.751
-0.6476857142857143  4.27
-1.576792857142857  3.686
1.308757142857143  4.869
10.318592857142857  8.088
-0.7830714285714285  4.466
6.403335714285714  7.854
4.088035714285715  7.98
2.07405  5.223
5.296978571428571  7.59
0.9637999999999999  5.623
-3.006757142857143  5.962
9.659328571428572  8.526
-0.6602142857142858  6.705
4.096542857142857  9.345
1.06325  5.586
11.868  9.931
-0.8157857142857142  6.8
-2.7365357142857145  13.75
2.2155785714285714  5.66
2.9800142857142857  4.451
-2.8736142857142855  4.473
-2.891907142857143  4.413
-1.1134428571428572  6.449
7.2646500000000005  4.381
2.8291  4.943
-2.3753499999999996  4.787
0.9161071428571428  2.995
-2.3887571428571426  4.804
-3.057464285714286  3.953
-1.3802285714285714  4.84
6.474907142857143  6.295
6.6501214285714285  8.778
-1.0152285714285714  2.504
4.0374357142857145  6.719
8.690042857142856  8.083
0.18812857142857142  9.32
0.12233571428571428  5.24
6.781828571428572  5.1
4.59  6.037
7.186078571428571  7.133
-2.846114285714286  5.694
-2.799435714285714  4.504
7.252742857142858  7.029
4.851864285714285  5.122
3.931835714285714  6.978
0.5731857142857143  6.152
3.050321428571429  8.722
1.9913357142857142  7.696
1.229542857142857  6.049
6.29595  6.536
6.962964285714286  4.446
7.860907142857143  7.836
0.8454857142857143  5.68
1.5310928571428573  6.149
-1.00075  5.872
-2.69725  4.56
0.02655  9.561
1.4416571428571427  6.086
-1.3071142857142857  4.872
-0.19550714285714285  4.711
2.016742857142857  5.868
-0.5418785714285714  2.493
-2.382071428571429  4.412
-2.3183714285714285  5.949
2.2775999999999996  5.13
-2.001514285714286  4.794
-0.9332785714285714  2.216
10.494478571428573  10.756
3.9756214285714284  4.21
4.233621428571428  3.711
5.0999  5.739
15.921485714285714  10.115
-2.1293928571428573  5.015
5.38705  7.45
-2.2434285714285713  4.588
10.477764285714285  8.099
7.265571428571429  5.279
4.961157142857143  6.236
12.523885714285715  13.742
2.0664571428571428  9.042
1.0095142857142856  4.353
-2.5910214285714286  11.722
2.9345  8.641
4.0026785714285715  5.99
-0.22941428571428574  9.614
0.21419285714285713  4.194
-0.15682142857142856  4.062
6.3305  9.898
3.9663214285714283  6.99
4.9126642857142855  5.116
10.998485714285714  7.967
-1.1574714285714285  4.526
1.1064785714285714  4.778
0.12914285714285714  4.627
11.050042857142857  8.344
-2.8772285714285717  4.452
5.851421428571428  7.428
-2.1394285714285712  4.284
6.025921428571428  6.834
3.4998142857142858  5.835
4.281835714285714  10.661
1.8535071428571428  5.135
1.2763571428571427  6.602
11.036478571428571  7.352
8.948128571428573  9.82
-1.3219857142857143  5.377
2.765342857142857  6.471
-2.5739785714285714  5.964
4.584957142857143  7.865
11.268435714285713  5.921
-2.351264285714286  4.62
-2.4071642857142854  5.539
-1.364557142857143  4.818
3.1001714285714286  8.362
12.361385714285715  6.896
-1.4620642857142856  7.327
1.0629428571428572  8.286
3.0246714285714287  6.779
-2.562742857142857  4.912
-2.518814285714286  7.469
-1.0156357142857142  5.474
-2.896507142857143  5.572
-1.7630785714285713  5.003
2.390435714285714  6.713
10.08  8.577
-2.2566357142857143  6.029
-2.2988571428571425  4.528
-1.791192857142857  6.355
2.6927857142857143  4.888
-2.213264285714286  5.751
9.394192857142857  8.498
4.1248  6.911
0.22970000000000002  4.784
-0.3306071428571428  5.987
9.585642857142858  13.688
1.6379857142857144  4.857
6.6135785714285715  6.312
2.6296214285714283  4.476
0.7888714285714286  5.546
0.7962357142857143  5.413
7.2423785714285716  7.109
-1.793942857142857  2.38
12.798807142857143  8.748
2.365857142857143  8.825
6.1141499999999995  12.314
-1.9697214285714288  4.505
3.2141428571428574  5.935
3.6477714285714287  5.194
0.07130714285714286  4.641
-1.9987142857142857  4.351
8.814971428571429  8.518
10.445064285714286  4.274
2.4666214285714285  5.597
-1.70255  5.142
1.84105  6.319
0.19424285714285713  2.904
8.9604  5.466
10.164092857142856  12.125
9.798914285714286  15.143
4.262714285714286  12.874
-1.9222000000000001  2.706
4.586228571428571  9.245
1.4693142857142858  8.528
-2.7746071428571426  7.883
6.768857142857143  6.653
5.072221428571429  11.58
-2.7997857142857145  4.551
-2.6464214285714287  6.104
0.7076071428571429  5.095
-1.4412285714285713  4.834
4.156064285714286  8.024
4.7138928571428576  11.169
-1.8929928571428571  5.358
1.7234785714285714  6.789
4.9448357142857144  7.248
6.031135714285715  12.529
4.130107142857143  8.319
1.169835714285714  4.923
5.023178571428572  5.927
0.6210214285714285  5.803
4.426814285714286  9.498
-1.4896357142857144  5.992
1.546207142857143  4.705
8.256328571428572  7.554
6.880092857142857  6.016
4.232707142857143  5.183
-1.764807142857143  3.617
3.8580499999999995  10.023
-1.9747571428571429  7.809
7.306478571428571  8.247
-2.352735714285714  4.779
8.280742857142858  13.905
-2.797557142857143  3.746
-2.0214142857142856  5.826
-1.5062428571428572  4.53
0.5665  5.48
0.19512142857142858  5.697
1.241007142857143  8.502
9.640128571428571  9.314
-1.4378071428571428  4.598
-2.4283428571428574  2.237
4.609671428571429  4.384
6.993128571428572  4.514
-2.796292857142857  4.693
2.7993928571428572  6.041
10.850257142857144  6.761
0.47557142857142853  5.129
-0.23807857142857144  4.509
-2.940385714285714  4.544
-0.8523499999999999  4.255
-0.28139285714285717  5.128
6.586371428571429  8.833
-2.841942857142857  4.051
7.166128571428572  8.525
3.591271428571429  6.09
6.187692857142857  9.533
3.9187357142857144  6.774
-1.4526428571428571  6.628
-2.3359857142857146  4.538
0.9447142857142856  8.205
5.292857142857143  7.665
4.019578571428571  7.847
2.6206857142857145  7.498
-2.6288714285714283  4.402
5.283564285714285  7.933
4.610978571428571  5.991
0.7493857142857143  4.666
1.5700142857142856  5.491
1.1734142857142857  4.678
0.47713571428571433  4.703
-2.0969285714285713  2.563
-2.0275785714285712  5.373
-2.678692857142857  4.503
-2.1970428571428573  9.829
1.0877357142857143  8.018
-2.34575  2.42
1.7285571428571427  6.716
-0.5021785714285715  1.863
9.660578571428571  10.7
1.7413571428571428  7.891
-2.752885714285714  4.693
-2.1665071428571427  4.92
2.3163428571428573  9.495
-1.9178000000000002  4.791
-0.7890928571428572  4.836
2.6076785714285715  7.895
-2.7815285714285714  2.594
5.13675  7.751
-2.9404357142857145  6.52
1.1325285714285716  8.479
5.631635714285714  5.782
-1.8133857142857142  5.381
-1.7646785714285715  5.131
-1.5805785714285714  3.114
0.8787071428571429  5.463
-1.39615  2.618
2.7379928571428573  5.399
-1.8605642857142857  4.255
1.4174571428571427  7.973
5.702085714285714  6.871
-0.5843571428571429  6.444
-2.8618714285714284  4.443
-0.2693  6.245
4.3784857142857145  6.781
-0.49792142857142857  6.75
-2.6158  2.175
11.423164285714286  7.842
-3.0175214285714285  4.217
1.2485714285714287  6.837
-2.2778571428571426  5.5
-1.2385357142857143  5.116
-0.7809357142857143  4.657
1.0350428571428572  5.41
1.054857142857143  5.404
5.724578571428571  5.191
1.697642857142857  5.176
-0.1818142857142857  4.833
-2.8021928571428574  5.313
-2.882964285714286  4.484
2.4728714285714286  6.326
-2.7672785714285713  3.712
1.08995  4.456
3.4716785714285714  4.819
1.4843  5.394
1.6970428571428573  8.122
5.772342857142857  9.425
0.08769285714285714  2.001
-1.9205285714285716  5.185
0.5956428571428571  9.64
-0.6358928571428571  5.804
-2.4602214285714283  4.646
2.2996857142857143  4.966
-2.3359714285714284  4.932
-2.996564285714286  4.925
-2.863642857142857  4.634
15.524207142857144  7.405
11.072207142857142  11.334
2.462007142857143  4.777
5.780342857142857  6.114
3.845621428571428  6.593
-2.9377785714285714  4.721
-2.9773785714285714  7.698
-0.7653071428571429  6.139
-1.8721642857142857  2.902
3.027007142857143  4.968
5.643235714285714  8.342
-1.5544785714285716  4.602
-0.6184071428571428  9.979
4.768178571428571  6.955
-1.4959142857142858  4.762
10.46665  7.952
-2.3973071428571426  5.213
-2.9229357142857144  4.535
4.547314285714286  5.847
-3.020507142857143  5.458
2.6878499999999996  3.981
8.051707142857143  12.924
-0.3777214285714286  7.511
3.805535714285714  4.947
8.390471428571429  4.879
6.301685714285714  9.012
-1.3936857142857144  4.665
-1.429542857142857  5.253
-2.46985  4.742
-0.5374357142857142  5.323
-0.7436  4.621
-2.0285214285714286  4.023
3.628635714285714  8.393
2.824092857142857  10.731
6.043064285714285  6.625
-1.2482785714285713  4.97
1.6801642857142858  6.165
3.7769999999999997  12.064
0.16719285714285714  2.813
-2.036985714285714  3.5
-2.1274  1.736
-2.25495  6.875
9.828785714285715  6.079
7.602664285714286  12.057
3.5195000000000003  6.121
1.2400857142857142  7.449
-2.7156499999999997  4.824
-2.5944357142857144  3.917
-0.44057857142857143  6.21
-1.0181  4.527
-1.4910642857142857  5.376
0.9458785714285715  3.231
2.725692857142857  6.204
10.007535714285714  9.587
-1.67065  3.147
-2.1615214285714286  5.53
3.5161642857142854  6.204
0.5904571428571429  9.2
2.907964285714286  8.171
-2.79235  4.123
3.4771785714285715  5.041
-1.17815  5.9
-2.9956642857142857  2.298
2.1011785714285716  7.06
-1.4635285714285715  4.432
-2.455742857142857  4.932
-1.650842857142857  5.656
3.5816214285714287  5.855
-0.3603857142857143  3.54
3.0828357142857143  5.084
-0.7964857142857142  6.24
4.6438999999999995  7.395
4.739557142857143  8.234
-1.43745  5.853
7.165128571428572  6.58
-1.9408428571428573  4.333
5.43105  4.786
4.239485714285714  12.882
-0.7638285714285715  7.838
5.656178571428572  9.55
3.8302571428571426  4.736
2.389892857142857  9.851
-2.937807142857143  4.648
8.123542857142857  7.032
1.4124142857142856  6.413
2.029042857142857  4.396
3.4581500000000003  6.565
9.204135714285714  5.16
-1.1820714285714287  4.304
2.2659785714285716  7.748
-1.7354285714285715  5.62
-2.8264  6.175
-2.4940785714285716  4.395
-1.0429428571428572  4.827
1.674707142857143  4.968
-0.7043714285714285  6.549
1.190107142857143  5.537
4.798271428571429  9.339
2.3181142857142856  8.692
4.088092857142857  5.801
6.0923428571428575  9.937
-2.7520714285714285  5.117
-1.138642857142857  5.605
3.999371428571429  8.074
-2.9249  3.851
4.456342857142857  6.757
2.4939  5.404
1.2996357142857144  4.422
-0.34075714285714287  5.94
0.9681785714285713  3.657
-1.3982785714285713  6.608
5.724007142857142  7.552
4.621542857142857  7.385
-2.476042857142857  5.124
7.04725  4.418
9.853264285714287  12.929
0.6643  4.427
0.15669999999999998  5.189
4.29765  5.826
9.175671428571428  9.105
-0.05218571428571429  8.795
5.531671428571428  7.608
1.3771  5.699
4.546942857142857  7.858
-1.3446142857142858  5.479
3.6860500000000003  6.392
-0.6171642857142857  5.075
1.0400571428571428  3.28
7.0622428571428575  7.461
2.7798499999999997  8.863
-2.1252357142857146  4.634
-2.8322857142857143  1.252
0.8734785714285714  6.723
1.8389142857142855  3.261
-2.791592857142857  4.587
4.574571428571429  7.178
4.4252  5.747
5.822028571428571  8.48
2.3812357142857143  5.854
0.8027928571428572  10.265
2.1148000000000002  12.782
-2.74255  3.114
3.8497214285714287  5.083
-1.0228857142857144  5.303
-2.2325500000000003  3.866
2.329342857142857  6.212
4.325664285714286  7.018
-2.0722285714285715  6.414
-2.9810785714285712  7.585
-2.7091714285714286  4.182
-0.5042857142857142  3.475
-2.2982  5.015
-0.9744928571428572  3.089
3.2305285714285716  9.459
-2.416592857142857  7.65
-0.8073  4.111
3.4615500000000003  5.728
3.376878571428571  5.68
-1.3209357142857143  6.311
-1.1742714285714286  3.883
12.440307142857144  9.179
-2.232642857142857  4.82
-2.444185714285714  4.587
-2.6346357142857144  5.24
-1.5946928571428571  3.391
-2.8420785714285715  1.286
1.1074785714285713  4.097
2.0181714285714283  4.806
-0.25912857142857143  5.079
0.020235714285714287  4.634
-3.0065285714285714  4.324
3.1160642857142857  6.244
-2.917592857142857  0.979
-2.3846214285714282  7.52
1.0167  5.07
4.338964285714286  11.064
3.3936428571428574  4.803
10.887085714285714  6.984
9.717485714285715  6.806
2.214442857142857  6.62
2.6816  6.245
-2.4606214285714287  4.457
7.892799999999999  9.342
5.533542857142858  6.557
-2.9422642857142853  4.644
2.5119785714285716  3.069
-1.5453857142857144  6.948
3.8754142857142857  7.501
8.815928571428572  6.257
-2.9785857142857144  3.839
9.496342857142858  6.258
-0.5272357142857143  4.929
6.641878571428572  6.141
-1.6247142857142858  1.897
-2.8442714285714286  4.756
7.925742857142858  9.036
-2.0245  4.852
-2.3354642857142855  5.376
-2.4678785714285714  4.818
4.761564285714286  6.403
-0.4215857142857143  5.2
-2.4221928571428575  3.798
-2.3009  2.38
-1.6691785714285714  5.944
-2.046142857142857  5.628
2.296064285714286  5.655
4.429749999999999  7.021
14.067714285714287  15.34
-2.0112  4.52
0.6998428571428571  5.62
1.0513714285714286  8.582
-2.991557142857143  4.68
5.854457142857143  6.298
0.030885714285714284  5.321
4.324371428571429  8.362
11.89985  8.637
-2.8680928571428574  5.299
5.199392857142857  5.113
5.275021428571429  5.886
1.4545714285714284  10.676
-2.9190428571428573  2.383
4.153814285714286  9.49
9.006957142857143  7.472
0.06330714285714285  4.874
6.277342857142857  9.509
4.24655  7.972
-3.0524428571428572  4.224
3.018242857142857  9.423
-2.044764285714286  4.2
-2.4001357142857143  3.954
2.4242785714285713  4.037
-0.5526  10.138
6.831657142857143  7.248
7.134335714285714  6.512
-1.0320857142857143  4.399
2.684007142857143  6.217
3.954371428571428  6.869
2.7498142857142858  5.015
-0.15907142857142856  6.958
-2.1955142857142858  4.2
2.7517071428571427  5.326
-2.2248071428571428  6.713
3.1823  11.01
4.973885714285714  9.841
0.060771428571428567  5.777
1.0732714285714287  7.073
-2.905592857142857  7.394
-1.175207142857143  4.055
4.231121428571428  5.499
-2.3049285714285714  5.152
8.205092857142857  10.002
-2.823492857142857  4.393
0.7447571428571429  5.729
-1.1230285714285713  6.881
4.1544  7.46
-2.2597285714285715  4.806
-2.7376142857142858  5.388
-0.5072928571428571  4.932
3.190992857142857  6.048
6.306464285714285  7.341
5.8547  6.298
1.254057142857143  5.214
1.8800642857142857  5.659
3.1875642857142856  4.674
-2.2109214285714285  8.387
-2.633842857142857  4.583
1.8138928571428572  5.764
-2.380814285714286  7.609
-0.2645214285714286  3.37
3.2801785714285714  7.448
5.563757142857143  8.719
-2.9004214285714287  4.431
3.2450785714285715  8.187
-2.395985714285714  4.099
6.389807142857142  6.072
5.1997857142857145  5.895
10.053321428571428  8.789
15.392514285714288  4.701
-2.793764285714286  6.451
-3.0435499999999998  4.49
1.507092857142857  5.545
-2.4773071428571427  5.59
0.12860714285714284  3.467
3.7959785714285714  11.245
-2.445257142857143  3.042
3.7434000000000003  7.979
-2.8672285714285715  4.659
-1.9942357142857141  4.147
3.5905214285714284  6.449
6.8463642857142855  10.332
8.130821428571428  5.421
1.7992357142857143  9.096
1.9939071428571429  7.259
4.454928571428572  7.678
-2.6663285714285716  5.387
3.6376357142857145  6.148
1.5029714285714286  4.967
-2.409592857142857  1.779
5.174492857142857  7.289
0.9416357142857144  5.242
-0.46426428571428574  4.539
5.644557142857143  7.086
-1.1761785714285713  6.143
2.77315  7.781
2.9396714285714283  5.258
-0.9666071428571428  5.026
-2.6384  4.608
2.2377142857142855  8.074
10.504142857142856  10.146
5.126714285714286  6.716
-0.4245642857142857  3.457
3.6167714285714285  9.358
1.1536857142857142  5.386
-2.8261285714285713  4.491
-0.31816428571428573  5.442
-1.8812  5.523
4.520099999999999  7.136
2.93525  7.58
5.05805  6.247
4.339714285714285  2.977
-3.143585714285714  4.973
7.571642857142857  8.175
-1.213957142857143  5.094
11.393157142857142  7.408
8.88182857142857  6.708
4.058371428571429  6.994
-1.13625  6.582
-1.6028285714285713  3.246
8.26345  9.912
-2.270407142857143  2.93
10.201514285714286  10.489
-2.6403142857142856  4.714
-2.202007142857143  4.611
1.0797785714285715  5.431
3.2306214285714283  3.76
-0.6244428571428571  5.686
5.3626571428571435  7.076
-1.083  6.234
7.431142857142857  11.771
5.083235714285714  7.064
-2.6252  5.059
4.721071428571429  9.919
-1.6100214285714285  5.828
6.227764285714286  10.046
8.538378571428572  7.05
6.918114285714285  9.018
-0.7152785714285714  5.175
-2.9762857142857144  4.382
-3.032964285714286  4.656
5.324778571428571  10.721
2.75225  6.993
-2.9899214285714284  5.646
-2.8816357142857143  4.665
4.992385714285714  5.742
1.3794428571428572  5.303
4.166842857142857  7.576
-1.6409285714285713  4.933
-2.8548857142857145  4.858
1.960107142857143  7.045
3.2458714285714287  5.512
0.012671428571428571  9.748
3.3033714285714284  6.087
-2.8196785714285713  6.498
-0.5647571428571428  12.58
20.03364285714286  10.266
-0.30395714285714287  4.806
-2.8408357142857144  4.79
0.4217714285714286  5.083
0.4865142857142857  6.159
3.4194785714285714  6.166
4.429978571428571  6.966
1.6333571428571427  6.738
7.4456999999999995  7.121
2.5826285714285713  9.513
4.989764285714286  9.604
16.17553571428571  8.285
2.505407142857143  4.699
5.172342857142858  5.916
-0.04266428571428571  7.043
0.11254285714285714  4.23
13.007964285714285  8.42
5.573957142857143  7.386
5.109428571428571  7.297
-1.421064285714286  4.974
3.83395  5.203
-2.5087  4.974
-2.949592857142857  5.225
-0.34114285714285714  4.723
-2.424171428571429  4.748
5.7988357142857145  6.667
-2.781392857142857  4.714
0.08839999999999999  7.5
7.047028571428571  5.409
2.0736642857142855  8.247
1.0093142857142858  5.694
4.555971428571429  13.724
2.6792000000000002  7.208
3.2925  5.204
14.81582142857143  8.231
7.458085714285715  7.987
1.2512  5.853
0.40831428571428574  11.649
6.1380357142857145  10.231
1.4575714285714285  8.08
4.150128571428572  5.444
-2.5354857142857146  4.961
8.091385714285716  9.254
9.731707142857143  13.263
6.615285714285714  11.727
-2.30715  5.531
8.441142857142857  7.548
2.4924285714285714  13.075
2.157514285714286  4.543
4.740421428571429  5.674
5.129414285714286  5.528
5.9028857142857145  7.383
-1.9866714285714286  4.494
1.5381214285714284  5.413
0.13934285714285713  4.85
-2.70355  5.254
-2.4551785714285717  5.689
-2.7966571428571427  4.643
-3.0101785714285714  3.811
3.5604500000000003  12.635
-1.1728999999999998  4.369
3.0036642857142857  6.238
0.1936857142857143  5.877
-2.00475  8.87
-2.539292857142857  4.631
1.4959071428571429  4.77
-0.9856357142857143  7.997
2.331414285714286  5.167
4.943992857142857  8.447
7.930864285714285  6.707
1.4832142857142858  4.318
-1.1801714285714284  1.948
-1.4096428571428572  4.348
-2.0629785714285713  4.659
10.972971428571428  8.024
6.5212642857142855  8.303
-2.737292857142857  3.915
9.407971428571429  15.571
-3.104014285714286  5.122
-2.8209642857142856  4.372
-1.0996285714285714  4.536
3.757635714285714  5.26
3.640542857142857  6.343
3.872614285714286  5.767
0.3311071428571428  7.255
-2.05195  5.47
4.765592857142857  7.812
3.5244  11.463
5.031635714285714  7.491
-1.7985285714285715  6.256
3.3066142857142857  5.16
-0.1452642857142857  4.192
-2.8452357142857143  4.549
-0.0887  6.219
-0.5510642857142857  4.457
8.634421428571429  4.775
-3.07445  4.296
-2.599821428571429  4.453
6.196242857142858  5.606
1.3817142857142857  4.931
0.6425357142857143  7.844
-2.157857142857143  4.267
-1.7682428571428572  2.737
7.649021428571429  8.321
-0.8271571428571429  4.894
2.936042857142857  5.888
5.471907142857143  5.026
-2.384535714285714  4.097
-3.057935714285714  4.096
-1.4379428571428572  6.297
-1.3354785714285715  4.336
1.6704857142857144  4.701
3.838921428571428  4.903
-0.9310642857142857  4.88
2.2472714285714286  10.329
-1.6946857142857144  6.372
-0.9928071428571428  5.663
5.76255  7.461
-2.597235714285714  2.448
5.449264285714286  6.346
-2.455214285714286  4.274
-1.9938857142857143  5.788
-1.6507071428571427  5.764
2.4038214285714288  6.858
6.151942857142857  8.095
0.4230642857142857  3.874
0.09010714285714286  6.182
10.419292857142857  12.178
1.7595714285714286  6.04
-1.6516071428571428  3.691
-2.7866642857142856  4.586
0.8817785714285714  4.485
1.0509714285714284  2.55
7.795285714285714  5.857
7.458657142857143  6.699
3.6506714285714286  9.393
-2.670607142857143  4.711
0.6792071428571429  5.271
-2.2514214285714287  4.381
-1.2829  5.28
-2.8877642857142853  5.091
2.5138000000000003  7.22
5.612342857142857  5.275
3.4493785714285714  7.552
6.363707142857143  7.911
-2.8024  3.557
-2.619785714285714  4.41
-2.5938357142857145  4.535
6.983514285714286  6.636
0.9407785714285715  8.683
11.3177  4.666
3.6232214285714286  6.961
-1.7999142857142858  2.536
5.914342857142858  6.842
-0.14457857142857142  4.462
-1.8599499999999998  4.49
-0.7288857142857142  5.814
-2.3116142857142856  5.713
1.832857142857143  8.646
-0.27154285714285714  5.454
-3.056314285714286  4.454
-2.3547571428571428  6.381
-2.9151928571428574  5.974
-2.1003142857142856  5.054
-2.6905571428571426  5.612
3.915  8.457
11.074828571428572  6.887
-2.292471428571429  0.893
-2.1798285714285712  4.835
-2.1688214285714285  2.952
0.9739285714285714  4.392
1.176  4.346
-2.2083  2.574
2.3550785714285714  6.265
-1.42985  3.186
0.39270714285714287  4.817
4.6588714285714286  5.101
-0.9046928571428571  3.257
-1.3266285714285715  1.998
-0.6098357142857143  3.057
2.896371428571429  6.858
17.345114285714285  10.877
6.978571428571429  6.235
-1.007642857142857  4.219
4.36755  6.718
9.828964285714287  7.153
4.749192857142857  9.312
-2.975635714285714  7.732
-0.8253428571428572  4.993
-2.2616071428571427  4.834
-2.59975  1.295
-2.700614285714286  4.538
5.000885714285714  5.424
-2.9609214285714285  4.531
3.655992857142857  9.107
-2.444185714285714  4.61
2.2756  6.224
0.8546214285714286  5.256
1.1486214285714285  4.806
-1.8488928571428573  4.43
5.630657142857143  7.608
0.015007142857142858  4.322
4.083235714285714  5.119
0.7230928571428572  6.586
-1.4669285714285714  4.741
4.476907142857144  6.648
1.0516928571428572  9.778
-2.350485714285714  4.519
4.108557142857142  10.309
4.494635714285715  7.863
-2.321357142857143  6.11
-2.707092857142857  4.296
3.05425  9.53
4.125707142857143  13.311
-1.2014500000000001  4.378
-2.3184  5.546
-1.776457142857143  4.445
5.840528571428571  8.01
-1.2171285714285713  5.36
3.9868571428571427  4.503
2.264657142857143  5.532
0.10748571428571428  5.742
2.0533357142857143  3.934
3.9808928571428575  6.337
12.709771428571429  9.878
-1.7039142857142857  5.212
4.8091357142857145  10.605
2.3729642857142856  7.246
-2.0235285714285713  3.739
-2.7810142857142854  4.614
5.623442857142858  5.531
-2.0484500000000003  5.543
3.1660285714285714  9.545
1.3146  3.727
3.3826142857142854  6.16
-1.0067071428571428  2.935
-2.2325357142857145  4.63
2.83005  8.973
-2.32925  4.8
0.6729214285714286  6.809
-2.0774500000000002  7.012
0.34272142857142857  8.028
4.686921428571428  10.102
-2.3821000000000003  6.714
-2.3548642857142856  2.605
-0.9119642857142857  6.222
-2.1631142857142858  3.904
5.265728571428571  6.686
7.136471428571428  5.996
-1.4508214285714287  7.035
8.488207142857142  8.3
-2.8725642857142857  6.178
1.2329428571428571  6.895
2.6008357142857146  5.916
7.5646571428571425  6.046
-2.4160357142857145  4.708
1.197257142857143  6.245
5.047721428571429  6.306
-1.9082785714285713  4.357
13.791707142857142  11.143
2.871657142857143  7.327
-2.1846  4.759
4.172007142857143  4.983
5.237721428571429  5.761
4.060714285714286  6.076
-2.8354  4.71
6.437735714285714  9.178
-2.2452357142857147  3.212
6.367528571428571  6.027
-2.8513  4.779
16.920571428571428  10.236
-0.2921642857142857  4.477
0.4745857142857142  5.724
0.5275928571428571  7.787
-2.861121428571429  5.763
2.161692857142857  6.644
-0.9360285714285715  2.22
-2.2493785714285717  4.99
-2.198342857142857  4.58
3.6539714285714284  5.214
-1.1819714285714287  2.906
-2.2390142857142856  4.683
7.207599999999999  6.356
3.65425  7.213
8.966957142857144  10.894
9.99177857142857  6.225
2.8311428571428574  7.721
-0.0533  6.836
-0.37620714285714285  5.672
-2.9849214285714285  4.478
-1.435757142857143  3.909
5.5201142857142855  4.404
-2.96335  2.907
3.7349642857142857  6.668
6.754607142857143  6.416
-0.6431285714285714  5.2
7.1004000000000005  12.948
-2.938764285714286  4.695
-2.9452928571428574  5.583
-0.8766285714285714  4.634
6.975171428571429  7.505
14.553407142857143  8.463
1.18585  7.892
1.5051285714285714  7.188
4.059964285714286  8.038
-3.024728571428571  5.728
5.244664285714286  5.9
-1.0627357142857141  2.778
3.3306285714285715  7.422
9.553157142857144  8.154
5.904457142857143  6.878
4.314985714285714  5.111
-1.7895142857142858  4.586
3.1023571428571426  7.323
1.1050499999999999  6.199
0.06056428571428571  4.438
-0.013721428571428572  4.878
5.099492857142857  8.136
-2.17605  5.575
8.9338  5.653
-2.2683214285714284  4.588
1.1897285714285715  5.294
-2.041092857142857  9.541
-0.1271  5.029
-1.1371785714285716  6.816
0.9063  5.143
9.41467142857143  6.661
-2.611264285714286  6.022
0.7801785714285714  6.841
2.911307142857143  5.831
4.63235  6.755
-0.8963214285714286  2.23
-2.577  5.351
2.6571357142857144  4.955
3.2495285714285718  7.515
8.879871428571429  5.204
-0.4508285714285714  5.841
5.69175  8.228
-1.1780857142857142  5.385
-0.7521714285714286  2.807
-1.5659  6.805
0.49247142857142856  5.498
-2.3369714285714287  6.242
-1.6457214285714286  7.176
4.04155  10.822
4.925457142857143  6.237
3.0192928571428572  5.207
7.215928571428572  8.5
-1.6873928571428571  4.72
8.011571428571427  5.433
4.451521428571429  6.375
-3.010657142857143  5.504
3.311042857142857  5.377
2.6381071428571428  6.468
7.987435714285714  10.662
-3.065528571428571  4.458
4.388285714285715  10.26
-2.770835714285714  4.781
9.640757142857142  12.55
6.262421428571429  7.431
-2.8334214285714285  7.677
4.931571428571428  7.519
4.449528571428571  7.474
0.06611428571428572  6.192
3.428842857142857  5.008
8.124421428571429  5.961
-3.0573714285714284  4.74
-2.3010285714285716  1.456
0.26139285714285715  3.372
0.8463999999999999  4.777
-1.0003214285714286  5.182
9.422621428571428  9.351
-2.648507142857143  5.126
2.2726785714285715  5.772
7.042178571428571  5.543
4.075214285714286  8.868
9.366885714285715  13.019
1.5074285714285713  5.347
0.3949285714285714  6.088
0.3290571428571428  7.995
2.1119285714285714  5.644
-1.9310214285714287  3.125
-2.313285714285714  4.581
-2.8514285714285714  4.367
6.35415  7.987
6.315857142857143  9.88
-0.5272214285714286  3.159
-2.3669214285714286  5.796
13.651928571428572  11.133
-0.6603785714285715  5.46
0.057985714285714286  4.481
2.368185714285714  10.661
8.345707142857142  7.749
-1.0173928571428572  4.723
3.7112285714285713  5.511
-0.19974285714285714  3.147
-1.3348071428571429  5.404
2.8599857142857146  5.203
5.154342857142857  7.946
4.322528571428571  6.442
6.928807142857143  12.398
12.751728571428572  7.549
-0.9134214285714286  4.504
-2.9561285714285717  4.762
4.678614285714286  7.674
3.8525  4.961
1.5119785714285714  9.783
6.7633  12.813
0.9827285714285714  4.255
1.7565214285714286  4.692
3.49845  5.387
2.0131571428571426  5.128
7.155421428571429  10.6
-3.114264285714286  5.026
10.767578571428572  12.211
-2.9634428571428573  4.628
2.9621714285714287  6.016
-2.3793142857142855  4.442
4.700728571428571  6.402
-0.6813714285714285  1.782
3.821564285714286  7.843
3.521457142857143  7.027
0.45984285714285716  8.9
3.1852642857142857  5.955
-1.9085214285714285  4.999
-2.061714285714286  4.408
14.147385714285715  9.654
-3.0489785714285715  4.574
3.387257142857143  6.31
2.6562571428571427  5.754
8.798428571428571  10.769
1.3067142857142857  11.196
-0.9229571428571428  7.381
4.0964285714285715  5.452
0.15962142857142858  4.866
-0.26145714285714283  4.869
2.1911642857142857  5.087
8.349707142857143  7.781
2.2506857142857144  7.635
4.19015  5.467
2.6702214285714287  5.116
1.3818857142857144  7.479
-2.670935714285714  4.728
-2.461057142857143  9.504
4.165578571428572  6.575
5.2997  5.83
-2.8228071428571426  4.751
5.110578571428571  6.097
-1.5450428571428572  4.969
8.801057142857141  7.714
-0.5947214285714285  4.174
-0.5576  5.622
-0.96225  6.11
3.5438285714285715  7.128
-2.501228571428572  4.499
4.873721428571429  4.379
4.873364285714286  5.79
0.6753785714285714  4.522
-1.9136785714285716  3.469
4.004564285714285  5.967
-0.7976642857142857  4.412
-1.8260285714285716  14.691
12.100871428571429  16.001
-2.7633857142857146  12.322
16.24947142857143  7.499
-0.037528571428571425  7.25
-2.7583142857142855  6.147
3.1393714285714287  4.958
-2.271742857142857  6.616
5.615385714285714  7.868
-1.261942857142857  6.688
4.110214285714285  5.647
-0.8525357142857143  4.038
0.8969857142857143  5.646
2.7214  4.869
3.873064285714286  6.33
-3.023157142857143  4.472
6.982735714285714  8.519
3.5305999999999997  8.312
-2.721114285714286  5.464
-2.5242  6.95
7.736071428571428  6.959
-0.3594785714285714  6.616
3.299292857142857  8.674
1.4623357142857143  7.459
3.7583357142857143  5.17
-0.88785  4.9
-2.8760214285714283  4.81
-0.07881428571428573  5.583
13.080657142857142  9.072
2.1496642857142856  4.58
-1.41695  4.809
9.008457142857143  14.886
0.19730714285714288  6.1
3.4782928571428573  6.057
-2.2493142857142856  2.837
-2.608014285714286  4.342
4.381907142857143  7.028
-2.2158714285714285  4.583
9.083714285714287  8.065
-2.5891357142857143  4.992
0.9176642857142858  5.874
9.0924  5.65
-2.9943285714285715  4.423
2.224492857142857  5.981
5.428278571428571  7.095
8.323342857142856  9.294
7.1978285714285715  9.729
0.8288071428571429  7.923
-2.252407142857143  4.534
3.75175  5.433
-1.7864714285714285  4.876
1.5522928571428571  4.471
-1.701992857142857  7.289
2.282914285714286  5.453
-0.9272785714285714  2.115
0.6971285714285714  4.849
16.171985714285714  6.622
-0.42219285714285715  8.893
-1.4985357142857143  7.195
9.472578571428572  10.372
-1.9229285714285713  2.661
-2.8081642857142857  4.543
1.8220214285714285  7.428
0.6933  5.837
7.6958  6.534
-0.30304285714285717  7.876
7.9664214285714285  8.03
-0.26757857142857144  6.919
11.225235714285713  8.105
-2.7000214285714286  5.091
1.6266357142857144  7.755
14.167378571428571  14.037
-0.5267999999999999  4.528
2.2635428571428573  9.321
6.93465  7.42
-0.03810714285714286  5.43
1.7681  2.387
6.154985714285714  10.591
4.544314285714285  6.107
-2.7477428571428573  5.108
-1.00885  6.164
8.200007142857142  6.014
0.9529571428571427  6.731
2.7073571428571426  5.993
14.524185714285714  10.787
12.009914285714284  10.967
-2.8326214285714286  4.897
-0.6935  4.424
1.211957142857143  6.744
7.682635714285714  14.215
11.87202142857143  11.931
4.454721428571428  8.004
0.11150714285714286  5.777
-1.5827857142857142  6.79
5.069035714285714  7.023
-2.015057142857143  2.882
1.6224285714285713  6.735
7.560771428571429  7.02
0.1375  5.955
-1.9560285714285714  3.405
6.301642857142857  10.2
0.6567857142857143  4.998
2.966007142857143  8.813
7.164735714285714  5.586
0.2777428571428571  8.942
-2.829564285714286  6.098
4.823478571428572  7.07
-2.468657142857143  7.387
2.920914285714286  5.947
-1.8755857142857142  4.374
7.777085714285714  6.303
-2.4047214285714285  1.71
-1.8419857142857141  5.759
7.257871428571429  10.49
1.9057857142857142  5.965
-1.0802500000000002  4.825
-0.4231642857142857  5.005
-0.5201071428571429  4.423
4.3124  11.016
0.21432142857142855  5.322
-1.3996857142857142  4.421
2.5136  8.629
7.076007142857143  5.938
1.944107142857143  5.302
3.7785928571428573  10.943
5.187557142857143  8.896
-0.20138571428571428  3.523
7.636978571428571  6.816
10.581614285714286  8.091
6.137421428571429  9.605
-0.30755  3.523
1.69685  7.502
-1.9489857142857143  2.984
2.881557142857143  4.744
-0.8645571428571428  6.836
-2.179742857142857  4.392
3.724057142857143  5.415
-2.575957142857143  6.142
-2.4293285714285715  3.992
-2.53585  6.359
-1.6271214285714286  5.236
-2.1806285714285716  4.391
7.3407857142857145  3.916
-2.78655  5.7
2.9937642857142857  6.692
4.855092857142857  6.943
4.142678571428571  6.826
3.055507142857143  5.632
7.47427857142857  4.606
3.764857142857143  8.217
-2.744464285714286  5.487
3.4629714285714286  8.775
-0.07320714285714286  6.996
-0.12472857142857142  5.412
-1.9265214285714287  4.121
-1.9632857142857143  4.284
-1.5335357142857142  4.958
2.3986428571428573  4.424
-2.658914285714286  2.41
0.35925  4.794
8.967585714285715  10.059
0.9373  3.864
-1.8261928571428572  4.061
-2.86975  4.728
-2.217507142857143  4.539
-2.699742857142857  6.324
2.126114285714286  6.716
-0.5618428571428572  5.088
-0.5523142857142856  5.445
4.472907142857143  6.904
4.109078571428571  6.467
6.102250000000001  6.665
-2.1411571428571428  4.484
6.0495214285714285  6.649
1.5469428571428572  2.005
-2.9044857142857143  4.349
-2.850407142857143  4.55
2.6383  5.163
-1.8648357142857144  4.554
7.9826428571428565  7.879
0.9207  5.084
-0.9778214285714286  7.56
-1.410192857142857  5.544
5.321721428571429  5.826
-2.3529142857142857  4.411
6.143257142857143  7.275
13.119235714285715  12.638
7.146807142857143  4.976
20.84369285714286  9.443
-1.09995  4.776
-1.597392857142857  2.399
-1.5406642857142858  4.871
7.3652  7.833
3.372035714285714  8.014
3.693321428571429  5.74
7.120971428571429  6.09
0.9291  4.795
8.886107142857144  5.313
-1.5632357142857143  6.203
-2.6222714285714286  8.118
6.589914285714285  7.739
10.798164285714286  9.099
-1.5716  5.129
1.2762571428571428  6.339
1.7922285714285715  6.72
-1.285607142857143  5.627
3.9695714285714288  7.433
8.854042857142858  9.043
1.0325642857142856  6.005
3.000164285714286  6.478
-2.115414285714286  4.578
5.911942857142857  7.403
-2.7834499999999998  4.5
-2.4763642857142854  4.511
-2.9171785714285714  4.329
-2.395692857142857  1.746
-2.1979214285714286  2.859
8.45755  8.672
0.2134285714285714  6.71
-2.826035714285714  4.745
2.586442857142857  8.887
4.367592857142857  5.913
6.447178571428571  7.724
6.849564285714285  5.442
1.0689714285714287  4.886
8.491592857142857  8.195
4.227114285714286  5.136
-0.27675714285714287  8.15
2.8739285714285714  3.407
0.8205285714285714  5.013
6.1409142857142855  5.353
9.963807142857142  9.889
-1.7941928571428571  4.024
-1.0729714285714287  5.031
-1.6955285714285715  6.437
0.33005  6.54
-2.628364285714286  4.796
3.5358285714285715  9.756
-2.4659071428571426  3.154
7.797228571428572  6.593
5.232657142857143  6.748
4.658485714285714  7.021
6.560957142857143  8.15
2.8045571428571425  6.928
2.4669499999999998  5.375
5.328014285714286  5.824
3.550257142857143  9.418
-2.3544428571428573  4.13
3.0008785714285713  4.318
6.788157142857143  8.447
6.675114285714286  7.259
6.362057142857143  11.757
10.323157142857143  10.649
1.677  5.597
9.431485714285714  8.233
1.64415  6.688
4.417885714285714  6.214
2.59985  6.94
2.7564928571428573  5.103
-1.4557  6.426
6.885278571428572  5.151
3.9009642857142857  5.849
3.306978571428571  5.268
-1.4759428571428572  5.49
5.1128857142857145  7.941
4.972407142857143  5.839
-0.6760999999999999  4.375
4.3991928571428565  7.092
5.338792857142858  4.749
-2.1992642857142854  7.589
0.2065  5.01
-1.1664357142857142  2.086
7.7031  7.679
2.6177214285714285  5.586
8.805885714285715  6.967
-2.1747857142857145  5.946
4.22445  6.542
-2.906978571428571  6.018
-2.8268785714285714  5.439
2.701357142857143  4.764
-1.5530857142857142  4.153
0.93445  4.824
3.5096214285714282  8.655
6.898885714285715  4.377
4.310035714285714  7.886
-1.8135785714285715  2.753
3.6763785714285713  6.951
5.509992857142858  15.663
4.429921428571428  6.429
1.8228857142857144  5.155
-1.8136357142857142  4.437
-1.0443928571428571  4.734
-0.10767857142857143  4.722
3.605492857142857  5.202
3.3617285714285714  6.96
7.580392857142858  6.131
2.349607142857143  6.716
3.310878571428572  7.368
-0.6147928571428571  3.929
7.347557142857142  4.696
-1.4788071428571428  5.266
2.3316714285714286  4.876
4.316364285714286  9.624
5.123714285714286  4.292
10.329085714285714  6.359
-1.9649500000000002  12.713
-2.3476  5.081
7.38015  10.106
2.7116285714285713  4.537
-2.4555285714285713  4.407
7.88055  7.733
-1.6467285714285715  4.735
5.444878571428571  6.789
-0.4352142857142857  9.413
8.304607142857142  8.385
-0.1648642857142857  2.032
-2.4435571428571428  7.235
-2.8708428571428573  5.149
3.9747  11.258
3.2950071428571426  5.583
9.60965  14.628
1.3926785714285714  5.941
2.3053999999999997  4.87
3.078078571428571  3.673
-2.0622357142857144  5.518
0.21846428571428572  6.06
5.796507142857142  7.0
-2.773028571428571  4.626
-2.3114  4.884
1.4193785714285714  8.347
-2.0434142857142854  4.732
-2.9797000000000002  5.23
2.6591285714285715  8.169
5.241821428571429  9.216
-3.013192857142857  5.178
8.533907142857144  9.221
-1.6703714285714286  6.228
-2.2492785714285715  4.499
6.58795  5.859
2.058207142857143  7.925
11.109985714285713  8.697
-1.59025  1.792
-3.023885714285714  4.475
-3.050907142857143  4.221
-2.4900142857142855  6.083
2.6787785714285715  10.753
-2.4261214285714283  6.846
0.10604285714285715  6.278
-1.696842857142857  6.401
-2.8364285714285717  4.411
4.597407142857143  7.553
8.705378571428572  10.302
-2.201571428571429  4.399
10.408714285714286  8.262
9.892178571428571  8.655
5.131235714285714  9.613
0.6910214285714286  7.356
3.9013428571428572  5.371
-1.233507142857143  5.592
3.9110857142857145  5.574
5.1515642857142865  13.261
5.121535714285714  5.112
-2.374214285714286  4.793
-0.9888857142857143  1.941
-1.2587428571428572  4.224
1.8034857142857144  7.474
-2.697085714285714  4.855
-2.3595357142857143  7.333
-0.8907642857142857  4.786
-2.7830857142857144  3.367
-2.0169785714285715  5.615
0.9507499999999999  6.135
4.481707142857142  5.683
3.0994285714285716  7.726
2.390257142857143  8.02
-2.6395  4.661
-2.0163857142857142  5.273
0.3322214285714286  6.722
1.953142857142857  5.915
-2.935985714285714  2.364
3.237192857142857  6.725
-1.9852428571428573  4.672
1.6175428571428572  5.022
15.482564285714288  7.995
4.665342857142857  6.544
5.789757142857143  6.294
-2.6894285714285715  5.001
-2.1134714285714287  4.311
2.197692857142857  5.999
5.386028571428572  6.34
1.971  6.755
5.312742857142857  7.348
-0.023414285714285714  4.211
3.8956142857142857  5.686
-1.618442857142857  4.702
-3.0087214285714285  4.477
3.123042857142857  3.969
0.6304  6.474
-2.883457142857143  4.64
8.922535714285715  11.016
-0.7285642857142857  6.08
2.85955  4.934
5.737514285714285  9.57
4.720814285714286  5.403
-2.7986714285714287  2.522
-2.9794285714285715  7.215
-1.5783357142857144  6.508
-1.2910642857142858  5.31
-2.232078571428571  6.654
2.2597714285714283  9.125
-2.340792857142857  3.929
3.9407714285714284  6.762
-1.2739928571428571  5.061
2.310785714285714  7.214
4.407507142857143  8.165
3.3723214285714285  6.571
7.363992857142858  11.61
-0.7686428571428572  7.499
2.874028571428571  7.383
-2.1334  4.208
0.9113071428571429  5.078
-1.9506142857142859  4.659
2.6124  5.267
12.430035714285713  6.754
-0.07426428571428571  6.56
9.240978571428572  6.266
6.322628571428571  6.415
0.4561642857142857  4.05
3.691857142857143  7.586
9.630592857142856  8.526
-1.7162071428571428  6.899
4.78395  5.176
-2.2451642857142855  6.301
6.245392857142857  10.107
8.442871428571427  9.226
6.403257142857143  6.518
-0.26657142857142857  4.656
-3.0075285714285713  5.942
4.033292857142857  4.485
1.5349785714285713  5.637
-1.9408285714285716  3.893
-0.7547857142857143  4.716
-1.9784214285714286  4.437
-2.9879  5.12
-2.9103  4.855
1.1186857142857143  5.152
11.346171428571429  11.349
13.131450000000001  6.63
-1.195142857142857  3.341
-3.0359357142857144  5.73
6.059507142857143  9.159
-0.2355285714285714  5.063
0.8763428571428572  8.365
-0.09468571428571429  6.3
1.0322857142857143  12.177
5.136164285714286  8.669
-2.2657  4.728
14.725992857142858  7.821
2.717435714285714  5.76
-0.45735  5.506
6.039114285714286  7.464
3.4376571428571427  7.321
2.8811  5.979
-2.7172642857142857  5.5
3.5394142857142854  8.869
4.198378571428572  6.9
2.760357142857143  8.923
0.27562857142857144  5.66
2.7618642857142857  8.878
2.1568785714285714  5.053
5.4352285714285715  7.928
2.3170214285714286  5.042
5.157042857142857  7.799
0.2997142857142857  2.993
-1.3695642857142858  3.402
2.049657142857143  6.07
1.5818714285714286  5.979
-2.9072285714285715  4.943
1.174192857142857  6.344
0.8827071428571428  5.767
4.091664285714286  5.635
2.0104571428571427  8.744
-2.583714285714286  5.549
-1.2030071428571427  6.41
-2.3487785714285714  4.714
1.2696357142857142  13.596
-1.2327428571428571  4.463
-2.3146285714285715  5.122
3.3291214285714283  7.598
-2.4747785714285713  4.814
-2.541057142857143  2.679
-2.51155  4.288
7.250792857142857  11.272
-0.23818571428571425  6.254
-2.5557214285714287  4.219
3.6120357142857142  7.472
-2.833228571428571  4.689
3.09965  5.947
0.40722142857142857  6.349
-2.3591214285714286  4.488
-1.0190857142857144  4.965
17.185421428571427  10.65
-2.565021428571429  5.02
-0.9036285714285714  4.954
0.2870285714285714  7.847
1.9314500000000001  7.564
9.574978571428572  7.583
-0.6989642857142857  5.697
-1.51555  1.195
-1.0198928571428572  3.815
10.19785  12.326
9.19207142857143  11.373
2.464914285714286  3.704
0.04297857142857143  5.472
-1.3511714285714285  4.03
-2.539621428571429  5.142
4.385035714285714  7.397
-1.9881285714285717  4.703
-2.383664285714286  6.585
-2.0716  5.752
12.89182857142857  6.166
-1.5236928571428572  2.196
4.65195  5.745
5.504042857142857  8.634
-2.664907142857143  4.64
4.298492857142857  6.511
-2.8146142857142857  3.043
-0.9658142857142857  3.861
-2.976892857142857  3.999
-2.572392857142857  3.065
2.5548499999999996  5.884
1.0524928571428571  5.441
4.644607142857143  8.354
4.756485714285715  6.19
-2.763992857142857  4.392
7.492399999999999  8.036
-2.7161785714285713  4.625
0.26524285714285717  5.299
7.081821428571429  7.24
-2.5670571428571427  4.756
-2.697535714285714  4.824
3.084  9.402
1.9286642857142855  8.932
0.6796214285714286  9.694
3.503885714285714  8.715
-2.5222357142857144  4.617
2.7436285714285713  14.749
0.8691142857142857  7.102
8.665657142857143  5.423
4.885228571428572  7.639
10.574407142857142  8.708
-0.9528142857142857  3.696
1.745757142857143  4.499
17.35952142857143  9.061
7.250885714285714  11.056
11.810885714285714  9.914
-1.5308000000000002  6.412
8.935114285714285  8.735
5.729457142857143  6.287
-1.6461357142857143  4.435
6.74615  6.377
3.4564214285714288  4.835
1.7521428571428572  3.618
-0.007378571428571428  5.825
3.6838428571428574  9.16
7.515492857142858  7.255
1.0092428571428573  4.973
-0.9025857142857142  6.965
-2.7578142857142858  6.153
4.198064285714286  9.982
-0.07713571428571428  5.427
-0.6614  4.376
1.0884642857142857  5.068
-1.515542857142857  8.22
4.8021071428571425  7.59
-2.6220214285714287  3.415
9.2642  6.983
9.242671428571429  8.529
4.730314285714286  8.998
5.347357142857143  9.033
-0.37265714285714285  5.212
4.9249  7.352
-2.351892857142857  7.098
3.0087  8.554
0.6969428571428572  7.243
4.81995  7.941
-2.5901285714285716  4.519
-2.105085714285714  4.58
-2.340157142857143  4.404
2.0703714285714283  9.805
-2.5567214285714286  4.544
7.639392857142858  14.42
-2.4955857142857143  5.073
3.295935714285714  5.982
5.092157142857143  7.843
-0.9119285714285714  4.61
0.09857142857142857  5.074
1.4297357142857143  7.858
0.7982357142857143  7.069
4.009435714285715  6.478
8.121085714285714  6.662
4.260914285714286  8.77
5.617707142857143  8.603
2.0876642857142858  4.745
-1.4965214285714286  2.674
-2.3656928571428573  5.815
7.363178571428572  8.46
-1.2678785714285714  4.574
7.805571428571429  4.801
8.085799999999999  12.31
0.15587142857142858  8.881
1.903  6.261
-0.43375714285714284  5.716
5.684842857142858  9.0
-2.1273142857142857  4.255
-2.904142857142857  4.674
0.7950357142857143  6.723
-2.320885714285714  6.075
-0.1765857142857143  6.805
-2.710407142857143  3.493
8.299742857142856  8.008
-2.3772785714285716  6.09
1.7191  9.616
-0.10755714285714285  4.476
2.0342214285714286  5.566
-1.3779285714285714  0.921
-0.6220142857142856  4.704
11.767778571428572  13.168
12.339264285714286  9.628
9.389392857142857  6.853
-3.0306285714285717  4.273
-0.7972357142857143  4.676
-2.323721428571429  4.749
2.2161714285714287  4.972
-1.8846  4.55
-0.23551428571428573  1.516
5.593407142857143  9.807
7.161528571428572  6.585
-0.6200714285714286  5.853
-0.3626142857142857  7.137
-2.6730714285714288  4.513
5.397971428571428  6.691
-0.07488571428571429  4.889
-2.610392857142857  4.569
6.210192857142857  6.161
1.4188571428571428  5.588
5.79205  8.018
3.5098285714285713  6.811
1.8461571428571428  5.269
17.914121428571427  11.375
1.1995642857142856  7.742
5.0953928571428575  6.716
-2.9112142857142858  4.8
3.2428857142857144  7.363
-2.777957142857143  5.383
3.5218714285714285  7.025
3.2753642857142857  8.508
3.8233642857142853  6.973
2.7413714285714286  5.246
0.4526714285714286  4.753
7.182735714285714  7.238
-1.9660642857142858  7.783
-3.0188357142857143  5.442
-1.3830714285714285  7.53
1.6062357142857142  6.102
-1.6466857142857143  2.448
7.101328571428572  8.295
-1.1166071428571427  7.906
-2.356257142857143  4.173
-1.0936714285714286  4.873
7.095142857142857  5.902
2.517585714285714  4.5
-2.453307142857143  6.666
8.529778571428572  5.406
-1.3164142857142858  4.875
-2.2919  4.707
-1.2152357142857144  5.557
-1.2118714285714287  5.6
-2.31765  4.417
-2.505714285714286  4.527
0.09227142857142856  4.858
-1.2499571428571428  4.588
2.9933642857142857  8.304
-3.016092857142857  3.862
13.162828571428571  9.196
2.7337642857142854  7.261
-0.6162857142857143  6.238
-1.1924428571428571  3.788
-1.7492714285714286  4.89
-0.5990500000000001  3.304
0.13624285714285717  5.144
15.341585714285715  7.58
3.365492857142857  5.275
2.5690357142857145  9.385
0.06005714285714285  6.319
-2.4444785714285713  5.755
-1.8311  4.348
4.95955  6.866
3.107885714285714  7.258
3.532964285714286  8.898
0.9508428571428571  4.457
10.110292857142857  10.227
1.407492857142857  4.843
2.309742857142857  5.921
-1.59965  6.141
5.329635714285715  6.995
-2.985657142857143  7.499
-1.5280928571428571  5.063
4.58005  7.694
6.153492857142857  6.051
-2.8834285714285715  4.533
2.470542857142857  7.693
-2.559192857142857  5.806
2.3715428571428574  5.81
8.0077  5.535
1.9348  6.316
9.002164285714287  8.447
8.301435714285715  7.172
-2.6509642857142857  7.244
-2.9096785714285716  4.688
-3.0059  2.554
-1.8698214285714283  4.849
2.4724214285714288  6.757
1.0989071428571429  5.325
18.26719285714286  10.04
9.71052857142857  6.207
3.2117428571428572  6.92
0.33452857142857145  5.791
4.4618714285714285  6.508
-1.4227928571428572  8.558
13.287707142857142  13.665
-2.9581642857142856  4.69
-2.445692857142857  4.073
0.8886214285714286  6.213
-2.872007142857143  4.54
5.028257142857143  7.147
-0.8813142857142857  2.419
-2.690771428571429  4.61
-0.5035571428571429  4.663
0.5845642857142858  4.471
5.059371428571429  10.376
-2.62765  4.919
-0.1382357142857143  6.482
6.021721428571429  5.158
7.056221428571429  10.914
-3.0088785714285713  0.581
8.681899999999999  7.277
-0.3433357142857143  5.678
-1.8904142857142858  3.767
4.154207142857143  8.299
-2.4844999999999997  5.644
3.298428571428571  5.997
0.27237857142857147  9.772
10.746385714285713  7.218
1.4171285714285713  7.906
-2.259921428571429  7.712
10.784585714285715  5.818
-2.3863714285714286  6.771
12.492357142857143  6.333
-2.1914285714285717  8.554
2.7067714285714284  6.244
-2.0471714285714286  3.81
-1.5217642857142857  5.838
-1.8845714285714283  4.597
-0.8545785714285715  6.24
17.604042857142854  8.256
2.3819142857142857  5.452
-1.6511785714285714  3.249
-1.1603285714285714  6.749
2.5037285714285713  2.853
-1.6552928571428573  4.402
6.7574  15.066
5.154392857142857  10.907
4.093307142857142  3.158
-0.5919285714285715  4.896
3.3720714285714286  5.641
0.6226857142857143  3.901
2.5560785714285714  5.27
-0.00045  5.911
13.06417857142857  11.722
-2.7860500000000004  2.566
3.54705  7.389
6.506671428571428  6.803
4.847678571428571  7.495
3.040292857142857  6.897
-0.5306071428571428  7.928
1.7093571428571428  6.694
-2.616271428571429  4.915
-1.1221142857142858  5.5
-2.0308357142857143  7.078
8.574242857142858  5.117
5.42455  8.406
-2.440835714285714  4.9
-0.9583428571428572  4.018
8.872171428571429  6.867
7.085792857142857  8.808
16.51075714285714  12.526
-2.2351714285714284  3.14
8.183328571428572  7.461
8.222278571428571  7.438
4.306164285714286  4.299
4.623814285714285  10.934
-2.895985714285714  4.985
-3.1419357142857143  5.264
-2.533371428571429  5.339
11.97707857142857  9.354
3.3725  6.132
9.342007142857144  6.907
-0.8193857142857143  2.512
3.424307142857143  5.958
4.429250000000001  7.557
-2.756364285714286  6.825
-0.2283714285714286  4.703
4.177442857142857  5.602
14.313585714285715  8.544
1.6612  8.324
2.719392857142857  6.893
4.363257142857143  7.423
-1.4243142857142856  5.872
-0.5084500000000001  6.491
13.098414285714286  9.548
-1.0207071428571428  5.437
3.623378571428572  4.145
3.7386285714285714  4.721
2.509142857142857  4.86
-3.2213642857142855  4.825
-1.9577071428571429  4.573
4.9062785714285715  8.817
3.317992857142857  5.341
-0.9839857142857144  4.44
7.607671428571429  12.015
3.1189500000000003  6.032
-2.8700571428571426  4.65
1.708492857142857  4.974
-2.36365  4.76
7.210107142857143  6.339
-2.8951357142857144  4.33
-1.2384857142857144  4.855
-1.6032142857142857  3.6
3.6859785714285715  13.23
0.037214285714285714  2.346
-1.4114214285714286  1.849
4.5950999999999995  12.5
-0.5568500000000001  4.944
-2.081657142857143  6.056
2.6135928571428573  3.311
2.7295071428571425  4.466
-2.9319214285714286  5.932
5.01745  7.166
13.849642857142857  11.163
10.251778571428572  5.507
-2.5671714285714287  4.556
-2.6732285714285715  6.697
5.175857142857143  4.802
-2.52535  0.772
2.894957142857143  6.841
-1.07545  5.043
2.132907142857143  3.988
2.7709714285714284  6.243
-1.7570642857142857  5.237
10.692278571428572  11.067
0.15797142857142857  6.139
12.275064285714286  6.554
-2.9057785714285718  3.577
-2.5508857142857146  2.133
-1.7974071428571428  4.547
1.5811285714285714  5.646
6.070764285714286  9.034
0.5779642857142857  2.262
2.6371357142857144  5.25
-1.7687285714285714  6.329
5.539664285714285  3.719
-2.278785714285714  5.053
1.3156142857142858  8.056
-1.931657142857143  1.882
-0.8438142857142857  5.911
0.9600000000000001  5.448
4.012814285714286  6.827
-0.3062642857142857  4.595
-0.2741571428571428  5.995
0.5980642857142857  5.877
-0.35887142857142856  4.116
-2.9586571428571427  7.781
0.3275214285714286  5.353
-0.12940714285714286  6.615
1.19745  5.369
4.612457142857143  7.705
6.8079  6.428
-1.8265071428571429  2.356
-2.376257142857143  6.091
5.174471428571429  5.596
-2.867857142857143  7.241
7.913442857142858  10.848
-0.574  5.849
6.737357142857143  5.806
9.559635714285713  7.177
2.0674285714285716  5.683
9.165485714285714  11.313
2.289357142857143  9.335
-1.9807  3.116
1.8615214285714285  15.769
6.8328999999999995  8.354
4.894349999999999  6.942
4.456871428571429  7.792
-1.4226357142857144  4.336
6.200257142857143  5.471
-0.4775714285714286  6.737
5.951285714285714  6.203
5.730457142857143  5.851
0.7788142857142858  5.465
7.289671428571428  6.086
1.9098357142857143  6.888
7.969407142857143  7.331
3.878635714285714  7.523
0.48899999999999993  4.78
3.866692857142857  7.666
8.220928571428573  7.96
-1.7232357142857142  5.016
15.226685714285713  12.692
2.5806642857142856  10.078
6.43575  6.991
2.3492928571428573  5.041
4.109071428571428  6.551
5.701035714285714  10.336
13.04747857142857  6.169
3.4584785714285715  5.338
4.536535714285715  7.448
-2.7370714285714284  5.738
16.920607142857143  8.543
1.0367857142857144  3.616
2.8739785714285717  7.597
5.022957142857143  5.397
0.7566857142857143  10.524
-1.683892857142857  5.005
4.864314285714286  9.681
-1.1308357142857144  6.64
4.9970357142857145  3.567
-0.03421428571428572  9.033
-0.9893642857142857  5.265
5.670649999999999  11.92
3.0018214285714286  5.412
9.461785714285716  6.124
-0.8273214285714285  4.992
8.5891  6.09
18.689942857142857  14.276
1.3748928571428571  4.333
-2.1202785714285715  5.453
-0.5900214285714286  5.744
3.8273142857142854  5.549
2.6324  7.013
-0.9011428571428571  4.543
13.26282142857143  10.108
3.4523714285714284  9.809
8.77135  6.434
12.31552857142857  12.178
-2.8103285714285717  0.931
11.754335714285714  6.431
7.457299999999999  8.512
0.3595857142857143  5.272
5.824857142857143  6.882
3.312942857142857  4.752
0.5823714285714285  5.418
3.5985857142857145  6.191
2.7544785714285713  5.36
-2.842035714285714  4.513
-2.212942857142857  5.119
8.072735714285715  12.97
9.092228571428572  7.418
5.492457142857143  7.031
0.7713642857142857  3.917
-3.0583785714285714  1.63
-1.4197  5.871
-2.820407142857143  5.152
-2.665542857142857  4.597
6.141271428571429  9.108
2.0039785714285716  7.773
-1.5795357142857143  5.493
0.3591857142857143  2.482
1.5070785714285715  6.495
5.382157142857142  9.607
8.004907142857142  6.143
2.1628714285714286  5.184
5.979407142857142  6.083
1.0070642857142857  9.31
-2.6331357142857144  5.107
4.562635714285714  5.482
5.05925  6.762
-2.2029785714285715  5.811
8.114185714285716  8.888
-0.2593571428571429  4.701
4.630928571428572  6.481
3.721214285714286  11.535
6.298885714285714  6.709
-2.9920714285714283  2.416
7.4666999999999994  9.335
3.3789714285714285  6.562
4.119128571428571  12.117
-2.8124785714285716  4.58
1.632342857142857  9.284
-2.0888285714285715  4.433
2.919942857142857  10.321
-2.17365  4.707
-2.151764285714286  7.78
6.715335714285715  8.02
10.787964285714287  10.159
7.318964285714285  11.754
-1.6543214285714285  3.349
-2.2394000000000003  4.553
11.685092857142857  8.792
6.173585714285714  5.593
8.592892857142857  14.351
1.4741857142857142  8.334
-2.131592857142857  4.653
3.1522571428571426  6.508
10.572421428571428  5.933
-2.3030142857142857  2.938
3.3168357142857143  10.556
4.817642857142857  5.379
-2.4678  6.975
2.6238  8.688
-1.0614142857142859  4.162
2.20365  9.393
-2.9581  4.116
8.840335714285715  5.903
-2.549985714285714  5.267
5.757364285714285  13.504
-2.8657785714285713  4.69
2.589528571428571  7.204
0.5842214285714286  5.417
6.223821428571429  6.964
14.404464285714285  10.076
-2.8153428571428574  3.043
10.389235714285714  6.409
3.170257142857143  8.272
-1.3311785714285715  5.442
-2.3744642857142857  4.9
2.3634  7.004
2.5281642857142854  8.134
-1.0165071428571428  3.979
-2.732207142857143  7.608
-1.635442857142857  2.125
-2.7017  5.809
2.4125928571428568  6.354
-1.2569214285714285  5.054
3.2740500000000003  8.19
2.87905  7.714
4.52885  5.667
4.904757142857143  8.508
8.057278571428572  5.406
-0.8563357142857143  4.888
15.887264285714286  9.305
-0.22903571428571426  2.833
0.4740214285714286  4.688
1.7853571428571429  5.094
7.264192857142857  16.056
9.112985714285713  11.863
-0.021042857142857144  8.38
6.739407142857143  6.318
3.7300000000000004  8.751
2.2237714285714283  5.268
10.492028571428571  7.753
7.46715  9.94
7.205564285714286  11.964
-1.5399428571428573  4.718
-1.7955142857142858  7.921
-0.6341714285714286  3.366
2.8402785714285717  6.106
-1.6845  4.907
-0.4110857142857143  4.867
2.754442857142857  8.508
6.369642857142857  7.172
2.90725  6.001
-1.7226  4.84
-1.85355  1.856
4.854892857142857  11.612
-2.2584642857142856  4.732
-1.6902785714285715  6.754
0.7075285714285714  4.812
-1.0282357142857144  5.123
4.139135714285715  8.037
0.20612857142857144  4.445
2.46375  8.442
5.702471428571428  8.95
-2.1852428571428573  4.474
1.8819571428571429  4.733
0.8539214285714286  5.002
-2.3572428571428574  4.986
-2.40385  4.363
8.919057142857142  7.149
-2.2310499999999998  6.554
10.502892857142857  5.28
-2.5854642857142855  6.201
-2.4582571428571427  6.496
8.691742857142858  8.102
1.6523928571428572  7.427
-1.1453214285714286  2.685
3.661378571428571  7.645
6.558392857142857  12.938
-1.0248571428571427  7.929
-1.0354285714285716  5.126
5.854192857142857  7.079
6.55725  8.2
6.299821428571429  10.164
15.005735714285713  10.027
1.8885214285714285  5.098
3.1477285714285714  6.303
-0.19050714285714285  14.174
3.8049785714285713  7.599
7.145142857142858  7.282
1.1737142857142857  4.803
-2.7492785714285715  4.468
4.364807142857143  11.991
12.110942857142856  10.194
0.15732857142857143  3.385
1.5115428571428573  5.331
2.9559785714285716  7.303
3.0360857142857145  6.768
-1.1836928571428573  3.811
3.0470214285714285  12.617
2.6665785714285715  8.727
-1.9511  7.082
2.4800285714285715  4.215
14.157328571428572  7.598
3.4340571428571427  8.903
7.096107142857143  9.247
-1.2023714285714284  6.035
-3.018242857142857  4.246
-1.3686428571428573  9.93
-2.6104214285714287  6.489
0.84065  5.316
4.143478571428571  6.628
1.8959857142857142  4.85
-1.9106142857142856  4.022
9.30562142857143  10.433
9.781121428571428  3.824
2.408714285714286  13.848
6.344071428571429  8.874
9.316635714285715  7.654
-0.6207785714285715  7.745
2.4159785714285715  9.17
-2.1841857142857144  5.507
1.8857785714285715  4.753
-1.9537785714285714  3.503
0.26903571428571427  6.586
-0.35417857142857145  4.007
-2.0006785714285718  2.755
3.691978571428571  7.357
4.909842857142857  5.449
-1.1953857142857143  12.281
-0.8580071428571429  6.767
7.849892857142857  6.196
3.5919928571428574  10.393
0.4462714285714286  6.765
-1.9397428571428572  3.78
-0.7985000000000001  4.51
2.318542857142857  7.111
0.6532285714285714  4.949
2.7734357142857142  4.701
2.105492857142857  7.4
3.964171428571429  8.741
3.4677714285714285  11.46
-0.9223928571428571  4.817
7.8010785714285715  8.798
-2.206457142857143  4.113
-2.962942857142857  3.819
3.0749285714285715  8.03
2.8441285714285716  3.935
4.117285714285714  7.059
-2.914635714285714  4.642
10.553828571428571  7.584
7.182342857142857  4.735
2.9014785714285716  5.195
-1.5485785714285714  5.483
5.124307142857143  5.366
4.40145  8.115
6.918485714285714  13.072
-1.3111642857142856  7.217
-0.9587142857142857  5.097
6.419657142857143  7.026
