# Supplementary material for: Single-chain dimers from de novo immunoglobulins as robust scaffolds for multiple binding loops
Source: Nat Commun. 2023 Sep 23;14:5939. doi: 10.1038/s41467-023-41717-5 (PMC10517939; doi:10.1038/s41467-023-41717-5)
Supplement: Supplementary file 6 — Source data [file 41467_2023_41717_MOESM6_ESM.zip › SuppFig8_scIgFFl.txt]

-1.5823142857142858  2.548
-2.560342857142857  1.139
-0.6877928571428571  3.066
-2.91075  2.687
1.800542857142857  10.478
-1.1943928571428573  2.902
0.8601285714285715  9.839
5.76015  6.74
6.8393  7.381
3.388214285714286  8.701
5.146171428571429  3.545
0.20002142857142857  1.883
2.813542857142857  9.733
-0.10005  2.919
10.295614285714285  8.325
-1.0342428571428572  3.459
1.90105  4.967
-2.914214285714286  3.084
1.6129571428571428  2.506
4.2533642857142855  3.951
3.3087714285714287  6.202
2.2747571428571427  4.969
8.266707142857143  10.73
-2.0753999999999997  2.972
3.4374785714285716  8.594
0.3804214285714286  7.275
-2.4816285714285713  3.002
-2.8989857142857143  0.634
21.212307142857142  10.333
10.354014285714285  4.833
3.309157142857143  5.722
13.05787142857143  7.897
3.035692857142857  5.72
6.011714285714286  8.541
3.322492857142857  4.667
7.368250000000001  7.627
4.548507142857143  5.527
8.574842857142858  8.02
4.011214285714286  4.982
2.5664428571428575  5.536
10.981307142857142  7.136
13.050128571428571  7.275
2.794514285714286  4.311
0.7730071428571429  9.295
9.692014285714286  5.79
8.971528571428571  11.889
13.2405  9.307
19.57857142857143  10.481
3.4099999999999997  12.633
-0.5623785714285715  2.779
-2.1361214285714287  1.573
3.2029571428571426  6.354
-0.8679714285714286  2.77
-1.8203571428571428  4.836
-2.93365  2.448
13.013935714285715  6.111
-3.032707142857143  2.695
-0.5543142857142858  4.257
-2.6691857142857143  1.086
2.704271428571429  3.741
5.9222214285714285  6.84
12.554621428571428  6.086
-2.9504428571428574  1.083
-2.916064285714286  2.496
-0.32894999999999996  2.848
-2.3217857142857143  3.359
3.054278571428571  5.795
2.4765642857142858  4.646
-0.8500571428571428  2.708
-1.519842857142857  6.0
8.519535714285714  7.294
-2.5406642857142856  1.66
-1.5922928571428572  2.72
-2.2764642857142854  2.413
3.151521428571429  4.175
5.550585714285714  4.965
-0.0027357142857142858  3.766
1.0228285714285714  4.451
3.2586214285714283  5.541
7.598257142857143  5.556
12.968271428571429  7.959
6.906000000000001  14.506
7.776292857142858  5.257
0.26122142857142855  1.714
-0.9455071428571429  4.251
6.272328571428571  4.677
-2.0454142857142856  2.35
5.279471428571428  4.499
9.885871428571429  7.924
1.1612785714285714  3.292
-0.34514285714285714  3.188
3.7914000000000003  9.033
0.05847857142857142  4.531
4.4020785714285715  9.445
5.167400000000001  8.775
8.982721428571429  6.039
4.166878571428572  4.433
2.5247357142857143  6.26
3.540607142857143  7.037
-2.7246  0.6
9.705785714285714  5.513
2.1938714285714287  7.371
3.2032499999999997  4.175
5.766242857142857  2.906
-2.54715  2.275
8.566707142857142  5.578
-1.904985714285714  2.92
10.1506  5.4
5.807192857142857  7.721
12.608671428571428  15.144
5.024807142857142  3.757
5.793964285714286  6.961
1.6972214285714284  7.042
2.0035214285714287  7.365
20.274414285714286  5.943
7.0634500000000005  8.599
4.8317  5.191
0.10565000000000001  3.68
-2.557171428571429  4.948
-2.2286857142857146  3.185
3.3480785714285712  4.919
-1.5672214285714285  3.981
1.9019785714285713  3.262
-2.222328571428571  4.906
-2.154385714285714  2.492
-2.3341714285714286  3.43
4.6452857142857145  7.593
5.653557142857143  8.219
-2.406171428571428  4.615
7.284635714285715  7.331
-0.5166285714285714  3.343
5.790885714285714  5.045
2.8313714285714284  5.611
6.063199999999999  7.059
3.0133500000000004  10.23
-2.1091357142857143  1.587
2.7426857142857144  3.115
8.80402142857143  4.639
14.27422142857143  14.687
3.0147714285714287  2.586
1.5056214285714287  3.236
7.774242857142857  8.89
5.783878571428572  5.178
-2.77975  2.942
-1.9504142857142857  4.174
-2.85305  2.681
9.218578571428573  5.329
-1.3626285714285715  1.922
-0.16553571428571429  3.775
2.758035714285714  5.953
13.33075  7.312
-1.5954142857142857  2.549
1.397157142857143  4.107
4.898678571428571  6.911
-0.7299428571428571  1.136
-0.8937428571428571  7.433
-1.8898  7.338
-1.8497000000000001  4.851
-0.2571857142857143  3.846
-1.221307142857143  2.699
6.033514285714285  7.34
9.967935714285714  5.974
13.320228571428572  11.974
5.0742714285714285  8.787
2.1332142857142857  4.04
7.707250000000001  6.001
-0.7232000000000001  1.897
4.056978571428571  4.166
7.059  8.484
-1.0887642857142856  1.722
-1.2546642857142856  3.013
1.351692857142857  2.638
3.214842857142857  3.641
0.39605  2.688
3.3651714285714287  6.06
2.481792857142857  3.263
10.66105  12.765
13.166528571428572  7.966
-2.478092857142857  2.265
-0.6465928571428571  2.424
-2.94765  2.22
4.898842857142857  10.769
-1.4324571428571429  1.71
4.036371428571428  4.67
1.5843642857142857  3.844
4.515871428571429  6.412
1.1387285714285713  6.509
-1.829407142857143  2.468
-0.6270714285714286  4.011
10.776057142857143  9.622
5.19885  13.527
-2.41815  2.638
6.9398  9.322
8.620871428571428  9.231
3.8305  3.609
1.4071642857142856  10.548
-0.33616428571428575  2.217
9.212135714285715  5.576
7.303878571428571  5.358
2.472528571428571  3.076
-1.3526785714285714  1.607
-2.6439285714285714  2.639
9.486521428571429  6.304
-2.9201642857142858  1.778
1.5147428571428572  4.411
-2.2893785714285713  2.174
6.238107142857143  6.708
4.282271428571429  4.171
1.5310428571428571  2.771
0.023328571428571428  4.008
2.702857142857143  4.044
15.513935714285715  9.264
0.6881142857142857  5.624
2.1992142857142856  12.552
16.062250000000002  8.977
5.897978571428571  5.38
9.6153  7.683
-0.35732142857142857  3.543
2.6815499999999997  6.267
-1.9860071428571429  3.587
2.4238714285714287  5.031
0.14066428571428571  3.774
5.13105  7.856
5.685992857142857  4.708
2.8455714285714286  5.073
14.38637142857143  8.503
4.583121428571428  8.419
-2.4873  2.561
3.5931571428571427  3.333
9.190292857142857  7.041
5.4638  3.456
-1.9001000000000001  3.335
3.876621428571428  8.696
-2.557514285714286  2.171
4.255514285714286  5.53
-2.114007142857143  2.339
-2.8406357142857144  2.153
-2.675507142857143  2.49
7.992007142857143  8.555
-2.9281214285714285  0.683
0.05945  4.059
6.750628571428571  6.837
-1.372092857142857  3.179
10.744164285714286  8.527
0.2784928571428571  3.037
-0.2854285714285714  4.555
7.492114285714285  10.568
4.370192857142857  4.742
4.159235714285714  3.611
5.7021428571428565  5.419
5.2908357142857145  4.827
-2.3690785714285716  2.082
14.075564285714286  10.262
6.985128571428572  12.887
4.263892857142857  4.082
6.106949999999999  7.12
9.872064285714286  7.727
-2.7643071428571426  2.861
9.502007142857142  10.848
-2.2587  3.896
-3.0843285714285713  0.752
-0.6369857142857143  2.663
5.548571428571428  3.33
7.962535714285715  6.319
7.621957142857143  3.928
11.832328571428572  4.921
8.142992857142858  10.951
1.2264357142857143  8.956
2.8749785714285716  9.862
5.131921428571429  5.25
-2.9797214285714286  2.581
8.46747857142857  7.61
-1.5478  3.936
-1.2449928571428572  2.158
5.7851  7.931
-0.4521642857142857  3.098
12.030557142857143  7.955
3.9743357142857145  8.424
16.3225  12.494
0.8564928571428572  4.607
4.144514285714285  8.671
5.914721428571429  4.548
1.8835642857142858  6.194
3.4439285714285712  7.203
0.015335714285714284  2.797
-0.8556428571428571  2.677
2.5010499999999998  4.446
-2.329907142857143  0.909
6.048757142857143  6.987
-2.2814  1.891
8.809099999999999  4.533
2.5577142857142854  6.899
14.144764285714286  9.613
-1.0339214285714284  3.485
6.872642857142857  3.458
4.950257142857143  6.588
-0.30442857142857144  2.188
7.149735714285714  8.31
-0.7549642857142856  5.635
-2.598135714285714  3.077
-2.8156285714285714  0.73
0.7981357142857143  4.053
11.925928571428573  12.171
4.133871428571428  2.552
18.68614285714286  7.854
0.16507142857142856  2.796
0.2601785714285714  2.605
8.217807142857142  4.218
2.0731928571428573  2.656
13.64255  6.603
-0.7107571428571429  1.414
-1.9409571428571428  2.15
-1.763642857142857  3.584
4.052035714285714  4.105
-2.9424214285714285  2.83
3.020657142857143  3.373
3.2459785714285716  2.991
8.61442857142857  8.449
6.567585714285714  5.215
14.470257142857143  8.865
9.065199999999999  9.396
2.300921428571429  5.215
7.964364285714286  8.577
2.9618857142857142  6.221
1.723242857142857  4.385
2.4372642857142854  3.872
8.823914285714286  7.415
2.5354642857142857  8.279
9.80057857142857  8.593
13.743735714285714  12.845
-2.7209785714285717  0.828
-2.4611785714285714  3.034
-2.384142857142857  2.803
1.5451857142857142  2.764
6.043792857142857  9.872
2.8521428571428573  3.37
8.571714285714286  11.994
15.257835714285715  10.513
5.393892857142857  4.725
0.5037071428571429  2.662
2.7582357142857146  4.9
10.805485714285714  6.66
3.583678571428571  4.613
-0.6921142857142857  3.992
-1.9760642857142858  2.646
2.0515142857142856  4.577
10.009464285714285  10.744
-1.9222357142857143  1.486
3.071857142857143  4.179
5.895507142857142  6.154
-1.4090928571428571  1.372
-0.9899214285714285  2.641
13.520985714285715  6.919
11.711657142857144  6.155
7.959107142857143  5.999
5.79955  4.819
0.6297071428571429  6.033
7.772264285714286  7.566
0.5983214285714286  4.175
4.821421428571429  3.387
1.1738142857142857  3.26
-1.1637428571428572  2.917
2.635892857142857  4.869
0.9214357142857144  3.968
0.2480642857142857  5.149
5.397207142857143  6.509
11.306742857142856  5.725
6.058685714285715  7.667
-0.4302714285714286  5.613
5.647435714285714  9.113
8.930007142857143  8.916
-0.96875  3.886
3.8295214285714287  3.606
13.154942857142856  12.113
8.1649  6.965
6.712557142857143  5.712
-2.232821428571429  2.651
15.22162142857143  13.206
2.5695214285714285  3.464
5.321357142857143  7.304
4.679514285714285  3.708
-2.3763785714285715  3.613
-3.020564285714286  2.414
-0.16952142857142857  7.015
3.914435714285714  10.594
-2.8619785714285717  0.718
0.5131  4.845
12.254214285714285  13.451
6.578235714285714  7.22
-2.5414785714285717  2.33
6.276021428571429  5.455
5.132750000000001  4.638
12.146671428571429  9.02
-2.289992857142857  2.95
-2.3829785714285716  2.43
4.409085714285714  6.142
-1.9988357142857143  2.596
-0.9585428571428571  3.003
-1.3484142857142856  2.549
-0.2938071428571429  2.93
2.1369  2.856
1.6817142857142857  4.939
-1.6935357142857144  3.241
5.348057142857143  6.926
2.1603785714285713  4.474
1.7841357142857142  5.799
-2.0173857142857146  6.58
4.791799999999999  10.72
5.61655  9.475
7.818471428571429  8.876
12.539528571428573  12.224
-2.1496785714285713  2.769
1.8160214285714285  3.578
3.4053642857142856  9.727
-3.054157142857143  2.533
7.164807142857143  8.729
-1.2254714285714285  3.825
4.726407142857143  6.753
-2.1540214285714283  2.641
-1.8806714285714285  2.739
-2.647607142857143  4.532
-1.4929785714285715  13.616
7.625364285714285  6.92
10.613742857142856  9.429
-0.21797857142857144  4.816
-2.2790714285714286  1.527
-2.6467214285714284  4.833
-1.6230928571428571  3.669
7.337657142857142  8.107
-2.3034  1.801
-1.6340071428571428  7.037
11.680335714285714  14.711
1.70395  4.057
1.7207928571428572  5.534
9.844814285714286  8.449
2.99765  4.571
-1.5457571428571428  2.496
1.221842857142857  5.586
-2.554385714285714  2.295
1.9589214285714287  3.322
-1.647642857142857  4.398
0.2561357142857143  7.274
-1.7821428571428573  1.864
9.813785714285714  5.149
-0.4474142857142857  7.395
-2.918685714285714  1.796
4.495635714285714  4.283
0.5990142857142857  3.146
12.067257142857143  5.518
1.5107428571428572  3.671
-2.91655  2.279
11.134164285714284  4.612
0.9091285714285715  3.777
1.3765  6.531
10.481549999999999  10.683
1.5675142857142856  3.885
1.5764928571428571  3.059
-2.3136  3.457
3.8371714285714282  8.997
-1.1463928571428572  2.735
1.7358214285714284  11.494
10.42825  8.172
2.4975714285714288  8.817
-2.860664285714286  2.959
7.183242857142857  7.089
-2.5375785714285715  1.919
-0.7763357142857142  2.294
-1.4701214285714286  3.241
8.192592857142857  9.745
0.37345  2.762
-1.1291428571428572  2.804
0.9033785714285715  4.063
10.855278571428572  6.167
11.153407142857143  9.353
12.605128571428573  6.369
-2.887192857142857  2.343
-1.96705  4.815
23.08117142857143  6.793
-2.70035  0.99
9.488978571428571  13.011
-0.8404071428571428  2.221
6.452957142857143  9.724
-0.8782214285714285  2.893
6.035857142857143  4.219
3.6998928571428573  4.928
11.925142857142857  9.033
4.414771428571428  5.176
1.0978714285714286  8.368
-2.6240857142857146  3.772
-2.3295  1.26
11.255642857142856  5.671
3.9753000000000003  13.785
8.512742857142857  7.495
4.445857142857142  4.237
-2.9101285714285714  2.567
1.929907142857143  7.138
-1.5763785714285714  2.496
-2.5025  2.654
3.7926428571428574  3.839
11.625428571428571  4.994
5.337085714285714  5.325
7.296742857142857  7.088
4.054014285714286  2.521
4.066607142857143  6.135
3.4953142857142856  2.781
-2.0684285714285715  1.431
-1.5948142857142857  1.996
11.318221428571428  8.213
-2.8322714285714286  2.261
0.5200714285714286  1.76
-2.58535  1.998
-2.3262071428571427  2.43
7.660092857142857  5.242
9.2564  10.639
13.145364285714287  10.394
15.641807142857143  10.68
-2.1773857142857143  0.865
8.528207142857143  8.508
-0.4172857142857143  2.654
-2.062942857142857  1.084
4.547378571428571  6.627
1.42835  2.3
-2.2962642857142854  1.372
4.583657142857143  7.454
4.158721428571429  8.274
9.135171428571429  6.207
-1.647142857142857  2.954
14.4655  5.585
-2.0536214285714287  1.41
-0.2523714285714286  3.047
11.165535714285713  6.385
-2.4951285714285714  1.163
5.892442857142857  9.54
5.3708857142857145  7.953
17.572564285714286  7.751
-1.2008928571428572  1.338
8.420364285714287  9.44
-2.373814285714286  2.782
4.943521428571429  6.581
3.375742857142857  7.826
4.663257142857143  9.325
9.771942857142855  7.534
-1.3722285714285714  1.537
1.0183  7.167
1.0572642857142858  4.42
-2.9063857142857144  2.781
-2.5886142857142858  2.091
4.349471428571429  11.589
7.124514285714286  4.813
3.8646857142857147  7.874
10.188614285714285  10.522
2.0467  4.134
0.6798714285714286  5.605
-0.36905714285714286  3.585
-2.4006857142857143  2.248
-2.3571642857142856  2.603
9.453392857142857  7.268
0.7319  4.027
-2.866342857142857  1.381
1.7614214285714285  3.965
7.00845  8.091
3.452892857142857  6.582
4.558628571428571  7.895
5.900221428571428  6.581
4.5848071428571435  5.679
5.279492857142857  4.961
-2.8503714285714286  0.816
7.320164285714286  6.608
9.2589  8.054
0.5643142857142858  2.824
-0.5978857142857142  3.122
12.881685714285714  8.734
0.4495357142857143  3.608
-2.7892214285714285  2.152
-1.8855499999999998  1.717
10.900878571428573  5.595
7.614664285714286  9.278
5.2454  2.805
-2.66585  2.518
-2.6395999999999997  2.513
-2.457792857142857  1.988
5.637864285714286  8.947
13.810021428571428  11.314
-1.8366285714285713  3.582
2.3237  6.88
-1.1936  2.289
-2.2775642857142855  2.87
3.289457142857143  7.752
8.177928571428572  12.223
8.384207142857143  5.103
6.444221428571429  4.623
5.044835714285715  4.855
10.828664285714286  10.561
0.6809285714285714  9.722
4.614057142857143  9.561
-0.30156428571428573  5.565
7.1643  12.279
-1.874  3.92
0.1251  7.382
-2.9988714285714284  2.246
6.727907142857143  8.558
5.857778571428572  6.391
1.1651357142857144  2.695
7.748950000000001  6.262
-2.318378571428571  0.765
9.99145  7.819
-0.16021428571428573  3.726
4.849328571428571  8.531
8.575314285714287  4.586
14.045985714285715  14.971
4.91565  5.057
3.736321428571429  3.104
4.8178785714285715  2.881
9.1553  5.5
1.0679714285714286  3.369
3.9294285714285713  5.084
0.8077428571428572  7.439
2.6559000000000004  13.04
0.07438571428571428  2.575
6.129092857142857  9.443
-1.3271785714285715  5.072
8.566471428571429  6.803
6.799885714285715  5.295
3.1801214285714283  8.537
1.9174499999999999  2.68
8.721885714285715  6.188
2.735407142857143  3.381
3.731092857142857  6.386
2.40565  3.961
-2.956714285714286  2.17
-0.032171428571428566  3.288
-2.2243285714285714  2.78
0.42504285714285717  2.579
4.485014285714286  11.791
7.187957142857143  11.036
4.450407142857143  6.706
5.367407142857143  5.729
-2.832592857142857  2.741
1.9788428571428571  7.921
2.496657142857143  4.352
8.622428571428571  4.362
2.477335714285714  3.992
7.815657142857143  9.984
3.5009928571428572  2.948
11.485514285714286  5.407
-2.614557142857143  3.038
2.4881785714285716  5.543
-1.2648285714285714  4.354
5.837085714285714  9.776
11.593157142857143  5.453
-2.665607142857143  1.683
5.479621428571429  13.288
10.1051  4.535
3.303207142857143  11.869
2.0698857142857143  2.603
2.6659785714285715  5.497
5.3726714285714285  5.539
-0.22250714285714285  3.56
0.5525142857142857  1.811
-2.589057142857143  2.661
5.893171428571429  9.119
-2.6465571428571426  1.309
17.88846428571429  13.713
4.904142857142857  9.062
9.204864285714287  7.638
4.331785714285715  7.728
-1.020392857142857  2.519
4.130878571428571  3.42
-0.7782714285714286  4.7
-0.66895  1.187
9.506271428571429  5.669
-2.1518571428571427  2.733
-2.2407142857142857  5.885
7.915964285714285  6.182
6.25645  5.591
2.5622357142857144  6.538
-1.9076071428571428  3.652
3.7146  4.794
-1.0708285714285715  2.544
2.4671  7.746
-2.9830071428571427  0.902
4.01515  7.556
9.809357142857143  8.572
2.9091642857142856  4.396
2.751057142857143  9.461
19.205557142857142  10.375
-3.0576785714285712  2.519
-0.2981714285714286  3.561
8.261050000000001  6.543
4.452  8.236
-0.32108571428571425  3.598
-1.9841357142857143  1.238
5.959978571428572  4.647
2.3385785714285716  3.761
6.862757142857142  6.634
-0.9043142857142857  3.148
2.522914285714286  4.316
7.046378571428572  7.912
21.659142857142857  6.258
-2.947014285714286  2.499
2.732885714285714  5.73
5.385257142857143  3.875
-0.2299285714285714  2.092
10.1503  4.51
-2.426164285714286  2.442
0.1649  11.68
3.7128285714285716  5.868
11.532935714285715  11.257
1.8263857142857143  8.34
9.507914285714286  7.682
1.0189785714285715  4.092
5.969978571428571  3.187
-0.8012142857142858  6.974
8.678735714285713  8.82
6.427278571428571  7.227
7.898464285714287  8.101
-0.34314999999999996  2.527
5.841228571428572  8.146
11.513192857142856  5.793
10.948892857142857  16.022
10.418835714285715  6.871
5.760607142857143  6.601
-2.126185714285714  3.113
11.53127857142857  11.056
-1.1648857142857143  1.232
-2.9812285714285713  4.716
9.168892857142858  9.734
11.0189  6.255
-2.8861357142857145  1.317
-1.5106714285714287  3.746
9.253435714285715  6.784
6.980685714285714  4.373
12.8847  6.557
-1.649492857142857  2.1
-1.5997214285714287  3.019
5.848542857142857  3.696
-2.098707142857143  2.643
2.226928571428571  3.371
-2.293242857142857  2.631
-1.4852142857142858  5.585
12.793771428571429  10.928
9.234578571428571  7.976
5.143985714285715  5.592
9.755  8.392
10.138492857142856  9.656
-1.9768357142857143  2.934
-3.16035  3.08
-1.3139642857142857  7.286
4.420957142857143  6.652
-1.4640214285714286  2.755
0.4059571428571429  2.882
0.7884642857142857  2.865
-2.6883142857142857  3.138
6.203235714285714  7.754
7.131964285714286  4.042
-1.8256928571428572  5.104
4.924614285714286  9.522
4.613207142857143  3.598
-2.748007142857143  1.502
7.505478571428572  3.198
7.8245499999999995  6.397
-1.9405714285714286  3.245
11.55412857142857  4.192
3.6367642857142854  5.82
1.6737142857142857  4.395
8.855328571428572  7.607
13.312321428571428  10.054
-2.9567642857142857  1.397
-1.656542857142857  2.664
16.08442857142857  10.887
5.492621428571429  9.819
9.535785714285714  4.907
6.311821428571428  8.821
-1.8295  2.83
-0.3041642857142857  4.481
2.016221428571429  2.565
3.307457142857143  3.312
2.897264285714286  4.139
8.653142857142857  4.894
10.829892857142857  12.006
16.77727857142857  6.979
-0.6263928571428571  3.616
7.074942857142857  8.529
9.763942857142856  4.77
-1.5633714285714286  4.41
-2.823835714285714  0.65
-0.21007142857142858  7.043
-1.7578571428571428  2.895
9.695842857142857  9.837
-3.0634071428571428  3.243
6.520842857142857  8.904
3.879721428571428  11.557
2.7445285714285714  5.155
9.064657142857142  9.918
6.429492857142857  9.561
-2.9165071428571427  4.053
9.396571428571429  5.011
3.596857142857143  4.538
16.659435714285713  6.811
0.9253285714285714  3.656
-1.9853357142857142  2.355
2.786764285714286  4.744
6.385378571428571  6.836
-1.7045357142857143  3.782
-1.7955714285714286  1.408
0.6763214285714286  3.372
3.2783214285714286  7.063
-1.504792857142857  3.349
9.913564285714285  7.627
3.935321428571429  9.537
10.730157142857143  5.194
-0.30030714285714283  3.764
7.848364285714285  6.62
0.7334285714285714  6.408
6.727728571428571  8.832
-1.490357142857143  3.549
8.089814285714287  5.696
-2.23555  1.732
3.6717142857142853  10.261
-1.7298642857142859  4.722
0.753  2.874
1.5663357142857144  8.333
8.973192857142857  6.606
6.417042857142857  4.314
12.760607142857141  11.378
1.3796857142857144  2.287
2.7896  3.894
-1.0502357142857142  2.42
2.300742857142857  6.073
2.4748785714285715  7.087
10.024621428571427  8.234
-0.01017857142857143  3.647
-2.7009214285714287  4.684
4.060564285714286  6.908
17.422428571428572  12.262
5.794485714285714  6.327
-2.4741142857142857  3.114
2.6850428571428573  4.113
-3.0310357142857143  0.854
7.293678571428572  10.633
18.351235714285714  10.421
-0.37125714285714284  6.315
-2.63645  1.629
5.962064285714286  7.85
7.664285714285715  5.775
-0.7390428571428571  2.545
4.965285714285714  8.355
2.8853142857142857  6.919
2.2599357142857146  7.378
-3.140692857142857  0.61
4.789442857142857  9.921
2.721635714285714  3.429
-2.5308  2.716
2.924807142857143  6.188
-1.4673785714285714  2.698
-2.563728571428572  1.198
7.258685714285714  4.487
-0.10316428571428571  4.35
0.2567142857142857  3.709
7.854992857142857  9.724
-2.4259999999999997  0.877
2.5397142857142856  5.348
-1.7431714285714286  2.58
9.886071428571428  10.743
6.793242857142857  8.18
2.554064285714286  3.845
2.870492857142857  6.36
6.652871428571429  8.987
0.3379428571428571  3.104
8.665492857142858  9.984
2.2586357142857145  4.649
-1.8928357142857144  3.198
-2.332314285714286  2.513
5.590807142857143  9.772
-2.7749214285714285  2.454
11.911328571428571  6.876
4.8346857142857145  3.442
-2.284392857142857  5.269
3.8501499999999997  6.339
-2.1807357142857144  1.062
4.765892857142857  4.748
7.2548571428571424  3.859
-0.8046571428571428  7.164
-1.2299214285714286  2.439
7.803035714285714  7.526
3.697835714285714  9.174
6.421478571428571  7.556
4.0976357142857145  5.817
5.313228571428572  5.551
-2.668357142857143  3.34
2.111628571428571  2.701
-3.0603857142857143  1.879
4.869  4.89
-2.9341785714285717  2.128
-1.92845  3.878
-2.536292857142857  2.529
3.667407142857143  2.989
4.806807142857143  10.708
-0.38956428571428575  2.824
10.908778571428572  9.247
4.027371428571429  7.533
6.433485714285714  3.441
0.8188214285714286  3.117
7.543164285714285  8.097
3.3912357142857146  9.619
1.0936142857142856  2.999
3.4910357142857142  10.625
6.929578571428571  7.836
-1.2835928571428572  2.797
8.663778571428573  8.684
12.099692857142857  10.984
12.750792857142859  11.125
3.195692857142857  8.943
10.486557142857142  11.766
2.135185714285714  5.229
1.3852214285714286  2.91
7.954085714285713  8.361
7.0267357142857145  7.444
-1.5188357142857143  1.918
-1.2915857142857143  1.689
3.7625285714285717  5.624
-2.665507142857143  1.71
5.9951428571428576  7.987
-0.19975  2.571
-0.8567714285714285  2.817
9.033235714285714  8.7
12.088114285714285  7.566
8.162314285714285  7.925
-2.424692857142857  0.727
6.4957142857142856  7.308
5.44055  7.512
8.79642857142857  9.201
-3.0137642857142857  2.06
0.3924357142857143  3.643
3.1594285714285713  6.534
2.1580785714285713  5.922
10.911914285714285  9.137
7.593171428571429  9.647
6.331757142857143  8.622
14.162621428571429  6.628
14.0055  8.132
8.222921428571428  9.416
-2.368785714285714  4.76
1.3618357142857143  6.767
2.544092857142857  3.886
5.6470714285714285  7.67
-2.4286285714285714  3.458
27.679885714285717  7.426
0.20562142857142857  4.52
-1.037707142857143  2.992
-1.3318142857142858  1.448
-3.09605  2.474
-2.216007142857143  2.948
11.581714285714286  6.573
-2.570707142857143  2.335
10.294935714285714  7.116
10.629442857142857  8.128
3.5079428571428575  7.554
5.740442857142857  8.683
5.193757142857143  9.525
4.6429  4.851
7.002742857142858  11.876
6.194771428571428  6.929
-2.115464285714286  2.801
4.030692857142857  6.384
4.562507142857143  6.134
-0.4923642857142857  4.034
9.207042857142858  7.908
1.4953142857142856  3.073
5.527349999999999  7.136
11.108021428571428  9.707
2.445957142857143  5.172
2.866507142857143  7.627
-0.9380642857142858  3.23
0.6267571428571428  2.881
3.9532857142857147  7.328
7.553000000000001  5.144
5.382121428571428  3.431
7.518050000000001  11.66
-1.861592857142857  3.045
-2.965171428571429  4.683
8.819164285714285  7.009
4.034457142857143  9.419
5.298742857142857  7.041
-0.32395714285714283  3.949
4.659835714285714  11.435
18.465914285714288  10.721
1.0523714285714285  3.807
12.593757142857143  6.787
2.2975285714285714  7.653
5.048607142857143  4.831
13.03427857142857  9.845
2.122864285714286  10.241
-1.99035  0.665
-1.8533642857142858  2.574
3.1984214285714287  7.126
8.7463  10.643
10.446085714285715  7.582
-0.67345  1.542
4.3234642857142855  5.09
1.4047785714285714  2.83
7.420207142857143  4.125
5.3464857142857145  7.113
-0.8645214285714286  4.421
-2.429135714285714  3.761
3.1221571428571426  4.601
11.820814285714286  8.037
1.3194642857142858  2.435
-1.0102214285714286  2.015
10.187642857142857  9.567
-2.7093357142857144  0.817
-2.403857142857143  2.328
-2.1687714285714286  1.118
10.230707142857142  5.784
5.660385714285714  5.016
-1.2517642857142859  1.506
-2.4567214285714285  4.392
2.7374785714285714  3.039
7.453185714285714  9.664
0.4492785714285714  3.264
0.25666428571428573  6.161
11.43425  6.556
-1.1136642857142858  1.138
-2.597571428571429  5.826
6.393264285714285  6.171
0.03363571428571428  2.461
3.55005  5.074
6.787178571428572  9.26
6.094571428571428  6.109
8.388407142857142  11.484
6.084778571428572  6.984
-0.5589428571428571  2.629
12.068842857142856  9.071
-2.6700785714285713  3.054
4.37925  2.398
-2.385942857142857  0.876
-2.010807142857143  1.356
-2.676542857142857  3.344
1.3319142857142856  2.829
0.24171428571428574  6.566
-0.5080571428571429  9.39
2.133342857142857  7.708
2.3035214285714285  8.837
16.177014285714286  8.463
2.1781  1.79
-1.8980857142857144  1.657
0.7267571428571428  7.678
-3.0877714285714286  0.897
9.236764285714285  5.861
5.393592857142857  6.213
7.949485714285715  5.761
-2.1007857142857143  2.056
4.155492857142857  8.069
3.9218  5.437
-2.796407142857143  3.189
-2.849264285714286  0.813
9.447914285714287  8.81
-1.342142857142857  2.841
-3.0535785714285715  2.659
4.2111214285714285  6.453
2.72465  8.91
11.2642  6.68
-0.7465428571428572  1.976
0.12051428571428571  3.185
2.098042857142857  7.112
4.751821428571429  3.845
-0.2785642857142857  4.809
9.447642857142858  7.926
-0.4242928571428572  2.715
3.6522285714285716  9.051
3.1562785714285715  4.676
1.695957142857143  2.541
-1.2809  3.096
3.9058142857142855  6.236
1.2552357142857142  13.9
1.5201  3.134
-0.7812142857142857  4.022
6.786985714285715  15.628
-2.5323928571428573  3.004
5.582  9.185
3.0720785714285714  6.737
1.8700714285714286  3.123
5.990485714285715  5.968
0.3414142857142857  9.573
3.639071428571429  3.989
8.662621428571429  10.476
3.241  5.099
-3.110157142857143  0.608
11.759635714285714  11.261
2.210635714285714  5.583
-1.7887928571428573  3.049
9.161978571428572  6.587
5.616935714285714  7.978
3.9727642857142857  3.579
3.1544499999999998  7.658
4.4984714285714285  5.006
8.774799999999999  3.814
-1.3017714285714286  1.413
7.61305  10.079
1.8411071428571428  3.056
1.3042  7.103
-2.2503928571428573  2.872
5.248042857142857  7.726
-1.2399  1.569
14.488642857142858  7.349
-2.685392857142857  2.167
12.868614285714285  6.715
1.7454285714285716  3.473
3.9172499999999997  9.21
-1.2281714285714285  3.01
4.919392857142857  7.08
2.9502857142857146  4.173
5.480957142857142  6.1
-0.3777  3.199
-2.0916714285714284  1.703
13.568857142857144  7.842
-2.6236357142857143  0.809
1.8111  3.43
5.731792857142858  9.518
-2.628692857142857  2.852
7.740721428571429  10.162
-2.8985999999999996  1.99
-2.794392857142857  2.751
-0.9095142857142857  3.114
6.149971428571429  8.779
8.240542857142856  4.594
-2.549514285714286  3.925
5.587071428571429  3.91
2.5311642857142855  2.868
-1.1832214285714286  4.064
11.649  5.981
8.232885714285715  9.949
-1.0485  3.611
2.367035714285714  3.572
-3.1104642857142855  2.552
-1.8626071428571427  3.231
2.5847357142857144  4.16
0.7714714285714286  2.817
0.87685  5.346
7.598971428571429  7.598
5.127828571428571  9.289
-1.25035  3.818
2.8861714285714286  5.193
1.2602285714285713  2.107
2.4965428571428574  5.48
5.605971428571428  8.89
-0.2717428571428571  4.906
-2.9029214285714287  1.809
4.023542857142857  3.256
-0.41690714285714287  6.476
17.403035714285714  10.695
6.402042857142857  5.159
-2.074907142857143  2.985
6.93945  8.094
7.1242785714285715  7.202
-2.583228571428571  2.708
1.72595  6.235
-2.5089714285714284  2.165
10.22205  8.935
-0.5604  4.957
-2.1531499999999997  3.265
13.336885714285714  12.829
5.337942857142857  6.772
1.4803714285714287  3.883
-0.74915  5.671
2.466892857142857  9.876
6.154171428571428  8.672
6.6194  6.459
3.460557142857143  3.931
1.4941214285714286  3.242
3.1921071428571426  3.635
8.179685714285714  13.056
-1.8867714285714288  1.359
-2.747514285714286  2.69
-2.033878571428571  3.123
7.485292857142857  7.638
0.22864285714285712  3.779
7.311978571428572  5.663
5.184607142857143  4.455
-1.3081857142857143  3.864
2.2458  6.368
9.196321428571428  5.536
-2.47065  2.63
1.0703142857142858  5.115
-2.2894214285714285  2.33
6.052257142857143  4.479
6.428978571428572  10.063
-0.5806857142857144  4.259
-1.4315071428571429  1.019
-1.2884785714285714  4.242
10.12967857142857  6.123
8.404471428571428  7.739
4.379621428571429  5.897
4.070492857142857  7.283
5.319328571428572  5.666
-2.0978785714285713  1.581
-1.8304714285714287  2.758
10.565621428571427  9.453
-0.23699285714285714  6.903
3.5340928571428574  6.597
-0.9666642857142858  1.651
6.794478571428571  4.831
5.010685714285714  7.121
6.506142857142858  3.266
1.50825  4.395
5.1290571428571425  10.148
1.731007142857143  7.346
2.6439285714285714  8.363
-1.9130071428571431  2.354
14.421378571428571  10.447
12.262157142857143  10.53
9.475978571428572  7.061
8.040321428571428  7.626
-0.5687214285714285  7.242
1.5046214285714286  9.277
8.711378571428572  4.565
-2.029757142857143  1.35
8.604578571428572  9.746
15.918092857142856  9.596
-1.8713499999999998  2.725
0.15439285714285714  2.954
6.188114285714286  3.419
-1.2344428571428572  1.614
6.765071428571429  7.891
11.164221428571429  7.769
1.6361785714285715  3.42
-0.5987714285714286  2.136
5.972742857142857  7.384
9.524707142857144  8.624
22.095000000000002  9.786
-2.8193285714285716  0.724
6.636428571428572  6.07
0.40125  7.126
2.7646928571428573  5.144
-2.489392857142857  2.453
0.5665285714285714  2.858
8.644171428571429  4.163
-2.422957142857143  2.331
2.9438214285714284  4.734
4.086278571428571  3.041
0.44834999999999997  5.923
20.633985714285714  7.334
-0.5481714285714285  3.848
8.111878571428571  5.467
4.655164285714285  5.494
1.2387428571428571  4.493
9.391342857142858  5.482
7.562807142857142  7.649
6.5663  4.869
-2.778092857142857  2.241
0.37034999999999996  4.21
-1.1079642857142857  2.911
-3.0107928571428575  5.485
6.829457142857143  10.24
2.4036642857142856  6.121
-1.9417357142857143  2.662
-1.7124428571428572  1.903
-1.0839642857142857  3.57
22.25635714285714  14.351
3.8165642857142856  4.04
5.611828571428571  9.142
4.125071428571428  10.516
9.604864285714285  7.284
5.338071428571429  9.035
-1.017407142857143  1.964
0.41295714285714286  2.821
-1.0627142857142857  3.506
6.321535714285714  6.742
-1.7201428571428572  2.957
-1.5277714285714286  2.872
5.25855  5.615
-2.309764285714286  2.915
3.5401214285714286  9.307
2.2968642857142854  4.715
0.9603714285714285  5.929
9.263271428571429  9.474
5.5372642857142855  7.427
3.9660928571428573  7.516
9.96067857142857  5.215
7.486264285714285  8.658
1.6748785714285714  3.309
8.052014285714286  6.519
18.053814285714285  10.856
8.504121428571429  5.122
-1.2211642857142857  4.558
-0.6919571428571428  5.739
5.396757142857143  6.807
-2.6135714285714284  1.396
-1.9862499999999998  4.14
7.741578571428571  10.061
5.479757142857143  3.85
3.2447285714285714  8.025
4.628742857142857  9.397
-1.364  2.604
3.2616714285714288  8.206
-3.0765785714285716  2.584
6.74165  9.258
-2.36975  5.545
6.359442857142857  7.408
10.106485714285714  9.856
5.571807142857143  8.844
6.334392857142857  8.514
2.9812428571428575  6.618
3.50155  4.184
8.904428571428571  9.898
4.065285714285714  3.46
6.853321428571429  8.667
1.9897285714285715  5.524
-1.0856357142857143  2.892
4.118942857142858  4.793
0.025357142857142856  3.849
1.8588642857142856  3.864
3.7528571428571427  4.312
4.7673000000000005  3.618
10.128307142857143  4.523
-2.5653428571428574  0.907
4.199942857142857  2.957
1.5575071428571428  3.764
-1.7501214285714286  2.85
-0.28490000000000004  2.459
1.4159642857142858  1.487
11.1182  7.129
4.884735714285715  4.615
8.51502142857143  5.635
0.12644285714285716  3.282
-2.264657142857143  2.435
8.320292857142856  14.032
-2.9874285714285715  2.12
6.096892857142858  6.06
5.029792857142858  9.509
6.653621428571428  12.828
4.545157142857143  4.602
4.747114285714286  2.982
-2.5247142857142855  3.084
6.993635714285714  4.285
0.46337142857142855  3.346
5.039371428571428  14.416
1.9792  9.202
1.9480785714285713  3.777
8.95725  8.598
10.872092857142858  9.205
-1.3826214285714287  2.282
11.01827142857143  6.27
0.2897642857142857  2.302
4.308814285714286  4.658
-2.5887857142857142  1.343
14.978064285714286  5.587
-2.350764285714286  2.117
8.225157142857142  7.348
2.2060285714285714  4.496
-1.7717285714285715  2.793
-1.1120142857142856  3.901
3.9466928571428572  5.998
-1.6087714285714287  2.392
1.1764428571428571  3.098
-1.7019214285714286  3.032
2.4904571428571427  3.052
13.590349999999999  12.702
-2.003271428571429  2.878
-1.876  13.512
7.484385714285715  10.567
-2.478885714285714  2.85
7.201821428571429  8.623
-2.11655  2.661
9.523021428571429  8.478
-0.07952142857142856  6.38
5.298992857142857  5.868
0.37245  3.524
2.9434357142857146  10.355
8.6599  6.95
-2.6820500000000003  0.769
10.828078571428572  9.14
1.629907142857143  8.693
2.065385714285714  3.967
8.955628571428571  5.971
0.1209642857142857  3.128
1.2806714285714287  5.878
7.8828000000000005  7.188
5.348764285714286  5.15
-1.7739500000000001  1.748
6.709278571428571  7.78
3.4190285714285715  5.209
1.7001642857142858  9.165
1.4284571428571429  5.955
-1.5435642857142857  2.341
3.4264  6.04
4.347121428571429  4.946
-0.09231428571428571  6.682
10.550535714285715  6.113
9.922335714285714  7.771
14.306264285714285  8.228
-1.2658142857142858  4.587
6.903985714285715  4.144
-0.3870071428571428  3.455
-0.5717285714285715  4.851
-2.6923857142857144  3.721
-1.8417142857142856  2.741
-2.450714285714286  3.482
3.196764285714286  8.149
7.481678571428571  7.685
4.9839  8.2
10.199221428571429  4.036
-2.6279714285714286  3.032
4.180285714285715  6.189
-2.332528571428571  2.046
3.36245  9.522
1.3849214285714286  4.111
3.7208785714285715  6.947
0.5398928571428571  2.904
10.751607142857143  10.352
11.499749999999999  6.522
-3.0031499999999998  2.379
-1.1636  2.084
4.81185  4.461
2.02885  3.154
6.2789214285714285  4.447
-2.9611642857142857  2.267
6.537492857142857  6.98
-2.407621428571429  7.154
11.099514285714285  6.278
-2.594721428571429  3.76
2.2165785714285717  3.403
6.747621428571429  4.359
-1.9459  3.881
-1.006757142857143  8.608
4.967935714285714  5.165
9.27875  8.822
0.9323714285714286  4.855
20.16209285714286  10.262
-0.10777857142857143  3.122
3.3405214285714284  8.665
-0.6723214285714286  5.849
-0.5462071428571428  5.192
4.849857142857143  8.886
6.777064285714285  6.259
2.8116857142857143  4.826
12.03742142857143  9.77
-2.04425  2.586
0.6196642857142857  3.175
-3.156671428571429  0.92
3.868264285714286  3.906
-2.7041357142857145  2.367
-2.893914285714286  2.516
-1.6379000000000001  2.468
-1.987357142857143  5.015
3.4767357142857143  2.296
5.426528571428572  7.157
6.810192857142857  9.08
-2.53275  3.35
3.087414285714286  3.606
8.39537142857143  3.699
-0.12386428571428572  3.084
5.864828571428571  5.411
-3.1077714285714286  2.991
0.15384285714285714  4.552
6.806435714285714  6.034
2.3929714285714287  3.385
-2.2647714285714287  3.186
-2.4853857142857145  2.853
4.395321428571429  3.184
9.191907142857142  7.31
8.835871428571428  15.151
-1.3006214285714286  2.531
-2.514157142857143  5.414
6.107314285714286  7.391
4.912564285714286  10.252
13.277835714285715  10.157
4.4103071428571425  4.928
-2.5505428571428572  2.748
4.528878571428572  3.996
-0.2540428571428572  4.858
-0.6549071428571428  2.596
-0.0059  7.421
-1.4964642857142856  2.427
8.64105  5.492
7.8322  6.459
2.60795  4.21
3.1132500000000003  7.9
-1.9465357142857143  3.767
2.624  4.654
6.085514285714286  7.905
0.5592  7.643
1.7696785714285714  10.253
7.8218  6.343
8.493035714285716  6.292
7.084964285714285  10.187
-1.6477428571428572  1.357
-1.1635571428571427  2.958
-0.9525428571428571  3.242
17.47997857142857  13.578
-2.4341285714285714  0.798
2.9181142857142857  5.124
10.217607142857142  15.108
-0.6273  2.964
9.021078571428571  3.474
-2.576507142857143  0.63
6.0325999999999995  9.336
6.827921428571429  6.013
-2.3882214285714287  1.029
-1.9494714285714285  3.067
5.619007142857143  3.914
10.317442857142858  9.997
-1.9221142857142857  5.649
11.184021428571429  11.153
0.5006642857142858  1.801
3.7781285714285713  7.111
-2.5350142857142854  3.761
12.046628571428572  12.199
-1.497342857142857  2.773
5.260571428571429  4.329
2.3553714285714284  3.128
8.274357142857143  9.063
9.306157142857144  5.038
-1.4515428571428572  2.51
2.2422500000000003  5.029
10.076635714285715  7.565
-1.4064357142857145  1.875
5.29505  5.19
1.0285357142857143  5.649
6.2014000000000005  9.384
-3.088292857142857  2.034
4.004042857142857  9.177
5.7234428571428575  10.323
-1.7038571428571427  2.064
9.72872857142857  4.324
-0.5741428571428571  6.143
-0.8191857142857143  2.192
1.6470857142857145  4.049
1.3564071428571427  3.957
15.740764285714285  9.55
6.030164285714285  5.892
-1.218942857142857  2.893
3.5544428571428575  13.134
-2.2257214285714286  1.823
0.5099142857142858  9.992
1.6761714285714284  3.557
-0.9560928571428572  4.158
-0.5224357142857143  3.521
15.457978571428573  14.377
5.166142857142857  5.806
-0.8622571428571428  5.02
-1.1756857142857142  3.413
3.251357142857143  5.517
10.599242857142857  7.186
-1.1191214285714286  3.683
10.971042857142857  8.342
8.822764285714285  12.591
6.0357  4.263
-3.0290714285714286  2.296
5.329549999999999  8.263
-1.1327285714285713  4.13
1.047642857142857  10.512
9.651464285714285  4.867
0.12154999999999999  3.555
3.6151  7.751
-2.3363714285714283  3.188
-3.036142857142857  0.761
13.209285714285715  9.903
3.914678571428571  4.085
3.350014285714286  3.522
-0.7328214285714285  2.56
1.743242857142857  2.317
-1.3890142857142855  4.159
2.7433571428571426  4.093
3.284735714285714  10.609
8.137714285714285  6.722
1.0163214285714286  2.012
3.6362642857142857  5.314
0.5877428571428572  1.751
-1.0314285714285714  1.491
2.01925  3.23
-2.5123214285714286  0.883
3.0418928571428574  4.664
3.4328857142857143  4.027
2.520707142857143  3.348
4.702171428571428  7.108
3.5323714285714285  4.232
1.3819142857142857  2.325
3.186257142857143  11.763
-2.9566214285714287  2.569
0.6006428571428571  3.158
13.294785714285714  6.028
4.519357142857143  6.925
5.2793785714285715  9.855
7.1132285714285715  6.151
-2.4399285714285712  4.272
-1.294892857142857  4.201
3.7746142857142857  5.091
7.3384214285714275  13.49
6.732928571428571  5.123
-0.76315  1.205
10.08227857142857  7.833
-2.1747357142857147  3.319
0.058307142857142856  5.847
7.973614285714286  5.058
7.867671428571428  10.738
-0.8254142857142858  2.94
4.359642857142857  5.277
2.1894642857142856  3.683
1.0436214285714285  4.494
5.58125  7.917
15.713342857142857  10.472
2.9957857142857143  7.723
-0.9319285714285714  6.859
-3.0561571428571432  1.054
-3.2006571428571426  0.843
12.369285714285715  5.488
3.4459785714285713  4.038
5.505807142857143  6.092
2.222  2.465
2.314021428571429  4.563
0.5204071428571428  3.882
1.506442857142857  2.931
4.526542857142857  4.822
7.4298714285714285  7.694
0.6480642857142858  3.68
9.385757142857143  4.592
-3.118392857142857  3.206
6.798228571428571  8.166
5.446471428571428  9.431
4.237678571428571  4.951
10.09265  5.147
6.438771428571428  10.184
3.2596428571428575  3.976
-1.6117000000000001  3.414
-3.1098857142857144  2.525
8.405864285714285  9.546
0.6155071428571429  2.875
-0.6627857142857143  2.665
5.032235714285714  7.151
-2.8311714285714285  1.208
7.3566  5.509
4.675935714285714  6.73
4.284064285714286  6.529
1.0992357142857143  2.917
3.4499  3.57
-1.7536357142857142  2.712
8.33845  6.372
-2.4558857142857144  7.008
3.399492857142857  2.679
-0.4385857142857143  1.976
10.1708  9.251
7.294042857142857  4.521
3.3931  6.686
-0.37402142857142856  3.602
9.675014285714285  11.129
4.7696000000000005  7.816
2.38495  5.908
-2.2156499999999997  2.382
-2.928857142857143  3.096
3.835571428571429  9.951
2.070592857142857  2.705
-0.66615  3.896
0.1268642857142857  2.313
2.3129785714285713  3.834
3.9756214285714284  5.208
-0.4744  3.99
7.95175  10.231
5.338271428571428  5.231
7.800407142857143  7.586
5.021492857142857  5.463
7.20105  10.321
3.9160142857142852  3.93
-2.2875642857142857  1.134
-1.7308142857142856  2.271
3.05205  4.454
1.9298071428571428  2.856
4.164864285714286  3.996
4.035392857142857  6.776
6.927785714285714  5.298
0.99555  3.839
-2.7625357142857143  1.45
12.097592857142857  9.349
8.435807142857142  9.264
7.297607142857142  6.661
5.466385714285714  7.172
0.23200714285714286  8.358
7.024907142857143  9.812
12.583164285714286  9.303
1.9129714285714283  3.394
6.125678571428572  3.865
-0.39799999999999996  3.222
-1.0804285714285713  2.299
0.9315785714285714  4.343
0.4307357142857143  3.346
-1.8618285714285714  1.553
8.247214285714286  7.648
11.0558  9.118
8.882757142857143  3.905
1.4200214285714285  2.011
-2.909907142857143  2.75
5.836935714285715  7.364
0.35873571428571427  7.27
1.5853928571428573  2.578
0.5275857142857142  2.784
10.162164285714285  4.944
11.07767142857143  6.197
5.715764285714286  5.134
3.1160285714285716  4.878
2.5047928571428573  6.354
9.465521428571428  7.195
2.3859071428571426  4.053
2.906428571428571  4.607
12.543092857142856  8.495
8.648735714285715  8.923
2.2029785714285715  3.813
6.239471428571428  7.228
7.4722857142857135  6.838
2.9752785714285714  9.96
7.078314285714286  5.047
5.1922  3.808
6.011714285714286  6.205
-1.7631785714285715  2.118
-1.8745857142857143  2.549
3.2090714285714284  4.828
3.779764285714286  4.054
-2.624592857142857  1.609
13.034971428571428  6.614
-2.3268857142857144  1.595
9.318921428571429  8.086
7.325664285714287  3.933
-2.292842857142857  2.43
7.119921428571429  8.266
4.549907142857142  4.478
10.396471428571429  7.869
3.8184142857142853  4.71
12.4236  11.432
-1.1346142857142858  2.0
12.370385714285714  14.943
3.2446785714285715  8.162
0.2256642857142857  6.528
-2.8411142857142857  2.515
7.6734285714285715  7.7
-3.191742857142857  4.438
6.785964285714286  4.634
8.762285714285715  7.097
7.517614285714285  10.786
-2.4471714285714286  2.803
4.220057142857143  7.082
4.478714285714285  4.239
2.1448642857142857  2.844
10.449471428571428  5.981
-3.2386714285714286  0.766
7.650471428571429  9.906
8.360792857142856  8.759
-1.0378357142857142  2.839
-1.7748142857142857  2.593
2.778985714285714  10.628
-3.089928571428571  2.271
-2.7480357142857144  1.981
-2.4910357142857142  1.378
1.9654857142857143  4.161
13.556271428571428  10.552
0.92645  4.042
-0.055735714285714284  2.29
-0.32754285714285714  4.3
11.485392857142857  9.484
-2.163907142857143  2.462
-0.7081500000000001  2.95
6.044871428571429  4.483
7.292392857142857  11.398
5.903535714285714  4.694
-1.5006071428571428  3.094
-3.1753785714285714  1.912
7.105364285714286  8.896
-2.1245357142857144  2.191
20.49732142857143  7.288
6.2822000000000005  10.102
11.981421428571428  7.402
7.867357142857143  7.494
7.934385714285715  7.92
-2.81605  3.03
6.7681  5.373
4.569057142857143  4.465
-2.6239214285714283  4.892
-0.09316428571428571  2.927
0.8661142857142857  3.101
4.638335714285714  4.682
5.808014285714285  8.653
1.26195  6.673
1.6170285714285713  3.729
3.619885714285714  6.015
2.4812357142857144  3.231
22.69087857142857  11.347
9.9941  8.606
5.666964285714286  9.734
5.482028571428572  3.638
-2.9385142857142856  2.597
5.6760785714285715  9.51
-2.745614285714286  1.875
2.1459285714285716  4.9
7.116707142857143  7.365
-1.5601285714285715  2.82
2.819792857142857  3.063
7.765592857142857  7.764
-1.58305  1.179
3.7186357142857145  3.379
14.022085714285716  10.841
-2.446871428571429  2.446
0.19802857142857144  4.684
8.242728571428572  7.386
2.868057142857143  3.063
10.606664285714286  9.316
-2.65185  2.639
8.158921428571428  9.53
8.120535714285714  6.914
4.767842857142857  4.556
-1.3669928571428571  1.985
6.502207142857142  7.364
-0.44830714285714285  3.097
7.762057142857143  4.886
6.937792857142857  11.08
6.877471428571429  8.908
5.6524785714285715  15.008
-1.8628071428571429  3.142
-1.4862357142857143  1.37
3.3375071428571426  5.131
0.3265785714285714  3.802
2.960292857142857  10.168
-0.6885642857142857  3.544
10.520107142857142  7.498
2.9847285714285716  3.625
-2.287542857142857  2.409
2.1796857142857142  2.048
6.0881  9.715
8.97562857142857  4.654
3.308692857142857  5.018
6.983035714285714  9.055
3.3323642857142857  13.314
8.812207142857144  7.643
-3.081685714285714  2.731
13.264114285714287  6.85
-2.4479714285714285  2.411
1.0134571428571428  2.898
-3.0724857142857145  2.186
-1.730657142857143  3.073
6.337235714285714  3.594
4.467935714285714  5.237
1.2384785714285715  2.618
0.4317785714285714  1.558
7.930435714285714  4.261
2.6395642857142856  5.931
6.480992857142858  10.984
2.631657142857143  10.849
5.231342857142858  8.477
3.9047928571428576  7.691
2.9122857142857144  4.754
6.194235714285714  6.804
-3.0050285714285714  2.738
5.093464285714286  8.159
4.632071428571429  9.677
-1.8351928571428573  2.537
8.135042857142857  10.818
1.3553785714285713  4.743
-2.9048357142857144  2.334
-2.017392857142857  4.042
7.204364285714286  4.597
1.3808785714285714  7.18
13.19565  12.956
8.993292857142857  10.994
3.4693285714285715  9.677
12.674371428571428  7.581
-1.6144857142857143  4.672
-2.455564285714286  2.432
-2.8784785714285714  1.699
7.158628571428571  6.104
7.971057142857144  4.292
2.7087214285714287  7.148
3.268957142857143  6.042
4.966235714285714  3.633
-2.205764285714286  2.955
2.7420857142857145  5.346
11.740364285714286  7.455
8.475757142857143  5.286
7.14165  5.042
4.654228571428571  11.486
4.576064285714286  9.528
4.616771428571428  7.387
6.015835714285714  7.075
-0.017092857142857142  2.436
-2.194464285714286  2.354
2.96725  4.734
-1.4666142857142856  1.823
2.0440785714285714  7.58
2.44305  2.107
11.277514285714286  7.228
-3.0593642857142855  2.64
0.11173571428571429  7.064
4.671342857142857  3.736
4.907728571428572  5.581
7.3404  8.551
-1.0925142857142858  1.836
8.20977857142857  8.408
4.7873214285714285  5.055
14.016092857142857  10.186
1.9596214285714284  4.426
-2.1745642857142857  2.654
5.819857142857143  7.513
-0.5699714285714286  2.832
-3.006628571428571  2.936
3.0006071428571426  5.459
15.626507142857141  8.506
-1.9092642857142859  4.872
2.3618642857142857  2.781
4.4933000000000005  13.057
0.5220071428571429  3.059
-1.3666714285714285  2.318
1.0668214285714286  3.336
0.3850142857142857  2.744
-2.8143714285714285  0.853
-0.8051642857142857  1.895
5.734571428571429  8.523
0.6745642857142856  4.209
22.20828571428571  9.469
-2.7867785714285715  5.302
6.0331  8.604
-2.0373428571428573  5.725
-3.016542857142857  2.603
8.674  7.813
5.463114285714286  9.858
4.862064285714285  4.293
7.509564285714285  6.496
-0.06380714285714285  2.922
8.185828571428573  4.054
6.4589357142857144  4.722
3.678235714285714  4.171
5.191664285714285  8.838
5.327078571428572  8.78
6.023721428571429  3.49
-2.2575357142857144  1.241
0.03993571428571429  2.596
5.6544357142857145  7.969
5.139328571428571  6.847
13.33607857142857  8.135
-1.9506071428571428  5.126
0.33604285714285714  2.676
5.865335714285715  10.256
-2.800092857142857  7.177
3.626392857142857  3.454
3.1056785714285717  6.033
10.214342857142858  8.176
4.089814285714286  5.554
-1.3200857142857143  3.655
-2.8589857142857142  0.797
6.251607142857143  6.349
1.0527571428571427  3.25
-1.1364785714285714  3.887
-2.480785714285714  4.102
2.4424071428571428  5.656
3.2889857142857144  3.046
7.756107142857143  5.394
-2.1672571428571428  2.291
4.876857142857143  8.004
-0.17017142857142858  3.032
-0.5220071428571429  4.332
4.911378571428571  4.778
3.833757142857143  4.958
2.8030714285714287  8.325
-1.8092785714285715  1.768
4.9208428571428575  3.864
5.393464285714286  4.466
9.453735714285713  10.678
4.084764285714286  5.445
-2.4983214285714284  2.133
4.294635714285715  5.11
-1.5244357142857143  3.714
10.170414285714285  9.271
2.380857142857143  2.871
-2.356342857142857  2.473
12.051728571428571  9.142
-3.0121857142857142  2.021
3.5218357142857144  10.819
0.6650285714285714  6.578
-2.160657142857143  2.348
-1.115042857142857  2.346
-2.7995714285714284  2.531
3.9111857142857147  3.412
6.267492857142857  7.31
4.122942857142857  4.9
11.668257142857144  9.073
7.4353428571428575  9.251
-1.7357857142857143  3.731
10.61742142857143  5.854
0.6206928571428572  6.5
0.5265428571428571  3.975
-0.9987785714285715  3.493
-1.4052285714285715  2.616
-1.7919357142857144  5.342
8.21225  4.904
-2.6201000000000003  2.568
-1.0248214285714285  3.088
5.652150000000001  6.899
4.619871428571429  5.515
2.2317142857142858  3.789
-2.8051785714285717  4.405
1.3222428571428573  3.232
-2.5673999999999997  1.252
5.726442857142857  4.765
2.2186285714285714  9.393
6.152414285714285  9.304
-2.8735714285714287  0.877
5.534664285714285  7.409
2.144907142857143  2.516
5.089935714285715  5.458
-1.1820214285714286  1.508
7.470021428571429  10.488
-0.9803  2.607
3.6391214285714284  6.44
8.500792857142859  10.244
3.503907142857143  9.22
5.43235  8.333
0.26180714285714285  4.963
16.58544285714286  8.257
5.961957142857143  4.088
1.7984214285714286  3.272
7.158892857142857  7.493
0.9550714285714287  2.371
6.163607142857143  7.414
-0.8433285714285714  2.853
13.941207142857143  6.121
13.530050000000001  4.607
-0.6172642857142857  3.676
2.1729000000000003  6.907
3.6284071428571427  8.084
-2.0633142857142857  2.287
-1.3450142857142857  3.685
6.311271428571429  8.585
-1.0939214285714285  1.647
-2.2537214285714287  2.434
6.697185714285714  5.162
-1.1627642857142857  3.579
-2.301892857142857  3.6
-1.9924928571428573  1.283
-2.3720499999999998  2.601
1.6644642857142857  5.443
11.19255  8.672
2.691207142857143  3.349
16.102292857142857  8.794
12.218114285714286  8.054
-2.933078571428571  2.475
9.459357142857142  8.116
0.9150571428571429  3.372
-2.064635714285714  1.004
1.6358357142857143  5.019
3.2175785714285716  10.333
-1.6924928571428572  3.367
2.5372785714285713  3.971
5.588992857142856  8.097
-2.6934642857142856  2.355
5.011357142857143  4.286
-0.9547857142857142  2.843
1.4009142857142856  2.831
3.5683214285714286  5.516
-1.1279000000000001  3.211
-0.058735714285714294  3.503
-1.1306785714285714  4.045
3.1364214285714285  8.363
1.1169499999999999  4.337
5.987785714285714  8.326
-2.786764285714286  3.995
6.94  8.661
-0.8502214285714286  1.327
0.7208714285714285  7.769
-2.2146857142857144  2.436
13.195192857142857  9.11
6.866185714285714  13.377
-2.6154214285714286  2.432
5.3745714285714286  12.902
-2.7980642857142857  2.577
6.247199999999999  9.749
1.0661357142857142  1.984
4.2546  4.489
4.130107142857143  7.866
4.369107142857143  3.644
2.5888428571428572  5.305
0.5508  4.651
-0.47666428571428576  1.869
1.06725  8.372
-2.601085714285714  3.066
1.5614857142857144  5.498
2.7115500000000003  8.298
-0.6784857142857142  2.59
3.806478571428572  5.22
6.713914285714286  7.631
-2.438214285714286  2.601
2.672685714285714  3.338
2.4014214285714286  3.802
-1.7984071428571429  3.307
2.9992071428571427  5.463
5.714678571428571  8.084
-2.4996428571428573  2.137
-2.4674785714285714  2.475
-1.4505642857142858  2.442
-1.884442857142857  2.448
0.6689999999999999  2.912
1.5199428571428573  4.392
-2.1088285714285715  3.275
2.645364285714286  7.301
-0.1783  2.765
-0.11134285714285713  3.34
3.4954571428571426  7.016
2.6515714285714287  4.765
7.542992857142857  9.528
4.805792857142857  7.239
2.166385714285714  12.69
1.5406285714285712  3.142
2.2044428571428574  5.402
10.790514285714286  5.891
-1.5412714285714284  4.144
-0.19384285714285715  2.745
-0.5503785714285714  1.822
-0.27285714285714285  2.688
-1.4717642857142856  2.839
2.8368428571428574  3.835
-0.4505357142857143  2.184
8.54497142857143  8.153
7.801485714285715  5.868
16.427264285714287  5.771
3.6934071428571427  5.843
-2.984814285714286  2.751
-1.3721142857142858  5.179
9.403357142857143  8.165
7.130085714285714  13.944
2.6453285714285713  8.154
3.1765214285714287  3.659
4.916557142857143  2.976
0.03350714285714285  2.843
3.6081214285714287  6.038
-0.6244  1.923
1.9804071428571428  3.792
-2.6739785714285715  2.622
5.509107142857142  4.905
-1.3355285714285714  3.389
4.867307142857143  6.883
7.051435714285715  11.571
6.620964285714285  7.792
0.38794285714285714  2.699
11.513907142857143  4.624
13.014328571428573  9.181
-0.9539785714285713  4.966
2.565514285714286  4.384
4.189985714285714  3.035
2.3869785714285716  3.247
10.166064285714286  10.66
1.065242857142857  4.57
-2.776957142857143  3.015
4.300035714285714  12.895
7.562842857142857  6.188
-2.890735714285714  2.499
-0.0902  2.889
-3.0713857142857144  2.171
-3.1823928571428572  0.948
2.3090214285714286  7.567
6.912028571428571  8.983
5.140457142857143  6.181
3.2450928571428572  3.477
5.643514285714286  10.239
4.621814285714286  2.443
-3.2664642857142856  2.6
-2.5177714285714288  2.421
7.646292857142857  8.068
8.781642857142858  12.436
-0.9241785714285714  2.804
-0.08097857142857143  3.747
4.3454428571428565  4.722
-1.8325500000000001  3.032
-2.515892857142857  2.874
-0.5951642857142857  3.081
4.2526785714285715  4.638
2.7797642857142857  3.57
7.638178571428572  8.813
5.708792857142857  6.483
-2.89375  1.696
-1.4631142857142858  1.604
-1.6509999999999998  1.349
15.288007142857142  13.873
2.218021428571429  7.537
5.604578571428571  5.62
-0.9667214285714286  2.642
11.712371428571428  8.645
6.121185714285715  8.446
5.572685714285715  8.208
7.887842857142857  7.722
6.769671428571429  8.074
10.170035714285715  8.587
-0.6318642857142857  1.555
-1.24345  6.13
6.72875  7.1
1.9899714285714285  4.636
-3.0395357142857145  2.208
2.1536071428571426  4.407
0.6218571428571429  7.016
5.7694785714285715  9.267
-1.7036857142857142  2.862
10.12257142857143  9.572
6.529207142857143  8.407
-2.0416357142857144  0.672
11.090585714285714  7.789
0.14930714285714286  3.209
2.92125  4.415
0.038978571428571425  1.955
7.705328571428572  7.332
3.2427357142857143  3.387
-3.000035714285714  1.592
-0.006292857142857143  2.467
1.0926  3.339
1.5414214285714287  3.549
7.548885714285714  5.344
3.1948142857142856  5.195
-1.787307142857143  2.898
-1.7962714285714287  4.218
3.322235714285714  6.965
3.9617928571428567  5.01
-2.3030857142857144  2.447
10.770935714285715  8.461
3.7648285714285716  4.119
3.588014285714286  6.201
-2.921614285714286  2.245
1.3178285714285716  3.017
7.240785714285715  5.555
2.6482357142857142  3.061
0.8022857142857143  8.941
18.896921428571428  6.16
0.6073857142857143  3.624
-1.9188857142857143  1.894
9.885307142857142  7.917
2.91195  5.463
9.989621428571429  6.077
9.88335  7.654
-1.5481928571428571  1.948
5.568864285714286  7.721
5.8746  7.692
-0.6561142857142856  4.789
6.299714285714286  8.537
8.914564285714286  8.986
0.15782142857142856  4.322
-0.8773642857142857  4.493
6.1725642857142855  3.411
10.346185714285713  6.506
5.7448999999999995  4.927
11.630678571428572  4.937
2.5637  6.256
8.678092857142857  6.062
5.763671428571429  8.509
-1.8105928571428571  2.713
4.536664285714286  4.362
4.722407142857143  8.57
7.816285714285714  13.497
7.495699999999999  5.459
17.07122142857143  10.629
6.1293500000000005  5.243
8.533407142857142  4.084
3.8456499999999996  6.685
-0.9044428571428571  3.649
2.8291214285714283  6.043
8.169735714285714  9.025
5.700778571428572  13.558
-2.6975285714285713  2.574
-1.3193357142857143  3.56
8.649264285714285  6.033
-1.8514857142857144  4.04
-1.0857214285714285  3.812
-1.10155  5.185
13.946599999999998  11.039
3.7768642857142853  6.506
18.4117  10.647
4.4235500000000005  4.681
16.024135714285713  10.791
5.093714285714285  5.449
0.7191714285714286  3.628
1.9751857142857143  7.927
13.689357142857142  5.868
0.0974  4.735
-2.440692857142857  2.886
6.7369  4.531
8.267414285714286  6.274
7.01925  7.829
6.541771428571428  12.262
0.06344285714285713  3.807
11.024700000000001  4.383
-2.7337857142857143  2.29
7.229064285714285  6.957
11.005414285714286  8.547
4.936585714285714  8.406
8.991142857142856  5.484
17.5945  8.009
13.07345  4.738
3.9263571428571433  7.121
0.17652142857142858  4.247
-2.7733  1.892
0.4573642857142858  4.121
-0.4520857142857143  3.421
0.7363571428571429  8.832
-2.5909071428571426  1.136
-2.0276285714285716  3.45
7.332228571428571  10.692
2.6935499999999997  7.939
-0.7162000000000001  4.778
5.371  4.519
0.3735071428571428  3.877
-2.384807142857143  1.024
2.161585714285714  8.397
10.191135714285714  4.882
1.2750071428571428  1.37
-2.1020714285714286  2.671
11.19525  9.282
-1.9187428571428573  2.445
0.7683857142857142  3.865
-1.4682214285714286  2.682
-2.401064285714286  0.839
2.6023285714285715  6.322
14.60132857142857  6.131
-1.087492857142857  3.521
1.0845357142857144  6.107
15.053792857142858  11.788
-2.6555785714285713  0.849
9.691957142857143  5.255
8.308914285714286  9.279
-0.6385500000000001  3.993
0.7590928571428571  3.014
2.480742857142857  9.852
9.379535714285714  8.93
1.9510357142857142  2.972
3.0518642857142857  6.498
3.222571428571429  4.794
2.267035714285714  2.117
2.520692857142857  4.845
4.150542857142857  3.491
19.010357142857142  9.195
15.448657142857142  8.491
7.985035714285714  4.998
10.049242857142858  7.664
6.2508  5.473
0.8826285714285714  6.656
-2.4260428571428574  2.763
4.028828571428571  4.756
8.74885  9.867
5.1695714285714285  6.716
-2.9763571428571427  2.146
7.206992857142858  6.483
13.566042857142858  6.153
5.500685714285714  5.985
-1.2239142857142857  3.459
2.350964285714286  8.868
0.7427571428571429  2.844
8.199471428571428  8.816
-2.60485  1.768
-2.8055  2.377
6.371064285714286  7.297
-1.3271642857142858  2.802
-2.048464285714286  1.117
-3.0133785714285715  4.738
-1.7696285714285713  1.597
-3.237257142857143  0.469
-0.9105714285714286  1.981
6.175921428571429  5.346
-2.813485714285714  2.489
3.4259714285714287  4.062
12.121400000000001  8.07
9.22947857142857  10.384
4.8374  5.667
5.827785714285715  10.248
-2.3699357142857145  1.848
0.2561785714285714  2.657
-1.1870214285714284  2.907
8.17767142857143  10.508
0.9917142857142858  7.394
13.324785714285715  7.697
3.2189071428571427  6.944
4.927092857142857  5.174
16.24957142857143  9.148
-1.8591071428571426  2.917
5.61455  5.877
1.9557  3.423
4.044757142857143  5.081
22.548428571428573  6.708
6.524171428571429  6.402
9.023057142857143  14.215
-2.5754285714285716  3.403
1.0190357142857143  5.321
-2.6158428571428574  1.932
4.9136428571428565  3.149
3.2491499999999998  3.022
2.535414285714286  5.601
8.963571428571429  9.962
5.855964285714286  7.925
3.2876714285714286  7.403
21.858457142857144  8.265
-3.0579571428571426  2.979
2.602607142857143  3.766
-0.8996642857142857  2.077
3.666857142857143  4.107
-3.005207142857143  1.841
-2.015892857142857  5.104
5.239857142857143  5.065
-0.7445  2.527
8.200642857142856  5.529
0.4323642857142857  3.447
-2.1372  7.317
-0.4580428571428572  4.036
-0.7107714285714285  5.352
-1.4046142857142856  5.29
7.198307142857143  7.633
-1.97325  2.262
4.137442857142857  3.2
-0.08551428571428571  2.441
-0.38024285714285716  2.887
1.5117785714285714  5.531
16.51352142857143  7.617
10.343321428571429  8.028
0.5066499999999999  7.06
6.246142857142857  13.072
-2.4267857142857143  2.297
5.121971428571428  5.939
27.25829285714286  9.448
3.2257714285714285  2.332
9.348235714285714  7.773
-2.12745  3.174
-2.627757142857143  2.144
9.162257142857142  5.245
2.7938714285714283  10.22
20.277771428571427  8.873
-0.040164285714285715  5.239
8.606692857142857  7.368
1.75305  4.501
-1.7001071428571428  6.425
13.194664285714286  9.568
12.860642857142857  10.522
-0.5331142857142857  2.523
-0.5953785714285714  3.131
0.8564857142857143  4.131
4.005785714285714  3.104
3.174757142857143  4.482
-0.4526357142857143  2.362
-1.8797857142857144  2.633
1.52275  4.585
7.3346  3.74
2.0634785714285715  5.587
6.191985714285715  8.637
-2.35885  0.631
7.3878571428571425  10.657
13.203557142857143  8.555
-2.2293  2.183
-2.2102857142857144  3.359
5.536307142857143  10.851
7.6776  7.094
7.126242857142857  15.041
-0.9365285714285715  2.78
-1.5723571428571428  1.826
5.285185714285714  10.891
4.889721428571429  10.181
6.17115  5.437
4.4621571428571425  6.117
3.880128571428571  5.239
9.21807857142857  4.575
-2.937  2.324
1.3185285714285715  5.144
3.3443642857142857  4.33
4.876757142857143  9.668
6.674978571428571  8.577
-1.5102  4.359
-2.5852  0.803
6.863621428571429  3.366
2.6479  3.749
7.0092  4.59
7.854335714285714  9.61
1.4707785714285713  10.132
10.877849999999999  7.568
8.723571428571429  6.639
1.5304285714285715  2.921
3.3067714285714285  7.798
-2.5792357142857143  2.715
4.111085714285714  6.217
2.8598714285714286  4.384
6.453264285714286  9.035
0.4337142857142857  5.803
4.552457142857143  6.905
4.185278571428571  6.49
6.352192857142858  5.361
-0.9098285714285714  2.754
4.698014285714286  8.573
1.1792142857142858  3.557
12.521099999999999  7.201
5.305364285714286  6.297
4.619778571428571  5.781
7.006828571428572  3.535
0.6425285714285713  3.755
1.3224714285714285  3.464
9.490464285714285  4.996
6.211342857142857  5.155
0.6005071428571428  3.156
2.23715  3.753
8.66375  9.944
17.725164285714285  8.549
1.7084142857142857  11.813
6.020671428571428  9.071
14.593307142857144  6.434
2.9633714285714285  10.174
5.938835714285714  4.98
-2.829407142857143  4.119
-0.9380857142857142  3.806
2.5022785714285716  3.772
6.26295  3.958
2.4775285714285715  3.628
8.526557142857143  5.532
13.923057142857143  6.43
11.193085714285713  7.044
6.123492857142857  11.377
7.343471428571429  9.168
0.04402142857142857  3.89
-1.35195  2.57
7.881435714285715  7.424
7.490028571428572  6.279
-2.2623142857142855  2.225
20.100342857142856  7.819
4.198435714285714  8.115
3.721114285714286  7.838
9.05745  4.854
5.5448571428571425  8.511
1.8875642857142858  3.033
11.838414285714284  7.848
2.3440285714285714  4.136
-0.2584142857142857  2.808
5.0564857142857145  8.405
-2.7210571428571426  1.483
8.063857142857144  7.791
9.70967142857143  10.558
2.8494214285714285  7.685
-2.1825214285714285  2.411
13.993699999999999  8.902
-3.1554214285714286  1.517
-0.4014857142857143  3.05
9.435528571428572  8.299
2.883707142857143  4.48
4.572178571428571  8.177
6.557592857142857  8.131
-0.28435714285714286  1.974
5.434699999999999  4.601
-0.9936142857142857  2.846
14.08375  9.244
-1.4516642857142859  3.641
7.298985714285714  6.542
10.569492857142857  7.0
-2.1908857142857143  2.522
1.7023928571428573  6.541
1.3252428571428572  3.257
3.5052785714285712  5.304
-1.8342857142857143  1.748
12.148964285714285  12.26
2.623407142857143  6.61
7.075264285714286  5.636
8.447228571428573  11.238
5.3334214285714285  8.036
-0.26580000000000004  2.996
0.012985714285714286  3.528
2.6450142857142858  2.713
5.884542857142857  4.237
2.576707142857143  3.128
0.12521428571428572  7.773
5.31645  9.677
2.8866857142857145  3.656
11.731207142857143  8.409
-0.057807142857142856  2.447
-1.91035  1.618
-2.5037214285714287  2.594
-1.022257142857143  1.67
10.656635714285715  6.413
1.9536071428571429  3.904
7.453921428571428  4.727
-1.5459142857142858  2.622
2.3447642857142856  3.792
2.6929357142857144  3.643
-1.153657142857143  3.06
2.667471428571429  6.94
-1.6666857142857143  2.686
-1.4311928571428572  2.469
8.949307142857142  8.358
6.388407142857143  8.003
7.380721428571428  9.92
-1.7701071428571429  2.201
8.144335714285715  5.461
3.805314285714286  2.635
0.2065  9.291
3.6304357142857144  7.109
1.7383428571428572  7.681
-3.0090857142857144  2.942
1.2368571428571429  4.341
-0.8220714285714286  2.346
3.5773285714285716  3.721
5.643821428571428  6.273
9.333385714285715  8.884
-2.412257142857143  0.846
3.925507142857143  7.447
4.924885714285715  10.219
5.415071428571428  8.898
12.87395  10.731
-0.06762857142857143  3.155
-1.14755  2.96
1.1028714285714285  4.202
3.7587071428571432  5.524
6.622628571428572  9.794
-2.0856785714285713  1.912
4.229971428571429  3.355
-2.332057142857143  6.248
4.250092857142858  7.559
-2.412992857142857  2.931
-2.922892857142857  1.428
4.270107142857143  11.046
4.584178571428571  7.64
0.43702142857142856  2.836
5.881  3.444
11.481957142857143  10.882
1.9223071428571428  7.032
11.47327142857143  4.504
7.605200000000001  4.068
9.921228571428571  6.387
12.880028571428571  7.202
-1.9693071428571427  1.248
7.07725  7.122
4.982200000000001  5.331
1.20265  2.816
7.762607142857144  8.037
1.511342857142857  13.658
3.0934500000000003  3.158
0.9171928571428573  2.542
2.7731928571428575  7.862
1.4310857142857143  3.617
1.7270214285714285  3.359
0.8689642857142857  2.026
-1.3125071428571429  4.441
2.8413214285714288  3.952
4.282164285714286  10.468
6.317107142857143  9.631
12.491414285714285  8.725
17.98607142857143  10.774
4.436328571428572  7.918
1.8173357142857143  2.424
1.6273  4.036
6.569457142857143  5.071
-3.3318428571428576  0.446
9.337607142857143  12.004
-1.3516785714285715  3.93
-2.8653214285714284  2.617
3.0605357142857144  4.939
-2.210992857142857  0.981
-1.20035  4.036
-2.998335714285714  0.461
6.930321428571428  5.082
17.106514285714283  9.415
-1.9387142857142858  2.912
7.304435714285714  5.355
-0.9841357142857142  2.212
6.751057142857143  9.462
8.743735714285714  8.344
23.428957142857143  9.695
4.373028571428572  11.696
3.258371428571429  4.324
1.66225  3.226
12.420814285714286  9.494
4.188742857142857  3.686
2.0631  4.494
-0.9228571428571428  7.514
9.273114285714286  5.465
9.485614285714286  7.094
-1.2082071428571428  2.079
4.580814285714285  9.603
0.9640714285714286  4.694
-1.3844714285714286  2.837
-0.721  3.52
-0.5651785714285714  3.526
-2.91935  1.132
8.259435714285713  5.026
11.510207142857144  11.672
-0.2335142857142857  2.831
3.191135714285714  4.005
0.8747285714285714  1.886
-2.7639785714285714  2.378
-0.9672285714285714  2.67
6.634014285714286  6.958
1.6755  4.076
6.514271428571429  11.517
1.2058857142857144  8.992
10.937014285714286  5.702
11.558935714285715  7.628
4.268335714285715  4.522
8.078092857142858  8.088
3.5555  2.437
-2.410471428571429  2.459
7.175035714285714  7.723
8.083142857142859  9.596
2.5195214285714287  8.283
3.5572214285714288  4.207
0.30437857142857144  2.459
1.2923928571428571  2.977
5.266392857142857  4.079
6.012314285714286  3.745
2.74445  8.331
-2.0777642857142857  1.412
-2.2193785714285714  3.348
-2.341085714285714  2.088
6.140300000000001  8.793
8.337449999999999  4.85
2.9937142857142858  3.598
3.1185357142857146  4.002
5.847314285714286  13.617
-0.3500142857142857  4.163
1.6840214285714286  4.732
-3.3411357142857145  0.412
1.4087642857142857  8.911
4.710792857142857  8.917
-3.1451928571428573  0.729
3.787057142857143  3.946
9.3897  8.505
0.10742857142857143  4.718
2.2890357142857143  10.149
5.906664285714285  7.551
6.762385714285714  11.279
3.5802857142857145  3.903
8.144571428571428  7.937
8.004850000000001  7.681
-0.8217428571428571  4.541
-2.324492857142857  0.675
1.6132714285714287  4.217
1.9506857142857144  3.577
5.374607142857143  5.514
-2.5453285714285716  0.95
2.9104  6.512
6.663664285714286  5.431
-2.9572  0.763
1.2913642857142857  2.677
4.891842857142857  3.978
3.747314285714286  4.995
7.203678571428571  6.859
0.4196142857142857  3.929
1.3958214285714285  3.017
0.8957714285714286  2.721
10.58862857142857  8.721
8.823564285714285  12.695
8.885135714285715  10.707
-2.8866071428571427  0.917
-3.1461285714285716  5.735
9.972949999999999  4.874
4.663564285714286  6.297
15.375278571428574  10.748
-1.6192357142857143  2.918
3.5559142857142856  5.125
-2.5417142857142854  4.488
-2.927642857142857  2.078
8.93847857142857  8.699
6.8402  6.243
-1.34835  2.596
6.24995  4.361
11.313357142857143  7.768
10.719557142857143  7.92
9.528442857142856  9.118
8.182092857142857  9.237
8.317807142857143  5.065
-2.31895  2.892
3.058057142857143  3.332
0.7781142857142858  3.137
3.154442857142857  4.531
8.561857142857143  8.728
5.825057142857143  9.74
10.753042857142857  6.835
2.50625  2.734
-2.2836357142857144  2.522
1.5766857142857142  7.066
15.537942857142857  9.477
15.531557142857144  12.892
7.304571428571428  8.598
4.7173  6.527
-1.4853428571428573  3.604
-1.5841785714285714  3.736
-2.0613642857142858  2.403
9.26755  8.81
0.20439285714285713  2.85
2.728092857142857  2.917
-0.6226357142857143  3.031
6.5286928571428575  8.27
8.145685714285714  6.055
5.425464285714286  6.103
18.507035714285717  6.181
8.400792857142857  10.922
0.9360071428571428  6.969
3.9530428571428575  8.29
-1.282492857142857  2.93
-1.2812357142857143  3.808
6.149485714285714  7.121
6.8025714285714285  8.426
-2.3322  3.157
-0.5821928571428572  3.384
6.960999999999999  5.639
-2.9099785714285713  1.658
2.4615  4.63
8.406385714285713  8.655
10.857857142857142  8.209
-1.00465  1.459
13.038464285714285  8.217
7.2687  10.403
5.616285714285714  5.654
13.314357142857142  13.746
4.812207142857143  4.463
-1.0781857142857143  2.035
6.279107142857143  10.893
3.284407142857143  4.469
9.801464285714285  11.164
8.172557142857142  5.87
6.44095  4.465
1.6279928571428572  5.194
-1.0608785714285713  4.014
7.8333  8.145
-1.4707857142857144  2.466
0.7194785714285714  2.309
12.674728571428572  5.643
7.8200642857142855  6.728
5.829664285714286  3.84
12.337528571428571  9.275
13.728714285714286  7.288
2.9807714285714284  8.068
-2.4489214285714285  4.599
-0.010328571428571428  3.312
5.343249999999999  4.329
2.1203142857142856  5.262
6.431885714285714  8.012
12.995235714285714  5.833
8.8077  7.834
-2.468364285714286  2.78
-0.2910785714285714  2.141
7.545228571428572  10.783
4.586985714285714  4.694
5.191378571428571  9.324
7.610635714285714  5.229
-1.1478571428571427  2.558
-2.92185  0.918
6.030728571428572  4.675
-2.4775714285714288  0.939
-1.4018000000000002  2.904
10.854085714285713  5.085
-1.6562642857142857  4.281
7.574721428571428  8.751
-2.6671571428571426  2.227
-2.318235714285714  2.338
5.114621428571429  7.155
-2.986257142857143  0.846
5.401207142857142  6.801
7.776535714285714  12.456
-0.6847857142857143  1.88
4.235771428571429  7.682
1.8595  3.692
3.8343499999999997  3.915
4.558657142857143  8.89
9.28592857142857  9.442
6.572357142857143  4.351
4.899664285714286  4.522
6.552128571428572  6.709
4.060692857142857  6.483
-1.3608785714285714  3.02
8.3299  7.449
6.805292857142857  5.033
-2.4100642857142858  2.188
10.80072142857143  8.585
5.2819071428571425  6.692
3.920214285714286  5.039
-1.0336642857142857  7.6
-2.7822714285714283  1.321
-2.2434000000000003  4.658
5.5450928571428575  8.328
1.8486928571428571  4.27
-2.2318214285714286  2.921
-2.2872999999999997  2.384
-1.5827714285714285  2.118
3.3456357142857143  2.472
-0.1450857142857143  1.454
7.770278571428571  8.535
15.329871428571428  9.372
4.298621428571429  3.632
8.342871428571428  4.587
-1.94845  5.724
-2.757835714285714  1.031
-1.5440142857142858  3.317
6.204321428571428  7.654
10.092171428571428  9.001
10.947228571428573  6.028
3.61075  6.904
5.01635  6.297
0.25405  3.397
-2.368585714285714  4.155
-0.9012928571428571  2.564
14.393192857142857  4.665
2.7881214285714284  4.054
3.7020500000000003  5.405
0.22352857142857144  2.958
5.654428571428571  5.196
0.11857857142857142  1.609
5.77305  6.051
7.9555  5.402
9.981399999999999  6.302
11.547885714285714  11.026
-0.8497214285714285  1.162
1.1600357142857143  2.902
4.6174357142857145  7.467
4.128792857142857  3.891
-1.1620785714285715  3.336
1.9965214285714283  5.247
3.8056500000000004  3.358
-1.0396857142857143  2.691
-1.63685  1.458
-2.316642857142857  2.928
5.335385714285714  9.153
7.418349999999999  8.656
14.58005  7.571
6.058428571428571  9.624
-0.4480571428571429  4.045
1.4461214285714286  3.972
11.674835714285715  9.442
-2.8692785714285716  6.726
3.0033785714285717  7.003
0.8791357142857142  2.965
-2.716392857142857  2.085
1.59565  4.891
-2.868107142857143  1.818
4.243978571428571  4.472
2.6566785714285714  9.68
1.9932857142857143  4.651
-3.017585714285714  2.754
9.90685  7.424
-1.5555999999999999  2.428
13.358185714285714  7.981
12.946421428571428  10.072
-0.7933142857142856  5.458
2.6647714285714286  7.673
10.178128571428573  7.696
2.310342857142857  8.265
-2.9472071428571427  2.859
8.787614285714286  12.261
-0.7443785714285713  2.811
10.2049  4.588
6.597885714285714  8.822
-1.3497357142857143  5.563
2.892214285714286  4.384
-1.821942857142857  3.493
1.9732571428571426  4.058
9.259571428571428  7.761
-2.0068571428571427  2.376
-2.670357142857143  0.599
14.716292857142857  10.239
-2.80435  3.264
-1.6045357142857142  3.075
-1.85345  2.169
12.385871428571429  8.724
12.37315  7.071
17.400442857142856  10.658
-0.4210428571428571  2.466
-2.6148571428571428  3.054
-0.56175  2.726
6.1579500000000005  6.509
3.954157142857143  8.08
-2.054464285714286  2.62
14.89817857142857  6.933
13.702414285714285  10.237
11.573385714285713  9.103
-1.8759785714285715  6.06
0.7827214285714286  3.183
8.170085714285714  7.156
4.555464285714286  7.42
8.173535714285714  7.952
-1.6619142857142857  2.428
-2.6735928571428573  0.805
-2.838907142857143  2.715
-2.985935714285714  2.329
5.619221428571429  3.685
-0.9731785714285714  1.155
6.709714285714286  5.473
4.8294428571428565  8.548
4.640300000000001  13.717
15.814692857142855  7.599
-2.476557142857143  1.845
3.0599285714285713  2.212
0.7466428571428572  3.605
-2.556707142857143  2.903
13.590935714285715  8.979
2.6997785714285714  15.245
8.451657142857142  5.6
-0.7035571428571429  3.674
4.859678571428572  9.62
4.019407142857143  4.508
2.9412714285714285  5.454
-0.7987928571428572  4.989
-1.9610928571428572  2.389
8.331685714285713  7.526
5.734621428571429  6.226
-0.9663571428571428  1.834
9.954028571428571  5.741
-1.1601857142857142  1.987
-0.7283642857142857  2.263
-3.1941214285714286  2.745
3.8263499999999997  10.506
4.324092857142857  3.97
0.6764642857142857  2.279
10.609214285714286  11.14
1.970835714285714  2.858
11.101228571428571  6.378
-0.38155  7.086
11.2389  4.932
0.6476642857142857  2.85
1.3025285714285715  3.871
20.200014285714285  8.06
3.332242857142857  3.234
3.7796142857142856  8.434
-0.71365  4.866
0.6985857142857144  5.491
0.9319285714285714  4.482
-2.9146  3.722
-2.7748642857142856  2.195
4.264842857142857  10.632
12.631164285714286  9.104
1.6512357142857144  3.498
-1.7886785714285713  1.376
-0.2213142857142857  3.183
11.6713  6.504
0.009142857142857144  5.254
0.7443428571428571  4.178
0.5407142857142857  3.303
11.4191  11.175
0.9552071428571429  5.765
-1.9858214285714284  3.708
-2.484664285714286  2.246
11.757214285714285  9.813
8.741985714285713  6.619
1.2719857142857143  3.71
-2.696192857142857  3.903
7.144742857142857  5.712
4.999985714285715  9.437
20.12927142857143  12.501
8.618471428571429  5.552
11.112485714285715  9.089
18.420607142857143  8.809
10.00612857142857  6.554
4.385857142857143  6.714
2.124542857142857  4.114
-3.2587  0.427
6.415964285714286  3.586
7.1928857142857145  9.551
-2.68305  2.21
-2.00585  1.489
6.420221428571429  4.473
-3.032964285714286  2.553
14.272307142857143  6.837
4.227992857142857  7.596
0.5398714285714286  1.985
1.960035714285714  4.279
-2.511185714285714  0.833
13.849721428571428  9.91
5.56525  4.101
5.306064285714286  7.899
-2.8175214285714283  2.397
3.9809071428571428  4.21
3.625114285714286  4.996
-0.9701071428571428  3.919
-1.939707142857143  4.924
0.04669285714285714  3.024
13.171928571428571  7.834
1.068757142857143  10.037
4.09805  5.716
5.88235  5.655
-2.36675  1.492
7.748728571428571  5.936
4.8780785714285715  8.779
0.6349  4.347
2.8784428571428573  3.923
13.19385  8.476
4.827935714285714  4.376
4.251864285714285  7.544
3.6521142857142856  4.875
7.636878571428571  6.309
10.825592857142858  8.046
15.144528571428571  10.513
5.603885714285714  6.061
5.875771428571428  8.314
8.272728571428571  3.827
10.407857142857143  8.062
-2.9202214285714287  2.861
1.0774714285714286  4.413
5.6344  10.115
5.664521428571429  7.002
10.762407142857143  14.402
16.24050714285714  8.993
2.1736285714285715  6.631
-2.9907  2.959
-2.3633571428571427  3.063
-2.8603214285714285  2.827
2.0151714285714286  3.307
1.97855  7.563
8.33607857142857  5.193
3.3571999999999997  7.208
3.7730285714285716  5.451
4.781807142857143  2.948
12.002178571428573  10.323
-1.0372142857142859  6.923
2.982821428571429  9.323
6.859071428571428  11.285
10.794578571428572  7.658
12.822964285714285  7.948
-3.0471714285714286  3.405
8.2023  7.987
14.239657142857142  8.188
-2.742557142857143  1.32
6.464428571428571  6.028
1.2194357142857144  3.464
10.789357142857142  8.962
11.941342857142857  10.286
-2.921742857142857  2.802
10.724228571428572  11.503
11.471171428571429  4.219
5.165778571428571  6.271
8.051371428571429  5.827
-1.0796642857142857  3.283
-2.2961285714285715  1.517
1.5907785714285714  9.586
2.8792285714285715  4.654
16.42599285714286  6.888
14.33832857142857  11.169
-2.5272714285714284  1.101
-0.7352214285714286  3.112
2.6803000000000003  7.445
3.991571428571429  4.658
-0.2552285714285714  2.809
2.2785571428571427  3.381
-2.4533214285714284  5.9
-1.3677642857142858  3.131
4.506321428571429  8.531
6.058178571428571  4.344
-1.1193214285714286  4.101
6.971914285714286  7.031
-3.240142857142857  0.741
10.463771428571429  8.502
-2.6364642857142857  1.877
-2.921392857142857  1.877
-0.5643214285714285  3.165
4.493771428571429  3.338
4.693657142857143  10.404
9.07087142857143  5.14
-0.5865714285714286  2.553
3.242785714285714  3.401
0.6417642857142857  2.612
2.9872785714285714  9.229
-1.8580785714285712  2.466
-1.1640285714285714  2.223
3.3582857142857145  3.899
-1.9779642857142858  2.95
-2.7087714285714286  2.021
4.098457142857143  7.164
-2.9635285714285713  2.314
1.2683  7.178
-1.2430999999999999  2.354
2.4232571428571426  9.029
12.346864285714284  8.465
2.093235714285714  7.354
-1.8584928571428574  1.068
-1.4039714285714286  3.625
0.39730714285714286  1.679
2.389  3.413
-2.70735  0.797
-2.4738142857142855  3.488
9.548228571428572  5.915
7.952642857142856  7.213
16.314092857142857  15.191
11.854042857142858  6.587
0.35415714285714284  1.735
-2.86315  2.642
1.8775285714285712  5.431
10.129621428571427  8.368
16.376457142857145  12.55
2.8148428571428568  3.289
4.391642857142857  3.973
3.936642857142857  5.435
-2.2860714285714288  3.905
3.6968142857142854  7.447
1.3528142857142857  1.677
-0.15873571428571429  2.396
3.865714285714286  4.406
-2.63945  0.568
-2.3189571428571427  1.94
4.451364285714286  10.373
0.7668357142857143  4.242
3.7203285714285714  9.91
-2.8779  2.341
-1.4507785714285715  4.431
8.333857142857143  6.713
-2.195678571428571  4.477
-0.09338571428571428  7.113
8.30767142857143  4.464
1.2047714285714286  7.509
5.229192857142857  9.983
1.51925  4.149
17.211599999999997  14.203
9.118692857142857  8.934
4.709635714285715  5.137
4.968171428571428  4.204
1.7941642857142857  6.959
7.895557142857142  3.745
-1.4122928571428572  2.99
6.634957142857143  5.291
-1.493  1.256
0.8505142857142858  2.702
7.769864285714285  6.671
8.4428  8.605
9.905678571428572  9.41
-2.599228571428571  2.912
-0.5261928571428571  4.125
10.368321428571429  6.6
-2.866092857142857  2.936
5.009878571428572  7.874
7.474171428571428  6.044
0.523842857142857  11.182
2.2725714285714287  11.741
4.782364285714285  9.757
-3.041842857142857  2.698
11.889835714285715  8.43
1.2907142857142857  6.623
17.073307142857143  7.977
11.558657142857143  13.032
6.288371428571428  7.277
3.653835714285714  7.138
8.548242857142856  10.31
-1.2777714285714286  2.176
10.769185714285713  13.988
9.011800000000001  7.402
3.9587642857142855  8.209
-1.3212357142857143  3.236
-1.9525714285714286  2.326
3.2569214285714287  4.672
-2.9593642857142854  2.807
-2.3544428571428573  0.983
-2.7311  1.538
4.232421428571429  8.18
9.148514285714285  8.613
6.9463  4.571
52.13607142857143  8.679
-0.22637142857142858  2.643
8.57225  7.694
6.3948857142857145  6.349
1.9809642857142855  8.214
6.633821428571428  4.071
-1.448907142857143  2.973
2.1536  6.975
6.30095  6.541
14.262735714285714  7.859
-2.5988357142857144  2.829
4.029271428571429  8.772
4.934892857142857  4.452
-2.3085571428571425  3.145
0.32469285714285717  5.982
-3.0233357142857145  2.787
4.330064285714285  4.313
2.041092857142857  4.607
-0.27727857142857143  9.049
-0.21514999999999998  2.503
5.750985714285714  8.224
10.73792857142857  9.697
-0.03183571428571429  4.665
2.0514857142857146  3.27
10.66302142857143  10.063
1.1084214285714287  4.611
-2.1955714285714287  3.007
12.524928571428571  9.412
-0.4513642857142857  4.479
-0.7900857142857143  3.14
-2.9814642857142855  0.839
8.931714285714285  7.679
-1.8262857142857143  3.032
-2.7020357142857145  1.106
1.2633357142857142  2.895
1.0749285714285715  2.565
-2.157435714285714  3.271
4.486507142857143  8.687
-0.04859285714285714  2.663
7.618557142857142  6.646
3.928807142857143  5.156
5.671749999999999  4.747
3.7588071428571426  2.431
1.9285500000000002  4.021
-2.1060214285714287  2.827
11.67395  7.726
-2.8682142857142856  2.768
-1.4952571428571428  3.188
-2.633435714285714  2.299
7.973307142857142  6.25
-1.6465571428571428  2.373
10.933714285714286  8.22
3.972114285714286  4.076
5.950292857142857  11.113
11.007571428571428  10.067
3.28395  4.826
-1.6511857142857143  3.632
10.847271428571428  9.681
6.761664285714286  5.992
2.2431285714285716  2.919
-1.1053357142857143  3.259
6.881392857142857  3.305
-2.0622714285714285  3.279
-1.5727071428571429  6.117
-0.1472642857142857  2.316
6.684728571428571  4.988
4.250907142857143  10.011
-1.87385  5.789
7.395314285714286  8.429
6.152857142857143  4.303
3.4528142857142856  3.956
-1.6831142857142858  2.784
2.1340928571428575  5.418
-2.692707142857143  2.74
21.926392857142858  11.709
-2.1508642857142855  2.801
4.505985714285714  6.747
15.283321428571428  9.37
5.646328571428572  9.622
6.326657142857143  7.931
-2.142957142857143  2.726
1.8233357142857143  1.857
-1.801042857142857  3.043
10.6204  9.591
1.1112714285714287  3.563
3.9461642857142856  4.994
-1.81415  6.709
8.779807142857143  9.659
2.4646  6.095
6.4811000000000005  8.29
7.359299999999999  8.648
3.1814642857142856  3.729
3.1239785714285717  2.892
13.640592857142858  11.284
16.442407142857142  10.029
-2.7728285714285716  2.223
-2.7752000000000003  2.882
3.5226785714285715  3.625
7.2705  11.387
4.065378571428572  3.691
5.731464285714286  4.855
5.5780642857142855  8.282
-0.16730714285714285  2.891
0.20843571428571428  2.604
5.235992857142857  8.864
-0.08502142857142858  4.629
14.921949999999999  8.489
-1.2046999999999999  10.713
6.942264285714286  5.082
4.059514285714286  8.01
5.1323928571428565  3.849
2.2598714285714285  8.021
-2.612757142857143  5.633
6.457428571428571  3.638
5.850585714285714  6.513
2.0333214285714285  4.649
-0.006721428571428571  3.956
1.5896357142857143  3.564
-0.9997785714285714  2.644
9.929028571428573  10.765
-2.021742857142857  2.528
2.993  6.553
2.166842857142857  2.989
3.8010928571428573  4.204
-2.9449571428571426  2.38
-2.0187857142857144  2.433
-3.0355857142857143  2.899
-2.2402714285714285  2.582
1.4259857142857144  12.63
-1.4942642857142858  5.965
2.0051642857142857  7.25
11.410528571428571  4.97
6.326414285714286  7.067
3.1506785714285717  9.059
3.611857142857143  5.86
0.6328857142857143  2.418
-2.6319785714285713  2.659
-1.986235714285714  1.17
0.8045642857142857  2.009
-1.5068  3.179
5.199157142857143  8.841
16.014692857142855  9.961
-2.1368428571428573  6.18
-2.5963357142857144  2.523
-0.8311642857142857  2.137
-2.345964285714286  2.448
2.5076142857142854  4.969
-0.6749642857142858  2.256
2.4642714285714287  8.563
-2.384342857142857  2.336
-0.7652214285714286  2.689
8.562157142857142  6.689
-1.96195  0.865
11.023742857142858  7.274
-1.78845  1.286
-2.3417857142857144  2.383
6.300285714285714  3.644
5.944671428571429  7.826
-2.6744214285714283  3.682
1.467107142857143  3.857
2.2227357142857143  5.899
4.425400000000001  8.642
2.425164285714286  4.693
9.376778571428572  9.602
4.88295  5.789
11.066264285714286  5.654
-2.177642857142857  2.574
-0.6441214285714286  2.928
7.802742857142857  7.716
0.39377142857142855  4.272
4.8454500000000005  9.826
6.280614285714285  7.278
11.726014285714285  13.891
3.4602785714285718  10.023
-1.3382714285714286  4.268
10.591164285714285  9.059
14.586492857142856  12.627
10.985364285714287  8.155
-2.8717714285714284  0.771
8.898585714285714  6.48
0.7341928571428572  3.113
7.073557142857143  7.875
-0.31774285714285716  1.895
6.568242857142857  9.513
-1.4954928571428572  4.642
4.544128571428572  3.991
-2.8658214285714285  1.175
-1.1863071428571428  3.361
9.965214285714287  8.804
-2.700085714285714  2.25
7.787514285714285  6.262
7.5106214285714294  9.172
-2.697842857142857  2.616
4.909121428571429  5.346
6.51545  7.94
4.674328571428571  13.148
3.8555714285714284  6.232
-1.5464142857142857  2.21
0.44893571428571427  6.294
5.971807142857143  7.592
5.766921428571429  5.626
5.819971428571429  9.761
4.733535714285715  10.465
-0.506407142857143  3.708
-2.0405571428571427  2.222
1.2701928571428571  3.332
-1.794242857142857  2.896
12.670764285714284  9.531
-0.19390000000000002  3.515
2.9712  4.297
1.2030285714285716  3.171
13.742892857142857  7.161
0.19793571428571427  3.154
1.5659142857142858  5.049
8.426342857142858  8.825
-1.0999357142857145  4.022
1.4281928571428573  3.786
7.639578571428571  6.898
2.7314357142857144  3.936
2.1146285714285713  7.87
-2.9618785714285716  0.738
8.61352142857143  8.813
9.2882  9.307
3.558664285714286  8.047
2.6201142857142856  8.452
2.6158  8.118
0.09496428571428571  2.546
5.043864285714285  5.533
3.6239214285714283  4.924
-1.6666428571428573  2.524
0.29549285714285717  2.963
12.510521428571428  5.229
-0.7880857142857143  2.946
9.395685714285714  8.966
7.296735714285714  11.075
12.649492857142858  9.565
-0.6131857142857143  2.575
18.843249999999998  9.768
13.391421428571428  12.58
7.2442  9.256
5.092678571428571  4.874
4.150892857142857  4.449
5.9604928571428575  10.389
2.4108571428571426  4.227
-2.7940857142857145  4.392
4.3343  10.669
-2.6286500000000004  2.384
9.16402857142857  8.894
-2.3672857142857144  2.856
3.1794142857142855  6.102
5.11915  6.665
2.674907142857143  6.896
-0.8495  2.949
5.844435714285714  5.275
1.4609714285714286  3.524
7.361935714285715  5.555
9.612121428571427  11.673
0.85175  12.051
-1.0201214285714286  2.408
3.709878571428572  4.491
-2.6178785714285713  3.053
9.424192857142856  7.129
-2.796942857142857  2.24
-2.0156214285714285  4.339
9.736935714285714  8.101
1.9622142857142855  4.046
-1.8901499999999998  4.439
2.768242857142857  4.403
1.6675571428571427  3.84
-2.338535714285714  2.533
3.2540142857142857  4.284
-1.2534214285714287  3.875
-0.8698214285714286  2.724
9.166264285714286  7.246
-0.9677857142857144  5.513
-0.22607142857142856  2.623
-0.4566357142857143  3.0
-2.5696357142857145  1.004
17.27612142857143  8.145
2.2832999999999997  3.853
3.9732642857142855  8.583
2.3425428571428575  4.434
2.475271428571429  4.087
0.7943928571428571  2.565
7.3206500000000005  7.563
-0.8775285714285714  3.751
6.091928571428571  3.48
-2.2242928571428573  3.445
3.8451428571428576  3.854
6.0830714285714285  3.626
2.1758785714285716  4.933
-0.37727857142857146  3.177
0.016464285714285716  4.847
-0.2894428571428571  5.02
8.161292857142856  6.011
6.0241928571428565  4.265
4.8641000000000005  8.651
9.691107142857144  6.67
9.38375  5.522
1.5822357142857144  3.927
-2.085  3.369
8.525885714285714  11.095
7.888542857142856  4.358
11.747814285714286  8.233
5.739828571428571  6.847
-3.066578571428572  2.683
-3.0561142857142856  2.928
10.183057142857143  7.898
3.8263000000000003  5.029
-0.9248214285714286  5.426
-0.18712857142857142  4.365
1.3471  4.434
5.0947000000000005  7.72
6.113478571428571  5.538
1.5735  3.411
9.063235714285716  7.453
1.7697785714285714  3.58
2.6713428571428572  5.07
4.8376  5.428
7.0209  7.937
0.89475  2.218
4.818185714285715  7.366
-2.391064285714286  1.893
6.43025  13.361
7.431164285714286  9.613
0.6810142857142857  2.831
-0.2981857142857143  2.471
-2.95285  3.256
-1.7387785714285715  3.068
21.31885  8.706
-2.664957142857143  1.023
3.9560142857142857  6.191
1.899142857142857  4.697
-2.274542857142857  1.252
4.659721428571428  5.646
-0.0014928571428571428  3.03
11.049542857142857  5.482
4.7543  7.424
-2.234635714285714  3.613
2.3734357142857143  8.797
-2.596114285714286  3.404
7.5562  8.986
10.940707142857143  10.252
-1.1069428571428572  14.303
5.474328571428571  4.939
2.5588357142857143  2.803
13.539964285714285  5.943
-0.5543857142857144  2.964
-2.6591714285714283  2.723
-2.5220785714285716  3.166
1.8550642857142858  3.483
-2.850407142857143  2.25
11.97337857142857  4.72
-0.6710285714285714  4.332
-1.8721714285714284  2.486
1.861192857142857  2.841
4.226735714285715  6.106
0.6819428571428571  4.507
2.473642857142857  9.375
-0.8142428571428572  1.89
8.270214285714285  5.587
5.6002  11.985
4.071264285714285  6.546
0.8755499999999999  4.847
-0.7008142857142857  3.708
14.986392857142855  9.134
11.540828571428571  11.098
8.3222  7.468
-3.0630785714285715  4.426
1.4998571428571428  2.496
2.6996  2.31
3.9694714285714285  5.549
7.3187  9.309
-2.9477857142857142  1.635
8.709542857142857  10.583
11.602635714285714  11.171
6.274821428571428  5.596
0.13765714285714284  3.659
-1.9862928571428573  2.753
-0.4689142857142857  2.895
2.1843714285714286  4.249
3.992364285714286  7.147
-2.155585714285714  4.375
11.522985714285715  11.451
5.377107142857143  3.401
7.899328571428571  4.423
-1.21865  4.279
-2.1096928571428575  2.92
1.5509571428571427  9.24
-1.142542857142857  4.274
1.2833571428571429  3.327
-2.3779071428571426  2.122
5.996528571428572  4.172
-3.0916857142857146  1.066
4.796721428571429  4.364
10.691864285714287  6.208
-2.3338357142857142  3.259
4.058528571428571  7.893
-3.0835285714285714  2.333
-2.28455  2.321
6.131114285714285  5.218
4.548285714285714  8.057
9.302192857142858  3.985
2.2554285714285713  6.23
6.525942857142857  10.491
-2.449385714285714  2.428
2.0260928571428574  8.139
-1.7353500000000002  2.535
-3.1076357142857143  5.728
-3.369607142857143  0.503
16.17462142857143  6.752
8.39137857142857  10.141
5.313664285714286  3.886
-1.7822928571428571  2.019
4.585978571428572  4.28
-0.02712857142857143  4.616
2.41565  4.169
-0.9560500000000001  2.374
4.763385714285715  6.542
-1.8893285714285712  0.679
0.031592857142857145  5.453
19.572892857142858  8.812
4.058364285714286  6.945
-2.2845  1.916
3.23245  8.908
-1.4239714285714284  5.037
-0.57135  2.936
5.189207142857143  11.106
7.365221428571429  6.816
8.422378571428572  5.265
-2.701892857142857  0.663
3.37955  3.765
2.770057142857143  4.022
1.25685  6.035
7.927278571428571  4.952
7.209264285714286  6.277
-1.568107142857143  2.434
5.294435714285714  5.462
-2.4983214285714284  2.47
-1.1528285714285713  6.397
5.511728571428572  9.287
5.3526  9.209
6.14145  6.342
5.812364285714286  6.51
-2.5785285714285715  2.318
8.404742857142857  7.281
-2.222164285714286  4.562
12.561435714285714  11.035
4.865814285714286  7.495
6.215992857142857  6.926
12.267878571428572  6.181
7.907  10.932
0.49118571428571434  2.339
-2.5906571428571428  2.34
7.761285714285714  7.49
13.964042857142857  9.211
10.013235714285715  9.611
7.246342857142857  9.665
1.2455714285714286  3.056
14.150592857142858  10.843
-3.117114285714286  2.717
12.762257142857143  5.804
-1.053057142857143  3.301
5.181378571428572  7.151
0.40267142857142857  2.512
8.494714285714286  10.451
-0.9567285714285715  2.838
0.16169285714285714  3.632
6.469557142857143  6.284
-1.1325642857142857  2.293
3.444385714285714  8.543
-0.4412857142857143  6.567
-2.535742857142857  1.105
-3.074464285714286  3.301
2.8972857142857142  4.757
0.15122142857142856  3.029
3.10145  8.133
3.174692857142857  3.792
8.770714285714286  8.33
1.3063500000000001  5.414
3.9801071428571433  4.814
7.236914285714286  8.111
3.562014285714286  4.68
0.7740142857142857  3.075
2.1865857142857146  8.974
4.397835714285715  3.79
-0.5041142857142856  2.985
-2.3466214285714284  0.833
-2.984442857142857  0.697
0.3892785714285714  3.951
4.019521428571428  8.173
2.0982785714285717  4.024
5.436314285714285  6.692
1.0372928571428572  6.767
12.796764285714286  5.445
8.160599999999999  10.964
7.1906  6.931
15.045128571428572  11.368
1.0829642857142858  4.375
9.917707142857143  8.617
-2.4777142857142858  3.099
4.680771428571428  6.672
-2.17515  1.719
-2.9235571428571427  1.067
5.285514285714285  10.501
0.27044285714285715  2.642
-2.1735857142857142  1.034
10.248407142857143  5.964
2.874907142857143  3.95
10.990864285714286  10.105
5.414878571428571  5.147
-0.4035214285714286  4.653
7.316571428571428  6.72
11.308  10.079
6.65925  12.513
6.186828571428571  11.111
-1.8904  2.746
0.5170071428571429  4.182
5.896785714285714  5.109
9.58182857142857  7.468
-0.4660571428571429  2.515
13.9952  4.385
3.9271928571428574  12.173
-2.5384928571428573  4.11
5.8207  4.03
-2.3980642857142858  1.952
0.4487285714285714  4.31
3.3195071428571428  4.753
8.859742857142857  4.784
2.338485714285714  4.276
6.2747785714285715  7.453
5.142464285714286  7.789
3.9544928571428573  6.408
2.076192857142857  2.654
5.904928571428572  5.607
14.305157142857142  5.048
-2.902071428571429  4.216
8.132935714285715  8.198
4.705971428571429  6.556
1.904457142857143  2.334
8.9629  8.332
7.1136357142857145  4.707
0.25016428571428573  2.607
-0.047349999999999996  3.981
5.343071428571428  7.494
11.445328571428572  9.069
-2.0808714285714287  1.124
2.23975  5.713
0.37702142857142856  4.177
12.596357142857142  11.072
-2.2266785714285717  2.13
-1.7156285714285713  1.415
-1.3443928571428572  2.519
-2.5484714285714287  2.742
3.6904642857142855  8.804
6.664492857142857  7.598
7.787535714285715  5.615
8.533635714285715  4.9
0.27416428571428575  6.978
0.1678  7.78
-1.7430214285714285  3.205
7.760028571428571  4.124
4.770807142857143  7.288
4.172742857142857  6.559
4.254742857142857  4.928
-2.510735714285714  2.537
-2.3732785714285716  2.543
7.856071428571428  7.29
9.830950000000001  6.134
6.672607142857142  8.424
-1.2669428571428571  1.711
11.394014285714286  8.142
7.235414285714286  9.831
5.035114285714286  7.828
-1.838692857142857  2.527
-2.6920285714285717  5.787
6.390114285714286  11.989
4.162171428571428  4.708
11.3523  7.404
1.7616785714285714  4.288
7.247435714285714  6.52
5.125328571428572  5.743
0.6307357142857143  5.299
7.767557142857143  8.183
1.5916357142857143  7.784
16.2117  13.846
-1.0733071428571428  3.638
-2.8288142857142855  1.957
-2.994285714285714  2.783
9.033135714285713  8.514
4.774628571428571  3.767
5.5859  3.553
4.559328571428572  5.026
-2.3627357142857144  2.791
-0.1615714285714286  1.847
1.6257857142857144  4.274
-2.263264285714286  0.83
7.617935714285714  8.281
1.8175571428571429  8.869
8.317314285714286  9.568
2.3485500000000004  5.077
-2.0916  2.216
-1.9266857142857141  5.747
3.133178571428571  3.054
6.78685  8.387
4.111285714285715  8.82
-1.8525000000000003  2.966
-1.4529285714285713  1.201
-1.4780571428571427  2.17
-1.8294428571428571  2.445
-0.6898571428571428  6.137
5.796785714285714  5.036
5.9502  6.361
4.723585714285714  7.411
0.3487642857142857  3.683
2.957171428571429  3.657
-2.9788714285714284  1.525
5.5076857142857145  7.507
6.1090928571428575  9.376
-0.6656142857142857  2.433
8.1608  5.68
-2.604557142857143  0.791
8.299735714285713  6.133
4.313992857142857  4.611
2.9029357142857144  8.884
-0.5266142857142857  4.997
6.175242857142857  6.727
5.841385714285714  9.549
2.9619214285714284  8.119
9.014535714285715  15.059
4.721342857142858  3.855
2.55975  4.658
3.352092857142857  4.287
6.361242857142857  5.444
4.580071428571429  8.09
-1.6318714285714284  2.978
-2.9823857142857144  2.567
-1.1767357142857142  2.021
-1.0231428571428571  2.476
4.5278  9.598
8.114885714285714  9.337
-2.749957142857143  3.064
-1.9043785714285715  2.355
4.0355928571428565  3.835
-0.6233714285714286  3.509
26.170292857142858  11.407
11.805878571428572  4.675
6.664992857142858  8.178
7.890021428571429  6.577
11.784821428571428  6.549
-1.5821928571428572  3.467
-1.8537928571428572  4.769
11.589542857142858  7.151
0.1490142857142857  2.503
-0.5754428571428571  3.508
4.947  4.57
8.9295  6.18
3.8862357142857142  11.7
-3.0359714285714285  2.816
3.4949357142857145  4.288
-2.1507  2.202
-1.4698857142857142  3.12
-2.3369857142857144  2.457
10.368885714285714  12.162
11.23445  14.659
-0.4053285714285714  5.011
13.652914285714285  10.335
1.2610214285714285  3.088
4.713914285714286  8.08
6.369292857142857  8.511
-2.2937714285714286  3.769
13.056057142857142  12.153
-1.6267  1.675
-1.1338357142857143  3.975
5.832378571428571  9.599
5.955885714285714  8.01
6.252864285714286  4.343
5.872178571428572  4.366
10.893828571428571  6.217
-2.205742857142857  2.888
5.589607142857143  9.985
-2.9523714285714284  0.436
5.5951571428571425  5.685
8.512585714285715  9.008
17.229492857142855  15.512
-2.2835785714285715  1.14
1.204292857142857  5.674
5.929478571428571  5.041
-2.299207142857143  1.055
-0.9097357142857143  1.584
2.786807142857143  7.685
7.4516785714285705  13.064
-0.6010500000000001  6.664
11.85065  7.181
3.6588857142857143  4.26
5.419442857142857  9.807
15.300685714285715  9.736
11.089307142857143  9.384
-0.045  2.807
-0.5653  1.518
-1.7251571428571428  6.178
-2.6444714285714284  3.077
-1.621657142857143  2.88
8.86495  10.473
-1.044835714285714  4.503
-3.085714285714286  2.036
-0.31242142857142857  4.121
0.9230928571428572  2.349
4.46795  9.741
0.9431928571428572  3.496
-1.5698928571428572  2.554
-2.3327428571428572  2.158
10.707835714285714  13.061
-2.53255  2.683
6.4684  6.535
-1.78385  6.557
2.62155  4.132
-1.0812142857142857  4.46
-1.8926357142857142  2.527
13.301121428571427  8.021
12.634957142857143  9.214
-1.4391785714285714  1.643
6.2409928571428575  4.515
5.820192857142857  7.048
-1.7287785714285715  5.664
5.651285714285714  8.274
8.25307142857143  7.29
3.581657142857143  7.95
2.7450214285714285  3.656
7.365292857142857  6.959
7.488735714285714  10.482
-3.2334785714285714  2.649
6.438885714285714  8.329
2.686185714285714  3.246
1.7185714285714286  3.71
2.317842857142857  7.459
4.57325  3.514
6.419814285714286  10.096
5.5945285714285715  9.456
8.587507142857143  10.369
0.047164285714285714  5.509
7.726521428571428  10.134
-2.2949571428571427  2.445
-3.1272785714285716  0.645
-3.060342857142857  2.341
-0.20367142857142856  3.919
-2.7225642857142858  2.065
12.19292142857143  8.712
12.125192857142858  6.018
7.917314285714285  7.144
-1.2515214285714285  2.745
3.857471428571429  7.218
8.205421428571428  5.058
2.4876857142857145  8.938
9.161307142857144  4.587
10.93535  8.453
6.2380571428571425  5.333
-2.426842857142857  2.068
-2.1292142857142857  3.135
4.454771428571429  10.198
-2.343021428571429  2.866
8.67112142857143  5.102
-1.8353857142857144  3.715
-0.5134000000000001  2.133
-0.9807928571428572  5.183
3.019285714285714  3.671
8.890371428571429  7.787
5.245435714285715  11.984
5.489964285714286  3.858
5.770642857142857  7.342
7.229407142857142  4.768
-2.134992857142857  3.092
-1.6961714285714287  5.357
-1.7974714285714284  1.999
-2.512921428571429  2.978
6.511657142857143  8.429
11.550864285714287  9.458
-1.2854142857142856  1.982
13.290821428571428  9.704
1.3561285714285713  3.992
-2.981757142857143  2.126
4.0728285714285715  3.053
-2.119557142857143  2.405
-2.4008285714285713  1.015
7.152928571428571  8.153
-2.2400642857142854  2.951
3.4238857142857144  5.113
-1.9866285714285714  2.675
6.676264285714286  7.227
-0.5071  2.055
0.12164285714285715  3.412
5.308635714285714  6.133
-3.244814285714286  1.835
-0.28745000000000004  6.555
12.579407142857143  9.855
-0.3302  2.622
13.872792857142857  8.489
8.206914285714285  5.418
4.013342857142858  10.903
-0.12641428571428573  3.488
4.724885714285715  9.502
1.4992999999999999  6.72
5.626221428571429  4.057
3.7982571428571426  6.081
5.615721428571429  5.593
10.637007142857144  6.853
-0.5820642857142857  4.761
1.9988714285714284  6.716
-1.8319571428571428  6.697
-1.5480214285714287  2.631
5.204142857142857  9.169
10.276864285714286  9.942
-1.3040857142857143  2.625
1.1405785714285714  5.893
4.887321428571429  8.29
-1.0467285714285715  5.189
9.444307142857143  5.341
-2.8214714285714284  1.569
-2.0979571428571426  1.014
1.0303785714285714  6.318
0.019514285714285717  4.221
1.1461642857142857  3.876
9.778521428571429  10.184
0.45277142857142855  2.112
4.315878571428571  5.112
9.611692857142856  6.709
-3.0618499999999997  2.467
11.880735714285715  9.254
1.4596071428571429  4.682
6.992735714285714  8.488
-1.7913642857142857  4.698
4.703571428571428  6.682
3.0435642857142855  8.52
3.7262571428571434  6.396
10.217728571428571  8.748
-2.927892857142857  2.76
6.0228785714285715  4.051
2.0938142857142856  3.659
2.3016214285714285  9.908
-3.1504  2.792
6.164121428571429  9.631
10.591742857142858  7.815
3.952714285714286  4.826
-1.9952142857142856  2.105
-1.72125  2.347
-0.6280142857142857  5.582
-1.8108642857142856  1.145
0.6172785714285715  2.893
-1.710292857142857  1.179
5.940764285714286  7.712
3.9920071428571426  3.395
-3.0568714285714287  2.615
3.4267357142857144  7.22
2.14035  8.938
0.2863857142857143  1.951
3.3538428571428573  9.072
11.931357142857143  8.089
3.7129499999999998  4.469
1.2312785714285714  8.579
2.695321428571429  4.007
-3.1125714285714285  2.532
3.0871785714285713  3.56
17.445985714285715  6.887
13.547542857142856  7.55
5.971664285714286  7.177
-1.697092857142857  2.745
4.146478571428571  3.515
1.0261071428571429  10.113
3.2626  4.916
0.9949642857142856  2.592
-0.5531142857142858  1.722
2.27715  9.548
-1.2799571428571428  3.056
9.079364285714286  7.781
0.9063785714285715  2.055
8.38315  5.77
7.089592857142857  4.055
-1.9571642857142857  1.282
12.023707142857143  6.701
1.1851785714285714  4.213
0.6729214285714286  6.426
0.76025  2.25
3.258728571428571  9.392
8.101214285714287  6.047
-2.9384285714285716  2.523
-2.8390285714285715  1.871
5.266742857142858  8.785
4.449678571428572  3.026
0.36333571428571426  4.263
-1.5887785714285714  4.341
-1.9551857142857143  2.883
-2.827007142857143  2.498
-1.7822785714285714  2.997
-1.7219428571428572  2.636
11.82092142857143  9.0
1.685757142857143  6.074
2.1235142857142857  3.591
-2.525914285714286  1.989
1.041742857142857  2.299
8.398807142857143  6.029
7.9627  2.523
5.252057142857143  3.266
-1.33585  2.129
-2.88965  0.673
12.16762142857143  7.48
-1.744392857142857  3.832
8.553085714285714  7.979
11.977285714285713  5.249
-0.7553428571428572  2.729
2.1917357142857146  7.241
1.8545142857142858  2.122
-1.3858142857142859  3.303
3.8199571428571426  6.06
13.542885714285713  6.663
12.83912142857143  7.524
10.217535714285713  9.156
2.7714214285714287  9.432
2.2789642857142858  3.653
9.05585  7.839
-2.8758357142857145  2.526
-2.0139285714285715  2.458
3.0955214285714283  3.831
1.8924785714285715  7.1
4.885185714285715  5.634
4.674407142857143  6.206
11.570621428571428  8.242
2.1620500000000002  6.676
4.222028571428571  6.358
-1.3770428571428572  1.666
7.89855  10.85
-2.5948285714285717  2.427
8.754221428571428  3.531
8.485892857142858  10.386
0.5918285714285714  3.05
-2.391728571428571  1.571
-1.2192857142857143  2.02
1.7021499999999998  2.687
-2.3838142857142857  4.062
-1.1798071428571428  2.854
6.245557142857143  8.813
1.9625285714285716  6.6
21.72899285714286  11.013
1.6332714285714285  3.238
-2.755807142857143  3.007
5.238557142857143  3.518
0.91375  3.561
3.765064285714286  5.353
0.87695  4.284
6.064071428571428  5.373
3.911864285714285  4.485
7.27245  10.071
-2.725935714285714  2.785
5.0392  7.456
19.435985714285714  11.763
3.7323142857142857  5.178
10.860399999999998  8.388
5.614021428571428  8.399
-1.256792857142857  2.889
4.093507142857143  3.541
3.5391214285714283  8.029
-0.42595714285714287  1.476
4.635778571428571  4.2
2.5479000000000003  2.649
0.5262928571428571  2.952
7.074771428571428  2.986
-2.8936214285714286  3.064
7.860078571428572  6.453
-1.7392285714285713  2.688
11.456642857142858  6.356
1.363042857142857  7.874
8.91325  6.61
8.56105  13.728
11.09232857142857  8.782
1.5352071428571428  4.258
3.6048785714285714  3.736
-0.7057357142857142  3.414
14.3761  6.766
0.6298357142857144  2.314
7.560135714285715  5.304
5.142799999999999  6.279
5.434285714285714  10.278
3.4863857142857144  8.323
4.747307142857143  3.563
6.1483357142857145  4.505
3.02345  9.573
2.37995  9.591
4.3604  3.832
-2.1045428571428575  2.695
-1.568757142857143  2.573
11.614864285714285  9.002
3.323057142857143  4.269
-0.5352071428571429  3.361
3.0547500000000003  6.206
-1.3719571428571429  2.306
4.4252142857142855  3.68
-2.499307142857143  0.999
10.267321428571428  12.572
4.993935714285714  7.674
-0.055607142857142855  4.255
-1.9198214285714283  3.507
4.611807142857143  3.885
7.280657142857143  5.763
6.865057142857142  9.647
-2.0887285714285717  2.754
7.639814285714286  6.409
1.4648642857142857  2.605
-2.9250357142857144  2.929
1.6223142857142856  7.26
-1.2468  3.383
-2.904907142857143  3.099
2.519957142857143  2.692
0.5141857142857144  2.328
3.5044714285714282  5.299
5.589292857142857  10.135
8.781207142857141  10.081
2.882692857142857  3.613
-2.4203928571428572  3.475
-0.21562857142857142  4.2
1.8066357142857143  2.43
5.3604071428571425  3.746
0.23947142857142859  2.767
8.86775  4.551
7.471164285714285  4.721
3.336935714285714  5.104
-1.2095928571428571  3.055
-2.6613785714285716  0.692
4.488457142857143  6.133
5.3408  5.593
13.6524  11.452
9.761392857142857  11.258
5.940535714285714  11.084
6.448135714285715  7.811
-2.4469285714285713  3.563
6.235978571428571  13.73
1.519442857142857  4.4
-2.606007142857143  0.828
9.228871428571429  5.376
6.665971428571429  9.52
6.2483571428571425  5.979
-2.8610357142857143  4.574
3.029892857142857  3.92
2.2136071428571427  3.932
-3.0513642857142855  2.841
-2.027978571428571  2.386
0.7142714285714286  13.674
-0.81835  1.47
-2.798235714285714  2.6
9.248142857142858  6.485
-2.8055857142857143  2.982
7.822957142857143  8.482
2.9065357142857144  3.263
4.171971428571429  8.82
12.049621428571427  10.972
3.2115071428571427  9.09
1.747207142857143  2.688
14.122478571428571  8.594
-0.5271214285714285  10.844
3.824492857142857  8.457
-0.7262714285714286  2.311
9.565035714285715  9.447
-1.4742642857142856  2.87
7.363228571428572  9.711
3.857592857142857  3.936
1.3372428571428572  3.174
4.215164285714286  8.469
7.630142857142857  9.953
6.201285714285714  5.145
-2.212935714285714  3.216
-1.4949571428571429  1.559
5.963857142857143  5.335
8.882835714285713  9.788
0.9391142857142857  3.882
7.340857142857143  5.481
3.5458642857142855  8.857
4.385921428571429  4.54
0.4098357142857143  5.33
3.7669500000000005  6.307
14.856264285714285  8.775
-1.8169357142857143  1.865
4.7588928571428575  3.112
5.651664285714285  10.647
-1.8951714285714287  3.691
-0.10781428571428571  3.582
8.04605  8.498
1.5921357142857142  6.651
-1.9147142857142858  1.633
-2.64825  3.102
3.9832785714285714  2.73
5.702135714285714  3.793
10.327214285714286  7.167
-0.8101285714285714  2.425
1.2850428571428572  1.837
1.1424142857142856  4.96
-1.340657142857143  2.395
5.0188999999999995  3.241
6.338578571428571  5.85
6.935085714285715  7.737
1.0534642857142857  3.149
3.1424714285714286  9.218
7.468157142857142  5.937
0.3525214285714286  4.297
7.996599999999999  5.566
6.319064285714286  9.741
12.43597142857143  5.586
-2.887092857142857  2.421
1.1068785714285714  4.741
3.932921428571429  7.779
-2.8468642857142856  2.761
-3.0185357142857145  2.66
0.47430714285714287  5.646
-2.6247285714285713  4.07
-1.182742857142857  2.549
-2.802707142857143  2.597
6.053999999999999  4.162
3.6586214285714287  7.76
10.06035  6.35
-0.8059428571428571  2.996
-0.87045  2.763
9.661278571428571  9.638
-2.2600928571428573  2.525
7.558435714285714  3.893
10.2309  8.874
-2.279128571428571  4.51
6.681264285714286  7.567
-2.5598857142857145  0.699
0.8544428571428572  7.123
12.087428571428571  6.888
-2.7069357142857142  0.894
3.1330857142857145  3.19
1.96525  5.012
5.1288  8.36
-2.455942857142857  2.611
-2.3997571428571427  0.773
5.688414285714286  4.761
11.146435714285714  8.037
0.29162857142857146  3.243
15.321092857142856  7.304
-2.962614285714286  2.884
1.1216857142857144  4.476
2.1591142857142858  4.456
11.928285714285714  11.297
6.172378571428571  5.186
-2.8980214285714285  6.775
3.2498285714285715  3.265
22.671  10.491
11.747528571428571  9.305
-2.5719928571428574  1.474
9.904385714285715  4.568
-0.46271428571428574  2.982
-1.7850857142857144  2.829
3.9960857142857145  9.113
-1.8903285714285716  2.768
1.9806785714285715  1.808
4.993864285714285  6.243
-0.511  2.567
3.728357142857143  4.975
-0.60085  6.59
-1.9354000000000002  2.699
-1.627  1.187
0.15304285714285712  4.041
-2.407742857142857  1.434
7.329978571428571  7.225
6.207528571428571  6.158
-0.3283142857142857  3.573
4.155328571428571  4.067
-0.4427285714285714  2.054
11.086407142857142  9.908
-2.39055  2.258
3.3794714285714282  3.27
-0.17265714285714287  4.163
2.108292857142857  6.886
2.512842857142857  5.548
6.09405  3.361
-2.9995714285714286  2.69
7.703914285714286  4.656
3.720264285714286  3.442
-2.0692214285714283  2.568
2.640907142857143  3.742
5.973128571428572  8.078
8.774285714285716  4.815
7.126664285714285  8.489
5.125542857142857  8.908
12.753364285714285  14.315
-1.94605  2.659
-1.6147142857142858  2.687
2.590678571428571  7.75
-1.2864142857142857  3.901
-0.1811357142857143  3.436
3.13855  7.488
6.973935714285714  4.591
7.814707142857142  7.781
1.7255714285714288  3.703
-0.7335357142857143  2.863
7.635599999999999  9.208
12.301728571428571  8.572
7.50975  7.627
-1.7410500000000002  1.887
2.7328428571428574  3.475
1.5747857142857142  6.635
4.168221428571429  6.337
-2.3604357142857144  2.462
-1.1665357142857142  1.747
-2.4225642857142855  5.59
-2.2785214285714286  2.963
6.602078571428572  7.948
6.170821428571428  8.421
-3.0514071428571428  0.968
8.796621428571429  5.075
2.34415  6.838
1.0328642857142858  3.8
7.6744642857142855  12.423
4.8501  3.187
0.1912  1.98
1.6573642857142858  4.362
8.602214285714286  9.08
1.7072357142857144  2.334
3.1488642857142857  5.693
6.866414285714286  6.576
-1.1822499999999998  3.942
5.0721428571428575  10.914
8.222228571428571  8.576
2.462907142857143  7.52
-1.6040357142857142  2.199
-0.4365785714285714  1.407
8.366285714285715  8.649
-0.5168357142857143  2.066
-1.8100142857142856  2.996
3.729742857142857  5.256
3.6123642857142855  4.768
8.285814285714284  4.428
2.8973642857142856  3.81
-0.8258071428571429  2.218
10.271135714285714  7.823
0.6701714285714285  4.27
7.0484  5.518
15.550949999999998  8.434
0.9795285714285713  3.11
5.896878571428571  7.521
-1.2917785714285714  3.16
6.103007142857143  4.368
2.455292857142857  8.288
-0.5622785714285714  1.888
4.7785  5.859
0.09558571428571429  2.447
-0.5363  2.623
4.047314285714286  4.789
8.340028571428572  6.632
10.778921428571428  11.669
-2.812535714285714  0.607
0.7737357142857142  6.801
5.762428571428572  5.311
2.470707142857143  3.354
8.8605  11.39
-2.373757142857143  2.113
-1.865592857142857  2.618
-2.273071428571429  0.949
12.450871428571428  5.538
1.2180285714285715  10.094
4.9962928571428575  10.608
3.5693  15.653
10.27957142857143  8.158
-1.673957142857143  5.02
9.046214285714285  6.493
3.1653357142857144  8.009
-2.489107142857143  2.634
1.6093428571428572  3.263
-0.9479571428571428  2.478
2.5021642857142856  8.712
-0.3243714285714286  3.689
-1.3492785714285713  2.819
-2.603707142857143  1.908
10.209492857142857  5.016
3.277085714285714  8.182
6.941535714285715  5.711
-3.0188714285714284  0.725
3.913642857142857  4.239
1.9217642857142858  3.735
-0.8674285714285714  3.969
-3.006042857142857  1.037
15.214421428571427  9.799
2.6734785714285714  5.783
2.457242857142857  4.508
-0.6194857142857142  3.518
1.9449428571428569  4.39
-0.3812785714285714  3.331
3.240142857142857  10.703
-0.8521714285714286  4.504
6.6446000000000005  7.459
4.300664285714285  9.24
-2.9548  0.875
8.793  4.588
3.8754571428571425  6.898
0.3332785714285714  3.059
8.706585714285714  4.915
-3.0665142857142857  1.088
9.791035714285714  6.19
6.6419500000000005  6.525
-0.25990714285714284  2.961
5.509028571428572  6.596
-1.4135142857142857  2.819
-2.813507142857143  2.693
-0.6845428571428571  5.11
7.009592857142857  8.056
2.589185714285714  9.418
-0.5413  6.942
6.7936499999999995  8.081
3.5440428571428573  3.648
7.427964285714285  5.013
9.737514285714285  7.092
10.785992857142856  7.993
4.656657142857143  3.919
13.08452142857143  8.242
0.03957857142857143  2.961
4.607057142857143  4.59
-1.2715357142857142  2.864
0.8984428571428571  5.295
8.537821428571428  11.032
3.872635714285714  2.978
0.49758571428571435  1.969
-1.1932785714285714  4.907
5.810328571428571  6.705
-0.3033  7.221
6.968  14.906
5.13495  5.834
1.4562285714285714  3.848
1.858564285714286  4.951
-0.7158142857142857  2.51
5.97015  11.599
-2.9070642857142857  5.641
0.7673785714285715  3.065
-1.7153142857142858  2.628
5.9078  9.526
-2.6747142857142854  1.599
4.610571428571428  4.447
-1.8083785714285714  3.235
-1.4017857142857142  5.352
-0.6532928571428571  3.966
2.3664214285714285  5.18
7.239285714285714  5.907
-2.4136785714285716  0.658
-0.3594857142857143  2.61
7.282957142857143  5.386
6.362157142857143  11.662
-2.9853714285714283  2.837
-3.236814285714286  0.547
5.020821428571428  12.939
-2.952307142857143  4.132
5.001164285714286  4.444
6.0236214285714285  8.926
7.878507142857143  10.394
10.423449999999999  7.019
4.8919  8.776
0.3384142857142857  2.166
2.9417642857142856  2.669
10.519200000000001  6.544
8.367521428571429  7.188
7.2240142857142855  10.713
5.193335714285714  8.357
-2.50835  2.681
-1.815907142857143  5.649
13.21262142857143  7.507
0.4814857142857143  2.734
0.29787142857142856  8.323
-1.6798785714285713  3.721
6.444742857142857  8.033
6.810007142857143  12.014
6.866528571428571  9.722
1.3756785714285715  4.04
5.291735714285714  10.558
16.789814285714286  7.703
0.4477714285714286  3.636
4.021207142857143  7.314
13.323042857142857  11.374
4.346178571428571  3.769
5.774857142857143  8.885
7.185192857142857  10.326
0.31610714285714286  4.386
-2.774028571428571  2.721
9.644321428571429  9.476
3.3015  9.198
9.448714285714285  7.738
5.881121428571428  10.048
2.7480642857142854  4.127
9.792892857142858  7.487
6.79715  6.152
8.100442857142857  8.44
0.2984785714285714  4.556
3.1301  6.664
-0.7749928571428571  5.171
-2.9483571428571427  2.067
3.256807142857143  3.378
6.770121428571429  13.425
2.3308785714285714  6.916
2.8607571428571426  3.638
9.48405  10.867
-1.3879071428571428  5.215
10.296207142857144  7.801
-2.7068785714285717  2.52
-1.127192857142857  4.709
10.57442142857143  8.355
-0.6569285714285714  4.412
1.9343785714285713  7.029
-2.081864285714286  2.106
2.3428285714285715  8.215
5.57895  5.127
-1.4791428571428573  3.231
2.7946285714285715  3.208
7.340771428571429  4.468
7.961192857142858  8.833
-0.8206  2.411
9.296435714285714  6.254
13.641342857142858  8.834
0.3247928571428571  3.385
-2.0932142857142857  1.871
6.039835714285714  4.938
10.285207142857143  12.6
8.537835714285714  4.706
12.10065  5.4
-0.6065857142857143  4.054
-0.3863214285714286  3.134
-0.9034357142857142  5.788
3.078607142857143  3.986
0.6049142857142857  3.796
7.148228571428571  9.507
-2.893807142857143  1.603
5.982857142857143  7.032
1.9796642857142859  2.526
8.235471428571428  8.894
11.917635714285714  6.048
-0.6314571428571428  7.24
7.279228571428571  6.816
-0.19955  1.841
2.010542857142857  3.573
5.850642857142858  3.956
2.324564285714286  5.929
-0.9835714285714285  2.649
-0.64245  3.136
-2.6390571428571428  1.094
-0.3274214285714286  3.73
6.313357142857143  8.483
4.476192857142857  8.081
6.954028571428571  6.7
15.8579  8.342
1.3835642857142858  3.532
-2.5029071428571426  2.964
9.361071428571428  7.017
4.837350000000001  9.33
-2.5943571428571426  2.869
-1.3617571428571427  2.019
0.4977714285714286  7.744
9.523364285714285  10.11
0.5019714285714285  4.577
-2.064492857142857  2.127
4.65385  4.547
-2.0934357142857145  5.892
9.535964285714286  8.268
3.747092857142857  4.013
-0.6207214285714285  3.148
-1.999092857142857  4.205
-1.1768285714285713  2.694
-1.453942857142857  1.603
-2.962614285714286  3.501
2.585842857142857  6.026
3.1399500000000002  4.363
1.4364428571428571  3.553
0.5516  2.418
3.4284071428571425  4.113
5.469964285714285  7.315
2.1240214285714285  5.063
-3.103485714285714  2.553
13.497657142857143  6.901
5.444942857142857  8.938
0.72905  2.339
7.4248  3.289
6.89165  8.117
2.274585714285714  8.836
13.844285714285714  6.449
2.5109857142857144  3.776
-1.9369642857142857  3.425
1.6146857142857143  3.714
4.534292857142858  3.885
3.1552857142857142  6.43
12.788857142857143  9.791
4.161892857142857  12.337
5.4873142857142865  4.715
-1.30615  2.348
8.891278571428572  6.63
6.658371428571429  5.404
-1.0061928571428571  2.775
-1.59935  2.889
-2.2674142857142856  4.011
-2.073685714285714  6.733
-2.8862357142857142  3.094
-2.640892857142857  1.586
3.212614285714286  5.776
3.9690999999999996  6.904
7.7011071428571425  8.503
-2.971342857142857  3.3
-1.1189857142857143  4.092
6.737542857142857  7.816
5.6157642857142855  7.432
1.4705928571428573  5.018
-2.7296571428571426  0.594
13.83317142857143  7.583
6.6339500000000005  9.528
-1.7550857142857141  3.865
-1.1456214285714286  1.406
6.414378571428571  9.93
12.3313  6.336
2.938892857142857  4.54
4.644542857142857  6.867
-2.3154071428571426  5.811
1.4781714285714285  3.442
4.78575  6.47
3.2777499999999997  4.185
7.4508785714285715  3.856
3.1260499999999998  3.581
2.8984214285714285  5.362
3.876014285714286  5.234
-0.29919999999999997  5.509
0.4101714285714286  1.73
5.919664285714286  9.206
8.4911  7.855
8.088757142857142  8.064
2.1981142857142855  11.197
15.762992857142857  12.931
-2.3720642857142855  2.989
15.555707142857143  9.779
-3.0471714285714286  1.528
4.270235714285714  9.206
-2.686607142857143  2.982
3.8643428571428573  5.68
-2.2931142857142857  1.614
0.7375428571428572  3.311
1.050892857142857  3.249
3.999307142857143  2.58
10.136307142857143  8.017
10.616164285714285  4.809
5.334721428571428  4.897
-0.8506785714285714  1.723
8.212  5.349
7.796221428571428  8.884
4.027707142857143  3.155
2.399771428571429  3.15
3.3748428571428573  4.318
-1.2645357142857143  1.843
2.0350428571428574  2.313
-1.2106285714285714  2.917
1.132292857142857  3.045
1.681242857142857  3.376
0.7006928571428571  3.057
-2.0430714285714284  2.497
7.453007142857143  7.328
4.234985714285714  4.134
6.670135714285714  6.113
4.54505  8.497
6.3837785714285715  8.589
6.557157142857142  9.967
6.190907142857142  2.798
-1.5631642857142856  1.309
2.770907142857143  2.35
-2.66595  3.859
-3.087857142857143  4.486
-0.15524285714285715  9.272
-0.24424285714285715  4.339
16.34885  9.256
4.283821428571429  9.115
7.301492857142857  5.771
-3.1769357142857144  0.968
1.417957142857143  4.624
1.335192857142857  3.011
4.282671428571429  9.082
10.126228571428571  6.248
-2.3480642857142855  2.286
4.848  6.816
2.5359857142857143  7.965
4.588628571428572  3.832
8.888042857142857  8.08
4.425285714285714  5.775
-2.477607142857143  2.856
12.985792857142856  5.376
9.468557142857142  8.239
4.9462785714285715  7.192
1.931707142857143  3.581
-1.3905071428571427  3.229
-2.170771428571429  1.284
3.650507142857143  5.616
5.788135714285715  8.124
-2.570128571428571  0.731
8.166235714285714  6.981
-1.8414642857142858  2.49
1.3389  2.968
19.467807142857144  5.768
6.3993  11.024
4.284964285714286  11.155
3.031442857142857  4.503
11.495207142857142  4.074
12.884657142857144  10.303
7.835392857142857  4.478
5.895192857142857  7.682
-1.5674642857142858  6.985
-1.581457142857143  5.407
0.4704714285714286  6.122
6.661192857142857  8.279
-2.3566857142857143  1.139
7.077678571428572  4.161
0.6050285714285714  2.666
4.956657142857143  10.02
-0.4275  2.264
2.8819142857142857  3.598
-1.1407857142857143  2.491
7.096678571428571  9.292
4.773292857142857  5.387
10.886692857142856  7.883
5.6548  5.799
7.406935714285714  5.676
12.0374  9.128
-0.3830071428571429  2.329
-2.1621928571428572  1.026
-0.86435  3.677
13.459085714285713  11.792
19.42097857142857  9.929
-2.0560642857142857  3.071
5.2813  3.776
6.725028571428571  7.282
-1.161157142857143  3.251
4.092985714285715  3.632
9.749421428571429  7.943
5.199  7.698
-2.776664285714286  2.878
12.921835714285715  6.611
7.3886  6.089
12.56417857142857  6.765
-2.0285  2.589
8.293  9.772
2.3575071428571426  11.308
-2.0228  3.462
2.180142857142857  5.454
2.3253142857142857  4.776
4.063771428571428  8.334
4.0698357142857144  6.301
8.639521428571427  9.45
6.311714285714285  6.798
6.132735714285714  8.071
5.28445  9.263
6.443928571428572  7.571
7.350678571428571  4.056
4.52875  3.531
6.103207142857142  12.109
6.042742857142858  6.115
-2.6478285714285716  2.183
-1.0145285714285714  3.593
10.167764285714286  9.659
2.128964285714286  3.605
3.482442857142857  4.007
8.772  8.744
11.05395  6.438
-2.4245357142857142  2.574
-1.5108214285714285  3.318
2.9657999999999998  4.213
5.677121428571429  10.102
3.19815  5.035
-0.88005  3.673
7.003535714285714  7.758
3.455842857142857  2.42
5.241292857142857  9.795
-1.0308428571428572  2.613
14.09672857142857  8.676
1.5382357142857144  6.785
9.369642857142857  7.559
3.0186785714285715  7.952
7.7202  10.645
0.5169142857142857  2.942
-2.7991  3.023
-0.7168357142857142  7.083
-0.04694285714285714  3.386
9.201421428571429  10.865
-1.722192857142857  2.348
16.04694285714286  11.482
6.891871428571428  7.121
-2.285757142857143  2.848
10.562857142857142  5.657
-2.562692857142857  3.138
-0.5705428571428571  7.147
7.859157142857143  5.462
-2.809471428571429  1.292
-0.7265928571428572  3.342
-2.2069357142857142  2.457
6.981821428571429  6.24
1.3698785714285713  3.336
6.4853  7.426
-1.6144857142857143  3.319
-2.7718214285714287  0.983
9.29185  7.813
2.493057142857143  6.2
-1.2812142857142856  2.824
0.7683142857142856  3.816
-3.1131571428571427  1.568
2.7006571428571426  5.579
5.457071428571429  4.927
9.786664285714286  7.578
-1.7124642857142858  2.194
8.3851  7.06
-1.5365214285714286  2.997
4.235521428571428  9.365
7.291092857142857  9.214
5.783035714285714  5.519
-0.3022285714285714  2.884
3.6613214285714286  3.33
8.274264285714285  5.445
-0.9934857142857142  3.396
6.788492857142857  6.1
1.6523214285714285  8.322
12.575057142857142  10.419
0.7676071428571429  2.657
15.510192857142858  9.991
-2.482  2.538
2.594314285714286  4.084
5.243571428571428  5.061
-1.6976142857142857  3.753
0.34590714285714286  6.152
-1.8514642857142856  1.069
4.555042857142857  13.054
-2.868242857142857  2.406
-1.0729785714285716  7.17
7.972721428571429  7.659
2.952571428571429  4.63
3.636564285714286  11.837
4.631664285714286  8.213
6.559071428571428  6.825
7.464492857142857  7.128
11.397221428571429  9.993
7.756564285714286  7.415
4.904578571428571  6.008
-1.2140142857142857  2.676
6.239642857142857  5.939
5.236571428571429  8.777
6.807542857142858  11.49
4.967207142857143  8.053
-2.676307142857143  0.8
-2.1643857142857144  2.445
-2.62725  4.165
6.699078571428571  8.281
4.906085714285714  10.34
6.8818785714285715  5.214
-1.0397357142857142  2.099
3.096942857142857  7.12
11.091571428571427  7.915
6.596707142857142  10.99
4.2023785714285715  6.138
12.7756  10.834
2.7296714285714287  7.222
-0.47150714285714285  5.001
-1.41505  2.535
9.630164285714285  5.299
9.366071428571429  5.908
4.83825  6.549
13.408007142857144  9.126
2.8902  6.047
7.291564285714285  8.65
-1.881342857142857  4.199
5.763278571428572  3.466
