# Supplementary material for: Single-chain dimers from de novo immunoglobulins as robust scaffolds for multiple binding loops
Source: Nat Commun. 2023 Sep 23;14:5939. doi: 10.1038/s41467-023-41717-5 (PMC10517939; doi:10.1038/s41467-023-41717-5)
Supplement: Supplementary file 6 — Source data [file 41467_2023_41717_MOESM6_ESM.zip › SuppFig8_scIgFFm.txt]

-2.9384785714285715  4.819
-1.1429500000000001  4.222
-1.6808428571428573  5.25
-2.6934357142857146  5.081
15.772421428571429  8.523
3.6198714285714284  6.089
-2.5249  4.587
3.999507142857143  4.43
8.64945  5.5
-2.4504785714285715  3.323
3.2884499999999997  6.224
1.3577428571428571  7.499
8.725828571428572  8.216
-1.7174357142857144  2.176
7.840535714285714  9.223
-2.8717571428571427  4.694
9.563864285714287  10.961
3.5695357142857143  10.321
3.216207142857143  4.883
5.467085714285715  9.104
5.7724  11.036
6.199335714285715  7.202
-0.7242285714285714  2.892
7.095985714285714  8.159
-2.4940571428571428  4.721
11.04802857142857  8.707
2.9597214285714286  10.715
13.974964285714284  9.208
12.542978571428572  9.044
5.675792857142857  3.961
-2.685878571428572  1.997
0.14094285714285715  2.876
4.957428571428571  8.747
6.1783  7.576
5.321628571428572  8.405
7.03045  7.363
0.5933071428571429  2.905
2.5241571428571428  5.972
5.4728  6.211
5.121521428571429  4.169
2.833192857142857  8.165
2.7983  3.117
6.485885714285715  5.288
4.8429714285714285  6.764
3.571692857142857  6.533
11.149428571428572  4.368
10.116335714285714  5.412
13.869314285714285  9.976
-0.9232214285714286  2.257
-1.7479928571428571  1.15
3.7341357142857143  6.335
-1.8611499999999999  3.846
8.423571428571428  8.619
2.991657142857143  3.806
7.086257142857143  12.856
4.418142857142857  8.388
-0.7467142857142858  2.231
-2.69885  4.518
-2.002885714285714  6.249
3.5430785714285715  7.14
4.888871428571429  4.695
4.162371428571428  2.812
-1.5079785714285714  3.354
-2.2  2.673
2.293085714285714  6.563
4.242771428571429  5.865
11.082021428571428  7.57
2.7359071428571426  5.207
10.711457142857142  12.444
6.325635714285714  5.973
-2.5012714285714286  2.92
-1.8245428571428572  2.284
13.495971428571428  6.638
5.502178571428571  7.454
-0.60265  5.031
1.0795642857142858  4.767
2.1622285714285714  16.353
4.9344  7.109
7.778964285714286  4.957
1.1723428571428571  7.041
4.633  7.905
-2.4245642857142857  6.14
2.1604  7.413
-1.3095071428571428  3.077
3.2511  4.944
-2.0782642857142855  5.1
2.062542857142857  12.786
-2.0317  3.31
8.739435714285714  5.199
0.6001142857142857  3.897
-1.972607142857143  4.29
1.7892428571428571  3.803
-1.8615357142857143  5.531
12.908942857142856  8.487
13.497257142857142  9.62
-2.6467714285714288  3.043
-0.5237714285714286  6.285
13.271621428571429  8.175
2.207907142857143  7.21
-2.919435714285714  0.948
7.760328571428571  12.507
-2.6548499999999997  4.528
4.944428571428571  8.138
6.5241  5.234
-2.8222642857142857  4.746
-2.6866214285714287  1.747
5.8902  4.054
-2.32555  5.041
6.600921428571429  10.918
-2.847  4.63
-0.4205  3.186
4.130742857142857  6.047
0.9429928571428572  7.889
4.410614285714286  7.57
3.904435714285714  5.779
4.264078571428572  7.083
4.47995  4.724
10.504321428571428  8.068
-0.8383357142857143  4.477
-1.0043214285714286  2.704
-1.35325  5.233
4.408471428571429  9.708
5.043685714285714  4.873
-0.5604571428571429  4.063
-0.09358571428571429  3.645
7.437557142857143  8.209
0.5421785714285714  9.105
3.862157142857143  10.674
9.044157142857143  5.266
6.296828571428572  4.681
-1.3697000000000001  4.958
15.463392857142857  5.961
-2.263057142857143  1.796
-0.9792071428571428  3.86
5.705071428571429  8.56
10.148585714285714  12.097
-1.6820285714285714  6.066
1.58415  7.317
4.209785714285714  8.027
-1.3547  6.203
1.2922928571428571  9.435
5.955735714285714  13.101
13.794550000000001  7.157
3.216892857142857  3.934
14.61677857142857  12.112
6.0875  7.145
4.044907142857143  8.854
5.887778571428571  5.154
-2.4896  1.169
13.431471428571427  8.369
0.5805  5.016
6.727192857142858  8.224
9.82162857142857  11.139
10.265792857142857  9.485
6.091671428571428  3.823
-2.7418785714285714  1.055
5.659357142857142  8.745
3.662457142857143  7.695
3.7488857142857146  5.827
-1.1141714285714286  5.913
4.293085714285715  11.061
6.124171428571429  8.166
0.5315  3.142
8.43222142857143  12.723
1.9182  7.901
-2.9879714285714285  1.612
2.3904642857142857  2.743
-2.385357142857143  5.569
9.128085714285714  7.931
-1.0680571428571428  5.296
8.932235714285714  7.363
5.531664285714285  4.602
-1.2959857142857143  7.146
5.3037785714285715  12.929
4.384042857142857  8.338
14.36752857142857  9.75
4.2522714285714285  3.814
5.360078571428571  6.909
2.325614285714286  4.068
6.1626642857142855  5.742
3.799385714285714  12.71
4.760357142857143  11.502
-0.13064285714285714  6.638
1.0119142857142858  4.801
7.130521428571429  6.648
5.699492857142857  9.823
3.231757142857143  15.001
9.799164285714285  9.472
0.6606428571428571  2.362
2.028  13.934
-0.5556428571428572  3.657
-1.5708428571428572  2.323
-1.3089000000000002  1.815
2.0579785714285714  8.764
1.9240857142857144  8.311
6.088007142857143  9.734
4.9630214285714285  10.044
-0.3688142857142857  5.58
5.358242857142857  8.824
2.330764285714286  8.009
-2.0876357142857143  2.439
4.692621428571428  8.246
7.197028571428571  7.751
-2.1488285714285715  1.377
3.2121500000000003  5.053
1.4416285714285715  4.771
4.078092857142857  9.238
2.7491285714285714  3.753
7.505128571428572  11.462
3.908528571428571  5.656
-2.493935714285714  2.848
-0.40805714285714284  3.972
9.288735714285714  10.355
1.5547142857142857  5.705
12.512992857142857  6.07
-2.985521428571429  1.313
3.5615571428571426  5.385
0.9114571428571429  2.825
-1.8852071428571426  2.658
3.9583142857142857  6.56
-2.434164285714286  9.826
-1.2541785714285716  12.395
4.594885714285714  5.457
-1.12395  5.18
9.070292857142856  5.76
9.228521428571428  13.752
-1.1565  4.402
2.012457142857143  3.835
-1.362407142857143  2.77
-0.7037  7.296
1.9965142857142857  7.454
-1.8339214285714287  6.01
5.007042857142857  7.361
6.666571428571429  7.373
-1.9097071428571428  2.052
-1.699457142857143  5.362
-0.0878  2.414
1.1139714285714284  2.437
1.3021928571428572  2.685
4.518057142857143  6.605
-0.9146928571428571  2.472
10.32087857142857  8.097
5.405778571428571  5.628
2.8827  4.384
5.1306714285714285  8.553
3.5697642857142857  4.186
4.241735714285714  4.461
0.5313571428571429  5.51
2.9905642857142856  5.774
4.516621428571429  7.602
-2.550435714285714  0.903
12.955328571428572  9.016
9.040564285714286  7.76
6.2756428571428575  5.458
2.276885714285714  5.135
-0.0013642857142857144  8.548
1.24835  3.247
-2.3718642857142855  1.316
-1.1271428571428572  3.284
4.1804  6.062
2.339021428571429  4.07
-2.393  3.843
-0.9088214285714286  1.725
-1.4284357142857143  4.357
-0.3928142857142857  8.16
0.9457  4.632
-2.5633785714285713  4.824
1.0570642857142858  3.011
8.546178571428571  4.832
2.3770214285714286  6.13
10.444785714285715  9.686
0.7099285714285715  4.544
8.877235714285716  12.105
2.1149714285714287  9.169
-2.961185714285714  5.144
4.462428571428571  7.859
7.297571428571429  5.849
1.0903142857142858  6.512
-2.9144142857142854  4.357
-2.5382857142857143  4.42
-1.5837214285714285  4.272
0.5828857142857142  3.948
2.0760642857142857  4.505
3.0831142857142857  4.61
-1.2633142857142858  2.434
6.819621428571428  8.01
6.978164285714286  3.454
-0.04635714285714286  5.707
-0.9100428571428572  5.141
2.7806571428571427  4.693
-2.460035714285714  2.445
-1.22285  1.439
3.510707142857143  6.727
-0.5517285714285715  5.363
5.379549999999999  6.759
9.1808  7.057
2.4981  3.774
12.287278571428573  8.372
-2.81515  2.359
2.498335714285714  6.546
-1.6575499999999999  4.577
15.300450000000001  9.003
2.6798285714285712  5.52
3.999535714285714  4.485
-1.32605  6.272
-0.3414357142857143  2.338
2.2677571428571426  3.87
3.058  8.498
12.762557142857142  10.317
12.505657142857142  14.297
0.5170571428571429  11.835
3.3253642857142856  5.457
1.7130142857142858  7.388
-2.7961857142857145  0.874
-2.1116642857142858  3.08
3.7174428571428573  5.749
17.245157142857142  6.661
-1.5951785714285713  3.85
-1.9855642857142857  6.746
1.3525642857142859  6.397
2.0826142857142855  7.235
-0.35347142857142855  4.107
-2.0290714285714286  5.209
0.9937428571428571  6.088
5.822842857142857  7.617
-2.06815  2.915
1.7298142857142857  6.749
-0.27392857142857147  6.104
8.024700000000001  15.573
-1.9419428571428572  3.096
15.22492857142857  10.642
-0.7263857142857143  5.419
-2.3842  2.938
8.6239  6.019
7.742335714285714  13.28
9.089314285714286  12.639
8.629128571428572  10.658
2.75175  5.679
-1.7067785714285715  3.458
2.6984285714285714  12.558
8.174635714285715  9.944
17.83927857142857  11.358
-2.161764285714286  5.802
-2.9891642857142857  5.092
6.911521428571429  3.497
6.338478571428571  6.625
-2.4581357142857145  1.94
4.786064285714286  6.595
4.5488357142857145  8.436
8.432514285714285  5.931
6.142092857142857  8.999
-2.329042857142857  1.761
3.3022428571428573  4.839
-1.2332785714285714  1.341
-2.692828571428571  5.617
-0.9766857142857143  2.514
6.725271428571428  8.522
-2.746407142857143  6.095
7.5175214285714285  6.709
-2.8639071428571428  3.924
0.04125714285714285  4.559
6.278621428571428  12.981
-1.6129285714285715  7.569
4.5671928571428575  5.458
3.558307142857143  5.044
-1.7278928571428571  4.548
0.4976142857142857  6.163
-2.7104  5.942
6.584407142857143  8.023
-1.3416142857142856  12.81
-2.91965  1.258
-2.8860142857142854  1.823
-0.44399285714285713  3.514
1.33815  4.534
-0.4945214285714286  2.046
-1.9136  1.532
0.5062428571428571  8.467
6.953321428571429  7.861
-1.4446857142857144  6.855
-0.9304714285714285  5.087
0.6844428571428571  4.627
1.1813285714285715  4.481
-1.26255  4.669
-0.6757571428571428  4.845
3.4650142857142856  6.591
5.368685714285714  7.212
3.8594928571428566  5.376
10.848614285714286  7.597
11.418907142857142  12.133
0.8183357142857143  6.085
0.4341785714285714  5.644
-0.43229285714285715  2.086
6.0265  8.13
-1.5770785714285713  3.4
5.998335714285715  9.362
-0.8069214285714286  2.099
-2.2293714285714286  1.133
8.869871428571429  15.008
5.067585714285714  7.991
1.6425285714285716  5.031
-1.5793928571428573  1.8
1.1048142857142857  2.811
9.143328571428572  8.482
3.1790357142857144  7.276
7.706157142857143  4.201
-0.35975  3.044
2.2906857142857144  10.269
-2.9255214285714284  4.914
0.2061714285714286  3.686
-2.0338928571428574  1.165
5.67275  7.982
1.3155571428571429  13.484
6.2703428571428566  15.141
13.582385714285715  5.732
6.058242857142857  6.02
18.694042857142858  13.218
16.44930714285714  8.035
3.326607142857143  5.244
5.013649999999999  6.257
8.272371428571429  5.647
-0.3577714285714286  2.56
0.7703071428571429  4.02
6.589714285714285  8.311
8.202042857142857  6.747
9.157  5.28
-2.9661999999999997  4.31
3.6482785714285715  2.905
-0.6044071428571429  4.533
3.8394428571428576  7.257
3.896314285714286  8.004
-3.078807142857143  1.027
-0.8410285714285715  2.169
-1.0362214285714286  5.264
0.19622142857142857  4.878
-2.9598142857142857  1.514
1.498292857142857  4.193
0.5708428571428572  3.006
10.2831  10.622
-1.2000214285714286  4.442
-2.9919142857142855  1.233
4.111935714285715  5.103
-2.8413785714285713  5.361
5.523135714285715  9.588
9.14045  4.448
-2.5016928571428574  2.409
12.863757142857143  7.07
-1.2854214285714285  5.617
5.507692857142857  9.751
2.0716285714285716  4.811
4.786542857142857  6.953
3.731878571428571  5.713
2.1898071428571426  5.52
4.2118  8.768
-0.99085  2.609
8.425671428571428  9.217
4.144621428571428  5.885
3.114657142857143  14.075
-1.955192857142857  6.416
-2.4863  1.741
6.256921428571429  8.451
2.700007142857143  12.924
-0.6391285714285714  4.191
2.767242857142857  7.238
4.617528571428571  3.363
4.46855  3.087
-1.9607142857142856  2.086
1.0259785714285714  4.311
3.130442857142857  7.27
-0.40931428571428574  5.31
7.367807142857142  7.836
-1.1065  9.101
6.351228571428572  8.58
-1.2548785714285713  2.687
0.33657857142857145  3.491
3.3938571428571427  6.877
8.482271428571428  7.598
0.7626142857142858  7.98
1.8968  5.718
-0.9595357142857144  5.244
-1.8234357142857143  4.421
-2.9962071428571426  2.207
10.8399  6.312
0.8468357142857142  1.865
2.7122857142857146  5.376
11.741807142857143  11.926
7.395585714285715  10.47
2.670257142857143  6.031
2.4638  7.379
-3.0672357142857143  1.024
1.9365714285714286  7.106
0.1196  2.595
2.726007142857143  5.47
12.077142857142857  8.441
2.7023714285714284  7.452
4.653814285714286  3.513
-2.3908285714285715  4.561
5.158785714285714  7.205
-2.7034285714285717  1.793
2.507257142857143  13.464
-1.5355714285714286  2.647
-2.4936785714285716  1.653
8.048471428571428  4.185
3.2499357142857144  6.968
-1.486657142857143  7.511
-0.7435857142857143  1.451
5.199014285714285  7.232
4.9415  5.531
-3.05835  1.036
8.947685714285713  6.709
-2.91805  2.559
6.043792857142857  7.484
12.539085714285713  9.68
3.0170071428571426  8.165
-2.1259642857142858  4.188
1.8661500000000002  2.781
2.6643  2.623
-0.9591928571428572  3.048
10.741678571428572  6.312
7.019507142857143  5.038
4.894821428571428  7.712
-2.789735714285714  2.656
-2.8751214285714286  5.506
0.8057142857142857  3.981
1.3729928571428571  8.506
4.572542857142857  12.022
-2.12595  1.827
1.9293714285714287  3.011
3.2116499999999997  12.955
-1.729542857142857  1.931
3.07525  14.022
4.089371428571428  6.36
-1.5277571428571428  1.845
-2.2840428571428575  1.724
9.799850000000001  11.702
6.385635714285715  7.567
5.453014285714286  4.256
6.213971428571429  6.217
2.980007142857143  9.298
2.19835  5.114
9.667021428571429  5.837
0.49046428571428574  5.587
-1.5629857142857144  5.859
-2.7318357142857144  1.944
6.550371428571428  7.16
4.4173285714285715  11.528
4.368321428571429  14.789
8.016192857142858  6.32
2.9062285714285716  7.962
1.8139142857142858  8.251
2.5894999999999997  5.156
-1.048242857142857  5.938
10.970378571428572  10.082
3.1271  6.202
-2.0372214285714287  1.839
-2.4012857142857142  1.446
5.713778571428572  10.588
13.193107142857144  7.672
-1.3165785714285714  2.734
3.2184714285714286  3.93
1.10085  4.618
-2.286464285714286  5.839
3.2149214285714285  8.739
-0.7657785714285714  5.488
4.409971428571429  6.569
4.932035714285714  3.797
-2.368257142857143  3.354
8.053935714285714  3.883
5.572671428571429  6.648
2.0632357142857143  6.303
-1.1214642857142856  5.493
8.945407142857142  8.797
2.954271428571429  8.326
3.9738071428571424  6.888
1.6743857142857141  5.459
5.427635714285715  4.53
-2.0111642857142855  3.547
-0.11558571428571428  5.452
9.840221428571429  7.963
-2.051792857142857  1.458
-1.5964857142857143  3.478
7.450171428571427  10.521
2.8919285714285716  16.211
1.5673071428571428  10.96
-1.9930285714285714  1.059
3.6135357142857143  10.438
-2.4096714285714285  5.043
4.754914285714285  6.428
7.157242857142857  5.673
0.7272071428571428  3.59
8.143314285714286  15.302
4.195585714285714  6.51
15.468314285714285  8.436
10.19512142857143  7.449
-2.983335714285714  3.675
0.6120214285714286  5.847
0.07385714285714286  3.637
6.263957142857143  7.945
3.668871428571429  4.127
5.355628571428571  7.35
-2.94815  1.788
7.099185714285714  11.608
1.3328285714285715  3.135
-1.7764714285714285  5.849
-0.3215142857142857  2.547
7.622314285714286  11.553
1.3074785714285715  5.154
-1.977507142857143  5.097
2.9140785714285715  3.885
12.648821428571429  7.085
9.22005  6.417
8.67065  7.026
2.941307142857143  4.803
16.425064285714285  9.797
-1.04165  4.951
-0.7217  1.511
9.909242857142857  8.641
10.421457142857141  10.079
-1.7417214285714286  2.296
8.086778571428571  3.886
5.666185714285714  5.406
5.866185714285714  9.89
-2.1054785714285713  5.232
2.1528785714285714  7.618
7.911885714285714  14.79
2.5869071428571426  5.395
3.36505  8.531
4.011692857142857  3.042
2.26125  2.861
6.340414285714286  5.475
-0.4183357142857143  5.416
-2.6707071428571427  5.55
1.2377857142857143  2.984
2.5059428571428572  5.445
2.2043214285714288  4.85
-2.3131857142857144  2.61
3.018521428571429  4.134
-0.14797857142857143  6.409
0.9335357142857142  5.783
5.007485714285714  7.139
6.113257142857143  8.819
0.03975714285714286  4.808
1.2864428571428572  4.422
-2.2534428571428573  4.627
4.67295  6.749
0.80695  3.995
4.3679  5.273
10.286757142857143  5.549
5.869992857142857  6.611
-2.507557142857143  4.913
4.13935  7.157
-2.655807142857143  5.508
-1.27535  6.785
-1.2412785714285715  5.112
3.1618642857142856  7.67
2.6008999999999998  7.34
11.444942857142857  8.947
0.6890928571428572  4.419
0.6147214285714286  5.613
4.311314285714285  7.976
3.492371428571429  8.543
1.092507142857143  2.309
3.226114285714286  9.407
2.5137071428571427  9.134
-2.971714285714286  1.878
0.8599071428571429  6.169
14.274892857142856  12.427
3.311607142857143  6.661
6.945864285714286  8.616
4.109292857142857  7.436
1.2782428571428572  3.803
1.4440785714285713  4.493
-1.3181857142857143  2.571
10.961242857142858  8.508
7.1077642857142855  6.904
-2.674607142857143  2.696
1.9987428571428572  2.774
4.56825  5.821
-0.02475714285714286  6.622
-0.008792857142857144  5.705
1.3154928571428572  7.566
-2.3637357142857143  4.186
3.45705  7.849
3.8254428571428574  6.03
8.1954  7.529
-1.1312857142857142  3.14
5.7935928571428565  6.806
6.314642857142857  8.434
-2.923435714285714  0.921
4.432978571428571  3.649
-0.90935  4.002
-0.24499999999999997  2.629
-2.4085428571428573  1.965
1.8221928571428572  6.3
-2.662385714285714  3.178
6.127671428571428  8.216
-2.348442857142857  0.998
8.899257142857143  8.527
1.9404142857142859  2.922
-1.4521714285714287  5.143
0.14647142857142859  4.076
7.636778571428571  11.337
-2.1314214285714286  14.21
9.471892857142857  11.768
-2.638842857142857  2.352
-2.643657142857143  5.3
-1.9225928571428572  2.511
-2.1949214285714285  1.832
-0.6372428571428571  3.525
4.24555  6.037
2.877335714285714  4.355
2.883807142857143  4.468
2.8736928571428573  8.083
1.17605  4.866
5.986828571428571  7.611
2.8732428571428574  4.988
-2.0777214285714285  1.869
1.6499357142857143  6.969
2.7906999999999997  3.754
1.7376571428571428  3.323
-1.4835285714285713  2.288
3.1624714285714286  2.925
1.5257214285714287  5.895
3.6802642857142853  4.9
2.0078642857142857  6.928
4.916078571428571  7.441
0.08217142857142856  5.251
18.247921428571427  8.491
9.941957142857143  11.022
10.007392857142857  13.254
12.065771428571429  5.185
0.9595642857142858  11.701
8.740728571428571  13.363
2.250635714285714  6.41
-1.0242928571428571  3.271
3.4239  2.971
3.388042857142857  8.468
-2.2747357142857143  4.468
-1.1042785714285714  4.188
-1.7845214285714286  2.248
-2.688085714285714  1.434
5.802092857142857  8.245
0.5040214285714286  8.309
-1.25225  4.835
0.2532  9.652
11.697257142857143  8.272
11.828178571428571  9.667
12.36117142857143  9.218
15.88085  10.969
7.704928571428572  7.7
2.703642857142857  2.955
2.1907071428571427  8.184
10.151821428571429  7.123
-0.1769642857142857  6.818
5.655971428571429  7.672
1.2725571428571427  3.615
0.6911142857142857  3.246
-1.2494142857142858  1.79
10.598442857142857  10.226
5.807564285714285  6.36
6.003071428571428  7.712
7.617528571428571  5.147
2.6786642857142855  4.592
-2.0522642857142857  5.354
5.595414285714285  6.609
8.349421428571429  11.569
9.005214285714287  12.563
5.991528571428571  9.253
2.798342857142857  3.544
8.171507142857143  6.048
4.365021428571429  6.697
-0.4806285714285714  2.737
-2.2938714285714283  1.07
4.568964285714285  6.592
10.92935  11.267
6.247871428571429  4.861
8.3442  8.405
0.6137785714285714  4.226
3.5932428571428567  4.953
7.246042857142857  7.784
5.724985714285714  7.123
4.460014285714286  5.349
-0.5714214285714285  3.949
10.369092857142856  6.691
4.392157142857143  3.141
-0.39845714285714284  15.405
2.400842857142857  7.649
5.127021428571429  3.9
-2.0257857142857145  5.174
0.3182642857142857  2.659
6.216471428571428  6.735
9.473678571428572  6.949
9.15547142857143  7.622
5.508842857142858  4.615
3.378821428571429  8.134
-2.8036785714285712  1.512
6.852807142857143  5.49
-0.6776428571428572  5.132
6.940735714285714  8.186
8.569642857142858  5.565
3.317828571428571  6.899
-0.8075  2.695
4.153257142857143  14.059
3.8999142857142863  7.522
0.8991357142857144  3.554
0.4871785714285714  5.779
8.905807142857144  6.35
10.804221428571427  13.742
4.171635714285714  4.365
-2.535814285714286  1.838
-1.2138  4.655
0.16015714285714286  5.22
-2.858192857142857  1.708
3.4736  5.752
-1.7319642857142856  5.135
10.837092857142856  12.688
1.6156  8.922
3.118257142857143  11.973
4.587178571428572  7.545
0.09491428571428571  2.781
1.8771357142857141  8.522
3.3491857142857144  7.518
-0.3520357142857143  2.649
0.9895142857142858  3.082
-1.6428642857142857  3.26
-0.0033  3.899
3.2372642857142857  2.968
6.206435714285714  7.251
10.322257142857143  8.089
-2.1016214285714283  2.244
4.257192857142857  6.872
-1.0771785714285715  5.017
-2.8593  4.932
0.24289285714285716  6.47
3.970407142857143  8.319
9.452585714285714  7.33
5.090428571428571  8.461
1.7084357142857143  6.677
5.4963  5.503
8.11367857142857  5.722
5.438821428571428  8.463
7.926892857142858  13.747
7.740349999999999  9.704
13.686578571428573  11.803
13.61005  6.062
0.8809642857142856  2.206
7.634271428571428  6.87
0.9119428571428572  5.501
0.21999285714285713  2.879
-2.163535714285714  4.144
-0.26499285714285714  9.991
6.3958571428571425  4.084
-2.3797785714285715  4.579
0.22970714285714286  2.382
-1.1364285714285713  5.02
-0.17969285714285715  2.414
-2.0191  5.436
0.3294714285714286  11.073
6.047528571428572  6.353
4.5479  5.226
-0.5010285714285715  4.046
-3.096714285714286  5.817
3.806228571428571  3.549
10.692892857142859  4.784
4.3838  7.074
-2.3779785714285713  3.751
0.006042857142857142  7.994
0.7257  4.209
14.196985714285715  13.057
-0.2955785714285714  2.071
7.862900000000001  5.813
6.2897  7.926
9.848857142857142  13.947
-0.8893857142857142  5.286
4.795371428571428  6.733
0.34117857142857144  4.346
-2.1553714285714287  2.373
1.1293714285714285  5.601
4.938814285714286  10.315
13.062385714285714  12.344
-2.9782357142857143  0.965
6.047471428571428  5.467
-1.0920785714285715  3.648
3.7446785714285715  3.173
-2.861857142857143  4.1
5.375514285714286  8.391
9.940021428571429  7.006
-2.1239500000000002  5.032
-0.9581928571428571  2.638
1.5302714285714285  10.292
2.7507  8.383
-1.5881714285714286  1.373
1.0597285714285714  4.905
8.9233  5.055
13.477778571428571  10.924
8.83575  5.544
-2.5348  5.789
3.1943285714285716  10.381
-3.11745  1.096
10.963278571428571  5.024
-0.3732142857142857  3.522
5.98715  5.631
5.95965  6.247
0.30127857142857145  1.959
-3.0989428571428568  5.967
-0.5263428571428571  6.344
-1.9796357142857144  4.348
0.5446785714285713  14.421
-0.14798571428571428  8.443
1.6144642857142857  3.691
3.817485714285714  7.438
2.9811  8.127
-1.7506214285714286  2.876
4.864771428571428  10.624
6.324814285714286  11.899
3.9294928571428573  9.152
-0.22867857142857143  3.58
0.7025785714285715  3.184
2.1533357142857144  10.07
5.6066071428571425  8.132
-1.9676  2.501
4.698914285714285  7.293
2.9983428571428568  4.503
2.4920857142857145  2.906
0.49734285714285714  5.253
-2.170442857142857  5.761
3.8034499999999998  3.867
-1.2080785714285713  14.006
3.3670857142857145  5.703
6.182428571428571  6.629
5.912342857142857  7.295
0.13463571428571428  8.085
1.4632571428571428  5.651
2.9578357142857143  1.929
0.6005214285714285  3.258
-2.556692857142857  6.325
-2.6388642857142854  0.863
-0.4364642857142857  3.772
6.359164285714286  5.652
2.883035714285714  15.991
-1.1884857142857144  3.66
0.9945785714285715  2.871
1.1266785714285714  6.12
11.774907142857144  7.691
11.879435714285714  8.612
11.231364285714287  9.135
1.3207071428571429  6.062
3.4046357142857144  11.162
-1.6624214285714285  1.565
15.057985714285714  6.837
4.038271428571428  7.267
1.2921642857142857  10.886
4.419357142857143  6.558
9.225014285714286  6.923
6.286907142857143  5.58
6.200407142857143  7.957
-2.923707142857143  2.757
5.2283  6.23
3.8108357142857145  3.072
0.5027928571428572  5.532
-1.7714785714285715  6.914
0.47804285714285716  5.032
7.331407142857143  7.972
12.779478571428571  11.011
-1.8060857142857143  1.402
5.264557142857143  2.791
1.8959785714285715  6.401
4.316857142857143  5.12
5.5316785714285714  9.609
1.4781142857142857  5.418
-1.6976285714285715  4.279
0.47167142857142863  1.566
6.32655  6.335
-2.431785714285714  4.584
13.354307142857143  8.028
7.008107142857143  12.406
-2.1152714285714285  1.797
-1.2551714285714286  3.027
-2.065057142857143  1.891
11.063114285714287  9.407
-2.2130214285714285  3.605
0.3525285714285714  2.047
-1.7498571428571428  3.778
0.15332142857142858  11.637
-1.5545714285714285  5.256
7.094092857142857  5.855
-2.85785  1.694
-3.1166  0.738
-2.2961  2.139
4.839285714285714  7.209
-3.0113142857142856  2.065
7.627692857142857  10.564
10.514021428571429  6.106
17.0099  10.925
8.644435714285715  9.18
-1.0307142857142857  2.153
3.303042857142857  4.876
4.459835714285714  5.193
2.738457142857143  3.2
3.0964714285714283  3.445
12.43827857142857  6.079
0.5498428571428571  9.253
4.5911  8.991
0.28214999999999996  4.746
5.646528571428571  12.432
5.1544  5.466
1.737407142857143  5.999
-1.3490499999999999  4.57
3.1925  5.397
14.76247857142857  12.118
-0.10661428571428572  4.636
14.015664285714285  13.767
-3.1951714285714288  0.587
-0.8574357142857143  2.378
12.76995  10.78
7.538492857142856  10.617
6.600871428571428  5.979
5.00295  7.905
0.42423571428571427  1.578
-2.3630714285714283  1.596
4.367771428571429  6.352
-1.4740214285714286  4.124
-0.1952785714285714  5.775
-1.4179071428571428  2.623
-2.4584428571428574  9.006
1.3461285714285713  3.072
0.21456428571428574  4.028
-1.6649642857142857  3.007
-0.08719285714285714  7.994
4.481164285714286  5.153
4.078764285714286  6.668
8.723057142857144  4.582
3.3476142857142857  4.365
16.131164285714284  7.162
6.2027  5.094
5.1262  7.216
-2.2963285714285715  1.874
-0.6119642857142857  5.018
12.548642857142857  9.056
-2.5602071428571427  3.819
-2.6841714285714287  4.995
7.20595  7.711
9.417300000000001  11.097
0.54005  6.035
-1.4616  8.122
3.673635714285714  2.795
-1.8988857142857143  4.34
-0.3809285714285714  4.41
6.412157142857143  9.824
6.637771428571429  9.856
3.6705499999999995  6.272
1.3285142857142855  4.364
-2.9423000000000004  4.674
-1.8539142857142856  5.262
3.521442857142857  8.343
9.480835714285714  3.663
8.377385714285715  16.995
-1.7078214285714286  1.854
-1.47825  6.69
-2.855457142857143  1.532
0.7396785714285715  7.334
3.8043642857142856  3.371
2.3415071428571426  8.159
6.547878571428571  6.647
0.15503571428571428  4.881
2.2474000000000003  4.85
-0.42436428571428575  1.67
0.9807928571428572  7.635
2.1611571428571428  10.1
-0.9278571428571429  5.892
3.8887928571428576  5.652
0.09832857142857143  5.632
9.191921428571428  7.58
3.71415  4.986
-3.011857142857143  0.701
-1.64805  8.006
-0.12802857142857144  7.256
2.6702999999999997  6.398
-1.9002714285714286  5.005
-1.2916428571428573  1.577
-2.388407142857143  2.375
11.51465  12.469
8.579035714285714  8.707
3.9192857142857145  6.331
7.329564285714285  4.295
0.07219285714285714  5.483
-2.5020785714285716  3.48
0.6541857142857143  5.755
7.831828571428571  8.01
6.8247  5.798
-2.4130142857142856  3.852
22.279714285714284  11.383
1.0120214285714286  4.825
9.710721428571429  6.059
12.112971428571429  13.252
3.7953285714285716  5.182
11.848907142857144  9.873
7.374557142857143  8.448
2.87515  4.309
0.39289285714285715  5.328
2.2769999999999997  7.506
-0.11807142857142858  4.901
4.623907142857143  8.304
5.25005  6.163
4.509657142857143  5.813
11.660342857142858  6.993
-1.02955  1.03
-1.5430785714285715  3.941
5.439907142857143  9.618
-2.3766785714285716  8.145
1.0446857142857142  3.655
3.66415  5.202
-0.2759857142857143  13.696
-1.8255357142857143  2.588
-1.3164571428571428  3.343
-2.3727714285714283  4.026
4.2899  9.299
9.365571428571428  10.703
2.9859142857142857  3.02
1.815107142857143  3.828
3.854864285714286  3.087
10.597907142857144  7.683
2.3241785714285714  3.941
0.37205000000000005  4.874
2.3972214285714286  6.009
2.641771428571429  7.437
0.46877142857142856  3.021
10.763564285714285  8.696
3.688764285714286  8.507
8.647214285714284  6.039
10.87685  8.788
12.445342857142856  10.761
-1.1783071428571428  5.776
-1.2617428571428573  6.485
3.450014285714286  13.571
-0.1508142857142857  4.75
6.207321428571428  7.306
4.487214285714286  4.529
3.5000142857142857  12.532
-2.2759642857142857  2.399
0.6604928571428571  6.153
9.194942857142857  8.186
-1.0023214285714286  1.673
5.657007142857143  5.039
8.313292857142859  9.391
-0.5437142857142857  1.726
1.4410571428571428  8.055
8.160985714285715  4.967
-0.7704071428571428  6.35
12.49552142857143  10.812
-0.27535  2.008
-1.4289785714285714  2.057
5.2037  9.814
4.914985714285714  11.794
1.860542857142857  2.572
4.955821428571429  5.494
5.648385714285714  4.445
7.950664285714287  5.735
14.419671428571428  13.668
5.722714285714285  9.652
9.693707142857143  6.291
-2.7013285714285713  2.625
8.659707142857142  7.748
7.15615  7.075
1.4300142857142857  5.481
4.2751214285714285  5.22
2.8781000000000003  3.175
4.0189642857142855  6.017
10.326678571428571  4.461
-2.900914285714286  5.152
13.810885714285714  8.386
4.581421428571429  6.05
12.36615  10.704
-2.977235714285714  1.648
7.458621428571429  11.929
2.980264285714286  4.871
4.11555  2.983
-2.896878571428571  0.999
5.980164285714285  5.992
13.958485714285715  8.391
-0.6274  5.308
-2.4532142857142856  2.166
1.4710928571428572  6.013
7.760685714285715  8.774
13.802299999999999  10.319
-2.303692857142857  4.343
-3.1571499999999997  5.068
3.8349642857142854  4.639
-0.30764285714285716  1.813
-2.193  3.635
-1.8929785714285714  4.491
0.36533571428571426  2.196
8.436992857142858  8.196
4.897842857142857  3.411
2.470757142857143  5.906
0.4523785714285714  7.048
-0.560807142857143  7.399
-1.4371785714285714  4.277
-2.881042857142857  1.971
-0.18253571428571427  5.584
-1.7576142857142858  4.829
5.957692857142857  4.732
-0.43410714285714286  1.893
-2.7751571428571427  4.96
11.768935714285714  7.028
5.219728571428571  8.176
-1.9797357142857144  2.289
-1.938142857142857  2.702
-2.3813285714285715  3.429
-2.496114285714286  5.291
4.05525  5.015
-2.9754  1.759
-1.3980714285714284  5.047
-1.7728357142857143  5.038
-2.9576285714285713  1.111
-0.29732142857142857  13.237
5.671728571428572  4.242
0.9520785714285714  7.485
2.2423857142857146  3.421
-1.3731214285714286  2.447
8.077785714285715  7.751
8.705314285714286  9.71
-2.875442857142857  1.624
-0.3176  2.648
7.5955071428571435  10.455
10.150907142857143  7.628
6.257235714285715  3.476
1.5897428571428571  9.28
-1.1447142857142856  4.758
9.251671428571427  12.285
-2.082492857142857  4.76
5.772914285714285  5.644
3.1771  6.742
-1.3872857142857142  5.015
5.479992857142856  5.62
3.7596000000000003  8.538
0.5712785714285714  6.169
-2.7421285714285717  5.052
7.722564285714286  6.428
4.909207142857142  5.79
2.5324857142857145  7.208
11.096971428571429  8.293
2.4742142857142855  3.657
4.5354785714285715  3.473
2.9531428571428573  3.135
4.949542857142857  5.309
4.3005  8.049
2.1655714285714285  2.368
7.6054571428571425  7.176
9.473778571428571  5.528
-2.9908642857142858  4.681
0.9724714285714284  4.759
-2.1120071428571427  1.592
14.341335714285714  11.434
7.3106285714285715  6.327
4.75405  8.136
3.9211857142857145  10.544
5.2755785714285715  4.757
7.567992857142857  8.593
-1.3447642857142856  2.043
6.393264285714285  7.207
-2.541142857142857  5.13
2.5058857142857143  9.835
-0.4689  5.488
4.897028571428571  3.186
16.591157142857146  8.457
5.184771428571429  6.027
5.544878571428572  7.649
5.9261  10.132
-0.5225285714285715  3.366
-1.6863214285714285  13.145
-3.0049285714285716  0.98
1.6506857142857143  4.578
-1.9197642857142856  3.004
12.229935714285714  8.132
-2.8067714285714285  4.736
8.205621428571428  10.243
-1.0886642857142859  2.903
10.221742857142857  13.327
8.017028571428572  7.118
-1.2089999999999999  5.798
10.284678571428572  9.227
-1.2627785714285713  4.487
0.6248428571428571  5.64
13.618  6.975
3.593942857142857  4.832
-2.3983785714285717  3.626
3.9085928571428568  5.127
3.2195  7.537
4.058378571428571  4.17
8.7952  10.456
2.4186714285714284  8.402
0.5614428571428571  3.684
6.3700785714285715  6.806
2.391092857142857  2.792
-2.2158142857142855  3.492
13.066614285714286  8.497
6.206757142857143  5.32
-2.0826928571428573  2.68
-2.5888285714285715  9.982
11.598357142857143  6.009
-1.4802357142857143  13.186
-1.3089357142857143  2.217
9.794942857142857  6.967
-1.074342857142857  2.539
9.568957142857142  5.68
1.5587785714285716  4.662
-3.0309999999999997  4.768
8.393828571428571  9.378
-1.4144714285714286  3.249
4.058964285714286  7.08
-0.15702142857142856  8.432
4.828321428571429  3.755
0.09874999999999999  2.966
-2.1660285714285714  5.287
-1.9721928571428573  1.102
0.9406785714285714  3.228
-2.678492857142857  0.597
10.233335714285714  6.077
12.7339  5.424
2.4319571428571427  3.194
1.6995714285714285  11.914
-0.7760642857142858  1.918
0.4983214285714286  9.321
6.702042857142857  8.735
17.564985714285715  8.559
8.444457142857143  5.936
2.3787285714285713  4.18
13.139285714285714  9.985
8.44587857142857  7.746
6.923014285714285  12.04
-2.28855  5.297
-0.04455714285714286  1.25
0.7297285714285715  5.293
-2.3656857142857146  4.179
5.929771428571429  8.183
-2.9480857142857144  2.754
-1.4121571428571429  6.349
4.387985714285715  6.328
-2.181757142857143  2.968
2.4152642857142856  3.946
1.1034928571428573  8.052
11.216107142857144  14.629
-1.8364142857142858  1.648
1.9352142857142858  9.292
3.715735714285714  12.841
5.673157142857143  10.565
9.580557142857144  4.739
5.869692857142857  5.614
7.621307142857143  7.276
0.267  4.664
1.6845857142857144  9.94
-2.4562571428571425  1.685
10.687321428571428  6.126
0.8116785714285715  4.997
-2.623735714285714  0.902
-2.726792857142857  2.229
2.4031928571428574  5.964
-2.3831714285714285  5.021
3.916  5.583
9.777714285714287  8.062
-1.2551857142857143  5.293
4.094292857142857  6.939
4.006328571428571  6.498
1.747385714285714  4.899
8.7612  6.269
-1.7198785714285714  2.421
1.6944285714285714  3.918
-2.765671428571429  2.229
2.2237785714285714  4.468
2.296278571428571  6.388
1.868542857142857  6.782
5.562107142857143  3.895
-2.969442857142857  0.9
-2.4284785714285717  5.902
1.1885999999999999  3.371
14.730842857142859  11.347
-0.83155  4.685
-1.529057142857143  4.632
0.6833214285714286  6.332
-2.9929142857142854  1.756
11.88285  8.366
0.6411857142857144  5.332
9.216171428571428  10.063
1.2068785714285715  8.307
8.833414285714287  8.036
6.355392857142857  5.096
-3.112107142857143  5.643
-0.4891285714285714  15.383
1.2045642857142858  3.74
2.474064285714286  5.322
0.32060714285714287  6.774
6.3859642857142855  9.816
1.8767  3.212
6.9086  10.197
-0.6895357142857143  5.121
-2.704  3.834
-2.413064285714286  4.592
5.095414285714285  7.209
-1.5108857142857144  2.581
7.734907142857143  8.355
-2.1393  5.347
9.0798  10.867
2.5712928571428573  3.059
8.535457142857142  6.466
-0.3116142857142857  5.9
15.78017142857143  11.485
-3.0569214285714286  4.933
8.887507142857142  8.026
11.244200000000001  5.737
10.022928571428572  6.095
-1.756557142857143  4.291
3.8418714285714284  7.332
7.2981428571428575  4.739
0.6424357142857143  2.567
-1.8246357142857144  1.263
-0.09679285714285714  2.843
1.3140571428571428  5.672
-2.529535714285714  4.146
-1.0115357142857144  2.58
-2.253492857142857  1.973
10.664764285714286  10.734
5.31555  7.177
6.445685714285714  10.243
5.8186  5.568
6.1915571428571425  10.125
0.14007142857142857  6.742
4.030728571428572  13.799
-2.8856928571428573  5.64
8.625871428571429  4.03
2.970257142857143  5.468
-1.7453285714285716  4.568
7.260764285714285  9.73
3.094442857142857  3.423
15.634371428571427  11.037
0.7971714285714285  5.723
8.581792857142858  7.707
5.615678571428572  5.946
-1.7850928571428573  3.766
4.390835714285714  8.271
-1.4428571428571428  7.102
-1.9370142857142858  2.901
0.8813214285714286  4.741
0.8982785714285715  2.888
8.88942857142857  13.588
0.73365  4.107
3.965935714285714  6.694
7.578492857142858  5.159
-1.4023214285714285  2.149
-2.0977785714285715  3.815
1.1249785714285716  2.0
-0.6794142857142856  1.731
6.635921428571429  6.018
8.67895  12.76
15.033307142857144  9.251
5.4860999999999995  5.953
3.9457714285714287  4.245
-1.8972214285714284  4.13
8.27645  11.255
-2.9377500000000003  5.777
-0.5369642857142857  4.908
-3.1951500000000004  2.314
-2.2696071428571427  5.083
2.494464285714286  5.098
-2.682492857142857  4.852
-0.9542214285714287  3.523
1.9942142857142857  9.104
2.012207142857143  1.247
-1.4038357142857143  2.235
2.6837642857142856  7.577
2.225507142857143  8.17
9.512364285714286  7.54
-2.778  4.539
-0.6050428571428572  14.454
3.3859285714285714  4.71
-0.8277642857142857  3.152
7.816171428571428  8.579
12.221971428571429  9.327
-1.9007785714285712  2.317
4.48525  7.602
15.619392857142858  13.6
5.05595  13.047
1.683557142857143  4.889
-2.15175  2.043
-1.7230857142857143  3.281
2.1153642857142856  5.054
1.5176714285714286  4.19
-1.5905928571428571  2.277
15.065578571428572  9.51
-0.7583928571428571  1.771
1.4373357142857144  4.295
-2.727478571428571  0.86
10.405285714285714  7.72
7.816071428571429  6.297
4.813757142857143  5.392
-2.8809  2.422
-1.9767214285714285  2.662
1.2530785714285715  6.024
3.2082785714285715  3.402
6.1912714285714285  7.607
3.265442857142857  5.672
2.8164857142857143  6.925
1.8143214285714286  3.864
-0.07234285714285714  14.23
9.288428571428572  7.648
-1.70775  2.835
1.1137428571428571  7.46
-0.6886857142857142  4.169
3.179392857142857  6.863
4.895914285714285  14.875
5.430685714285715  8.788
5.291128571428572  9.926
6.860707142857143  4.037
-0.6258571428571429  5.367
6.20465  5.959
7.092928571428572  4.364
-1.875114285714286  9.627
4.028107142857142  3.919
3.250221428571429  4.637
-2.1190857142857147  2.095
3.1514928571428573  7.058
2.6413714285714285  12.955
-0.9940928571428571  5.913
1.3393499999999998  6.067
5.755292857142857  8.913
3.748092857142857  6.803
1.3150071428571428  6.098
8.623507142857143  10.366
-2.78755  5.499
0.9585  5.488
-1.8943428571428573  1.288
6.025935714285714  10.112
-1.69425  5.073
7.790757142857142  4.974
2.8514999999999997  6.295
3.4101785714285717  3.124
-2.413792857142857  5.11
-0.7895428571428571  2.687
-1.7193857142857143  2.308
-0.1397  5.235
-2.2536714285714288  4.784
8.305214285714285  6.665
5.5346  3.527
6.921321428571429  4.995
4.165278571428572  8.196
4.62975  4.567
4.323164285714286  5.097
12.912107142857142  7.792
-2.6330785714285714  1.822
0.40626428571428574  4.092
0.9677571428571428  5.103
6.699778571428571  7.914
-1.2021428571428572  5.163
-2.84435  1.126
-2.1346714285714286  6.201
4.76255  6.602
1.702292857142857  13.256
8.304764285714285  4.878
5.195428571428572  9.642
0.6289785714285715  6.966
-2.7763714285714287  2.803
-0.6736714285714285  4.713
20.591749999999998  10.516
-2.1474642857142854  2.422
8.833585714285714  6.946
-1.7523428571428572  5.636
2.7099142857142855  8.3
4.734214285714286  7.721
3.8960000000000004  8.229
-2.0278214285714284  5.305
5.3601785714285715  2.677
-3.0618142857142856  0.879
-1.4620428571428572  1.677
7.153607142857143  11.873
3.3145928571428573  2.944
7.086671428571429  6.463
5.4616  6.561
-0.22890714285714284  6.727
0.8555285714285714  2.162
10.551764285714286  9.174
3.3333  5.278
-2.889557142857143  4.959
-1.1761928571428573  1.112
-2.1178000000000003  4.373
-1.574442857142857  5.208
5.7619428571428575  6.597
5.488535714285714  5.322
-1.2333642857142857  2.9
-0.89435  3.606
8.483157142857143  4.974
-1.4493214285714286  10.822
0.028985714285714285  2.633
0.6952428571428572  2.861
5.773964285714285  8.832
4.6207142857142856  5.194
3.6997857142857145  5.959
-1.6089  1.821
1.3484571428571428  6.926
0.1477  6.751
2.3990714285714287  6.908
-0.022407142857142858  2.595
4.132757142857143  11.778
-0.35672857142857145  5.526
7.943464285714286  9.599
11.116885714285715  7.645
2.6491357142857144  7.927
6.3760642857142855  8.839
8.6479  6.189
0.7792214285714285  4.06
-1.4356  4.937
7.588621428571428  4.331
-0.4753714285714286  4.972
11.063742857142858  9.009
12.111307142857143  10.021
-0.5403785714285715  2.853
-2.910057142857143  2.958
3.9402857142857144  5.204
-0.5120285714285714  2.108
-0.0606  6.379
5.277035714285714  4.645
8.697307142857143  11.12
-3.04305  5.017
7.704692857142857  8.652
4.935335714285714  4.224
5.262078571428572  6.938
6.084842857142857  12.378
-1.5032571428571428  2.831
10.39612142857143  11.38
3.7969785714285713  8.206
-1.649992857142857  2.834
-0.9014357142857142  5.729
6.9926  8.312
5.202035714285714  9.438
-1.7192857142857143  1.128
14.798235714285715  9.617
0.27771428571428575  3.262
-1.53375  4.674
11.035564285714287  9.864
5.0539000000000005  10.062
7.871742857142858  7.978
-2.7195142857142858  2.883
6.55255  12.287
2.443985714285714  8.194
1.2116357142857141  4.941
-0.05854285714285714  2.263
3.574607142857143  6.719
7.540821428571428  6.103
0.13857142857142857  4.473
4.0441071428571425  4.843
9.188028571428571  9.941
8.576485714285715  7.884
-1.070642857142857  3.774
12.446271428571428  9.929
-1.8726857142857143  7.691
4.208228571428572  5.878
5.855678571428571  7.085
3.4462857142857146  6.765
5.286371428571428  3.114
3.7772642857142857  6.137
4.824257142857142  6.33
3.9457714285714287  5.646
-1.5220928571428571  4.621
4.187714285714286  5.318
4.554771428571429  4.382
0.8388785714285714  2.295
6.632878571428571  6.337
-2.0195857142857143  2.261
-1.530142857142857  1.378
5.235957142857143  12.376
1.9186142857142856  12.155
9.517707142857143  8.408
-3.04155  1.84
0.7714857142857142  6.615
7.510414285714286  11.521
6.419992857142857  6.228
10.878507142857142  8.265
14.150714285714285  7.596
5.571285714285715  6.544
-0.7303714285714286  2.534
0.8383428571428571  2.325
-0.13313571428571427  4.646
3.1031357142857146  6.923
0.47095000000000004  2.607
7.23645  6.329
4.322157142857143  7.055
-0.44857142857142857  8.992
2.6081785714285712  4.758
-2.6819214285714286  3.098
7.469678571428572  7.531
-0.9854214285714286  4.18
2.36935  4.461
3.1163857142857143  13.882
-1.4348785714285714  16.498
-0.5518  6.11
4.524464285714285  7.733
4.661392857142857  7.709
-0.48892142857142856  3.586
-0.6416785714285714  6.022
6.448664285714286  5.892
-1.2359857142857145  3.467
4.202735714285715  7.754
4.075385714285714  6.848
-2.4851  1.343
0.27667857142857144  6.631
5.4044  11.263
1.5718142857142858  8.149
1.440114285714286  2.569
6.635771428571429  9.641
15.632528571428573  7.792
-1.0949285714285715  4.003
4.118035714285714  9.17
3.4101928571428575  2.399
10.205192857142858  6.982
1.4672785714285714  2.992
10.494742857142857  5.58
6.543957142857143  11.441
11.557735714285714  13.144
2.8866142857142854  4.042
4.756278571428571  5.2
6.037107142857143  6.193
0.7487285714285714  4.535
16.897278571428572  7.228
5.607335714285715  6.898
3.3434999999999997  6.873
3.3640142857142856  8.046
7.600149999999999  5.477
-1.7877357142857142  3.455
4.142564285714285  4.194
-1.7640071428571429  5.027
8.961842857142857  5.3
-1.0015857142857143  2.065
-1.6529500000000001  5.428
6.172421428571429  10.338
10.308928571428572  7.9
6.847185714285715  5.399
4.566578571428572  5.797
1.9453428571428573  4.729
7.807864285714286  10.845
-0.8506142857142857  3.713
13.7995  5.09
-1.6269857142857143  12.297
3.4102571428571427  4.719
-1.52575  1.442
-0.05230714285714286  6.131
-1.3072785714285715  3.183
3.829764285714286  7.502
-2.583685714285714  14.945
-0.029442857142857142  3.132
1.388607142857143  10.628
9.078957142857144  8.414
10.722842857142858  14.226
-2.11015  1.953
1.4559714285714287  3.104
0.8059071428571428  8.271
1.0227428571428572  7.077
6.125214285714286  4.605
7.16125  6.148
-2.4751785714285712  2.517
0.6147357142857143  12.935
0.9101  3.623
4.369235714285714  7.083
2.0080285714285715  2.71
14.750257142857143  10.445
7.101057142857143  5.437
3.2785214285714286  4.519
7.890457142857143  4.817
6.771807142857143  12.099
-2.310785714285714  4.808
1.2046642857142857  8.33
5.951264285714286  6.891
11.003685714285714  11.65
5.2595857142857145  3.298
3.8023000000000002  8.943
9.242435714285714  8.231
4.724571428571429  4.11
-1.5844  3.357
12.85905  8.968
10.015064285714285  9.098
1.687142857142857  2.985
-2.3345214285714286  3.49
4.027057142857143  5.35
1.3760642857142857  6.407
5.272235714285714  2.89
5.4035  6.238
0.08011428571428571  3.076
11.044157142857143  8.629
-1.7366642857142858  5.573
-1.7685  3.918
2.311492857142857  8.54
14.788057142857143  8.768
6.538928571428571  8.143
-2.237107142857143  1.458
19.971935714285713  9.625
3.478671428571429  6.947
2.9130428571428575  7.62
5.138164285714286  5.249
-0.35955000000000004  5.347
7.138771428571428  5.677
11.023857142857143  9.007
4.327035714285714  6.553
-1.6969285714285713  5.766
8.303078571428571  3.3
-3.0346928571428573  1.797
0.8726  1.712
3.2619714285714285  6.022
7.230221428571428  7.987
2.7787214285714286  6.66
3.493114285714286  5.767
4.163485714285715  6.701
-0.7300642857142857  4.678
0.1596357142857143  2.555
-0.06242142857142858  7.067
10.455585714285714  13.3
6.130521428571429  6.639
7.535678571428571  6.108
4.090985714285715  4.2
11.505235714285714  8.867
-2.7800571428571432  2.123
7.400521428571429  6.172
3.7425785714285715  7.775
-0.87125  3.366
4.18825  7.193
-2.192707142857143  2.6
6.3795  6.956
3.9006285714285713  7.625
-2.7646785714285715  1.292
6.531242857142857  6.181
-3.0236285714285716  4.664
-0.7544857142857143  3.175
4.0206  3.303
6.305235714285714  7.294
9.133957142857142  7.92
2.0005285714285717  3.934
12.6624  9.938
10.361485714285713  7.709
-1.1630785714285714  4.263
-2.4301285714285714  2.08
-2.5874642857142858  1.534
-2.947535714285714  3.712
-1.8166214285714286  4.748
0.8265214285714285  8.981
1.9860214285714286  4.232
6.057871428571429  7.103
-3.0873214285714288  1.676
6.2582  4.623
-1.5015357142857144  5.183
5.233771428571428  6.161
-2.8937714285714287  4.877
11.614092857142857  8.698
-2.397  5.055
-0.6695428571428572  4.204
4.389371428571428  7.599
-2.1851  4.599
5.378728571428572  6.913
-1.2978357142857142  7.932
16.09562142857143  12.919
-1.5993857142857142  1.22
12.373035714285713  11.161
-2.7379857142857142  4.469
-2.5408642857142856  1.253
15.834021428571427  6.641
-2.8059214285714287  5.158
-2.8222642857142857  4.866
2.145435714285714  6.612
-1.2813714285714286  4.253
2.143707142857143  8.833
11.690192857142856  12.482
1.8744428571428573  7.083
0.3061285714285714  4.391
-1.4374928571428571  2.667
-2.5623428571428573  6.173
4.538207142857143  5.932
2.606957142857143  2.857
-3.0031999999999996  1.391
1.8627928571428571  13.358
-0.06060714285714285  3.642
0.8133785714285715  4.968
4.808478571428571  4.399
4.885135714285714  13.956
-0.044007142857142856  4.446
7.444857142857143  8.694
13.842057142857142  9.949
9.771807142857144  7.941
6.535985714285714  8.994
3.7978  12.746
8.314121428571429  7.868
3.753792857142857  3.529
7.880392857142858  8.162
11.864835714285714  10.624
0.1982357142857143  2.326
-0.9327857142857143  13.154
5.88725  3.9
-1.215307142857143  4.585
4.9909357142857145  5.867
16.833892857142857  7.735
-0.11273571428571429  14.279
-2.734807142857143  4.691
0.7770785714285714  3.797
5.219221428571429  6.236
-1.8710571428571428  4.287
5.242707142857143  5.894
14.990157142857141  11.343
0.7459714285714286  7.113
5.260992857142857  8.156
4.861042857142857  12.808
-1.4468785714285712  1.394
12.994685714285716  10.842
0.9376571428571427  4.225
3.512857142857143  5.09
6.808607142857143  5.672
7.9131  9.458
4.643435714285714  13.024
-2.829192857142857  5.998
2.12595  8.742
-1.9555857142857143  1.66
2.930428571428571  6.687
4.709871428571428  5.613
2.927342857142857  4.148
-1.4250928571428572  5.446
-0.45206428571428575  4.596
6.811628571428572  7.883
2.732442857142857  4.65
2.9046214285714287  3.374
1.312207142857143  2.252
-2.740671428571429  1.423
2.970092857142857  4.634
-0.9345428571428572  4.901
0.5420285714285714  5.805
1.5374571428571429  8.526
4.406657142857143  11.61
10.885528571428571  7.385
0.46571428571428575  8.163
5.3425  7.213
-1.7574142857142858  4.746
3.433985714285714  5.771
-0.025957142857142856  6.239
15.879564285714286  7.638
5.415078571428571  7.994
-2.4681785714285716  5.329
0.36385  5.751
7.839028571428571  8.389
-2.014071428571429  1.729
3.1540857142857144  7.191
12.980507142857142  8.33
3.1799999999999997  6.688
-1.8273357142857143  4.848
0.7556214285714287  6.921
-1.807592857142857  5.744
9.491107142857144  9.9
4.774507142857143  4.168
5.087314285714286  8.475
-1.642342857142857  4.264
2.9113142857142855  8.489
4.344114285714286  6.287
1.321592857142857  3.673
6.916771428571428  7.067
3.2786285714285714  5.34
-0.9230285714285713  6.469
-0.9221071428571429  4.458
-1.8069  4.375
5.1166  5.394
3.9874071428571427  4.867
1.8409  4.521
0.16178571428571428  2.542
3.6522  4.27
5.6566785714285714  8.029
4.835407142857143  7.029
7.419128571428573  14.889
9.461028571428573  7.664
3.5596714285714284  4.177
-2.411771428571429  2.795
2.3531999999999997  7.789
-1.750292857142857  0.914
7.768657142857143  7.448
-0.6767  3.566
5.924264285714286  8.594
-1.3501  6.747
0.7041428571428572  5.536
-0.3819642857142857  3.535
8.156121428571428  5.523
7.133507142857143  8.824
-0.37480714285714284  8.999
-1.8319785714285712  4.451
-1.3418  4.829
-2.135942857142857  1.809
14.428657142857142  10.92
4.181435714285714  2.923
-0.21625  3.135
-0.79025  2.958
-2.5275285714285713  1.143
1.1324285714285713  5.682
6.903485714285715  6.493
6.631007142857143  7.967
4.713592857142857  8.098
8.624257142857143  7.778
2.3160285714285718  6.222
3.204042857142857  5.588
10.039164285714286  5.098
2.9570357142857144  3.82
0.9664142857142858  2.263
0.47536428571428574  8.345
-0.6015785714285714  2.789
-0.24933571428571427  3.052
-2.79955  5.645
1.8675928571428573  6.524
7.132128571428572  6.67
-1.1572285714285715  4.095
4.023192857142857  5.177
-1.7151285714285713  5.412
0.3885285714285714  1.889
0.052885714285714286  4.812
-3.097557142857143  1.507
0.7111642857142857  3.529
2.466121428571429  5.206
-2.8986642857142857  2.281
4.577171428571428  7.273
-2.092407142857143  5.092
6.763407142857143  6.011
5.6468428571428575  6.998
10.981121428571429  9.657
-0.7181142857142857  3.264
0.8149285714285714  6.746
-2.4775214285714284  4.894
8.096400000000001  6.79
-0.7206285714285715  13.848
-2.0899  5.255
9.0308  8.031
4.998521428571428  6.346
5.524135714285714  8.726
3.223007142857143  7.066
6.256314285714286  9.777
3.05505  5.518
3.110807142857143  4.832
-0.8067642857142857  2.645
4.202614285714286  8.858
2.18045  7.565
6.864078571428571  8.356
0.1289142857142857  4.541
2.7046714285714284  5.376
6.156171428571429  7.78
-2.2215357142857144  1.321
-3.1046285714285715  3.774
6.225014285714285  6.046
2.711207142857143  3.132
1.2398142857142858  13.243
1.7708785714285715  2.595
7.864221428571429  13.796
-2.062  4.337
5.865971428571428  11.153
10.841492857142857  6.874
12.028128571428573  9.982
1.9257214285714286  6.537
0.18907857142857143  5.621
-2.02345  5.032
1.3139571428571428  5.178
3.4841714285714285  3.146
0.6707642857142857  6.41
5.559914285714286  14.016
1.8179142857142858  10.799
-1.9093214285714286  2.705
3.96105  6.867
1.5718285714285716  8.023
5.9807  8.334
1.2501714285714285  5.631
-1.4984642857142856  4.171
1.527842857142857  3.833
3.474614285714286  5.209
2.0704  3.432
16.878157142857145  5.774
-2.5133500000000004  1.036
5.383221428571428  10.555
1.7984142857142857  6.394
-0.2913642857142857  3.593
-1.2601571428571428  1.992
-0.4252071428571429  11.896
9.846757142857143  15.698
-0.0667  4.755
1.6353428571428572  3.563
6.578557142857143  13.269
-1.1961142857142857  13.308
-0.4028142857142857  5.409
-1.9353857142857143  5.997
-2.466242857142857  5.131
1.8807857142857143  12.717
4.1455714285714285  6.359
4.661314285714285  8.808
5.884257142857143  7.368
10.925142857142857  6.375
0.37912142857142855  2.978
2.527885714285714  8.385
4.381885714285715  3.57
0.4949928571428572  14.606
7.230664285714286  13.064
-2.2996857142857143  5.154
-2.5739071428571427  4.524
7.778564285714286  5.815
-1.7968285714285714  1.492
2.3242142857142856  9.486
7.573542857142858  7.237
-1.1001428571428573  2.612
-2.5005285714285717  1.649
6.792771428571429  8.159
2.895107142857143  4.946
0.8882357142857142  6.41
1.56685  3.509
-2.1621928571428572  3.695
-2.192685714285714  4.697
9.458871428571427  11.584
-2.6822214285714288  0.645
-1.2994785714285715  5.815
0.37601428571428575  2.776
0.6678428571428572  6.304
2.655521428571429  6.09
7.977492857142857  5.746
14.525678571428571  8.644
4.90155  8.819
-2.5071000000000003  4.001
4.934357142857142  6.395
4.335128571428571  5.965
8.448292857142857  11.03
6.6291714285714285  11.918
-0.45573571428571424  3.775
3.2323714285714282  8.057
7.313878571428571  4.397
0.5960214285714286  9.338
-2.0895428571428574  1.559
4.964021428571428  9.25
-1.3208571428571427  5.352
4.085478571428571  7.455
5.8321499999999995  9.408
-0.46856428571428577  5.693
-1.5932285714285714  2.055
7.43885  5.109
-2.5759642857142855  5.236
4.9527785714285715  8.028
3.6457142857142855  5.27
3.0904000000000003  5.409
5.751292857142857  7.344
0.1373  5.997
2.6171285714285717  7.542
1.7463714285714285  9.165
1.75755  3.232
-2.3289642857142856  2.181
-0.8921142857142857  2.81
4.193121428571429  7.628
5.408721428571429  4.886
4.9337  7.758
5.418907142857143  3.321
10.687221428571428  10.551
3.0103  5.547
-0.1471357142857143  2.456
4.294157142857143  10.781
1.3307357142857144  5.353
-2.6393500000000003  4.974
2.7757071428571427  8.402
-2.7159142857142857  4.889
2.0487214285714286  7.564
-1.66265  9.18
3.7267571428571427  7.549
3.89045  5.316
0.3806357142857143  5.563
-0.7479214285714286  2.645
4.775378571428571  3.973
-2.0437285714285713  2.74
11.7281  8.465
2.546407142857143  4.325
0.6009928571428571  6.696
-0.5647214285714286  2.365
-1.4734928571428572  2.273
6.906378571428571  7.344
1.0357714285714286  7.381
8.607999999999999  9.032
11.669014285714287  7.447
-2.1938857142857144  5.094
6.085921428571429  10.739
-0.3262357142857143  2.335
6.600564285714285  14.307
-1.7458928571428571  3.886
-1.186642857142857  1.216
-1.1899714285714287  3.292
7.1815  10.447
-1.5744785714285714  3.182
2.6113  14.488
1.5465142857142857  7.896
-2.8749785714285716  4.882
4.8029142857142855  5.544
7.959714285714285  11.046
16.297214285714286  7.936
4.1642  13.409
-3.007014285714286  1.825
2.51355  7.335
18.234099999999998  10.139
-2.7571999999999997  4.879
19.643407142857143  8.851
-0.5316071428571428  8.038
3.689907142857143  6.398
14.021707142857142  11.549
-0.5712285714285714  2.016
6.000578571428572  14.281
-1.91375  4.996
7.502378571428572  5.139
-1.2919  2.464
6.584942857142858  8.627
3.5750714285714285  3.845
4.608635714285714  9.841
8.161228571428571  4.946
8.905207142857144  7.954
0.8399857142857142  3.086
-0.5242  2.608
-1.768957142857143  3.271
0.24006428571428573  15.636
-1.6693285714285713  5.78
1.9405785714285713  4.256
-2.306092857142857  4.353
3.994214285714286  14.532
4.145335714285714  8.998
1.2924571428571427  5.734
2.4786928571428573  2.715
1.5641642857142857  8.115
5.596521428571429  7.191
1.798  7.506
3.0547285714285715  5.929
5.401007142857143  8.248
-1.2308785714285715  5.347
-0.3393357142857143  1.686
6.9584214285714285  8.517
5.337707142857143  11.547
1.9023714285714286  11.952
-1.1622428571428571  5.144
2.390735714285714  4.491
-3.0209642857142858  1.464
5.099164285714286  8.543
-2.7113571428571426  1.921
-0.28965  13.856
0.5989642857142857  4.518
0.3593571428571429  6.418
-2.0721357142857144  2.659
3.2136214285714284  6.569
1.5239714285714285  16.416
12.845664285714285  8.842
-2.4434428571428572  4.734
-2.850228571428571  4.259
3.885  5.558
8.29732142857143  4.11
1.4894714285714286  7.132
-1.8631785714285716  5.215
8.88955  8.986
-1.6112142857142857  4.933
7.354157142857144  7.226
6.77315  3.206
0.9178571428571428  9.06
12.929321428571429  8.098
7.238828571428572  6.245
15.733621428571428  7.033
2.721421428571429  5.857
3.682935714285714  7.011
6.332835714285714  6.659
0.7401  5.661
0.8233571428571428  8.479
2.3823928571428574  8.593
7.392978571428571  9.495
3.3235928571428572  8.001
10.699592857142857  7.491
-2.228407142857143  2.262
-2.948792857142857  1.091
-1.5058285714285715  5.188
-1.9239642857142858  3.92
2.5482214285714284  5.953
3.077607142857143  5.389
-1.6755214285714286  3.798
13.785842857142857  8.571
8.079514285714286  8.374
3.001357142857143  9.936
2.519885714285714  10.807
11.394442857142858  6.324
7.3414142857142854  6.945
3.4940857142857147  5.502
1.3896214285714286  6.339
3.0704928571428574  3.107
18.60315  10.22
2.050164285714286  2.818
-2.5306714285714285  1.335
8.507385714285714  9.348
8.420421428571428  7.9
1.3427785714285714  5.586
4.521921428571428  6.412
2.6210571428571425  3.33
-1.3587357142857144  2.75
2.5401714285714285  8.753
6.713928571428572  15.992
1.3543285714285713  5.188
2.2980785714285714  5.147
8.115057142857143  7.882
5.414807142857143  3.869
3.8155571428571426  6.693
8.610057142857142  13.786
-2.9084142857142856  5.216
0.3286071428571429  3.093
1.9124785714285715  9.882
-2.0073785714285717  2.429
-2.7664928571428575  2.917
7.249642857142858  5.887
13.41312142857143  14.183
13.530635714285713  6.482
3.8879571428571427  5.62
4.064692857142857  13.78
11.804264285714286  5.639
6.968328571428572  12.222
-2.7912  2.556
3.1730785714285714  6.231
15.782164285714288  15.4
3.6670714285714285  4.991
5.899092857142858  6.732
17.65077857142857  14.05
5.739357142857143  11.953
-3.0055714285714283  5.599
-1.31755  2.569
3.5749714285714282  7.257
2.413607142857143  4.664
-1.393792857142857  13.265
2.5982  6.747
2.060978571428571  9.478
-2.6986  3.036
4.54  5.065
-2.5792  3.213
0.39467142857142856  3.23
-0.15782142857142856  4.327
-1.6458571428571427  2.964
3.483257142857143  11.357
1.2165785714285715  5.431
-0.46077142857142855  3.65
-0.76605  3.327
8.578107142857142  8.301
7.126578571428571  3.111
-1.9068071428571427  2.697
2.698571428571429  7.694
8.253357142857142  5.969
3.1956714285714285  11.841
4.8083857142857145  6.242
15.756635714285714  14.103
11.6493  9.347
-1.0788071428571429  5.214
7.005685714285715  6.034
8.989228571428571  5.613
3.201635714285714  5.784
8.892971428571428  6.166
-2.763742857142857  6.617
15.921928571428573  11.52
9.6913  9.156
5.3516642857142855  7.551
0.3561142857142857  5.306
15.383535714285715  9.56
-2.871664285714286  5.214
6.417564285714286  6.988
13.397228571428572  10.305
-1.1482285714285716  4.33
9.551735714285714  7.426
2.7991571428571427  5.349
6.372771428571428  3.385
6.935135714285714  9.863
-1.9143285714285712  2.305
8.660428571428572  11.081
10.898635714285714  11.086
7.954878571428571  4.056
3.0986785714285716  7.586
9.50225  8.718
-2.3957785714285715  2.024
4.118771428571429  5.17
2.3403214285714284  5.932
-0.5355071428571428  2.083
-1.5711857142857144  3.723
5.323335714285714  14.468
15.206592857142855  13.224
9.047707142857144  4.045
0.9251214285714285  6.637
3.5072071428571427  3.634
2.781557142857143  7.723
-2.2537642857142854  2.569
0.7801714285714286  6.165
6.044264285714286  9.304
-0.46314999999999995  3.179
-2.7590857142857144  4.813
6.124178571428572  5.793
9.498378571428571  7.456
-2.5706214285714286  1.001
14.352185714285715  6.119
1.9557714285714285  7.952
-2.8738928571428572  8.044
0.6834428571428571  3.189
1.2496142857142858  13.638
-1.94995  4.673
-1.0679214285714285  5.182
3.6063857142857145  6.463
2.391057142857143  6.61
4.9211857142857145  8.475
-2.4610285714285713  8.276
4.279092857142857  6.155
2.0616857142857143  4.665
1.9877142857142855  2.268
13.156114285714287  11.553
2.0685142857142855  7.42
-0.725  4.84
10.886335714285714  7.537
0.1950857142857143  4.058
5.042578571428572  5.747
18.431992857142856  13.681
4.581914285714285  2.166
-1.9562571428571427  1.766
-0.36204285714285717  4.37
-0.26905  4.701
-1.8149000000000002  3.995
5.089992857142858  5.736
1.8061  3.509
-2.961707142857143  1.772
5.304485714285715  6.125
0.12362857142857142  2.474
2.761071428571429  5.64
-1.5243  4.298
8.72625  13.636
2.7321285714285715  7.65
-1.1379285714285714  2.805
0.48707142857142854  2.577
3.431621428571429  3.889
-2.6464785714285717  3.23
-2.009042857142857  13.726
-1.6298928571428573  1.752
2.276907142857143  3.167
10.529728571428572  11.28
-0.34836428571428574  5.456
1.5557571428571428  6.275
6.197028571428571  7.582
7.601814285714285  6.852
18.088114285714283  11.552
-1.3466714285714285  2.772
10.116171428571429  7.403
3.379692857142857  5.499
0.8126571428571429  7.735
-0.9131214285714286  3.971
7.421192857142858  4.768
3.6611571428571428  7.362
3.452021428571429  6.407
-1.951814285714286  3.963
-1.618392857142857  5.82
6.042400000000001  5.417
2.5223357142857146  9.419
-2.958157142857143  1.127
3.512914285714286  8.383
6.910485714285714  7.137
9.0271  5.674
16.696907142857143  8.448
-1.51345  1.99
5.156499999999999  7.677
-0.9612571428571428  2.332
3.40785  9.503
0.40750714285714285  5.581
-1.7025142857142856  4.66
0.41236428571428574  7.467
7.3254785714285715  5.592
9.140864285714287  3.614
5.145935714285715  13.641
3.642357142857143  4.918
-1.8458928571428572  1.483
10.70727142857143  8.639
-1.0805285714285715  4.839
0.5303071428571429  8.127
4.4019571428571425  6.433
7.511078571428571  6.356
6.26065  5.589
5.320242857142857  6.413
3.586864285714286  7.918
5.009421428571429  5.246
1.352192857142857  3.468
13.992592857142856  11.909
10.228078571428572  8.353
-1.1085357142857142  3.466
-1.330457142857143  2.867
-1.1935285714285715  5.164
0.7778285714285714  7.504
3.3638357142857145  12.113
0.8477357142857144  3.038
-1.9105499999999997  4.24
4.74705  5.499
1.8616785714285713  4.305
6.419407142857143  5.127
-2.5074214285714285  4.111
4.8044  3.742
4.236814285714286  5.804
0.9406571428571429  2.545
-2.866778571428571  5.73
-2.624957142857143  1.005
4.2058928571428575  6.157
5.695507142857143  7.611
-2.9061214285714287  1.975
15.471171428571429  10.667
8.808657142857143  9.002
-3.102992857142857  4.777
3.104942857142857  8.166
-2.13425  4.888
4.50155  6.893
3.797764285714286  3.417
5.863785714285714  6.12
1.5537857142857143  9.192
4.926928571428571  6.91
9.974614285714285  8.347
3.4203428571428574  6.219
5.846335714285714  7.167
5.335278571428571  5.843
7.762257142857142  8.132
2.6258642857142855  4.979
0.9274714285714286  5.536
-3.1231142857142857  0.958
4.455235714285714  5.092
-3.0329  1.501
1.5591428571428572  7.243
-1.448257142857143  1.758
9.648535714285714  6.879
-2.014885714285714  1.703
-2.867178571428571  3.004
1.2365357142857143  3.794
-1.8041357142857144  5.345
5.2143500000000005  9.842
0.7358  2.867
5.482421428571429  9.547
0.5604071428571428  2.733
-0.6718428571428572  4.232
-1.737142857142857  4.972
-2.476957142857143  2.024
-1.7379142857142857  3.943
6.397735714285714  7.157
-1.6489714285714285  2.398
0.7789714285714285  2.602
4.873928571428571  6.144
-2.2894785714285715  4.976
-1.7006785714285715  2.738
-2.5537071428571427  0.804
9.849657142857144  4.831
2.446228571428571  4.333
-2.562064285714286  4.941
1.4736785714285714  3.663
0.2112214285714286  1.813
-1.4920285714285713  3.146
2.6473  14.424
-2.2113714285714283  4.574
-2.195092857142857  4.127
2.0954785714285715  8.61
-3.0574785714285717  2.542
10.9811  5.984
8.849107142857143  7.56
-0.95685  3.017
2.2475785714285714  5.364
-2.851107142857143  3.634
4.466985714285714  7.413
13.151885714285713  7.87
0.9918214285714285  5.473
-0.014814285714285714  4.513
2.3126285714285713  4.987
5.328292857142857  9.089
4.626571428571428  12.767
5.793407142857143  7.692
2.969114285714286  5.442
-2.1845642857142855  0.947
-1.2667785714285713  2.854
1.5421714285714285  2.743
3.6074285714285717  12.21
2.9216785714285716  7.752
0.9066071428571428  4.129
0.8059071428571428  2.954
-1.7278857142857142  6.387
4.4357999999999995  5.783
4.63945  7.06
3.819  4.181
4.5137  6.809
1.7240142857142857  5.739
5.157735714285714  6.738
1.7459928571428571  3.808
8.300849999999999  10.19
6.696235714285714  6.147
13.284214285714285  9.033
1.1058999999999999  3.465
3.947985714285714  6.751
5.836385714285715  10.41
3.319442857142857  4.262
-2.3580071428571427  4.08
8.60315  5.346
12.630771428571428  5.966
1.81835  4.871
5.191535714285715  12.804
4.334221428571429  12.452
6.746764285714286  7.322
4.5874  6.197
4.074807142857143  4.102
1.1900785714285713  1.797
9.0786  11.89
5.068314285714285  4.851
-3.016142857142857  4.91
0.5126285714285714  7.12
3.001185714285714  4.984
-2.294621428571429  2.386
10.064242857142856  7.206
-2.8583714285714286  5.063
-2.1168714285714287  2.075
3.2502857142857144  6.266
2.552507142857143  3.464
3.303092857142857  6.687
3.4808357142857145  6.904
3.5091285714285716  4.732
2.011564285714286  6.241
5.322921428571428  7.182
4.6339500000000005  5.318
3.1576500000000003  5.371
0.6491785714285715  3.345
-1.3342714285714286  5.013
0.22644999999999998  4.161
9.011014285714285  6.641
2.805164285714286  9.745
3.649621428571429  4.326
6.636271428571429  6.194
8.915935714285714  7.055
-2.7019571428571427  2.733
-2.6473214285714284  1.431
-0.6767857142857143  5.319
10.297492857142856  10.641
6.554114285714286  7.945
5.267878571428572  8.728
-2.1444285714285716  4.821
-2.0828428571428574  1.476
-2.295735714285714  4.876
5.024328571428571  4.114
-0.4252357142857143  5.531
4.620628571428572  7.118
2.5257785714285714  3.249
4.044435714285714  6.906
6.401121428571429  4.589
0.22053571428571428  4.708
-2.074957142857143  2.845
-1.999235714285714  1.351
4.6140928571428566  3.323
6.940771428571428  5.362
1.0871  2.222
5.672328571428571  7.087
3.6227071428571427  6.561
1.31145  7.745
-0.21052142857142855  2.454
-1.1910785714285714  2.591
5.104107142857143  5.707
-2.745192857142857  4.279
13.417635714285714  7.652
-2.3181  2.511
1.5403071428571429  5.381
11.064614285714287  8.501
1.6556714285714287  5.915
1.059257142857143  6.807
7.452585714285715  6.726
-1.3730071428571429  2.043
0.6240571428571429  7.832
3.349007142857143  6.976
12.374707142857144  12.831
1.1002642857142857  6.849
6.559757142857142  12.34
-1.1965714285714286  2.683
5.558607142857143  5.466
8.971185714285713  8.866
10.397621428571428  8.754
6.853  8.043
1.183557142857143  7.932
-2.143942857142857  4.273
2.570885714285714  6.38
-2.427657142857143  1.387
5.430871428571429  8.291
2.955707142857143  5.476
11.148200000000001  9.456
7.3140285714285715  6.338
-1.9097214285714286  1.495
0.8434857142857143  10.064
-2.837064285714286  4.59
8.194228571428571  8.159
-1.6438857142857144  2.339
3.5851142857142855  7.899
8.0454  9.704
4.480185714285715  7.357
4.0851500000000005  6.173
6.0455571428571435  3.63
-1.20715  2.956
-2.7509357142857143  4.511
0.029535714285714283  4.038
-1.7524214285714286  1.885
6.4230285714285715  7.191
3.2588857142857144  4.916
-2.6775857142857142  3.759
-0.8483785714285714  4.545
7.350357142857143  6.607
18.756964285714286  8.026
3.2111642857142857  5.568
7.117671428571429  9.25
3.283992857142857  9.717
12.887728571428571  7.762
19.229414285714284  11.256
5.142285714285714  3.237
2.6211214285714286  16.346
3.3962714285714286  5.454
6.970542857142857  4.749
4.129464285714286  6.097
8.541535714285715  4.801
1.2355857142857143  4.358
3.567192857142857  7.573
4.344707142857143  6.991
15.49012142857143  9.474
12.9788  7.186
1.2316  10.146
-2.108935714285714  4.582
-2.523557142857143  1.629
1.3252785714285713  8.031
0.0317  4.102
2.6296857142857144  8.592
-2.9756142857142858  2.985
16.890464285714284  13.609
-0.5029214285714286  10.323
12.767814285714286  8.511
0.7102357142857143  2.896
13.023942857142858  11.954
-1.994557142857143  5.904
7.753678571428572  6.212
4.5686285714285715  5.194
2.520542857142857  6.274
-1.3362285714285715  8.338
3.644364285714286  9.418
4.35755  11.502
-1.1116142857142857  1.68
0.17200714285714286  2.016
13.178685714285715  8.098
1.1624142857142856  4.761
8.506857142857143  14.535
-1.2824714285714285  4.916
-2.7215714285714285  2.114
0.2610142857142857  4.798
-3.0301857142857145  4.854
2.806378571428571  8.311
3.0409571428571427  6.531
2.0473642857142855  6.748
-0.5167642857142857  4.653
2.1487714285714286  6.185
-1.4680642857142856  5.103
6.788435714285714  9.107
10.083271428571427  11.281
12.489057142857144  7.24
7.222842857142857  5.048
0.8049571428571429  5.253
2.218892857142857  4.247
8.656257142857143  9.092
1.1384928571428572  15.09
5.411792857142856  5.931
3.6205285714285718  7.48
-0.33685  4.992
-2.8479785714285715  6.285
10.118192857142857  6.932
0.82715  6.117
1.7310928571428572  4.793
3.6228285714285717  3.842
-0.5240428571428571  8.897
-2.2119714285714287  4.712
4.551371428571429  10.372
-2.0276285714285716  2.076
7.969828571428572  4.225
13.476535714285713  10.565
-0.24507142857142858  10.858
7.881028571428572  4.565
0.16852857142857144  7.675
-2.956107142857143  3.342
3.752264285714286  4.511
-2.2083642857142856  3.244
15.251135714285715  8.77
-0.8068785714285713  1.772
1.6375285714285714  4.66
-1.8076071428571427  1.787
0.40832142857142856  2.645
3.1727071428571425  3.835
-2.8838714285714286  1.469
-1.5404071428571429  1.923
6.8764  6.037
3.0393071428571425  2.693
6.282021428571428  9.501
3.787457142857143  4.776
4.78115  5.142
-0.9474285714285713  7.64
8.021335714285716  7.041
2.1360071428571428  5.735
5.387257142857143  4.791
4.317085714285715  4.117
2.1147142857142858  3.12
4.726185714285715  12.597
-1.7677142857142856  1.416
-2.329457142857143  1.704
-0.4632571428571428  5.554
0.25739285714285715  6.421
-1.8862714285714284  4.487
1.9954928571428574  4.157
-1.903592857142857  6.724
8.674292857142857  10.948
0.7913428571428571  9.267
1.1717857142857144  2.795
-0.8953428571428571  7.031
4.5103928571428575  6.368
8.578621428571429  9.411
1.4626785714285715  8.606
5.533971428571428  14.83
1.7460642857142858  7.586
1.4455571428571428  7.139
18.578321428571428  8.939
-0.18415714285714285  5.152
5.4221571428571425  7.576
2.927235714285714  4.132
-1.9505428571428574  4.753
19.039371428571428  9.507
4.440314285714286  6.931
2.2241357142857145  2.894
0.6175142857142857  5.144
0.3466642857142857  5.924
4.479935714285714  6.669
7.204135714285714  5.304
-0.2584857142857143  7.789
-1.4617071428571429  4.176
3.766957142857143  7.215
4.434621428571428  3.673
2.0629714285714282  13.721
7.402299999999999  8.132
4.477285714285714  13.28
2.2148857142857143  4.828
11.112407142857144  9.6
-2.8332928571428573  3.457
4.0006071428571435  10.236
-2.0070214285714285  3.737
-0.28745714285714286  6.63
15.84162142857143  9.319
-0.7892142857142856  1.814
7.663621428571428  9.043
-2.621485714285714  4.535
-1.9639857142857144  2.934
5.691307142857143  12.484
7.709035714285715  7.25
-2.0031642857142855  1.466
-2.8843785714285715  5.811
-3.1108857142857143  3.136
-1.4132785714285714  2.021
4.0375499999999995  7.847
3.775714285714286  5.323
-2.8711571428571427  4.837
8.642242857142858  13.553
9.002692857142856  11.984
3.7147142857142854  6.881
-1.4608357142857142  2.143
7.34985  10.822
-0.12163571428571429  5.386
5.238542857142857  4.297
-0.8620000000000001  2.379
-1.2684714285714287  4.362
-2.7206571428571427  3.482
-0.041492857142857144  3.637
1.1765999999999999  1.997
1.593157142857143  4.204
-1.4824714285714284  6.238
3.0194214285714285  2.708
1.106607142857143  4.882
5.089892857142857  5.652
4.224264285714286  5.969
-0.86925  2.689
7.061128571428571  6.418
2.812457142857143  6.442
5.069064285714286  7.259
-0.3172357142857143  4.48
3.092271428571429  4.426
8.662007142857144  4.982
10.369507142857143  11.223
4.5767999999999995  4.315
7.4548000000000005  7.357
0.8391214285714286  4.425
0.8223285714285714  4.089
-0.8305428571428571  5.239
3.49845  3.261
-2.13175  6.433
2.6082785714285714  5.576
7.832171428571428  5.94
8.048449999999999  10.462
3.366292857142857  8.255
0.5764285714285714  2.171
7.204921428571429  5.783
9.466592857142858  15.163
-2.424842857142857  1.99
7.219207142857143  5.067
5.247199999999999  7.256
0.056042857142857144  6.737
-2.4563642857142858  16.336
8.41682142857143  7.539
4.526578571428572  8.42
5.2649357142857145  5.689
0.3169142857142857  4.288
2.898071428571429  3.192
0.6297571428571428  1.934
-0.5938071428571429  3.954
-3.047607142857143  1.211
-2.527978571428571  1.556
3.6407285714285713  6.192
2.4269214285714287  7.03
-2.4767714285714284  4.661
-1.4283142857142856  1.557
5.626228571428571  5.438
13.710471428571427  7.574
4.503735714285715  6.033
1.8586142857142858  4.919
5.785242857142857  3.936
-2.260607142857143  2.252
5.011514285714285  5.039
14.041478571428572  7.636
7.818428571428571  8.957
0.32369285714285717  2.12
0.8777  5.359
11.789692857142857  9.976
-1.479042857142857  6.834
8.457600000000001  8.824
5.402092857142857  7.446
-0.7036857142857144  4.625
9.880885714285714  10.623
2.159592857142857  2.692
4.665957142857143  1.922
0.44661428571428574  5.585
-2.7995071428571427  5.482
-2.6187  3.365
-0.8046785714285715  2.574
2.419171428571429  2.613
5.815407142857143  9.906
0.1697  9.355
10.457099999999999  5.783
14.604592857142856  11.274
8.238264285714285  4.763
1.8390857142857142  5.063
0.4599857142857143  5.527
2.1906714285714286  4.009
12.22255  9.483
10.531564285714287  9.581
-0.7772071428571429  4.735
2.5423071428571427  6.921
12.122942857142856  7.403
-0.7574785714285714  3.473
7.681785714285715  7.016
6.868885714285715  5.519
-0.30278571428571427  4.756
3.2063214285714285  6.984
1.6629285714285715  5.604
5.236685714285714  14.144
10.301171428571429  7.913
3.186607142857143  5.478
-1.72655  1.961
-0.1611142857142857  2.956
-2.0481  4.884
8.2593  12.493
10.019578571428571  11.588
8.409778571428571  7.154
0.35664285714285715  4.098
7.3307  11.178
6.7191  5.57
5.665021428571428  5.817
-3.119885714285714  5.1
3.580714285714286  6.858
8.066128571428571  7.952
-1.6359785714285715  5.202
4.228557142857143  2.079
-1.4245  5.468
0.7714142857142857  9.202
5.892807142857143  7.819
-0.7614928571428571  5.443
15.9279  10.761
1.7768000000000002  8.473
-1.74705  2.182
2.1959714285714282  3.621
9.946435714285714  8.39
4.637614285714285  6.9
8.929928571428572  9.014
9.217885714285714  5.763
2.2203642857142856  6.916
19.47135  8.904
5.899635714285714  7.047
7.7498  8.545
2.9475214285714286  7.3
-1.49005  3.032
2.627007142857143  6.726
8.846171428571429  4.59
6.109392857142858  9.82
9.631342857142856  4.636
-0.8288428571428571  3.239
13.946721428571427  10.275
9.294914285714286  7.916
-2.239557142857143  3.858
-2.244642857142857  2.804
0.6232357142857143  4.948
1.5395714285714286  7.457
3.908157142857143  4.489
-2.5110357142857143  1.808
-2.8829142857142855  3.048
-2.379  5.147
-2.2975214285714287  2.923
4.523742857142857  7.795
7.882492857142857  6.579
-1.3743785714285714  1.432
0.9550642857142857  3.198
2.4802785714285713  7.816
2.6786857142857143  6.102
7.3112642857142855  10.374
-2.0857928571428572  2.338
-1.3284857142857143  2.356
2.1338142857142857  4.458
-0.4314571428571429  2.532
12.825128571428571  8.439
-2.6783214285714285  5.815
2.8625142857142856  3.955
10.860864285714285  10.111
2.3791714285714285  8.587
-2.4504357142857143  5.42
7.744399999999999  4.25
-1.0655571428571429  3.612
1.6810785714285714  14.976
5.92805  7.771
-1.6694285714285715  4.291
14.550828571428571  12.593
0.2968571428571429  3.831
2.9131714285714287  4.482
7.6736642857142865  7.582
4.263542857142856  5.883
3.122514285714286  2.962
7.363214285714285  6.981
-1.2581785714285716  2.453
1.4853999999999998  3.253
-2.977957142857143  1.043
0.1463785714285714  12.769
-2.4217357142857145  1.719
-2.3689714285714287  3.812
-0.25194285714285714  6.341
8.446  4.033
8.618328571428572  7.352
6.123928571428571  4.946
0.5722642857142858  10.945
0.8058285714285714  6.508
-2.073714285714286  5.059
2.858085714285714  4.827
1.2443642857142858  6.156
-2.624628571428571  2.323
6.406000000000001  8.284
-0.44765  7.596
4.0087  7.669
-2.7995714285714284  4.954
1.779842857142857  7.87
3.9171499999999995  5.271
-2.609  5.249
-1.57  6.693
2.858157142857143  2.519
5.445007142857143  6.595
3.2661142857142855  4.747
-0.5023785714285715  4.96
0.5039642857142858  4.138
3.629257142857143  4.916
5.635257142857143  6.797
3.2775642857142855  6.824
-1.2877357142857142  1.972
2.065771428571429  5.718
11.287714285714285  8.701
9.056185714285714  5.511
2.4976928571428574  4.436
10.078157142857142  8.061
3.788092857142857  5.807
-1.629792857142857  1.472
8.241978571428572  5.534
9.632857142857143  9.427
-0.8157785714285715  1.917
2.8764142857142856  6.76
1.0464642857142856  9.9
4.148571428571429  5.036
-1.3187142857142857  4.828
-1.538857142857143  1.438
14.89935  8.157
-0.04077857142857143  2.203
3.945657142857143  7.419
6.287450000000001  6.175
7.0082  11.583
-0.1966142857142857  2.548
-0.5275  5.097
5.870107142857143  7.563
2.809557142857143  3.864
5.423407142857143  8.306
5.0029642857142855  6.794
6.185542857142857  8.905
-2.1594357142857143  4.92
1.6437714285714284  3.101
-1.5283714285714287  2.674
-2.464342857142857  5.17
2.881214285714286  4.125
3.6624071428571425  6.125
13.5565  8.116
7.098107142857143  9.442
3.888292857142857  11.839
0.7814071428571429  4.366
5.907321428571429  4.998
5.1046000000000005  6.987
-2.5391857142857144  1.387
8.614464285714286  7.396
4.242864285714286  6.59
3.15605  3.085
2.708707142857143  5.126
-0.3634928571428572  5.709
3.9274071428571427  3.135
6.7923  6.163
0.4404285714285714  6.168
0.4656785714285714  3.066
-3.0306285714285717  3.401
1.3217714285714286  8.761
-1.9031642857142856  5.2
2.3130357142857143  5.455
-0.9141785714285714  2.624
-0.09607857142857143  5.195
14.525571428571428  6.551
-2.5802714285714288  5.058
6.921107142857143  7.144
-3.0074785714285714  4.71
5.266992857142857  12.361
-0.8447142857142858  2.561
-2.1229428571428572  3.643
4.754207142857143  6.72
-3.1083857142857143  3.234
-0.2626428571428572  4.568
7.651264285714285  7.559
5.58495  3.138
-1.5917642857142857  2.532
11.017907142857144  8.841
0.8248357142857143  9.968
-0.4560142857142857  2.463
7.766542857142857  9.515
8.665685714285713  4.949
9.63375  6.683
1.5188714285714287  6.351
-0.7592  12.245
13.455278571428572  11.681
4.986971428571429  7.576
4.92575  4.577
13.500328571428572  8.536
1.2211785714285714  8.169
5.736842857142857  8.669
-1.5978285714285714  5.094
12.434292857142857  9.187
16.476085714285716  9.919
8.39712857142857  14.676
5.918028571428572  6.808
-1.9609142857142858  4.469
3.8471785714285716  5.786
1.737857142857143  4.713
3.03725  3.204
-1.223  9.557
-3.027071428571429  4.761
6.075807142857143  5.415
-2.8773714285714287  3.53
6.374321428571428  4.003
10.393257142857143  12.069
0.8395285714285715  2.209
8.0662  9.488
4.95235  7.719
-2.000564285714286  3.071
12.953514285714286  11.743
15.07245  7.356
-0.933142857142857  5.761
4.255585714285715  6.122
-1.4794285714285715  3.232
-0.3236785714285714  4.415
1.9192071428571431  5.781
0.4663571428571429  2.833
6.2540571428571425  5.841
12.404785714285715  7.014
2.371807142857143  10.511
7.127892857142857  5.225
6.881371428571429  8.877
9.108664285714285  10.149
10.254157142857144  8.18
-2.307014285714286  1.046
-2.1067714285714283  1.232
8.986585714285715  4.252
13.297414285714286  4.803
4.974614285714286  6.209
14.747921428571427  6.943
11.569771428571428  7.206
-2.998157142857143  4.742
2.2786857142857144  9.462
4.907228571428571  3.285
2.5863714285714283  4.949
5.101507142857143  6.568
2.0565357142857144  8.302
8.48617142857143  7.314
12.995407142857143  12.495
-1.2535999999999998  2.76
-1.6305428571428573  3.275
10.2266  8.444
-1.405757142857143  4.776
6.3524071428571425  6.161
9.95525  3.369
4.3312357142857145  5.669
10.704521428571429  8.221
1.6385642857142857  2.648
2.025435714285714  14.225
-2.5584285714285713  4.288
0.9302928571428573  5.927
2.260507142857143  7.001
5.334664285714285  6.776
3.5719357142857144  6.406
-2.715535714285714  8.378
-1.9131785714285716  3.779
1.1374  5.442
-0.7553071428571428  4.983
-0.5455928571428571  1.538
-0.7743857142857143  4.196
3.424242857142857  4.263
5.305542857142857  6.952
-1.9490142857142858  6.67
3.3267214285714286  4.526
4.109485714285714  3.526
-2.5590571428571427  6.754
5.6476  4.44
14.32275  7.302
4.108814285714286  10.385
-1.3431071428571428  6.668
-0.47355714285714284  6.557
-2.9024071428571427  7.453
-2.6444  4.858
-0.32360714285714287  5.161
9.301164285714286  8.188
-1.4362642857142858  4.115
2.4310785714285714  5.327
-2.1463857142857146  2.994
1.6950642857142857  7.374
3.971071428571429  7.636
-0.15484285714285714  4.427
0.7016714285714285  6.984
0.61495  5.18
12.278121428571428  8.793
-1.7711285714285714  1.277
3.7033500000000004  9.061
1.7496142857142858  4.462
-1.6700428571428572  5.305
3.3135928571428575  3.827
2.873507142857143  8.79
6.423664285714286  7.405
-2.6587785714285714  1.964
4.001992857142857  5.343
2.8408214285714286  10.173
-3.02965  5.0
-0.056614285714285714  8.356
14.3977  11.547
-1.538157142857143  2.1
-0.07547857142857144  6.511
0.8994928571428572  6.692
7.014678571428571  5.677
7.853507142857143  6.465
1.319742857142857  4.803
2.2363642857142856  4.53
10.442764285714286  10.776
-0.6203142857142857  5.1
3.6708285714285718  2.725
-1.4382714285714286  5.894
-2.970085714285714  4.925
4.6685428571428575  3.317
5.714964285714286  5.456
3.9578071428571424  3.471
5.739778571428571  7.331
2.657585714285714  3.82
1.9460714285714285  7.716
-0.1434857142857143  4.209
3.0223642857142856  4.933
3.8877571428571422  7.453
-1.322207142857143  5.25
11.315428571428573  13.476
8.176757142857143  11.849
-0.6561714285714286  5.807
-1.8893214285714286  1.426
-1.4862499999999998  2.389
0.18345  4.886
3.3974499999999996  14.512
4.543471428571428  8.45
4.739585714285714  3.281
-1.6671714285714285  5.468
5.670342857142857  5.871
11.475514285714285  12.353
1.1072857142857144  1.798
1.2369785714285715  5.754
5.163842857142857  6.269
-1.0190285714285714  1.983
14.973414285714284  8.175
0.6895214285714286  10.817
6.9131285714285715  13.213
6.474642857142857  9.123
2.7123642857142856  6.644
-2.6101214285714285  1.654
4.996542857142857  9.515
-2.5793999999999997  2.509
10.190064285714286  9.05
3.1669428571428573  3.265
3.755678571428571  5.099
2.858228571428571  8.386
8.624978571428572  3.442
3.086185714285714  16.335
1.0723714285714285  12.839
-3.0192  3.944
4.788564285714286  7.17
-1.4209714285714286  1.652
-0.14894285714285715  1.771
4.372857142857143  5.467
2.1491642857142854  12.043
11.652  6.018
-3.021957142857143  1.272
-2.919207142857143  2.96
3.743335714285714  4.994
0.37898571428571426  6.116
-1.9045785714285717  2.381
6.145221428571428  12.239
2.9517  10.741
0.9193928571428571  3.025
6.12645  3.172
10.543328571428571  7.693
1.073842857142857  8.531
7.468299999999999  5.616
3.9280785714285718  7.975
-2.248592857142857  3.051
8.109478571428571  9.76
2.639328571428571  5.879
14.740364285714284  9.741
6.659028571428571  6.028
-0.38140714285714283  5.26
4.784764285714285  10.546
6.937085714285715  8.461
12.213414285714284  8.19
-1.565964285714286  6.832
-2.9053  2.226
3.332157142857143  4.144
6.973764285714286  7.833
4.977707142857143  5.812
4.803071428571428  3.716
4.550428571428571  6.099
-0.49252857142857137  5.364
-1.2541428571428572  2.156
4.785585714285714  6.656
1.1507857142857143  3.104
-2.8795  4.085
12.604028571428572  10.255
3.7555285714285715  7.958
5.391307142857143  6.053
2.568914285714286  3.121
1.3446142857142858  4.628
4.656442857142857  6.311
-2.3873857142857142  7.178
-1.50265  1.53
0.9733928571428572  2.647
1.3203071428571427  3.858
2.9201357142857143  6.803
16.441742857142856  11.387
5.955414285714286  5.196
4.068464285714286  11.54
-0.9081071428571429  2.088
-1.9047142857142858  2.484
-2.41415  5.422
17.128885714285712  8.365
5.69925  5.109
2.7819857142857143  6.829
-1.171857142857143  1.962
3.7798285714285718  5.73
4.7277571428571425  8.431
9.725957142857142  9.2
4.300785714285714  6.045
6.047571428571429  6.415
-2.6512214285714286  1.766
5.185835714285715  14.465
5.27725  7.348
5.357157142857143  5.265
1.7431071428571427  5.013
2.2083642857142856  6.843
4.275042857142857  6.975
5.306585714285714  6.331
8.012392857142856  5.236
-1.0863928571428572  3.092
-1.90185  5.626
-1.2780571428571428  1.919
2.165657142857143  9.916
-1.3173928571428573  3.138
0.9470857142857144  4.751
5.40645  12.126
5.736071428571428  7.0
3.7646071428571424  6.341
11.047242857142857  13.545
0.9839357142857144  2.943
4.732021428571429  9.225
-1.5786214285714286  1.641
10.105871428571428  7.472
13.864085714285714  10.938
1.088507142857143  6.98
-3.08065  1.476
5.805057142857143  4.387
0.5659642857142857  2.151
1.5026857142857144  9.59
6.253321428571429  10.313
4.5540642857142855  7.142
3.7348642857142855  5.21
13.96265  8.908
3.6465  3.429
7.387057142857143  7.867
3.907857142857143  6.747
-0.6705928571428571  1.487
-0.05217142857142857  12.024
-1.4175499999999999  4.879
-1.00345  6.53
0.868592857142857  7.443
-2.751585714285714  1.572
5.117764285714285  11.628
-2.2099  2.987
14.683435714285714  8.114
8.081328571428571  6.881
-0.8269071428571428  2.182
2.4326999999999996  5.946
5.6889  5.753
-0.6074214285714286  3.519
2.693057142857143  5.556
-0.9893285714285714  3.611
3.4381214285714283  8.108
11.628292857142858  7.495
0.34264285714285714  6.894
-1.7292857142857143  1.711
4.486028571428571  7.632
-2.615885714285714  9.402
10.524635714285715  7.401
5.877585714285714  8.633
6.622335714285714  12.531
-1.9803285714285712  4.991
3.6093928571428573  2.577
5.849664285714286  7.851
2.8799357142857143  4.02
2.8125071428571427  5.499
9.851242857142857  7.698
5.513564285714286  7.224
4.467357142857143  7.649
0.6923142857142858  6.88
4.354335714285714  5.672
-0.44971428571428573  12.334
5.352421428571429  6.947
0.21901428571428572  6.737
0.5109714285714286  4.34
-2.7811642857142855  1.373
-1.8372857142857144  5.744
-0.7339785714285715  3.144
-1.3077928571428572  6.303
-1.0065  11.509
-1.9995214285714284  2.129
3.821107142857143  5.859
-1.4942499999999999  6.194
-1.9179428571428572  4.526
2.8063714285714285  8.603
7.501557142857143  7.613
-1.4200642857142858  4.961
-2.642557142857143  5.211
5.928014285714286  5.363
7.246264285714285  8.68
0.8904571428571428  8.892
5.7075  7.131
-0.22139285714285714  6.068
3.474285714285714  5.913
-2.8518714285714286  4.06
1.280492857142857  7.531
-1.44205  3.314
4.883071428571428  8.571
8.516107142857143  7.175
2.834007142857143  5.022
-0.15500714285714287  9.354
-0.37122142857142854  6.375
3.407364285714286  7.719
6.051992857142857  7.882
3.3189642857142854  3.695
-2.424314285714286  2.787
3.4485142857142854  6.739
6.431957142857144  7.79
-1.6984000000000001  5.193
0.4438357142857143  4.791
9.923964285714286  9.624
4.991157142857142  4.073
2.101842857142857  4.259
-2.142357142857143  4.326
10.145285714285714  7.947
1.0797857142857141  5.041
3.889807142857143  3.638
5.24095  9.008
3.5104214285714286  5.878
3.985142857142857  7.604
-1.3060285714285713  2.722
-2.94545  3.874
7.8204142857142855  5.929
-1.4813571428571428  5.254
1.4096214285714286  3.798
3.4984571428571427  6.764
4.030085714285714  7.397
-2.0831714285714287  1.645
-2.1322285714285716  2.847
-1.3040714285714285  4.038
9.446985714285715  13.097
5.7926714285714285  10.513
3.01945  10.218
-0.6007214285714285  2.375
3.8281214285714285  4.212
5.109814285714286  3.688
-0.08423571428571427  6.266
12.188792857142857  7.357
-2.6923285714285714  7.034
6.1785499999999995  4.509
10.954678571428571  9.662
1.4304857142857144  1.975
1.9599357142857143  6.515
-1.5658071428571427  6.215
5.852164285714285  6.838
1.5947714285714285  3.571
11.207478571428572  6.307
9.209985714285713  13.081
-0.04176428571428572  5.778
-0.38513571428571425  5.26
-2.748192857142857  5.084
3.8335999999999997  5.664
7.0863  5.026
-0.4274857142857143  3.06
10.346307142857142  12.125
11.388621428571428  11.831
3.8891571428571425  7.906
-1.9030214285714286  1.894
-3.026442857142857  3.978
6.773778571428571  12.145
1.6920785714285713  3.334
2.3044285714285713  4.986
4.073335714285714  6.905
-2.8642214285714283  3.856
5.627928571428571  7.053
0.14382857142857142  3.818
0.4267571428571429  5.265
6.457435714285714  4.811
-1.2263357142857143  5.288
0.45673571428571424  5.083
6.421885714285714  9.341
-1.8905285714285713  2.085
8.796871428571428  8.465
-1.2156642857142859  3.779
8.663142857142857  9.478
5.868978571428571  4.902
-2.281892857142857  1.978
4.857714285714286  5.52
-1.8136357142857142  7.216
8.060214285714286  6.306
9.203442857142857  10.624
-2.656885714285714  1.648
-0.6940857142857143  5.623
-0.9716428571428571  4.901
4.4613571428571435  9.044
2.5892714285714287  6.976
-3.1802642857142858  0.562
-2.3221857142857143  2.855
-1.4560071428571428  3.037
6.2710357142857145  5.895
-0.7671857142857144  9.445
3.424835714285714  6.806
6.121028571428571  4.129
-2.8661642857142855  5.734
1.7975357142857142  4.46
9.074714285714286  7.018
-1.8717357142857143  4.599
-1.4415  4.921
5.168971428571428  11.098
-2.0341285714285715  1.491
-1.481042857142857  6.168
-2.634521428571429  1.787
-2.3366142857142855  1.975
2.04865  4.259
9.676749999999998  7.13
7.939814285714286  14.112
1.2991428571428572  15.905
4.173228571428571  7.748
2.6158  3.557
3.0985785714285714  6.71
5.293871428571429  4.892
5.919907142857143  8.902
7.6967928571428565  6.982
-1.8237214285714285  9.575
9.208307142857143  12.82
-1.7113214285714287  4.623
-0.45567857142857143  5.64
5.727278571428571  7.086
8.5002  3.955
3.747314285714286  5.701
8.087192857142858  8.627
3.0954571428571427  4.107
6.1453999999999995  8.266
11.634707142857142  11.27
-0.64735  15.031
12.494942857142856  11.49
5.09715  9.125
-1.3367071428571429  4.791
6.770814285714286  7.067
8.526907142857143  7.937
-1.2339928571428571  14.678
10.456035714285715  10.2
-0.22704285714285716  3.872
7.334407142857143  8.943
4.33025  5.86
9.85817857142857  6.451
9.111042857142857  6.933
15.729057142857144  12.739
2.4370357142857144  5.439
2.7231642857142857  6.039
-0.7872857142857143  2.797
0.06256428571428571  4.713
6.357078571428572  7.205
0.2791571428571429  4.318
9.905907142857142  9.647
-1.95045  3.465
6.000307142857143  6.158
6.99095  14.039
8.983378571428572  4.11
5.540592857142857  7.549
5.683514285714286  9.57
5.502885714285714  6.504
-1.7987357142857143  3.158
0.30323571428571433  4.652
1.9072285714285715  7.209
1.8661  1.735
0.7800785714285714  6.855
-1.2083857142857144  1.152
9.745164285714287  8.774
8.222557142857141  7.387
18.2207  12.574
4.9249214285714285  9.198
6.072121428571428  9.181
-0.9820214285714286  2.098
-2.4374714285714285  1.774
3.19265  8.078
-2.862564285714286  4.22
3.300535714285714  6.547
1.6969214285714285  5.221
-2.174242857142857  5.189
6.109285714285714  15.202
-2.2892214285714285  3.627
1.7061142857142857  6.974
1.0375928571428572  3.254
-1.4663857142857144  5.329
9.84902142857143  9.137
7.246414285714286  7.946
-1.896764285714286  7.804
4.330064285714285  3.256
2.951214285714286  8.362
-1.9340571428571427  3.551
-2.7560142857142855  3.686
0.9420357142857142  4.745
2.2190857142857143  2.749
-1.0793928571428573  4.941
-1.6185500000000002  5.875
3.8514714285714287  4.067
-2.855714285714286  3.453
-2.295692857142857  4.408
-0.5040142857142857  4.419
4.995671428571429  5.097
6.569342857142857  7.949
-1.8874785714285716  6.032
5.728978571428572  8.528
1.169207142857143  10.491
2.6424642857142855  4.695
3.796964285714286  8.264
14.912514285714286  8.813
12.799492857142857  7.484
4.83715  5.241
1.1112000000000002  3.602
4.708214285714286  5.67
3.948935714285714  2.99
7.034471428571429  8.333
-0.11295000000000001  2.303
-2.564342857142857  2.244
-0.22035  12.013
-1.9906214285714288  4.418
0.6086071428571428  5.12
2.069942857142857  2.581
-2.6008785714285714  6.666
-1.7220499999999999  2.314
0.4789357142857143  7.848
-2.6556428571428574  1.224
4.091392857142857  5.399
4.462471428571429  5.541
-1.2873  1.676
9.03955  11.568
2.0475928571428574  13.732
-1.702057142857143  3.397
5.8003285714285715  10.322
4.392592857142857  7.882
-0.9093928571428571  1.671
-2.2440928571428573  1.368
5.640778571428571  4.429
0.4544714285714286  8.329
9.434207142857142  8.561
3.358692857142857  4.203
-1.2959357142857144  2.5
2.0823571428571426  6.429
3.8384642857142857  6.853
-1.1596714285714287  5.321
6.345371428571428  7.862
2.9310357142857146  5.677
9.367835714285714  7.516
-0.8924785714285715  2.53
-2.2429428571428573  1.624
0.36810714285714285  4.163
4.791935714285714  5.096
-2.258042857142857  4.66
-1.6795357142857141  5.374
-0.991257142857143  1.888
0.6404071428571428  5.24
4.694535714285714  7.675
7.351021428571428  9.855
8.099764285714286  7.838
-2.497478571428571  4.057
2.5510714285714284  10.955
-2.0232214285714285  7.738
3.777257142857143  5.506
-0.8135785714285714  5.765
6.594114285714286  12.406
18.044671428571426  12.887
4.8550571428571425  8.213
11.805892857142858  7.833
-1.5991428571428572  2.675
-1.1732714285714287  5.746
-1.132  5.844
-2.4729857142857146  2.432
-0.07219285714285714  5.191
0.7642428571428571  13.83
7.3521214285714285  8.152
-2.021  1.107
-0.08274285714285715  2.102
2.595192857142857  13.91
2.8360285714285713  6.33
5.098664285714285  8.053
12.177135714285715  9.705
-1.009407142857143  1.985
0.04002857142857143  3.655
3.31255  3.488
-2.1785  5.369
-1.1720285714285714  1.749
-1.3324214285714284  4.932
5.099307142857143  6.816
9.469778571428572  4.941
-2.2011285714285713  6.834
-2.043585714285714  2.424
1.7283857142857142  7.439
0.41287142857142856  5.96
0.9087857142857143  3.756
4.7623999999999995  5.679
-1.3627285714285715  4.69
2.1410714285714287  15.497
0.12769285714285714  5.821
7.024228571428572  7.274
9.559764285714285  12.673
2.979307142857143  5.345
12.053521428571429  8.165
-0.7938214285714286  5.373
2.5224714285714285  4.378
1.6014142857142857  4.593
-1.9281285714285714  4.148
5.795885714285714  4.644
-2.4266642857142857  5.425
-1.9991  5.761
-0.43191428571428575  4.809
-2.032807142857143  6.725
-2.4428642857142857  2.408
4.8442  7.854
-3.068892857142857  5.705
-3.0217071428571427  4.808
8.866835714285713  14.125
-1.1157642857142858  3.414
-2.6659285714285716  4.343
-1.9018285714285712  5.578
-0.73575  1.573
0.49447142857142856  3.606
-2.808871428571429  5.598
2.4015142857142857  6.738
5.53925  5.046
13.632764285714286  7.977
-2.953307142857143  3.993
2.569164285714286  9.588
7.103428571428571  6.758
2.3357  7.169
-1.5366642857142858  1.295
0.26248571428571427  6.69
6.538557142857143  6.644
2.095964285714286  6.505
7.731821428571428  4.21
-0.10468571428571428  5.682
5.426285714285714  7.77
-0.31884285714285715  2.327
-0.9518571428571428  5.595
5.5733999999999995  4.837
-0.08310000000000001  4.46
11.716207142857144  9.532
4.853228571428572  9.392
-0.4670642857142857  3.328
3.3020642857142857  6.278
-2.247878571428571  2.426
-2.1861785714285715  1.902
-2.4954285714285716  2.311
6.838578571428571  12.048
5.548064285714286  9.635
3.9646785714285713  3.895
10.057057142857143  4.971
7.207228571428571  7.137
6.7439285714285715  12.161
6.325428571428571  10.818
-2.26235  1.787
13.02142142857143  6.909
9.418535714285715  14.92
4.985600000000001  10.819
-1.782592857142857  5.164
2.7428285714285714  14.067
-1.4068857142857143  5.918
2.0701642857142857  7.803
3.9838642857142856  7.119
3.0159214285714286  7.852
-2.229014285714286  3.475
-2.685085714285714  4.132
4.452814285714286  11.572
12.018657142857144  7.017
-1.6945857142857141  5.987
3.431092857142857  13.346
1.1586285714285713  6.757
0.1586857142857143  2.417
-1.7703214285714286  1.979
9.592335714285714  8.167
2.025664285714286  4.109
-1.2822285714285715  5.423
16.613235714285715  9.95
-2.9173  1.673
-2.263292857142857  3.38
-2.7664142857142857  1.477
6.336935714285715  3.445
3.040914285714286  3.78
7.401392857142857  6.281
5.579078571428572  7.333
14.613457142857143  8.727
-2.871842857142857  2.154
4.6116785714285715  4.38
2.4083357142857142  5.787
-1.4255  13.933
-2.768957142857143  3.939
5.442614285714286  9.031
4.629328571428571  8.778
2.8495071428571426  5.97
5.225  6.105
0.01185  11.71
-2.596485714285714  1.324
10.651478571428573  8.74
3.897021428571428  5.049
7.789028571428571  7.162
6.490142857142857  6.302
5.497421428571428  5.882
-1.8878071428571428  4.153
10.95722857142857  7.831
5.452464285714286  7.276
-2.2663785714285716  1.399
11.08985  7.219
2.3463714285714286  7.047
2.060135714285714  5.459
0.63495  5.297
3.4181285714285714  5.003
4.2741428571428575  7.155
3.854721428571428  3.942
-0.7377357142857143  13.328
2.7499357142857144  2.396
4.281235714285715  10.159
1.3225571428571428  4.631
4.996364285714286  5.861
2.9970785714285717  5.379
0.6828214285714286  5.29
-1.1583928571428572  2.514
0.3042785714285714  5.147
-2.43655  1.992
-2.846971428571429  4.869
3.869264285714286  5.023
3.86  3.346
1.8375  7.841
3.0016857142857143  4.647
-2.0221  4.692
9.428228571428571  13.617
1.1414071428571428  5.504
-0.7944571428571429  2.758
-0.3527  6.881
14.000314285714287  5.007
4.000357142857142  4.498
-1.1702571428571429  5.084
-2.8043714285714287  4.572
15.109992857142856  11.298
6.146235714285714  5.677
-2.441935714285714  1.845
-0.3982857142857143  2.764
7.726728571428571  5.865
-2.9941714285714287  1.55
7.657257142857143  9.017
5.9011499999999995  5.57
11.963164285714287  7.635
-1.564207142857143  1.879
4.453250000000001  7.719
-0.8601500000000001  6.308
9.662550000000001  12.791
-1.1755214285714286  1.67
-2.1285214285714287  1.261
1.0872214285714286  12.178
6.056078571428571  5.786
-0.8778642857142857  1.525
14.4873  7.537
12.246892857142857  7.68
-1.7491714285714284  1.29
5.939285714285714  6.906
4.516735714285714  3.323
10.913957142857143  8.859
-2.264814285714286  2.329
-0.43739999999999996  5.188
3.2055857142857143  3.547
-0.9464714285714285  1.445
-2.563535714285714  4.576
-2.9927928571428573  5.98
11.847978571428571  5.39
18.772964285714288  9.127
0.6849071428571428  2.435
3.0361285714285713  2.774
1.4064714285714286  3.759
11.279535714285714  10.049
13.992935714285714  11.022
13.8313  10.35
9.454292857142859  7.188
-1.298107142857143  1.796
1.5036142857142858  6.068
3.7028857142857143  5.472
14.135399999999999  9.788
-2.128271428571429  4.427
6.7016285714285715  8.716
4.851678571428572  4.299
3.7372071428571423  6.017
14.35972142857143  5.389
3.3752785714285714  5.048
11.499564285714285  13.713
6.407207142857143  6.527
-2.6916714285714285  5.486
-2.9431285714285713  0.944
4.195785714285714  6.18
13.074478571428571  12.308
0.026885714285714284  2.881
3.1355857142857144  7.29
9.521042857142856  6.105
-1.9449428571428569  5.038
4.074307142857143  14.79
3.6366214285714284  8.246
11.668828571428572  9.733
0.4050785714285714  5.482
1.5496928571428572  6.448
2.2719  7.201
0.14391428571428572  3.209
5.588285714285714  8.904
2.694914285714286  4.087
-0.4059285714285714  8.587
-2.680957142857143  1.678
3.5776642857142855  9.59
-0.52245  5.594
3.989292857142857  6.745
7.5518  7.482
6.108928571428572  7.385
5.959814285714286  14.132
-1.1375857142857142  4.945
9.187678571428572  7.46
-1.6914285714285715  6.962
-2.957678571428571  4.071
2.51815  3.61
1.5712642857142858  5.878
5.909942857142857  5.393
3.25875  2.279
3.8140214285714285  4.281
3.2764857142857147  4.402
6.843714285714285  7.66
0.90615  5.513
11.038935714285714  6.141
10.729064285714285  12.957
13.849735714285714  8.526
2.99295  7.851
4.719907142857143  7.227
7.05435  4.701
1.82915  3.367
8.271442857142857  7.632
1.0307285714285714  2.877
6.938635714285714  5.807
-0.9317714285714286  5.731
-2.5119357142857144  4.833
11.033685714285713  9.568
-2.258221428571429  1.853
2.2969  6.478
2.8956  3.266
2.450007142857143  3.844
-0.45915000000000006  14.051
11.785492857142858  6.699
-1.2007071428571428  5.208
-0.23434999999999997  2.58
10.041307142857143  6.726
0.92355  14.359
0.9629499999999999  4.766
1.5917928571428572  5.224
5.702292857142857  7.209
11.735614285714286  8.658
3.824778571428572  5.909
10.913442857142858  12.13
-2.9801785714285716  4.531
-0.5772357142857143  2.522
3.8644071428571434  8.689
2.4280142857142857  5.481
9.346292857142856  8.897
5.359464285714286  7.89
9.323092857142857  7.283
1.9431285714285715  3.708
2.190385714285714  12.364
-1.2322214285714286  3.952
7.6334785714285704  5.464
11.936814285714286  7.402
1.87165  4.866
1.7350999999999999  4.922
6.274171428571429  8.539
-0.9208071428571429  5.357
1.2948642857142858  8.24
5.751792857142857  7.88
7.169621428571428  10.603
-1.716992857142857  4.446
-1.0879  4.494
2.569785714285714  7.809
2.6622285714285714  6.916
-2.9568142857142856  4.939
0.08667142857142858  5.714
-3.0100499999999997  0.837
1.4141142857142857  4.723
-1.4209142857142858  3.109
2.894764285714286  3.731
0.25520000000000004  6.93
11.660557142857144  10.943
-3.0042  4.052
8.31177857142857  15.24
2.9208142857142856  7.126
4.665757142857143  7.396
5.097035714285714  7.888
0.7744642857142857  5.23
5.220928571428571  6.308
2.8056214285714285  5.284
8.261085714285713  7.986
5.192664285714286  5.959
0.4643714285714286  4.94
-2.7144285714285714  4.733
-2.4259  5.29
-1.2626142857142857  5.609
-2.090314285714286  2.84
5.9328642857142855  6.907
5.6855142857142855  6.339
8.610507142857143  10.252
4.397614285714286  5.91
-2.860792857142857  4.895
-2.0612285714285714  2.76
11.283907142857144  5.985
2.1785714285714284  3.728
-0.09716428571428572  8.718
-1.4193785714285714  2.67
3.1028714285714285  5.382
8.442599999999999  4.605
4.1253142857142855  7.878
13.41862857142857  7.003
16.22057142857143  8.951
10.990992857142857  8.699
-2.540621428571429  3.149
2.643357142857143  4.987
7.002114285714286  7.226
1.0579142857142858  9.949
-2.7653071428571425  4.898
3.1049285714285713  6.191
5.136357142857143  6.251
-0.31941428571428576  3.351
0.024014285714285714  1.776
5.417285714285714  7.927
-0.9775571428571429  4.542
3.672028571428571  5.915
4.097957142857143  6.701
3.862035714285714  4.769
-0.05584285714285714  7.24
15.795157142857144  8.802
7.736085714285713  14.728
9.520471428571428  6.687
4.819857142857143  7.125
-2.046535714285714  8.673
-2.7416  2.498
5.002792857142857  5.32
-1.3640571428571429  2.212
5.239864285714286  5.826
8.100714285714284  6.024
1.036657142857143  4.026
1.9598642857142856  13.514
5.595771428571429  6.215
14.246457142857142  8.57
6.427328571428571  8.052
4.020371428571428  6.582
7.540578571428572  8.489
5.055407142857143  5.093
1.9701642857142856  7.186
-2.1783642857142858  0.935
8.550985714285714  7.414
-0.015642857142857142  3.239
3.210528571428571  5.247
7.2465142857142855  3.69
10.682135714285714  8.92
6.618578571428571  9.646
1.771107142857143  10.913
8.893835714285714  9.913
2.4837357142857144  2.741
6.172871428571429  9.231
3.524364285714286  12.575
1.3893  2.546
4.206528571428572  8.285
4.759557142857143  4.222
-1.8980428571428571  1.954
-1.8362428571428573  7.352
0.014035714285714287  10.622
1.002292857142857  12.884
-2.5847785714285716  4.679
-2.8063000000000002  3.244
5.4286071428571425  9.212
13.476492857142858  13.588
13.018385714285715  11.0
5.731314285714286  4.996
15.459485714285714  8.461
8.22615  5.997
1.4943428571428572  4.458
-2.688814285714286  4.714
4.571514285714286  9.232
2.9490214285714287  6.395
-2.223464285714286  5.21
5.136514285714285  3.374
10.301007142857143  4.896
0.6674785714285715  2.729
-1.3852214285714286  2.514
6.5973  7.183
-2.7923999999999998  6.455
-2.367242857142857  1.166
-2.492657142857143  1.412
-1.0111357142857142  6.554
-1.0475857142857143  4.026
-2.7970357142857143  3.714
7.618771428571428  14.466
13.415728571428572  7.332
2.452242857142857  4.829
1.03395  3.401
7.05925  6.404
7.085249999999999  6.295
-0.0033142857142857145  3.904
-1.1297071428571428  1.644
3.680442857142857  6.06
5.179028571428571  5.357
-1.2124357142857143  3.154
-2.9404142857142856  0.743
4.4592  7.07
3.6673  5.168
-2.730864285714286  4.888
1.72525  6.131
1.5068214285714288  4.617
6.3136214285714285  12.73
-2.629307142857143  1.053
-1.406307142857143  3.282
3.8408357142857144  4.907
9.109128571428572  6.165
1.9034714285714285  7.886
9.51907142857143  6.241
3.639992857142857  9.109
-0.8005214285714285  5.902
1.0112714285714286  3.376
-2.000485714285714  3.366
-1.38265  1.683
4.678728571428572  13.598
5.407235714285714  5.255
0.30811428571428573  4.31
3.4452857142857143  5.462
3.04975  3.57
1.3934857142857142  8.012
8.632221428571428  15.129
4.130457142857143  4.959
3.2223571428571427  5.333
6.698907142857142  14.279
4.057528571428572  8.835
7.038985714285714  7.027
13.898135714285715  10.526
0.7863785714285715  2.686
-2.9257357142857146  3.021
4.468885714285714  5.055
2.2517785714285714  7.349
-0.6257071428571429  1.945
3.6522428571428573  5.606
1.4212  7.555
10.328564285714286  8.06
5.264207142857143  5.959
-1.788957142857143  1.259
6.7742571428571425  7.035
3.4332285714285713  7.444
4.518321428571429  6.844
0.7676285714285714  3.793
-3.0607285714285717  5.034
0.2608571428571429  6.391
-1.8683714285714286  5.219
-0.25465714285714286  4.396
2.154614285714286  3.761
10.335514285714286  9.705
14.396714285714285  13.812
-3.1024714285714285  5.694
-1.2595214285714285  3.145
-1.4976785714285714  3.656
7.3416999999999994  8.37
3.6418642857142856  4.871
-0.1990142857142857  4.099
-1.2517642857142859  6.634
5.154442857142857  12.927
2.501864285714286  8.414
-2.8946642857142857  3.023
7.127957142857142  8.471
-1.9339642857142856  2.865
10.9062  7.883
1.5257214285714287  3.153
7.785399999999999  5.237
2.133307142857143  6.467
3.43825  6.41
8.95637142857143  7.818
2.382592857142857  4.189
6.1276214285714286  5.104
12.726521428571429  11.354
17.055164285714284  10.854
4.349007142857142  6.651
7.088807142857143  11.125
1.3076285714285716  5.592
0.20916428571428572  2.485
7.602878571428572  10.216
1.6094714285714284  2.564
1.5791857142857144  7.27
0.7845  7.236
15.300985714285714  9.653
4.824535714285714  8.424
5.467678571428571  3.346
2.088292857142857  2.789
8.309664285714286  7.061
-2.9069357142857144  1.72
3.4286785714285712  4.063
-1.3291785714285715  4.168
-2.848171428571429  1.156
6.929714285714286  13.86
-0.6416642857142857  8.308
3.360735714285714  6.664
-0.2745142857142857  5.508
-1.8738214285714285  7.819
-1.8680714285714284  3.578
0.37225  2.07
3.505592857142857  8.345
-0.36609285714285716  2.921
-2.2227428571428574  3.377
8.384935714285715  12.306
8.988335714285714  6.946
4.223464285714286  6.522
9.009314285714286  6.24
3.66945  11.672
6.446085714285714  11.507
1.276142857142857  4.082
2.167535714285714  6.314
-2.7876  4.856
7.463142857142857  7.326
-2.490335714285714  1.331
-0.4746214285714286  12.587
-2.5295928571428568  4.925
-1.2121785714285715  5.299
4.468828571428571  6.944
11.877807142857144  4.103
14.957450000000001  12.488
8.834207142857142  7.082
-1.7356714285714285  1.66
9.500714285714285  4.903
3.5706857142857142  4.364
2.531957142857143  8.371
-0.4007  5.47
6.258335714285715  5.727
-0.18705714285714284  5.807
-2.219057142857143  1.615
-1.307392857142857  2.225
-0.31966428571428573  4.05
4.2537071428571425  7.794
7.275935714285714  4.983
10.858164285714286  13.86
-2.0501142857142858  1.927
-2.2000285714285717  3.669
-0.1948642857142857  7.8
4.385507142857143  6.479
5.269864285714285  9.875
6.25995  4.518
-1.0925928571428571  6.633
2.2079214285714284  9.69
-0.10897857142857142  5.287
-2.3432285714285714  5.668
-0.36725  6.039
8.908278571428573  6.583
0.7781071428571429  3.943
3.1866999999999996  4.446
-1.9162714285714286  5.425
7.221564285714286  9.163
9.350014285714286  6.158
5.810364285714286  6.104
2.6116785714285715  3.209
1.73905  3.301
-1.3620142857142856  3.901
4.9567428571428565  8.312
9.563185714285714  10.222
11.170528571428571  9.436
-1.8899785714285713  3.567
-0.8155285714285715  5.167
11.325800000000001  13.536
-2.7072214285714287  5.616
9.107942857142858  9.652
7.667678571428571  5.669
-1.8003428571428572  5.295
-2.1914785714285716  0.951
3.868178571428571  3.214
5.437842857142857  5.262
0.007264285714285714  7.504
-2.787771428571429  4.562
-1.7023357142857143  3.653
6.872421428571428  12.88
4.773921428571429  11.891
-1.5049142857142856  5.243
3.7121285714285714  6.318
1.7605428571428572  15.067
3.6144357142857144  8.381
-0.08936428571428572  14.416
1.9246571428571428  2.786
2.572357142857143  6.847
3.472442857142857  2.885
3.578407142857143  6.838
6.097714285714285  5.832
2.3283642857142857  5.125
5.594721428571428  14.973
-2.745707142857143  4.916
3.4267857142857143  10.86
9.012807142857142  8.579
3.2365142857142857  8.213
1.164807142857143  9.123
-2.2172  4.582
-2.729414285714286  5.177
-2.8516857142857144  4.886
15.98685  6.742
5.1183499999999995  4.846
-2.029921428571429  4.622
1.4652928571428572  5.177
-2.370028571428571  0.97
2.9605928571428572  4.541
3.110335714285714  5.698
-2.6003857142857143  4.233
8.46747857142857  8.992
-2.5009928571428572  2.84
5.360128571428572  4.546
0.5795357142857144  4.36
13.652314285714287  6.343
-2.9051214285714284  1.703
5.2482999999999995  4.191
7.614764285714286  7.746
-3.1400142857142854  4.535
-2.6180499999999998  1.149
-1.4352357142857142  1.972
1.4701642857142858  3.779
5.623092857142857  11.324
3.9508714285714284  6.15
10.197657142857143  5.981
1.3234285714285714  5.66
10.490628571428573  7.519
-0.9250357142857143  5.06
-0.80635  7.15
1.1511500000000001  4.939
-2.133707142857143  4.392
-1.5870285714285715  12.615
8.376792857142856  4.511
-1.8402642857142857  4.99
1.2585214285714286  5.643
-2.121728571428571  2.008
15.087535714285716  11.028
2.1635142857142857  9.807
-2.1477714285714287  1.89
10.70622142857143  10.503
9.702328571428572  7.979
0.24334285714285714  2.764
12.216478571428572  15.14
3.544514285714286  5.707
9.55975  7.376
-0.8428714285714285  1.817
-1.5115  2.516
-1.4829857142857144  4.584
5.099871428571428  4.736
11.44355  12.991
3.2886714285714285  5.194
0.9793714285714286  2.267
5.924071428571429  11.101
3.656914285714286  7.012
0.995207142857143  15.083
5.098071428571429  12.255
3.628271428571429  3.707
5.3311785714285715  7.035
2.2053642857142854  3.512
6.363942857142857  9.236
7.3725499999999995  9.472
3.4271214285714287  7.906
-2.3254428571428574  4.381
0.11440714285714286  4.566
6.440092857142858  5.066
18.84164285714286  10.222
3.308535714285714  6.601
-1.3549428571428572  2.372
5.733207142857143  4.582
-2.440542857142857  2.214
2.5108  6.988
3.8431857142857146  6.402
-1.5321857142857143  6.267
-1.3753142857142857  6.064
2.9510428571428573  4.988
3.64785  7.212
2.605485714285714  6.723
4.766078571428571  5.7
6.50485  5.368
-1.9526214285714287  2.884
0.683  1.828
7.88255  9.022
2.245921428571428  4.437
7.980114285714285  6.994
7.860057142857142  13.471
-0.9451285714285715  5.65
10.415857142857144  11.422
0.6058  6.033
5.853407142857143  5.56
1.1724571428571429  3.861
2.2874785714285717  3.486
4.4750571428571435  13.134
-1.294657142857143  1.736
7.386364285714285  6.1
-2.2139214285714286  5.354
7.365685714285713  5.397
2.4180928571428573  10.492
-2.7031785714285714  1.28
-0.5744785714285715  2.468
1.7811357142857143  14.443
1.6432428571428572  4.272
-2.896992857142857  3.818
-0.8143642857142857  4.465
6.094314285714286  7.416
12.4236  4.896
1.5723785714285714  5.86
3.5272928571428572  8.489
3.1146714285714285  6.103
13.023157142857142  5.603
4.807385714285714  5.058
3.1659214285714286  8.249
2.566014285714286  8.934
-2.2667  1.558
-3.0568571428571425  4.983
-0.7919785714285714  2.933
-2.7721142857142858  5.787
7.191414285714286  8.71
-0.7444928571428572  4.794
-2.8185499999999997  4.049
3.8575142857142857  7.995
9.850292857142856  7.323
-1.2075785714285714  4.382
1.2342000000000002  2.942
7.010871428571429  5.737
0.12097857142857144  1.832
-2.8660071428571428  4.029
8.136464285714286  4.854
-1.2154571428571428  4.209
4.463042857142857  3.888
2.218914285714286  10.005
4.110971428571428  7.652
8.444550000000001  7.946
-0.6855214285714286  5.547
0.5883714285714285  11.645
3.9408  6.776
-0.41823571428571427  3.151
7.621614285714286  7.556
3.493514285714286  6.494
2.3802214285714287  4.187
3.509264285714286  8.803
5.020185714285715  7.61
1.2712285714285716  14.864
0.7165285714285714  3.511
-0.9282642857142857  4.254
-1.1079357142857142  5.523
3.683992857142857  15.503
1.2141857142857142  7.402
-1.2228142857142856  3.02
11.394035714285714  8.739
10.148571428571428  5.697
-1.2247142857142859  4.236
5.3382  6.58
-2.7002785714285715  4.009
-2.1562357142857143  6.128
8.614392857142859  13.487
-2.1151642857142856  4.605
-1.74915  4.209
1.3180071428571427  4.439
5.7463500000000005  7.385
4.207514285714286  7.615
4.201792857142857  10.788
6.040671428571429  8.674
-1.5844357142857142  1.974
11.397285714285713  9.054
1.9515714285714287  2.886
-2.1114571428571427  3.519
1.731007142857143  5.825
-2.4060214285714285  4.666
-2.5407357142857143  5.22
-2.642535714285714  1.812
3.1606  4.712
2.5732642857142856  8.198
3.806678571428571  6.133
4.123864285714286  7.461
15.326542857142856  7.396
-0.38455  1.483
-1.9526571428571429  2.133
4.628414285714285  3.851
0.6085142857142857  6.89
3.6815571428571428  7.028
-1.9844428571428572  5.395
1.5553142857142856  8.149
4.218307142857142  14.714
1.7044857142857142  5.156
-1.2810857142857144  1.382
14.617764285714287  6.925
0.057478571428571434  4.28
9.391478571428571  7.953
5.09595  6.834
2.2934785714285715  6.131
4.048214285714286  7.982
-2.6874428571428575  4.909
-0.9507000000000001  2.322
3.585928571428571  6.257
6.327785714285715  4.579
-1.2509928571428572  16.189
4.869314285714285  6.172
13.945457142857142  11.934
6.3997714285714284  4.368
10.921542857142859  12.7
1.0844142857142858  7.514
8.447  9.8
-2.9201642857142858  2.0
-0.6725071428571429  2.285
9.64892857142857  5.247
0.9822571428571428  5.423
6.747228571428571  6.289
0.7934428571428571  14.073
-0.0888142857142857  3.897
-2.701157142857143  0.598
-2.354742857142857  2.964
-2.7445500000000003  4.392
-2.8877357142857143  2.653
4.3372  3.861
1.5947714285714285  5.136
1.3361857142857143  5.497
2.94645  6.481
0.6067071428571428  6.893
3.3699857142857144  5.035
2.827935714285714  4.485
12.582292857142857  6.56
-2.9917642857142854  4.733
7.665457142857143  7.859
-2.6241357142857145  4.892
3.852057142857143  8.336
-1.8678642857142855  4.78
4.433464285714285  4.905
16.902485714285714  8.588
3.426164285714286  3.717
-1.57555  5.965
-0.8951142857142858  4.412
1.8811214285714288  12.284
3.518392857142857  7.07
6.346342857142858  7.813
3.9197428571428574  7.12
8.4315  9.294
8.696357142857144  12.487
0.8526571428571429  3.666
-3.047157142857143  2.215
4.3540214285714285  4.883
5.47455  8.094
4.321664285714286  5.762
12.667971428571429  9.227
9.05812857142857  10.475
3.586092857142857  5.514
-0.5953714285714286  5.594
-1.886257142857143  4.803
-2.681707142857143  4.304
-2.6120714285714284  5.192
4.3846428571428575  4.27
7.361942857142857  6.823
6.496492857142857  5.755
5.4527214285714285  5.258
10.453228571428571  11.943
5.076821428571429  5.372
-1.2015214285714286  4.352
8.230128571428573  4.474
5.1821785714285715  7.099
3.8884785714285712  7.576
-1.7816142857142856  4.029
9.365214285714286  7.684
3.2615357142857144  6.243
-2.336935714285714  2.34
-2.4058714285714284  3.511
5.6292285714285715  5.699
3.6781071428571424  7.75
-2.8948571428571426  4.766
6.700414285714285  8.419
-2.630057142857143  4.01
-2.5877857142857144  3.596
4.560007142857143  7.28
1.491407142857143  2.16
5.838435714285714  13.097
1.0107642857142858  5.419
5.0288571428571425  5.576
15.51297857142857  7.307
6.976292857142857  6.074
6.577292857142857  6.464
5.9364357142857145  8.931
18.084457142857143  13.708
11.687928571428571  4.607
5.921478571428571  7.16
-2.371642857142857  5.849
4.114742857142857  4.419
-1.7384428571428572  7.923
0.5126714285714286  2.219
-1.0875  3.436
-1.3188142857142857  4.693
-2.6735285714285713  5.439
-0.11894999999999999  3.888
3.6436142857142855  9.43
-2.3185357142857144  6.622
-1.9897214285714284  14.178
4.633992857142857  5.858
-1.5253714285714286  2.514
-0.39713571428571426  10.742
4.784678571428572  4.779
-0.20852142857142858  3.043
0.7677428571428571  2.183
-1.1849214285714287  4.841
-1.4204214285714287  5.093
9.4193  6.565
-1.5041428571428572  4.824
10.9282  8.065
5.38475  5.933
-0.9376142857142856  5.188
3.4442928571428575  9.402
-2.4386214285714285  3.361
-1.1118142857142856  5.12
9.493814285714286  7.038
-0.31705  2.448
5.61945  6.352
2.7015785714285716  10.379
4.057378571428572  5.183
2.2078285714285713  6.828
4.219085714285715  3.833
-2.2151642857142857  1.594
-2.300435714285714  4.108
-1.8668785714285714  1.945
14.185521428571429  6.859
5.785985714285714  9.28
2.552621428571429  2.464
4.802235714285715  4.279
1.2374642857142857  8.032
1.4066142857142856  8.355
3.2911  5.867
-0.11898571428571429  2.9
-0.5464928571428571  3.911
2.9462714285714284  4.825
5.20655  14.108
0.5144714285714286  5.497
7.05215  8.281
-2.428692857142857  5.017
-1.9301571428571427  5.372
-2.4543  0.926
5.281528571428571  5.307
-2.7299785714285716  0.882
13.538321428571429  5.538
3.6002142857142854  10.477
1.38005  6.888
12.878185714285713  7.755
2.542992857142857  4.014
3.328042857142857  3.173
-2.9516714285714283  4.972
9.650385714285715  7.964
5.583742857142857  11.346
5.470785714285714  8.001
1.0200785714285714  3.766
3.633514285714286  3.353
9.38635  6.143
0.7421714285714286  3.502
-0.30289285714285713  4.735
6.893928571428571  10.634
-2.3772214285714286  5.978
-1.5108  2.267
5.037992857142857  3.823
14.302342857142857  8.817
0.044264285714285714  2.047
1.316257142857143  8.422
3.921435714285714  4.333
3.9737642857142856  8.544
2.463307142857143  3.873
13.400992857142857  7.629
6.609342857142857  6.506
3.4499642857142856  7.22
8.567350000000001  7.922
15.256428571428572  6.251
2.1950857142857143  8.098
4.080471428571428  5.503
-0.20652857142857145  8.27
11.926421428571429  10.66
2.498485714285714  4.59
13.478521428571428  8.799
-0.7499357142857143  5.156
6.644121428571428  5.968
3.175464285714286  7.948
3.1266571428571432  6.715
7.5936  7.987
9.517928571428572  7.647
11.0459  8.041
3.223385714285714  3.006
4.557271428571429  5.794
12.465414285714285  4.999
6.983421428571428  14.082
6.396514285714285  11.462
5.5746142857142855  3.218
6.654585714285715  9.497
5.821771428571428  5.494
-0.9187071428571428  6.527
8.65912142857143  7.697
2.8457285714285714  7.829
-2.125807142857143  3.12
1.372707142857143  4.792
15.644164285714286  6.677
8.459035714285715  14.941
6.590085714285714  8.82
4.475835714285714  5.402
3.19645  6.359
-1.69985  3.683
-2.0736  5.596
3.2444357142857143  3.112
-2.7627214285714286  8.327
6.558235714285715  3.829
-1.3115785714285715  4.429
6.407678571428572  7.277
6.717907142857142  4.81
4.3481000000000005  13.538
-1.3735  2.144
0.3818642857142857  3.694
8.538557142857142  7.09
3.611157142857143  8.479
-1.6076785714285713  2.376
-2.246728571428571  5.0
-2.5517  1.84
-2.5256214285714287  3.507
-1.2423357142857143  4.871
6.366792857142857  7.621
1.3001642857142857  4.857
-1.9456071428571429  4.728
-0.933  7.294
-3.036207142857143  3.8
6.25745  3.995
-2.7381714285714285  5.695
11.517878571428572  6.226
12.204671428571428  9.508
-2.2709357142857143  1.262
-1.1056142857142857  3.147
0.3835357142857143  5.747
15.798171428571429  9.131
-1.9734071428571427  5.371
5.9138785714285715  16.101
3.1137714285714284  4.582
5.001442857142857  10.58
4.702114285714286  5.687
2.654957142857143  9.561
0.18000714285714287  4.209
-1.2039214285714286  4.721
15.378307142857144  8.507
12.103764285714286  6.135
3.5060357142857144  3.538
-1.6990357142857144  1.833
1.411692857142857  8.207
3.403142857142857  5.498
4.98275  4.417
1.6418  8.427
2.585942857142857  7.974
0.8234  6.172
1.3148  3.845
-2.290435714285714  1.258
0.23807142857142857  13.485
-2.0461071428571427  3.69
1.5512785714285715  6.116
-1.9416642857142858  5.08
9.8582  7.803
6.058428571428571  7.324
1.9470714285714283  4.617
1.2236285714285713  3.001
4.664328571428571  9.771
5.335078571428571  4.218
0.3750357142857143  4.346
-1.142664285714286  2.114
-3.0097571428571426  2.378
0.40695  15.875
6.011428571428572  9.342
14.386507142857143  11.13
14.110278571428571  8.685
5.932914285714285  6.38
6.069857142857143  7.419
-2.017657142857143  6.806
5.686885714285714  8.561
1.5638642857142857  5.01
5.474892857142858  2.807
-2.555135714285714  4.055
1.684642857142857  5.445
0.6753071428571429  11.331
-0.21481428571428574  2.46
1.0927285714285715  5.848
10.503535714285713  13.777
7.732857142857142  7.09
0.78155  2.834
4.352228571428571  9.574
-0.11487142857142858  2.675
-0.37865714285714286  13.871
1.5437785714285714  7.024
6.4013285714285715  4.046
7.638985714285715  3.86
6.263000000000001  9.381
-1.4145285714285714  4.584
-1.5439785714285714  8.009
5.711057142857143  3.884
2.5957999999999997  2.879
-2.8569714285714287  3.697
10.539385714285714  8.221
2.5393  2.985
-1.3583928571428572  6.299
-2.83025  4.849
6.017742857142857  7.955
2.0107785714285717  5.425
-1.5240428571428573  9.346
0.6239428571428571  2.964
0.4220428571428571  7.26
4.21185  5.387
13.499964285714285  6.199
-1.5034  5.355
-1.7421285714285715  1.356
-0.21482857142857142  4.572
5.620721428571429  4.848
11.447985714285714  6.942
2.5840571428571426  5.941
12.427114285714286  12.268
7.400042857142858  5.357
-1.7045285714285714  2.033
6.227478571428572  12.217
3.04895  7.292
-1.8375357142857143  2.393
9.236107142857144  11.068
-1.5553428571428571  7.221
0.07821428571428571  3.022
-0.6496428571428572  7.675
12.784778571428571  6.269
2.3163714285714283  3.523
2.5006785714285718  3.177
7.388921428571429  6.475
3.65175  5.805
3.5312571428571427  4.779
-2.6536071428571426  5.201
2.057935714285714  5.696
2.1315000000000004  2.731
2.3403571428571426  3.789
0.4018  3.825
2.2640928571428574  3.806
4.7320142857142855  8.833
8.647271428571429  3.782
5.257228571428571  14.866
9.449807142857143  10.936
4.341921428571429  7.347
15.099128571428572  8.265
3.3838142857142857  5.127
1.8183357142857144  4.729
6.503392857142857  8.961
2.8177714285714286  8.823
-2.9245357142857142  1.497
-2.3417714285714286  4.168
-2.7347571428571427  3.519
5.888107142857143  7.718
-1.6123785714285714  4.464
-2.6428857142857143  1.422
2.759292857142857  4.629
3.1271785714285714  6.741
2.0383285714285715  9.472
-1.2925142857142857  15.798
5.37155  2.821
-1.9007  1.787
-2.021985714285714  5.408
-2.90375  2.26
11.5819  6.247
-2.594385714285714  14.058
11.417242857142858  14.911
0.18080000000000002  4.028
5.375264285714286  4.758
2.3884714285714286  7.212
6.8486714285714285  13.612
6.844385714285715  8.341
1.1633642857142859  8.028
9.51595  11.389
3.2222857142857144  2.744
-0.20935714285714285  3.051
-1.7232357142857142  4.723
0.945392857142857  7.088
4.901407142857143  5.642
-1.1761285714285714  5.748
-0.6852428571428572  8.128
2.6178000000000003  7.412
-2.0446285714285715  13.751
3.9712357142857138  4.188
4.597164285714285  3.746
7.792685714285715  8.704
-1.2012928571428572  2.631
4.022542857142857  8.514
2.0035357142857144  4.233
4.500171428571429  3.404
10.16877857142857  9.932
7.35845  8.168
6.222992857142858  6.066
6.841771428571429  9.646
-0.16600714285714285  3.804
3.8278142857142856  6.694
7.7758  10.512
7.534314285714286  7.375
5.926542857142858  11.587
0.9151285714285714  3.233
0.5998785714285715  5.247
2.1451142857142855  4.051
14.887578571428572  11.744
3.6894428571428577  7.14
5.362464285714286  7.593
7.450371428571428  10.828
0.8958071428571428  7.297
4.841842857142857  6.381
-2.306457142857143  3.518
1.3397714285714286  14.055
6.001728571428571  8.159
-2.4434714285714287  4.915
0.3453785714285714  13.828
1.8994428571428574  8.845
2.0042142857142857  8.114
0.6561285714285715  4.501
6.250985714285714  4.463
10.932057142857143  8.457
2.427914285714286  6.124
11.458371428571429  11.091
7.658692857142857  4.668
1.023307142857143  4.192
-1.8734285714285712  5.425
2.1792000000000002  10.318
-0.5184357142857143  4.768
-1.391807142857143  1.617
4.900285714285714  5.72
2.730585714285714  12.581
0.5769428571428572  5.493
-1.8949071428571427  3.965
-3.1074785714285715  5.055
8.910907142857143  13.217
-2.467778571428571  4.762
2.0006285714285714  2.006
-1.7872214285714287  3.527
0.3507  2.272
4.08775  6.649
-2.986492857142857  1.437
5.065592857142857  11.12
6.376914285714286  6.746
-0.9851285714285715  5.505
-0.6173285714285714  2.23
2.5934142857142857  2.702
0.05836428571428571  3.933
5.644607142857143  4.944
-2.8674642857142856  6.142
6.71165  6.277
6.135657142857142  3.325
8.802021428571427  6.664
-2.9069000000000003  5.226
2.6666285714285713  5.017
-1.200314285714286  2.35
9.151014285714286  7.899
5.1360214285714285  5.079
2.2870071428571426  9.507
-0.6021785714285715  13.794
7.440892857142856  8.781
-2.212192857142857  6.267
-1.1626857142857143  4.69
2.7693071428571425  3.139
-1.6000285714285714  3.995
