# Supplementary material for: Single-chain dimers from de novo immunoglobulins as robust scaffolds for multiple binding loops
Source: Nat Commun. 2023 Sep 23;14:5939. doi: 10.1038/s41467-023-41717-5 (PMC10517939; doi:10.1038/s41467-023-41717-5)
Supplement: Supplementary file 6 — Source data [file 41467_2023_41717_MOESM6_ESM.zip › SuppFig8_scIgFFn.txt]

12.927121428571429  13.024
-1.6376000000000002  1.878
-1.4392214285714287  6.32
-2.3173642857142855  5.113
3.497314285714286  4.866
2.421292857142857  5.92
0.7249357142857142  4.614
4.166792857142857  11.692
0.3240285714285714  4.212
3.905521428571429  4.455
-1.6622928571428572  3.746
3.387242857142857  3.614
0.4659785714285714  3.032
-2.353592857142857  1.888
1.4716285714285713  4.359
-2.17445  5.322
2.5286785714285713  6.337
3.388992857142857  5.779
-1.8840285714285716  6.216
-2.355292857142857  5.365
3.4693071428571427  6.925
-2.703785714285714  4.169
2.7222142857142857  4.727
-1.1646142857142856  5.751
1.43115  8.309
-1.6559642857142858  5.842
-1.9116142857142855  2.565
-1.5230142857142859  5.033
-2.633692857142857  2.637
7.3352571428571425  6.791
4.049964285714286  3.191
0.6949  5.42
-0.39006428571428575  3.027
4.510957142857142  3.976
9.589714285714285  13.843
11.28295  10.139
3.9621500000000003  7.056
10.0787  13.553
7.883528571428571  4.581
2.6610071428571427  2.047
-0.25307142857142856  9.653
2.3822428571428573  3.521
7.050107142857143  14.345
6.593885714285714  12.778
15.013521428571428  11.458
14.932464285714286  9.821
21.94235  12.302
12.414842857142856  8.367
-0.010707142857142858  4.19
4.377371428571428  9.496
4.710971428571428  4.223
-1.5245285714285715  3.422
-1.8914928571428573  12.265
7.569871428571428  9.631
8.012335714285715  8.796
1.9882214285714286  3.285
-0.6603857142857142  2.81
0.4683428571428571  5.312
1.4750785714285715  6.928
7.888242857142857  5.244
-2.0796214285714285  10.233
3.5437714285714286  6.022
3.93355  8.215
-0.9312285714285715  3.654
4.557300000000001  8.921
-2.6221285714285716  2.525
2.6246785714285714  3.241
-0.12534285714285712  5.677
5.462707142857143  8.793
-1.6005285714285715  3.14
-1.4187285714285716  3.442
-0.9928571428571429  6.537
3.2345285714285716  4.307
6.889257142857143  3.958
6.16505  10.971
-0.44440714285714283  4.578
-1.1858428571428572  4.682
8.931228571428571  6.235
4.311978571428572  4.272
2.4008357142857144  3.919
10.347335714285714  9.347
-0.18627142857142856  4.608
5.846407142857142  7.53
4.771292857142857  4.487
8.12737142857143  9.867
5.155392857142857  5.124
14.978078571428572  16.088
5.583142857142857  9.851
4.642935714285714  15.826
3.0444714285714287  3.495
8.4969  5.547
4.0170642857142855  13.743
4.106471428571428  6.126
-1.1323214285714287  11.586
-1.2042785714285713  3.695
6.242685714285714  8.888
-1.0781785714285714  7.44
-3.0499214285714285  5.145
8.078121428571428  12.5
-2.94725  3.848
-2.1505785714285715  4.586
-2.9150071428571427  2.611
5.0593  3.052
-2.24905  4.469
-0.9360642857142858  3.125
-1.1275428571428572  5.068
-1.973507142857143  9.793
-2.7693357142857145  14.679
-0.8933785714285714  6.449
5.968457142857143  9.154
-1.2191999999999998  6.879
3.867978571428572  7.84
0.4757214285714286  3.246
-2.467114285714286  4.822
-1.1358  6.734
2.579557142857143  7.812
1.483142857142857  6.118
0.6035214285714285  7.565
-2.6797857142857144  5.09
-2.7360714285714285  3.755
6.988264285714285  4.763
0.03265  3.733
6.1627214285714285  7.7
-2.4635928571428574  2.97
1.7892928571428572  4.544
10.093014285714284  5.864
1.8011285714285714  10.596
13.366364285714285  14.434
2.2493928571428574  6.044
1.788692857142857  2.991
1.8729571428571428  7.077
-1.09125  11.986
-1.9631857142857143  3.349
3.269285714285714  9.001
-0.9294642857142857  3.188
-2.258242857142857  2.479
3.5338214285714287  4.44
-0.9418785714285715  3.63
6.498399999999999  8.908
4.432771428571428  5.236
9.604314285714286  10.767
8.794185714285714  9.238
10.01825  11.677
3.3656785714285715  4.63
3.234892857142857  4.707
9.610378571428571  7.99
5.653700000000001  8.136
-0.7299571428571429  5.051
-2.810692857142857  5.572
-2.9549928571428574  5.725
5.863364285714286  7.423
4.5381857142857145  15.175
-2.411964285714286  5.685
-0.5157571428571429  10.396
2.3254714285714284  6.284
11.963650000000001  11.619
-0.8556785714285714  5.133
-0.5671928571428572  4.526
-1.2040214285714286  3.912
-1.437892857142857  5.377
-0.8273  8.013
2.0554214285714285  7.196
7.428892857142857  9.634
3.7826642857142856  13.343
1.8811928571428573  4.304
6.389957142857143  10.502
2.861857142857143  3.933
0.22339285714285714  4.487
-1.228342857142857  5.519
-3.2133857142857143  1.085
14.773214285714285  8.131
3.54165  5.065
17.22092857142857  10.78
0.5376857142857142  6.398
2.4390642857142857  10.813
-2.1141785714285715  3.71
0.969  5.404
8.554771428571428  9.759
9.257171428571429  6.806
3.823492857142857  6.779
2.1351142857142857  5.71
-1.2482214285714286  4.002
3.4855642857142857  9.368
-1.9967214285714285  2.83
4.324757142857143  5.293
9.954164285714286  6.34
3.300507142857143  5.26
3.31805  4.592
10.348728571428571  7.058
-2.4665285714285714  5.383
-0.36950714285714287  6.943
5.965357142857143  5.834
2.8706785714285714  5.445
2.1182142857142856  3.231
4.34265  4.188
4.3895928571428575  4.851
5.165292857142857  4.917
13.84615  6.373
15.163614285714285  13.196
3.1783  4.468
-1.8612857142857142  5.153
-0.5999285714285714  4.527
5.0976928571428575  12.891
-1.8372000000000002  3.791
-2.3421857142857143  2.541
5.065721428571429  4.246
6.543357142857143  6.344
7.715771428571429  4.296
-1.2508428571428571  3.431
3.0275785714285712  13.013
4.0331785714285715  3.254
-2.352114285714286  5.119
-0.5931071428571428  6.838
2.818621428571429  5.942
-2.5327214285714286  5.024
-2.6279357142857145  5.864
3.9935714285714288  5.21
3.5732214285714283  3.719
6.6588071428571425  10.094
0.9937071428571429  4.116
1.0392857142857144  10.794
6.275285714285714  12.037
-2.2646785714285715  2.039
8.6878  7.286
11.2569  10.979
-2.8329571428571425  3.066
5.543385714285714  10.609
2.356007142857143  4.854
-2.697014285714286  3.313
4.943421428571428  3.318
4.861657142857142  5.977
2.6660285714285714  4.075
4.628035714285714  4.516
-1.6523857142857143  5.58
0.3257785714285714  5.652
9.325814285714285  6.845
5.342542857142857  6.305
2.894  4.857
5.528242857142857  12.18
2.712192857142857  10.31
19.791035714285712  7.76
-1.3409785714285714  2.829
-2.9859857142857145  6.843
3.567814285714286  7.712
-1.4624428571428572  6.325
2.9787999999999997  7.606
13.843414285714285  12.643
4.9888071428571426  4.615
9.246478571428572  10.167
0.34055714285714284  16.266
3.816935714285714  4.623
3.6556428571428574  4.25
4.824114285714286  5.679
2.118071428571428  6.325
-0.16177857142857144  8.995
4.6573714285714285  5.964
9.333828571428572  5.531
2.8525714285714288  6.496
-1.8160285714285713  2.521
-0.7101714285714286  5.624
-1.7764357142857143  5.258
6.781078571428571  5.198
12.996314285714286  6.861
-2.6113642857142856  3.344
1.6965  5.231
7.748471428571429  15.051
3.918992857142857  4.012
4.547121428571429  5.726
3.1464142857142856  6.202
-1.160492857142857  4.602
-0.6862071428571429  3.966
6.186514285714286  3.787
11.93507142857143  10.152
3.4766857142857144  6.621
5.112392857142857  10.629
0.77425  11.734
7.068135714285714  6.617
-3.1126142857142858  3.841
4.437592857142858  8.477
3.7518642857142854  9.92
5.738592857142858  13.704
2.235814285714286  10.44
-2.317985714285714  15.503
5.964849999999999  9.183
1.3232642857142858  4.777
-2.17275  4.119
-1.0067285714285714  3.709
14.676364285714284  10.165
-2.8347785714285716  6.875
-0.1255  13.569
-1.358607142857143  3.031
-2.3235214285714285  5.157
2.4617285714285715  4.437
2.492507142857143  7.559
0.7632785714285714  5.48
4.3842357142857145  7.533
0.12235714285714284  3.916
2.107564285714286  5.347
10.828228571428571  8.436
6.2851  5.771
0.5772642857142857  5.215
5.760107142857143  10.734
1.168507142857143  11.775
3.0497285714285716  12.151
2.0917785714285713  8.552
5.058657142857143  9.69
8.03147857142857  12.446
9.916407142857143  9.429
6.6080571428571435  11.749
6.728771428571429  5.811
8.306585714285715  11.492
5.8997  9.16
1.7294285714285715  13.712
11.189064285714286  9.893
6.812978571428571  8.498
4.732914285714285  4.951
6.8647285714285715  14.932
1.706492857142857  5.034
2.563357142857143  6.4
-1.718092857142857  1.401
2.4374142857142855  6.722
6.929221428571428  11.85
-2.7424785714285713  4.444
-2.6930714285714283  2.195
0.9000214285714285  5.951
-2.469414285714286  4.886
6.25045  11.392
-1.2558071428571427  8.751
6.246885714285714  7.725
1.4970285714285714  6.706
-1.2042214285714286  4.885
8.137828571428571  8.041
-2.0069071428571426  4.09
1.2674714285714286  3.696
-2.0284571428571425  3.958
2.7663285714285712  9.902
-2.689714285714286  4.655
-1.4628857142857143  3.042
-2.6840785714285715  1.915
9.071357142857144  12.723
7.186242857142857  8.073
5.013328571428572  8.0
-0.5384642857142857  5.094
5.113971428571428  8.726
1.557942857142857  4.761
-0.9711785714285714  4.243
4.461507142857143  9.787
-0.23804999999999998  8.981
7.1890285714285715  11.514
2.21135  4.625
0.2635  5.461
4.100435714285714  5.288
-0.5394285714285714  6.283
7.960757142857143  11.043
6.552935714285714  9.123
3.2506785714285718  8.257
-2.192714285714286  2.752
0.052314285714285716  4.6
-0.14465714285714285  3.196
2.456092857142857  4.073
-0.7606642857142857  3.621
4.537692857142858  7.105
1.4317  8.249
0.6662642857142858  3.617
4.850992857142857  6.206
8.071107142857143  5.386
7.758642857142857  16.18
7.173807142857143  9.598
0.1862214285714286  5.228
4.8143142857142855  4.787
-2.762221428571429  4.746
-0.6108642857142857  2.785
3.7773714285714286  13.494
-2.9309142857142856  2.671
-2.8061285714285713  5.533
-1.6371214285714286  4.678
1.1367571428571428  10.679
12.244478571428573  13.318
-2.1357642857142856  2.751
4.058785714285714  8.653
18.086214285714288  8.204
0.5613214285714285  3.46
-0.6359214285714285  3.316
-0.9364285714285714  7.475
4.54375  5.781
5.868992857142857  12.088
8.628264285714286  7.946
-0.8798285714285714  6.368
-3.173842857142857  5.831
7.252978571428572  8.866
3.8313214285714285  8.997
8.295885714285713  5.796
4.796178571428571  11.027
0.23267857142857146  7.764
7.753514285714285  11.425
4.380878571428571  10.576
6.0244285714285715  5.602
-1.1519857142857142  1.971
6.0211500000000004  7.75
-2.2696214285714285  10.297
7.915592857142857  12.649
9.77445  5.324
4.601714285714285  11.71
5.257885714285715  11.578
-3.0725285714285713  2.238
-1.8847500000000001  3.767
-2.4641785714285716  5.657
3.4314142857142858  9.672
19.55729285714286  5.801
3.365078571428571  9.5
5.169242857142857  8.671
2.6885928571428575  4.604
-2.238557142857143  6.232
6.941221428571429  13.277
7.242735714285714  7.354
-2.36875  6.777
6.3970714285714285  10.423
13.153578571428572  9.277
-1.3055785714285715  3.772
-2.8385714285714285  6.03
6.720471428571429  7.284
3.7300142857142857  5.804
-2.2345357142857143  4.723
3.21605  5.795
0.36573571428571433  8.162
-2.8162928571428574  4.533
13.188678571428571  14.727
-0.33720714285714287  1.955
0.2941214285714286  3.911
2.149642857142857  7.733
5.420085714285714  8.137
7.392842857142857  5.883
-1.1577642857142856  5.37
7.794028571428571  15.734
1.80495  14.252
3.581  4.452
2.93195  3.227
2.2674499999999997  4.664
7.637364285714286  7.967
-1.0457642857142857  8.471
6.486078571428572  12.717
1.7999714285714286  6.457
0.6111857142857143  6.006
4.838807142857143  8.335
-0.49009285714285716  4.486
8.171964285714287  10.803
12.842121428571428  10.421
-2.265835714285714  5.619
8.6555  7.772
3.594092857142857  7.375
-1.09595  2.936
0.07842857142857143  5.824
15.562635714285713  8.482
-1.1273642857142856  5.325
4.233885714285715  13.134
6.902107142857143  4.127
-0.5943571428571428  4.655
15.770499999999998  15.153
3.107857142857143  12.534
10.846442857142856  5.632
-0.3218571428571429  4.034
1.8296857142857144  5.343
-2.3612357142857143  4.909
-1.4822214285714286  4.995
-0.13000714285714285  6.783
2.3267285714285717  4.143
-1.8075642857142857  3.757
4.132064285714286  3.658
3.1355785714285713  4.273
8.529714285714286  5.47
1.1670214285714287  6.34
-2.3972357142857144  5.35
2.5480357142857146  4.799
2.2414214285714285  3.019
0.6570428571428572  4.699
1.3547571428571428  4.597
9.839657142857142  7.477
4.166435714285715  4.623
-0.5245785714285714  3.201
10.768507142857143  14.176
-1.4421714285714284  14.547
-0.7657642857142857  7.385
3.652835714285714  11.501
1.6364214285714285  2.351
3.3677571428571427  11.429
2.789814285714286  7.705
9.088721428571429  12.194
2.963  6.205
4.103521428571429  4.277
4.1184  7.366
10.781714285714287  7.909
13.604407142857143  5.816
6.226171428571429  8.482
4.179942857142858  4.517
4.2181500000000005  9.312
7.112014285714285  4.747
0.026085714285714285  9.16
-1.571607142857143  4.59
-1.4236357142857143  5.417
1.9332357142857144  4.541
-3.0338857142857143  2.347
7.448278571428571  13.579
-3.1209785714285716  1.088
2.785414285714286  5.439
-1.9025  4.458
-1.6513785714285716  3.405
4.997328571428572  7.497
0.054214285714285715  2.295
9.07397857142857  8.349
4.2118714285714285  5.707
4.7991  9.112
0.7055142857142858  2.942
0.3522571428571429  10.686
5.860521428571428  10.212
-0.06589285714285714  5.496
-1.4116357142857143  2.841
0.26877142857142855  5.883
3.3867  6.984
8.5214  10.183
1.2677500000000002  7.624
5.905021428571429  10.731
3.7780214285714284  6.714
2.9537642857142856  6.618
1.9185285714285714  4.316
0.5282785714285715  4.037
12.798121428571429  13.957
3.531285714285714  4.393
2.630342857142857  5.635
-2.9380714285714284  6.186
-0.3578357142857143  7.145
-1.1384714285714286  3.218
-1.23665  2.354
10.705278571428572  9.978
4.830857142857143  7.672
8.436071428571429  7.017
7.404699999999999  9.253
-2.4155357142857143  2.57
-2.909557142857143  5.249
2.93465  15.554
1.1386214285714287  4.431
2.1740214285714288  12.217
2.13795  7.918
0.32392857142857145  7.572
4.47715  10.016
3.403692857142857  6.121
-2.5834714285714284  5.048
5.963164285714285  5.153
-0.6661214285714286  4.434
5.957578571428572  5.723
7.147664285714286  5.684
3.7833428571428573  7.376
2.3109214285714286  5.594
-1.81285  3.682
-2.7748285714285714  4.484
-2.062921428571429  6.257
1.2508214285714285  14.24
9.470178571428571  6.97
0.1118  9.101
1.860392857142857  6.344
-2.575192857142857  5.836
8.683178571428572  4.44
4.693707142857143  5.595
4.336421428571429  13.369
6.345992857142857  6.473
-1.3126214285714286  7.203
-2.4112285714285715  4.602
-2.3225214285714286  2.424
-2.751492857142857  4.075
-1.3971071428571429  8.37
-2.0984285714285713  1.5
-0.3584  3.22
11.502414285714286  12.999
1.6555499999999999  6.049
5.0303571428571425  7.01
4.588642857142857  9.475
5.847971428571428  5.808
-2.81015  5.248
1.8037  9.536
5.742185714285714  12.125
4.633007142857143  6.316
9.883828571428571  7.972
18.664985714285713  7.342
4.576135714285714  4.676
0.36078571428571427  4.257
4.356142857142857  6.344
2.5922071428571427  9.039
2.8728000000000002  4.723
3.9796  5.548
0.5614571428571429  3.803
4.568692857142857  4.058
5.916157142857142  14.885
-1.4773928571428572  4.521
3.4038142857142857  5.526
3.3750642857142856  6.169
3.412857142857143  7.444
-1.1873642857142856  2.874
5.738378571428572  6.234
11.728607142857143  5.832
8.826707142857144  6.845
1.2601642857142856  3.801
-2.1328714285714283  3.028
3.5213357142857142  10.591
5.654457142857143  6.419
4.1492571428571425  10.875
4.942085714285715  7.02
-2.4036714285714287  2.215
13.379742857142856  13.811
4.276042857142857  7.251
3.4953785714285717  9.555
-1.3655  4.271
3.4622214285714286  4.601
6.956564285714285  5.445
-2.309278571428571  7.603
4.096935714285714  12.455
10.632271428571428  7.295
-2.873964285714286  1.468
2.6347571428571426  4.427
2.961385714285714  5.137
-0.9969714285714285  4.381
0.8570714285714285  11.392
4.6048857142857145  11.743
0.29021428571428576  2.712
-1.0247  2.979
-2.6259071428571428  5.13
4.046007142857143  9.527
-2.52765  4.368
-2.138042857142857  4.91
1.9348857142857143  5.284
3.0888500000000003  7.413
8.553164285714285  8.502
-1.8602857142857143  6.102
-1.718807142857143  7.864
-2.10045  3.865
-0.33082142857142854  4.518
4.960071428571428  10.498
2.24245  7.865
-2.3573214285714283  4.723
2.0386357142857143  4.339
5.62145  5.435
-0.3809285714285714  4.56
-0.977742857142857  4.902
-1.74725  3.752
-1.437007142857143  4.514
-0.8168071428571428  9.088
10.198478571428572  4.939
-2.6580714285714286  3.015
3.2270499999999998  7.41
0.5267428571428572  2.75
-1.82575  4.554
0.30752857142857143  7.141
4.743242857142857  11.516
3.469721428571429  5.683
1.0685071428571429  3.548
-1.5134285714285713  1.911
3.6232785714285716  4.323
-0.11817857142857144  4.307
10.654885714285713  6.482
-0.6396142857142858  5.388
10.026885714285713  6.256
0.025064285714285713  6.609
1.6680142857142857  11.608
7.297035714285714  6.758
-2.6638357142857143  4.884
-2.287314285714286  6.934
1.7178857142857142  3.799
-1.3617142857142857  8.07
-2.902835714285714  1.82
16.535392857142856  14.987
2.7763071428571426  4.442
-1.6912214285714284  8.151
-2.6573214285714286  4.253
-2.7407  5.907
10.753442857142858  5.349
2.8080285714285718  7.073
4.1169  5.124
-1.4480857142857142  5.554
6.460428571428571  6.499
10.294571428571428  11.765
-0.11454285714285715  6.816
5.53325  3.204
-0.5967142857142858  4.534
-2.267357142857143  5.248
2.1484642857142857  3.049
5.118257142857143  5.754
5.351364285714286  5.117
-2.1716214285714286  4.388
-1.7272785714285714  16.348
4.646107142857143  7.275
-0.8130357142857143  1.488
9.961778571428571  14.069
4.064821428571429  3.499
4.138564285714286  4.472
2.218571428571429  3.975
1.3084285714285715  7.318
0.11987142857142857  5.979
5.432971428571428  4.694
6.515499999999999  4.294
-2.2250285714285716  2.617
9.072178571428571  5.016
-1.0800714285714286  5.689
11.138142857142856  10.168
-1.7850642857142855  9.105
-2.703042857142857  5.782
0.8153571428571429  8.98
-2.245885714285714  2.738
2.5974357142857145  5.815
9.203207142857144  7.293
-2.2620142857142858  6.14
2.9847571428571427  10.753
-2.1258000000000004  4.083
-0.20772857142857143  2.831
4.935828571428571  5.993
-0.9330214285714286  3.588
-1.9306214285714285  4.409
5.25875  5.808
9.614507142857143  12.821
3.8542214285714285  12.233
4.375957142857143  6.799
-0.33785714285714286  6.846
1.6119071428571428  7.057
2.8799071428571428  3.148
-1.6907  3.556
4.631971428571428  7.363
-0.6061785714285713  13.473
-1.4398214285714286  3.776
13.956864285714286  14.37
3.8288  12.116
3.5624928571428573  5.53
1.1725571428571429  3.386
4.78225  11.584
4.117357142857142  3.249
8.7261  13.994
5.345228571428572  5.312
10.453171428571428  8.288
4.420471428571428  5.143
-0.4851357142857143  10.624
-2.456714285714286  3.335
2.1458642857142856  4.127
-1.6638  3.924
4.185828571428571  8.388
7.0645  6.991
7.847700000000001  6.091
10.609635714285714  10.559
-3.0671785714285713  2.009
-0.6739928571428571  10.124
6.605664285714286  12.924
9.316335714285714  6.142
-0.11240714285714286  5.411
1.4560928571428573  5.021
4.834328571428571  6.476
-1.1287357142857142  6.991
6.934349999999999  13.56
-2.1099214285714285  5.554
5.381814285714285  6.398
10.922707142857144  5.923
3.8726  7.476
7.351414285714286  4.628
0.885  7.16
5.0376  8.592
5.649764285714285  5.356
5.292857142857143  4.066
-1.2143285714285714  4.22
4.027878571428571  12.891
-0.21692857142857144  2.891
0.17762142857142857  5.586
3.1181214285714285  7.38
-0.5066285714285714  5.527
6.302492857142857  13.601
6.4796000000000005  11.805
7.895235714285715  8.524
-2.3159071428571427  2.749
3.111735714285714  5.783
2.559792857142857  4.858
-0.9929642857142856  10.374
5.406892857142857  7.592
1.7328000000000001  10.746
-1.6530571428571428  5.4
14.478057142857145  7.39
2.9131142857142858  9.02
-2.8737642857142855  7.074
-2.95795  1.971
-1.3369857142857142  3.813
9.900935714285716  7.032
1.2779214285714284  9.492
-1.4818500000000001  3.312
1.2269928571428572  4.773
5.319814285714286  4.499
-0.8648  5.637
7.733928571428572  6.244
-2.6036642857142858  5.055
7.76465  6.188
3.2608642857142858  12.489
4.567107142857143  7.228
-0.11452857142857142  11.975
16.488157142857144  12.492
9.581414285714285  7.175
3.571242857142857  3.384
3.7227714285714284  5.794
5.270521428571429  6.732
-2.3208928571428573  4.208
7.046792857142857  12.545
2.7937428571428575  4.334
6.327307142857142  5.947
1.8780785714285713  5.647
5.45015  7.664
4.836514285714285  6.684
0.40009285714285714  6.253
1.8559500000000002  3.724
12.016242857142856  5.903
-2.4493428571428573  2.814
5.856335714285714  4.04
3.973242857142857  5.672
3.802435714285714  7.984
-1.1320071428571428  14.907
0.9335428571428571  9.853
5.284521428571428  12.558
-2.8770928571428573  4.779
7.680414285714286  7.682
-0.4684285714285714  12.602
6.574928571428572  12.484
5.25715  6.247
-0.0008642857142857142  11.61
7.108457142857143  11.139
2.2800928571428574  7.446
-0.786  5.644
-1.3225142857142855  6.053
-1.8623214285714287  3.64
9.35522142857143  6.224
3.284135714285714  4.906
2.6369428571428575  6.291
-0.7372928571428572  5.33
-1.1885714285714286  7.726
0.26949999999999996  12.508
7.172007142857143  13.686
0.68045  5.495
-2.70835  3.632
-1.09105  8.815
1.1136928571428573  5.391
-1.88005  1.484
7.523757142857143  9.115
3.0874071428571432  6.044
3.32945  3.438
0.02255  3.389
0.3994428571428571  4.824
-2.1246428571428573  4.686
8.0669  6.95
2.2864  8.639
2.5710285714285717  5.723
0.5120642857142856  4.201
7.167278571428572  11.853
7.618499999999999  8.803
-1.3519928571428572  5.782
0.9483214285714284  8.158
10.01527857142857  4.8
5.427457142857143  4.292
6.561707142857143  11.219
-2.3147785714285716  1.41
0.9207571428571429  3.309
-1.074757142857143  2.009
2.0067785714285713  3.817
11.307392857142858  8.59
-0.8892714285714286  3.331
7.724528571428571  11.642
6.108  7.394
7.478235714285714  8.1
0.11492857142857142  3.691
0.23675000000000002  3.311
6.734428571428571  8.522
13.315857142857142  7.384
-0.9204285714285715  3.067
11.353021428571429  8.451
1.8999785714285715  5.166
5.045035714285714  8.244
5.1367714285714285  4.373
10.832285714285714  7.087
3.1503642857142857  6.532
5.564164285714285  8.798
-2.0476785714285715  4.065
-2.8766928571428574  2.528
21.17553571428571  12.243
2.8378428571428573  5.806
-0.48267857142857146  4.876
-2.1936  2.454
4.541992857142858  6.282
7.564878571428572  5.758
6.26405  4.599
-3.099014285714286  5.567
11.849528571428571  12.737
-0.38020714285714285  5.686
10.83092857142857  6.893
0.1259357142857143  3.875
3.591357142857143  7.681
7.5430142857142854  7.816
1.1375357142857143  4.906
7.700664285714287  4.126
2.9015142857142857  5.486
8.052142857142856  6.45
10.657385714285715  5.235
6.048542857142857  8.358
1.8242928571428572  12.075
8.100892857142858  5.356
8.227335714285715  9.846
4.6631  13.031
6.036185714285715  5.465
-2.557257142857143  1.94
-0.3986928571428571  5.134
-2.4264214285714285  3.811
8.919049999999999  6.379
12.752914285714285  8.248
6.235992857142857  6.309
0.4330428571428571  7.496
4.208121428571428  10.61
9.351357142857143  12.712
-1.9065357142857144  3.992
2.133514285714286  7.008
-2.9738357142857144  1.566
-2.0804785714285714  2.902
3.25405  11.076
2.310164285714286  3.91
9.19365  6.558
2.623757142857143  14.345
-1.6767928571428572  4.02
5.930521428571429  5.705
2.042792857142857  4.702
9.32105  5.655
19.07260714285714  11.893
-1.0881  5.28
1.5079  3.342
7.226514285714286  6.438
0.5697142857142857  6.09
-1.5947571428571428  3.294
0.9354642857142857  3.843
-2.584214285714286  4.114
-0.8823000000000001  5.468
-2.321085714285714  4.829
13.463464285714286  9.904
0.31075  5.601
9.818964285714285  10.022
-2.079421428571429  2.466
4.708807142857142  5.362
-1.5627142857142857  5.786
-2.0048285714285714  4.267
-0.47257142857142853  4.896
5.337664285714286  5.084
1.9866499999999998  14.429
7.68585  15.994
-1.0431285714285714  4.415
7.817121428571428  15.002
-0.09573571428571429  6.231
-1.08525  5.549
2.0957785714285713  4.829
-0.33899285714285715  5.447
3.41795  2.818
3.5751  8.412
-1.9357928571428573  5.167
4.853842857142857  8.013
0.27475000000000005  4.541
-0.7517071428571429  8.793
0.6823571428571429  5.478
4.533971428571428  8.679
4.9947  10.009
3.4622214285714286  11.953
0.9001285714285714  4.32
3.971214285714286  11.173
-1.8928571428571428  9.833
0.8342071428571428  4.588
1.0891642857142858  4.884
-0.5796928571428571  6.833
2.4496714285714285  8.256
-1.7644857142857142  2.198
16.40857857142857  9.087
5.3873428571428565  11.305
-0.5588357142857142  4.884
5.527585714285714  5.561
-1.5975357142857143  8.638
-2.537757142857143  5.802
4.3696142857142855  3.676
-1.0002142857142857  3.685
-2.6730857142857145  5.625
2.2590857142857144  5.158
-2.234328571428571  2.181
3.0087857142857146  4.026
-0.5412357142857143  3.599
4.0405  6.792
6.189242857142857  4.377
-0.41127857142857144  5.581
1.5274857142857143  6.883
6.854692857142857  7.22
-2.5974857142857144  5.729
-1.576142857142857  2.44
-2.8412785714285715  6.099
2.9073714285714285  8.26
2.1381642857142857  6.471
-0.6452857142857144  3.052
3.7447000000000004  8.416
-2.737557142857143  1.666
12.817042857142857  12.915
-1.5955000000000001  3.816
9.020457142857143  7.152
-2.219335714285714  3.009
3.5273714285714286  11.929
5.194407142857143  4.339
9.835464285714286  10.287
-1.1445928571428572  4.391
10.969492857142857  5.757
-2.760335714285714  2.563
10.683564285714287  12.242
11.844871428571428  9.366
7.062321428571429  6.56
3.2288642857142857  5.413
-1.6038428571428571  6.028
-2.5935214285714285  6.515
1.5688642857142856  4.156
6.5568357142857145  15.471
3.351714285714286  10.04
3.5983  4.045
3.5442142857142858  6.442
5.315192857142857  11.394
-2.79205  1.681
3.5863642857142857  6.623
-2.7286357142857143  2.58
6.907964285714286  7.24
-1.3768928571428571  12.9
1.780042857142857  3.929
7.501107142857142  7.27
2.596242857142857  6.314
5.154178571428572  3.324
9.580714285714285  5.341
2.76315  3.524
0.041164285714285716  2.092
0.6954857142857143  5.976
1.9814  4.852
-1.9941785714285714  4.778
-0.06834285714285714  6.628
12.151714285714286  8.412
7.369328571428571  6.627
-1.0127  1.507
-2.682514285714286  6.415
3.725364285714286  5.889
9.123842857142856  10.237
2.6490785714285714  5.263
13.288685714285714  7.579
8.79245  5.873
5.7865142857142855  6.149
5.086085714285715  10.592
-2.5768142857142857  2.001
6.424135714285715  12.575
2.1806714285714284  5.808
4.3357  6.696
-0.8725214285714286  3.45
6.6010285714285715  7.105
5.266571428571429  12.343
4.1728499999999995  6.354
1.5692357142857143  4.969
3.843914285714286  2.802
6.443592857142857  6.261
-1.0637357142857142  4.474
-2.462935714285714  2.615
4.905114285714286  9.607
-2.6101  7.93
2.130392857142857  6.391
18.195778571428573  10.332
4.441407142857143  4.547
-0.03308571428571428  4.12
1.9783571428571431  14.918
-0.8787  2.326
10.241535714285714  5.801
13.250885714285715  8.733
7.964085714285714  13.76
1.515542857142857  12.148
-1.6074857142857144  3.636
-1.036492857142857  4.751
2.108792857142857  9.463
5.150014285714286  5.052
-1.535807142857143  3.343
-2.5599857142857143  3.951
-1.933935714285714  6.019
3.57925  7.261
5.0712214285714285  11.89
4.784264285714286  6.533
4.038914285714285  10.18
1.14905  7.013
-2.372514285714286  3.675
6.072328571428571  12.058
6.130692857142857  10.552
6.933607142857143  7.556
7.0961357142857135  11.864
1.0063214285714286  6.917
-1.5711571428571427  11.221
8.800564285714286  6.243
13.106521428571428  13.424
12.312385714285714  7.163
6.608878571428572  8.004
10.743285714285713  5.793
12.880314285714284  10.801
4.4378714285714285  10.925
11.7916  7.151
4.926671428571429  12.916
-2.9381142857142857  5.955
7.390435714285715  4.185
-0.4480071428571428  5.75
0.46919285714285713  3.036
2.993864285714286  7.174
7.112971428571429  12.168
0.9729857142857142  5.159
2.684728571428572  10.47
3.2331214285714287  4.356
3.4118285714285714  4.509
1.0941500000000002  9.724
-1.2066714285714286  2.936
-0.7678642857142858  3.896
2.559842857142857  10.663
-2.27955  4.073
8.295464285714285  9.84
0.4877142857142857  2.684
12.116442857142857  5.391
-2.187535714285714  8.401
-1.51185  5.7
3.286092857142857  3.52
-0.47223571428571426  5.351
7.048385714285715  6.382
3.8713928571428573  10.409
3.97905  5.75
-3.014664285714286  3.901
-1.472342857142857  5.833
6.907664285714286  7.408
5.34075  6.334
6.919635714285715  12.589
-1.8324785714285716  6.435
-2.057792857142857  8.447
-2.4919214285714286  5.457
6.8731285714285715  6.141
7.824414285714285  14.287
1.8597785714285717  4.221
14.462485714285714  13.39
9.114535714285715  11.775
-2.5238  12.021
7.985292857142857  5.108
1.5230285714285714  5.008
5.017164285714286  13.264
5.308978571428571  7.892
0.14589285714285716  7.235
2.384957142857143  11.69
0.8740928571428572  6.597
10.691535714285715  4.616
8.601764285714287  8.231
7.433407142857142  11.365
-2.268057142857143  4.623
-0.7103357142857143  2.624
3.925992857142857  5.22
7.2652785714285715  8.076
-1.3413642857142858  15.826
8.834514285714286  13.464
-2.709035714285714  7.24
0.8756428571428572  5.345
-1.2344428571428572  5.12
1.4365571428571429  3.787
0.20700714285714286  6.386
5.645121428571429  6.026
3.6877357142857146  6.419
7.000735714285714  7.249
2.075907142857143  7.994
-0.6585714285714286  5.555
4.709378571428571  4.262
13.720814285714285  12.088
-1.7512571428571428  5.711
12.347607142857143  9.467
16.230671428571426  10.873
11.591299999999999  9.486
-1.40325  2.6
0.81845  3.241
5.622571428571429  6.323
-1.1308928571428571  2.488
-2.3517428571428574  5.333
0.5986714285714285  6.07
3.9795571428571432  4.477
-2.206457142857143  4.634
-0.8476714285714286  3.324
5.011564285714286  7.648
-1.366242857142857  6.468
-1.89075  3.862
1.5554642857142855  2.456
4.970242857142857  11.408
8.05885  7.149
-0.5253928571428572  14.93
-2.708564285714286  0.673
0.5619357142857143  6.933
-0.5305428571428571  3.341
-1.6157928571428573  4.52
4.978  4.511
10.6521  8.389
3.307842857142857  7.004
2.3125571428571425  4.609
6.263428571428571  6.034
2.951307142857143  4.551
3.786007142857143  6.437
2.0826285714285713  6.204
-2.2652357142857142  2.204
8.480607142857144  14.574
3.5865428571428573  4.675
0.4181571428571429  9.223
4.938328571428571  8.239
-2.182  5.769
4.326578571428572  15.668
3.7938857142857145  12.71
2.935542857142857  9.363
5.6828142857142865  8.39
-1.1853500000000001  2.714
2.2078214285714286  9.748
7.335235714285714  6.456
-1.839892857142857  12.067
-2.8348642857142856  6.118
6.997557142857143  6.538
2.357707142857143  7.042
1.6432214285714284  4.017
-0.05650714285714285  7.982
5.103142857142857  9.2
-1.93645  2.679
10.494764285714286  16.261
-1.3636642857142858  7.983
-0.5631571428571428  3.649
7.693071428571429  5.6
-2.7533285714285713  4.424
2.2428999999999997  6.095
-0.4295285714285714  8.7
2.5642785714285714  4.989
3.6717142857142853  4.727
6.554635714285714  4.081
7.181364285714285  7.065
6.451771428571429  10.702
8.920614285714285  10.639
10.3085  7.003
-1.6177714285714286  15.056
4.736935714285715  6.841
0.8403142857142858  5.831
0.34095714285714285  5.377
3.8324428571428575  5.842
0.3620642857142857  7.195
5.83945  6.225
6.003464285714286  6.759
0.8519714285714285  4.826
3.0352785714285715  4.445
-1.0095428571428573  10.826
2.8032142857142857  7.818
6.937042857142857  7.585
4.2775428571428575  4.819
-1.8588000000000002  2.351
5.744792857142857  6.341
8.165821428571428  7.376
4.221507142857143  5.191
-0.36075  6.049
-2.6837285714285715  4.512
9.902821428571428  8.093
-1.665042857142857  1.767
10.818071428571429  11.377
-0.1625142857142857  3.975
0.16117142857142858  5.148
5.358985714285715  13.828
-1.759707142857143  5.675
6.949585714285714  7.474
-2.447307142857143  16.003
3.341007142857143  6.562
-3.0788785714285716  2.419
5.805228571428572  11.332
-2.9462571428571427  7.387
4.618835714285714  6.759
-2.6389  5.895
1.4280785714285715  3.006
7.0950500000000005  10.63
-2.3565785714285714  4.109
-1.3328571428571427  4.985
6.012485714285715  6.685
1.4396714285714285  5.535
2.4724642857142856  4.76
5.435157142857143  7.84
2.0911714285714287  6.263
-2.7018857142857144  5.492
-1.6488142857142858  3.431
10.955278571428572  11.41
2.7927785714285713  5.825
-0.8491214285714286  3.903
8.78675  10.603
6.318278571428571  10.817
-1.9722071428571428  10.917
-0.9195714285714286  3.0
0.8111642857142858  12.307
4.7234357142857135  4.18
5.2645285714285714  12.278
5.105821428571429  4.401
4.294592857142858  7.42
4.184707142857143  3.183
-0.17442857142857143  9.178
-2.526264285714286  4.545
2.625492857142857  4.285
0.15455714285714287  6.845
6.0046  6.715
4.783049999999999  10.124
-0.8084071428571429  7.677
11.599271428571427  6.965
0.2627285714285714  6.572
10.337685714285715  4.662
7.145928571428571  10.571
3.094442857142857  4.827
5.249664285714285  5.217
3.2803642857142856  4.818
7.745078571428571  4.362
12.236021428571428  10.767
-1.7254285714285715  5.846
-2.9895714285714288  2.041
2.447892857142857  7.405
1.9308857142857143  6.836
1.713542857142857  7.211
3.5796714285714284  3.623
3.1427857142857145  2.903
11.451621428571428  7.545
6.814092857142857  4.438
-2.2160285714285717  3.131
0.24572857142857144  3.609
2.03175  7.846
-1.8657  5.897
2.5810642857142856  2.538
9.459828571428572  14.611
6.011657142857143  6.663
0.4939928571428572  3.21
4.23685  4.742
4.365514285714286  6.265
12.36822857142857  7.445
-0.194  2.572
9.732935714285714  12.019
3.4112642857142856  3.246
2.8636071428571426  3.887
1.7494357142857142  3.104
-2.5507357142857146  3.726
10.800664285714285  6.009
2.005185714285714  4.912
7.097228571428571  7.582
4.289821428571429  9.367
-0.9417928571428571  2.886
-3.1181285714285716  5.331
11.454185714285714  9.39
10.695935714285715  7.153
0.11395714285714287  12.571
14.941714285714287  12.378
6.753264285714286  4.045
-3.0068642857142858  4.245
-2.99675  6.158
-1.9558857142857144  2.035
-1.3739857142857144  4.764
1.869442857142857  8.614
8.193721428571429  7.895
3.5686714285714283  3.958
-2.3323  4.748
7.720535714285714  6.227
7.385949999999999  10.38
4.503007142857143  10.836
5.033457142857142  7.34
-2.9478785714285713  3.498
-2.7177214285714286  11.801
-0.054228571428571425  4.201
-2.6504857142857143  5.831
-1.6980357142857143  5.783
-0.4705928571428571  6.55
6.067178571428571  7.714
-3.082207142857143  5.602
-1.389792857142857  4.506
-2.039814285714286  5.355
5.684021428571429  10.154
5.821064285714286  7.072
1.5005857142857142  10.061
3.6269071428571427  6.277
-0.4507785714285714  4.937
11.572642857142858  5.715
7.04145  9.178
7.0856  10.225
-2.2645785714285713  5.862
8.881185714285714  7.111
3.2835928571428568  7.615
8.541464285714286  7.692
3.150907142857143  4.632
0.23739999999999997  14.651
-2.76215  4.282
1.5142357142857144  5.648
4.296307142857143  4.31
-1.9078285714285714  4.727
7.569585714285714  11.163
4.035407142857143  7.873
1.5967642857142856  5.684
-0.7649142857142857  4.96
4.8403  7.867
1.2953357142857143  6.132
-0.14388571428571428  6.545
0.21725714285714287  7.752
3.404035714285714  4.951
3.102992857142857  9.628
3.456507142857143  6.718
-1.6297142857142857  2.122
-0.3551071428571429  9.942
8.032914285714286  11.681
-0.9228000000000001  8.037
3.918957142857143  8.552
4.767414285714286  9.951
-2.8209714285714282  3.73
-1.2546571428571427  1.26
1.5351357142857143  11.278
0.3898357142857143  3.773
-2.284764285714286  3.692
9.537157142857144  13.344
5.0588500000000005  4.612
-0.71945  4.928
-2.5513285714285714  1.145
5.127642857142857  7.88
-1.3454071428571428  10.438
7.039214285714285  8.293
-3.03815  1.947
2.0522285714285715  12.28
-2.0508928571428573  4.77
0.08872857142857143  13.298
-2.6906714285714286  5.744
-0.19330714285714284  3.188
2.0614785714285717  9.98
1.512492857142857  6.79
1.1382714285714286  7.15
1.5985357142857142  7.968
-2.1493857142857142  2.944
6.312514285714285  10.592
3.4865214285714288  4.107
2.0182285714285717  7.678
0.8614142857142857  4.793
3.978321428571429  8.571
3.0414857142857143  10.7
0.9275071428571429  3.344
0.34377857142857143  3.412
9.66312857142857  9.855
5.335178571428571  6.822
-1.70315  3.026
-0.2515071428571429  12.576
4.725028571428571  4.306
6.433228571428572  7.622
22.374992857142857  11.491
-0.7285785714285714  5.603
-2.4806857142857144  5.812
2.2958  5.499
-2.470614285714286  2.901
3.318378571428571  8.76
5.2279  7.288
4.859764285714285  4.074
1.2001285714285714  3.796
3.596357142857143  8.249
2.7627142857142855  3.839
2.6209357142857144  5.009
2.269992857142857  11.144
3.603335714285714  3.754
-1.6463285714285714  2.72
-2.7378  4.624
6.220671428571428  8.208
4.287778571428571  6.364
-3.057807142857143  4.057
11.869207142857144  12.904
1.9653142857142858  7.037
11.511764285714285  8.303
5.410278571428571  5.747
-2.766042857142857  5.612
-1.3125285714285713  4.517
3.2917142857142854  5.779
7.936292857142856  6.964
-1.6895357142857144  4.695
-1.7517857142857143  13.916
6.150014285714286  6.597
3.595564285714286  3.261
-2.0848  4.449
9.227571428571428  6.639
8.615714285714287  14.753
-1.7869357142857143  5.923
-2.7593142857142854  3.858
0.11685714285714285  4.875
10.888  11.906
-0.9311714285714286  4.116
5.101771428571429  6.957
-2.365557142857143  4.415
-1.9773071428571427  7.268
-2.988142857142857  2.448
1.6527642857142857  4.302
9.30012142857143  11.779
-2.0733642857142858  2.31
10.766292857142856  12.629
4.019042857142858  10.174
7.636357142857142  5.709
0.42428571428571427  2.931
6.427778571428571  5.313
6.393085714285714  13.204
2.2854642857142857  7.179
15.030657142857143  7.067
6.4463928571428575  11.211
-3.1270357142857144  2.871
11.940357142857144  10.596
3.7561142857142857  4.651
4.036364285714286  5.269
0.35300714285714285  4.314
7.900407142857143  5.563
2.7782714285714287  6.868
4.036607142857143  4.143
7.872285714285714  3.904
8.376871428571429  10.156
7.360785714285714  6.667
2.907307142857143  8.08
-2.122107142857143  2.743
-0.8865999999999999  3.559
4.258671428571429  13.228
6.772942857142857  11.467
2.05065  4.427
-2.7396285714285713  4.392
7.480178571428571  11.627
4.183564285714286  7.753
4.00615  8.789
0.5888428571428571  2.26
9.049728571428572  5.605
-0.6868857142857143  4.087
-1.8515285714285714  4.836
0.13185714285714287  4.67
8.057357142857143  7.223
-0.8396928571428571  7.178
10.195157142857141  5.775
4.055042857142857  5.592
-1.1916714285714285  7.015
1.0382928571428571  6.015
-2.077914285714286  2.285
8.419957142857143  7.317
3.3914857142857144  6.139
3.977971428571429  15.977
0.17754999999999999  3.417
6.355564285714285  11.105
5.226621428571429  7.271
25.70227857142857  7.154
-2.8779857142857144  0.928
3.402942857142857  6.422
7.9176214285714295  5.261
0.8757785714285714  10.463
3.018  3.338
6.285771428571429  12.653
6.24725  5.517
-1.865657142857143  9.203
1.8591142857142857  4.761
8.533007142857144  11.452
13.495435714285716  12.735
5.075921428571429  5.814
-1.3883214285714287  2.894
-1.6646857142857143  4.295
-2.620892857142857  4.474
-2.8009285714285714  2.144
-1.7536714285714285  3.378
0.07818571428571429  8.213
1.7135642857142857  8.476
-0.33485  3.624
-2.472385714285714  2.751
1.59635  7.681
1.6196357142857143  12.997
7.511621428571428  4.645
9.013971428571429  12.413
0.9997071428571429  2.63
-2.17665  3.468
2.8778571428571427  2.319
9.2462  9.106
0.15212857142857142  7.025
6.968228571428572  4.95
0.5063071428571428  6.902
13.429935714285714  7.3
3.3785857142857143  8.189
6.51955  5.122
1.8931428571428572  10.736
-0.6089571428571429  4.737
-2.6911142857142853  7.568
0.5088785714285714  3.82
-2.067485714285714  14.513
-0.9765642857142857  4.801
3.98235  11.152
7.686457142857143  12.67
8.58895  8.592
-1.37805  1.901
4.002414285714285  6.74
3.0268571428571427  5.421
0.41374285714285713  3.169
-0.9932857142857143  5.72
2.7157428571428572  5.678
2.352314285714286  4.556
7.6207785714285725  7.404
6.895221428571428  7.333
1.2339714285714285  4.785
9.795785714285715  6.31
5.346442857142857  8.399
-1.4038642857142858  5.485
3.8775714285714287  7.589
-0.5591857142857143  4.396
-2.1933000000000002  5.293
9.2317  8.022
0.8844857142857143  7.241
-1.5134571428571428  4.074
4.9934071428571425  4.978
2.597864285714286  7.98
4.515457142857143  4.65
-0.5684428571428571  5.206
0.5484642857142857  5.835
-1.4511857142857143  2.706
13.054778571428573  11.756
-1.1989714285714286  3.908
4.787021428571428  13.744
-1.344542857142857  4.09
4.2057142857142855  9.318
5.203742857142857  6.39
5.818221428571429  8.149
9.706357142857144  11.204
-1.5358857142857143  5.334
-0.5398000000000001  3.243
5.679914285714285  4.544
1.7177642857142856  4.445
-3.013714285714286  5.686
-0.3487571428571429  3.399
6.373864285714286  10.832
7.278042857142857  12.514
-1.9422642857142856  4.379
-0.7348928571428571  2.74
3.5199214285714286  8.461
5.9005785714285715  12.689
-1.954935714285714  7.907
-1.0900571428571428  2.457
0.17689999999999997  12.348
-0.6553571428571429  7.053
9.353071428571429  12.792
1.33735  7.32
1.3592357142857143  14.809
6.061964285714286  14.076
-3.03195  2.343
3.1011428571428574  10.333
2.848642857142857  12.995
14.799864285714287  5.821
1.9745571428571427  5.348
-0.7120857142857142  2.253
3.8157357142857142  5.532
6.2547  9.188
7.553392857142857  13.184
-2.79635  2.721
-2.704264285714286  11.314
-1.6773214285714284  7.977
-1.45395  2.451
-2.486264285714286  4.999
6.748178571428571  4.446
-1.4010785714285714  4.865
-2.623607142857143  2.842
3.9542857142857146  5.55
4.164892857142857  7.852
2.272207142857143  7.723
12.99562857142857  9.451
6.712964285714286  12.922
5.3704857142857145  11.037
-2.349228571428571  10.149
5.930978571428572  8.199
3.1746000000000003  11.619
-2.2089499999999997  5.574
5.414535714285714  4.971
8.565492857142857  8.301
-1.7154285714285713  4.397
4.054657142857143  5.647
-0.2615357142857143  3.819
1.118507142857143  7.641
1.0807714285714285  8.704
11.626778571428572  7.799
0.33314285714285713  7.531
1.4072785714285714  5.043
2.068571428571429  6.561
6.683257142857142  8.982
2.099614285714286  5.761
10.039064285714286  13.364
-1.4611785714285714  3.702
-2.5707785714285714  0.736
-1.2248714285714286  4.198
-1.7822428571428572  5.853
1.4510928571428572  2.78
-0.9402714285714286  7.604
5.511128571428571  5.897
9.139535714285715  10.403
-2.231642857142857  5.296
11.606028571428572  13.102
-1.0449285714285714  2.726
-1.1704642857142857  6.92
1.9701714285714287  6.338
1.4995928571428572  5.967
-2.051342857142857  5.034
4.550092857142857  6.623
8.240071428571428  5.426
-0.9346142857142857  4.171
3.7338428571428577  4.21
6.401478571428571  11.721
9.312228571428571  6.86
0.6400642857142856  3.944
-0.8110714285714286  3.192
4.690421428571429  4.596
2.9123785714285715  6.454
9.899764285714287  13.556
3.663378571428572  4.255
2.813957142857143  4.398
4.794485714285714  8.045
-0.3838571428571429  5.077
4.0913642857142865  11.738
0.7205071428571428  4.901
10.641978571428572  13.383
-2.1422714285714286  4.133
-2.723314285714286  5.992
0.5330928571428571  3.395
6.984321428571429  8.285
-1.7695714285714286  2.749
3.7126142857142854  6.368
2.5186214285714286  7.237
-0.5350714285714285  3.082
-0.6541142857142856  6.488
0.7644214285714286  4.092
-2.6610857142857145  3.226
3.0841142857142856  6.527
-1.62005  7.052
-2.4014  1.332
-1.315242857142857  2.836
1.6369142857142858  10.616
8.806878571428571  7.371
1.333992857142857  4.303
-2.539585714285714  3.578
6.92145  12.051
4.052564285714286  9.242
7.6246214285714276  9.085
8.5366  5.22
0.18452857142857143  4.527
-0.3953857142857143  4.857
5.453092857142857  9.731
-2.188142857142857  3.009
7.224178571428571  6.15
10.909935714285714  8.441
5.611985714285714  2.917
6.023435714285714  3.027
-2.178692857142857  5.151
8.189857142857143  9.197
3.407221428571429  5.047
1.9116214285714286  3.468
9.084121428571429  4.039
11.072885714285714  5.849
8.334771428571429  8.269
11.4618  5.784
8.426957142857143  6.4
4.530328571428571  6.472
7.092978571428572  9.686
6.902321428571429  13.338
2.2541714285714285  1.965
1.8744785714285717  6.821
-2.743257142857143  5.785
3.159828571428571  10.681
7.506742857142857  6.474
3.8775714285714287  10.394
-2.2901214285714286  15.536
-1.25875  1.114
8.555014285714286  13.747
12.952364285714285  13.151
0.24985  3.387
1.9031071428571429  8.316
3.0080285714285715  4.944
-0.5068357142857143  2.368
3.7486714285714284  6.175
5.8214428571428565  14.968
-2.5496857142857143  3.614
2.483142857142857  2.884
-1.2927142857142857  9.855
-2.337414285714286  8.507
-0.06652857142857142  5.682
11.955378571428572  7.756
8.586264285714286  5.466
6.3654142857142855  10.446
3.608778571428571  4.815
7.356335714285714  9.188
1.9623499999999998  10.281
10.531878571428571  6.353
4.431328571428571  12.276
10.551892857142859  4.542
4.596778571428572  7.334
1.2393285714285713  3.525
-1.2438500000000001  3.524
-3.0215571428571426  3.265
-2.439764285714286  4.265
2.1190714285714285  4.002
4.893857142857143  7.154
-2.7809214285714288  1.127
-1.9401714285714287  3.13
2.27925  8.007
13.187064285714285  6.249
-3.00355  2.112
4.940471428571429  11.891
3.021514285714286  10.518
3.9115  5.232
3.8705571428571433  6.671
9.677442857142857  5.887
-0.34564285714285714  5.771
0.8983142857142857  8.519
-1.5830642857142856  4.531
6.293435714285715  12.711
6.486428571428571  9.111
-3.0593857142857144  4.385
1.1721  5.836
3.9951  11.446
5.808164285714286  5.583
-1.9899714285714285  4.929
-2.0938857142857144  13.482
-2.07565  2.733
4.326485714285714  11.363
0.2628785714285714  2.745
4.443157142857143  9.501
1.5178928571428572  6.81
-2.6813357142857144  6.729
10.563778571428571  9.129
3.2900642857142857  3.403
-2.9775714285714288  4.307
-1.1273142857142857  5.723
2.3502785714285714  5.725
0.5878500000000001  3.934
1.8694357142857143  4.102
5.685707142857143  13.408
9.257821428571429  8.751
-0.22038571428571427  4.394
10.21855  11.536
4.121492857142857  9.513
1.7172928571428572  10.712
1.0796357142857143  5.951
-0.5687428571428571  5.513
10.39712142857143  6.228
9.293514285714286  5.271
-2.4494857142857143  5.305
8.386892857142858  9.601
7.342114285714286  7.352
6.401971428571429  12.693
-1.3723714285714286  6.329
4.793871428571429  7.82
-2.266707142857143  5.916
0.6367499999999999  4.407
-2.2963714285714287  2.512
-1.2972214285714285  6.802
-0.25574285714285716  5.838
4.9863357142857145  10.808
-2.7688285714285716  5.201
4.445714285714286  8.114
0.08655  3.991
5.20425  4.202
4.287942857142857  6.599
2.1446142857142854  2.709
1.0364785714285714  5.288
-0.5741714285714286  5.682
1.9285428571428571  16.379
1.4023214285714285  3.522
-1.7760857142857143  3.039
3.9859857142857145  8.705
-2.503514285714286  1.869
5.6887  7.559
-1.0033357142857144  7.843
8.530164285714285  14.359
3.2254428571428573  6.414
0.08539285714285715  5.535
2.315785714285714  11.099
0.9035285714285715  11.336
2.693378571428571  6.772
-2.2682  2.504
1.671857142857143  6.201
2.826571428571429  5.517
11.23815  7.826
-2.728157142857143  6.776
2.118492857142857  6.75
21.57990714285714  10.901
2.387192857142857  3.925
-2.5383071428571427  5.714
6.875292857142857  13.234
7.705678571428572  12.61
-0.40225714285714287  1.256
0.8371571428571428  4.894
-0.014407142857142856  3.039
-0.7840214285714286  3.426
1.8139214285714287  8.974
2.0537285714285716  11.184
-0.20409285714285716  7.736
0.2331  6.278
10.149228571428571  9.199
3.362778571428571  6.094
1.9434857142857145  5.229
3.7476928571428574  5.879
4.414000000000001  6.646
4.614378571428571  6.709
3.723778571428571  15.176
-2.1691785714285716  3.716
4.503285714285714  5.917
6.431042857142857  9.077
2.238442857142857  5.315
17.686064285714284  10.959
-2.349085714285714  1.916
-1.877942857142857  2.412
4.6751499999999995  7.879
-3.0570500000000003  5.207
-0.3153785714285714  3.389
16.70745714285714  12.78
-1.8080571428571428  3.713
8.736692857142856  7.349
10.937328571428573  6.222
10.304628571428571  14.56
1.9312285714285715  8.429
1.9271714285714283  5.048
-3.0919642857142855  2.516
-0.6199571428571429  10.723
5.662450000000001  11.246
3.7730142857142854  4.277
4.121164285714285  11.205
11.095435714285715  12.797
5.096871428571428  3.169
2.6428714285714285  5.263
-1.6059642857142857  3.348
7.960235714285714  7.051
2.7442928571428573  6.072
5.7603  12.141
6.379414285714286  5.657
6.320521428571429  14.688
8.066078571428571  12.603
1.2735142857142858  3.468
-2.6985214285714285  2.806
7.524357142857143  6.653
8.400557142857142  5.577
1.5799928571428572  4.727
1.0142  4.111
6.448207142857143  6.507
-2.8455785714285713  5.71
2.568292857142857  5.794
0.9131142857142857  5.796
-0.6149214285714285  6.086
8.813192857142857  13.933
-2.9863785714285718  4.922
-3.062014285714286  4.104
-2.9307714285714286  10.794
0.7562857142857142  12.35
-2.0897428571428573  4.431
0.19736428571428571  5.449
4.798392857142857  9.025
-0.5928428571428572  4.799
2.4173  4.331
0.004792857142857143  13.15
-1.8721571428571426  5.838
-0.32620714285714286  3.935
2.8929142857142858  15.049
4.8936142857142855  6.824
2.8245785714285714  4.916
11.842878571428571  7.242
5.913257142857143  4.182
-0.6334928571428571  14.519
5.2675214285714285  5.36
4.023035714285714  5.026
7.374957142857142  4.208
6.25085  4.735
-1.1529714285714285  9.409
2.334892857142857  6.011
-0.45909285714285714  3.702
8.56242857142857  13.549
3.718428571428572  11.868
1.1780142857142857  4.924
3.6611214285714286  5.646
2.2981499999999997  10.568
9.4875  4.293
0.9006857142857143  7.857
5.920942857142857  14.386
0.8563642857142858  11.187
1.5032357142857142  6.31
-3.0173785714285715  2.19
9.830950000000001  5.106
7.020885714285714  5.547
4.011764285714286  3.254
14.318064285714286  12.174
-3.1166857142857145  2.171
-0.015092857142857142  5.831
1.2884285714285715  2.822
2.849742857142857  4.43
-1.1169499999999999  8.718
5.168664285714286  3.119
-0.42486428571428575  4.335
4.180985714285714  8.539
1.9766142857142857  5.554
0.1472857142857143  5.17
-2.3783499999999997  8.873
4.034771428571429  5.983
10.637914285714286  5.886
6.5651785714285715  6.127
3.57875  7.074
20.595121428571428  13.422
14.16177857142857  7.391
2.3751714285714285  5.778
-0.9801857142857143  8.616
-1.6187  3.503
10.512485714285715  8.172
5.523378571428571  5.12
0.5579428571428571  4.61
2.3692428571428574  9.018
-0.85245  6.697
-1.3095857142857144  10.111
-1.0838357142857142  4.439
9.34382142857143  15.399
1.7018357142857143  6.325
6.712085714285714  8.866
4.596  3.831
3.7096000000000005  4.082
14.501900000000001  11.173
5.845342857142857  9.134
-1.141557142857143  7.659
10.830085714285714  5.014
-1.2496142857142858  3.612
3.750307142857143  9.812
-2.2817714285714286  7.35
3.6247857142857143  11.488
-2.4357785714285716  4.29
3.994257142857143  7.148
-1.8355142857142857  3.753
0.68825  3.187
3.468035714285714  5.13
-0.28050714285714284  4.198
-1.0751499999999998  11.709
4.696414285714286  10.968
7.812921428571428  8.793
10.551599999999999  12.091
12.420657142857143  8.489
-2.0524  15.171
1.37225  5.158
-1.9747999999999999  13.033
-0.10509285714285714  3.99
-0.45321428571428574  5.724
1.0781214285714287  5.486
-2.5063428571428568  2.333
9.809492857142857  5.62
3.12615  10.947
-1.9450571428571428  5.752
9.547228571428573  11.25
1.0518785714285714  3.375
-1.9451714285714286  1.983
2.124285714285714  6.728
1.0016214285714287  4.183
-0.7934214285714285  2.591
-0.9224571428571429  15.751
5.752607142857143  11.132
5.201942857142858  6.298
5.20525  9.767
7.529407142857143  13.665
-0.09417857142857143  2.788
5.284321428571428  8.273
8.35695  14.979
3.3285071428571427  4.799
-2.891592857142857  8.039
3.205707142857143  5.892
-0.029471428571428575  5.886
-0.7596928571428572  3.621
0.21105000000000002  5.241
3.255057142857143  3.172
0.6013285714285714  2.717
2.8024071428571427  6.266
3.2954285714285714  9.846
10.819028571428571  8.255
-2.5678  3.23
2.02885  4.727
2.614992857142857  5.15
7.900428571428571  8.011
2.7601785714285714  3.999
-2.7040714285714285  5.625
1.0339714285714285  14.942
2.9042785714285713  10.49
6.235907142857143  6.481
4.03375  7.595
-2.2965714285714283  2.899
-2.3405142857142858  4.563
3.2669785714285715  7.454
1.1853500000000001  14.374
8.832071428571428  6.734
3.7780214285714284  5.536
-1.6005785714285714  2.973
2.3995  10.583
-1.729042857142857  4.295
-1.1723785714285715  3.459
5.996735714285714  8.328
1.4823428571428572  6.861
9.047085714285714  8.66
-2.101328571428571  4.255
-0.8424  6.305
0.5602428571428572  5.797
2.0033785714285717  5.449
3.4240857142857144  6.769
9.634921428571428  9.043
-2.1900785714285713  11.104
5.569578571428571  5.286
-1.6365142857142856  3.515
-1.5923  5.316
-2.049  3.442
1.9424714285714288  7.403
8.6837  8.127
5.344171428571428  4.06
10.264107142857142  6.978
4.786728571428572  4.5
3.236285714285714  4.539
6.7785  7.478
-0.6910642857142857  8.883
3.8466785714285714  4.356
9.6394  7.533
-1.1126285714285715  4.401
-1.642  3.044
6.674378571428572  6.683
-2.2208285714285716  3.413
-2.3834714285714282  6.131
1.3550142857142857  10.585
-1.2611214285714285  5.274
-2.066692857142857  4.683
11.841928571428571  12.012
-0.05774285714285714  5.935
-2.5545428571428572  6.233
6.325178571428571  12.003
3.17795  8.138
8.292828571428572  11.987
11.698714285714285  12.063
6.346521428571429  7.877
7.779028571428572  11.69
-0.5669  4.958
-1.3697285714285714  4.314
11.301885714285714  6.289
-1.6291071428571429  5.592
-1.2785285714285715  3.19
11.586628571428571  6.259
2.728542857142857  7.107
-2.292135714285714  3.021
11.6845  8.963
-2.808792857142857  3.471
9.676085714285714  16.552
0.13592857142857143  7.449
-2.931914285714286  2.427
8.357342857142857  10.293
-1.1423642857142857  14.67
1.8394785714285713  5.586
11.445042857142857  13.786
3.899085714285714  6.11
-1.7639500000000001  6.041
2.9056285714285717  9.921
-1.821907142857143  7.096
-0.9802071428571429  10.787
3.8514000000000004  6.919
3.673064285714286  4.1
-2.279514285714286  5.736
-1.2937214285714287  2.503
10.308578571428571  8.701
9.081685714285713  5.988
5.701071428571429  5.496
6.708714285714286  8.831
6.7613642857142855  7.814
7.678785714285714  8.745
-1.6147571428571428  10.881
-0.31147142857142857  4.175
8.198278571428572  7.906
-3.001114285714286  4.301
-1.0720214285714285  4.227
7.425371428571428  5.684
-2.4340714285714284  5.588
-0.5372714285714286  3.029
1.1373571428571427  4.574
1.6797642857142858  4.08
-1.4245857142857143  5.853
5.757121428571428  7.71
5.174064285714286  4.595
12.841092857142856  14.126
4.536371428571428  4.158
3.238807142857143  8.094
-0.7444357142857143  7.976
6.059414285714285  9.846
13.734221428571429  10.698
1.8517285714285716  8.064
7.584771428571428  7.66
-1.6754571428571428  1.475
3.556342857142857  11.839
1.7941857142857143  14.872
2.2541714285714285  5.019
12.1304  6.35
6.187742857142857  7.709
11.194485714285715  5.202
3.2258999999999998  7.666
-1.4214428571428572  1.794
6.827592857142857  6.311
5.925142857142857  7.803
7.897928571428571  13.563
7.569814285714285  8.311
6.570828571428572  5.022
-1.9485999999999999  4.382
3.02325  4.539
-2.0747714285714287  4.011
0.2513357142857143  5.846
0.2732142857142857  4.452
6.980535714285714  4.6
6.557721428571429  12.959
6.301235714285714  8.423
1.5433000000000001  6.263
-2.637221428571429  2.239
5.642935714285714  14.156
-1.6959642857142858  2.067
8.775992857142857  6.378
-1.9935714285714288  4.626
13.254214285714285  9.387
-3.0546571428571427  2.604
7.500135714285714  6.102
1.0178  3.56
-0.09986428571428571  5.588
3.5028714285714284  8.556
0.6028285714285714  6.28
1.1762142857142857  12.027
3.583  10.716
-1.2566  5.396
18.678942857142857  10.826
3.1172  5.859
-2.5260928571428574  5.712
3.1464785714285717  6.186
-1.937457142857143  6.291
5.71135  4.117
2.008435714285714  9.474
8.356528571428571  6.296
6.8158142857142865  6.315
24.358235714285712  13.545
1.60595  3.773
-0.4524571428571429  3.271
4.611  6.031
9.28055  8.479
2.384185714285714  10.294
1.5127285714285714  5.491
-0.9138857142857143  3.516
-0.4619  13.084
2.8098  7.727
2.980328571428571  7.976
-1.9212  3.032
7.303428571428571  7.019
6.080685714285715  12.3
-2.9404071428571426  2.314
-2.3205142857142858  3.283
-0.8025785714285715  6.351
6.093192857142857  7.407
7.525592857142858  11.726
3.7771500000000002  6.249
8.598514285714286  10.148
0.2378  6.501
1.3662571428571428  10.543
9.840464285714285  14.782
4.530114285714286  7.254
4.3686928571428565  6.884
-1.1945285714285714  5.592
10.898128571428572  7.232
-2.8378142857142854  6.035
-2.6447285714285713  5.722
1.1641142857142857  14.447
-1.0261285714285713  2.401
0.2479357142857143  7.687
3.1793428571428572  6.523
8.615807142857143  12.253
3.835907142857143  14.14
3.5346357142857143  10.573
4.3963  9.228
-1.7732857142857141  4.543
-0.06253571428571429  4.402
0.7432285714285715  3.026
5.129128571428571  11.766
2.3457357142857145  6.303
3.0796285714285716  5.191
6.215957142857143  10.177
10.007378571428571  6.65
6.583457142857142  5.728
4.3171357142857145  8.016
-2.256685714285714  3.958
7.03665  8.015
-2.655907142857143  2.284
-1.7575857142857143  4.002
3.8470571428571425  13.117
-0.7298357142857144  7.829
4.933364285714286  8.268
4.4535285714285715  15.368
1.2086285714285714  3.847
-1.4340285714285714  6.569
-1.6103285714285713  5.684
7.779392857142857  4.766
0.6126642857142857  3.214
4.6283142857142865  7.323
-2.7705714285714285  6.802
0.33515  6.29
12.72525  11.364
4.596914285714286  8.055
0.8267428571428571  2.811
-2.0361  3.098
2.0793785714285713  8.319
-2.7463571428571427  4.334
6.856857142857143  5.599
-0.9552999999999999  2.81
-0.9992357142857143  4.464
-2.4250857142857143  5.49
5.599364285714286  3.325
4.011992857142857  6.009
4.210657142857142  12.281
15.175578571428572  10.601
7.422992857142858  7.306
-1.3444428571428573  3.651
15.782092857142857  8.871
-1.2146571428571429  3.656
0.5237071428571429  5.015
1.711457142857143  6.489
-1.58655  4.192
5.3570142857142855  5.113
12.095778571428573  5.461
5.434978571428572  6.938
3.1777357142857143  9.613
4.2237857142857145  6.517
6.332914285714286  6.313
9.855085714285714  13.454
-2.039607142857143  5.639
2.192228571428571  6.271
-2.246778571428571  4.976
4.088678571428571  6.975
-2.2508000000000004  4.871
-1.8013714285714286  14.174
9.774721428571429  8.434
9.484771428571428  8.692
-2.227414285714286  4.786
-2.4177500000000003  6.572
-2.23455  2.858
3.3597642857142858  4.058
-2.020592857142857  1.698
-2.929842857142857  6.208
-3.0657071428571427  2.487
-2.4495071428571427  3.532
-0.01735714285714286  5.709
2.0865714285714287  6.771
-0.46954999999999997  6.175
2.863807142857143  8.468
-1.4192285714285715  3.061
7.129621428571429  8.204
-0.1261  6.58
-2.5752857142857146  4.948
-2.265335714285714  4.179
4.828221428571429  7.749
8.317192857142857  4.798
2.9124  4.482
5.205292857142857  3.299
1.7147285714285716  3.251
-0.42073571428571427  5.207
-1.17955  3.568
1.8141928571428572  2.721
3.3594357142857145  4.879
4.849985714285714  6.131
3.4371  12.368
2.56835  5.335
-1.5724214285714286  5.659
2.6928  9.756
3.34245  11.117
0.2726  3.039
-2.2637571428571426  2.577
-0.1754857142857143  7.411
2.6074785714285715  16.238
-0.7607571428571429  3.258
8.460407142857143  7.919
12.799842857142858  14.341
7.437942857142857  6.241
4.5978  3.857
-1.2147714285714286  3.471
3.858735714285714  6.558
4.269971428571429  8.104
-0.6770857142857143  7.561
2.2515428571428573  6.472
15.695535714285715  8.3
9.224528571428571  7.98
13.4744  6.763
3.3826214285714284  3.005
4.901685714285715  5.655
6.062421428571429  10.535
17.743335714285713  13.21
11.322092857142858  9.129
10.653214285714286  10.107
7.1006857142857145  10.601
1.2419785714285716  11.591
-2.398042857142857  3.549
-1.31335  2.239
-0.36537857142857144  3.049
4.2094000000000005  12.822
4.984457142857143  12.129
4.029692857142858  11.117
6.128271428571428  9.096
-2.7757857142857145  4.376
1.2067428571428571  11.408
2.18485  3.134
3.369992857142857  5.406
0.85875  12.677
-1.789007142857143  6.124
2.0742857142857143  10.424
8.993592857142858  7.981
5.606557142857143  4.133
8.900514285714285  8.742
-2.562692857142857  5.996
1.777842857142857  7.006
6.4713642857142855  6.177
11.412685714285715  9.912
1.8104071428571429  8.097
6.217035714285714  4.562
0.8896571428571429  5.653
11.920114285714286  11.874
0.005092857142857143  2.05
-1.0579785714285714  8.117
-2.353671428571429  5.2
-2.6524571428571426  2.645
-0.7860571428571429  3.898
1.2480428571428572  3.295
6.327407142857143  11.996
3.063  3.752
4.981528571428571  5.211
9.045764285714284  11.693
12.526000000000002  5.689
0.37765000000000004  1.957
-0.6765642857142856  5.477
8.381707142857143  6.825
-1.800792857142857  2.495
2.7986  8.895
-1.6602642857142857  5.701
-3.318021428571429  0.325
-3.12995  5.791
-1.3196714285714286  4.367
-2.7955  4.754
2.9747999999999997  5.059
-2.8092  5.687
-2.3438714285714286  5.024
-0.7517857142857143  3.677
-1.6425857142857143  6.354
-2.6563714285714286  4.287
3.0836  13.391
-1.8777785714285715  3.695
4.1035642857142856  6.483
6.027535714285714  4.305
2.7727785714285718  6.569
8.026064285714284  7.644
3.5601  4.233
2.7512357142857145  13.731
4.678242857142857  5.92
-2.3656  6.284
0.9587571428571429  4.083
7.277592857142857  12.67
5.972378571428572  13.661
3.9963285714285712  7.704
2.2428999999999997  4.17
12.538549999999999  7.003
5.705385714285715  10.086
6.647028571428571  4.969
7.504507142857143  9.632
4.486928571428571  6.781
-2.4661142857142857  5.035
3.6581928571428577  12.96
9.949785714285715  10.937
1.804207142857143  5.431
5.052592857142858  5.567
0.9729214285714286  6.812
-0.4733285714285715  5.119
13.989835714285714  12.788
1.6870428571428573  2.875
8.893014285714285  12.883
3.7877928571428576  6.979
1.405692857142857  8.8
6.2585999999999995  8.409
6.996085714285714  10.53
3.2348  6.373
-0.6512714285714285  5.982
2.8367642857142856  4.191
3.82805  7.195
-1.7334071428571427  5.896
10.809800000000001  10.804
13.177478571428571  9.862
5.405714285714286  8.589
1.8312857142857142  4.534
5.807078571428572  3.601
5.922828571428572  6.541
2.050985714285714  2.602
7.986  10.795
-1.7731285714285714  4.155
2.1232571428571427  9.237
3.653785714285714  7.424
-2.9827142857142857  2.328
-0.059064285714285715  3.916
3.5546214285714286  4.88
2.7304  5.255
6.313178571428572  4.929
0.10625  3.72
-2.985107142857143  3.612
-2.9315214285714286  5.541
-2.81635  4.594
-2.0643214285714286  3.461
0.3499357142857143  3.973
6.162157142857143  10.6
0.8127857142857143  5.133
4.258864285714286  7.807
12.583857142857143  11.894
0.21332857142857142  2.725
1.228457142857143  5.259
-3.2239214285714284  1.125
6.381635714285714  7.365
2.836535714285714  8.279
-2.7074785714285716  4.898
3.256485714285714  6.337
-2.682207142857143  4.335
-0.6820357142857143  6.562
1.6142785714285715  6.392
3.494542857142857  3.802
2.646371428571429  2.489
13.592164285714286  14.905
2.842764285714286  4.519
-1.7602214285714286  6.045
-2.4366214285714287  5.954
8.642121428571429  10.901
0.5483357142857143  5.418
6.685364285714286  11.134
-0.4706142857142857  14.923
4.086378571428571  8.396
-1.3410214285714286  3.163
2.8237  3.855
5.691621428571429  6.996
-0.2788357142857143  4.119
-2.070207142857143  5.994
2.3859857142857144  5.98
0.9313357142857143  7.042
-0.7489571428571429  5.721
9.215978571428572  8.592
8.647507142857144  4.453
-2.9910214285714285  1.475
-1.44835  3.919
-2.374292857142857  4.906
-1.497757142857143  4.057
6.877457142857144  5.245
3.6610142857142858  6.349
2.4766142857142857  6.949
-1.9580571428571427  6.018
9.4575  10.535
-0.8248214285714285  4.87
-2.478642857142857  4.144
7.202128571428571  10.803
3.2236642857142854  5.284
0.12043571428571428  4.998
2.6177571428571427  7.772
-2.3121  4.784
-1.3158142857142856  16.352
10.282942857142858  6.891
4.159507142857143  5.275
0.5951357142857143  3.551
2.962871428571429  7.646
1.5402785714285716  10.743
-1.40855  3.861
2.2397785714285714  7.311
3.5269714285714286  5.954
1.8840428571428574  7.014
3.365207142857143  4.72
4.444135714285714  7.171
5.15435  12.114
2.6321285714285714  3.383
-0.10565714285714285  3.411
-1.924042857142857  5.031
2.37505  5.203
8.734878571428572  9.017
-2.544578571428571  5.885
-0.3110357142857143  10.066
-1.9360500000000003  3.11
19.64672857142857  10.957
-1.8823285714285716  4.003
4.073071428571429  4.695
-0.0672  7.465
2.8350642857142856  8.722
-0.8838214285714285  2.454
7.814721428571428  3.753
-1.8251857142857144  4.578
3.9798714285714287  12.779
-0.2732785714285714  3.074
9.106735714285714  6.074
14.395071428571429  9.328
-0.8634142857142857  2.203
2.8908  3.956
0.2836642857142857  3.766
9.110235714285714  10.3
-0.004657142857142857  7.165
0.9379714285714286  5.628
-1.3330285714285715  3.915
-2.5445714285714285  3.677
-2.6232214285714286  3.033
3.3012642857142858  9.233
-1.6734857142857145  5.878
10.811642857142857  13.22
-0.6297142857142857  7.589
3.059135714285714  6.584
5.611057142857143  10.023
13.060242857142857  7.927
1.6381571428571429  11.926
3.6384928571428574  4.776
6.942942857142857  7.253
9.064364285714285  13.45
5.538664285714286  6.536
4.200042857142857  8.721
9.827992857142858  13.374
4.687221428571429  3.675
3.096707142857143  7.945
4.020257142857143  7.292
0.8400428571428571  6.177
7.233421428571428  6.902
7.134028571428572  11.119
-2.6555642857142856  5.675
-0.8658214285714286  5.703
-0.17591428571428572  7.103
-2.4041  3.945
-2.759664285714286  5.596
0.18215  2.987
0.44717142857142855  5.547
4.5188  4.769
-3.0462357142857144  5.718
2.2022928571428575  12.683
8.180307142857142  4.936
-1.1851285714285715  15.144
-1.8577714285714286  16.407
-2.9317357142857143  2.382
2.953078571428571  4.998
-2.1887857142857143  1.893
-2.547428571428571  5.01
2.177464285714286  6.06
8.337971428571429  5.414
-1.461992857142857  6.312
-0.3785  3.698
7.300457142857143  4.685
-0.64815  7.498
-1.3103785714285714  3.821
0.7607785714285714  3.125
2.667464285714286  6.87
1.8720285714285714  5.288
0.7445  4.445
-1.7415285714285713  2.085
21.22195  8.84
7.421400000000001  6.82
-1.0134857142857143  3.003
10.634071428571428  4.733
-2.7415714285714285  6.213
-1.9769  5.385
-1.5205928571428573  6.044
0.7184571428571429  4.68
0.9264642857142859  5.218
1.5735571428571429  6.817
-1.044242857142857  4.818
1.744392857142857  13.611
8.347685714285713  11.018
2.472057142857143  5.702
3.58635  3.724
3.1688857142857145  6.005
-0.5609428571428571  6.682
6.988321428571429  10.669
1.4321142857142857  5.461
-1.0873285714285714  3.147
1.5063  5.771
3.1840428571428574  6.029
3.5034785714285714  5.971
2.477007142857143  2.497
-3.0207928571428573  5.672
3.2414214285714285  5.399
8.489678571428572  11.392
5.676792857142857  6.476
8.328507142857143  10.551
1.2560428571428572  5.341
-2.65035  1.597
1.8544785714285714  5.875
2.3332857142857146  9.262
4.528835714285715  15.046
6.059349999999999  12.081
4.7953  3.871
2.671985714285714  6.943
5.437107142857143  4.526
5.333242857142857  6.539
6.098657142857143  4.172
2.1771285714285713  5.133
4.784485714285714  7.47
0.8279214285714286  3.748
4.6515642857142865  7.179
4.205535714285714  4.458
6.244314285714285  7.078
-0.36205  6.869
-0.09920714285714285  3.821
-1.3922571428571429  3.378
-0.7980285714285714  9.527
3.6683499999999998  8.088
-2.619  5.072
3.5877285714285714  5.251
9.948992857142857  10.838
2.4511785714285717  5.738
-2.0241857142857143  6.465
4.334607142857143  9.451
2.5162142857142857  5.334
-0.4991571428571429  3.857
-2.8497357142857145  2.681
-0.14065714285714287  3.561
2.144442857142857  8.406
1.4850999999999999  12.024
8.518600000000001  6.846
9.914457142857142  11.513
1.9892  3.034
-2.229107142857143  2.136
6.138821428571428  9.879
-1.0134  3.427
-1.12  5.951
10.444357142857143  5.778
-2.022585714285714  4.674
2.342085714285714  5.359
3.464021428571429  9.225
4.189842857142857  3.3
27.424242857142854  11.64
4.7515857142857145  5.014
10.382378571428571  6.198
3.5827714285714287  6.582
9.196692857142857  11.769
-2.4476  2.733
11.523335714285714  12.075
-1.7933357142857143  5.663
-2.4503714285714286  2.541
3.629114285714286  8.446
15.292771428571427  13.676
-1.1838642857142858  5.466
3.1769285714285713  5.309
2.8012357142857143  15.724
1.068442857142857  5.137
5.2679285714285715  9.594
-2.6243499999999997  5.546
11.524321428571428  4.925
17.44497857142857  9.556
-1.0370571428571427  4.637
5.270214285714286  6.48
8.074957142857143  5.873
1.7213285714285713  6.494
4.540571428571428  6.759
0.6948214285714286  3.454
4.835921428571429  9.379
4.0715071428571425  12.175
1.4463357142857143  7.559
4.413214285714286  5.415
1.433242857142857  12.003
-1.5748214285714286  4.755
2.04265  5.034
-2.8585428571428575  5.954
-0.32289285714285715  3.883
6.522685714285714  8.031
-0.5566357142857143  6.772
5.6708  6.044
0.4343214285714286  2.979
5.758528571428571  5.755
6.739764285714286  10.018
0.17207142857142857  5.08
1.4540357142857143  5.477
2.7945642857142854  14.76
1.8891499999999999  4.017
-2.646328571428571  3.181
12.401007142857143  13.669
-0.1700357142857143  1.879
4.470471428571429  13.993
9.148314285714285  7.709
1.2841928571428571  4.939
-1.3351857142857142  3.324
-2.200764285714286  4.106
4.3613357142857145  10.759
2.874107142857143  7.92
6.293235714285714  3.906
13.880857142857142  12.359
-0.16932142857142857  3.092
5.446528571428572  4.876
4.597828571428572  5.274
5.1431  5.145
0.8753928571428572  6.822
-1.5456785714285715  8.572
-0.02992142857142857  4.306
-1.4842499999999998  2.905
5.391764285714285  11.775
-0.5777785714285714  6.692
-0.12340714285714287  8.621
-1.4087142857142858  8.634
3.986957142857143  3.082
-0.8000999999999999  7.341
-0.24617142857142857  5.299
3.161478571428572  6.578
-2.64125  2.514
2.6813857142857143  15.649
-1.4685357142857143  2.784
4.3643214285714285  3.439
8.199221428571429  8.847
4.973378571428571  5.517
13.104392857142857  12.199
-1.101892857142857  3.976
10.085721428571429  6.534
7.590685714285714  5.614
7.9506428571428565  5.019
6.604764285714286  15.16
7.990257142857143  8.129
-1.0639928571428572  4.377
-1.7033785714285716  2.837
3.4261714285714286  5.322
0.20922142857142859  2.266
7.730914285714285  10.778
4.323771428571429  5.683
6.011314285714286  6.841
2.4323642857142858  3.251
0.9896  9.076
1.9356642857142856  4.136
-0.7109285714285715  7.503
1.3299928571428572  4.347
-0.5981142857142857  1.826
-1.1961857142857144  2.892
5.426035714285714  13.442
6.0006071428571435  4.158
3.761435714285714  10.062
12.103328571428571  5.722
4.043314285714286  12.521
-0.9329285714285716  1.56
12.175057142857144  7.94
5.656228571428571  10.089
1.838892857142857  5.066
2.5675214285714283  10.611
-0.5834285714285715  4.806
3.207407142857143  10.071
-1.6006714285714285  4.769
14.347492857142857  5.715
7.70475  7.581
10.07842857142857  8.532
-1.1503142857142858  14.807
-0.6886142857142857  3.713
5.855421428571429  5.949
1.5995000000000001  4.83
4.549242857142858  4.495
8.824549999999999  6.694
1.0908214285714286  3.331
2.369  6.509
-2.0285285714285717  6.866
6.190328571428571  12.602
-0.6360857142857144  5.052
-1.5137357142857144  2.955
0.1382  4.494
4.652628571428572  5.891
-1.0725571428571428  2.101
4.2739  7.559
3.693828571428571  4.205
8.443464285714287  6.354
-1.5774428571428571  4.976
-2.9093999999999998  4.048
-1.0524571428571428  2.202
5.854192857142857  6.453
3.7437000000000005  12.089
-1.0855428571428571  8.802
-0.8509642857142857  4.759
2.907707142857143  8.462
6.468114285714285  9.457
4.738928571428572  8.161
3.999185714285714  9.861
6.173157142857143  11.143
-1.6082142857142858  3.857
2.4944285714285717  5.167
4.444885714285714  11.037
-0.5754071428571429  1.55
6.737028571428572  5.09
1.8282999999999998  4.481
4.384564285714286  8.688
6.410807142857143  12.106
0.5208357142857143  3.706
1.6512214285714286  8.269
-2.2368214285714285  2.28
-1.6312357142857141  3.362
-1.6953857142857143  3.742
-0.34299285714285715  3.036
1.9949071428571428  9.568
5.686078571428571  4.962
4.073671428571428  5.299
4.808671428571429  4.854
-1.5540642857142857  6.036
2.953407142857143  6.626
8.942535714285714  6.26
1.0414357142857142  12.957
2.82755  3.639
-1.8537571428571429  3.217
9.045007142857143  7.847
3.4707714285714286  7.456
5.528835714285715  15.766
-0.9868499999999999  2.48
1.500392857142857  7.644
2.0724857142857145  5.784
5.192864285714285  12.624
1.5297785714285714  11.885
2.2626785714285713  5.61
2.4896785714285716  5.449
7.496214285714286  7.359
4.692757142857142  6.635
-0.039914285714285715  4.726
5.999792857142857  5.5
1.5856142857142856  4.776
15.489507142857143  14.615
12.714428571428572  7.14
3.4000785714285717  4.034
6.960335714285715  9.608
5.2675214285714285  12.91
7.738535714285714  7.532
-0.5635928571428572  5.861
0.7281  3.432
1.5942785714285714  13.035
2.3551357142857143  5.828
5.596757142857143  7.976
13.58937857142857  9.09
-0.5157428571428571  6.374
-0.90615  3.279
3.328807142857143  8.269
1.7815357142857142  3.462
2.849085714285714  5.992
-0.6180428571428571  1.957
6.6013785714285715  8.695
4.830807142857143  8.115
4.2134285714285715  6.009
-2.02005  1.91
4.341557142857143  14.765
-2.101378571428571  5.652
5.454864285714286  5.123
9.686257142857142  7.17
1.6823  5.317
12.034600000000001  5.742
8.294342857142858  7.878
5.843735714285715  3.772
-0.09129285714285715  5.787
-2.9434285714285715  5.814
5.158721428571429  13.03
11.922642857142858  5.959
-0.45996428571428566  2.396
7.0075642857142855  3.596
4.036492857142857  6.584
3.3483785714285714  3.767
0.11327857142857142  12.223
-2.4317357142857143  2.976
2.9519285714285712  7.528
-2.5151499999999998  4.121
-2.5112785714285715  5.869
5.985600000000001  6.53
4.644521428571428  6.991
20.760871428571427  7.951
6.436371428571428  12.45
-1.4371285714285715  4.379
3.3190999999999997  10.313
-0.6468285714285714  6.209
1.4958785714285714  12.841
0.9509142857142856  3.855
6.603285714285715  4.056
0.6318571428571428  5.435
0.7281  4.469
1.0169071428571428  7.737
4.620742857142857  5.835
5.395842857142857  3.725
-1.0209785714285715  3.147
4.838321428571429  5.593
3.16185  6.892
0.13289285714285715  6.012
2.162128571428571  3.627
6.8604071428571425  4.425
7.131864285714286  6.292
5.320085714285715  4.121
2.4881785714285716  3.632
4.190042857142857  6.163
2.3655071428571426  5.512
5.694742857142857  6.515
0.8551714285714286  6.82
5.22925  4.173
0.5794642857142858  12.977
12.4612  10.728
3.983042857142857  6.286
-2.694835714285714  5.606
-1.3691928571428573  5.13
-1.29105  9.865
1.5689071428571428  4.362
7.396735714285714  12.758
-1.1515785714285716  8.491
3.7778571428571426  8.455
-0.8594142857142857  3.703
2.7126642857142858  3.921
0.7390714285714286  11.581
-0.43005714285714286  4.891
0.05001428571428571  3.837
3.5885571428571432  3.379
5.117571428571429  6.299
8.791450000000001  15.536
-0.3555642857142857  4.239
4.9615285714285715  8.549
12.852564285714285  11.688
4.034921428571429  3.298
-2.5797857142857143  5.993
5.008621428571429  12.307
10.120385714285714  6.794
-2.1348285714285713  13.403
3.5981428571428573  8.442
-2.74185  5.795
-2.259892857142857  11.862
-0.8699142857142856  5.579
3.78305  10.577
14.690271428571428  12.807
2.942978571428571  12.245
7.048342857142857  8.111
18.970957142857145  6.6
1.916407142857143  2.326
0.7524928571428572  5.484
15.853292857142856  14.817
-0.9352785714285714  4.015
5.19765  5.865
16.982907142857144  7.007
-1.1723785714285715  3.407
-0.32604285714285713  7.821
-2.689542857142857  2.207
4.456714285714286  5.843
6.093735714285715  6.473
5.252221428571429  7.188
-0.2052642857142857  7.774
1.3016071428571427  3.075
3.1536857142857144  6.575
3.8002571428571423  7.985
7.9260214285714286  7.228
-2.188228571428571  5.97
-1.6243285714285716  2.956
3.53085  3.284
-1.0743142857142858  3.316
8.809185714285714  4.415
1.1972785714285714  5.548
-2.87945  5.779
4.077585714285714  5.237
-1.6223357142857144  3.062
8.983935714285714  9.924
6.4938142857142855  12.952
-1.3305857142857143  4.85
3.5842642857142857  15.419
7.784278571428572  4.056
-0.38818571428571425  2.926
4.142892857142857  7.363
0.3483  2.13
2.4787285714285714  6.462
-2.2703214285714286  1.708
9.791492857142856  4.248
-1.7388571428571429  3.953
5.096407142857142  7.222
4.388171428571429  5.394
3.1060642857142855  10.881
7.599985714285714  7.458
7.214028571428572  11.789
-1.2336500000000001  7.823
10.858985714285714  9.852
4.654792857142858  10.078
-2.165807142857143  3.699
-2.8946214285714285  5.812
2.0362785714285714  15.136
-1.1603785714285715  4.429
-2.2186142857142856  10.301
2.60305  6.041
8.016135714285715  11.125
3.5744785714285716  4.066
-3.00275  3.219
11.98932142857143  5.561
-1.1241214285714287  2.985
4.070971428571429  8.348
2.6166785714285714  4.281
0.21094285714285715  9.125
-1.6996642857142856  3.967
10.035007142857143  6.255
7.165507142857143  13.17
2.5721428571428575  8.763
-0.18412142857142857  3.826
3.3756500000000003  3.834
2.6074571428571427  12.288
5.909042857142857  8.616
3.5151  5.552
10.18695  6.171
-2.915142857142857  4.593
-3.07925  4.348
3.538407142857143  10.366
5.616035714285714  6.105
1.1333285714285715  6.723
4.190364285714286  8.746
-2.5361857142857143  5.715
4.892307142857143  9.98
7.489564285714286  6.59
3.22715  3.845
-2.110335714285714  2.476
1.9658928571428573  10.993
3.979971428571429  11.497
-2.6984357142857145  1.957
0.4778071428571429  11.679
-1.4960785714285714  2.872
1.3133071428571428  3.976
4.430671428571428  7.467
-2.7793142857142854  4.942
2.2739857142857143  8.357
7.441014285714285  12.826
-0.7241642857142857  6.395
7.281864285714286  6.81
-0.9560000000000001  4.675
-2.9480642857142856  3.784
6.5569  7.268
3.152692857142857  6.247
7.874807142857143  11.422
10.961942857142857  5.736
4.069278571428571  5.615
-1.5247285714285714  5.616
1.4186214285714285  5.009
3.6377571428571427  13.816
1.2680571428571428  3.841
9.574485714285714  15.474
6.86985  5.28
-0.5499499999999999  5.88
11.093835714285714  5.897
9.962128571428572  12.215
-2.8565285714285715  5.355
2.55975  4.893
0.002942857142857143  2.321
3.7482214285714286  6.669
0.5933714285714285  5.407
2.0133214285714285  5.599
2.3415214285714283  10.876
0.7447785714285715  7.708
2.4528071428571425  3.232
2.1504714285714286  3.663
-0.9819642857142856  3.971
-1.5978999999999999  9.875
-2.8618928571428572  4.148
2.6818714285714287  3.974
-2.1328285714285715  6.348
9.216685714285715  8.922
7.158842857142858  5.135
-0.7357285714285714  4.846
8.023664285714286  4.582
1.2281214285714286  5.406
6.333735714285714  4.458
-1.1174857142857144  1.779
1.5444  10.974
-2.1213285714285712  3.184
-2.7527214285714283  3.503
3.887507142857143  5.144
10.085242857142857  13.06
3.7936928571428568  4.078
6.952414285714285  7.129
4.382078571428571  13.789
5.916042857142857  5.749
-1.6695357142857143  2.703
-1.1194785714285715  2.053
-1.4917285714285715  6.572
6.27015  13.292
6.172492857142857  4.465
-1.9564714285714286  3.698
2.3440857142857143  15.647
7.3593214285714295  8.8
1.1772857142857143  3.595
3.0157642857142855  12.607
9.328614285714286  10.002
2.8197785714285715  12.122
-2.3552  1.552
3.649592857142857  7.512
-0.8929571428571428  5.139
2.4919142857142855  4.799
-3.0040714285714287  2.347
0.6052714285714286  7.113
1.6727357142857142  8.882
-0.9524285714285714  4.979
3.557157142857143  6.29
-1.7217214285714286  4.361
-2.179321428571429  4.838
-0.6460857142857143  7.036
-2.6330285714285715  3.557
16.572314285714285  9.222
1.696492857142857  5.163
1.2515214285714285  7.316
0.13030714285714284  3.782
2.2891857142857144  10.359
2.766885714285714  4.733
0.9966  3.237
4.195714285714286  5.035
-0.1462  3.754
4.877471428571429  7.4
3.5677  7.075
0.11345  7.106
11.398228571428572  9.872
9.661942857142858  7.637
-1.5864857142857143  5.91
-2.0493928571428572  3.055
-1.17425  3.167
4.505542857142856  10.957
-1.0020642857142856  2.906
1.3658428571428571  5.842
5.043428571428572  4.667
-0.37  5.669
0.9447357142857143  3.824
6.737235714285714  8.589
-2.2945357142857143  5.992
6.252864285714286  5.622
4.16795  5.151
2.264657142857143  11.228
4.191121428571428  14.415
5.257742857142857  7.043
14.267957142857142  10.929
-2.9764785714285713  7.92
4.06465  8.397
-1.9619642857142858  12.343
3.27395  5.225
7.1730857142857145  8.009
8.802928571428572  9.809
-2.7663714285714285  5.319
5.994407142857143  10.727
12.388064285714286  15.481
11.480564285714285  6.344
0.7296071428571428  4.793
3.030907142857143  10.523
7.1498928571428575  4.331
-1.183742857142857  3.423
-1.655342857142857  5.851
3.344264285714286  7.167
3.8122285714285713  4.315
5.861307142857143  8.137
9.445714285714287  5.256
1.5322785714285714  6.383
10.482014285714286  5.975
10.960135714285714  7.489
-2.4504428571428574  5.709
-1.9419428571428572  5.386
2.1906499999999998  2.976
-0.8547857142857143  9.052
2.438207142857143  4.65
10.365392857142856  14.081
5.949307142857143  3.613
5.024921428571429  4.464
-2.5935642857142858  5.411
11.219992857142858  14.562
4.767492857142857  7.018
-1.82525  2.58
2.0431571428571424  3.488
4.592464285714286  12.552
-0.59015  3.253
14.478678571428572  6.345
3.1618285714285714  8.399
3.7705285714285717  6.398
-3.038607142857143  5.445
1.102342857142857  5.639
2.771092857142857  3.993
3.544457142857143  11.698
4.10435  12.082
-2.7127000000000003  0.957
2.895435714285714  4.232
5.473792857142858  15.342
7.5350785714285715  8.935
-1.63605  4.175
-1.2362214285714286  8.327
4.725821428571429  12.44
3.752221428571429  8.442
1.6254499999999998  10.58
2.6503285714285716  10.737
2.57305  3.775
13.382771428571429  14.061
1.9473285714285713  5.164
-1.2472  3.246
-0.41864285714285715  2.027
8.409964285714286  12.226
2.812578571428572  3.426
1.2552214285714285  4.58
-1.6423642857142857  5.605
8.00155  15.531
12.610042857142856  12.109
5.1685928571428565  6.928
1.764807142857143  5.796
6.866171428571429  13.286
5.276321428571428  4.455
5.454471428571428  6.281
7.075950000000001  3.516
12.066757142857142  7.033
3.7124928571428573  4.725
-2.2632857142857143  2.144
-2.7670142857142856  7.104
-1.887935714285714  2.848
1.4606571428571429  5.887
-2.9614785714285716  3.237
2.204707142857143  3.779
-0.20386428571428572  7.525
-0.7639071428571429  7.926
11.225757142857143  6.55
-0.44779285714285716  2.82
0.48382857142857144  10.06
6.783657142857143  5.652
-1.0126499999999998  2.13
2.6736785714285713  16.001
-2.5798071428571427  2.857
5.567778571428572  6.403
4.938092857142857  5.279
-0.8192642857142858  5.941
1.921957142857143  11.199
-1.3721571428571429  6.379
0.2811  4.499
2.6686285714285716  15.955
1.3164  7.053
1.0115642857142857  4.651
-0.040785714285714286  6.385
-1.0944  4.221
-2.1951  3.78
4.143114285714286  4.302
2.912092857142857  3.217
6.996721428571429  12.774
3.7196285714285717  9.674
4.2157857142857145  8.175
-2.08055  1.101
6.422921428571428  7.347
9.125314285714287  9.063
4.930199999999999  5.251
-2.2867214285714286  1.851
-1.1850999999999998  4.206
9.442057142857143  5.526
7.068271428571428  5.277
8.06627142857143  7.055
-1.5848214285714286  5.555
3.8674785714285713  8.191
2.165807142857143  5.702
10.0183  9.148
-2.852557142857143  4.254
2.976957142857143  5.58
1.1691785714285714  5.053
3.2646214285714286  6.984
8.745121428571428  7.361
-1.6214857142857144  2.149
8.109514285714287  7.056
2.185907142857143  6.982
11.946292857142858  7.366
-0.29209285714285715  4.055
9.938471428571429  14.082
-0.2899  5.256
10.159699999999999  9.155
5.923478571428571  8.494
3.359307142857143  7.504
-2.4322785714285713  6.864
-2.0360785714285714  4.569
5.964135714285715  11.597
3.364492857142857  10.297
4.797457142857143  4.307
-1.0028071428571428  7.249
-0.37422857142857147  8.566
13.161585714285716  13.264
-1.8995071428571428  2.945
7.612  10.422
-2.791542857142857  5.873
6.596378571428572  6.996
10.19365  8.963
3.0834285714285716  4.016
-1.302007142857143  3.372
8.895578571428572  9.183
5.863492857142857  10.558
7.765264285714285  12.552
-0.2924  6.452
3.181392857142857  6.265
-0.21847857142857144  7.23
3.2998499999999997  9.434
6.464135714285715  5.451
-1.403635714285714  5.061
10.526692857142857  13.727
1.1982714285714287  4.788
1.878707142857143  5.026
-1.1186428571428573  2.521
9.918385714285714  4.859
-0.34417857142857144  10.878
0.060428571428571436  2.992
7.15365  4.549
5.883714285714286  3.983
-0.5321571428571428  12.286
-3.1592571428571428  2.237
0.49835714285714283  3.536
-2.533935714285714  3.71
5.787178571428572  7.364
2.3929785714285714  6.477
-0.6616714285714286  3.923
2.496371428571429  4.208
3.5996857142857146  6.097
-2.093642857142857  4.799
-2.622035714285714  3.688
4.421785714285714  10.774
1.2289357142857142  5.647
3.9604714285714286  5.376
5.26985  6.032
-2.009878571428571  4.604
1.0532642857142858  15.289
6.413742857142857  13.355
1.0772857142857142  3.814
8.893121428571428  8.118
2.5189214285714288  2.715
8.728435714285714  6.975
7.023885714285715  7.391
-1.5642642857142859  4.096
5.879642857142857  13.285
2.7408714285714284  8.517
2.8564357142857144  8.342
3.890228571428571  4.776
2.5746  6.087
9.222064285714286  11.431
1.1204214285714287  7.346
-0.2358  5.743
2.966157142857143  14.972
6.61785  4.45
0.39965  7.763
-1.2217857142857145  5.003
-2.0405357142857143  5.705
-2.2693142857142856  3.922
-2.521142857142857  2.614
7.068935714285714  10.653
-1.7719  6.386
2.6710857142857143  5.477
0.16412857142857143  2.539
0.1273  2.699
9.580857142857143  9.631
-1.8262  7.053
-1.5487071428571428  3.1
2.8342857142857145  3.924
-2.460914285714286  5.319
-0.7910857142857143  5.186
4.916507142857143  7.413
1.7888642857142858  8.378
-2.0089142857142854  5.745
2.169992857142857  7.267
-1.5556714285714286  2.15
-0.5501142857142858  4.091
9.411735714285715  9.038
-0.8711714285714286  3.903
0.09086428571428572  5.549
-2.0691785714285715  2.017
-2.919135714285714  6.781
4.197385714285715  7.283
-0.9312642857142858  3.382
-2.047457142857143  4.215
11.834757142857143  16.081
-1.3415285714285714  6.15
3.740571428571428  4.645
-0.4788571428571429  2.566
4.540592857142857  7.815
-1.9838428571428572  5.758
5.012814285714286  7.428
2.059085714285714  1.972
-2.94535  3.359
5.446928571428572  5.054
2.8821714285714286  9.738
0.4622642857142857  7.447
-0.8604642857142858  2.316
0.5830357142857143  8.695
-1.0319285714285715  4.246
14.336564285714285  10.201
11.615385714285715  13.16
3.9737285714285715  4.211
3.199742857142857  4.597
5.228785714285714  5.842
-2.001842857142857  4.697
-2.974142857142857  4.076
-2.373121428571429  5.492
6.548664285714286  15.449
15.193792857142856  14.202
-0.7577142857142857  8.041
-1.9351142857142858  3.239
1.033607142857143  5.574
13.420885714285713  6.413
12.427121428571429  6.68
8.686064285714286  8.015
9.18362142857143  6.503
-2.931964285714286  2.924
7.566992857142856  9.976
11.59165  4.524
8.628478571428571  4.809
4.7942  8.067
4.392014285714286  5.51
-1.9553857142857145  2.428
3.809892857142857  12.365
10.985328571428571  4.175
-0.8406  2.984
-1.9632785714285712  9.105
0.7592  4.917
5.224278571428571  11.52
-1.1672285714285715  3.496
2.4665071428571426  6.623
-1.2753357142857142  3.724
12.06745  7.307
-2.0068785714285715  2.649
9.854985714285714  11.287
-1.439257142857143  4.049
-1.9448142857142858  3.316
7.411035714285715  5.459
-2.0663714285714283  2.975
2.1568428571428573  5.833
9.84555  11.301
12.332442857142857  6.642
-2.285964285714286  2.763
2.4980785714285716  12.271
1.1442785714285715  6.646
5.286842857142857  14.249
5.556814285714285  8.343
7.970064285714286  6.344
9.893957142857143  12.865
4.045978571428572  11.297
6.160964285714286  7.826
9.88365  10.395
4.771978571428572  10.282
-0.10338571428571429  2.799
-2.5527714285714285  4.728
3.343635714285714  4.386
-1.0407714285714285  2.973
-2.752964285714286  1.711
5.414935714285714  5.368
-3.1422000000000003  2.718
3.073542857142857  12.429
-1.5391142857142857  6.452
-0.12816428571428573  4.564
15.149614285714286  10.936
-2.4816499999999997  5.787
5.865314285714286  8.445
-0.5835428571428571  7.296
-1.4726285714285714  4.994
5.175742857142858  5.087
2.4673357142857144  3.84
3.9904642857142854  3.762
-0.2503714285714286  2.478
2.7502  4.498
1.1319142857142857  7.741
-0.9406428571428571  4.715
5.7766714285714285  4.969
5.7938214285714285  6.088
2.4636571428571425  3.853
0.7845428571428571  3.685
-1.3972142857142857  3.055
5.469328571428572  7.186
-1.0985571428571428  3.207
-1.5853357142857143  4.091
5.382064285714286  10.155
3.4964285714285714  7.636
-2.2515428571428573  4.347
5.507707142857143  6.866
4.732742857142857  11.552
8.654307142857144  7.947
3.6676642857142854  5.434
15.947178571428571  9.691
1.4276142857142857  9.216
-2.8839142857142854  4.692
4.226235714285714  4.018
3.335021428571429  5.423
-2.7411000000000003  5.982
-0.6178928571428571  5.968
-3.0331928571428572  2.165
3.821028571428571  5.061
5.3085571428571425  5.842
-0.9641357142857144  2.85
-2.548092857142857  3.513
-3.0567785714285716  4.776
-2.0262857142857142  4.915
3.404992857142857  6.712
0.08055714285714285  3.205
9.84685  12.738
8.699842857142858  4.615
1.1377357142857143  3.694
9.58237857142857  9.563
-1.764557142857143  3.102
-0.30479999999999996  2.108
-3.13115  2.148
8.852807142857143  7.192
1.3625285714285713  5.371
-2.472042857142857  4.615
5.880921428571428  2.987
0.38695  2.788
1.2698571428571428  5.662
-2.680992857142857  9.387
4.8311785714285715  13.116
8.768014285714285  7.828
9.124492857142858  4.463
-0.11898571428571429  11.715
6.816521428571429  10.738
0.4197142857142857  2.241
5.851992857142857  5.891
0.051  6.585
-2.505478571428571  6.383
5.7709785714285715  5.181
5.319071428571428  5.192
1.5152285714285714  4.079
0.1798857142857143  4.639
-1.9175785714285716  3.765
5.449171428571429  4.782
1.1470428571428573  4.672
7.982921428571428  7.74
-2.7631  4.549
-3.1851  2.908
0.7362500000000001  2.798
8.05492142857143  8.305
1.591135714285714  7.151
1.9700785714285713  7.474
5.261185714285714  6.958
-1.8499285714285716  3.876
-2.52045  2.132
8.880564285714286  14.55
-1.5938714285714286  3.764
1.58795  7.665
1.4505142857142856  4.154
-1.3629  6.111
0.11562857142857141  6.594
-1.9572214285714287  4.784
-1.4805428571428572  7.129
-0.7294642857142857  3.13
1.729507142857143  4.004
2.5105000000000004  7.335
-2.55465  5.624
5.802078571428572  9.165
5.259171428571428  6.804
6.899792857142857  6.294
1.9176642857142858  5.802
-0.20792857142857143  4.893
-0.79555  1.829
2.1377857142857146  4.151
-0.8244071428571429  7.268
-1.2092285714285715  4.536
5.344164285714285  11.798
2.3310714285714287  3.423
2.8426214285714284  9.049
1.6096142857142857  11.651
5.481485714285714  4.289
1.4659214285714286  6.099
1.201892857142857  6.708
7.548028571428571  7.92
-1.0577357142857142  3.472
2.2968642857142854  5.599
2.666207142857143  3.792
-0.46440714285714285  3.401
0.26016428571428574  4.733
5.177835714285715  7.732
2.998707142857143  3.377
2.0942714285714286  2.951
2.678592857142857  7.998
2.7121357142857145  5.155
0.1257  4.169
7.473278571428572  6.354
3.0911  14.775
12.5241  6.88
4.226014285714286  6.695
6.1772857142857145  8.7
7.0421499999999995  5.44
3.8847428571428573  11.011
-1.2609357142857143  6.225
1.5902142857142856  12.282
9.079442857142858  5.598
-1.5582928571428571  4.713
6.325271428571429  5.314
-2.8699071428571425  5.965
1.1802142857142857  6.279
3.088085714285714  7.262
8.55  10.509
9.600692857142857  7.914
5.594035714285714  4.607
1.6784785714285715  5.909
-2.100714285714286  3.497
0.7185071428571428  4.16
-0.3490571428571429  5.468
0.804  4.825
9.581728571428572  8.35
3.104935714285714  4.017
0.7519142857142858  8.597
-2.6103  0.748
3.7142999999999997  7.377
2.0243357142857143  9.278
14.9118  13.087
6.082414285714286  4.989
-2.4844  2.32
-2.6788142857142856  6.895
0.8913285714285715  6.205
1.7244428571428572  5.041
-1.5459928571428572  4.969
-2.9872357142857147  3.754
2.305007142857143  5.359
3.9918642857142856  5.315
13.373185714285714  11.098
-1.4978571428571428  4.276
10.305935714285713  6.223
0.7406285714285714  7.45
6.917964285714286  9.036
2.5081571428571428  11.733
3.0709  10.182
2.7092714285714288  4.979
6.90055  12.647
-2.6408785714285714  2.572
-1.8635928571428573  6.01
-1.7293  1.419
0.5968214285714286  4.931
17.168464285714286  10.143
0.13934285714285713  4.862
7.454978571428571  7.234
-2.6802285714285716  6.267
4.0248928571428575  7.675
9.209507142857142  12.413
0.5514785714285714  6.403
12.09822857142857  14.851
-2.493228571428572  3.978
3.3657642857142855  5.82
-0.40709285714285715  4.532
6.9891499999999995  10.263
-1.82595  4.205
2.645892857142857  6.809
3.8377785714285713  4.885
-0.3681142857142857  4.504
4.9043785714285715  6.605
-1.8914714285714285  3.299
5.865742857142857  5.9
-2.6442285714285716  5.625
8.838257142857143  7.427
1.1717857142857144  5.335
-0.2235  4.095
-2.2101928571428573  4.849
2.473342857142857  6.028
8.78562142857143  10.453
5.7217142857142855  3.879
1.0172214285714285  6.31
10.735814285714286  6.494
2.5388928571428573  5.454
-2.0593642857142855  5.563
5.339092857142857  5.299
3.0931785714285716  10.888
-1.1666642857142857  7.229
4.375128571428571  11.209
6.625192857142857  5.839
0.07495  4.036
-1.6183071428571427  5.072
2.7625  6.022
0.21192142857142857  3.576
10.092814285714285  8.881
-1.8560928571428572  1.682
-2.2423142857142855  12.468
7.02725  5.519
6.933335714285715  7.142
10.250514285714285  8.014
3.426535714285714  5.093
4.7554  7.479
13.98782142857143  10.94
8.877385714285715  7.742
12.733135714285714  8.086
-1.6378071428571428  7.756
6.812257142857143  8.597
-1.5587642857142858  7.425
0.6061571428571428  11.216
4.754621428571429  11.478
-0.5334642857142857  14.274
5.365928571428571  4.52
7.571814285714287  13.699
-3.050278571428571  4.501
-0.45544285714285715  11.561
-1.4474714285714285  3.303
4.430821428571429  11.989
-2.534142857142857  2.514
4.774307142857143  11.714
8.545528571428571  4.086
-2.2107571428571426  5.21
-2.70235  6.052
1.2036642857142859  1.96
6.29485  13.148
8.471392857142856  6.181
5.846278571428572  5.944
-0.9600571428571427  6.291
-1.4022571428571429  3.609
-2.2787928571428573  2.764
6.140814285714286  7.252
9.049021428571429  6.079
6.05865  5.819
2.113  6.129
0.050742857142857145  2.706
-0.25929285714285716  5.552
9.583057142857143  3.733
6.902314285714286  11.363
3.810142857142857  4.119
-1.2654357142857142  13.465
3.2190357142857144  10.976
11.49547142857143  6.122
-1.5548857142857142  5.806
-2.0591500000000003  4.588
-2.608042857142857  3.043
-1.9137785714285713  5.482
1.6117785714285715  8.939
5.904107142857143  6.111
4.5355928571428565  10.381
0.13881428571428572  12.886
7.388064285714285  7.565
2.5139857142857145  2.775
10.329992857142857  8.515
-0.7017285714285715  4.094
1.9018785714285713  6.143
-1.5462642857142856  6.804
4.0596000000000005  7.203
-2.4908642857142858  7.89
-0.9852928571428572  8.727
-2.8147571428571427  5.809
-2.617714285714286  9.604
5.596107142857143  10.06
-2.1887  3.31
8.994678571428572  11.892
7.586257142857143  8.156
1.3873785714285713  3.066
10.304535714285715  8.017
8.97625  5.114
-2.4905857142857144  6.011
5.7789  12.673
13.7774  11.15
1.2252785714285714  10.579
-3.0381571428571426  5.178
3.903828571428571  8.629
15.920485714285714  10.402
5.800007142857143  8.245
7.172207142857143  6.638
3.2875785714285715  4.347
5.78665  6.548
4.408357142857143  7.169
0.7241714285714286  5.443
-3.0484500000000003  5.776
1.6741214285714285  5.702
-2.8671714285714285  5.66
2.6998928571428573  9.752
0.9842142857142857  2.774
-1.7955214285714285  2.548
-2.617635714285714  5.955
2.5991  5.804
-2.91485  5.959
-2.24675  5.647
-0.25261428571428574  1.841
10.831142857142856  12.916
-2.490142857142857  5.641
12.85485  5.385
5.264321428571429  11.15
6.834257142857143  10.735
8.17457142857143  9.498
4.8351428571428565  10.214
-0.43260714285714286  1.465
4.437192857142857  6.614
7.250978571428571  7.193
-3.0020357142857144  1.765
8.377771428571428  4.055
8.617521428571429  5.073
3.6228357142857144  4.618
1.958907142857143  9.996
-1.9276357142857146  6.921
-1.0490000000000002  6.426
-1.3765928571428572  4.34
3.4144357142857142  3.977
14.213114285714285  13.699
-3.0483285714285717  1.421
3.4833142857142856  10.325
-0.6994357142857144  4.902
14.3658  5.848
-2.446564285714286  6.117
15.87427857142857  14.808
16.937371428571428  12.839
-1.6068500000000001  14.15
0.16849285714285714  5.02
-2.358485714285714  7.649
-0.12526428571428572  6.127
3.6937  3.756
3.4967928571428573  5.854
4.920735714285715  5.939
-0.9460642857142858  3.264
-0.8593071428571428  4.019
3.4017785714285718  9.323
3.980242857142857  8.863
3.1826214285714287  3.995
6.904771428571428  9.625
1.0076785714285714  6.311
-0.8793857142857143  7.945
4.296507142857142  11.398
-2.600271428571429  2.896
1.1337285714285714  5.515
1.6380428571428571  7.353
-2.9826642857142858  2.15
7.813307142857143  9.288
4.6731928571428565  5.885
3.7526642857142862  12.929
10.952685714285714  10.785
4.828521428571429  12.857
5.4528928571428565  7.714
10.6112  7.016
7.008664285714286  5.887
-0.8036214285714286  9.46
4.752357142857143  5.228
1.5701214285714287  4.809
-2.1255357142857143  6.931
11.283307142857144  7.233
12.684849999999999  9.072
5.5737  13.294
5.1652000000000005  5.298
8.488971428571428  5.572
-0.5759714285714286  4.065
3.5086357142857145  7.002
-2.5593357142857145  5.903
-0.27011428571428575  4.252
8.91235  8.002
9.363228571428571  7.146
11.528171428571428  4.524
8.033942857142856  10.719
5.020278571428572  14.947
1.9771357142857142  3.675
5.6322785714285715  8.025
9.009921428571428  10.592
8.877335714285714  14.224
-1.011607142857143  5.961
-1.4415642857142856  5.577
7.335771428571429  8.397
-0.33962857142857145  5.341
-2.1233214285714284  4.694
-0.8591285714285715  6.759
2.425307142857143  5.744
-1.6053142857142857  7.802
9.320185714285714  7.699
4.897571428571428  12.154
5.474185714285714  9.702
3.031342857142857  13.289
8.73422857142857  8.999
3.2815857142857143  7.197
9.981314285714285  5.36
3.1887142857142856  5.439
3.8726214285714287  10.564
4.956271428571429  10.11
4.452271428571429  4.874
11.473721428571428  5.808
8.064164285714286  11.828
5.728028571428571  5.44
10.285085714285714  14.464
-1.6024071428571427  2.291
1.3314428571428572  3.46
4.092064285714286  5.685
-2.075092857142857  5.675
5.305721428571429  11.374
0.022785714285714284  8.123
1.255642857142857  16.062
-1.9109571428571428  1.857
4.386857142857143  6.858
4.893028571428571  5.294
-1.4364571428571429  8.938
9.813185714285714  6.903
3.6554571428571427  5.694
12.775857142857141  7.377
11.679  12.339
-1.4663642857142858  2.886
3.7105571428571427  15.318
-2.4917642857142854  2.214
5.6375714285714285  6.22
3.4629499999999998  12.688
-2.142985714285714  16.795
-1.2298214285714286  5.768
3.966957142857143  7.87
-0.39942857142857147  5.641
-2.1187642857142857  2.795
-0.4305142857142857  6.627
5.267  4.09
-2.217521428571428  2.109
-0.02832857142857143  10.114
-0.6786214285714286  2.718
6.122135714285714  9.452
-1.8299999999999998  6.076
6.290985714285715  5.688
11.093421428571428  8.865
14.191778571428571  9.447
-1.6356000000000002  5.854
12.941657142857144  7.171
0.5284714285714286  9.103
8.71955  10.588
1.7136285714285713  3.889
0.58355  12.288
5.510742857142858  6.293
3.5238642857142857  5.069
-1.5328357142857143  6.811
0.20950714285714286  5.398
10.253614285714287  9.892
-1.8576714285714286  4.639
3.828585714285714  4.479
-2.859807142857143  4.793
1.4995642857142857  10.034
17.04742142857143  9.793
0.32856428571428575  6.778
7.946950000000001  9.904
0.31990714285714283  5.375
2.900592857142857  7.106
2.528914285714286  5.435
4.996914285714285  15.124
12.840714285714286  13.416
12.299614285714284  7.799
4.885842857142857  8.587
-0.9034071428571429  3.371
12.29665  8.794
4.204292857142857  14.568
5.207985714285715  2.828
-1.5684642857142859  3.587
6.273692857142858  7.147
2.565271428571428  6.009
7.2892785714285715  3.842
-2.552685714285714  16.082
2.4116714285714287  6.855
-1.6811  3.052
9.754114285714286  10.206
-1.1372642857142858  8.784
3.394671428571429  9.058
-0.6723642857142857  5.897
-2.656028571428571  5.267
3.630492857142857  6.165
10.11512857142857  12.279
2.016178571428571  4.832
1.9116999999999997  6.234
4.891292857142857  15.097
5.2938  5.943
3.2350928571428574  4.958
-0.4770928571428572  5.024
-2.2015499999999997  5.259
-1.8722714285714286  4.751
8.599778571428573  10.044
2.7929285714285714  11.181
1.875357142857143  3.806
4.495207142857143  3.724
4.357021428571429  8.256
2.2926571428571427  6.486
9.304185714285714  7.3
7.2572785714285715  6.96
4.313771428571428  4.091
9.934728571428572  9.065
-2.3722071428571425  4.094
-1.4957857142857143  5.374
10.494264285714285  11.928
-1.1492142857142855  4.851
2.1408285714285715  4.97
10.335192857142857  7.567
3.258407142857143  12.676
-2.413607142857143  6.476
1.7325214285714285  14.32
-2.855585714285714  8.007
3.338035714285714  3.591
4.479492857142858  5.868
-1.0318571428571428  5.834
-0.4306928571428571  7.032
10.680707142857143  7.507
-1.8943  3.222
14.52762857142857  14.829
5.693942857142858  6.569
7.933757142857144  11.453
5.212535714285714  5.849
9.506092857142857  9.635
-2.374364285714286  3.274
-1.7343142857142857  6.049
1.6647214285714287  3.091
1.0538642857142857  4.493
6.997457142857143  8.578
4.014171428571429  7.865
4.304257142857143  5.455
6.051371428571429  6.656
-0.7455428571428572  2.462
-2.657285714285714  4.684
2.3553642857142854  5.131
13.014657142857143  10.856
7.0177  9.022
15.329871428571428  15.875
7.989285714285714  6.627
-2.9789499999999998  2.097
-2.547164285714286  3.533
0.13205714285714285  5.053
5.393642857142857  7.787
2.8369642857142856  5.463
11.298192857142858  9.046
-0.09866428571428572  11.157
-0.05080714285714286  2.019
1.755107142857143  6.313
-0.0424  2.995
10.453864285714285  5.119
7.888285714285714  11.25
2.599285714285714  5.05
7.571957142857143  14.357
6.98745  7.353
1.8542357142857144  11.64
2.5653285714285716  10.868
-1.8011  2.78
1.8568571428571428  3.265
12.92725  8.338
-0.7543357142857143  3.59
3.6271999999999998  13.765
-2.37885  2.781
7.267042857142857  6.232
3.8347285714285713  6.337
-0.8257214285714286  3.615
-2.898557142857143  5.773
7.365114285714285  5.555
3.510521428571429  4.553
-0.024178571428571428  3.021
3.0518785714285714  12.934
-3.0223142857142857  4.841
5.153414285714286  4.483
1.0620357142857142  5.635
2.734892857142857  5.148
-2.577385714285714  3.441
-0.8870285714285714  3.781
1.6039571428571429  6.244
8.177385714285714  5.781
-0.04525  5.051
8.183578571428571  10.989
-0.5986714285714285  1.663
-2.0540857142857143  2.62
-0.22456428571428572  5.64
2.28765  5.544
6.092385714285714  3.514
4.925192857142857  4.504
-2.6829642857142857  4.844
1.0070571428571429  3.272
7.529707142857144  13.022
1.915707142857143  3.633
-1.2693285714285714  7.083
-2.4357571428571427  6.999
2.941992857142857  6.993
2.9347357142857144  9.675
-2.8696142857142855  5.494
-2.119942857142857  1.137
7.307242857142858  9.468
-2.0030357142857143  6.365
-2.6434571428571427  3.169
17.539257142857142  13.523
-0.14170000000000002  4.25
-0.8608428571428571  4.371
3.270057142857143  3.116
3.0846  5.368
8.25505  9.474
12.252828571428571  14.833
1.1456071428571428  10.046
-0.6285785714285714  1.873
-0.035257142857142855  9.148
-2.7679642857142857  3.938
3.3508642857142856  6.318
2.02925  4.139
0.5450071428571429  2.363
3.0598071428571427  5.101
-0.4026642857142857  7.954
3.8883500000000004  2.953
-2.1777785714285716  3.619
1.0615571428571429  6.73
4.570157142857143  6.509
0.20829999999999999  3.481
-2.2830714285714286  7.55
7.559778571428571  12.493
7.122307142857143  5.565
-0.7760785714285714  5.716
-1.031907142857143  4.699
7.669942857142857  8.993
-2.5042785714285714  5.355
2.740657142857143  11.828
5.593471428571429  4.906
-2.02495  12.257
3.6502214285714287  5.918
5.020607142857143  6.92
7.4873071428571425  4.169
-0.7885785714285714  7.126
-2.2410214285714285  4.98
0.31192857142857144  13.189
-2.4790714285714284  4.308
9.977014285714285  7.238
-0.20539285714285713  5.842
4.036407142857143  4.953
2.6475  3.368
3.1290285714285715  4.769
-0.5269714285714285  5.201
5.991  12.921
1.2469000000000001  2.701
4.837  4.111
-2.198571428571429  11.218
1.5575071428571428  5.607
-0.7918928571428571  5.913
10.708485714285715  5.143
-2.3876785714285713  3.51
10.649992857142857  6.021
-1.8258142857142858  7.609
6.588507142857143  6.692
-1.433  4.347
3.7477499999999995  10.231
-0.6566857142857143  5.231
3.9244357142857145  6.622
0.46092142857142854  5.534
-0.9789642857142857  3.971
2.8821499999999998  3.592
-1.9847714285714286  2.727
-2.255857142857143  6.143
1.7994928571428572  5.672
2.7167642857142855  12.18
3.8119928571428567  9.284
5.612807142857143  5.23
-2.3392714285714287  5.859
2.5905714285714287  7.725
-1.7265285714285714  4.44
6.8671  9.353
8.323728571428571  13.816
4.590107142857143  5.391
7.018607142857143  7.306
-0.914042857142857  4.304
2.1307857142857145  3.446
-3.0667642857142856  3.807
1.9939571428571428  5.198
2.883142857142857  3.305
2.4529071428571427  9.568
-2.54425  6.292
8.436135714285713  9.108
8.605607142857144  7.116
2.46055  4.817
-1.1511642857142859  6.202
24.455278571428572  9.165
13.416285714285713  6.141
7.6952928571428565  9.122
4.2911  12.957
0.953757142857143  5.607
7.852257142857143  3.775
1.9134285714285715  13.582
2.4481357142857143  5.148
11.838857142857144  5.985
-1.6037571428571429  5.717
-2.458357142857143  4.885
0.9162214285714285  6.369
5.461221428571429  14.83
1.1046357142857144  2.324
-1.5766142857142857  2.329
3.2866857142857144  7.81
6.320078571428572  4.074
6.92705  5.622
-1.5900357142857142  5.455
7.66035  4.521
1.934  8.937
-3.093257142857143  1.03
5.401771428571429  7.984
2.5222571428571428  2.753
-0.82065  3.092
1.1849928571428572  7.414
1.3376000000000001  6.71
-1.44425  6.248
-2.9102  2.952
5.1379214285714285  4.864
8.294242857142857  13.019
3.1707  3.055
-0.17815  3.748
-1.640342857142857  4.267
6.854607142857143  9.825
3.9802500000000003  3.38
11.964285714285714  5.795
5.155078571428572  5.196
6.061271428571429  14.956
11.700957142857144  6.111
-0.6823  5.471
5.6734285714285715  6.392
1.2683071428571429  3.192
3.3607142857142858  3.568
12.749500000000001  5.074
-0.7332642857142857  4.312
-2.862907142857143  4.589
-0.28402857142857146  3.236
2.011757142857143  11.506
0.8331999999999999  12.959
0.7783714285714285  4.837
5.372207142857143  12.06
-2.8216285714285716  3.598
12.555042857142857  6.761
-2.6725142857142856  3.48
2.0049142857142854  9.083
6.3387714285714285  5.986
-1.1824285714285714  16.243
-2.3425928571428574  5.627
4.386921428571428  7.581
12.190007142857144  9.944
-1.5836857142857144  1.444
5.637092857142857  7.757
-2.428092857142857  2.799
13.753857142857143  7.823
-0.8147357142857143  6.206
1.1968142857142858  3.674
-3.1864714285714286  2.446
10.57162857142857  6.334
1.7173571428571428  4.079
-0.9665928571428571  3.372
6.330357142857143  8.189
-2.7136  7.203
7.726807142857142  10.243
-0.7674857142857142  6.639
3.7343  7.131
2.1680214285714285  3.411
3.853542857142857  6.406
-2.2747142857142855  5.774
-1.5144071428571428  6.227
3.2373928571428574  14.767
2.3707714285714285  5.797
5.031657142857143  5.335
3.8889  6.34
2.894892857142857  4.511
4.195250000000001  7.673
-1.2333357142857142  5.205
0.7668285714285714  7.173
7.302435714285714  3.678
2.9701857142857144  10.618
1.2031357142857142  4.924
-1.8345642857142856  3.877
0.8836857142857143  3.73
0.5805714285714286  6.641
0.28267857142857145  4.45
15.081257142857144  13.351
6.397335714285714  5.324
2.6260642857142855  3.95
-2.1608571428571426  3.765
5.6771  15.224
3.1513  7.049
10.873792857142856  6.583
-2.165092857142857  3.302
4.118421428571428  3.731
5.202907142857143  10.812
0.13403571428571429  3.316
5.786371428571428  7.982
-0.3610857142857143  7.17
-0.7960714285714285  13.087
2.5253214285714285  2.851
-1.7713785714285715  2.729
10.484985714285713  15.391
-3.306142857142857  2.292
8.299014285714286  8.341
3.420757142857143  6.015
10.102285714285713  10.468
-1.1846142857142858  6.009
10.958392857142856  9.435
3.4375571428571425  4.808
6.574485714285714  9.255
1.756257142857143  4.568
-0.7419571428571429  10.753
2.5083785714285716  6.058
7.815207142857142  5.853
2.564657142857143  5.815
2.634992857142857  6.447
9.887414285714286  9.845
6.600364285714286  6.36
3.1094714285714287  14.452
7.532692857142857  12.582
2.1991357142857146  14.04
9.76195  6.956
-0.5995285714285714  3.847
-2.0093  6.053
3.157607142857143  4.923
4.475207142857143  11.838
-0.05046428571428572  5.759
0.5828857142857142  1.871
3.990271428571429  8.959
-2.9843214285714286  2.243
-1.7028285714285714  3.234
7.8752  9.595
0.48810000000000003  6.921
-1.1530928571428571  3.169
10.473685714285715  6.584
4.525071428571429  14.269
-2.578792857142857  6.398
-2.6473785714285714  7.825
-1.9934642857142855  4.233
-2.4847714285714284  7.893
5.760492857142857  12.555
-3.127557142857143  2.137
0.7999071428571428  11.442
-0.7527714285714286  6.383
5.185771428571429  12.0
9.418757142857142  4.615
14.028064285714287  11.958
1.7710571428571429  3.326
-2.746107142857143  4.85
2.658064285714286  6.681
-0.08878571428571429  4.09
2.7559500000000003  3.792
8.245557142857143  5.809
-2.519042857142857  0.964
5.8038  5.223
-0.8425285714285714  3.041
-1.9938142857142858  6.835
-2.57675  5.74
3.2059785714285716  9.917
14.420364285714287  12.304
4.799328571428571  4.406
1.1266928571428572  3.59
1.4773285714285713  12.036
2.6923714285714286  6.304
4.206264285714285  5.318
-1.8629785714285714  5.047
9.595907142857142  8.532
7.597428571428572  11.573
7.0615499999999995  13.476
9.144435714285715  6.72
5.4413857142857145  5.099
0.6203214285714286  6.937
-0.7414785714285714  8.873
-2.8752642857142856  4.097
-1.2732428571428571  3.021
0.2103142857142857  3.036
0.05246428571428571  5.91
2.1565499999999997  4.656
10.863192857142858  8.116
5.362464285714286  4.275
-2.6000714285714284  4.23
5.572435714285714  11.443
8.825585714285715  7.389
-1.5099642857142859  5.364
-2.134064285714286  5.755
-2.7703428571428574  2.351
10.3149  6.182
1.0012785714285715  4.491
2.389542857142857  2.224
1.5981  3.735
-2.207092857142857  1.425
14.494707142857143  9.062
14.27597142857143  7.604
9.743335714285715  6.6
0.6909714285714286  9.293
6.544364285714286  5.466
4.054407142857142  11.646
-0.2968571428571429  6.117
9.866264285714285  5.032
1.0722928571428572  3.227
4.457535714285714  11.495
-1.6287285714285713  6.382
-0.21946428571428572  2.546
12.883985714285714  9.998
-1.6435642857142856  4.051
2.2010714285714283  5.616
4.383221428571428  9.032
-0.5475142857142857  5.287
2.5507285714285715  5.814
13.932964285714286  5.948
3.819271428571428  3.833
-2.2277142857142858  5.555
-2.5451214285714285  4.66
3.1860285714285714  9.141
1.2833857142857144  8.498
13.493985714285714  13.137
-0.90895  5.969
12.214621428571428  7.812
9.528607142857144  11.306
-2.7397285714285715  2.826
7.854735714285714  7.55
6.978135714285714  11.014
4.144585714285714  11.316
-0.2699642857142857  4.324
3.568035714285714  11.063
-1.1143142857142856  2.976
1.4256285714285715  3.42
7.208435714285715  7.388
12.433207142857142  7.459
0.018835714285714285  2.695
2.6669714285714283  6.204
2.15085  6.362
2.5854714285714286  3.513
-0.8886857142857143  6.712
10.131807142857143  12.473
1.2575785714285714  6.985
13.864778571428571  14.424
7.000885714285714  11.953
1.1173428571428572  4.511
-1.0306214285714286  6.549
3.4516142857142857  4.031
10.734292857142856  14.719
-0.91565  3.139
8.201585714285715  5.188
8.049142857142858  5.491
-0.48269285714285715  10.01
6.798107142857143  5.043
-2.425764285714286  3.424
-2.5230785714285715  5.901
2.7651  11.162
3.7773571428571433  7.376
-1.2094714285714285  4.377
-1.776992857142857  6.021
4.221421428571428  12.448
-2.9903857142857144  4.903
6.311292857142857  5.174
-2.296542857142857  4.187
6.075114285714285  14.233
-2.408257142857143  5.967
0.8739928571428571  6.235
2.731478571428571  3.127
-2.981292857142857  2.192
6.230514285714286  7.938
7.634857142857143  6.302
1.8269642857142858  15.99
0.31632142857142853  8.342
2.8618428571428574  4.126
0.024607142857142855  6.419
1.0155714285714286  6.009
7.350421428571428  10.405
0.7435642857142858  4.356
1.8672785714285713  2.335
12.05737857142857  8.693
0.3110428571428571  5.04
7.552471428571429  9.827
4.089592857142857  6.502
-2.5990285714285712  2.525
-0.1667142857142857  7.026
8.67067857142857  4.09
2.6061785714285715  4.58
6.880478571428572  14.272
2.005057142857143  3.484
-0.5415785714285715  6.756
8.703221428571428  5.062
-1.1415071428571428  2.666
5.7034  5.761
4.577528571428572  6.743
0.09140714285714287  7.15
7.90222857142857  7.933
1.8600285714285714  14.994
8.822035714285715  8.725
2.683135714285714  4.366
5.0323  9.41
5.775078571428571  9.763
0.8859571428571429  3.828
6.332678571428572  16.175
3.1544285714285714  4.721
8.949835714285715  8.081
3.32635  8.107
-1.956635714285714  3.612
1.2214571428571428  3.989
6.722907142857143  9.715
1.3765928571428572  13.588
3.689357142857143  8.411
-0.9426214285714286  3.153
3.568692857142857  13.854
-3.0622214285714286  2.972
4.016521428571428  11.418
6.098064285714286  10.496
-2.4457285714285715  5.424
2.6752857142857143  10.122
8.694700000000001  5.824
0.5757  3.595
8.112400000000001  11.221
0.7352500000000001  5.949
-2.2314285714285713  6.696
-1.74945  3.021
13.8426  13.188
-2.642657142857143  4.914
5.550285714285714  4.595
-1.0297214285714287  2.077
3.0181142857142857  3.335
5.398428571428571  9.521
-2.9673285714285713  1.144
11.575421428571428  11.054
7.429192857142857  7.593
3.469864285714286  3.536
1.0359857142857143  6.7
8.083407142857142  7.955
3.2933285714285714  6.712
1.2680428571428572  5.45
-0.8625357142857143  3.841
3.81735  7.582
-2.2542642857142856  4.671
6.075114285714285  3.747
10.715414285714285  8.817
-0.7065571428571429  11.739
-0.6943142857142857  5.391
-1.5388214285714286  13.839
-2.4829714285714286  4.555
-2.1996214285714286  6.989
4.435942857142858  4.017
14.216128571428571  8.426
-2.3611714285714287  4.29
21.699642857142855  8.99
1.1778714285714285  7.173
-2.196642857142857  3.422
-0.8607857142857144  7.823
-1.5880285714285716  3.643
-1.0250428571428571  5.674
-2.6660500000000003  2.15
1.3865214285714285  3.972
-0.5492285714285714  5.084
-0.7302857142857142  5.44
10.60127142857143  10.533
-3.1242785714285715  1.976
-2.0146928571428573  5.77
-1.4463642857142858  5.415
7.740435714285715  7.814
6.448064285714286  6.409
1.4490428571428573  6.54
4.570578571428571  10.815
4.307078571428572  6.059
-0.3495285714285714  7.578
-0.3799571428571429  2.303
-1.456792857142857  2.9
8.070678571428571  11.382
5.3748  5.613
-2.6744785714285717  5.215
4.995785714285714  2.875
-1.0023785714285713  5.078
-2.3456785714285715  3.971
7.129714285714286  6.2
-0.17164285714285715  8.211
10.179685714285714  8.192
-2.4229714285714286  6.281
3.088  7.033
10.119628571428573  4.28
8.498907142857142  6.488
3.817185714285714  7.659
-0.1846857142857143  3.696
7.884650000000001  4.995
0.03107142857142857  1.994
2.4487  11.137
4.732521428571428  3.362
-0.96935  3.016
-2.7713857142857146  4.856
8.194442857142857  7.742
11.980471428571429  6.093
8.736564285714286  7.583
1.6903  7.697
4.137878571428572  7.716
-0.7884142857142857  2.456
2.0880642857142857  3.889
-1.69315  3.499
-2.8284714285714285  6.438
4.769692857142857  7.834
-2.716207142857143  5.832
5.839735714285714  6.284
2.366707142857143  5.459
0.7410642857142857  4.261
7.881914285714286  11.979
11.351692857142858  9.029
-2.8930285714285713  4.113
8.78472142857143  9.06
6.393785714285714  10.564
-2.1721714285714286  6.169
2.432771428571429  11.333
-3.121371428571429  5.92
2.7251285714285713  11.936
2.4344214285714285  4.243
-1.9345214285714287  9.369
-1.1783642857142858  4.915
8.091228571428571  10.199
2.069792857142857  13.097
-2.01385  8.386
0.21583571428571427  6.6
-2.0672857142857146  5.444
5.345728571428571  3.351
-1.5753928571428573  4.026
2.0615071428571428  4.178
10.680564285714286  8.575
2.8321142857142854  4.208
-1.642407142857143  5.315
4.651514285714286  8.593
2.233557142857143  5.655
1.059885714285714  2.434
-0.6925785714285714  4.671
3.269914285714286  9.827
2.3997785714285715  8.564
4.90765  6.839
-1.0607857142857142  2.769
-2.1261571428571426  3.093
9.379635714285714  9.519
7.436171428571429  12.603
-1.2019142857142857  0.944
4.084521428571429  6.562
-0.2470357142857143  4.438
-2.087271428571429  5.982
-2.544164285714286  5.663
5.17985  4.662
5.117357142857142  6.412
3.5138714285714285  6.062
3.3639857142857146  3.5
3.4861785714285713  12.474
3.571707142857143  10.211
5.477678571428571  7.447
-2.9167214285714285  4.778
-2.299757142857143  3.67
-1.4087214285714287  3.903
3.933328571428572  7.072
-0.9687357142857143  4.955
1.4793  4.148
2.756992857142857  11.307
-2.2651499999999998  2.89
1.9312714285714285  3.416
4.104778571428572  6.765
12.730571428571428  6.02
0.9519857142857142  6.628
-0.9973142857142857  3.97
-3.0280428571428573  1.946
10.883557142857143  7.785
-1.375242857142857  2.638
2.4560714285714287  8.187
-1.2467142857142857  3.993
9.501621428571429  4.637
3.751692857142857  7.767
-0.06162857142857143  4.617
3.1574  6.755
1.2904785714285714  5.931
-0.9758214285714286  3.715
1.2024142857142857  5.154
8.055014285714286  7.89
9.055292857142858  6.709
1.7232357142857142  5.136
1.1772785714285714  5.092
11.896821428571428  5.906
-0.21647142857142856  4.104
7.168685714285714  7.2
3.3193714285714284  14.81
10.980285714285714  12.135
0.3892857142857143  3.157
-2.681314285714286  4.703
-2.354228571428571  1.275
2.8731142857142857  4.169
3.79495  4.204
-0.7023857142857143  6.362
3.607185714285714  5.798
8.280378571428571  6.483
8.713978571428573  8.207
-0.09814285714285714  5.404
3.0373785714285715  7.888
-1.5023642857142856  4.503
-2.403578571428571  4.747
2.8083285714285715  12.652
2.9862142857142855  3.41
1.8988  3.675
-2.2458785714285714  6.179
-1.2935  14.84
6.0241428571428575  7.288
3.790714285714286  5.711
-1.73935  5.98
-0.9410285714285714  5.376
2.794464285714286  4.265
10.980721428571428  11.897
2.2571000000000003  10.616
0.23692142857142856  3.097
3.2593  5.646
-1.0819357142857142  7.403
6.937942857142858  6.889
-1.8168357142857143  8.315
3.4401214285714286  3.72
-2.14125  15.298
15.30332857142857  11.929
-0.1331142857142857  4.238
-2.8489142857142857  4.727
5.92135  6.091
6.857335714285715  9.164
5.653378571428571  4.971
-2.152757142857143  3.371
-2.4731285714285716  5.29
12.66852142857143  6.913
2.2835428571428573  6.863
5.803057142857143  7.503
3.1069857142857145  3.432
3.8835  7.807
-2.134057142857143  5.652
-3.0935214285714285  1.525
-1.3790642857142856  4.401
-1.0080285714285715  2.563
-2.6136285714285714  4.849
-0.39203571428571427  9.05
4.806257142857143  6.77
6.896085714285714  7.406
0.7275714285714285  7.147
4.249657142857143  4.822
9.155014285714286  6.018
0.6676428571428571  3.715
5.318021428571429  8.185
-2.754178571428571  6.67
6.122764285714286  6.313
-1.9159142857142857  5.998
4.7625  9.334
-0.5358999999999999  5.534
-2.885357142857143  5.896
-0.6608571428571428  2.612
10.369557142857143  6.592
2.5615785714285715  3.428
3.9824214285714286  11.357
5.023057142857143  8.012
3.712785714285714  10.366
5.691235714285715  5.076
4.924628571428571  4.699
11.013164285714286  13.302
-0.1692  5.566
4.2510071428571425  5.76
-1.0977142857142859  8.208
23.141114285714284  6.536
6.136785714285714  9.656
-1.0579285714285716  6.043
-1.023607142857143  5.878
-2.410657142857143  2.694
9.042371428571428  5.744
1.8407499999999999  4.305
-2.229485714285714  11.556
4.315421428571429  9.768
-0.8311071428571429  5.55
5.597014285714286  8.998
-1.1086428571428573  10.492
6.813014285714286  6.645
2.875442857142857  3.853
7.019521428571428  12.764
1.9236714285714287  5.977
-2.0106428571428574  3.157
-0.16104285714285713  3.295
1.9783928571428573  9.35
3.1192714285714285  7.477
-1.559907142857143  1.064
0.8818  5.778
5.058507142857143  6.332
-1.83465  6.245
-1.3523  4.959
6.0488928571428575  13.098
2.3521285714285716  3.325
-2.438014285714286  5.915
1.4372714285714285  5.23
-2.4388214285714285  5.194
0.6730071428571429  5.401
2.929464285714286  10.025
-2.605942857142857  6.953
7.009021428571429  5.094
-1.8408499999999999  1.997
-0.19601428571428572  5.457
-2.5862857142857143  5.825
-2.7789571428571427  4.544
13.135207142857144  13.513
2.7775642857142855  4.177
-0.9882642857142857  7.118
5.5239  6.342
8.224914285714286  8.528
11.912457142857143  7.092
1.4389785714285714  4.322
4.6595642857142865  7.983
-0.3934571428571429  4.856
10.542757142857143  5.553
-2.414285714285714  6.861
5.02345  10.694
7.6080499999999995  5.577
-2.248135714285714  4.87
4.225621428571428  6.96
-1.7692642857142857  3.601
-1.1275428571428572  2.811
4.366  6.434
6.813614285714285  6.757
11.583314285714286  8.007
6.2296571428571434  6.572
1.4517642857142858  10.837
-2.0652285714285714  1.668
-1.4915928571428572  4.637
2.6803857142857144  3.297
2.7144642857142856  12.873
2.6803214285714287  6.298
-1.31105  9.376
8.938142857142857  5.956
3.8942  4.718
-1.5352714285714284  6.958
14.24617857142857  13.577
2.492142857142857  9.823
3.3845714285714283  3.845
3.66185  10.883
6.1185  12.054
-1.2421357142857143  3.068
1.6345857142857143  6.21
3.7626  8.361
4.3221928571428565  4.845
1.891592857142857  3.592
2.4254  4.173
0.3824142857142857  12.381
3.7695214285714282  2.675
1.5011571428571429  9.341
7.676085714285715  6.361
-0.4549357142857143  2.315
-2.310285714285714  2.449
4.341221428571428  15.563
12.598142857142857  6.839
8.54567142857143  13.367
-1.91515  6.688
2.8929357142857146  8.691
-0.2594714285714286  3.914
1.9276642857142856  5.803
5.023585714285715  4.237
-2.4374428571428575  5.272
-2.85965  1.771
1.5546214285714286  3.382
11.07815  11.531
6.790607142857143  12.061
-2.991507142857143  5.782
0.1833357142857143  9.998
11.46022142857143  5.596
4.285078571428571  13.183
5.430085714285714  9.595
6.199314285714285  4.696
-1.9515285714285715  5.296
-2.2728357142857143  6.002
3.698328571428571  10.566
11.504128571428572  9.852
2.940657142857143  5.561
4.8757785714285715  7.665
5.03455  4.512
3.9417428571428577  10.49
-2.724257142857143  1.36
11.803514285714286  8.782
-1.4275071428571429  2.88
3.3645714285714288  5.394
10.38555  6.493
8.186871428571429  9.043
0.35345  5.187
-0.6320142857142858  4.286
-3.0630571428571427  2.096
-1.1912214285714284  2.356
4.3232357142857145  5.714
1.18815  7.19
0.30642142857142857  5.677
4.4001214285714285  13.126
-0.2386642857142857  3.008
-0.5016  6.525
-0.4879714285714286  2.567
4.700671428571429  10.824
2.72155  5.074
5.504557142857143  12.851
1.5672714285714286  4.155
0.037635714285714286  5.36
6.165778571428571  5.468
-1.073907142857143  4.776
-2.76275  4.754
-0.8918071428571428  4.995
5.388071428571429  4.702
6.452757142857142  13.567
-1.7786285714285714  10.233
9.096428571428572  6.168
-0.3309214285714286  6.454
12.533657142857143  5.248
7.298764285714285  4.195
5.5452642857142855  4.617
8.849585714285714  6.371
-3.012207142857143  2.64
-0.07728571428571429  7.61
11.04567857142857  7.534
9.760242857142856  9.378
-0.9708357142857142  7.605
-2.8906642857142857  6.239
1.81025  3.17
-0.21272857142857143  3.644
2.1440785714285715  5.365
5.879564285714285  8.582
8.275914285714284  7.211
-0.50495  2.437
7.114750000000001  6.357
8.299949999999999  4.14
5.487378571428571  3.444
10.345078571428571  8.237
-2.8008142857142855  3.444
-1.0308714285714287  2.953
-0.2315785714285714  7.326
3.284321428571429  3.955
4.939585714285714  3.861
-1.9649285714285714  5.356
-0.6236428571428572  5.429
10.6584  7.249
-2.763442857142857  2.797
1.6387357142857144  4.515
3.9690785714285717  7.986
4.130007142857143  6.406
-0.22251428571428572  2.55
-2.991142857142857  3.905
2.062692857142857  5.382
6.164128571428571  12.442
-2.029607142857143  10.904
10.754021428571429  8.12
-1.3287357142857144  3.698
9.385978571428572  9.107
-1.2797142857142856  7.128
0.16921428571428573  5.372
11.136121428571428  14.146
4.8735  3.382
1.1501857142857144  14.016
9.897057142857143  9.256
3.0063285714285715  8.3
4.294092857142857  4.242
2.708121428571429  5.392
0.5359142857142858  8.06
-1.434885714285714  9.548
-2.7967714285714287  5.786
6.346  5.863
4.678592857142857  12.08
6.808721428571428  5.289
-1.8029857142857144  2.509
6.119178571428571  6.451
6.767264285714286  15.795
12.673885714285715  8.212
8.23295  13.365
5.56885  12.214
-2.331864285714286  4.785
3.2046928571428572  4.124
9.482371428571428  14.536
9.354907142857142  12.412
2.5344214285714286  3.664
-1.9485214285714285  2.817
5.999064285714286  10.101
-3.1355000000000004  1.74
-2.539692857142857  6.626
4.704785714285714  12.303
-2.785657142857143  5.593
13.476607142857143  6.828
-1.3118214285714285  5.442
-2.266442857142857  5.772
2.432128571428571  8.158
1.9448142857142858  2.507
0.9744928571428572  3.388
2.849014285714286  7.816
11.2087  5.333
-1.7901999999999998  5.442
5.476764285714285  7.176
10.916135714285714  9.048
-1.4506000000000001  8.284
12.549464285714285  11.538
-1.9304857142857141  5.627
9.935735714285714  13.167
-0.5506071428571429  5.217
2.6792642857142854  2.882
8.773142857142858  4.175
2.5940785714285712  14.362
7.17085  6.181
2.0953  6.606
3.9608999999999996  4.312
-2.6805214285714287  8.001
-0.5142428571428571  5.223
-1.2041571428571427  12.305
