# Supplementary material for: Single-chain dimers from de novo immunoglobulins as robust scaffolds for multiple binding loops
Source: Nat Commun. 2023 Sep 23;14:5939. doi: 10.1038/s41467-023-41717-5 (PMC10517939; doi:10.1038/s41467-023-41717-5)
Supplement: Supplementary file 6 — Source data [file 41467_2023_41717_MOESM6_ESM.zip › SuppFig8_scIgFFo.txt]

-3.134842857142857  2.204
1.1711857142857143  4.433
7.21265  6.32
-2.5743142857142858  4.514
-1.1564071428571427  3.652
-2.2260714285714283  2.965
0.27677142857142856  5.306
0.8191285714285714  4.868
0.22103571428571428  6.167
2.5525285714285713  7.588
-3.0751500000000003  9.618
1.9926357142857143  3.645
2.6984500000000002  9.685
-1.2895214285714285  7.198
1.6963785714285713  7.493
4.66745  3.317
-1.9033714285714285  6.453
-0.80955  7.638
5.839242857142858  12.234
-2.35175  15.565
2.0972071428571426  5.514
-0.63075  3.818
-2.685  7.191
3.8009  5.027
5.6163928571428565  5.827
12.704014285714285  12.413
9.976885714285714  13.628
7.899792857142857  9.2
3.5102428571428574  5.239
9.305585714285714  10.329
-1.8456571428571429  2.202
4.619357142857143  10.777
6.188285714285715  13.862
5.79345  7.907
4.525435714285715  8.721
7.488257142857143  7.224
3.8752571428571425  10.234
7.545442857142858  4.358
2.2641714285714283  5.814
3.7535357142857144  4.359
11.056542857142857  13.926
5.485457142857143  10.769
15.584342857142857  13.96
12.566457142857143  14.923
5.267242857142857  9.991
11.144585714285714  5.496
16.187714285714286  6.763
18.287335714285714  7.192
1.8379928571428572  8.745
-0.35505000000000003  5.254
-2.9801214285714286  3.738
7.499700000000001  7.504
-2.6903571428571427  5.187
1.4855357142857142  10.273
-1.1089071428571429  4.51
-1.23765  9.545
9.566771428571428  9.558
-1.0109857142857144  5.859
6.054135714285714  6.236
1.7481928571428573  6.678
3.0514928571428572  6.063
1.0124285714285715  7.445
7.344857142857142  15.397
1.2277285714285715  5.42
-0.4948571428571429  2.485
0.9565714285714285  7.304
-2.417135714285714  5.482
7.478214285714286  8.194
0.6482071428571429  3.493
12.410957142857143  16.006
6.825707142857143  6.579
-2.2358714285714285  8.676
2.0229642857142855  8.345
-1.30705  5.251
-1.4010214285714286  5.706
6.5787  4.515
-2.979192857142857  4.554
9.060892857142857  6.144
8.992157142857144  6.169
5.625464285714286  4.765
-0.9962642857142857  2.647
4.411407142857143  13.609
4.464028571428572  12.493
-2.352407142857143  8.757
-2.8707642857142854  3.745
-1.1162857142857143  2.26
4.732207142857143  6.057
3.263328571428571  6.965
14.114385714285714  6.412
13.190414285714285  7.374
-0.5648928571428571  4.939
-0.4454785714285714  3.468
13.352678571428571  14.015
8.080335714285715  4.617
1.7245000000000001  5.166
1.6504071428571427  5.046
-2.5765499999999997  4.47
3.27885  5.349
2.1692785714285714  3.215
-2.8775857142857144  4.445
4.993728571428571  4.459
14.056471428571427  7.424
3.120335714285714  6.259
2.6251357142857144  8.87
-0.7461928571428571  15.012
-3.0246071428571426  4.44
2.0552357142857143  10.593
-2.211735714285714  8.844
8.059728571428572  6.536
-1.4910857142857143  5.729
-2.017114285714286  6.692
3.2035857142857145  7.515
0.2995285714285714  16.05
14.41285  6.023
5.992557142857143  7.824
-0.46747857142857147  7.611
4.046314285714286  3.228
-0.5624928571428571  5.649
8.137135714285714  5.269
-0.34281428571428574  6.901
2.0483714285714285  11.045
-0.6945  8.596
3.5023214285714284  4.224
8.674492857142857  12.93
10.775185714285715  7.096
2.5356428571428573  6.773
-0.7226214285714286  2.398
7.275978571428571  6.877
10.360264285714285  13.812
2.064092857142857  4.226
5.582171428571429  8.014
4.3495  11.115
8.036735714285715  10.097
-2.3824071428571427  7.353
10.736264285714286  14.657
5.950435714285715  7.595
16.652764285714287  9.333
5.953507142857143  6.07
5.9297  5.37
1.5243  5.706
8.200985714285714  6.161
11.134271428571429  11.825
8.8436  6.121
3.4536214285714286  4.887
1.6265428571428573  11.463
-2.4324857142857144  5.998
-2.4972857142857143  5.971
-2.217414285714286  4.839
4.905621428571429  3.676
4.1359642857142855  8.972
8.361057142857144  8.24
8.205264285714286  11.582
9.83747142857143  4.804
5.497964285714286  15.648
5.783685714285714  7.277
4.531164285714286  14.652
-0.71415  9.377
0.33314285714285713  3.896
8.2627  8.883
-2.5712928571428573  5.712
10.40175  7.52
0.2908642857142857  6.008
8.61675  10.369
0.3252928571428571  6.971
6.821528571428572  9.262
4.802364285714286  11.061
4.494585714285714  6.355
-0.6448857142857143  16.745
-2.4478071428571426  1.73
-1.1323928571428572  4.206
4.521457142857143  4.162
-1.9811928571428572  4.974
-2.1516714285714285  4.137
-1.9189142857142858  3.293
-0.5458285714285714  4.08
0.22976428571428573  3.951
15.07345  14.909
17.006635714285714  7.56
2.9600785714285713  8.487
-1.9738714285714285  4.804
6.146785714285714  11.038
2.95275  9.092
0.21010714285714285  4.217
5.5894071428571435  7.681
8.747242857142858  5.628
2.442392857142857  14.222
8.948142857142857  14.794
9.307328571428572  6.517
-0.8992642857142857  9.084
4.55375  4.948
4.602135714285714  5.825
6.271292857142857  6.236
3.6291857142857142  4.085
5.690328571428571  4.644
-2.1513285714285715  6.041
8.614664285714287  5.898
-2.5802857142857145  1.636
6.974607142857143  10.081
2.127135714285714  7.598
11.404264285714286  8.167
-2.340414285714286  4.196
0.20960714285714285  5.722
2.4336357142857143  3.92
-0.6593428571428572  2.21
5.123492857142857  6.275
-0.9017428571428572  5.992
1.3882214285714285  5.496
3.3468785714285714  6.749
5.1682571428571435  8.245
2.2876  5.811
8.299307142857144  12.173
11.48955  7.089
5.3319  6.191
-2.913942857142857  7.151
-0.576  9.875
-1.7864785714285714  4.162
2.7221357142857143  15.402
3.7211  5.221
5.11995  6.547
-1.2945357142857143  2.324
7.000757142857143  5.857
12.994200000000001  7.222
21.828235714285714  11.213
-1.3958714285714287  15.473
1.5614214285714285  5.782
-2.256807142857143  7.652
-2.8181928571428574  6.649
-0.08046428571428572  2.576
-0.597  2.484
12.668650000000001  9.66
-0.5989642857142857  6.615
6.405578571428571  10.039
4.246807142857143  7.642
1.8863142857142858  11.096
4.913907142857143  4.278
3.4405214285714285  6.072
-1.2484857142857144  4.511
5.443964285714285  9.967
8.077907142857143  5.075
7.9820142857142855  10.806
13.764221428571428  11.516
2.01165  7.252
-1.3930857142857143  6.081
1.9018357142857143  7.408
-1.7780214285714286  7.689
3.1428214285714287  8.895
2.3186142857142857  5.121
5.1383  6.637
17.448142857142855  9.516
-0.07535  6.062
-2.363007142857143  3.694
4.730292857142857  4.348
-2.796742857142857  4.093
0.6220928571428571  3.226
2.6891285714285713  5.17
-2.849092857142857  6.077
10.612449999999999  8.804
-1.3473071428571428  6.226
2.5810785714285713  6.772
2.318707142857143  9.531
2.9474857142857145  3.683
-1.4770142857142858  4.203
10.262357142857143  7.09
11.370642857142858  11.781
0.9739642857142856  6.681
1.9539285714285715  11.211
0.8025785714285715  6.198
6.906192857142857  7.543
13.394164285714286  9.49
-2.3213357142857145  3.107
0.41124285714285713  5.861
-0.43839285714285714  8.77
6.634614285714286  5.995
10.588285714285714  5.956
10.414200000000001  7.043
6.154635714285714  5.656
-2.6519642857142856  7.989
-0.3951571428571429  8.156
-2.0320071428571427  6.31
5.543178571428571  7.969
6.602114285714286  7.312
3.0620214285714287  4.236
-0.31151428571428574  7.596
4.009799999999999  15.678
9.014335714285714  9.993
-3.0340428571428575  2.159
4.247435714285714  4.466
0.42810714285714285  4.432
5.348971428571429  14.046
10.285714285714286  10.607
6.5522285714285715  8.628
-2.4815428571428573  5.529
7.401678571428571  10.774
-2.5907714285714287  4.795
-2.5178857142857143  4.021
5.640828571428571  10.307
4.062414285714286  6.403
-0.011378571428571429  11.722
16.54787142857143  11.896
-2.3122000000000003  6.024
6.8433142857142855  9.673
2.46195  4.308
-2.1703714285714284  4.368
3.51275  14.0
7.792064285714285  13.398
9.692857142857143  11.281
5.067057142857143  5.508
-2.4487285714285716  2.634
9.837042857142857  11.501
2.146328571428571  11.561
7.2254000000000005  6.915
4.838271428571428  10.965
-0.5609142857142858  6.044
11.937607142857143  8.045
3.356635714285714  8.11
1.2326785714285713  2.7
1.3485857142857143  7.601
6.436285714285715  13.48
11.124792857142857  11.47
5.2111214285714285  4.884
-2.60905  10.504
-0.34063571428571426  4.495
6.905092857142857  3.894
0.8219714285714286  3.258
0.7922714285714286  4.53
-2.1321142857142856  3.803
6.703914285714286  5.893
16.343249999999998  12.763
-1.9052357142857144  6.44
9.054614285714285  5.562
3.316135714285714  7.686
2.7818285714285715  5.307
-0.5633928571428571  4.643
-0.6221571428571429  6.509
1.7456642857142857  3.862
-0.3652285714285714  7.918
1.50565  6.169
-2.7591071428571428  5.041
0.8310285714285713  5.903
3.2446214285714285  3.332
3.300842857142857  8.443
3.805271428571429  9.453
-0.007942857142857144  5.013
0.5428714285714286  7.537
-2.3097071428571425  3.003
8.988864285714286  11.536
6.615885714285715  5.85
4.8287  6.778
7.465864285714286  6.648
3.268657142857143  6.013
7.2083642857142864  6.4
-1.536342857142857  6.719
13.810985714285714  15.2
16.510928571428572  15.348
3.410057142857143  4.935
3.32465  12.197
1.8835428571428574  6.101
3.417407142857143  4.491
-2.006121428571429  3.695
-0.3563  3.16
-0.8188214285714286  4.51
-1.5251285714285714  4.218
2.3367714285714287  5.98
0.5579642857142857  4.695
-2.1120642857142857  4.513
-0.9532785714285714  5.556
0.6670285714285714  5.478
-2.0315857142857143  4.756
5.461192857142858  8.38
15.721757142857141  9.553
3.9100857142857146  6.03
-1.2373928571428572  3.526
-0.8129571428571428  5.222
2.8758999999999997  6.313
0.34380714285714287  4.772
1.229542857142857  5.179
0.046642857142857146  3.19
1.2756285714285713  5.418
8.130892857142857  4.179
14.222942857142858  12.323
8.347392857142857  8.132
-0.9168714285714286  6.527
2.3259142857142856  6.917
-0.6028642857142857  6.05
7.016785714285715  5.693
-2.0464714285714285  3.871
3.9585142857142857  15.887
3.6398571428571427  8.258
-0.14986428571428573  4.691
-2.1596214285714286  6.511
5.370342857142857  13.535
-2.8232928571428575  3.976
5.557714285714286  12.756
6.143607142857143  8.92
0.5088357142857143  6.051
2.8849071428571427  4.753
2.7169  6.009
-0.6451357142857143  6.097
3.757085714285714  5.664
-1.6725999999999999  3.222
10.810385714285713  9.716
4.141135714285714  8.857
3.7096714285714287  4.702
1.9198642857142858  4.016
4.597849999999999  12.671
9.137564285714285  7.931
2.016585714285714  9.773
3.5875785714285717  6.176
1.02165  5.85
5.831335714285714  7.227
-3.067942857142857  4.769
-2.305278571428571  3.009
4.04495  6.537
9.033735714285713  6.726
2.3004714285714285  6.093
0.8228785714285715  10.734
5.890778571428571  3.143
9.657214285714286  15.184
9.617864285714285  8.061
3.5692142857142857  5.646
9.345992857142857  7.826
6.977328571428572  15.019
-0.6747071428571428  5.528
3.2640857142857143  2.523
10.307964285714286  5.136
0.14932142857142858  6.044
5.200064285714286  5.105
6.244407142857143  6.767
13.257807142857143  5.504
7.250321428571429  8.724
-2.6371642857142854  4.2
2.8985785714285712  6.164
-2.9213  5.751
-1.3186  5.969
-0.08057857142857143  9.64
2.9133142857142857  10.685
-1.0277571428571428  7.859
-1.4606357142857143  4.707
3.1393142857142857  8.589
-3.0107857142857144  4.281
-1.0363857142857142  2.05
7.061428571428571  8.632
-2.5953642857142856  5.335
0.4497714285714286  4.142
-2.459214285714286  5.86
11.258414285714286  7.78
2.503835714285714  5.045
5.529978571428572  6.372
-2.265857142857143  3.175
12.1158  7.777
-2.023542857142857  5.518
4.649664285714286  15.102
-2.775757142857143  5.696
7.272328571428571  6.642
-0.6936571428571429  7.512
-0.5905642857142858  13.528
-1.1220285714285714  5.974
-2.492485714285714  3.291
2.818007142857143  3.865
-2.6789285714285715  3.487
3.479235714285714  6.379
0.043571428571428567  4.799
-1.9112857142857143  11.469
10.508692857142858  7.736
10.7598  6.343
1.0224785714285713  6.29
8.940957142857142  14.097
0.5982142857142857  8.009
-1.0226214285714286  6.979
9.2142  7.709
-2.891742857142857  1.301
-2.51925  3.848
0.15523571428571428  6.151
5.6273  11.926
-0.71845  1.887
-2.3419785714285717  5.339
5.267157142857143  7.664
-0.7138857142857143  5.042
-0.29047142857142855  8.084
10.914492857142857  7.02
5.456442857142857  6.368
-2.507578571428571  3.092
-2.880242857142857  5.568
-2.916064285714286  2.289
-0.8980357142857143  7.707
10.011442857142859  7.547
7.468735714285715  8.477
8.979528571428572  15.483
0.5706785714285714  4.648
0.10141428571428572  5.961
-2.5982857142857143  6.062
14.301892857142859  12.145
17.394928571428572  7.608
13.435171428571428  12.692
0.5468285714285714  7.586
12.28695  10.349
4.115892857142858  8.897
-2.9968714285714286  5.644
-2.3918214285714288  5.689
1.8051928571428573  5.706
0.18269285714285716  3.828
-2.380492857142857  1.551
7.843728571428572  6.3
1.500792857142857  6.329
2.0088357142857145  5.104
7.537657142857142  6.856
4.129507142857142  10.449
9.206071428571429  13.377
6.357371428571429  7.964
2.8146785714285714  6.368
-0.9315428571428571  10.849
5.304042857142857  7.401
4.4549  12.114
2.6072785714285716  6.361
1.6897285714285715  8.793
8.505114285714285  5.663
7.2753499999999995  8.411
6.802671428571429  8.224
6.614314285714286  11.949
8.569550000000001  9.901
9.226878571428571  6.647
-2.2908285714285714  5.677
16.56011428571429  7.402
8.310764285714287  8.581
2.197907142857143  3.038
1.4086214285714285  3.314
4.35055  14.711
7.418114285714286  9.459
1.0644571428571428  7.629
12.95567142857143  14.669
-2.640042857142857  5.882
6.319914285714286  4.789
2.4902714285714285  3.603
1.9390357142857142  3.568
-1.204842857142857  5.441
-0.4663  4.843
15.098164285714285  13.95
9.265885714285714  10.858
0.5719714285714286  3.106
3.543357142857143  4.138
1.365042857142857  5.41
0.425  13.097
6.154821428571428  5.428
-1.5798642857142857  5.82
9.517828571428572  5.768
-1.7329071428571428  8.578
8.81982142857143  8.131
3.180392857142857  6.247
0.1761714285714286  10.391
-1.3203071428571427  3.792
7.907935714285715  5.175
7.1058642857142855  9.281
4.718678571428572  10.503
3.436314285714286  7.973
-2.196857142857143  3.775
10.494928571428572  6.759
-0.9693285714285713  3.299
-0.5372  3.632
-0.06842857142857144  5.937
3.83585  6.363
5.706957142857143  6.901
5.8436  10.554
2.0109714285714286  6.373
-2.513878571428571  3.322
2.7125071428571426  3.697
-1.2338428571428572  6.95
4.17335  10.487
-1.1592285714285715  6.216
-0.5514285714285715  6.528
0.8426214285714285  3.388
7.309407142857143  5.799
13.623485714285714  14.066
-2.2083214285714288  5.367
6.988071428571429  5.385
-2.277135714285714  4.559
2.18825  4.105
3.5493714285714284  11.245
-2.428992857142857  4.042
0.33144285714285715  3.312
-0.5147857142857143  5.637
-1.9003357142857145  3.395
7.223342857142858  7.609
7.1138642857142855  6.215
-1.202057142857143  3.321
6.44325  6.332
3.5901785714285714  12.905
-0.8420214285714286  5.4
1.8843285714285714  7.891
-0.21337142857142857  2.724
-1.8238785714285715  1.934
3.8755357142857148  5.011
5.578285714285714  4.514
2.7808928571428573  9.215
5.4646357142857145  5.53
7.375471428571429  5.402
2.496307142857143  3.746
8.725442857142857  10.246
-1.0463357142857141  3.959
-1.7742714285714285  1.591
-1.07675  5.255
2.2422642857142856  7.068
-2.58015  0.656
-2.4587357142857145  5.827
7.851078571428572  3.764
0.09375  5.512
5.109507142857143  6.624
5.761757142857142  12.588
8.031907142857143  5.271
-0.4562785714285714  7.563
-1.338142857142857  4.54
0.6995428571428572  7.698
0.46292142857142854  5.815
5.741678571428571  5.872
13.306707142857144  9.577
7.8456214285714285  6.184
5.3388285714285715  11.647
5.627814285714286  4.815
1.731607142857143  3.359
4.751242857142857  9.489
0.5284857142857143  5.917
9.222871428571429  8.91
6.7147428571428565  12.087
4.7978571428571435  8.84
3.2935214285714287  7.647
-2.6037285714285714  2.687
1.888585714285714  9.523
4.137478571428571  13.624
1.4647428571428571  4.834
-2.3064500000000003  6.027
7.4468  11.023
4.7118714285714285  6.654
-2.0681428571428575  4.696
0.33579285714285717  10.241
5.3395785714285715  6.239
3.403578571428571  11.017
0.9936785714285715  5.17
7.205242857142857  6.112
-1.953107142857143  13.086
8.995885714285714  9.77
-0.9729785714285715  1.722
-2.549385714285714  3.642
1.5927142857142857  4.893
4.721542857142857  4.072
3.0391928571428575  7.558
10.859957142857143  13.848
7.726057142857142  10.107
-2.808278571428571  2.29
3.0731357142857143  7.893
2.4502357142857143  12.566
7.061107142857143  7.784
-2.7302857142857144  3.434
13.975164285714285  10.028
8.331342857142857  10.308
6.699064285714286  11.762
0.7233999999999999  4.957
-1.4168  7.304
13.05277857142857  8.834
-0.026314285714285717  4.499
7.171414285714286  8.847
1.3334785714285715  3.708
10.08605  6.01
2.4710785714285715  3.07
2.339442857142857  7.505
3.128778571428571  4.495
11.08937857142857  5.282
-1.2282642857142856  3.767
3.0713642857142855  3.994
3.177507142857143  6.512
-0.43097857142857143  4.38
2.805871428571429  10.498
6.141971428571428  7.873
9.15585  10.2
6.13905  6.237
7.73635  10.904
-1.2038571428571427  6.483
7.323164285714285  7.068
5.766192857142857  7.972
-2.6053357142857143  6.235
-1.5853857142857144  9.562
19.25584285714286  12.9
9.618214285714286  15.885
1.55735  10.577
5.368214285714285  8.831
-1.9764642857142856  3.245
-0.24354285714285712  8.727
13.378842857142857  9.472
3.8308785714285714  4.0
5.352257142857143  6.39
-1.8785714285714286  4.692
3.3546285714285715  5.4
6.807742857142856  10.905
2.657885714285714  6.385
-2.51145  7.239
11.64002142857143  9.655
11.179157142857143  12.926
-0.5663  6.719
9.034742857142858  8.862
14.824657142857145  5.804
-2.499342857142857  16.08
5.503564285714286  4.113
-1.2089357142857142  1.337
9.647064285714285  6.609
4.596178571428571  8.738
4.474542857142858  9.724
1.816792857142857  6.926
-1.7981142857142856  7.311
15.438435714285713  12.1
-0.5759857142857143  6.047
3.61345  6.39
0.39130714285714285  12.434
14.0297  11.299
10.586014285714285  7.422
6.779164285714286  7.328
9.155221428571428  7.572
5.623364285714286  7.488
-2.1386714285714286  6.029
2.902085714285714  5.717
5.972678571428571  4.072
7.228257142857143  12.893
9.204957142857143  5.932
1.0194  7.189
8.415557142857145  3.68
0.38325000000000004  4.587
1.5000214285714284  6.763
-0.44317142857142855  4.854
12.259592857142858  7.496
8.435478571428572  13.806
12.190314285714285  7.281
5.260021428571429  12.214
4.401928571428571  11.444
4.174671428571428  6.336
2.4818357142857144  3.55
1.1619071428571428  11.077
7.025807142857143  15.154
0.6867428571428572  8.468
11.434107142857144  11.847
1.88175  11.112
4.9050714285714285  7.632
0.10416428571428571  5.613
-1.0240857142857145  5.764
-2.8901499999999998  5.728
-1.1168928571428571  8.49
10.578942857142856  14.254
2.5494857142857144  4.096
-2.127107142857143  4.151
2.954792857142857  6.504
-2.3905000000000003  2.602
3.171542857142857  6.486
-2.846564285714286  7.99
13.406828571428571  14.89
-1.5159714285714285  3.79
6.861192857142857  6.358
7.1396  11.232
-0.8831857142857142  6.429
6.485621428571428  10.658
-0.7930642857142857  3.74
-0.8297142857142857  7.708
7.935842857142857  13.508
-0.1639357142857143  4.227
3.7779999999999996  8.039
-2.0286857142857144  7.098
-1.86505  5.938
-0.772842857142857  12.996
9.477028571428573  6.49
1.9439071428571428  2.556
0.6106714285714285  3.42
-0.11688571428571429  2.905
1.305707142857143  10.197
-0.8254571428571428  2.852
-1.120392857142857  5.962
8.614985714285714  7.225
-0.03369285714285714  4.859
11.914764285714286  13.494
2.0128214285714288  4.389
6.1832071428571425  6.059
0.9770285714285714  4.137
11.414421428571428  11.158
5.166907142857142  8.816
5.193557142857142  8.437
0.9506928571428572  5.899
5.490721428571429  4.856
-2.923464285714286  4.613
-2.64685  1.791
4.408371428571429  10.95
2.4058714285714284  15.303
5.277735714285715  9.867
6.881557142857143  8.757
-2.6493285714285713  11.553
12.707014285714285  14.349
-2.6021285714285716  3.335
0.09553571428571428  6.488
-1.5876142857142856  8.134
4.889685714285714  7.816
-2.784135714285714  4.513
4.090021428571428  5.394
6.782035714285715  4.53
7.8650785714285725  8.969
-2.41805  5.662
-0.8532142857142857  5.559
-2.4353357142857144  5.847
14.3055  6.158
2.1130642857142856  2.956
14.866357142857142  5.507
7.687735714285713  14.853
7.245614285714286  5.362
3.2817785714285717  4.877
6.014  4.468
-1.9692357142857142  1.358
-1.41735  4.168
-1.9897428571428573  3.517
0.5877  4.556
9.544757142857144  6.604
3.1300928571428575  11.942
4.076064285714286  4.702
1.2922571428571428  5.383
-0.13325714285714285  6.522
2.3016285714285716  7.022
4.262099999999999  6.585
6.552664285714286  6.68
-0.34752142857142854  3.987
0.023764285714285713  5.634
12.277864285714287  12.002
4.030007142857143  9.195
1.7037071428571429  11.742
-0.02097142857142857  5.924
-1.5511071428571428  5.861
1.8529785714285711  9.317
3.447942857142857  10.282
-2.0225714285714287  4.845
4.981271428571429  7.136
2.791992857142857  3.712
-0.9207357142857142  7.25
8.920778571428572  7.376
6.058092857142857  8.493
8.25875  12.076
5.302392857142857  5.35
-0.5474428571428571  13.117
1.6923357142857143  4.465
-0.8603214285714286  6.101
8.93615  14.576
2.299935714285714  10.761
9.03325  5.87
4.618785714285714  6.536
6.527842857142858  13.426
9.091707142857143  10.919
-0.04864285714285714  4.805
-3.003107142857143  6.461
3.620335714285714  6.432
-0.6148571428571429  3.688
3.962264285714286  12.871
-0.7397428571428571  5.848
13.63115  10.641
-0.8763  4.266
-1.42475  7.728
9.170742857142857  11.925
-3.022035714285714  2.12
1.6877142857142857  13.08
1.6255785714285713  10.71
-1.6615357142857143  2.245
-2.7439500000000003  6.909
9.443285714285715  9.439
7.3414785714285715  8.223
11.6105  12.981
6.318314285714285  8.836
6.0381  7.09
-2.5797285714285714  7.798
3.27495  4.766
3.746092857142857  11.745
9.962164285714286  7.732
9.924107142857142  11.038
2.5522714285714283  6.222
12.4971  5.466
17.870664285714287  5.464
5.876028571428572  7.603
-0.22756428571428572  8.053
2.5445571428571427  8.556
-1.2725714285714285  3.217
3.418542857142857  4.845
3.873735714285714  6.136
10.61012857142857  7.642
-1.9831285714285714  6.76
6.7869214285714285  5.115
6.267864285714285  4.111
-1.731707142857143  5.28
9.009085714285714  6.656
5.160664285714286  8.267
-1.2997714285714286  6.481
4.133364285714286  9.791
18.924157142857144  13.554
-0.21877142857142856  4.696
3.625707142857143  5.484
6.456357142857143  7.571
-1.9430714285714283  5.804
6.1541500000000005  3.682
-0.8772928571428571  5.292
-1.1422999999999999  5.166
13.806585714285715  8.008
7.029314285714286  13.145
5.68745  4.06
4.691571428571429  6.493
-0.8351857142857143  6.458
0.3204214285714286  5.147
-2.7780428571428573  5.672
0.08315714285714286  3.836
7.127592857142858  12.558
-2.400585714285714  3.576
6.0004285714285714  6.353
-2.188557142857143  4.763
8.068821428571429  10.675
-2.4329714285714283  7.595
14.577057142857143  12.009
0.1348714285714286  8.007
-1.7870642857142858  3.033
1.4431857142857143  5.404
-0.6797928571428572  5.5
5.044585714285714  8.229
0.6269285714285714  2.947
3.5647857142857142  12.36
-0.4873357142857143  5.581
8.457892857142857  4.373
4.542678571428572  9.572
0.2703785714285714  5.47
2.0676642857142857  5.2
0.4126214285714286  4.237
-1.2336500000000001  4.131
3.607885714285714  5.426
3.29345  5.699
0.5884857142857143  2.573
-1.1099071428571428  3.69
7.6520285714285725  9.111
-1.358307142857143  3.478
11.7671  13.087
-1.8846285714285715  9.301
-1.4315785714285714  2.34
7.210957142857143  11.279
4.170742857142857  12.954
14.833921428571427  4.152
8.3008  5.229
4.054257142857143  9.601
7.655307142857143  9.619
-1.2805  6.887
-1.5876285714285714  2.84
-1.4758285714285715  6.68
7.630564285714286  5.881
-2.8365071428571427  5.779
6.225428571428571  7.22
-1.8598571428571429  3.358
-2.144685714285714  5.538
-1.280157142857143  7.172
5.952107142857143  9.254
10.989478571428572  8.196
-2.9553999999999996  5.714
-0.29137857142857143  7.136
11.408635714285715  12.545
-1.5826214285714286  2.67
-0.1074  2.235
-2.6633142857142857  8.864
8.489249999999998  8.618
0.1549785714285714  6.976
1.0947  6.192
0.2651642857142857  7.637
4.61875  6.168
2.9943571428571425  6.03
10.219407142857143  8.366
1.8071428571428572  3.265
-0.5889  4.502
0.9140642857142857  3.624
2.4935428571428573  6.52
-1.4301928571428573  4.747
5.576035714285714  5.697
0.2693785714285714  4.411
9.807957142857143  13.49
3.8778571428571427  6.475
10.433657142857143  13.572
1.4376  14.532
16.815657142857145  8.106
3.3271714285714284  8.497
7.954885714285714  5.803
-1.75275  5.777
5.900485714285714  6.681
-1.6905214285714285  1.331
5.141249999999999  12.794
-0.9954785714285713  5.991
-2.23705  1.968
2.9778857142857142  9.829
-1.0341214285714284  4.161
0.45747142857142864  5.7
7.447921428571429  10.773
6.395678571428571  11.423
-1.7053285714285715  8.073
4.994185714285715  3.599
-0.7720714285714286  4.735
5.0144714285714285  4.538
0.3977714285714286  5.629
3.8808714285714285  6.227
4.703714285714286  7.276
7.351021428571428  8.686
4.771342857142858  6.341
11.78665  11.009
3.6562642857142857  10.138
-2.088228571428571  2.625
2.6341071428571428  5.256
2.28075  4.548
-1.6334  4.285
6.40015  5.194
6.52235  5.083
6.933628571428571  8.397
10.560664285714285  7.944
15.301628571428571  11.233
0.6587714285714286  7.891
7.211878571428572  9.741
3.3577642857142855  6.74
-2.91165  4.426
10.264407142857143  10.556
1.0730142857142857  13.065
0.15355714285714286  4.946
3.8592142857142853  9.966
5.190342857142857  7.626
-0.9571142857142858  3.334
0.5934928571428572  4.111
11.9803  10.932
-2.9477428571428574  6.129
2.803435714285714  3.105
-2.188142857142857  4.677
1.78245  3.001
1.1435857142857142  14.552
-1.1127642857142857  2.959
2.983957142857143  4.647
0.7865571428571428  5.889
8.049385714285714  13.586
2.119335714285714  6.441
4.607407142857143  4.68
5.6944  4.382
1.8101214285714287  12.066
-1.9887857142857144  3.327
-2.8807714285714283  5.981
0.9458000000000001  6.397
0.27566428571428575  11.939
4.224442857142857  5.112
-1.2729714285714286  3.283
13.1585  6.178
-1.9538428571428572  3.907
-1.4546999999999999  7.206
10.888578571428573  5.108
-2.8103000000000002  6.846
6.131714285714286  10.123
0.8719357142857143  6.191
8.169278571428572  6.423
-2.1936285714285715  5.262
1.5875642857142855  4.427
2.1797500000000003  4.962
6.978114285714286  12.385
7.122964285714286  13.494
7.987414285714286  14.062
-0.7251357142857143  5.996
1.5228571428571427  6.559
5.421271428571428  4.599
6.352278571428571  5.223
12.192428571428572  11.122
2.7454214285714285  8.678
-0.89505  5.886
-1.2207428571428571  14.146
-2.596421428571429  6.612
9.817307142857143  7.769
10.585471428571427  8.65
3.2252214285714285  14.46
0.9713142857142858  4.242
8.429471428571429  6.075
5.735271428571428  11.701
3.2417857142857143  5.452
4.321164285714286  9.47
3.111257142857143  7.112
-2.1101357142857142  5.36
-1.5123571428571427  7.43
2.9039428571428574  5.266
9.031078571428573  10.16
1.2512642857142857  3.125
3.4802214285714284  8.427
3.1747142857142854  3.202
-0.33513571428571426  5.077
1.2047428571428571  7.668
0.16507857142857144  8.257
-0.63225  13.27
-0.39795714285714284  8.444
6.9580142857142855  9.843
5.372721428571428  10.937
8.243214285714286  5.123
2.888292857142857  9.931
2.420464285714286  5.744
7.590078571428572  14.055
0.8963214285714286  10.761
6.784421428571428  11.626
2.85555  4.902
2.9355928571428573  9.681
4.088821428571428  14.869
-0.68015  7.302
16.02545  14.651
-2.1306285714285713  12.277
5.189721428571429  5.352
5.352478571428572  9.74
0.12935714285714286  4.846
6.903642857142857  4.727
-0.14581428571428573  6.935
-1.3276642857142857  4.535
5.662535714285714  8.408
1.610707142857143  7.141
8.502457142857143  9.88
2.21775  8.593
11.890464285714286  6.446
-1.0908857142857142  6.432
6.111371428571428  6.301
2.743992857142857  3.963
5.911014285714286  4.341
8.787285714285714  8.219
-3.0308928571428573  5.387
-1.0916285714285714  3.337
1.2688285714285714  11.804
0.045064285714285716  4.361
3.9755999999999996  6.6
-2.1923642857142855  5.074
1.3831571428571428  6.12
6.319800000000001  7.787
8.838257142857143  9.805
8.55265  9.304
1.7096714285714287  9.204
3.1734214285714284  7.258
-2.5598214285714285  8.265
3.763307142857143  5.365
3.812335714285714  10.058
15.021457142857143  15.409
-1.8528214285714284  4.519
1.415357142857143  7.507
4.828071428571429  8.204
-0.6855428571428571  9.789
10.635471428571428  7.139
-1.7837928571428572  3.283
4.672407142857143  3.385
1.37435  2.417
8.57765  13.86
-2.801792857142857  6.302
5.045357142857143  8.625
-1.118557142857143  4.564
5.699764285714285  4.483
5.51985  4.976
-1.877735714285714  5.136
-1.0993857142857142  10.667
-1.7062714285714284  3.08
1.6966928571428572  7.207
10.441242857142857  11.662
-2.1644857142857146  6.919
3.8520857142857143  5.633
-1.72  4.563
9.792592857142857  10.256
-1.166707142857143  7.729
15.5094  10.009
10.447971428571428  10.274
3.2230214285714287  7.318
-2.559085714285714  4.915
2.6892857142857145  6.087
5.700342857142857  15.182
-0.9245928571428572  3.897
7.107628571428571  6.662
6.458471428571428  3.729
-0.58165  2.004
4.078578571428571  4.089
-0.4337857142857143  5.166
-2.0281571428571428  3.458
-2.292992857142857  5.667
6.104635714285714  4.703
-0.8971928571428571  4.703
4.146414285714286  8.906
-2.9827357142857145  6.021
10.137957142857143  6.916
-1.826457142857143  3.952
5.1155928571428575  3.037
1.6634  5.186
11.364857142857142  11.842
5.035214285714285  10.669
-1.6025857142857143  2.645
12.290442857142857  10.381
3.7526428571428574  3.901
5.21005  6.227
-0.02335  5.131
-0.5926357142857143  6.014
7.493600000000001  6.314
11.033957142857142  14.205
-1.2925857142857142  4.084
11.132728571428572  13.595
-0.5002071428571429  6.647
-2.6610357142857146  4.104
5.488757142857144  4.043
3.0727285714285717  4.538
-1.2101499999999998  4.661
3.7760214285714286  14.685
-2.883178571428571  1.482
5.98625  5.697
10.058907142857143  8.527
-1.41455  14.028
-2.455535714285714  4.979
5.042964285714286  6.73
-1.2021714285714287  9.0
7.672792857142857  14.827
2.933535714285714  10.722
7.250385714285714  6.356
5.00785  9.36
-1.252792857142857  8.085
1.8448499999999999  5.568
5.602785714285714  8.353
5.3996571428571425  13.504
-2.754971428571429  5.974
-0.95815  3.79
10.581628571428572  10.203
-0.03727142857142857  3.559
6.186385714285715  7.835
-2.3660214285714285  6.346
0.5455285714285714  7.166
2.6787071428571427  6.917
3.4275357142857144  4.528
3.0960785714285715  4.652
-2.048907142857143  3.964
0.8541714285714286  5.972
5.7193571428571435  3.903
2.9473285714285713  4.393
2.8238285714285714  8.983
-0.9633214285714287  3.011
14.058328571428572  11.297
-1.3685142857142858  5.248
-0.2144642857142857  3.057
14.209121428571429  13.737
11.00482857142857  7.341
-1.5318357142857142  6.744
-2.1003142857142856  5.974
1.9307214285714285  2.603
6.42445  13.998
-2.165542857142857  5.702
-2.001342857142857  2.749
7.9411499999999995  11.72
5.651042857142857  6.596
-2.9076642857142856  4.112
2.4902214285714286  5.679
3.7870285714285714  6.805
11.051557142857144  6.859
1.1687142857142858  4.989
2.8724285714285713  3.458
10.066785714285714  5.974
2.262914285714286  4.344
3.398442857142857  4.954
1.1060714285714286  5.33
-2.6691857142857143  5.629
-1.2989714285714284  9.32
6.368171428571428  8.092
-0.10867142857142857  6.174
0.46014285714285713  11.805
0.12542142857142857  12.52
11.505892857142857  8.195
2.9816  6.484
0.15567857142857144  3.141
0.40367857142857144  3.687
-1.0489285714285714  3.824
4.057014285714286  3.472
7.464557142857143  7.258
3.4785071428571426  6.131
10.2502  7.962
-1.1886285714285714  7.561
2.8898785714285715  7.551
-1.0631714285714284  6.397
1.9533928571428574  4.005
12.005978571428571  10.137
7.07285  4.237
3.9532214285714287  7.41
0.5077785714285714  5.205
-0.18778571428571428  5.886
12.350164285714285  10.344
13.199821428571427  9.814
-2.766692857142857  1.776
16.52107857142857  10.538
-2.138407142857143  3.208
-1.516257142857143  6.626
-2.5944714285714285  3.373
1.2295714285714285  6.812
0.8869357142857144  5.566
2.583085714285714  6.238
7.5929  6.251
5.153485714285715  4.156
10.118257142857143  12.17
5.645257142857143  11.027
6.506378571428572  4.658
-2.3213142857142857  10.185
12.356385714285715  11.05
-1.978807142857143  7.263
14.226192857142857  9.041
5.736921428571429  4.062
1.5526  6.892
3.4679499999999996  7.072
4.835507142857143  5.284
2.195985714285714  8.261
0.47172857142857144  6.335
0.03138571428571429  3.283
10.3473  8.869
0.36862142857142854  6.356
9.644078571428572  12.698
5.849207142857143  8.891
0.05672857142857143  4.066
6.476328571428572  14.469
-0.21128571428571427  8.21
-1.738  2.346
2.64635  10.995
8.568442857142857  14.673
13.458557142857144  11.566
-1.41325  3.112
-2.7009285714285713  5.831
7.8825642857142855  7.224
1.5063571428571427  6.158
-2.2907428571428574  4.969
6.355764285714286  10.941
-0.6820785714285714  4.689
-2.7152  4.749
-1.3672214285714286  3.329
0.24513571428571432  4.009
7.296292857142857  13.341
8.744028571428572  12.727
-2.590864285714286  4.218
13.552885714285715  11.13
9.32992142857143  8.131
3.602457142857143  4.756
-2.32475  6.152
6.314442857142858  16.301
2.990785714285714  6.89
1.141857142857143  5.412
-1.1260714285714286  5.731
-1.6145785714285714  5.787
5.946728571428571  4.288
-0.08009285714285713  7.922
3.5592  7.99
11.722207142857142  6.38
5.04475  6.899
-1.0383  9.282
9.728971428571429  8.139
11.553214285714287  14.196
16.914128571428574  6.948
-2.4212357142857144  5.76
8.226692857142858  9.814
2.5619642857142857  4.114
5.062292857142857  8.378
-1.3753285714285715  5.589
-2.3699714285714286  4.687
4.795785714285714  5.439
9.170742857142857  5.744
2.0273785714285717  8.517
10.444357142857143  7.223
-2.456207142857143  5.901
3.4242214285714287  6.882
16.827107142857145  8.348
2.8547642857142854  15.077
2.7211357142857144  11.414
0.24948571428571426  5.019
2.043471428571429  4.744
-0.6175  7.671
0.9667571428571429  10.75
6.421685714285714  8.463
-1.1522785714285713  4.346
-1.3047  7.158
8.286692857142857  13.033
-1.4050785714285716  5.421
10.488292857142858  5.992
-0.0357  5.56
5.2656  8.866
2.444657142857143  5.648
-0.6994285714285714  5.249
5.221257142857143  9.854
9.33375  10.046
2.0961785714285712  4.028
0.3583571428571429  12.161
3.099092857142857  12.664
0.6802071428571429  9.124
-0.6289928571428571  5.036
5.00145  12.366
-1.4090142857142858  4.522
-2.096242857142857  3.137
8.02095  6.091
5.335564285714286  7.97
8.77995  9.931
-1.4732642857142857  6.127
2.5335928571428568  4.88
5.8898  13.443
1.5826  8.463
4.707871428571428  5.881
3.1037142857142856  6.293
2.5996928571428572  7.47
8.947378571428573  6.944
8.764478571428572  6.927
0.6068642857142857  7.767
-1.6742357142857143  1.327
6.2044500000000005  6.805
11.241771428571429  14.183
6.092378571428571  13.856
5.683778571428571  8.308
6.660014285714286  10.779
9.85052142857143  5.327
7.486721428571429  10.429
12.138214285714286  6.327
0.07933571428571429  1.985
14.702957142857144  12.983
-2.6985142857142854  9.181
6.580957142857143  11.647
-2.659321428571429  7.052
-0.050257142857142854  5.032
-1.3775857142857142  4.977
1.5726714285714287  5.61
-0.7388428571428571  4.866
-1.4098214285714286  2.383
-1.3038214285714285  6.737
0.8518857142857142  5.541
10.66365  7.895
5.060964285714285  9.09
-2.570207142857143  6.154
6.408485714285714  15.277
6.613442857142857  6.459
7.645028571428572  6.293
-1.1186142857142858  1.978
8.865178571428572  4.453
3.22345  12.709
5.449878571428571  8.068
5.236785714285714  9.534
4.6408  7.854
1.1702642857142855  7.012
-1.6824714285714286  9.763
-2.0920928571428568  7.943
14.933535714285716  13.106
-1.98175  3.613
4.01665  4.924
3.254357142857143  5.751
8.807014285714285  9.988
6.0066  12.216
1.8728  4.893
6.864007142857143  8.399
-0.365  7.985
19.61657142857143  13.206
-2.3194714285714286  4.563
-1.43075  3.526
0.11937857142857143  4.62
5.432935714285715  9.126
12.858757142857144  8.563
-2.5891428571428574  3.387
3.8806500000000006  4.077
6.368192857142858  5.371
1.0349714285714284  4.744
-0.37092857142857144  8.026
-2.8549785714285716  3.815
4.6490285714285715  9.097
-0.3283785714285714  2.41
-1.2802357142857144  3.692
-0.24837142857142855  5.163
-0.4947  4.54
7.056635714285714  7.761
4.475942857142857  6.394
3.122957142857143  4.255
-1.4793214285714285  2.799
5.692064285714285  4.911
-1.8755428571428574  5.77
2.574792857142857  7.77
-1.8265142857142855  5.617
-2.464392857142857  13.096
0.17443571428571428  6.595
3.388857142857143  4.588
-1.9989642857142857  5.541
-0.8537714285714286  4.406
2.470564285714286  6.803
7.668349999999999  4.051
1.5689857142857142  5.785
-1.0868642857142856  10.061
-1.9400714285714287  11.077
11.446221428571429  8.795
2.4055785714285713  4.035
3.0242285714285715  5.201
5.767978571428571  6.155
10.101628571428572  14.772
-2.3633928571428573  2.622
3.153207142857143  8.086
0.5272571428571429  2.658
-1.7664642857142858  2.133
-2.6673142857142857  6.465
9.748942857142858  12.165
0.6453  4.089
7.666407142857143  5.615
-2.0184857142857147  7.028
16.371314285714284  9.355
1.448092857142857  6.782
2.8453785714285713  7.409
6.280164285714285  8.317
2.0753785714285713  15.163
2.0792214285714286  9.197
4.466771428571429  4.607
-1.9792714285714286  1.326
18.551914285714286  7.669
5.100871428571428  14.524
-1.4493928571428571  7.56
1.594364285714286  6.528
11.88915  14.943
5.204657142857143  6.465
4.837685714285714  8.062
9.742557142857143  9.236
17.767585714285715  13.821
0.5347142857142857  5.829
-0.5219571428571429  7.807
11.315328571428571  6.573
1.9504571428571431  4.244
-2.58595  3.353
0.43927142857142853  7.215
1.0593  3.292
10.668042857142858  12.817
-2.8196214285714287  4.096
0.04767142857142857  5.236
0.206  5.364
15.548414285714284  9.72
2.6289785714285716  3.568
9.197957142857142  10.6
-0.6253714285714286  5.017
5.508342857142857  15.708
-1.4629785714285715  7.442
2.490442857142857  6.589
10.30492142857143  4.584
8.244685714285716  14.072
-2.3919642857142858  4.106
5.427642857142857  5.877
11.910200000000001  9.186
-0.9857142857142858  7.037
1.5588857142857142  8.111
-2.5545214285714284  5.829
6.7642999999999995  10.413
0.5334642857142857  6.882
-0.9091428571428571  9.402
2.5731785714285715  3.473
11.682778571428571  6.304
4.620092857142857  11.303
0.20373571428571427  6.213
8.279807142857143  7.246
0.9726357142857144  4.765
-2.8422785714285714  6.233
7.515885714285714  6.991
9.7142  12.394
-0.9982357142857142  7.747
-2.6786285714285714  4.783
-0.4026142857142857  5.638
1.3307  4.096
-1.0143214285714286  5.74
0.28427142857142856  2.982
12.912242857142857  8.345
-1.9457428571428572  4.067
7.1414357142857146  9.324
-2.8576214285714285  2.557
-0.8849642857142856  5.447
0.4393642857142857  2.488
6.958528571428571  5.643
-2.443764285714286  6.13
-2.8668714285714287  4.123
2.7764214285714286  10.537
-0.6505  4.183
-1.906207142857143  5.104
4.888135714285714  5.378
5.7806  5.745
18.06987857142857  8.378
1.7222428571428572  2.946
0.9123  5.686
5.856949999999999  9.101
6.153757142857143  5.432
1.0234  11.089
-1.309392857142857  6.008
-2.501557142857143  4.376
0.5303214285714286  3.567
3.9231285714285717  11.295
9.39787142857143  6.885
12.96952857142857  11.391
1.9827428571428571  3.752
-0.6242071428571428  7.407
-2.472442857142857  5.837
5.849464285714285  4.953
-1.4334285714285715  3.577
3.4518071428571426  5.535
4.688021428571428  7.472
0.7201428571428571  7.213
-2.69205  5.75
-0.7208071428571429  3.619
-2.961757142857143  4.572
0.9874785714285715  6.156
7.672185714285714  6.095
1.2557214285714284  4.92
15.343842857142857  15.307
5.811228571428572  5.214
5.097371428571428  10.698
-0.45974999999999994  5.741
4.44035  4.636
7.892371428571429  6.439
8.925457142857143  13.561
5.360764285714286  6.673
2.7690357142857143  5.942
1.7933428571428571  10.585
11.45737857142857  7.937
-2.1989785714285714  6.728
1.0943571428571428  9.93
3.2513642857142857  6.564
7.8412999999999995  8.771
-1.3199  6.891
2.396692857142857  10.939
0.4523642857142857  3.888
5.052721428571428  4.009
8.426142857142858  5.112
6.320864285714286  7.478
8.007992857142856  12.878
12.990607142857142  12.268
-0.6741142857142858  7.413
3.6250857142857145  5.982
-1.2726071428571428  4.519
7.180957142857142  6.021
5.183942857142857  10.814
-1.4392857142857143  6.301
7.10785  5.494
7.118192857142858  5.335
6.0691500000000005  9.6
-1.762692857142857  2.147
11.1978  4.937
7.5416357142857136  5.521
-2.5781214285714285  5.957
-2.758342857142857  4.8
3.0422285714285713  10.385
7.916  5.594
-2.7334785714285714  2.458
3.7177071428571433  7.059
12.984378571428572  12.374
0.8857142857142857  5.797
6.240728571428572  4.903
3.920578571428571  15.633
3.949292857142857  14.109
-2.0036214285714284  1.561
-2.4275357142857144  5.299
-2.0496214285714287  5.437
3.9733428571428573  4.754
9.454457142857143  6.512
-2.1842928571428573  7.166
0.22637857142857143  3.159
4.234021428571428  10.147
-0.5191928571428571  12.832
-2.238707142857143  6.765
-1.2743642857142856  2.795
1.9062285714285716  11.456
2.549542857142857  3.468
8.13715  6.213
4.678421428571429  6.899
3.919892857142857  7.628
3.8539357142857145  10.891
6.1566214285714285  12.057
9.031435714285715  11.024
-1.2413214285714285  6.707
11.2489  9.385
2.248657142857143  8.274
2.7810785714285715  4.408
-0.8642357142857142  12.966
8.158378571428571  12.511
-1.4024428571428573  2.568
-1.68885  3.77
-1.3700999999999999  6.143
11.602014285714285  10.483
-2.652657142857143  5.624
9.088107142857144  5.961
5.845514285714286  11.35
9.64005  8.181
2.562792857142857  3.673
-2.3127500000000003  3.221
-1.2907571428571427  6.693
-0.8547785714285714  6.672
-2.310314285714286  4.151
10.368464285714285  4.962
1.4637857142857142  6.756
-0.4915142857142857  4.973
4.388271428571429  4.489
-2.822835714285714  6.296
9.372778571428572  14.543
2.266064285714286  3.39
-0.9278714285714285  5.089
8.691707142857142  3.824
4.455964285714286  4.347
-3.0031714285714286  5.87
-2.598385714285714  7.597
5.083257142857143  6.793
-0.13771428571428573  6.504
0.5806071428571429  11.414
5.311335714285714  4.649
9.012728571428571  10.916
2.790257142857143  7.619
7.4783  7.54
2.5864714285714285  12.123
1.17045  3.257
3.6915142857142857  7.311
-0.6261928571428571  6.568
-0.8762000000000001  6.309
8.430092857142856  7.687
3.8923571428571426  7.4
-0.53895  5.859
2.5517071428571425  5.715
-1.8790142857142857  3.965
14.044457142857143  8.242
8.278414285714286  6.343
-2.550407142857143  5.03
7.462942857142856  5.64
-1.4534  10.443
-0.38754285714285713  9.346
2.7364714285714284  9.052
9.264028571428572  10.946
18.28742857142857  7.546
6.852992857142857  11.944
1.2422642857142858  10.116
7.639607142857144  6.544
12.092864285714285  6.63
1.0259785714285714  5.261
17.449635714285716  9.307
11.050692857142858  10.309
6.096357142857143  9.285
0.4325428571428571  3.925
-1.4365428571428573  2.665
0.9368285714285715  6.679
-0.9384  7.12
9.541607142857144  8.886
-2.4305642857142855  4.745
9.195699999999999  6.81
-0.6193642857142857  2.319
1.2941928571428571  5.077
4.86845  6.203
-2.2355  3.009
-1.2982571428571428  4.074
6.280678571428571  5.977
-0.5928571428571429  3.299
3.0269  8.696
8.43715  6.648
2.1507785714285714  6.63
6.960457142857143  11.061
13.195457142857142  6.98
-2.4289285714285715  5.799
14.377849999999999  9.925
3.0478642857142857  9.209
3.839864285714286  7.552
4.756457142857143  11.398
2.4881857142857142  11.931
3.7977928571428574  9.587
10.801971428571429  6.436
2.9690499999999997  5.804
4.633714285714286  5.805
2.3021857142857143  8.063
1.5705642857142856  4.818
2.9067928571428574  3.903
10.142871428571429  6.41
-1.5478142857142856  6.904
1.694  6.087
3.2213857142857143  12.398
2.7745285714285717  7.341
9.913164285714286  7.881
-0.3898357142857143  5.844
8.14772142857143  16.394
-2.8004285714285713  4.962
8.629128571428572  10.764
-1.2535714285714286  5.139
2.6062357142857144  6.126
5.577107142857143  3.92
-2.321707142857143  8.987
-0.9723857142857142  6.938
-2.8250714285714285  2.918
7.124592857142857  6.947
0.5083142857142857  2.337
1.7009285714285713  6.218
-0.8054857142857142  2.582
-0.63465  4.565
18.19262857142857  11.447
5.705835714285715  11.496
-2.0307428571428567  5.766
13.031685714285715  12.619
8.645157142857142  11.33
-2.33045  7.973
-2.538685714285714  3.709
-2.8916142857142857  5.648
6.403442857142857  5.3
0.12902857142857144  4.638
6.620835714285715  6.345
5.777585714285714  8.116
7.093957142857143  8.133
-1.2117785714285714  8.389
-0.5186428571428572  3.941
-1.8169357142857143  5.288
-1.7536571428571428  3.984
-1.7919  4.392
0.5497  6.407
9.18885  9.098
8.758307142857143  6.488
-1.844542857142857  4.395
3.093928571428571  13.149
5.3617  14.585
3.7464428571428567  5.409
2.996407142857143  8.698
3.9227214285714287  12.599
0.6124285714285714  4.605
-2.8736142857142855  5.82
-1.876407142857143  3.303
-0.09951428571428572  4.608
-2.220007142857143  1.18
-2.5983642857142857  3.772
-2.677342857142857  5.572
-1.212492857142857  8.625
3.7868000000000004  11.655
17.05982142857143  10.172
-1.2863357142857141  4.531
1.9174499999999999  3.153
0.8821214285714286  8.422
4.454671428571428  13.81
-0.8664428571428572  3.582
-1.5001142857142857  4.021
-2.0719642857142855  8.209
4.626214285714285  11.481
-2.1076785714285715  6.342
7.645149999999999  7.065
10.479657142857143  12.625
8.732685714285715  8.231
3.042192857142857  10.236
7.8456785714285715  8.768
-2.7901857142857143  5.653
1.572642857142857  5.836
10.631457142857142  10.545
-1.340042857142857  2.433
14.766542857142856  11.772
17.527535714285715  14.84
4.768857142857143  9.831
-2.303842857142857  5.732
-0.3564  5.014
1.1586714285714286  5.941
0.4109428571428571  11.443
3.937785714285714  4.715
0.39261428571428575  6.277
-0.6235928571428572  5.748
-2.66745  5.753
2.614585714285714  9.988
16.00187857142857  10.904
4.2534214285714285  6.209
9.402285714285714  7.804
6.52475  13.527
9.206  9.083
11.309992857142856  13.018
12.046057142857144  7.985
1.4145642857142857  4.225
-1.6134142857142857  6.241
-1.9029285714285715  10.212
4.795292857142857  8.614
1.8937142857142857  6.014
14.933628571428573  6.177
6.8045928571428576  7.259
18.22142857142857  8.069
8.93802142857143  7.661
8.3455  7.67
-1.7330714285714286  2.864
8.338521428571429  6.346
3.2760785714285716  4.704
2.560914285714286  5.937
2.3067285714285717  8.463
-2.6608  6.68
-2.5031714285714286  5.594
-1.7585214285714286  5.749
-1.3201285714285715  5.003
5.734885714285714  8.123
0.33395714285714284  3.735
0.6080857142857143  12.114
3.2954785714285717  5.889
4.725214285714285  6.072
1.2162357142857143  7.139
-1.5019142857142858  4.546
10.4568  6.43
11.251928571428572  13.787
5.181671428571429  5.247
2.847892857142857  3.716
5.305878571428571  7.4
13.968  8.964
6.1675  6.278
1.885107142857143  4.608
7.0164357142857146  5.41
8.17865  6.105
-1.315607142857143  3.845
1.8659  6.247
4.043635714285714  12.652
4.681678571428571  6.118
5.608707142857143  14.419
2.0828142857142855  6.48
-0.4911357142857143  6.627
-1.1488  7.593
8.199414285714285  3.855
8.395807142857143  8.459
1.4839642857142856  2.023
-1.594107142857143  3.428
-2.45  4.585
11.274192857142857  13.541
-2.3593  7.313
2.2675285714285716  3.939
2.3765785714285714  4.91
6.245264285714286  6.346
-2.6601857142857144  8.813
9.08225  14.125
-2.4774285714285713  2.955
5.177778571428571  5.132
0.7042214285714286  7.091
1.8954857142857142  5.397
-0.9884285714285714  6.959
10.550057142857144  14.115
8.162471428571429  8.655
-0.5869928571428572  7.852
11.635021428571429  12.825
-2.6613928571428573  2.359
3.3442928571428574  4.901
3.217942857142857  6.443
12.120264285714285  10.552
3.00265  15.555
17.409642857142856  11.914
-2.3884714285714286  3.862
1.765407142857143  2.973
-0.9670214285714286  6.057
4.860971428571428  6.936
-0.9104  8.443
11.263578571428573  10.861
0.5722571428571429  4.489
7.063135714285715  11.747
0.19567142857142855  4.693
-2.042985714285714  11.123
8.231692857142857  10.826
11.817350000000001  12.693
5.7721285714285715  6.763
1.539157142857143  4.389
9.677092857142856  11.522
2.3567428571428573  11.492
6.186507142857143  8.048
-0.06251428571428572  2.348
-0.5317714285714286  9.475
4.230771428571429  5.791
7.3764142857142865  6.529
6.599914285714286  15.586
-2.7258999999999998  7.174
-0.3814857142857143  3.332
-2.536857142857143  4.474
5.083335714285714  6.503
8.520564285714284  3.542
8.42475  11.215
6.907007142857143  5.389
4.483442857142857  7.87
-1.3843571428571428  5.615
-1.8562142857142858  10.038
-0.6608285714285714  2.982
11.267328571428571  7.867
2.204707142857143  3.514
7.669714285714286  7.105
5.524664285714286  8.896
1.3236142857142859  5.973
2.5490714285714287  8.984
1.5821785714285714  15.907
3.0682  6.375
2.0541214285714284  9.06
4.683485714285714  6.897
-0.11212142857142857  2.059
-2.130842857142857  5.527
0.07  6.13
1.7250214285714285  5.751
6.712264285714285  10.257
0.27487142857142854  7.905
6.854514285714285  5.039
-2.5056142857142856  4.814
7.0897428571428565  4.536
1.8223071428571427  3.042
-0.3292357142857143  6.725
-1.8031  4.458
12.006614285714285  8.621
2.155264285714286  10.496
3.3993428571428574  4.651
13.409335714285714  12.629
2.1761285714285714  3.906
-1.159657142857143  5.858
5.483964285714285  9.719
4.227214285714285  6.506
1.4665785714285715  3.903
7.749021428571429  10.754
7.579035714285714  14.136
-2.598492857142857  3.8
-2.6879642857142856  2.305
-0.3991928571428571  4.488
-1.30305  6.188
0.8327071428571428  4.514
8.93305  5.906
-1.271642857142857  6.846
-2.6000285714285716  3.089
1.101892857142857  9.071
4.833907142857143  8.081
-1.9495142857142858  6.048
-0.8050071428571428  5.574
-0.09148571428571428  6.928
15.282607142857144  14.449
1.5194214285714285  7.229
4.138928571428572  8.444
0.023357142857142858  3.7
1.946507142857143  5.519
1.2762571428571428  6.315
4.0518214285714285  3.746
7.7641285714285715  6.663
7.5678  13.213
-1.051042857142857  7.138
7.764035714285714  13.114
7.855957142857143  12.506
4.400942857142857  9.179
-2.102107142857143  6.251
7.297921428571428  8.305
5.612214285714286  7.564
-1.3240714285714286  9.308
2.212592857142857  7.487
6.25635  7.234
1.5357142857142858  2.96
4.918521428571428  11.206
5.5388142857142855  7.654
2.8984785714285715  4.801
8.550314285714286  6.792
1.6696285714285715  7.93
0.8006642857142857  11.594
-0.5079142857142858  2.509
4.225821428571429  8.154
5.039764285714286  10.257
-1.9733071428571427  6.173
-1.287692857142857  5.031
-0.4225285714285715  7.506
-0.6145857142857143  3.448
13.951571428571429  10.286
10.815214285714287  14.348
-2.284392857142857  5.669
-2.96135  9.799
-1.76515  5.701
3.4763714285714284  8.655
9.579728571428571  7.176
7.3206428571428575  12.804
-1.4455571428571428  3.714
5.4664785714285715  6.644
1.1847214285714285  11.073
2.791878571428571  12.989
-1.09035  5.517
1.0111642857142857  8.113
5.956392857142857  5.458
2.9095785714285713  13.646
11.340542857142857  12.249
-2.0761214285714282  4.602
2.223792857142857  6.41
3.0490285714285714  10.085
4.930014285714286  10.856
-2.34225  7.014
1.7200785714285716  6.122
12.678978571428571  5.41
11.621514285714285  13.428
4.548128571428572  11.637
8.209907142857142  9.7
0.1822  7.721
4.2980285714285715  4.67
-1.044064285714286  4.348
8.46725  12.317
2.6611928571428574  8.507
-1.2353357142857142  3.361
-2.5538142857142856  4.285
2.125642857142857  6.963
-2.057042857142857  3.713
1.4195857142857142  6.507
2.1163785714285717  7.13
4.085685714285714  4.938
2.315492857142857  7.921
5.445235714285714  5.763
2.4548428571428573  4.172
3.5957857142857144  13.181
2.198542857142857  9.591
7.017971428571428  4.957
-1.3701285714285716  6.567
2.0432214285714285  3.949
-2.5425285714285715  3.767
9.74615  8.778
3.9900571428571423  6.478
0.5259071428571428  4.985
-2.299128571428571  6.091
5.104764285714286  6.932
6.234628571428571  6.14
1.4355214285714286  4.427
-2.044842857142857  7.727
4.9909  6.919
-2.0752714285714284  3.603
2.757635714285714  4.159
-1.7192571428571428  2.561
23.873114285714284  10.634
9.709650000000002  5.761
-1.1531500000000001  6.917
1.2320142857142857  4.371
2.39225  5.227
-2.158735714285714  5.757
10.946950000000001  6.592
0.5904071428571428  2.306
7.084521428571429  9.0
14.181764285714285  10.496
5.2697714285714286  6.958
3.106792857142857  12.417
8.115549999999999  11.798
-2.8930142857142855  7.253
10.971535714285714  12.138
-1.6504714285714286  3.449
6.1735999999999995  3.94
11.965307142857142  9.4
-1.1243214285714285  4.25
-0.98475  4.844
5.316014285714285  8.153
1.6723142857142856  3.799
4.888742857142857  4.364
0.8775285714285714  4.38
8.417228571428572  11.558
7.258757142857143  6.161
-0.6917571428571428  4.248
14.239021428571428  9.312
-0.5893285714285714  5.556
6.500407142857143  10.648
6.564057142857142  5.068
15.171800000000001  8.266
-0.5745  7.198
1.5041642857142856  5.529
2.6934785714285714  11.45
5.380807142857143  12.789
4.4706785714285715  7.397
10.893264285714286  9.86
-1.7642357142857144  5.929
9.83992857142857  14.423
3.086092857142857  5.122
5.095507142857143  6.333
6.352971428571429  4.572
2.4144642857142857  10.055
3.7491785714285712  11.594
5.263071428571429  12.27
-0.7198071428571429  4.051
8.507114285714286  7.811
-0.15477857142857143  2.17
10.621471428571429  13.402
4.2620571428571425  10.401
13.977028571428573  7.427
3.8680785714285713  3.623
8.795807142857143  6.243
5.6870714285714286  7.739
2.8861357142857145  9.124
-2.8578714285714284  4.313
20.653964285714284  9.431
1.88685  8.924
3.976771428571429  7.561
0.007257142857142857  2.872
13.029185714285715  12.579
8.039542857142857  6.681
0.00048571428571428577  5.902
-1.2591714285714286  5.72
-0.9141928571428571  7.705
4.669892857142857  12.748
2.718864285714286  7.152
2.0765928571428574  3.6
5.383964285714286  14.043
2.3082499999999997  4.694
-2.9752071428571427  5.169
-2.6243214285714282  5.172
0.6019214285714286  5.271
8.584842857142856  9.187
0.13359285714285715  4.449
4.167507142857143  6.14
-1.261092857142857  2.683
4.563828571428572  5.818
0.7342285714285715  2.267
-0.4652571428571428  7.029
-2.027135714285714  5.9
-0.5506357142857142  7.436
0.10752142857142857  3.552
5.3452785714285715  11.476
1.3407428571428572  8.334
11.221014285714286  6.601
7.361064285714286  5.558
8.677864285714286  12.997
4.809528571428571  9.928
6.786528571428572  6.961
4.715242857142857  8.53
2.6774142857142857  10.599
-1.3950142857142858  6.35
-1.869757142857143  5.8
10.757164285714286  13.653
4.395064285714286  3.89
-2.85065  1.327
-0.5466642857142857  3.709
1.72575  4.174
-0.8020214285714286  6.643
0.3609214285714286  5.83
0.8932357142857142  7.711
9.22092142857143  7.462
4.112321428571429  5.786
-0.49286428571428575  7.29
1.8656428571428572  10.387
6.461250000000001  5.9
11.332957142857143  11.881
-2.503435714285714  3.538
4.133092857142858  8.91
10.804414285714286  10.493
2.463392857142857  11.63
-1.1183071428571427  5.948
8.792164285714286  7.766
0.7400428571428571  11.926
-3.0062571428571427  5.673
-0.9693071428571429  6.253
-0.43847142857142857  7.6
-0.9852  6.015
-1.1370285714285715  4.59
0.12434285714285716  5.18
4.581885714285715  10.816
3.853892857142857  8.204
7.042885714285714  8.522
-3.078307142857143  1.002
-1.3149714285714287  4.401
4.794899999999999  6.189
-0.5789571428571428  6.629
2.3007785714285713  6.876
-2.497228571428572  10.147
7.162185714285714  8.661
4.511914285714286  7.571
4.677885714285714  4.677
3.515692857142857  5.552
0.6115785714285714  7.72
0.14057857142857144  4.31
5.3944  13.496
-1.0863571428571428  7.602
4.338107142857143  9.303
-1.1066285714285715  4.624
4.856585714285714  10.428
-1.7469285714285714  4.527
1.313092857142857  10.919
9.259971428571427  5.074
0.8717428571428572  4.903
7.643064285714286  7.029
3.5967714285714285  9.067
-2.9225928571428574  10.35
-2.2498142857142858  5.798
2.9379285714285714  3.902
6.872707142857142  4.573
6.899292857142857  5.216
-0.8866142857142858  4.075
0.24097857142857143  5.861
5.988971428571428  14.356
3.394942857142857  6.753
-0.15964285714285714  3.947
-1.3974357142857141  3.888
-2.4965214285714286  5.808
9.415957142857142  14.847
3.9121428571428574  9.463
7.5632142857142854  6.787
15.127571428571429  5.125
-1.9854071428571427  7.557
3.9262857142857137  8.769
9.023364285714285  7.389
-2.730557142857143  7.622
6.444785714285715  5.532
-0.13466428571428574  5.272
-1.21935  6.826
-0.36707142857142855  1.656
1.2000642857142856  11.112
14.238414285714285  14.144
20.014850000000003  9.537
-0.5064285714285715  5.901
0.9738071428571429  6.049
1.0560857142857143  6.01
11.341614285714286  8.697
-1.0514928571428572  3.645
3.3395214285714285  5.889
3.6265285714285715  6.114
-1.648542857142857  5.123
2.284407142857143  7.592
3.9830642857142857  7.618
2.5066357142857143  6.926
4.9116285714285715  13.511
2.7755714285714284  4.75
6.175864285714286  7.809
5.321171428571429  7.434
2.6737285714285712  12.339
5.518607142857143  6.688
6.067864285714285  7.398
0.8885  5.995
7.692535714285714  7.08
-0.9102357142857144  5.238
-2.3480642857142855  5.675
-2.5327214285714286  5.813
2.6093214285714286  2.66
0.8809571428571429  3.252
4.206021428571428  12.527
-2.737357142857143  7.568
-0.11231428571428571  3.41
3.9234857142857145  5.759
2.2130642857142857  3.656
8.471464285714287  8.512
-2.5013  4.502
12.963521428571429  13.228
9.775707142857142  13.935
8.162085714285714  7.76
6.91705  12.213
-2.676392857142857  2.169
-1.175692857142857  7.133
16.313457142857143  11.705
5.784807142857143  5.151
-0.22997142857142855  2.157
7.441542857142857  5.191
1.0139214285714286  2.922
1.1360642857142857  5.772
7.031514285714286  8.831
4.940342857142857  8.977
5.919642857142857  8.265
8.752564285714286  9.327
-0.8222  3.905
6.544328571428571  12.062
5.898592857142857  5.299
4.5728285714285715  8.302
3.2741857142857143  4.477
2.5810142857142857  3.334
-2.3125071428571427  3.644
-0.7854142857142857  5.13
-2.05625  7.786
4.4343  13.508
0.13567142857142858  5.787
3.6336071428571426  8.579
-0.5940642857142857  4.167
-0.5031142857142857  4.045
9.886650000000001  5.766
5.277385714285714  12.984
2.4851714285714284  6.328
2.5003928571428573  6.387
-1.7712357142857145  5.841
7.5222  4.482
4.5404  7.968
-1.3174357142857143  3.384
-2.1815571428571428  8.28
0.7285785714285714  9.538
12.004364285714287  9.093
-1.452607142857143  6.581
3.077464285714286  8.012
3.5181714285714283  5.759
3.669364285714286  9.56
0.45599285714285714  2.206
2.665757142857143  14.236
0.7555714285714286  5.746
-1.6633928571428571  5.684
1.1848714285714286  13.538
14.244428571428571  5.31
14.053035714285715  8.95
-1.7303142857142857  8.725
-2.9366642857142855  5.576
10.305721428571427  7.951
-1.5463071428571429  5.488
-2.4324857142857144  1.723
3.554407142857143  4.676
6.654285714285715  12.656
-0.16050714285714285  7.402
10.768757142857142  6.375
-1.7912428571428571  6.249
5.3278928571428565  6.663
0.10636428571428572  7.249
6.1406857142857145  4.846
9.45622142857143  6.954
8.57895  9.645
3.467971428571429  11.174
0.38103571428571426  10.916
9.632228571428572  12.96
6.3600642857142855  5.184
6.030885714285714  7.335
7.487728571428571  14.369
3.3841785714285715  13.279
-1.9877785714285714  1.634
7.888450000000001  7.254
8.77525  5.18
-2.242178571428571  2.607
-0.27057857142857145  9.984
1.2098499999999999  4.695
-1.9744214285714285  2.658
-2.6661928571428573  5.025
-0.4729928571428571  3.296
-0.3149214285714286  4.748
5.357064285714286  14.386
1.8129785714285716  6.194
4.894757142857142  9.239
-2.90165  5.844
3.042957142857143  5.465
1.34295  3.43
-1.6747928571428572  5.4
4.618392857142857  4.053
-1.2223785714285715  5.633
-2.673657142857143  6.017
-1.20275  5.381
2.425278571428571  6.636
-2.3760642857142855  2.425
4.693057142857143  3.495
5.850814285714286  6.012
4.278321428571429  5.472
-0.0630142857142857  5.415
-0.48605714285714285  6.823
14.993599999999999  8.743
-1.6594714285714285  5.186
7.781078571428572  12.337
0.09017857142857143  4.253
2.862114285714286  4.857
1.2086214285714285  3.401
-2.6376857142857144  14.965
-2.229378571428571  5.89
-1.6329214285714286  5.36
6.8855571428571425  10.696
1.0364142857142857  6.903
6.289735714285714  14.491
4.2611  14.077
1.5586642857142856  5.099
0.9466071428571429  6.148
-0.6265428571428571  4.19
5.224742857142857  10.382
-2.053914285714286  15.037
-0.6489428571428572  8.859
2.9105499999999997  12.684
-2.5845928571428574  6.134
12.712192857142858  14.49
1.4873714285714286  8.066
1.494242857142857  4.593
4.077928571428571  3.355
-1.5943714285714286  5.688
-1.1372214285714286  6.577
5.330314285714286  11.374
-2.2076000000000002  3.775
3.0662928571428574  3.146
-1.09765  3.273
-1.7343  10.14
9.431528571428572  5.303
7.525714285714285  7.963
9.764999999999999  11.731
2.307042857142857  6.019
-2.026542857142857  4.184
0.5351785714285714  3.975
6.404278571428572  14.207
8.433964285714287  9.164
0.9055142857142857  3.378
-2.882157142857143  6.799
-3.022607142857143  5.84
6.922478571428572  4.032
4.0738642857142855  7.039
8.922885714285714  7.692
-2.724614285714286  5.048
2.5739785714285714  10.914
4.579121428571429  6.151
-1.7923071428571429  13.93
4.245321428571429  3.693
-2.5286999999999997  3.209
1.4945428571428572  5.651
12.636207142857142  8.2
2.4581142857142857  3.964
8.534771428571428  11.494
3.2921714285714287  3.654
6.417  13.584
6.8228857142857136  6.434
1.1188857142857143  11.356
5.031314285714286  4.678
9.077907142857143  6.042
-2.7865214285714286  4.748
8.766428571428571  4.981
13.318814285714286  10.373
5.712514285714286  5.816
2.2098214285714284  4.105
1.6131  5.162
-0.86435  3.835
0.06720714285714287  7.073
3.1530642857142857  4.967
3.0000285714285715  11.657
2.0740214285714287  4.108
-3.011285714285714  4.062
6.305821428571429  7.6
-0.3515714285714286  3.978
-2.995557142857143  5.622
3.5437142857142856  5.926
3.5540785714285716  7.523
-2.2996214285714287  4.432
8.814378571428572  13.41
-0.15197857142857144  3.469
-0.14102857142857142  6.049
6.581107142857143  8.589
8.650578571428571  4.149
-1.2126428571428571  5.716
1.4887357142857143  5.187
6.717292857142858  9.162
5.550928571428571  7.702
-2.182542857142857  8.316
7.779850000000001  5.462
6.25475  9.467
10.855171428571428  12.586
10.663342857142856  7.737
10.018414285714286  6.574
8.872035714285715  7.053
-1.2037857142857142  3.721
2.8285071428571427  4.352
5.007585714285715  4.059
15.381907142857143  11.67
14.718550000000002  11.74
4.915564285714286  7.31
-1.2414571428571428  3.79
6.455550000000001  4.643
4.207707142857142  11.211
-0.06059285714285715  5.601
-2.7882357142857144  2.539
2.652428571428571  10.443
2.079192857142857  7.672
1.3672642857142858  5.703
-1.5927428571428572  5.491
1.6898642857142856  6.388
0.9136928571428572  4.225
4.452171428571428  13.26
-1.9101  1.54
6.933914285714286  6.421
5.320035714285714  4.777
14.545107142857143  7.827
12.492764285714287  11.677
4.650507142857143  12.867
12.734785714285714  15.627
1.6642  4.407
9.186642857142857  5.566
-2.7721142857142858  5.528
5.628150000000001  9.731
8.305107142857143  13.193
8.580528571428571  9.902
9.593157142857143  9.399
1.4164357142857142  5.262
2.751342857142857  10.338
3.5065142857142857  4.382
-1.4963857142857142  4.038
2.3621785714285712  12.569
10.524157142857144  11.61
1.9649571428571428  8.292
12.252178571428573  9.69
0.03882857142857143  5.837
12.104442857142857  12.81
-0.3412  9.941
8.084292857142856  10.407
3.1186714285714285  5.57
-2.157807142857143  1.831
3.363292857142857  4.901
-1.0918428571428571  2.206
8.510821428571429  14.073
2.1979571428571427  6.015
-1.2373857142857143  8.355
4.931814285714285  11.315
2.96855  6.735
-0.8060357142857143  6.79
0.16785714285714284  6.154
5.687985714285714  8.383
0.5753357142857143  7.851
-1.9062142857142856  3.213
1.4965785714285713  10.649
-2.0585857142857145  3.812
4.374478571428572  10.291
11.968728571428572  10.566
0.6030214285714286  15.795
11.687328571428573  12.975
3.856042857142857  6.769
4.516335714285715  5.84
5.519035714285714  7.564
10.877342857142857  8.054
-0.8986214285714286  6.859
2.158242857142857  4.361
5.7177357142857135  4.458
1.1588857142857143  7.59
1.5683428571428573  6.441
-1.640907142857143  3.027
-2.3293  4.98
-1.3366071428571429  7.302
-0.7697785714285714  5.403
12.56635  6.301
-2.6416071428571426  4.438
1.9896428571428573  14.27
-0.9772928571428571  5.737
6.4554  5.894
7.053235714285714  8.067
3.7227928571428572  8.26
1.9551857142857143  5.155
0.015964285714285712  4.397
-2.7582142857142857  5.459
-2.7742142857142857  5.798
8.311007142857143  5.939
5.743385714285714  4.711
-1.6093214285714286  7.716
7.168428571428572  11.902
-0.7838428571428572  7.087
0.8936785714285714  6.32
-0.44515  3.967
9.416892857142857  8.034
-1.1951928571428572  3.402
16.960864285714287  5.586
8.470257142857143  4.353
-0.6236  5.871
-0.8796214285714287  2.07
4.0288  4.357
-0.8073714285714285  5.003
-1.209657142857143  3.749
8.033214285714287  8.26
4.131078571428572  10.664
6.422257142857143  13.381
1.2370714285714286  8.69
4.156871428571429  4.899
10.585128571428571  10.393
2.2359428571428572  8.952
1.8436428571428571  7.981
11.750528571428571  8.872
-3.0754357142857143  5.934
8.472507142857143  12.059
4.502828571428571  6.209
-1.0823142857142858  5.241
3.8408500000000005  7.827
-1.1234142857142857  3.977
2.4732285714285713  12.763
-1.7031285714285713  3.542
-2.3478357142857145  4.642
8.948614285714285  12.017
0.30434285714285714  5.076
0.10569285714285714  4.928
5.598357142857143  9.447
5.257014285714286  13.583
9.401185714285713  10.477
7.514142857142858  6.487
-2.242857142857143  8.03
-2.4475857142857143  5.995
0.33785  7.545
-2.571685714285714  4.734
-1.6114428571428572  5.46
4.570164285714285  5.916
3.7859  3.626
0.7809214285714285  10.446
4.533342857142857  5.019
6.810242857142857  6.406
0.42378571428571427  5.873
-1.4121142857142857  3.888
2.591942857142857  3.128
4.8444642857142854  5.872
-2.8455071428571426  5.025
1.9128285714285713  3.314
-1.5120142857142855  4.149
2.561142857142857  5.649
-2.6487785714285716  6.554
3.732492857142857  5.383
4.681592857142857  6.21
8.302742857142857  7.506
5.057957142857143  11.154
4.916914285714286  4.266
-2.608692857142857  4.251
14.973807142857144  13.852
-2.6994785714285716  2.347
8.321107142857143  13.565
12.125135714285713  7.529
2.604935714285714  6.515
1.6856285714285715  5.833
1.7218285714285715  2.581
1.8821714285714286  7.859
2.0846642857142856  5.933
-0.7069285714285715  5.829
-0.5663214285714285  2.631
1.6925071428571428  4.73
2.5600428571428573  9.588
2.6008  5.798
4.898057142857143  4.616
-2.4656142857142855  5.807
-0.7936071428571428  4.393
-2.3920071428571426  2.45
2.9713642857142855  5.245
8.118450000000001  6.242
-2.1254785714285713  3.961
-2.3663714285714286  3.061
3.8878357142857145  5.906
-2.3905214285714287  5.659
6.692964285714286  5.604
-0.6261285714285715  4.715
10.371400000000001  12.895
0.7576857142857142  4.701
-2.75745  4.618
3.0103785714285713  6.383
3.0734142857142857  10.486
3.1789  9.952
-1.261092857142857  3.628
11.553221428571428  8.12
2.6170428571428572  9.572
4.442699999999999  5.698
-1.7936714285714286  3.448
3.5005214285714286  13.421
3.083085714285714  6.278
5.135707142857143  5.547
-1.6640000000000001  3.695
12.139821428571429  13.183
3.4206785714285712  9.782
-0.11175  4.809
10.067135714285714  8.347
3.4650785714285712  5.432
3.8860571428571427  4.151
11.318192857142858  10.837
-2.9473714285714285  4.329
-0.5783857142857143  3.669
6.939807142857143  7.345
-0.12172142857142858  8.605
-1.2094642857142857  9.032
-2.470107142857143  4.125
10.1855  11.761
8.256  5.363
11.343207142857143  7.854
1.2595642857142857  3.054
-1.05055  2.203
3.620157142857143  4.377
-1.1588  3.711
-1.1544999999999999  8.068
-2.7425214285714286  5.626
2.3577285714285714  5.08
-2.4077142857142855  4.718
-1.3362642857142857  3.806
-2.542464285714286  5.493
6.00875  12.954
4.3777  8.818
-0.9510071428571428  16.279
-0.8249928571428571  2.749
11.168185714285714  8.25
7.835164285714286  16.331
7.293792857142857  8.564
-2.5294  2.897
7.297814285714286  13.255
2.509  9.495
3.4473214285714286  3.757
2.833857142857143  6.304
7.848071428571429  5.706
8.733857142857143  7.947
1.1360785714285713  5.476
6.308671428571429  5.311
1.3404642857142857  3.122
-0.6277785714285714  5.831
-2.4268571428571426  6.112
8.213021428571428  7.904
2.9114857142857145  4.447
2.959192857142857  2.245
4.101757142857143  12.91
3.7445785714285713  10.669
3.5385285714285715  5.169
-3.0464214285714286  1.798
-0.35679285714285713  4.274
11.074178571428572  10.069
5.072621428571429  4.484
5.866307142857143  7.712
-2.303514285714286  4.599
0.7040214285714286  5.266
5.348628571428572  11.101
-1.498242857142857  13.14
9.730871428571428  8.579
4.130657142857143  5.303
13.669192857142857  4.5
-1.0710357142857143  4.486
4.336935714285715  5.068
8.54925  12.7
-0.3263642857142857  6.294
-1.1592285714285715  4.446
10.674128571428572  4.833
-0.6360285714285714  8.455
2.754664285714286  5.54
4.3733571428571425  5.379
9.942485714285715  8.139
-0.12179999999999999  9.573
9.021592857142856  12.176
-0.7520357142857143  8.351
10.663142857142857  8.827
-1.4981714285714285  4.41
0.7575285714285714  5.739
-1.8150142857142857  7.575
-0.6787500000000001  4.076
6.7515214285714285  11.001
-2.4511214285714282  7.684
5.099057142857143  13.749
9.483035714285714  6.649
-2.9509785714285712  6.703
7.144085714285715  6.627
2.0664285714285717  4.015
0.6952214285714285  3.597
-0.8555214285714285  3.843
8.060692857142858  7.962
0.02812857142857143  5.642
-0.6673642857142857  4.223
6.441464285714285  9.659
-2.6455285714285717  6.263
7.008514285714286  8.154
6.551985714285714  7.052
1.8218571428571428  4.227
6.638157142857143  11.697
3.9390928571428567  9.916
1.4047071428571427  8.412
-1.1219285714285714  8.166
1.2572071428571427  8.325
-1.72535  3.337
3.235392857142857  8.806
2.3773428571428568  6.445
6.346678571428571  10.53
4.711721428571428  8.152
2.387107142857143  5.617
6.541485714285714  7.69
6.665964285714286  9.804
3.9389000000000003  3.992
2.9583642857142856  5.963
10.737464285714285  10.147
3.675778571428572  5.334
-1.186057142857143  5.375
0.45262142857142856  5.494
9.9791  5.723
8.190121428571429  15.862
8.515792857142857  6.118
0.5808142857142856  5.609
5.121107142857143  7.959
2.5161214285714286  3.865
5.0081  3.862
-2.2531142857142856  5.735
0.60275  3.472
-2.6904071428571426  5.895
29.41755714285714  11.005
3.321542857142857  10.1
2.2068142857142856  5.796
5.091950000000001  6.029
-0.8921357142857143  8.04
4.3591  9.642
1.3660500000000002  6.306
3.508692857142857  6.545
3.9253785714285714  5.067
-2.180692857142857  5.759
-0.9995285714285714  12.517
3.885992857142857  3.974
2.4303857142857144  13.33
3.9437571428571427  4.45
-0.3117  1.684
5.289385714285714  5.828
3.7035071428571427  4.868
7.920692857142857  12.433
0.037014285714285715  8.144
-1.8509071428571429  3.672
8.686635714285714  9.233
3.216957142857143  6.968
10.747349999999999  13.167
11.801542857142856  8.646
3.7119357142857146  9.151
-2.1898285714285715  6.365
6.123107142857143  11.935
-0.9780214285714286  7.173
-2.616885714285714  4.22
-2.2033214285714284  4.649
6.613607142857143  5.829
9.225242857142858  11.654
17.59182142857143  4.956
12.32605  4.518
10.372107142857143  5.072
-0.26885000000000003  14.565
-1.8733  8.061
-1.32875  3.18
5.206542857142858  4.714
-1.885492857142857  3.389
-2.6407499999999997  1.849
-1.2241785714285713  9.423
-1.3559714285714286  15.982
5.93745  8.325
-0.026164285714285713  7.822
14.729242857142857  5.506
4.90885  9.017
1.5891071428571428  6.084
-0.22015714285714286  1.888
7.641907142857143  6.53
9.409714285714285  6.141
2.7201  5.055
4.67425  5.977
0.08939285714285715  7.211
2.3826714285714288  4.664
-0.20700714285714286  4.172
3.14065  3.996
1.2625428571428572  4.818
-0.26657142857142857  6.872
-2.232335714285714  3.154
14.076557142857144  14.744
5.928078571428571  7.583
-2.7312214285714282  4.074
6.040635714285714  5.949
-1.3546928571428571  2.587
2.430942857142857  10.157
-1.2444428571428572  5.349
8.805507142857143  4.074
1.7703214285714286  6.794
0.6038142857142857  2.245
3.063992857142857  5.261
5.1998999999999995  4.383
8.522792857142857  11.355
7.540414285714285  6.952
8.3787  11.218
8.278457142857143  10.399
3.610671428571429  4.757
7.878721428571429  10.605
4.46795  6.254
14.070821428571428  6.264
13.750757142857143  6.54
6.229807142857143  9.757
3.9003571428571426  5.096
3.2494928571428567  10.181
4.438171428571429  5.819
4.878278571428571  9.999
-2.9934214285714287  4.048
1.2909642857142858  4.479
-2.265057142857143  5.675
-1.4481214285714286  7.43
4.854821428571428  5.603
6.047628571428572  5.945
7.148235714285715  11.277
-2.0864214285714286  4.469
13.693964285714285  13.813
-0.20092857142857143  6.942
-2.4838857142857145  3.447
-0.5866214285714285  2.752
5.013314285714286  12.283
5.313542857142857  6.25
-2.839392857142857  5.76
7.824192857142857  5.405
-0.6858928571428572  3.556
5.8079214285714285  9.2
9.414007142857143  5.409
6.725642857142858  9.233
-1.4305999999999999  5.899
1.3522285714285716  7.568
6.298264285714286  14.56
-0.9876571428571428  8.705
-1.8888214285714287  3.361
-1.2816285714285713  4.915
-2.64205  7.965
6.254564285714285  12.706
1.8110714285714287  3.576
-1.7644714285714287  4.399
-2.1239  8.235
6.3881  4.472
2.1986357142857145  3.981
-1.7644857142857142  6.159
2.852557142857143  4.343
9.730414285714286  12.516
17.156564285714285  9.159
4.034085714285714  6.103
-2.0309999999999997  5.941
0.5978571428571429  6.123
-2.352192857142857  4.909
1.850092857142857  8.201
6.8532714285714285  15.245
8.914871428571429  6.112
-1.3434428571428572  5.073
-0.3488428571428572  5.823
6.4444  7.046
9.943964285714285  13.135
1.3494714285714284  7.063
7.175871428571428  8.073
0.6622928571428571  6.644
-2.9663285714285714  5.502
1.8367714285714287  6.789
4.130392857142857  15.706
-2.821242857142857  5.532
-0.6604  7.584
-2.1930285714285715  5.669
7.993285714285714  14.96
3.7876142857142856  6.78
2.3844285714285713  4.215
-0.90835  6.59
2.7062785714285718  11.774
-2.843942857142857  5.595
4.7606785714285715  3.021
-2.005957142857143  15.393
5.126564285714286  4.694
11.566707142857142  6.36
0.016664285714285715  5.587
1.5907428571428572  5.128
8.508385714285714  7.593
8.947864285714285  5.853
-2.2204714285714284  3.715
-1.0785500000000001  4.196
-2.6498142857142857  1.749
-2.1144857142857143  3.214
0.8862285714285715  9.218
8.427214285714285  7.022
0.12699285714285713  5.406
2.5810285714285714  9.701
2.4312  13.142
-3.0075000000000003  5.826
-2.871985714285714  12.274
6.463135714285714  10.296
8.040014285714287  11.349
1.5739142857142858  4.978
8.503164285714286  4.994
9.2316  4.683
-1.322642857142857  5.155
2.3713928571428573  4.943
-1.7046142857142856  6.809
4.751564285714286  9.927
0.24161428571428573  3.873
-1.2529214285714285  3.967
11.397457142857142  14.458
3.831392857142857  6.605
-0.49139285714285713  7.16
-1.7128357142857142  6.529
2.466885714285714  6.184
-0.8175714285714285  6.294
3.7452357142857142  4.293
6.862028571428572  5.41
6.880628571428572  7.517
3.0704928571428574  9.125
7.077564285714286  6.143
-2.058871428571429  5.481
2.7204428571428574  4.119
4.222642857142857  6.0
8.223235714285714  5.565
9.566242857142857  5.921
3.4902785714285716  4.656
-1.549707142857143  2.868
-1.458842857142857  9.793
-1.6810285714285713  4.694
1.495507142857143  14.152
5.545828571428572  9.325
3.6185428571428573  7.873
-2.823164285714286  2.303
6.464535714285714  6.94
2.1937428571428574  6.401
-2.9326000000000003  5.376
3.6337571428571427  4.913
3.954942857142857  4.062
5.437542857142857  5.092
8.257921428571429  5.158
2.2914785714285717  10.293
1.8018785714285714  6.13
12.811964285714286  12.831
-2.871985714285714  6.693
-0.28805  8.251
3.6502357142857145  3.999
11.573214285714286  10.918
-1.6442571428571429  3.175
5.649378571428572  10.579
15.540885714285716  10.838
0.15898571428571429  5.326
4.148135714285715  5.637
-2.9216785714285716  5.789
2.8434642857142856  9.433
-0.6763499999999999  3.349
2.0263357142857146  7.307
9.8773  6.323
3.591271428571429  4.503
-2.708407142857143  4.912
-2.0838357142857142  3.891
7.7687  11.497
0.5935714285714285  10.64
2.192507142857143  5.311
-2.0467357142857145  3.323
3.1783642857142858  6.912
2.868035714285714  3.946
7.671121428571429  12.112
-1.2095857142857145  2.446
9.980564285714285  11.92
1.5570071428571428  7.055
0.07606428571428571  5.505
4.586428571428572  5.054
7.9237142857142855  13.637
8.767192857142856  6.701
-0.27011428571428575  10.078
-2.1721714285714286  2.974
1.5808  5.503
-1.9555857142857143  3.138
8.367028571428571  7.168
11.796564285714286  5.337
-0.3054  4.941
2.909392857142857  5.532
1.17925  3.653
6.9003000000000005  6.415
1.2271071428571427  7.276
-0.008892857142857143  5.253
4.43275  8.318
2.221557142857143  8.729
3.5832857142857146  9.028
10.601042857142858  9.446
9.617771428571428  5.23
2.2194857142857143  4.619
-0.58105  5.712
-2.9170214285714287  15.48
7.410257142857143  8.938
1.842992857142857  6.869
8.781542857142856  6.271
-0.07442857142857143  5.813
5.313585714285715  7.99
2.2843999999999998  3.962
4.477085714285715  5.205
-0.99595  7.192
2.9739285714285715  5.307
0.6492  4.319
2.317471428571429  7.036
3.032492857142857  7.836
10.092471428571429  13.836
-1.2840285714285715  3.196
1.8942928571428572  4.861
-0.9124928571428571  3.2
0.7500928571428572  4.121
4.471900000000001  6.744
3.9931500000000004  5.065
2.8695500000000003  6.267
6.525592857142857  6.707
-1.2490285714285714  6.138
3.738685714285715  6.85
9.888042857142857  8.007
6.110257142857143  5.355
0.02827857142857143  6.393
7.013985714285714  14.963
4.669342857142857  7.332
5.604535714285714  12.56
-2.6672357142857144  7.533
-0.33130714285714286  4.667
9.955792857142857  13.07
5.580100000000001  4.459
6.776721428571428  3.378
1.6280214285714285  5.662
7.089878571428571  7.737
5.043057142857143  11.349
11.324092857142858  6.258
6.2864  7.713
-0.6074785714285714  9.713
10.36155  12.811
11.961092857142859  9.482
0.7512142857142857  3.48
-2.5606642857142856  5.929
-0.06585714285714286  5.824
-0.040864285714285714  4.865
0.43270000000000003  3.769
-0.7153428571428572  15.852
5.439242857142857  15.411
-0.2505357142857143  10.034
2.875035714285714  4.813
5.054792857142857  7.656
9.735000000000001  9.921
-2.2403857142857144  6.048
2.6269428571428572  6.093
2.3817642857142856  12.087
-2.178835714285714  5.891
4.784928571428571  7.278
2.6516214285714286  3.777
-2.60275  4.137
2.471242857142857  7.621
7.617342857142858  3.895
1.576207142857143  8.93
-0.98865  8.473
-0.07827142857142858  7.289
0.8671857142857143  5.97
-1.9902142857142857  2.933
0.3686  3.786
-2.490492857142857  4.375
5.103128571428571  6.274
1.2536857142857143  7.08
-0.1967142857142857  4.443
-1.7055357142857144  1.928
5.434714285714286  6.409
12.01297142857143  10.718
4.204614285714285  3.986
18.699992857142856  7.522
2.515964285714286  6.187
0.3914285714285714  5.321
8.220007142857142  7.973
3.4864714285714284  8.595
3.5912214285714286  4.892
10.668378571428573  6.756
-2.5698214285714283  2.791
-0.9408214285714286  6.879
5.581007142857143  8.103
0.8059357142857143  7.072
7.869614285714286  4.848
5.470542857142857  5.649
11.2708  6.424
8.105485714285715  11.267
-2.4653214285714284  1.168
-2.1519714285714286  4.626
6.760728571428571  7.842
-0.08913571428571428  6.294
0.1323  3.918
6.615685714285714  4.055
-0.6803571428571429  2.534
0.19495714285714286  9.921
3.0539785714285714  8.493
5.228828571428571  15.146
5.597107142857143  6.403
-0.8065857142857142  8.495
-2.9524142857142857  5.852
4.506671428571428  12.341
5.467728571428571  7.06
2.3133357142857145  7.886
9.40722857142857  11.631
-1.7357928571428571  14.497
1.878807142857143  5.357
-2.8253642857142856  1.204
-2.6484071428571427  5.674
4.217471428571429  9.107
6.929035714285715  11.062
7.382257142857143  7.374
-0.6434  4.785
2.1798357142857143  9.531
6.1592142857142855  4.011
2.7144357142857145  15.613
-0.42750714285714286  3.198
0.22177857142857144  4.206
4.127657142857142  3.06
5.1748071428571425  10.219
3.578592857142857  8.106
-0.5251785714285715  2.76
-0.3979285714285714  3.701
-2.9886285714285714  4.24
-2.9075  11.807
8.572407142857143  9.048
10.99592142857143  7.436
3.2961214285714284  6.711
-0.9591642857142856  2.199
4.3021142857142864  6.488
-1.1276357142857143  7.851
4.207214285714286  14.614
-1.5085714285714285  8.325
-1.0356714285714286  5.308
-2.843707142857143  3.776
4.153492857142857  13.697
3.7127499999999998  6.645
-0.12762857142857142  2.954
2.7698571428571426  5.738
4.098664285714285  7.067
-2.8093999999999997  5.273
1.8839642857142858  4.007
7.028685714285714  10.869
2.194692857142857  8.327
-0.7085285714285714  7.914
8.372385714285715  6.813
5.7590071428571425  6.214
4.857757142857143  6.177
-1.819092857142857  5.296
6.859285714285714  8.149
2.723314285714286  3.851
3.077714285714286  5.192
2.3452785714285715  13.585
0.42319285714285715  7.38
5.086192857142858  13.627
-0.8067071428571428  2.12
7.137742857142857  13.1
-1.3821642857142855  4.397
-1.8396428571428571  4.178
1.28145  7.121
-0.4714714285714286  3.585
-1.2987285714285715  4.509
7.809278571428571  7.793
9.958471428571428  11.306
6.345828571428572  8.101
10.150435714285713  15.329
3.128257142857143  3.791
3.6502285714285714  4.517
5.698835714285714  8.592
4.323485714285714  9.129
0.33044285714285715  4.191
-2.949592857142857  5.876
5.6988071428571425  8.412
-1.221957142857143  4.74
-1.6777857142857142  5.131
-2.1506857142857143  14.62
7.0599  8.089
14.373064285714285  11.08
-0.07107142857142856  3.998
1.7703285714285715  4.226
-0.3083642857142857  3.789
12.402164285714287  13.328
2.2539928571428574  7.033
-1.6423857142857143  2.766
-1.759957142857143  5.397
8.91165  8.301
7.523142857142857  5.778
-1.0217428571428573  3.126
2.7338714285714287  6.818
2.5741142857142854  8.071
9.086807142857143  10.228
11.072778571428572  12.06
4.337378571428571  10.729
-0.8628428571428571  4.178
-1.2953214285714285  9.754
3.4877000000000002  6.635
-1.6568214285714287  4.514
-2.3497142857142856  5.941
6.984978571428572  4.627
6.67575  8.634
7.30675  7.487
-0.8693500000000001  6.672
-2.6639000000000004  3.062
8.900064285714286  8.082
3.218714285714286  7.8
-1.3293214285714285  7.026
3.7673785714285715  6.883
-2.4844642857142856  6.074
1.7136285714285713  10.907
-1.1453  4.433
-0.5563357142857143  4.326
2.1434857142857147  13.676
-2.6630428571428575  5.736
7.468957142857143  6.951
-2.27455  4.705
0.8432214285714286  7.187
3.1639285714285714  11.656
3.63545  12.921
-1.265407142857143  4.214
4.073842857142857  9.1
-0.6165571428571428  6.514
5.164007142857143  7.73
-2.4637714285714285  5.693
-2.568035714285714  2.331
2.1146214285714287  3.4
9.139507142857143  8.717
16.887814285714285  12.981
4.295028571428571  15.04
3.4658714285714285  10.464
8.130678571428572  10.743
13.705714285714285  7.24
3.9959000000000002  9.568
-0.27054285714285714  7.279
3.8171571428571434  5.603
0.7454071428571428  4.406
2.0737357142857142  7.416
-0.49974285714285716  6.179
-1.6270785714285714  2.757
-0.07415000000000001  2.461
-1.33745  5.627
0.8261857142857143  1.798
-1.203342857142857  11.187
2.8010285714285716  5.252
-2.9376571428571427  2.271
3.4221214285714283  7.503
4.863257142857143  8.295
12.634671428571428  7.16
6.6078  4.72
0.030085714285714285  10.572
6.6796  14.996
5.13975  10.429
8.300728571428571  7.544
2.5023857142857144  8.149
5.391692857142857  5.168
-1.1627857142857143  4.201
-0.22725  7.78
-0.17217857142857143  4.069
-1.8021285714285715  5.537
7.329585714285715  5.557
4.492964285714286  4.438
3.6089142857142855  4.117
-0.8917142857142858  5.441
3.8017214285714283  3.13
15.920335714285716  9.61
8.370757142857142  14.131
11.63735  9.45
2.8210714285714285  4.423
2.655278571428571  5.417
-2.4160071428571426  5.707
1.4817571428571428  15.631
-0.7625785714285714  6.334
-1.2247571428571429  9.337
0.5461857142857143  3.785
-2.9248857142857143  3.098
8.524335714285714  8.197
7.020614285714285  8.16
2.005314285714286  12.253
7.475585714285715  6.712
9.723828571428571  4.562
1.8812142857142857  9.069
3.5273357142857145  11.866
6.666085714285714  9.463
4.9651000000000005  14.54
-1.7521499999999999  3.471
3.275757142857143  11.301
2.693392857142857  10.857
2.9804999999999997  10.072
5.2373  8.557
6.439164285714285  7.922
7.62025  7.795
12.802807142857143  6.108
3.2918285714285713  9.972
-3.022392857142857  5.566
-1.1064357142857144  7.346
-2.0210785714285717  6.279
8.172114285714287  7.754
-0.03962857142857143  5.744
5.510414285714286  8.419
-1.6127714285714287  2.578
-1.4654999999999998  4.992
3.542435714285714  8.73
-1.4519857142857142  10.135
0.4733714285714286  4.628
7.209335714285714  6.532
-1.2962928571428571  2.713
9.121264285714286  6.483
10.499257142857143  5.233
-0.10364999999999999  6.293
9.025928571428572  14.164
-2.00275  5.659
-1.7787785714285713  4.403
0.25887857142857146  3.934
-2.179142857142857  5.645
7.2566428571428565  8.518
17.079914285714285  8.667
1.5901214285714285  5.09
3.102114285714286  8.573
1.5052214285714285  2.492
5.668  6.272
-2.487857142857143  2.163
-0.23223571428571427  4.184
-2.8005428571428572  6.346
5.562749999999999  5.64
-0.7509785714285714  4.871
1.2609214285714285  11.17
-1.2554642857142857  4.597
5.476157142857143  12.456
7.762828571428572  10.923
-2.6559142857142857  10.156
-0.14723571428571428  5.113
5.884735714285715  8.636
14.152157142857142  3.686
4.295450000000001  8.226
10.15327142857143  8.584
-1.9647785714285715  7.37
5.6089  5.586
3.107264285714286  7.972
4.208578571428571  9.389
5.387821428571428  7.362
8.481778571428572  8.485
6.2410571428571435  12.078
-2.4276142857142857  3.79
3.7783357142857144  5.529
0.5769071428571428  5.245
4.094835714285715  11.149
4.438128571428571  4.461
-0.08724285714285715  6.527
-2.820542857142857  4.232
1.4344214285714285  9.58
7.834421428571428  11.612
8.635635714285714  10.881
-1.0732714285714287  7.354
7.235392857142857  5.345
1.817092857142857  9.459
11.94807142857143  7.136
3.953321428571429  5.644
2.0474785714285715  3.066
0.22855714285714288  11.413
7.62075  6.292
-2.782435714285714  2.668
1.3819571428571429  3.859
2.782835714285714  11.219
1.53595  6.287
11.294728571428571  4.98
4.4661285714285714  14.837
8.992064285714285  5.405
4.373735714285714  8.46
12.010457142857142  12.529
-1.1651428571428573  2.936
5.621235714285714  13.755
-2.8876  5.469
9.747357142857144  9.545
7.447142857142857  4.188
3.4472285714285715  9.572
2.682185714285714  6.15
4.281464285714286  9.074
8.248  7.247
3.0346357142857143  6.006
10.191192857142857  4.739
6.412528571428571  8.205
7.620785714285715  6.921
-2.8218142857142854  5.849
1.5905785714285716  10.93
5.472842857142857  7.306
6.029428571428571  4.426
-1.220492857142857  7.519
25.48700714285714  8.814
-2.9598285714285715  3.625
-0.16187857142857143  4.135
-1.9216857142857142  3.614
3.2581714285714285  7.409
2.4939857142857145  3.406
6.392892857142857  6.629
-2.493407142857143  5.802
-1.2444214285714286  3.247
-0.5599500000000001  11.776
6.545278571428572  5.746
3.2037642857142856  6.737
15.844864285714285  11.492
-1.7228428571428571  4.559
4.590778571428571  7.279
5.673507142857143  15.033
-2.662664285714286  5.037
6.836807142857143  5.967
-1.928492857142857  6.522
3.5683857142857143  4.921
-2.5951357142857145  5.791
1.1085785714285714  6.389
9.44735  5.547
0.7323142857142857  2.392
7.520092857142858  7.743
0.1554142857142857  5.513
-1.8214785714285715  3.771
8.3661  9.192
-0.90245  8.061
10.941421428571429  13.536
5.448442857142857  11.601
2.059228571428571  3.319
12.508392857142857  8.297
2.9490357142857144  10.258
-0.7074142857142857  6.512
-1.1261571428571429  16.217
5.913657142857143  5.413
9.76592142857143  7.813
6.265642857142858  5.331
0.4558142857142857  4.451
3.1513428571428572  3.862
-1.2133285714285715  7.687
12.772057142857143  8.936
-0.03584285714285714  3.596
9.639414285714286  8.125
4.232314285714286  9.874
0.5094428571428572  4.933
4.056664285714286  10.113
6.049049999999999  5.432
-2.609785714285714  2.555
1.496  5.61
12.156371428571429  7.15
11.09625  11.686
7.701321428571428  13.756
0.7902142857142856  4.62
1.1652357142857144  2.581
3.135807142857143  4.609
-1.9406499999999998  5.335
-2.7878928571428574  6.89
11.181428571428572  5.359
6.455292857142857  12.708
0.26231428571428567  10.189
-1.60325  4.853
5.09115  7.356
-0.20459285714285716  2.395
0.2930714285714286  8.508
8.783557142857143  5.371
2.009664285714286  6.721
-2.064707142857143  4.108
14.6421  11.319
-1.7467214285714285  5.551
2.951307142857143  4.858
11.408735714285713  5.836
-0.011278571428571428  2.444
8.548449999999999  6.475
10.49995  10.544
-1.4947071428571428  7.667
-1.9429928571428572  5.649
-1.1450857142857143  6.856
9.98242857142857  8.917
0.8841857142857142  13.167
4.991385714285714  6.559
7.534457142857144  7.802
15.283771428571429  12.017
4.7106  3.932
4.651757142857143  15.391
4.617292857142857  8.554
-0.8644571428571428  3.732
-2.570407142857143  5.887
-1.5297071428571427  1.93
-2.59525  4.296
-1.7322714285714287  3.322
12.166321428571429  10.056
-3.003157142857143  6.52
-2.020542857142857  2.835
-1.2092714285714286  1.946
-2.3336285714285716  8.149
-2.502157142857143  1.492
8.932278571428572  7.331
4.287392857142858  13.124
-0.0013285714285714285  3.567
-2.663321428571429  10.607
0.9968285714285715  13.608
-2.7574214285714285  4.696
4.182742857142856  10.177
-2.3005285714285715  15.293
-1.2478  5.283
-1.3530071428571429  3.787
0.49964285714285717  5.264
-0.2277  6.672
-1.6467571428571428  5.352
-1.47685  8.401
-1.059942857142857  7.179
-1.5023357142857143  5.826
6.051528571428572  7.377
9.754107142857142  7.017
4.402042857142857  6.233
1.1595571428571427  4.877
-2.3035214285714285  2.41
8.331785714285715  6.1
-1.9228500000000002  3.712
12.0502  5.646
12.23405  13.486
16.624464285714286  11.097
11.607914285714285  7.089
8.399571428571429  12.171
-0.843  7.218
10.13307142857143  6.183
8.546835714285715  7.896
2.374192857142857  7.419
3.204757142857143  6.208
9.921742857142858  7.876
1.01805  10.044
4.472121428571429  5.49
5.903542857142857  6.228
12.33892142857143  10.343
7.132421428571429  4.243
1.7718857142857143  5.393
7.654  6.432
7.2357571428571426  9.73
6.1847642857142855  4.763
1.9666571428571429  2.647
13.234342857142858  15.83
1.030392857142857  5.049
1.2442357142857143  2.766
2.0373357142857142  8.097
4.071021428571428  7.004
2.2938714285714283  5.617
4.442214285714286  14.922
-0.9384857142857144  7.348
9.313742857142858  5.531
-0.3197857142857143  3.36
5.116071428571429  8.389
5.480185714285715  6.443
-2.4909785714285717  5.721
8.052185714285715  5.689
7.817792857142857  9.014
2.120014285714286  8.24
-0.7140071428571428  2.931
4.3625  7.692
5.749328571428571  5.612
8.437507142857143  5.043
-0.9321714285714285  7.034
-2.669685714285714  4.899
-2.3309285714285712  4.763
6.613078571428572  5.041
2.7340571428571425  10.83
-1.0788142857142857  7.752
-0.3200142857142857  6.68
-1.4371571428571428  7.906
-1.9762071428571428  3.33
4.786121428571429  10.878
1.1694928571428573  11.026
-2.286835714285714  3.434
-1.0907  3.801
2.1255071428571433  2.343
-2.2330571428571426  5.874
9.305664285714284  10.897
4.425278571428572  5.866
-2.658914285714286  4.231
-2.701507142857143  5.668
1.0841357142857142  3.938
-1.2918928571428572  2.311
14.450592857142858  14.214
2.8287785714285714  7.067
-1.8427785714285712  2.527
9.980207142857143  5.601
-0.6516142857142857  3.678
0.5895142857142857  6.727
-1.4677  5.519
19.78657857142857  11.404
2.1287  6.831
-2.032514285714286  6.082
-0.34097142857142854  5.557
3.5227071428571426  11.083
-2.9955285714285718  5.639
10.098157142857142  13.592
-2.0254785714285717  1.258
9.154457142857144  9.654
10.69255  8.175
4.682071428571429  13.073
9.509357142857143  8.967
5.136  15.376
4.415  6.847
2.4809214285714285  11.424
2.6062357142857144  4.898
2.5113714285714286  5.983
0.8934428571428571  3.236
-2.2913357142857143  5.676
11.884578571428571  5.797
-1.45605  6.157
11.385957142857144  7.346
5.537464285714286  12.427
-1.9803785714285713  3.977
6.840557142857143  7.652
7.129728571428572  13.396
-0.8685857142857143  4.293
3.2352357142857144  5.543
5.881407142857143  4.837
-0.038342857142857144  13.353
3.1633642857142856  5.484
11.02212142857143  6.732
-2.905907142857143  7.191
2.9902785714285716  5.157
5.285357142857143  4.261
4.98355  5.073
-2.960492857142857  10.21
-1.2983714285714285  4.72
2.046278571428571  8.187
0.9208857142857143  3.258
0.7116642857142856  3.132
5.957007142857143  9.996
5.521442857142857  8.229
7.519128571428572  12.03
-2.1446785714285714  1.478
4.159028571428571  6.843
6.3110928571428575  11.551
5.79725  12.251
8.658464285714285  8.084
6.1522  12.49
3.8343928571428574  8.752
-1.9491785714285714  11.209
6.303528571428572  8.097
7.115792857142857  7.346
1.1625642857142857  4.38
-1.355707142857143  1.254
-2.3673499999999996  1.13
-2.731957142857143  7.137
0.5764357142857143  3.597
8.377021428571428  9.431
9.723878571428571  12.435
3.350942857142857  7.186
-2.878592857142857  5.609
3.7128357142857147  6.073
3.8760714285714286  4.401
-2.780814285714286  2.528
3.1762642857142858  14.121
-2.842164285714286  5.871
6.260821428571428  13.716
10.96482142857143  12.547
0.30802142857142856  13.47
4.907671428571429  4.587
5.230257142857143  8.445
-0.21073571428571428  5.23
10.514821428571429  7.472
-1.5805142857142858  5.208
3.817064285714286  3.995
1.2849642857142858  6.593
-2.417457142857143  7.731
6.616871428571429  5.585
2.1364714285714284  6.662
4.0416428571428575  4.037
7.938621428571428  5.392
11.720535714285715  7.317
-2.862407142857143  5.936
5.732264285714286  9.956
4.509285714285714  9.746
5.247621428571429  7.357
1.8747785714285714  4.589
4.8476357142857145  6.796
-2.3875785714285715  12.936
4.697550000000001  5.63
2.5621214285714284  14.326
-2.509457142857143  3.133
4.4784  9.248
2.2348357142857145  2.463
0.9354785714285715  8.084
2.981292857142857  6.161
2.786871428571428  5.986
2.81865  2.661
-0.8970857142857143  7.928
7.1556428571428565  13.991
0.5986785714285714  5.352
3.4262214285714285  3.35
5.420807142857143  3.295
2.4381785714285718  13.946
0.09662857142857144  7.006
5.057478571428572  11.92
-2.6676785714285716  7.805
-1.682  4.962
-1.7542214285714286  5.96
-3.01455  4.015
14.9706  11.188
9.338442857142857  4.094
12.009514285714287  4.246
4.7393857142857145  6.69
3.954992857142857  14.767
9.545371428571428  11.584
3.3998285714285714  5.751
16.14495714285714  10.822
-2.5486999999999997  5.738
0.4755142857142857  2.706
-1.7029500000000002  6.099
5.672607142857142  10.613
6.820371428571429  3.683
-0.7162428571428572  4.607
-0.3049  5.692
0.5347571428571428  3.454
4.225964285714285  7.666
0.7596571428571429  3.132
5.822007142857143  5.622
5.932485714285714  4.676
12.19585  12.422
14.142000000000001  13.753
-2.0865714285714287  8.587
7.400842857142857  12.291
-2.016692857142857  8.634
1.581307142857143  6.531
-1.8840571428571427  5.424
5.11815  8.887
-2.0759785714285712  5.611
-2.0009285714285716  5.403
4.935292857142858  10.358
6.5333000000000006  5.734
-2.525857142857143  5.507
1.087457142857143  5.253
-0.7618571428571428  8.011
-1.06315  8.914
5.563535714285714  6.361
-0.1791  6.694
1.259942857142857  9.26
0.8064357142857143  5.162
2.380792857142857  7.926
-0.7046928571428571  4.299
16.00442142857143  6.476
-1.0490214285714285  3.583
7.249535714285714  6.248
-2.9741642857142856  3.855
-1.1568785714285714  4.273
-2.5350142857142854  5.592
6.4916285714285715  5.813
-1.2741071428571429  4.078
9.37417142857143  12.972
4.5560214285714284  5.376
-2.9576214285714286  6.077
-1.0518  7.264
3.0060571428571428  5.447
7.760535714285713  11.253
4.097785714285715  5.44
8.313407142857143  7.711
3.5706214285714286  4.248
1.1565785714285715  5.783
12.413935714285714  5.822
7.453121428571428  9.865
5.245757142857142  12.674
-2.8140428571428573  2.409
-2.718842857142857  5.291
1.39905  2.934
4.307528571428572  5.993
4.132578571428572  5.067
2.370142857142857  4.65
3.083192857142857  3.82
2.9794  4.495
-1.7021785714285715  3.573
-0.2848928571428571  4.569
-1.809  5.999
13.73822142857143  8.229
4.9803500000000005  12.336
7.2722  6.589
16.064492857142856  7.274
-2.8474000000000004  3.32
12.343364285714285  12.35
5.240564285714285  6.709
-1.6165214285714284  4.278
-2.6442642857142857  7.1
-0.7527142857142857  7.921
-0.4619642857142857  2.039
-1.2311071428571427  5.905
11.368421428571429  7.386
2.2466857142857144  5.346
-0.7735428571428572  4.68
3.243635714285714  5.715
3.9284  5.242
13.05637142857143  14.168
3.879828571428572  10.96
1.3340857142857143  2.762
12.182657142857142  15.596
4.838871428571428  11.115
6.152421428571429  9.327
-1.8002571428571428  3.302
15.433864285714286  13.522
1.1267  3.334
11.275528571428572  14.439
3.9802214285714284  8.188
14.307442857142856  6.823
-0.9541285714285714  5.904
3.0906214285714286  4.514
6.014278571428572  6.237
6.633521428571428  6.477
6.578792857142857  10.243
-2.6772428571428573  5.791
-1.4874785714285714  3.229
9.584585714285716  15.624
2.681364285714286  15.224
8.160757142857143  13.975
-2.363342857142857  1.849
-1.6029142857142855  7.056
2.430192857142857  6.277
1.8130714285714287  4.93
-2.230107142857143  5.708
-1.8361928571428572  5.607
1.1560642857142855  5.523
4.537642857142857  5.413
4.922478571428572  4.118
-1.0431214285714285  2.298
6.043371428571429  13.019
-0.9637428571428572  8.201
6.445292857142857  8.458
6.53275  7.89
7.088935714285714  8.173
2.4869857142857144  5.737
-1.9267428571428573  4.454
14.17055  8.268
-2.2795714285714284  3.934
-0.7737999999999999  3.095
-2.9892857142857143  2.616
1.4912714285714286  7.502
-2.7709357142857143  4.187
9.933399999999999  4.703
-0.7843214285714286  8.11
3.1932785714285714  3.382
5.890371428571429  6.585
5.562742857142857  5.136
4.013657142857143  7.779
6.836621428571428  14.153
-2.173542857142857  5.112
4.989271428571429  12.41
2.0938857142857144  4.247
2.4683714285714284  3.781
2.2325142857142857  8.91
7.30745  7.595
-2.614585714285714  6.064
10.368821428571428  6.433
10.025235714285714  8.155
-3.022764285714286  1.83
-1.0329214285714285  2.725
2.5443714285714285  7.555
0.5572357142857143  5.643
5.3730142857142855  5.645
9.892264285714285  10.182
1.3543642857142857  5.618
3.9631785714285717  7.548
-2.073685714285714  6.133
2.2173857142857143  4.036
5.869714285714285  7.662
-0.4067571428571428  4.032
7.868435714285714  10.783
-0.5853785714285714  5.213
1.8559714285714286  8.839
-1.5539214285714287  3.403
7.324842857142857  12.23
2.9026428571428573  6.513
-2.084907142857143  2.118
-1.5546928571428573  13.516
-2.120707142857143  2.505
8.656749999999999  9.345
8.273257142857144  6.317
-2.9680142857142857  5.92
8.26517857142857  11.714
4.571778571428571  7.33
2.095742857142857  3.688
10.477464285714285  10.298
2.5632214285714285  3.765
3.53695  6.01
1.4459071428571428  6.31
-2.4315642857142854  2.452
7.368992857142858  5.487
6.194064285714286  10.408
7.239  5.279
5.460471428571428  6.623
3.441207142857143  9.631
-1.427242857142857  5.724
7.071964285714286  5.943
-0.46675  7.736
1.8215428571428571  4.598
2.682057142857143  10.922
18.04545  7.265
17.61062142857143  7.017
15.586764285714285  7.171
5.336792857142857  5.909
4.191378571428571  9.114
4.4247  6.418
9.680457142857142  3.792
4.844564285714286  7.246
9.384285714285713  5.72
5.096721428571429  10.473
7.319599999999999  4.921
8.022657142857144  16.214
-2.1086142857142858  3.583
-0.7189714285714286  13.236
3.1771142857142856  3.911
3.7078285714285713  14.401
2.961492857142857  7.776
9.98692142857143  8.954
0.27078571428571424  6.566
14.714342857142857  13.28
-0.9036928571428571  4.351
2.3637  5.727
4.671614285714285  7.093
8.624892857142857  13.408
2.7238714285714285  7.617
8.992271428571428  7.159
7.1420642857142855  6.466
1.3516285714285714  7.14
4.4965785714285715  5.96
-0.4697785714285715  7.094
8.965985714285715  5.345
-1.0515857142857143  5.985
10.671914285714285  14.765
-1.7372928571428572  2.188
6.242821428571428  10.022
4.473064285714286  4.076
7.4719500000000005  9.027
-2.5690142857142857  6.281
-1.8748785714285714  4.011
7.570735714285714  6.554
6.521121428571429  6.227
15.213842857142858  13.185
6.5662071428571425  12.287
14.735642857142855  11.907
3.2370357142857142  11.952
-2.8349214285714286  5.423
1.5890928571428573  10.449
8.607392857142857  13.141
-2.512457142857143  5.896
5.934635714285714  7.293
4.5171785714285715  5.7
2.1556357142857143  11.752
5.998671428571428  6.589
3.3592071428571426  8.111
-0.7512000000000001  3.044
11.73765  8.755
3.5746857142857142  9.877
-2.4258285714285712  5.306
3.082807142857143  5.513
-0.820907142857143  2.046
-2.049242857142857  3.384
-2.712242857142857  5.45
-0.7124714285714285  5.679
-0.1389357142857143  4.824
5.872535714285714  3.779
5.140457142857143  6.897
1.3655  5.821
-2.4962785714285713  5.611
6.51375  7.299
4.374178571428572  6.195
-1.5684142857142858  5.572
5.976492857142857  6.619
5.373092857142857  5.99
5.62565  9.883
3.95585  9.239
7.897042857142857  8.53
0.2580071428571429  5.612
8.231335714285715  8.217
2.1680214285714285  7.583
0.062299999999999994  4.083
10.016371428571428  6.131
1.9725428571428572  3.608
-0.7510714285714286  7.562
-1.3406928571428571  7.529
3.1175357142857143  9.534
4.982392857142857  8.147
5.223664285714285  8.82
5.7756  13.222
4.607507142857143  8.089
-0.9322999999999999  7.927
0.779942857142857  2.81
10.22002142857143  13.835
-2.9698714285714285  5.821
5.257357142857143  7.375
3.601992857142857  9.034
-1.3265928571428571  7.694
6.004935714285715  13.622
-0.5898357142857142  4.138
0.695292857142857  6.7
9.276214285714286  10.951
10.952728571428572  5.986
0.2399  6.37
-0.6369571428571429  7.957
2.65205  8.151
-1.3747142857142858  7.576
3.553171428571429  6.596
9.013757142857143  9.865
-2.341121428571429  10.294
-0.8783  5.849
-1.0970571428571427  3.828
-0.9685071428571429  6.855
-0.7286928571428571  2.919
5.4763714285714284  3.863
0.1382357142857143  7.013
-2.5984214285714287  3.554
6.566907142857143  12.669
6.401285714285714  13.512
6.428635714285714  4.914
2.0142785714285716  6.963
-0.08417142857142858  3.732
3.2233214285714284  4.006
8.41335  5.725
2.5948142857142855  4.092
-2.7483214285714284  2.456
1.5336500000000002  5.782
-0.18164285714285713  6.699
9.216557142857143  7.632
8.830571428571428  6.369
1.1643642857142857  4.216
3.2797214285714285  4.582
3.1862785714285713  8.764
-1.6569785714285714  4.581
10.76652142857143  9.648
12.186735714285714  11.873
8.087971428571429  10.878
5.215678571428572  10.223
-1.3954  5.777
-0.5666785714285714  5.345
0.15028571428571427  6.902
2.5861285714285716  12.417
8.47637857142857  6.866
12.051064285714284  13.14
7.004678571428571  6.816
3.5741857142857145  4.396
0.08454285714285714  5.05
6.2885928571428575  5.607
13.025464285714285  11.984
5.776035714285714  13.445
3.124271428571429  4.496
-1.10825  3.321
-1.2908142857142857  5.888
1.2424357142857143  3.814
-2.7445  2.957
11.279278571428572  12.318
-0.7330214285714286  5.869
6.326942857142858  9.526
5.083585714285714  7.017
5.058978571428571  4.076
13.369200000000001  9.118
-2.217507142857143  5.29
1.3554785714285713  10.318
-1.3703071428571427  6.488
11.135457142857142  12.904
3.710564285714286  5.233
2.4257785714285713  4.374
-1.768  7.55
-0.1986  6.235
2.8057357142857144  5.038
4.3949  4.685
10.840192857142856  6.899
-2.375514285714286  5.182
2.3807857142857145  8.043
-0.6918142857142857  9.629
8.996078571428571  5.62
-1.7581714285714287  5.056
9.993392857142858  7.961
4.354871428571428  9.885
15.258685714285713  8.671
5.245892857142857  11.545
-1.2663428571428572  6.982
6.532535714285714  13.385
2.9034  5.313
-2.0309500000000003  8.105
-2.490757142857143  5.581
6.896742857142857  6.104
0.6795928571428571  8.645
-1.0022285714285715  2.876
0.02155  5.641
5.77555  8.812
0.12492142857142857  3.879
-0.9005285714285715  4.789
2.5409357142857143  10.564
5.297135714285715  11.141
14.57335  12.47
5.7918642857142855  7.875
5.31285  12.267
9.419278571428572  6.827
-2.0292857142857144  2.759
-1.4778857142857142  3.333
4.258871428571428  12.468
-2.26135  9.557
0.40054999999999996  9.764
-0.5988785714285715  4.628
1.6936071428571429  3.191
-0.3505  5.651
-1.3857714285714287  5.117
3.908492857142857  10.461
6.707607142857143  8.747
-1.5138642857142857  5.614
3.212014285714286  5.807
4.880257142857142  11.372
9.710885714285714  11.288
2.2233571428571426  6.055
4.131792857142857  5.545
2.47375  4.792
8.8944  6.732
-0.9729357142857143  3.869
-2.349078571428571  5.089
4.978357142857143  4.728
6.8933928571428575  6.155
-0.9272714285714286  3.205
6.295021428571428  7.162
3.091142857142857  8.798
1.9709357142857142  10.155
0.8662857142857143  6.16
4.830299999999999  7.902
2.644964285714286  5.391
4.501471428571429  4.629
5.284842857142857  9.142
3.751364285714286  9.222
8.575264285714287  7.297
10.076464285714286  13.604
0.4971571428571429  3.284
8.485407142857143  15.4
13.917457142857142  13.677
2.923757142857143  6.519
3.743785714285714  8.825
-1.5995285714285714  2.888
2.012957142857143  3.871
-1.9901285714285715  5.594
3.7651142857142856  7.395
2.8389642857142854  4.89
2.9093857142857145  5.49
2.7996000000000003  5.021
1.4616928571428571  4.308
-1.2273500000000002  5.688
2.5107571428571425  6.443
-2.8033285714285716  1.901
6.717792857142857  10.51
-0.16338571428571427  5.823
7.994978571428572  7.448
0.8197857142857142  5.749
1.4664357142857143  6.597
-2.166657142857143  3.975
4.746042857142857  5.928
-2.3282785714285716  5.864
3.8704  11.498
-1.428742857142857  3.938
-0.5215571428571428  5.121
2.830542857142857  3.048
4.996221428571428  13.072
-2.0576357142857145  2.984
-1.5049571428571429  3.737
2.7849214285714288  6.237
9.324435714285714  5.996
7.490064285714285  13.633
5.4723999999999995  7.883
1.6204928571428572  4.625
2.2048357142857142  4.85
-1.4550357142857144  3.143
3.359657142857143  6.184
9.268414285714286  6.205
10.077192857142856  12.161
0.21191428571428572  9.194
-0.8068928571428572  6.229
-1.1789857142857143  4.233
5.49715  9.88
-2.3675357142857143  4.678
-1.0924642857142857  3.035
5.2141714285714285  6.341
7.318899999999999  2.967
-1.0330285714285714  7.137
13.761721428571429  9.785
1.8168714285714285  3.48
4.431778571428571  10.5
9.358192857142857  7.298
6.182314285714286  6.715
10.030707142857143  7.555
-1.4976214285714287  5.448
8.948642857142858  10.635
4.877285714285715  14.242
3.0349285714285714  7.012
-0.7597785714285714  7.006
1.2738214285714287  11.514
12.8046  9.495
5.239828571428571  9.241
3.2614285714285716  4.923
8.927435714285714  7.902
-0.4797928571428572  3.752
-0.6644142857142857  7.374
3.768142857142857  5.112
-0.3888285714285714  5.149
9.293071428571428  11.594
9.27235  10.014
7.468392857142858  6.243
0.8805214285714286  3.309
8.148892857142858  15.906
3.2261428571428574  4.618
4.93445  9.129
-0.9767714285714285  4.769
1.5815785714285713  2.948
-0.8295642857142856  4.874
-3.0921214285714287  1.067
6.134728571428571  7.777
1.8006357142857143  11.537
1.9069785714285712  5.539
5.281021428571428  5.704
-1.56065  4.797
0.11078571428571428  2.776
0.44082857142857146  2.498
-0.4442714285714286  2.891
-1.2821357142857142  5.682
6.627171428571429  10.175
-1.611357142857143  3.982
11.498099999999999  11.422
0.18929285714285715  2.38
9.498642857142856  7.918
-0.5199571428571428  3.53
-2.8242  3.22
-0.8362571428571428  6.894
4.67955  4.821
4.450807142857143  9.513
3.2717714285714288  8.787
7.235235714285714  9.766
-2.4337857142857144  5.553
4.478792857142857  15.084
0.15248571428571428  5.559
6.253514285714285  9.966
0.3917785714285714  4.856
10.891571428571428  13.494
0.1367357142857143  6.868
10.394564285714287  6.771
1.6154  2.945
-2.192757142857143  5.737
7.807207142857143  7.279
-0.1625714285714286  7.355
-1.6239928571428572  2.864
-1.6195214285714286  5.113
-1.7213142857142858  2.712
11.0566  5.651
-0.3214214285714286  9.41
-2.916614285714286  5.682
10.501221428571428  10.686
0.4708928571428571  4.283
-1.6505928571428572  4.364
-1.0592785714285715  4.404
-2.8806857142857143  5.432
7.206628571428571  11.967
8.478914285714286  6.248
0.09485714285714285  4.762
6.032692857142857  6.262
-0.04582142857142857  7.937
8.943578571428572  11.702
-1.5788214285714286  4.834
-1.0991785714285713  3.971
-2.7970785714285715  2.018
0.44596428571428576  6.096
-0.17899285714285715  3.843
-0.003921428571428571  5.381
17.470792857142857  14.467
10.574150000000001  6.973
7.569264285714285  7.282
4.5179285714285715  6.554
2.7408928571428572  5.644
2.60815  4.568
2.29615  6.063
11.149157142857144  10.743
0.9281642857142858  2.556
0.10802142857142856  4.552
0.44470000000000004  6.764
4.5830714285714285  8.746
0.6582928571428571  14.838
-2.86855  6.42
-2.0717714285714286  8.376
-1.8337500000000002  6.04
-0.3690142857142857  6.882
-2.8436642857142855  2.301
2.839407142857143  5.696
-2.3934785714285716  5.851
3.4988428571428574  3.857
1.3102142857142858  8.993
-1.22285  4.174
5.138714285714285  4.786
-2.5123285714285712  5.589
17.02092857142857  14.837
4.932442857142857  5.006
6.47225  9.472
0.0075785714285714284  2.019
4.8440071428571425  6.653
8.780764285714286  7.736
8.608542857142856  5.083
0.49788571428571426  10.103
8.29732857142857  11.131
-1.3935142857142857  11.977
0.4202142857142857  6.298
-0.4135285714285714  3.875
7.948285714285714  16.102
8.847614285714286  8.002
3.3239  7.363
18.929928571428572  14.43
-1.3461999999999998  7.756
2.5233285714285714  5.66
6.195778571428572  4.491
11.464607142857144  9.889
7.064592857142857  12.388
4.0337  6.432
4.176114285714285  9.154
6.5022  6.014
-1.2865428571428572  5.085
-1.3192285714285714  7.764
5.546971428571429  5.444
-1.2824714285714285  5.331
3.37115  14.339
4.066771428571428  7.075
3.0349357142857145  5.343
-1.9006142857142858  3.053
1.086157142857143  4.452
5.790778571428571  11.567
10.784678571428572  12.27
-2.095792857142857  4.315
7.7281571428571425  11.786
13.948064285714286  5.409
-0.7404142857142857  3.579
5.400942857142857  7.87
1.2772  6.74
0.003692857142857143  3.137
8.125728571428573  6.923
-1.6685142857142858  2.099
4.878528571428571  9.028
5.813728571428571  5.058
-2.540964285714286  4.793
-0.6203714285714286  6.986
-1.1937714285714285  2.141
-1.9960571428571428  3.558
-2.8954785714285713  2.977
4.769835714285715  6.874
-2.2209857142857143  4.762
-1.7391857142857141  6.131
17.54133571428571  7.099
5.533914285714286  7.232
-1.5373142857142856  3.979
8.630607142857144  7.614
12.154771428571427  13.786
-2.2002  4.84
1.4843285714285714  10.321
-2.554807142857143  4.286
0.053764285714285716  3.105
-2.8233285714285716  5.873
-2.278435714285714  5.68
8.901235714285715  7.625
2.861885714285714  5.647
-0.6305357142857143  3.835
1.673207142857143  3.617
3.5598214285714285  4.684
2.636742857142857  5.378
-1.1361785714285715  3.788
11.947614285714286  12.329
-2.0232714285714284  5.664
4.834064285714286  7.262
2.979292857142857  6.904
-1.1066500000000001  7.244
22.913228571428572  7.252
8.245650000000001  5.931
5.5066428571428565  6.871
6.490557142857143  6.276
16.45335714285714  7.117
-1.3044357142857144  7.086
1.2186428571428571  4.499
8.773835714285715  10.125
-1.3846928571428572  3.774
11.067171428571429  8.209
2.335414285714286  6.445
0.49139285714285713  11.012
8.694521428571429  7.143
-2.3022642857142857  7.284
2.7181928571428573  11.204
17.66162142857143  11.313
-1.1592142857142858  2.871
5.4543  6.454
2.4044499999999998  10.744
4.771199999999999  3.954
-2.630057142857143  5.821
-1.3334714285714286  4.915
-1.5407714285714285  5.954
5.952871428571429  5.555
-0.8339285714285715  7.152
-1.8866499999999997  2.645
3.5630785714285715  3.883
3.888642857142857  6.982
1.2442357142857143  3.456
1.725  4.574
1.957  5.807
6.018664285714286  11.652
1.4963285714285715  8.729
-2.609092857142857  7.455
-0.6349785714285715  1.857
1.1932357142857142  2.797
1.1408785714285716  4.592
1.3050214285714286  3.16
16.66052142857143  9.564
6.791285714285714  5.087
5.572978571428571  2.893
6.584492857142857  6.445
11.865485714285713  6.178
-1.8099357142857142  2.371
1.5032285714285714  5.466
9.519385714285713  8.894
-1.07215  5.763
-1.7392928571428572  4.621
-2.550435714285714  3.664
4.693878571428572  4.654
5.203992857142857  6.65
-1.6896142857142857  2.049
3.2745  10.135
0.8547714285714286  10.682
6.380007142857143  6.105
0.2797071428571429  4.289
-3.0047214285714285  7.356
2.119392857142857  6.698
2.5775  3.531
9.021071428571428  10.997
-0.8098714285714286  4.841
5.6649071428571425  10.28
6.319871428571429  7.286
-2.8394714285714286  4.349
-1.341492857142857  5.756
2.6865214285714285  4.044
2.98815  12.927
-1.6794714285714285  3.937
-1.5843142857142858  5.786
0.5182142857142857  10.327
5.024107142857143  11.923
0.22029285714285715  5.493
6.5483142857142855  3.759
5.513614285714286  4.231
-2.7353571428571426  3.454
3.5231142857142856  10.89
1.1982  7.834
2.08865  4.67
1.1928142857142856  5.482
-0.5519214285714286  6.631
3.104235714285714  10.776
-2.2243285714285714  2.74
-2.68515  5.93
1.7888785714285715  5.233
5.561107142857143  4.275
2.7675285714285716  5.22
5.931407142857143  4.49
-2.341557142857143  3.475
-1.3207428571428572  5.714
11.272807142857143  12.493
-2.963142857142857  2.271
-1.6771214285714287  5.156
4.018414285714286  9.345
-2.5949714285714287  9.484
14.755650000000001  12.742
-0.7136214285714285  5.084
-2.1179357142857143  4.691
1.3343285714285715  5.557
-2.3489071428571426  10.01
4.615392857142857  5.952
-2.724085714285714  9.815
1.70255  6.37
0.03393571428571429  4.14
-2.3767785714285714  3.854
0.37835714285714284  5.622
-0.5488  2.102
3.774978571428571  4.836
9.5934  7.251
-1.231007142857143  7.044
8.94975  4.734
0.6199857142857143  2.756
3.529207142857143  6.394
6.6763642857142855  8.375
-1.9470214285714287  4.889
-1.1397785714285713  4.55
-2.3391285714285717  9.178
-1.6844214285714285  3.777
2.380371428571429  4.04
1.8137785714285715  6.384
-2.9295857142857145  6.245
0.4926857142857143  3.458
6.4322  5.372
1.1590357142857142  5.862
-1.842192857142857  2.282
9.566821428571428  8.16
1.9433571428571428  3.45
8.438442857142858  5.415
-2.1364  6.111
0.8247142857142856  3.639
4.889585714285714  10.819
0.5736785714285714  11.73
10.880392857142859  10.492
4.840892857142857  5.115
-0.5296000000000001  5.849
9.991842857142856  4.386
-0.850157142857143  15.66
7.098921428571429  11.045
11.871  11.335
4.756335714285714  10.545
5.967214285714285  6.7
3.601035714285714  4.939
2.0408214285714283  8.217
8.320557142857142  5.97
-2.0316071428571427  3.444
-0.8463571428571428  1.533
3.2426785714285717  5.951
-0.4899642857142857  1.766
3.8381214285714287  8.73
3.7277142857142858  6.65
-2.5022214285714286  7.387
2.584357142857143  6.192
6.099057142857143  15.803
10.298807142857143  13.408
3.8988500000000004  12.712
10.45525  4.677
2.928314285714286  7.405
1.7517785714285714  4.646
3.896735714285714  8.404
-1.7546428571428572  5.272
-2.7578785714285714  4.246
-1.8038357142857144  3.43
11.066464285714286  12.642
6.1226714285714285  7.76
14.808842857142857  13.382
-1.6313857142857142  2.931
3.9023  6.596
-2.995692857142857  5.605
-0.4775428571428571  2.315
1.4700785714285716  8.349
-2.1438714285714284  4.773
6.118742857142857  13.76
1.526142857142857  9.814
2.019492857142857  7.348
-0.19132142857142856  7.557
4.2362  6.45
-1.8433000000000002  10.183
8.386657142857143  9.974
7.167207142857142  11.29
1.5885928571428571  2.674
7.897871428571428  6.964
3.767492857142857  14.726
-0.20964285714285716  2.581
1.7301642857142858  6.919
5.076364285714286  6.746
-1.5475928571428572  4.646
2.14055  8.283
-1.109557142857143  14.718
3.9677  6.856
10.486971428571428  14.064
2.2477785714285714  5.418
4.195264285714286  5.218
3.328392857142857  15.143
-2.1028714285714285  5.639
-0.7087857142857144  5.657
3.2413214285714287  5.705
8.358857142857143  11.755
4.65085  9.59
-0.3262  6.909
-0.5536928571428571  3.538
-1.1523428571428571  7.083
1.5917928571428572  11.174
3.7973785714285717  4.038
4.245092857142857  14.04
7.240457142857143  10.475
14.205192857142858  12.152
8.599828571428572  6.478
0.8716857142857143  4.602
-1.1199428571428571  2.75
2.641907142857143  5.65
-2.2  4.429
9.746557142857142  6.559
-2.42275  11.875
2.1023571428571426  4.415
9.190928571428572  10.633
12.706907142857144  13.009
3.1804785714285715  5.85
0.0211  3.645
9.299821428571429  4.271
8.035507142857142  12.969
3.4133  7.616
10.162478571428572  11.127
-1.300657142857143  5.998
6.0123428571428565  13.895
5.246171428571429  2.967
3.785221428571429  11.524
-1.9473  1.25
-2.2384642857142856  5.789
9.387914285714286  13.129
5.711142857142857  10.056
-1.7521714285714285  5.194
0.3073142857142857  7.09
6.466707142857143  7.282
6.4706214285714285  6.826
2.00435  7.219
-1.4125214285714285  5.196
7.388807142857143  6.754
3.0702357142857144  6.945
11.112721428571428  12.451
9.695157142857141  15.828
-2.847492857142857  3.253
5.823892857142857  6.778
-0.5262928571428571  9.445
2.475764285714286  6.059
0.5193642857142857  4.844
1.3323357142857142  4.722
-0.5755428571428571  10.057
-0.8835357142857142  7.817
2.3983357142857145  12.604
-3.06905  3.044
0.14504999999999998  2.127
-0.2503142857142857  7.758
-1.3396857142857144  8.041
-0.9470357142857143  3.244
0.8548285714285715  5.221
4.580457142857143  14.605
13.46265  10.329
7.270928571428571  6.367
-1.1336428571428572  4.4
-0.7527214285714285  3.841
1.978042857142857  4.136
1.1080142857142858  4.114
0.6987714285714286  5.533
2.9241785714285715  5.433
-0.3146428571428571  13.962
4.010771428571429  5.067
4.423535714285714  6.82
3.3291785714285713  3.8
4.489028571428572  4.81
8.502785714285714  11.894
5.726307142857142  11.966
-1.4000428571428571  4.329
7.497464285714286  7.401
-1.0789857142857142  7.263
6.865757142857143  12.171
-1.857692857142857  5.934
-1.1515  7.701
-0.03525  5.587
-1.254492857142857  15.875
-1.951457142857143  8.288
-2.872521428571429  15.019
-1.8503714285714288  8.284
2.335492857142857  12.689
1.1785214285714285  12.234
-1.7613357142857142  2.421
11.64102857142857  12.198
2.1360785714285715  13.553
1.4500642857142856  3.1
9.9009  11.964
0.04977857142857143  5.959
0.52375  4.118
3.2765  4.614
-1.7661357142857141  5.9
5.850592857142857  7.037
-2.72875  6.935
-2.9891214285714285  2.307
12.538564285714285  12.56
7.259571428571429  8.632
2.4110071428571427  4.062
-1.2443  7.012
5.96345  9.038
0.7739  5.394
7.9631357142857135  6.022
4.210664285714286  12.81
3.2425214285714286  3.622
-1.3102142857142858  4.54
3.1912857142857143  11.354
-2.1650071428571427  4.128
-2.873957142857143  4.198
4.895814285714286  10.702
4.087671428571428  10.589
5.313742857142857  8.186
-0.4279642857142857  5.548
2.8867785714285716  8.7
1.8063357142857144  11.859
-0.5104571428571428  3.126
5.574942857142857  7.121
-0.8089714285714286  4.326
9.634392857142858  11.889
-2.2489500000000002  4.235
-2.5665142857142857  4.729
2.181207142857143  4.269
-2.2924785714285716  5.838
3.2731642857142855  12.467
3.306685714285714  4.139
-0.30184285714285713  1.956
-0.5458214285714286  5.71
-0.8256071428571428  4.821
-0.5208714285714285  5.92
4.854264285714286  4.086
13.131971428571429  12.961
1.2796999999999998  2.326
-0.18900714285714285  6.945
7.888707142857143  5.162
10.664771428571429  7.067
1.8382071428571427  3.879
-2.2595714285714283  6.306
-1.911657142857143  5.411
2.2207785714285713  6.368
-2.025921428571429  5.733
8.600814285714286  5.87
10.0888  15.801
6.38475  6.974
4.488557142857143  6.259
5.152392857142857  5.876
4.4989357142857145  5.593
12.29567857142857  6.719
-2.6903285714285716  10.64
-1.5141285714285715  5.449
8.222850000000001  8.791
6.226114285714285  7.241
5.5583285714285715  4.829
6.9910499999999995  5.757
-1.6198214285714285  3.46
11.340300000000001  11.655
-1.7482857142857142  5.672
0.3542214285714286  10.188
1.130942857142857  5.293
4.760464285714286  10.438
7.872742857142857  6.322
2.191857142857143  6.448
5.776114285714286  5.258
-1.1083857142857143  6.49
6.575114285714285  5.991
5.786121428571429  10.142
10.40087142857143  6.128
1.161342857142857  3.339
5.790964285714286  8.404
3.3770142857142855  6.265
3.9171785714285714  5.071
8.441  11.924
5.748485714285715  7.126
2.3839142857142854  8.72
5.536014285714286  6.73
-1.1818  5.81
1.66875  6.744
4.737492857142858  4.909
3.7523928571428575  7.973
2.7798714285714285  5.892
3.1054214285714288  3.229
3.7603928571428575  6.285
-2.347942857142857  7.806
8.344064285714287  7.582
8.825407142857143  12.51
-2.467257142857143  13.774
3.257014285714286  9.282
4.141885714285714  10.895
4.599485714285715  8.398
3.716142857142857  8.184
-2.6602428571428574  2.148
2.277835714285714  2.84
-1.1885857142857141  6.601
4.042421428571428  5.007
10.196721428571427  8.845
1.2445857142857142  6.579
2.43915  7.327
0.6607714285714286  12.266
12.447042857142858  13.376
-0.5511285714285714  6.072
14.969357142857143  9.525
-0.09674285714285714  5.505
-1.6215785714285713  7.52
6.403271428571428  11.414
2.4798357142857146  8.734
3.2724142857142855  3.402
15.159392857142857  6.003
2.3778214285714285  7.841
4.963878571428571  7.038
1.6910714285714286  8.121
-1.5507000000000002  3.916
5.150135714285715  5.802
5.706085714285714  5.851
8.312114285714285  5.819
-2.377671428571429  5.782
1.4048285714285713  3.042
3.2821785714285716  9.331
7.096571428571428  9.586
10.3711  6.957
9.666892857142857  7.167
13.420528571428571  12.565
1.310857142857143  5.738
2.7414285714285715  3.404
6.885778571428571  9.356
0.5123214285714285  4.785
1.7473714285714286  3.17
3.4970857142857144  4.609
5.0529785714285715  9.392
1.7725428571428572  3.288
11.089414285714286  14.465
10.057085714285714  14.158
0.05980714285714285  3.942
-0.6571785714285714  3.865
4.039407142857144  11.179
4.35645  6.046
-0.9267285714285713  2.242
6.238078571428572  5.557
-1.3805214285714285  7.179
-0.28524285714285713  5.496
-1.1546642857142857  7.676
7.762971428571428  14.975
-2.30985  5.254
2.5879857142857143  7.241
-2.590335714285714  3.457
0.07815000000000001  6.957
-1.3854357142857143  11.16
-2.768585714285714  4.283
-0.009507142857142856  3.824
-0.015542857142857145  6.603
-1.6958928571428573  6.517
-0.9892142857142858  14.073
11.7755  8.436
0.4486  5.551
9.548571428571428  11.877
13.008878571428571  10.873
-1.4386357142857142  7.207
6.805557142857143  8.534
-1.87655  2.503
-2.1919714285714282  5.81
13.934714285714286  10.136
1.9623214285714288  10.666
6.444014285714286  13.741
-1.3377714285714286  10.994
1.7767428571428572  3.412
10.194028571428571  13.413
-3.0004642857142856  5.75
-2.8075357142857142  4.823
3.763392857142857  12.674
-2.4133428571428572  6.976
11.758385714285714  5.03
4.927478571428571  13.878
-1.2219714285714285  4.319
-1.6167928571428571  7.448
-2.2459142857142855  5.619
-1.8798285714285714  1.688
-2.3628785714285714  5.73
5.72925  9.312
12.077907142857143  10.651
0.4937857142857143  7.999
9.464314285714286  12.855
3.6210214285714284  5.858
5.612378571428571  11.69
-2.2487857142857144  2.989
1.8078714285714286  12.848
7.194800000000001  5.472
2.8602857142857143  9.656
5.940621428571428  13.085
2.305685714285714  7.87
-1.8367928571428571  5.362
10.765264285714286  5.514
6.023135714285715  6.242
0.45709285714285713  2.748
-1.7199714285714285  6.213
10.861621428571429  9.41
-0.8609785714285715  5.547
8.254842857142858  7.281
0.01637142857142857  4.347
-0.3378285714285714  3.006
-2.0726285714285715  5.409
1.9328428571428573  5.186
-1.9522142857142857  2.799
-1.2458714285714285  3.327
-0.9627428571428571  2.385
3.974271428571429  6.377
1.3624357142857144  3.082
1.170392857142857  5.845
10.329378571428572  11.209
9.306035714285715  14.086
1.7327000000000001  9.461
11.461392857142858  10.263
-0.9965714285714287  6.196
5.229542857142857  3.945
3.45695  9.142
8.777907142857142  16.286
9.097907142857144  8.983
4.219735714285714  7.965
1.8643214285714285  10.32
5.308599999999999  7.159
6.6249  13.057
-0.97965  9.386
9.60817142857143  9.038
2.9815785714285714  12.352
0.5699857142857143  8.373
7.038371428571428  5.993
4.643707142857143  5.652
-1.7088928571428572  4.414
3.017435714285714  6.204
3.892085714285715  6.516
-2.04795  5.275
3.7177214285714286  7.286
8.007792857142856  11.284
3.0493642857142857  8.528
6.366385714285714  8.68
3.162992857142857  6.972
1.5551285714285714  3.438
-1.0052714285714286  8.407
4.047921428571428  5.651
3.257307142857143  9.729
1.0537857142857143  10.99
-1.5892714285714284  3.384
-0.6136714285714285  4.869
-0.9633071428571428  15.464
8.681007142857142  4.778
6.440228571428571  7.579
12.534707142857142  12.385
-0.8385928571428571  1.687
12.426014285714286  10.375
2.8446928571428574  3.767
1.9824  11.403
7.499735714285714  8.859
12.417635714285714  12.932
4.370192857142857  5.955
3.48645  8.346
10.546278571428571  5.044
-1.5398  6.604
-1.2726714285714287  3.365
-2.143335714285714  6.049
8.760164285714286  13.218
0.048114285714285714  6.731
-1.4725142857142857  7.925
3.4734214285714287  14.677
9.47937142857143  13.105
3.637807142857143  5.267
3.119542857142857  7.369
0.027314285714285715  5.215
-1.7075785714285714  3.154
19.178857142857144  7.519
-1.82385  3.531
