# Supplementary material for: Single-chain dimers from de novo immunoglobulins as robust scaffolds for multiple binding loops
Source: Nat Commun. 2023 Sep 23;14:5939. doi: 10.1038/s41467-023-41717-5 (PMC10517939; doi:10.1038/s41467-023-41717-5)
Supplement: Supplementary file 6 — Source data [file 41467_2023_41717_MOESM6_ESM.zip › SuppFig8_scIgFFp.txt]

-2.5115000000000003  16.054
5.730892857142858  12.463
-2.7343714285714285  7.267
3.496242857142857  4.26
6.199321428571428  4.204
-2.228885714285714  3.29
-2.7715  3.464
-2.303142857142857  1.321
-1.08535  8.453
2.7434214285714287  2.953
-1.0950642857142856  3.75
7.399621428571428  6.382
-2.3887214285714284  4.079
2.288057142857143  7.433
6.578028571428571  7.213
-2.6812142857142858  2.876
-0.7467  2.75
3.60465  10.25
-1.0267785714285713  12.201
5.323771428571429  8.327
5.266642857142857  7.606
10.097857142857142  9.09
-2.620271428571429  2.801
-0.059857142857142866  3.522
0.3256  5.042
6.080407142857142  7.993
5.6219  12.784
-1.3574357142857143  3.44
-1.018457142857143  2.89
-0.8477714285714286  5.606
3.8870857142857145  3.023
0.04310714285714286  2.053
8.776585714285714  6.032
5.052471428571429  6.545
-1.8571000000000002  4.566
11.449814285714286  10.187
10.958549999999999  9.829
4.995785714285714  6.263
15.593678571428569  11.864
7.991092857142856  8.94
5.376271428571428  7.061
5.707971428571429  10.507
8.388907142857143  6.957
7.738692857142857  5.816
9.319628571428572  10.613
7.468778571428571  5.607
6.965542857142857  4.865
10.450771428571429  5.036
-0.3913142857142857  7.886
10.723064285714287  9.826
6.219071428571429  3.845
3.8080571428571433  4.887
0.7283285714285714  9.206
0.9754785714285715  3.825
2.1680928571428573  4.201
-1.622142857142857  3.22
-1.4383357142857143  1.827
-3.086735714285714  1.585
-1.1986214285714285  3.022
-2.44285  5.676
-1.5839857142857143  3.339
2.7327785714285713  8.494
0.9976142857142857  7.452
4.382557142857142  6.076
6.728185714285715  3.674
-1.6293142857142857  1.591
7.822542857142857  4.936
3.5303214285714284  5.288
0.7842857142857143  7.011
-1.5907928571428573  5.238
5.340492857142857  8.184
-1.989342857142857  2.557
-0.8517071428571429  3.511
7.536907142857142  13.27
-2.237957142857143  1.1
-2.7663357142857143  1.058
-2.0182571428571427  3.518
6.655157142857143  5.654
6.492207142857143  9.626
7.722028571428572  4.871
-1.7036142857142857  2.046
0.3673571428571429  3.078
10.261814285714285  14.678
5.347878571428571  8.01
3.6635428571428568  4.907
12.629685714285714  9.864
11.145792857142858  7.453
3.60675  7.024
-1.9239714285714284  2.289
5.8783071428571425  11.7
6.063142857142857  4.9
11.32857857142857  11.639
5.226249999999999  2.957
3.0113714285714286  4.612
10.829207142857143  7.27
8.936071428571429  12.88
-1.0579285714285716  5.335
-1.3788571428571428  8.16
3.006485714285714  3.874
-0.9014785714285714  4.443
-1.1163285714285713  4.527
0.92155  6.077
3.595907142857143  4.128
-1.782992857142857  1.466
9.574671428571428  12.469
1.4883857142857142  2.869
0.6784785714285714  3.896
-1.94155  5.452
1.0178785714285714  9.989
7.367442857142858  10.686
-2.9835357142857144  2.93
-2.398671428571429  6.763
1.32195  5.126
-0.4761714285714286  4.17
4.012657142857143  9.51
3.482542857142857  5.559
-0.8060214285714286  7.891
-2.2677  0.944
-1.0629857142857144  14.818
2.310492857142857  4.389
9.569728571428572  5.801
9.3697  7.994
-1.3801785714285715  5.883
4.153478571428571  3.338
4.2457142857142856  8.127
0.3858285714285714  3.834
-0.63815  2.833
-0.3423785714285714  4.779
-0.4063714285714286  6.568
6.6616  11.6
1.1988928571428572  3.972
9.87725  15.54
9.794714285714285  9.506
4.323778571428571  8.912
3.3113785714285715  5.086
4.258392857142857  5.254
4.2298  13.099
8.042092857142856  7.179
5.711842857142857  7.777
16.403664285714285  13.233
4.080464285714285  3.866
1.3337142857142856  5.898
17.762835714285714  11.144
11.3676  5.842
2.3677571428571427  11.269
-1.3922071428571428  15.458
7.22455  7.557
-2.48115  8.687
4.677564285714286  11.0
3.2758714285714285  5.125
2.2899714285714285  6.565
1.4425357142857145  8.846
1.3400214285714287  5.849
4.644707142857143  8.066
2.1757214285714284  3.087
-2.4466571428571426  1.831
3.111935714285714  4.149
-2.708642857142857  3.516
0.015885714285714288  6.253
-1.4364785714285715  2.213
6.540214285714286  4.198
3.2076357142857144  3.217
0.5769214285714286  5.735
-2.8880785714285717  0.779
6.310014285714286  8.159
-2.0240785714285714  3.614
-0.6592571428571429  15.322
3.3097071428571425  7.828
6.905907142857143  9.197
1.9398642857142858  7.747
4.867857142857143  7.711
5.724257142857143  7.596
0.6824285714285715  2.379
3.92255  4.813
-1.7484071428571428  8.431
4.748221428571428  3.919
10.615121428571427  15.502
-1.5874857142857142  5.243
7.779057142857143  11.696
8.071157142857142  10.898
7.0203999999999995  7.411
2.4352714285714283  2.979
8.3493  4.968
2.6715285714285715  3.238
4.9045  13.751
-0.08586428571428573  5.455
7.9803500000000005  8.276
0.13079285714285716  4.355
3.1971428571428575  3.586
8.073692857142857  15.593
3.3711  10.478
4.396885714285714  4.72
2.925385714285714  7.271
1.900742857142857  6.987
1.63485  6.435
-0.5795428571428571  3.04
0.5924714285714285  5.208
2.6510714285714285  8.539
5.270964285714285  6.03
-0.19777857142857144  3.664
7.936328571428572  8.347
6.897792857142857  6.117
-0.5606214285714285  4.423
3.047471428571429  3.763
0.6667357142857143  3.656
4.395007142857144  4.136
-1.8302071428571427  4.059
6.999435714285714  8.568
4.710242857142857  13.023
5.417714285714286  8.629
-0.7577714285714285  3.708
-0.14543571428571428  3.614
-0.10512142857142857  8.201
3.7015571428571428  13.932
4.339242857142858  5.284
-2.692085714285714  3.41
8.134907142857143  8.379
16.28910714285714  12.369
7.348535714285715  9.864
0.08630714285714286  3.986
-2.679692857142857  1.216
4.932492857142857  6.783
-1.6320357142857145  1.65
9.019228571428572  11.037
1.9550428571428573  6.51
-0.87575  1.556
-1.2063928571428573  1.887
6.66345  5.961
1.5928785714285714  3.47
15.817514285714287  8.446
6.805292857142857  6.074
-1.7210357142857142  2.325
3.646435714285714  7.85
5.107  6.616
-1.1561142857142856  5.876
1.5530071428571428  7.653
10.25832857142857  12.745
7.844935714285714  5.841
8.063392857142857  7.013
5.2257428571428575  2.588
-1.677007142857143  14.581
1.5367428571428572  4.411
3.0715142857142856  4.545
-1.7191785714285714  3.256
-1.7507642857142858  1.636
0.22245  2.142
4.534157142857143  9.571
4.9661  3.214
-0.43147142857142856  4.247
-0.05032142857142857  6.625
2.315007142857143  14.555
1.46305  16.72
8.308407142857142  14.48
3.1460785714285717  5.078
-0.059492857142857146  4.35
-2.70105  3.215
8.26147142857143  7.395
-2.6804928571428572  4.252
5.613614285714285  4.335
6.5177  7.076
-2.933464285714286  14.812
-1.76655  3.428
1.1913  13.349
4.790321428571429  3.708
9.313464285714286  13.026
4.3023  9.072
2.2724357142857143  5.258
8.897985714285715  8.311
5.6081  12.954
-1.4861357142857143  1.451
0.9645071428571429  3.83
11.142714285714286  6.563
10.823985714285714  8.36
4.896657142857143  8.887
-0.84285  7.356
8.267092857142858  12.73
0.5776142857142857  4.472
0.6996642857142857  3.441
5.646114285714286  10.194
3.255592857142857  8.507
4.431807142857143  13.584
3.5048642857142855  15.546
4.093678571428572  9.2
2.027428571428571  3.739
-1.60655  2.312
7.078164285714285  3.821
9.373828571428572  10.759
16.246864285714288  14.712
1.7356857142857143  8.987
12.171071428571429  7.487
5.356664285714285  6.447
8.083292857142858  6.655
2.0346785714285716  8.922
-2.445721428571429  7.423
1.279807142857143  2.503
7.480214285714286  12.676
10.223057142857144  9.052
-2.01025  2.878
8.832728571428571  7.463
-1.5968785714285714  2.6
7.442064285714285  5.121
7.645692857142857  4.832
3.9996714285714283  7.21
2.4729214285714285  4.467
2.0496785714285712  3.802
-2.5250785714285717  2.892
9.298635714285714  7.128
5.224585714285714  15.707
3.0340285714285713  6.557
1.2293500000000002  14.394
-1.4496928571428571  1.919
1.00655  5.472
-2.5579  3.443
2.3715928571428573  4.893
3.1236785714285715  9.687
7.867971428571429  7.576
-1.8869785714285716  6.507
7.911392857142857  7.43
4.898707142857143  8.451
5.244321428571429  8.348
4.321142857142857  11.287
6.116185714285714  4.142
6.079921428571429  8.012
-1.9013357142857144  6.328
-0.10451428571428571  2.865
0.7457714285714285  5.952
-2.0742142857142856  1.721
4.775878571428572  7.464
0.6917928571428571  2.928
8.03902857142857  8.9
3.2769857142857144  15.323
-2.60775  2.888
9.346207142857143  5.759
-0.3875857142857143  2.858
-1.29105  9.75
1.8622285714285713  14.616
14.538235714285715  8.716
5.950114285714285  6.105
-0.09975714285714285  15.326
-0.24305714285714286  15.567
6.804271428571428  8.809
-2.0797000000000003  3.488
-1.1192285714285715  4.639
2.322457142857143  4.304
1.6199357142857143  3.486
1.5944428571428573  8.576
1.8927  3.621
9.685842857142857  5.685
-2.2719785714285714  3.198
1.3395357142857143  7.048
-0.2533642857142857  7.592
2.6373928571428573  16.581
-1.4755  6.177
10.6394  5.224
4.096214285714286  7.814
0.5191571428571429  4.741
2.9921857142857142  5.108
-2.7706  1.837
6.716735714285714  5.414
-0.15002857142857143  7.735
14.271507142857143  7.175
-2.2888  4.95
-0.40799285714285716  1.859
10.388685714285714  6.119
5.3830285714285715  10.859
8.662221428571428  6.246
-2.1162142857142854  5.117
-2.3206214285714286  1.453
1.4640071428571428  6.16
0.003364285714285714  13.144
7.454264285714285  4.32
4.303742857142857  5.547
10.278264285714286  8.233
9.800507142857143  10.014
3.6797357142857146  5.934
-1.9899  4.07
3.2600214285714286  5.628
6.922192857142857  7.662
4.258228571428572  5.569
4.502064285714286  5.256
3.676542857142857  5.29
1.581157142857143  4.746
-0.30733571428571427  2.469
9.33325  7.766
-0.23550714285714283  7.436
6.898457142857143  9.74
7.72845  6.092
0.8908285714285714  2.676
18.10960714285714  8.318
-1.2388428571428571  5.668
0.6260928571428572  4.35
-1.8472714285714285  5.153
-2.91555  6.52
12.58302857142857  11.568
3.591257142857143  6.454
4.254042857142857  3.422
-2.0697785714285715  2.968
-1.3436642857142858  1.796
7.8768071428571425  9.048
3.0691928571428573  8.084
-2.6203285714285713  5.014
0.6724571428571429  7.479
7.198685714285714  12.386
5.261835714285715  5.536
-2.1840785714285715  14.135
2.0292214285714287  14.699
-0.9685071428571429  3.555
2.54025  10.623
-2.367707142857143  7.461
-0.24018571428571428  2.092
1.491507142857143  7.938
4.458307142857143  5.85
6.618957142857143  8.479
6.314471428571428  11.212
-0.19967142857142858  7.232
-1.6027571428571428  7.089
7.570257142857143  11.931
-1.5648071428571428  3.562
7.328064285714286  7.023
7.791878571428572  6.748
-0.5816285714285714  3.712
-1.5751857142857144  16.259
4.200414285714285  8.232
-1.7689428571428572  13.425
2.8183357142857144  13.927
-0.5212857142857144  3.012
5.578857142857142  15.679
21.682257142857143  8.352
13.167342857142858  13.235
9.493642857142856  9.236
5.047942857142857  9.662
6.550064285714286  12.828
-1.7842428571428572  2.379
3.048542857142857  7.68
9.563092857142857  7.66
1.2882142857142858  6.206
-1.1663000000000001  3.901
-0.2474857142857143  3.082
1.529007142857143  5.96
9.278735714285714  9.939
0.47155714285714284  4.48
-2.767257142857143  3.167
12.878864285714286  10.661
-0.42605714285714286  5.316
4.26325  7.602
-0.3481642857142857  4.592
2.919235714285714  4.463
-1.2492  3.689
-1.8461285714285716  5.875
7.025678571428571  5.321
-0.8350714285714286  4.012
2.122635714285714  13.53
1.94895  4.446
-0.5192857142857144  7.172
1.971164285714286  7.007
-1.4085785714285715  5.164
-2.25885  7.622
3.319757142857143  2.977
-0.014307142857142859  3.998
7.463571428571429  7.038
13.5047  14.182
-0.22065714285714286  13.307
4.0769714285714285  6.908
5.569914285714286  9.33
9.694535714285713  7.44
3.3853  7.109
7.632600000000001  9.645
3.1608  4.519
5.4875  9.055
1.7578785714285714  13.931
-1.4066142857142856  15.244
11.077542857142857  11.384
9.388892857142856  10.048
2.582792857142857  8.304
-1.04945  3.687
7.682028571428571  3.91
14.4123  15.968
2.32845  5.847
7.337092857142857  7.287
-0.45859999999999995  2.938
2.45315  9.939
5.254721428571428  5.189
1.255107142857143  12.928
8.099885714285714  8.427
0.3599  3.536
7.148721428571429  8.605
-2.9758357142857146  5.022
3.952642857142857  3.957
-2.909542857142857  3.372
7.555400000000001  14.103
12.9118  10.402
5.6032714285714285  12.889
4.094507142857143  8.792
1.5053642857142857  2.937
4.4417  7.481
7.032457142857143  10.944
11.024078571428571  9.55
3.5739571428571426  10.361
1.3875285714285714  7.609
-0.7865142857142857  3.622
-0.5094214285714286  1.616
8.60885  5.406
-2.6918785714285716  3.781
2.5959928571428574  6.018
3.620635714285714  11.861
14.1081  6.075
2.9304785714285715  7.057
1.9972214285714285  13.964
-2.597914285714286  2.926
-1.6606357142857142  1.808
1.6980071428571428  3.437
-2.1245357142857144  5.078
0.6594142857142857  4.137
3.59755  7.95
4.324121428571428  9.099
-1.636842857142857  1.861
5.122635714285714  15.96
4.823364285714286  8.632
1.3428785714285714  6.085
-2.4051071428571427  1.519
2.900714285714286  8.699
0.5121285714285714  12.667
7.8111999999999995  13.563
2.6567857142857143  10.667
3.566542857142857  7.653
6.872835714285714  7.827
3.744321428571429  8.986
-1.9760642857142858  4.299
3.4937428571428573  3.18
-1.7252571428571428  2.862
-0.5233714285714286  3.345
0.4051071428571429  4.371
3.1214714285714282  3.488
3.0300428571428575  7.175
-0.8792857142857142  2.108
6.858421428571428  13.502
1.6257142857142857  3.199
6.752278571428572  6.351
2.2003357142857145  8.433
-0.5107357142857143  4.388
3.1522  4.456
5.441485714285714  12.798
3.8552500000000003  4.383
-1.7303357142857143  4.532
2.598478571428571  3.868
-1.7764785714285714  2.002
-1.4886142857142857  4.418
-0.8733500000000001  4.259
8.1256  4.831
9.54262142857143  7.634
2.6495714285714285  7.4
3.6604142857142854  5.592
4.717264285714286  10.347
0.4299  4.763
1.6581214285714285  4.373
-0.8321285714285714  2.372
3.287728571428571  3.832
19.920078571428572  9.834
3.0804785714285714  7.85
0.8879999999999999  3.186
2.1059785714285715  12.787
5.691685714285715  7.806
4.814735714285714  7.875
8.146592857142856  13.325
11.978585714285714  8.695
9.025035714285716  9.939
9.3366  8.599
9.434050000000001  11.049
-2.1532428571428572  3.825
4.2201571428571425  9.688
-2.9426285714285716  2.15
0.9038857142857143  6.777
6.018292857142858  5.16
-1.2699857142857143  6.504
5.425542857142857  13.048
-0.28300714285714285  5.148
-2.981864285714286  1.448
-1.1889571428571428  4.124
-0.5987142857142856  4.92
-0.9443714285714285  6.31
-2.6277214285714283  2.605
-1.7314071428571427  4.601
-1.7216785714285714  14.845
2.2483428571428568  15.968
9.9842  11.186
17.346621428571428  14.297
-1.37695  7.413
2.447107142857143  4.439
3.4356642857142856  14.434
5.510842857142857  5.889
2.8230142857142857  8.382
3.650535714285714  11.123
4.17875  5.568
-1.8469214285714286  1.404
2.9138357142857143  10.806
-0.5868642857142857  3.971
8.496264285714286  8.188
15.681128571428573  13.687
0.13334285714285712  6.829
-3.0259785714285714  2.677
0.45222142857142855  3.078
7.334085714285714  7.993
2.395442857142857  7.463
0.4388785714285714  9.187
8.123692857142856  4.632
8.154835714285714  4.768
5.916514285714285  10.276
1.0438714285714286  4.083
6.337407142857143  14.131
1.230192857142857  4.459
15.21305  9.5
4.311564285714286  6.559
-1.1083642857142857  6.668
2.9876214285714284  4.825
-2.3240714285714286  7.965
0.9668928571428572  4.127
2.7456  4.883
-1.8677357142857143  2.413
5.746335714285714  12.088
6.322321428571429  7.651
5.363321428571429  14.876
-1.9019214285714285  3.875
10.7972  13.899
5.358207142857143  7.08
3.471521428571428  8.952
4.49775  6.664
8.88545  8.773
2.46355  4.43
11.328285714285714  10.125
2.7990785714285713  3.717
1.295207142857143  9.782
3.7735071428571434  7.089
-0.6307714285714286  3.621
0.58025  6.77
-0.42354285714285717  3.586
-0.9204357142857142  3.69
-1.5545214285714286  4.223
5.675685714285715  9.202
-1.3330142857142857  2.54
-1.6458000000000002  6.269
-1.9544571428571431  1.952
-0.033992857142857144  2.283
-0.8866428571428571  2.905
4.322928571428572  6.985
10.716721428571427  9.641
10.201335714285714  16.696
0.10659285714285714  4.607
11.091542857142857  14.909
5.0972  9.074
6.094585714285714  6.233
5.623107142857143  5.325
-1.7876785714285715  1.891
-0.4164285714285714  3.292
4.6432  5.634
3.8252357142857143  13.671
1.8190785714285713  2.771
-1.4954571428571428  12.468
3.3265785714285716  4.504
-1.79135  4.268
-2.542735714285714  2.339
2.3479642857142857  4.199
5.482771428571429  13.977
-2.8638  1.793
4.922792857142857  2.589
3.1748285714285713  5.783
5.126792857142857  11.398
-2.2693857142857143  12.119
-0.6189071428571429  7.529
7.1012  6.998
6.294621428571428  8.223
8.10517857142857  8.594
9.253414285714285  6.783
1.3263857142857143  14.182
-1.5697642857142857  3.416
-0.6758714285714286  4.542
4.086042857142857  4.479
-2.9055642857142856  3.79
3.6286785714285714  5.741
21.29155  13.619
2.8733428571428568  3.032
6.931714285714286  12.482
-1.6840642857142858  5.007
6.006221428571428  8.941
10.639257142857144  6.639
11.331442857142857  10.495
2.9455142857142858  4.63
6.7035285714285715  6.499
0.14742142857142856  2.07
5.054442857142857  11.942
-2.836457142857143  1.763
4.154528571428571  4.641
-2.2889857142857144  3.395
0.8892  2.351
2.424857142857143  4.712
-1.7571642857142855  2.74
3.041921428571429  8.854
6.8296785714285715  4.896
3.676307142857143  13.958
10.772907142857143  8.84
3.7929642857142856  6.925
4.880164285714286  5.931
5.122828571428571  13.766
-3.0097285714285715  3.13
5.495842857142857  6.522
1.4870142857142856  3.295
9.724721428571428  9.073
6.174678571428572  8.983
3.4749928571428574  4.206
16.038814285714288  7.916
4.0913  3.758
8.608114285714285  4.661
-2.212457142857143  4.605
-1.8034285714285714  2.023
6.33125  5.074
4.684407142857143  7.901
10.328735714285713  7.36
2.7858714285714283  9.146
0.5611214285714285  4.41
2.520107142857143  7.731
9.634821428571428  12.922
1.6440785714285713  15.368
5.749871428571429  7.647
0.6160571428571429  3.16
10.471107142857143  6.921
1.0273285714285714  3.943
2.799835714285714  5.76
5.147685714285714  5.694
5.168371428571429  5.809
-0.8662  3.977
9.6715  9.956
6.494085714285714  7.066
-0.31915714285714286  4.801
6.8731857142857145  8.261
-1.909857142857143  2.931
-2.1883000000000004  4.956
-3.0975642857142858  4.049
12.227021428571428  8.8
7.392049999999999  14.809
8.558235714285715  8.47
4.220364285714286  6.309
3.2731642857142855  7.679
-2.439764285714286  4.965
0.9036928571428571  3.993
-0.09120714285714286  2.537
3.015885714285714  4.005
6.957435714285714  8.364
6.280457142857143  4.581
3.25155  4.756
-1.7531785714285715  2.095
3.6448  5.363
4.8808  13.78
0.048549999999999996  4.572
9.268492857142856  5.59
8.62522857142857  7.583
-1.0864357142857142  3.35
9.058778571428572  15.539
1.292657142857143  8.646
-0.4789285714285714  6.154
5.381035714285715  6.345
2.624257142857143  6.465
2.959485714285714  4.421
2.1630285714285713  4.755
3.091392857142857  12.632
3.0882214285714285  4.77
-1.17275  4.834
0.5249857142857143  4.763
14.506614285714285  13.742
1.4803  3.598
3.6925571428571424  3.248
-1.2093642857142857  2.116
7.906464285714286  4.813
-0.5811571428571428  3.894
6.204685714285714  13.761
3.3280642857142855  3.81
2.1322428571428573  13.158
12.328535714285714  14.544
-2.1068285714285717  5.454
12.237164285714286  10.97
10.75452142857143  13.111
-0.43657142857142855  2.614
-0.31452857142857144  3.097
3.8697357142857145  5.687
-2.313942857142857  1.565
1.4070285714285715  6.213
-0.39490714285714285  15.858
7.446364285714286  7.775
3.223964285714286  14.002
7.834085714285714  8.914
-0.3921928571428571  3.451
10.378707142857143  8.879
5.475585714285714  11.18
7.7636  13.293
1.97005  3.935
6.137121428571429  15.791
2.936985714285714  11.81
5.422692857142858  4.942
15.019971428571427  14.486
5.247771428571428  7.992
3.6530142857142858  10.709
0.31247142857142857  4.671
6.745607142857143  7.696
-2.6974785714285714  1.272
4.807228571428571  5.776
1.9261785714285715  3.384
2.998042857142857  5.409
2.2215428571428575  5.325
1.9213142857142855  4.652
1.15925  14.32
5.543564285714286  8.488
5.550314285714285  7.338
-0.4597857142857143  3.71
7.5403142857142855  7.585
-2.32735  1.629
-0.7717428571428572  2.105
7.865478571428571  8.594
2.8943428571428576  9.937
-1.4432500000000001  6.886
8.074764285714286  8.681
8.2421  6.636
2.0026928571428573  5.289
7.416478571428572  4.713
3.416857142857143  9.104
0.7410071428571429  2.837
9.160642857142857  5.956
1.69095  7.946
3.480507142857143  7.174
3.0565571428571428  4.269
5.266771428571428  9.802
5.532850000000001  4.632
0.6021214285714286  4.222
1.4645  7.074
4.985564285714286  7.722
3.6149071428571427  8.83
3.440021428571429  5.974
0.35964999999999997  3.745
-2.4178928571428573  6.283
6.332007142857143  8.816
10.867235714285714  8.556
2.5198642857142857  9.73
5.0424428571428574  5.06
11.660814285714284  8.269
0.23452142857142855  16.636
1.6510571428571428  6.391
2.1123  4.129
9.479378571428573  9.753
3.9474428571428577  6.561
-0.17612857142857144  11.583
10.135192857142856  6.748
9.32172857142857  4.887
-2.42035  4.082
3.336235714285714  2.718
5.3761  7.762
4.6917928571428575  3.915
4.8411928571428575  7.317
2.26695  9.694
1.76565  15.468
2.9025214285714287  4.352
0.3557785714285714  5.113
6.878992857142857  6.317
1.1763714285714286  4.787
6.447392857142857  3.939
3.6996642857142854  3.516
7.632142857142857  4.445
10.495235714285714  8.424
-1.2673714285714286  2.949
-1.5438642857142857  6.735
13.1495  8.301
-0.9719785714285715  2.431
1.6740785714285715  3.453
-1.294107142857143  1.793
4.567435714285715  15.324
0.7558714285714286  6.823
6.2213071428571425  8.056
9.998842857142856  10.182
9.300092857142857  8.461
-1.6430928571428571  2.438
-0.9458857142857143  3.235
1.5373571428571429  5.829
7.1486285714285716  6.733
-2.5881  1.531
-0.37602142857142856  4.849
0.7457071428571429  2.713
1.4317071428571428  15.324
6.351928571428571  7.09
1.188885714285714  3.028
5.932264285714286  5.638
-0.5636357142857144  3.754
-0.13881428571428572  5.301
11.075857142857142  7.36
4.281128571428571  4.959
5.857492857142857  5.269
3.6342785714285712  4.783
5.788721428571429  4.785
2.3536142857142854  4.373
1.3877642857142858  6.497
5.938371428571428  7.848
-1.2935642857142857  5.437
-1.3181357142857142  2.359
1.8121785714285714  6.832
10.335121428571428  14.389
-0.7759499999999999  5.228
6.608471428571429  8.286
-2.2161357142857145  6.166
-2.8796285714285714  2.46
3.2876  5.199
0.9495928571428572  14.272
6.4690642857142855  7.243
0.8941071428571429  7.323
9.413507142857144  15.074
-1.1255142857142857  5.291
-2.416542857142857  2.48
11.33967142857143  15.548
5.086514285714285  6.443
0.7399  5.025
4.318757142857143  6.836
-1.04935  2.985
8.422264285714286  9.908
-0.9882357142857143  2.433
14.351485714285715  15.489
-1.2898714285714286  2.928
19.6918  12.814
5.922692857142858  4.665
1.9693785714285716  6.97
1.58525  4.377
1.6127571428571428  7.567
4.192307142857143  12.816
-2.1437285714285714  1.007
1.7069  2.75
1.6031071428571428  2.424
7.849557142857144  5.902
4.552992857142857  5.836
9.482035714285713  7.6
2.882821428571429  9.258
11.51757142857143  7.317
5.61205  6.366
-2.17685  7.022
2.5434214285714285  7.923
0.13960714285714287  14.848
7.966457142857143  9.193
6.593357142857143  5.105
9.431614285714286  9.157
-2.0843714285714285  1.355
3.876321428571428  2.689
0.42495714285714287  5.262
14.318042857142858  14.978
-1.3346357142857141  4.057
8.810757142857144  13.914
17.46735  7.706
6.77365  3.181
4.058742857142858  10.003
8.663464285714285  9.564
3.6377214285714286  8.842
7.778485714285715  13.46
1.6808071428571427  7.519
1.362242857142857  4.855
12.927342857142857  9.189
0.7187714285714286  5.119
11.1156  14.716
-1.3459714285714286  4.148
1.33665  5.092
-0.2659571428571429  5.58
4.1433928571428575  7.364
9.5228  8.262
5.636778571428572  5.012
10.757235714285713  15.289
2.620542857142857  5.654
-1.6503428571428571  3.027
-2.76065  1.329
-0.9692357142857144  2.14
4.7406  10.218
-0.28114999999999996  3.528
1.8408  7.58
6.780835714285715  12.302
0.48706428571428567  2.032
4.873200000000001  7.019
-0.42586428571428575  3.82
-1.7705785714285713  5.306
3.4364357142857145  9.613
5.562807142857143  4.403
-2.382257142857143  4.26
2.902157142857143  6.212
4.631507142857142  5.736
2.9716  3.183
9.652464285714286  8.236
-2.51925  1.648
10.689414285714285  12.078
4.3017642857142855  3.744
4.259821428571429  14.348
11.1897  6.673
-0.9080142857142857  2.435
-1.5997428571428571  1.68
2.7188714285714286  5.292
5.36855  6.038
6.6819  12.14
0.7375714285714287  2.507
2.939692857142857  9.015
-0.7657714285714285  3.41
7.0322571428571425  13.556
2.0309214285714288  5.488
4.309985714285714  5.003
10.837407142857144  10.654
7.916242857142857  9.021
2.268214285714286  16.435
8.762692857142858  8.573
2.5274071428571427  8.043
2.8735785714285713  12.427
-2.864392857142857  1.276
4.155178571428571  4.529
-2.040842857142857  1.942
-1.4913357142857144  5.296
8.251135714285715  5.478
4.7489928571428575  8.626
-1.4038499999999998  4.971
-2.0988785714285716  3.082
-2.193342857142857  3.234
7.214764285714286  6.668
1.1686857142857143  2.75
5.014178571428571  5.64
-2.071828571428571  4.222
11.685621428571428  10.396
3.2811928571428575  5.777
4.280585714285714  13.178
-1.4144285714285716  3.481
-2.73925  2.064
3.853764285714286  7.849
1.876442857142857  5.691
1.0313785714285715  7.47
9.426535714285714  8.009
2.073707142857143  7.273
-0.7762  3.618
6.947764285714285  10.99
5.537885714285714  10.602
12.862742857142857  13.993
9.662278571428573  11.16
5.798535714285714  6.197
2.5915500000000002  3.893
4.642192857142858  6.835
-0.8044571428571429  3.832
0.25943571428571427  3.286
-1.5492642857142858  2.809
-0.5214357142857143  4.44
-0.8738571428571429  2.453
8.55715  6.308
2.0093785714285715  8.398
9.433435714285714  12.268
0.14107857142857144  5.412
6.107657142857143  7.047
-0.91475  6.765
-0.7310142857142857  6.411
-0.20995714285714284  3.925
3.4784714285714284  3.444
5.167235714285714  3.011
-1.599192857142857  4.406
6.035607142857143  6.842
1.8917214285714286  6.576
2.394885714285714  6.807
0.8332428571428571  3.863
2.4531071428571427  7.692
9.277971428571428  5.473
3.5218142857142856  15.772
2.1736999999999997  13.361
11.290857142857144  7.17
0.33262857142857144  5.741
2.3621857142857143  8.024
7.075457142857142  7.557
6.870985714285714  5.739
4.339757142857143  8.173
6.2334000000000005  14.607
10.704500000000001  15.602
2.4415  9.565
-1.2745214285714286  3.077
12.584057142857143  14.347
4.333985714285714  7.486
2.358957142857143  4.739
2.485107142857143  6.13
1.9360071428571428  4.493
14.709950000000001  7.309
-1.3163285714285715  3.337
1.1268928571428571  3.899
-0.72265  4.17
11.174721428571429  12.44
-0.7000642857142857  2.991
4.492685714285714  11.539
8.1717  5.365
4.528042857142857  6.32
4.712042857142857  6.247
10.05407857142857  9.777
-0.7577571428571428  4.406
6.843485714285714  6.581
1.00625  7.954
1.1236357142857143  3.484
-0.8415357142857143  4.604
-0.9894499999999999  10.723
-0.25432857142857146  3.666
0.3733357142857143  2.32
6.1558785714285715  14.936
9.088614285714286  8.946
-1.5642  11.064
1.3819642857142858  2.425
1.04665  5.044
-0.5705214285714286  16.466
-0.18875  2.173
-1.1341214285714285  5.965
5.692242857142857  7.691
-0.6907428571428571  3.722
-2.4389214285714287  2.69
2.8037357142857147  3.483
-2.4121857142857146  15.22
5.086142857142857  8.875
6.091407142857143  7.359
1.2270928571428572  2.124
10.682435714285713  6.297
4.729857142857142  4.47
1.9316428571428572  2.971
-1.7675142857142856  5.209
12.398271428571428  9.68
5.196407142857143  4.424
2.4756285714285715  11.404
-0.6390571428571429  6.631
-0.34180714285714286  3.499
7.2468642857142855  5.682
7.476685714285715  14.167
4.138928571428572  5.493
19.226657142857142  11.644
6.278185714285715  4.169
-1.613657142857143  2.612
0.51405  12.075
-1.2603357142857143  5.029
6.470764285714286  5.69
3.1086642857142857  8.138
7.742014285714286  6.111
5.633792857142857  4.096
10.213792857142858  7.189
-1.5434142857142856  3.905
-1.625057142857143  2.502
1.19875  3.51
4.155042857142857  14.369
-2.2616714285714288  5.981
1.3406928571428571  16.799
3.729621428571429  15.298
7.733064285714285  6.08
-0.7887857142857143  8.352
1.9109285714285713  8.47
1.1137000000000001  11.149
-0.2463857142857143  2.46
13.115428571428572  6.639
6.840078571428571  6.34
6.192742857142857  6.238
3.5631071428571426  6.487
-1.3584214285714287  5.397
3.109714285714286  5.883
17.44399285714286  5.862
10.159714285714285  8.68
8.945835714285714  9.597
4.123728571428572  4.728
2.0469142857142857  10.082
2.7151285714285716  7.652
6.58665  6.133
6.7483571428571425  5.788
-0.8271142857142858  1.561
-1.0906214285714286  8.919
6.843885714285714  11.768
7.29965  12.366
-1.2723285714285715  3.13
5.9121500000000005  4.023
-1.4833571428571428  3.126
0.8535714285714285  14.523
3.170042857142857  5.101
10.808242857142858  6.745
7.572850000000001  11.054
-1.3785714285714286  1.414
8.468314285714285  9.248
8.064142857142857  6.188
4.330642857142857  7.869
4.892671428571429  10.101
-1.4061642857142858  4.673
5.646371428571428  6.319
10.7941  11.15
-1.3381785714285714  5.142
-1.2300285714285715  5.892
-1.2586214285714286  5.114
-1.5498357142857142  2.53
2.80195  7.228
2.9417357142857146  6.073
-0.6361357142857142  9.308
1.7420357142857141  7.811
-2.540235714285714  14.118
-1.4941357142857143  1.73
6.7836357142857135  6.972
7.400392857142857  7.337
5.627442857142857  15.865
-1.7007785714285715  2.121
4.7123928571428575  5.22
15.427342857142857  7.54
-1.6407285714285713  1.68
0.2861857142857143  2.155
-2.710292857142857  1.869
0.3621642857142857  4.255
3.2393214285714285  3.365
-0.39303571428571427  9.801
11.26457857142857  10.609
-1.4401  4.191
12.446992857142856  6.91
6.438264285714285  10.377
5.671428571428572  8.922
-2.8005285714285715  3.222
-2.2327357142857145  4.259
5.1432  14.347
3.8105499999999997  10.673
2.6208  3.593
8.789128571428572  14.974
1.0875428571428571  4.903
-1.6435285714285714  3.268
8.308778571428572  6.858
12.152364285714285  11.408
-0.4049642857142857  5.031
4.342121428571429  5.781
-1.2920714285714285  5.205
10.490407142857142  7.503
-2.091392857142857  1.769
-1.159842857142857  2.116
5.5624  5.597
-0.9844357142857143  2.769
-2.28945  6.012
0.8585928571428572  11.917
3.5741  13.048
-1.3613214285714286  3.097
-1.84945  2.268
5.633864285714286  11.534
2.8024071428571427  3.257
4.446921428571429  3.429
5.978285714285715  6.026
4.491435714285714  14.371
-2.2750857142857144  2.007
8.792907142857143  11.475
8.092192857142857  12.798
5.9599  6.662
3.7778000000000005  6.929
7.587192857142858  7.212
-1.5812214285714286  3.23
11.087842857142856  14.137
5.668142857142857  8.225
11.57237142857143  6.025
2.0810785714285713  3.014
8.028507142857142  4.641
-2.2738785714285714  0.913
0.47640714285714286  5.155
-1.6918642857142856  3.36
3.3732428571428574  4.684
5.800599999999999  6.736
-3.1234571428571427  1.439
4.892621428571428  16.666
3.465057142857143  5.255
-0.9165214285714285  8.066
-2.8216714285714284  2.764
-1.82705  5.172
-2.1207714285714285  3.834
-2.2137214285714286  1.301
9.503285714285715  8.223
0.8541  3.743
3.5983714285714283  14.794
-1.2004142857142857  16.375
-1.3910500000000001  1.69
0.7648357142857143  4.423
2.6167642857142854  6.991
10.742314285714286  10.506
5.3537357142857145  7.578
9.385907142857143  6.346
6.459035714285714  3.916
4.684042857142857  5.627
-1.4927714285714286  1.645
-1.8768214285714286  5.746
5.703964285714285  7.037
-0.7366285714285714  2.224
5.3389  5.39
0.4622428571428571  5.276
2.2202142857142855  6.697
1.0554285714285714  3.116
12.102528571428572  10.384
9.389892857142858  8.358
6.328285714285714  14.695
2.0269785714285713  4.312
8.360628571428572  12.433
5.086957142857143  7.294
-1.95985  5.192
-0.15580714285714284  2.854
12.098464285714286  8.407
11.204421428571427  15.935
1.0953214285714286  5.422
5.4041500000000005  4.909
6.612692857142857  8.794
-1.00735  2.558
6.8357214285714285  9.443
6.587942857142857  6.804
3.9598285714285715  10.156
2.8910714285714287  3.865
11.793707142857143  8.318
-0.18043571428571428  3.903
11.411942857142858  6.16
-1.4445071428571428  2.89
-1.0361285714285713  16.303
7.069635714285714  6.692
-0.015235714285714286  3.608
4.844778571428572  8.326
6.826007142857143  5.949
6.567407142857143  6.351
0.07671428571428572  1.897
6.224085714285714  7.27
-1.0835642857142858  3.379
14.11085  6.841
2.387242857142857  4.175
0.4576642857142857  2.293
2.004221428571429  4.387
-1.835457142857143  3.992
6.449928571428572  3.812
-2.908735714285714  1.592
-1.1298857142857142  2.34
3.2230785714285712  3.327
3.9512285714285715  5.911
10.266842857142857  13.131
7.839364285714286  7.007
4.6056357142857145  7.16
-1.6615857142857144  9.522
6.125  11.099
8.285714285714286  7.194
6.992242857142857  4.667
1.3827428571428573  4.778
1.3322142857142856  5.297
-0.6672428571428571  4.425
4.309528571428571  3.509
3.267985714285714  6.455
-2.507221428571429  3.202
-2.3459  6.548
2.8480714285714286  3.195
1.1167714285714287  15.885
-0.9063285714285714  7.845
6.822214285714286  9.455
4.16665  7.385
10.784364285714284  9.056
-2.312207142857143  1.766
6.246235714285714  5.88
7.1110500000000005  5.197
7.814878571428572  15.67
10.1105  13.889
2.897864285714286  6.393
5.355207142857143  3.873
-0.817  11.49
14.541607142857144  12.711
1.2933785714285715  7.079
-0.5089214285714285  12.533
5.367114285714285  8.992
-1.0826214285714286  3.841
1.5936571428571429  3.679
2.7543785714285716  11.065
14.82502857142857  9.273
4.226671428571429  15.257
1.2807785714285713  5.313
11.007707142857143  13.914
9.463964285714285  10.094
4.453771428571429  5.456
12.307992857142857  6.944
1.7538642857142857  3.465
6.349464285714285  5.564
3.071  13.337
9.865692857142855  9.05
9.7768  8.296
1.7660285714285715  10.69
1.0411071428571428  3.507
6.779164285714286  4.783
-2.2659357142857144  1.978
5.058185714285714  5.585
4.0958499999999995  9.664
6.262992857142857  4.709
3.789942857142857  6.961
3.6914214285714286  6.156
8.430421428571428  12.615
4.703057142857143  8.463
-0.6045285714285714  5.101
3.2326142857142854  3.558
-0.8961214285714285  2.491
-0.6409  15.42
3.8247642857142856  9.157
-1.7553071428571427  3.451
-1.8692928571428573  3.013
0.11847142857142856  4.261
5.962928571428571  5.238
4.489878571428571  7.463
2.8008357142857143  7.022
6.034371428571428  9.609
9.674228571428571  9.401
5.538321428571429  11.342
3.7182142857142852  8.455
-1.0299857142857143  7.378
0.7714857142857142  3.744
0.33125714285714286  3.166
2.7166785714285715  4.354
1.421692857142857  6.796
9.466171428571428  7.193
0.3537285714285714  6.1
14.768257142857143  13.248
-1.7619928571428571  2.652
-1.7161  3.152
2.065771428571429  4.19
-2.633335714285714  4.284
1.2848071428571428  2.348
-2.0991999999999997  5.155
3.7173714285714285  6.996
1.44115  3.089
2.1560357142857143  12.89
7.715014285714286  6.169
-1.37465  2.492
9.560164285714286  6.548
5.814492857142857  12.888
3.91145  15.855
12.738342857142857  9.391
6.021271428571429  5.381
-0.19996428571428573  4.586
0.8235428571428572  5.129
5.635757142857143  8.358
12.071292857142858  4.691
4.678535714285714  8.667
9.603328571428571  15.686
6.616228571428572  5.292
7.503257142857142  5.577
5.079285714285715  9.202
6.440421428571429  6.014
1.8035  3.996
8.571635714285714  7.648
3.891921428571429  9.598
0.7791857142857143  1.739
10.290942857142857  9.165
9.660521428571428  7.653
0.22442142857142858  4.225
12.396714285714285  14.735
16.06397142857143  7.559
0.3796428571428571  6.799
1.3387357142857144  3.943
-1.777607142857143  5.664
-0.6203142857142857  5.652
-0.20147142857142858  6.582
6.100528571428571  5.28
10.258278571428573  7.212
4.114807142857143  12.12
0.452  4.851
5.384335714285714  8.97
-0.35170714285714283  2.694
0.96225  5.092
-1.9854928571428572  13.593
7.342664285714285  10.928
3.7114928571428574  6.545
6.7723571428571425  3.797
-2.020442857142857  7.455
-0.8828285714285714  2.371
7.333192857142857  7.933
5.879728571428572  10.028
14.08997857142857  11.273
-1.8008357142857143  3.883
-0.33315  3.752
2.933864285714286  4.308
6.0602  7.602
6.350835714285714  8.748
7.04015  9.152
3.0614214285714283  2.843
2.421535714285714  6.537
9.09142857142857  12.548
0.15854285714285715  2.67
0.19309285714285715  3.368
6.3201214285714284  11.504
1.1878  2.703
1.9894857142857145  6.061
2.9535071428571427  4.766
3.3356285714285714  5.428
9.38262142857143  9.396
8.240664285714285  5.832
5.988971428571428  9.798
-1.3479571428571429  1.857
7.959257142857143  7.793
2.8800714285714286  7.642
6.007542857142857  7.131
10.540035714285715  8.995
4.604185714285714  10.506
5.887028571428571  7.381
11.010685714285716  6.221
6.435428571428572  9.35
-0.8395642857142858  2.67
3.8565285714285715  13.502
7.6592  4.028
2.146742857142857  4.664
1.9405214285714285  5.081
-2.0836214285714285  3.12
3.3268071428571426  12.489
2.5389714285714287  4.222
4.162107142857143  10.971
2.6687357142857144  15.328
-2.2412071428571427  5.96
8.643107142857144  7.754
10.08997142857143  11.901
3.5109714285714286  4.395
5.080614285714286  4.422
10.9917  6.076
8.376814285714286  3.543
-1.8755285714285714  2.803
4.990028571428572  6.242
2.3291  12.668
0.84025  5.536
-3.1074714285714284  14.015
-1.9343714285714286  4.95
-1.259757142857143  3.345
2.3691142857142857  6.148
2.1481  6.96
0.5166071428571429  2.666
10.20125  8.837
6.015742857142857  5.505
2.2034  2.983
-0.8697857142857143  4.248
2.902392857142857  4.806
9.699178571428572  5.851
13.572392857142857  6.516
2.2246928571428572  14.707
3.586157142857143  5.873
15.464942857142859  13.473
3.7483357142857145  6.853
-2.4786357142857143  1.424
-1.7677  1.431
-0.031342857142857145  3.169
-1.2262714285714285  3.098
1.3439642857142857  12.635
11.17227857142857  13.717
-1.4781428571428572  3.281
6.60595  14.667
7.492864285714286  16.312
14.152392857142857  9.77
3.9994928571428567  15.686
3.523157142857143  3.268
2.7662999999999998  3.592
-1.411692857142857  4.856
6.727942857142858  3.642
10.207600000000001  9.263
3.9340714285714284  4.913
2.8078857142857143  15.689
-2.394814285714286  3.625
3.1133214285714286  12.15
17.680764285714286  11.852
2.83265  4.317
11.635635714285714  11.2
-0.43045  2.342
1.89295  4.944
8.207678571428572  8.267
1.2919357142857144  3.682
-2.0943285714285715  4.09
11.23762142857143  13.472
0.9011642857142856  4.479
-1.4021571428571429  3.204
1.5277142857142856  7.629
0.6259142857142858  6.587
5.589314285714286  9.161
3.406957142857143  5.414
7.833028571428572  8.771
10.521871428571428  10.187
4.903371428571428  6.735
-2.3832142857142857  2.851
2.2704928571428575  5.233
0.3211357142857143  2.745
0.7978928571428572  2.621
16.584478571428573  12.091
8.050778571428571  7.301
-0.2568  3.854
4.642478571428572  13.104
-0.8643142857142857  2.749
7.764407142857143  12.454
2.48395  3.958
2.9892214285714283  5.7
15.432199999999998  7.227
1.640907142857143  4.57
6.449592857142857  5.737
-2.153914285714286  3.76
-1.2158357142857144  3.53
-1.0761928571428572  5.199
-0.00018571428571428572  4.196
4.414821428571429  5.854
1.0091357142857142  5.025
-1.3020714285714285  2.267
-2.161871428571428  2.331
-0.5368285714285714  9.615
1.8211214285714286  14.438
7.21865  6.891
6.031764285714286  7.767
1.0164  2.943
8.918792857142858  10.702
4.8994285714285715  8.046
4.844107142857142  12.084
3.9258571428571427  10.69
8.964042857142857  13.229
2.7128357142857147  6.25
2.330085714285714  14.758
1.5465642857142858  13.229
8.48942142857143  5.407
-1.5220642857142856  2.91
-2.386657142857143  15.786
4.345435714285714  7.662
0.6709857142857143  4.343
11.115628571428573  4.76
8.389671428571429  14.516
1.5313857142857144  3.108
-1.4949785714285715  5.51
5.149164285714286  6.476
5.304321428571429  8.349
0.21592142857142857  14.809
11.465692857142857  6.451
0.1778142857142857  2.577
-1.8467714285714285  3.526
4.6686000000000005  12.094
3.7865714285714285  3.229
-1.6218428571428571  3.894
-0.17565  3.597
3.576007142857143  8.548
-2.3776357142857143  5.897
1.999857142857143  2.71
-1.6412857142857142  3.542
-0.14414285714285713  2.81
2.360157142857143  7.928
2.2976357142857142  3.809
5.577657142857142  5.975
-1.8509214285714286  2.032
-0.018314285714285714  5.133
-0.3607071428571429  13.096
9.733507142857142  8.313
-1.4507285714285714  3.272
-2.742364285714286  4.806
-1.0301500000000001  5.357
6.97555  6.817
0.37234285714285714  9.321
10.929435714285715  7.16
-0.8962428571428571  5.662
5.095  5.826
3.7391571428571426  7.096
1.452057142857143  7.127
3.1076857142857146  3.008
-1.4374214285714286  1.403
-3.0943214285714284  0.816
12.823878571428573  7.601
4.55545  6.768
-2.072907142857143  2.359
7.477842857142856  13.806
1.6007928571428571  3.716
3.0919642857142855  9.621
1.020757142857143  7.109
-1.74055  1.348
1.945  4.948
7.2692  6.075
5.986407142857143  6.991
13.586528571428572  6.546
4.724692857142857  6.712
11.483464285714286  5.349
8.454121428571428  6.852
11.498507142857143  6.245
4.409378571428571  5.851
7.811507142857144  9.799
7.381778571428572  5.69
0.9630142857142857  3.99
-2.219442857142857  2.536
12.430007142857143  13.92
7.151035714285714  5.728
7.15965  11.536
9.17232142857143  14.968
-1.9108  4.879
12.909614285714285  15.846
-1.0805285714285715  7.288
4.201371428571429  6.339
7.257871428571429  13.082
9.006371428571429  7.058
3.686135714285714  4.625
-2.6467785714285714  2.602
4.971778571428572  6.995
7.007242857142857  7.755
0.3312785714285714  5.541
3.514071428571429  4.646
-1.8994142857142857  3.621
5.8096000000000005  15.179
14.577792857142859  9.776
9.911914285714285  11.933
4.024685714285714  7.744
-1.9691214285714287  5.011
-1.8019142857142858  1.843
1.07445  4.501
3.980885714285714  7.429
-2.8758857142857144  2.048
1.9113428571428572  7.548
-0.36456428571428573  2.98
4.730307142857143  12.829
3.7148714285714286  13.974
-1.887542857142857  4.593
12.45297857142857  10.228
13.873  13.125
5.677528571428572  4.961
3.467492857142857  2.676
2.1613785714285716  3.319
0.6718928571428572  13.783
0.06857857142857143  3.675
-1.4571857142857143  1.883
-1.5537  2.655
2.821764285714286  11.457
13.029285714285713  7.942
1.9001571428571429  9.803
1.7787142857142857  6.326
-1.2441  6.144
3.390857142857143  6.635
5.10855  6.94
-2.8587000000000002  3.362
5.773421428571429  4.165
1.3898285714285714  8.009
7.928514285714286  8.225
-1.9340857142857142  6.201
-1.9255428571428572  4.518
5.2237857142857145  5.196
0.45376428571428573  4.17
2.104892857142857  8.089
-1.1904285714285714  1.706
3.604407142857143  10.894
7.627721428571429  14.677
5.165614285714286  12.687
0.05826428571428571  7.985
9.0959  7.565
2.5208214285714288  5.503
9.617864285714285  10.222
3.9093571428571425  7.487
3.2647214285714283  8.845
-2.402914285714286  1.632
6.951542857142857  15.003
-2.3126285714285713  2.518
-1.350207142857143  3.245
3.734164285714286  6.511
10.708135714285714  13.437
-1.7308999999999999  1.894
4.585885714285714  13.976
-0.1166642857142857  3.914
6.2882  4.424
1.9543857142857142  7.931
5.070242857142857  4.021
-2.950342857142857  0.819
1.5086428571428572  5.205
5.160428571428572  8.649
-2.2462071428571426  3.837
-2.0150357142857143  4.952
-0.7115428571428571  11.709
2.4622785714285715  5.007
4.2044  5.097
6.229542857142857  5.91
8.740357142857144  7.532
2.2881142857142858  3.01
7.50645  8.236
0.7639785714285714  3.167
5.8982785714285715  7.274
10.7158  7.391
-1.456607142857143  7.32
7.707314285714285  5.124
4.275657142857143  13.518
5.343328571428572  9.025
6.024992857142857  10.303
-0.9353428571428571  7.219
8.018192857142857  13.942
13.40097857142857  5.498
-1.4730785714285715  10.276
-2.0565571428571428  1.351
-1.8707285714285713  2.344
5.840392857142857  6.282
-1.883092857142857  1.744
11.303557142857143  5.104
2.5202428571428572  4.836
3.44775  5.341
17.37087857142857  7.836
13.929678571428571  12.32
4.365585714285714  8.485
10.48965  14.225
7.822100000000001  7.213
5.928135714285714  15.784
6.265435714285714  8.319
-0.3540785714285714  2.159
2.079207142857143  3.516
5.597878571428571  15.653
6.555492857142857  4.954
9.069678571428572  14.698
2.471357142857143  12.106
10.113564285714284  8.287
5.621071428571429  5.538
1.839992857142857  4.96
2.7525285714285714  4.4
3.5644428571428572  9.554
15.896885714285713  9.95
-0.1364857142857143  4.456
14.551121428571427  8.813
2.9204285714285714  12.219
-2.0142571428571427  3.265
0.9057000000000001  2.382
6.479457142857143  8.421
2.7402214285714286  10.296
-0.41259285714285715  4.095
2.36275  6.206
-0.7757714285714286  3.067
-1.0209357142857143  2.79
3.3739142857142856  9.906
1.3854142857142857  6.317
5.4056500000000005  12.376
-2.9474357142857146  3.588
-2.656171428571428  3.741
7.949064285714285  11.645
-0.2604785714285714  13.391
6.472964285714286  7.178
1.7044357142857143  2.608
-2.652171428571428  2.613
7.965428571428572  10.209
11.542278571428572  14.166
7.702635714285714  5.026
3.6567  8.632
0.36955714285714286  2.618
-1.0004857142857144  7.708
7.281428571428571  9.621
3.197657142857143  4.37
-0.5877285714285714  3.476
0.7911642857142858  8.236
4.898892857142857  13.868
-2.722385714285714  4.323
15.175492857142856  15.425
0.5557428571428572  2.717
5.699528571428571  13.336
4.322128571428571  8.139
5.505978571428571  9.141
-2.4777642857142856  1.922
10.67935  7.473
7.084121428571429  7.342
1.7414285714285715  4.887
2.7843071428571426  4.119
-2.9622785714285715  2.756
2.7677642857142857  4.896
2.5051285714285716  14.747
-0.38140714285714283  5.495
6.078778571428572  8.085
-1.363907142857143  4.126
1.4118857142857142  11.309
5.924728571428571  3.748
2.7016142857142857  8.683
3.245564285714286  12.383
3.3120357142857144  6.233
6.2262  5.41
7.477192857142858  10.33
3.235035714285714  3.13
5.747221428571429  3.437
3.972207142857143  9.39
1.9742428571428572  6.284
-1.57585  1.686
-1.3323285714285715  2.949
3.654114285714286  5.171
0.18633571428571427  3.797
5.929321428571429  6.43
13.914121428571429  12.201
3.900371428571429  9.081
2.7736785714285714  15.909
-1.3033714285714286  1.418
-2.5440142857142853  8.095
4.054614285714285  5.644
-1.1673214285714286  15.671
5.16625  6.104
-0.07337857142857143  5.194
-1.4498785714285713  6.33
-2.6100714285714286  3.438
-2.6045214285714287  3.098
4.7858857142857145  12.935
4.089121428571429  4.52
0.8631285714285714  4.981
-2.172614285714286  3.908
4.4069071428571425  6.112
-0.8301999999999999  3.61
-0.40575  16.627
-1.8913714285714285  3.256
-1.8216214285714285  2.65
-2.9094785714285716  1.976
-1.6098571428571429  3.634
3.4191214285714286  13.588
-2.687842857142857  3.883
0.4408  7.716
15.687814285714285  5.373
-0.5935428571428571  6.756
8.190671428571429  5.018
2.8834  5.495
7.057314285714286  13.298
-0.013614285714285714  2.477
-2.4244  1.806
-2.204385714285714  3.946
-1.8677000000000001  5.864
4.04345  3.78
-1.7635214285714287  6.309
-1.9765857142857142  2.224
2.546742857142857  5.583
1.0801  5.557
-1.8037928571428572  7.128
7.652849999999999  14.878
-1.4330428571428573  4.07
-1.2262071428571428  6.538
16.86424285714286  6.649
1.6255714285714287  2.374
5.106621428571429  6.37
10.899542857142857  14.484
2.5365214285714286  7.601
14.843907142857143  8.936
-2.7679071428571427  6.008
4.227507142857143  3.763
4.05535  14.169
6.765771428571428  3.902
-0.7244857142857143  13.588
-2.2299285714285713  2.498
-1.7392357142857142  2.922
3.897864285714286  7.056
-0.8380071428571428  7.603
2.289757142857143  9.353
7.228857142857143  4.662
5.3585714285714285  14.369
3.065528571428571  6.532
-1.5867071428571429  4.566
9.209764285714286  6.409
-1.3464785714285714  2.028
-0.09115  9.392
6.928571428571429  9.009
3.241514285714286  6.244
1.690092857142857  6.562
6.337671428571428  6.317
-1.0168285714285714  9.42
5.79995  14.378
8.853278571428572  9.182
5.887385714285714  5.411
-2.8639  0.693
-1.2492928571428572  5.929
6.985685714285714  10.474
-0.8195642857142857  5.489
-2.956914285714286  5.119
2.6874285714285713  9.31
2.5715928571428575  4.559
13.189535714285714  8.26
6.933607142857143  13.018
3.2285857142857144  5.5
3.2263571428571427  7.235
0.33140714285714284  3.164
-1.3154357142857143  4.271
2.9459714285714282  3.754
7.0378928571428565  7.467
0.6099785714285715  4.448
2.088421428571429  7.09
10.087371428571428  9.517
7.854328571428572  10.831
13.00767142857143  10.345
1.27355  3.794
8.247864285714286  13.369
0.9000214285714285  10.8
-1.746057142857143  4.11
2.2705714285714285  3.543
4.880235714285714  4.536
-0.6031071428571428  14.448
3.8747428571428575  4.257
3.758307142857143  7.373
-0.5495214285714286  2.954
7.098464285714286  8.26
-0.5580499999999999  7.867
3.6377142857142855  6.183
3.1847  6.543
5.307957142857143  14.166
1.1228571428571428  4.29
-0.85595  4.256
6.633864285714286  5.367
11.084085714285713  13.193
-1.5589000000000002  3.123
-1.7174928571428572  3.391
6.398314285714286  10.161
4.9313714285714285  13.435
-0.9038928571428572  5.081
2.7822  7.42
0.5381714285714285  2.229
4.987385714285715  6.265
0.7392357142857142  2.303
0.70325  15.216
-0.30945  3.235
-0.8107571428571428  7.708
6.2726500000000005  8.803
-0.9907357142857143  2.77
1.0635999999999999  2.625
14.030999999999999  14.115
12.27672857142857  8.76
5.544621428571428  15.375
-0.89815  1.893
3.0511  11.135
-1.3007642857142858  3.582
0.46730714285714287  2.632
3.3821642857142855  5.569
6.457007142857143  5.583
3.927421428571429  6.826
12.208035714285714  9.109
-2.352492857142857  2.155
6.773528571428571  4.852
3.9926999999999997  7.407
2.3977142857142857  7.555
-0.6456500000000001  1.804
13.127528571428572  13.251
3.5777714285714284  7.947
12.779414285714285  9.767
1.1429214285714284  4.273
4.234807142857143  5.89
8.366642857142857  4.82
2.5265642857142856  4.528
4.197878571428571  6.344
17.177792857142858  6.924
-1.3001357142857144  6.335
6.74935  7.054
-2.182457142857143  1.591
-1.47285  4.848
10.662721428571428  6.868
8.427435714285714  14.284
0.11902857142857144  4.659
2.3998214285714288  10.12
0.9319285714285714  4.839
-1.2413999999999998  2.214
4.8295  7.004
4.253328571428572  7.893
1.5953428571428572  6.971
2.4795357142857144  9.91
0.19804285714285713  3.084
-1.5556357142857142  4.456
8.884628571428571  6.855
-1.2495571428571428  3.528
-1.0113642857142857  16.509
16.550735714285715  6.765
4.227614285714286  14.859
-1.6485714285714286  3.085
15.75295  7.212
3.139071428571429  4.553
-1.1033357142857143  5.393
9.603685714285715  7.564
4.243971428571428  4.838
0.8432285714285714  3.027
3.1483  8.258
-0.8461642857142857  4.291
3.4774714285714285  7.047
2.5552642857142858  11.747
3.4646785714285713  15.485
5.997478571428572  5.487
2.37975  3.839
1.895757142857143  8.124
0.1996  3.882
1.719542857142857  15.564
7.5067714285714295  4.288
-1.4014  2.18
2.332457142857143  3.085
-2.300164285714286  1.275
9.879921428571429  9.747
6.9079428571428565  4.874
1.8565142857142856  4.0
1.0739714285714286  4.823
4.145178571428572  3.493
-2.0284  2.015
-1.4155142857142857  5.447
6.063692857142858  13.205
8.123857142857142  5.641
1.1095499999999998  4.667
4.75325  4.188
-2.183792857142857  2.81
-2.3992642857142856  3.863
-1.9021142857142856  2.954
11.822807142857142  9.962
3.4236642857142856  7.45
2.925907142857143  4.538
-1.9703857142857142  1.22
1.5729214285714286  5.388
-0.9705142857142858  3.72
0.27384285714285717  5.639
12.74315  12.3
-2.626807142857143  2.59
0.8590285714285714  2.723
14.396985714285714  8.913
7.679335714285714  8.561
8.2187  9.311
2.260842857142857  2.868
6.466585714285714  12.991
11.556757142857142  9.022
14.383635714285715  9.551
0.8683357142857142  2.247
7.563657142857143  7.717
3.92095  12.47
5.788142857142858  5.153
4.161342857142857  3.407
4.749271428571428  5.7
2.6762285714285716  11.79
1.865057142857143  7.086
1.9542214285714286  6.147
9.422457142857143  7.238
-1.855007142857143  7.394
2.88295  3.164
1.7187714285714284  13.572
9.574735714285714  14.136
-2.0262214285714286  2.022
-0.16376428571428572  15.312
0.2995642857142857  16.717
4.224007142857142  4.411
-2.5033285714285713  1.128
7.083257142857143  9.525
3.6897285714285717  3.506
6.269257142857143  8.813
0.1509857142857143  1.989
2.827107142857143  2.663
2.65525  4.488
-1.2326714285714286  4.055
2.509442857142857  13.897
3.9629857142857143  8.729
7.381228571428572  6.378
-2.4445  15.534
-2.4880285714285715  14.391
0.06185714285714286  3.931
-0.8420357142857143  4.206
16.760657142857145  8.518
8.11722142857143  5.666
-3.005328571428571  1.104
11.899457142857143  11.382
9.355514285714285  13.856
9.894542857142858  8.104
8.890614285714285  15.374
-2.095285714285714  5.361
1.600192857142857  3.534
2.984185714285714  3.321
1.4052714285714285  7.491
0.08429285714285714  5.835
4.009542857142857  8.386
-1.2817285714285716  3.27
7.343971428571428  8.047
2.6474714285714285  4.578
0.9884357142857143  2.655
-2.392142857142857  4.041
11.820742857142857  7.791
15.508685714285713  13.113
2.956392857142857  4.823
-1.1378214285714285  3.378
4.567671428571429  12.137
1.2095357142857144  6.108
7.54025  4.541
0.6375500000000001  5.546
-0.21942857142857142  4.064
5.258592857142857  8.318
14.983971428571428  14.282
3.678785714285714  5.551
-2.6854142857142858  5.693
8.203857142857142  7.116
13.664114285714286  6.032
7.408735714285714  8.199
-2.098235714285714  3.528
6.094435714285714  8.843
5.5959642857142855  6.819
4.225750000000001  7.016
6.82785  6.965
8.684635714285713  5.296
5.123914285714285  4.169
5.181335714285714  7.443
0.9134785714285715  3.547
-2.6455285714285717  15.729
-1.9357428571428572  2.453
-0.13275  1.798
-1.2873928571428572  6.994
-0.8884071428571428  2.768
2.9844285714285714  13.83
3.3907785714285716  4.603
-1.2134642857142857  6.651
0.21827142857142856  5.883
3.8453642857142856  6.377
2.797342857142857  5.77
6.8640928571428566  13.876
-0.9741285714285713  4.719
-1.782342857142857  2.965
6.815564285714285  9.693
13.730550000000001  6.375
2.928457142857143  4.371
0.7665642857142857  7.692
5.0232785714285715  10.616
4.860221428571429  5.429
2.01825  3.877
11.91575  14.776
-2.3893214285714284  5.396
5.9699285714285715  4.507
7.640957142857142  8.125
6.2742  6.04
6.767678571428571  8.602
-0.12047857142857143  5.959
-0.5989642857142857  2.846
-2.7407714285714286  2.084
0.42196428571428574  6.686
0.26867857142857143  2.381
9.693057142857143  10.63
10.013092857142858  13.026
0.7871071428571428  4.052
15.647264285714288  10.346
0.5941071428571428  2.598
10.988035714285715  6.861
0.2898928571428572  3.843
3.6986071428571425  2.735
13.391135714285715  10.899
5.770771428571429  7.793
-1.9818500000000001  2.921
2.5315999999999996  5.294
-2.952757142857143  1.351
13.420535714285714  14.239
-2.7321999999999997  1.048
2.95195  3.99
-1.6108785714285714  2.814
8.978128571428572  14.478
6.426128571428571  4.04
14.431728571428572  7.876
-1.6716285714285715  4.157
1.8508785714285714  5.812
-2.4231142857142856  3.387
4.889907142857143  12.723
-0.7159857142857143  9.846
-2.231478571428571  3.717
4.3063142857142855  3.246
10.999471428571429  12.806
-2.2540285714285715  3.425
2.763  7.591
8.691785714285714  4.525
3.8315857142857146  6.169
2.6228357142857144  14.996
2.9288714285714286  2.955
-0.12223571428571428  2.676
5.506085714285714  8.349
-1.9752714285714286  13.213
-1.3020214285714284  2.609
-0.47736428571428574  5.331
11.47775  5.456
-0.5829142857142857  6.387
6.582571428571428  5.336
-1.0430285714285714  3.997
7.936635714285714  5.871
-0.06595714285714285  4.521
-0.4283  3.861
0.8560928571428571  4.889
-1.1567857142857143  8.031
3.760607142857143  7.13
-3.020092857142857  2.515
4.801092857142858  15.455
-0.81115  4.88
-1.2802642857142856  2.926
2.916442857142857  14.964
11.002457142857143  5.29
8.206942857142858  5.197
18.18975  5.917
1.003242857142857  8.199
2.564135714285714  5.205
0.40212857142857145  6.936
-2.172542857142857  14.789
23.30887142857143  13.991
-0.7109285714285715  2.163
-3.0239  4.56
-2.1101285714285716  2.274
5.726521428571428  7.166
-1.2406714285714284  3.086
-1.8267142857142857  6.623
-2.085635714285714  5.123
0.9728857142857144  6.141
3.6654214285714284  6.313
4.966257142857143  9.19
-0.4442857142857143  3.309
0.46822142857142857  3.871
3.7704857142857144  5.691
6.9738500000000005  7.463
1.6535714285714285  3.122
-0.47734999999999994  3.291
4.510642857142857  7.268
-0.5047428571428572  4.562
-1.1811071428571427  2.368
4.115021428571429  7.346
-0.23540714285714287  9.316
11.69065  10.94
7.854407142857142  7.422
3.9266785714285715  8.495
1.4085214285714287  2.545
-1.86005  3.031
6.156207142857143  5.997
8.782864285714286  4.26
6.685357142857143  8.339
3.827342857142857  7.84
11.32782857142857  10.732
1.2487642857142858  15.815
4.7276928571428565  3.342
8.730628571428571  6.493
18.81742142857143  14.691
8.056885714285714  8.313
-2.2397285714285715  2.874
5.2959000000000005  4.139
-2.977707142857143  3.922
4.2822000000000005  6.024
3.6748857142857148  6.507
-0.053285714285714283  3.763
10.044678571428571  9.214
2.165107142857143  7.787
-1.724807142857143  3.884
-0.2485357142857143  5.966
0.3794571428571429  3.51
6.2403  12.271
5.3479  8.595
6.1418357142857145  6.19
2.3905714285714286  6.037
6.059092857142858  4.953
-1.7406785714285713  4.202
3.5063214285714284  5.155
11.086142857142857  7.035
2.6445785714285712  7.213
4.775671428571429  15.877
14.7677  10.163
3.0485142857142855  5.786
0.09895714285714285  4.809
0.4046071428571429  9.291
1.3203857142857143  10.52
2.8080714285714286  10.338
0.9421357142857143  2.366
-2.062335714285714  1.996
3.707735714285714  3.294
1.6149142857142857  4.028
0.7695857142857143  4.416
7.242707142857143  6.138
-2.2422714285714287  4.987
5.681014285714285  7.87
5.354664285714286  8.768
4.493214285714285  3.821
0.07790000000000001  5.849
1.33665  4.227
-2.5318571428571426  3.221
2.2945928571428573  7.498
-2.6087285714285713  5.771
5.235921428571428  14.721
-0.6463285714285715  1.503
3.342164285714286  6.237
-1.3343285714285715  9.407
-2.3541714285714286  1.918
5.6386642857142855  5.652
2.784292857142857  14.773
6.620642857142857  10.746
-0.6928928571428571  14.762
-0.8644285714285714  3.222
2.3801071428571428  7.073
4.943485714285714  15.328
6.785864285714285  7.207
-1.877057142857143  1.69
5.017371428571429  6.337
8.055128571428572  9.649
3.659185714285714  15.216
2.179871428571429  9.097
0.3461857142857143  15.243
6.6414285714285715  5.124
12.790557142857145  12.358
3.1320857142857146  7.53
1.2271857142857143  2.844
-1.2685142857142857  1.817
3.59815  5.649
0.7966071428571428  5.414
7.028778571428571  13.023
1.562892857142857  7.119
3.300507142857143  3.965
5.6957  15.359
8.3506  10.001
8.681992857142857  6.382
3.37715  8.665
4.590714285714286  5.591
3.6648499999999995  12.114
15.142450000000002  11.364
3.608778571428571  7.785
8.34745  6.613
2.528657142857143  4.3
9.499307142857143  13.933
-2.4767571428571427  14.06
-2.0469285714285714  1.26
-0.33977142857142856  7.852
-1.9154071428571426  1.375
8.004171428571428  8.351
-1.6662428571428571  6.713
3.4939  5.464
8.628885714285715  8.54
2.1231642857142856  3.31
7.023499999999999  5.54
6.662814285714286  7.025
3.4175785714285714  3.364
2.462242857142857  4.188
-0.5919500000000001  4.421
-0.5100571428571429  3.076
-2.902342857142857  9.711
-0.5262142857142857  1.421
-1.0886  5.993
-3.0595  3.462
4.07605  5.415
3.8948785714285714  4.344
-0.22987857142857143  3.755
-1.4164285714285716  4.389
-1.9423285714285714  4.844
-0.0505  10.983
5.4486  7.311
8.843857142857143  7.461
2.0213357142857142  4.46
-2.0012857142857143  4.218
0.48182857142857144  9.362
3.2382285714285715  6.766
-2.1715214285714284  3.105
9.199592857142857  11.479
1.2035142857142855  15.1
-0.31360714285714286  7.809
0.6768142857142857  3.608
3.690107142857143  5.439
5.0396857142857145  4.09
-1.981507142857143  4.106
4.162742857142857  13.724
13.588171428571428  5.714
-1.9641  3.746
-2.0277928571428574  2.316
4.905842857142857  11.136
1.585292857142857  6.733
-1.6843714285714286  5.401
11.928428571428572  7.054
4.174771428571428  8.653
7.628178571428571  8.446
-2.24155  1.831
-1.4087928571428572  4.909
-0.8648142857142856  5.741
10.3546  8.501
2.251842857142857  3.451
3.6034428571428574  7.289
3.152992857142857  5.472
2.618878571428571  3.881
2.5987  2.892
-0.2729785714285714  8.658
-2.2138357142857146  1.884
-0.16528571428571429  7.597
-1.6788714285714286  2.633
6.049635714285714  4.762
-1.968864285714286  4.412
-0.5710785714285714  13.922
-0.9660642857142857  3.177
2.160735714285714  2.241
-2.446192857142857  15.776
0.1366642857142857  4.375
3.8273  6.203
-2.399257142857143  3.578
10.140571428571429  13.706
-2.6514285714285712  3.939
4.493628571428571  14.988
1.7807214285714286  11.15
3.314964285714286  4.682
-1.8719214285714287  2.337
-1.13555  3.333
-0.8278857142857142  7.965
1.095092857142857  6.283
6.511278571428571  6.383
4.315942857142857  3.204
2.8197357142857142  7.592
8.284207142857143  9.411
0.9766142857142857  2.892
0.06855  4.433
-1.2424357142857143  4.262
0.9563142857142856  7.787
8.74175  4.816
5.219785714285714  10.294
-2.7861142857142855  2.378
9.562335714285714  7.16
-1.5440214285714287  1.971
5.7004214285714285  6.057
5.4903  9.784
13.672292857142859  5.032
-1.5188785714285715  3.986
10.59345  10.585
3.63815  8.224
-1.5431142857142857  15.139
8.272035714285714  8.092
16.099328571428572  8.428
-1.8686928571428574  6.118
5.892757142857143  4.973
5.2184357142857145  5.391
0.7877857142857143  4.201
7.638485714285713  6.461
-0.23495  4.426
2.4318714285714287  4.13
2.1863285714285716  8.038
-1.1188642857142856  1.127
-0.7926500000000001  2.787
11.372707142857143  11.308
4.817585714285714  13.658
10.47562857142857  13.422
3.5712214285714285  9.717
-2.9677285714285717  4.392
-2.190721428571429  6.468
1.8650642857142856  5.116
5.461735714285714  13.498
0.26115  2.982
5.58315  3.861
4.1204857142857145  7.552
-2.0757857142857143  8.089
-1.6321285714285714  5.596
12.534421428571429  8.414
5.404857142857143  10.275
-2.3488142857142855  2.859
3.685771428571429  3.345
-2.0648142857142857  3.269
0.17535714285714285  1.857
3.8891142857142857  8.38
2.07225  2.816
7.592078571428572  11.863
-1.6457142857142857  2.625
-0.9822642857142857  5.309
3.178  4.618
11.679957142857143  10.386
4.362378571428571  7.166
-1.8265714285714285  2.782
11.242942857142857  9.479
6.246007142857143  4.883
2.4801428571428574  8.354
-2.7709214285714285  2.641
13.5299  11.268
0.0037  13.948
-1.2280499999999999  3.91
3.405907142857143  16.105
-0.6748571428571429  4.451
-0.9454785714285714  6.171
-0.3520785714285714  4.918
3.885707142857143  7.705
5.447242857142857  6.024
9.947728571428572  5.259
5.104171428571428  15.407
10.65645  6.825
3.7276285714285717  8.151
-1.07365  3.505
2.2252857142857145  7.205
6.032857142857143  5.893
2.0508357142857143  2.695
5.377871428571429  12.876
-1.1634714285714285  3.812
1.4904142857142857  4.15
-2.9551071428571425  1.534
-3.105457142857143  5.292
0.96735  6.671
-0.5598714285714286  2.407
-0.12943571428571427  9.383
2.3857142857142857  4.918
3.6612  5.711
0.14127857142857142  3.99
3.4945285714285714  8.069
11.676278571428572  6.441
7.771735714285714  6.328
-1.9815357142857144  4.196
3.60705  10.685
2.8456714285714284  8.632
3.3651  3.501
8.393114285714287  10.443
-1.6283642857142857  4.692
2.9522571428571425  4.46
-2.71235  1.078
-0.4144428571428571  3.162
-0.6435928571428571  3.091
-2.471214285714286  1.383
5.07375  7.168
4.355642857142857  5.301
2.23895  5.196
20.382342857142856  11.617
3.7334714285714288  5.51
8.208842857142857  5.521
9.698942857142859  14.419
1.4525857142857141  5.918
4.684807142857143  4.6
9.037892857142857  6.149
3.650735714285714  9.085
-2.1608785714285714  3.452
5.8277214285714285  8.931
1.6398  4.349
-1.0040857142857142  3.273
-1.1382999999999999  7.366
4.508007142857143  5.592
-0.26057142857142856  3.89
9.685957142857143  15.6
-2.6196142857142855  8.44
3.758228571428572  5.348
2.641657142857143  5.258
3.3981642857142855  4.359
1.0703928571428571  4.716
-0.3611285714285714  2.887
10.987985714285713  5.45
7.4082357142857145  9.052
11.525578571428571  8.774
-2.3614785714285715  7.883
5.5385857142857144  4.201
1.1571357142857142  5.302
-0.2783357142857143  1.789
-0.14475000000000002  14.627
6.527421428571429  13.025
10.652814285714285  12.93
-1.8870857142857143  2.994
-1.4546714285714286  1.14
7.0623  5.048
7.1311285714285715  7.54
4.319028571428571  6.388
5.8069  7.184
-2.2958714285714286  2.406
-1.3873  2.964
3.6140285714285714  6.767
-1.0757857142857143  4.208
-0.967542857142857  4.648
4.837214285714286  12.304
8.040742857142856  10.727
5.369549999999999  7.814
5.553528571428572  8.416
0.24329285714285714  14.242
3.6456142857142857  6.091
-0.4227071428571429  3.85
2.3359357142857142  3.428
-2.6191  5.958
6.437921428571428  10.592
11.037678571428572  6.442
0.2393142857142857  3.262
3.60295  8.107
9.342271428571427  5.637
2.568564285714286  8.293
3.6600857142857146  4.195
1.977157142857143  9.236
3.1410785714285714  7.17
6.489592857142857  6.061
14.018157142857142  8.339
2.5833285714285714  2.777
13.830964285714286  9.383
-2.986492857142857  4.389
3.5877785714285713  6.428
-0.4702142857142857  12.133
-2.832678571428571  2.463
6.868364285714286  5.312
-1.2485642857142858  4.244
14.247685714285714  7.955
14.825278571428573  12.547
5.458835714285714  6.861
5.4042642857142855  4.482
-1.0266071428571428  2.647
10.8657  4.856
6.970585714285714  9.674
4.981992857142857  5.817
-2.7350785714285712  4.533
2.8953428571428574  4.433
-0.9456571428571429  2.54
2.125442857142857  5.283
2.638142857142857  10.146
5.574357142857143  10.118
-2.052492857142857  4.317
-1.8066428571428572  1.72
5.612328571428572  7.942
5.183171428571429  14.61
-0.5312285714285714  4.764
4.446021428571428  6.351
0.1601357142857143  6.863
0.43830714285714284  3.203
3.4932071428571425  6.533
-0.8506428571428571  7.661
0.3682857142857143  4.264
-0.3984142857142857  9.951
3.881664285714286  8.548
10.384592857142858  12.908
0.6035928571428572  5.265
2.599085714285714  5.055
13.219000000000001  10.874
0.9041071428571429  3.595
0.5916428571428571  4.223
11.917428571428571  9.284
-2.898757142857143  2.696
1.8058785714285714  11.184
-1.4025571428571428  5.48
-0.5700857142857143  3.411
1.746357142857143  10.536
-0.31205  2.151
3.8373857142857144  6.209
2.4380071428571433  4.405
6.5968  5.928
3.256478571428571  4.786
-2.3743928571428574  5.531
-0.7436642857142857  2.44
21.12132857142857  9.333
-0.12754285714285715  5.989
-2.433864285714286  1.569
7.2579071428571424  6.587
4.605735714285714  7.978
7.8350928571428575  15.687
0.5559785714285714  11.371
-0.4558  4.553
8.745035714285715  3.94
11.296128571428572  12.27
3.7642571428571427  8.286
4.6110999999999995  6.152
3.4132285714285713  5.408
-0.84545  2.191
7.667707142857143  7.852
12.889057142857144  8.224
-0.6980428571428572  1.709
3.1201857142857143  5.499
1.1317142857142857  5.013
13.71085  9.108
2.5535214285714285  7.6
1.8116857142857143  2.818
-0.9346571428571429  7.733
1.3081357142857144  6.915
-2.088535714285714  5.44
4.842328571428571  7.954
2.3757642857142858  13.577
4.829407142857143  7.813
-2.336785714285714  1.314
5.885885714285714  9.281
6.920614285714286  9.728
3.4321928571428573  5.888
10.8602  7.907
-1.344142857142857  1.559
1.0812428571428572  4.165
-2.560007142857143  0.69
0.5310357142857143  3.732
-0.5761428571428571  2.877
1.3850714285714285  4.684
-2.7887714285714287  0.953
4.39485  6.533
4.511157142857143  12.836
5.798978571428571  15.828
3.874635714285714  4.251
3.291735714285714  16.286
-2.9162785714285713  1.206
1.2380642857142858  8.959
4.721414285714286  7.309
10.005142857142857  7.877
0.6220571428571429  5.615
8.143464285714286  5.398
-0.26756428571428575  5.76
13.38745  6.991
0.9860714285714286  6.878
5.028221428571428  10.272
2.5495214285714285  5.573
4.7701714285714285  8.948
4.560157142857143  13.397
9.154671428571428  9.402
-1.556242857142857  14.693
10.088564285714284  13.326
0.43447857142857144  4.02
8.206692857142857  7.061
7.637992857142857  6.263
-0.3405142857142857  10.044
-0.6024285714285714  3.232
1.8958785714285715  6.076
-0.3490571428571429  8.178
7.5704071428571424  6.947
3.8931714285714283  5.918
5.582285714285714  5.051
9.829242857142857  14.393
2.049142857142857  6.959
9.01832142857143  10.863
5.814464285714285  11.471
2.2477571428571426  4.577
0.5548214285714286  5.687
5.093771428571429  8.086
0.8447428571428571  5.392
-2.266192857142857  3.457
23.34672857142857  13.403
-2.2393571428571426  12.755
6.718692857142857  7.343
4.84385  6.142
12.708821428571428  8.11
2.1142214285714283  7.086
7.452757142857142  4.361
3.8110999999999997  7.97
0.2630357142857143  4.633
8.683814285714286  8.778
10.088514285714286  4.468
-0.8091571428571428  3.091
10.590164285714286  11.731
-0.5897142857142857  7.09
11.6929  10.68
-3.13855  4.0
6.602857142857142  15.375
12.113071428571429  14.029
1.5931  2.707
0.7046071428571429  5.903
8.386607142857143  11.115
-2.1450857142857145  2.733
2.8257714285714286  7.975
3.717185714285714  8.627
-1.9237  5.545
-1.0043714285714285  2.77
-1.8188071428571428  1.685
5.293328571428572  6.492
0.59855  5.068
11.932771428571428  11.644
0.19827142857142857  2.25
7.429892857142857  3.612
1.1649  3.943
2.7686285714285717  10.947
6.019207142857143  13.926
0.02429285714285714  3.035
3.6627928571428576  11.508
-0.05198571428571428  5.816
6.11055  11.579
-1.7490428571428573  1.795
3.0046071428571426  2.523
0.7601714285714286  2.138
0.8079428571428571  5.37
-2.5919285714285714  1.86
2.5544928571428573  3.116
1.4316714285714285  3.71
4.693714285714286  13.212
3.2982642857142856  5.4
5.909878571428572  12.589
9.71195  9.139
13.265271428571427  12.683
0.011307142857142858  7.148
10.907314285714286  8.59
-2.2413857142857143  15.278
3.571707142857143  8.204
-3.06875  2.724
7.1944928571428575  9.338
-1.9882857142857144  5.366
1.3832428571428572  6.431
1.3164928571428571  7.71
5.467314285714285  14.898
-2.56135  1.515
5.565392857142857  5.152
2.4830285714285716  4.081
6.734264285714286  9.116
10.580285714285715  11.896
3.2622142857142857  4.216
8.744178571428572  13.887
2.634357142857143  5.533
-1.2220785714285716  4.313
-1.6511642857142859  5.887
8.67185  7.549
6.895535714285714  8.913
3.8195928571428577  5.24
24.120099999999997  12.738
-0.07345  14.778
6.570314285714286  8.286
-2.358235714285714  4.454
8.496607142857144  9.167
9.150428571428572  5.896
2.669642857142857  6.959
1.3137285714285714  6.601
3.741285714285714  6.248
-2.4448928571428574  9.121
11.573842857142857  9.764
-2.149578571428571  2.647
1.6079071428571428  2.925
7.182792857142857  5.286
3.932978571428571  5.536
0.9657500000000001  5.585
3.747392857142857  5.479
2.4363785714285715  7.021
-0.23950714285714284  2.655
0.4181357142857143  3.332
8.649535714285713  9.049
5.4263642857142855  3.938
-2.5143857142857144  6.418
4.585921428571429  9.412
6.047235714285715  4.189
2.8588357142857146  2.792
-1.5995285714285714  2.235
8.491871428571429  15.252
2.0422357142857144  5.004
7.325950000000001  11.59
-1.9426785714285717  5.979
0.7091785714285714  3.513
10.792514285714285  12.999
7.2941714285714285  12.77
4.737407142857142  12.475
1.7172071428571427  9.958
0.4013142857142857  8.36
6.1304  6.557
-1.9289428571428573  2.337
-2.6116214285714285  7.478
0.5452499999999999  8.205
4.452585714285714  4.189
2.774435714285714  6.939
-1.7719785714285714  1.711
2.6869428571428573  3.204
-2.456378571428571  3.615
2.7761571428571425  6.476
2.9033857142857142  5.255
1.6094285714285714  5.373
5.682107142857143  4.299
3.4823928571428575  7.317
-2.1258857142857144  2.174
-2.832857142857143  1.347
7.868835714285714  12.433
-1.0797642857142857  6.341
10.637278571428572  8.399
0.4821214285714286  6.459
-2.112142857142857  4.747
13.682071428571428  14.699
1.2174928571428572  6.974
-0.1391857142857143  3.073
-1.1596785714285713  2.469
-1.773907142857143  1.415
6.4176142857142855  7.937
4.005271428571429  7.559
2.3617642857142855  3.68
12.1281  7.727
3.6292071428571426  3.769
0.6842142857142858  7.142
6.176642857142857  6.658
2.6741928571428573  7.794
1.0675857142857141  5.435
-0.08190714285714286  4.389
-0.5693285714285714  5.823
-2.0120857142857145  2.398
2.555685714285714  9.41
1.1063714285714286  5.779
11.774542857142857  13.36
5.603821428571428  6.419
1.44025  2.757
-2.254971428571429  4.725
2.21705  7.87
-2.4681928571428573  2.808
0.07399285714285714  15.102
-2.575792857142857  2.471
-0.2598  2.09
-1.8831928571428571  3.227
7.718992857142858  10.019
-2.144835714285714  3.237
-0.8897071428571428  1.751
3.836214285714286  4.867
0.10374285714285714  7.057
-1.4835928571428572  3.08
0.34154285714285715  3.04
7.116578571428572  6.403
7.899907142857144  8.467
6.1961071428571435  12.368
-1.378407142857143  1.666
3.531357142857143  7.337
4.277235714285714  7.04
-0.7366714285714285  3.569
-1.9785642857142858  4.827
3.3908  11.209
5.63205  8.81
13.738635714285715  8.141
1.3065857142857142  9.664
-2.0194857142857146  1.462
6.409235714285714  11.987
2.0774  4.635
5.734478571428571  4.934
0.5587714285714286  7.228
-1.56025  1.386
2.970078571428571  5.525
5.509678571428571  13.815
7.782042857142858  4.862
-1.6553499999999999  2.123
4.5715071428571425  5.863
-2.1312571428571427  3.714
3.7353928571428576  11.82
13.567542857142856  14.424
3.714064285714286  4.951
8.627014285714285  8.158
-1.0894857142857142  3.2
3.1709785714285714  5.942
6.554542857142857  14.619
3.363007142857143  9.177
6.981407142857143  14.324
9.84445  5.616
-2.7087000000000003  2.705
15.002992857142857  13.155
10.392807142857142  12.186
7.339678571428572  13.792
2.1845857142857144  6.197
-2.6920357142857143  2.837
1.2853214285714285  3.559
-0.3815142857142857  4.473
5.743242857142857  4.617
-0.6831285714285714  3.569
-2.6574214285714284  3.735
-2.355957142857143  1.968
-0.34560714285714284  1.993
10.905185714285714  11.356
-0.11371428571428571  15.324
0.16234285714285715  2.995
-2.4684714285714286  1.471
1.938507142857143  10.189
2.8519  3.316
9.896492857142857  7.558
3.1456500000000003  7.164
2.1076142857142854  8.121
-0.36242857142857143  4.343
-2.6551428571428572  6.224
-2.727864285714286  4.316
-2.0952357142857143  3.232
7.722150000000001  10.549
-1.6386928571428572  2.705
4.749042857142857  7.041
6.678371428571428  6.574
3.284135714285714  4.193
1.5845571428571428  3.769
14.622142857142856  12.794
-2.0925428571428575  1.485
2.4891357142857142  4.327
14.665764285714285  7.313
9.139271428571428  11.169
10.956707142857143  9.494
2.2660071428571427  3.881
4.470792857142857  14.312
4.924728571428571  10.267
9.68132857142857  13.627
1.1322785714285715  15.557
0.5489785714285714  2.545
0.7316714285714285  10.588
-0.9916214285714285  2.719
2.4132714285714285  4.405
-1.2715357142857142  5.529
8.171657142857143  13.454
-2.937  5.891
-0.2916071428571429  3.797
8.673814285714286  12.472
16.70155714285714  8.698
1.8002857142857143  6.542
-0.11292857142857143  14.254
4.742964285714286  3.905
5.4551428571428575  5.947
5.1638785714285715  13.257
0.7128  5.176
-2.1813000000000002  4.822
4.712964285714286  6.067
12.214664285714287  6.931
2.550921428571429  3.771
-2.291914285714286  1.432
5.6048857142857145  6.683
4.562571428571428  9.459
-0.50835  5.712
0.8704  7.829
10.29245  6.27
13.91175  14.447
3.0197857142857143  6.281
5.019107142857142  8.134
-0.6999285714285713  3.04
-1.5356999999999998  4.334
3.86365  3.737
-1.552207142857143  1.979
6.125885714285714  13.852
3.112557142857143  6.096
-1.6303142857142856  3.72
-0.999207142857143  6.802
1.9811142857142856  7.083
4.680535714285714  8.648
2.6479642857142855  8.157
3.147735714285714  7.68
2.5292357142857145  5.214
2.0353714285714286  4.584
12.467535714285713  10.087
-2.041792857142857  5.269
3.983042857142857  7.799
1.8223571428571428  6.91
8.910242857142856  10.122
-0.7348428571428571  5.247
1.3154714285714286  2.394
-2.4203714285714284  5.522
8.847671428571429  13.677
-1.381592857142857  3.148
5.780042857142857  10.466
-2.1158428571428574  4.834
-0.7597857142857143  4.128
6.7028428571428575  8.904
-1.77825  4.945
4.0004285714285714  6.745
-1.4330500000000002  2.271
4.374235714285715  4.791
-1.1707  3.09
-2.7952285714285714  4.097
1.5029214285714285  5.941
11.651921428571429  12.273
5.662628571428572  6.265
10.001442857142857  13.367
14.278907142857143  8.019
8.63127857142857  6.151
4.303071428571428  7.015
1.6001142857142856  7.082
-0.8747357142857143  2.685
-0.84325  8.788
4.883264285714286  7.155
1.9715071428571431  8.219
5.0591857142857135  10.324
14.891157142857145  13.368
12.523392857142857  9.695
1.1416285714285714  3.47
4.693042857142856  8.455
-1.262592857142857  2.421
2.9477285714285717  4.819
1.9224571428571429  7.491
-0.14923571428571428  4.123
10.201407142857143  8.681
2.5462285714285713  4.707
9.867992857142857  15.258
3.096  13.353
3.3714785714285713  7.769
5.165342857142857  6.494
0.4036142857142857  4.457
3.3568857142857143  9.825
2.455764285714286  6.442
-1.8461785714285712  1.705
-2.2640214285714286  3.647
-2.5031999999999996  3.72
0.9511071428571428  3.021
-0.94635  14.939
2.3388642857142856  4.311
5.054657142857143  6.808
2.0061285714285715  14.411
2.8495214285714283  7.023
12.281292857142859  5.917
8.005314285714284  15.453
14.423378571428572  8.201
0.7443428571428571  4.026
0.5222357142857142  2.648
0.15757142857142856  2.501
0.44425  3.452
15.89012142857143  13.006
3.3346428571428572  16.207
-1.8565571428571428  2.193
4.790821428571429  7.457
8.21927142857143  6.695
14.016464285714287  8.966
-2.6381  1.251
1.39415  4.971
0.5217428571428572  3.502
14.078392857142857  13.18
0.9908714285714286  13.89
6.769557142857143  13.726
4.674657142857143  4.482
1.9537642857142856  5.541
-2.4762500000000003  3.89
5.474492857142857  6.3
-1.8554714285714287  5.926
4.889728571428572  4.012
-0.1773785714285714  4.164
-1.8939214285714285  4.54
3.6018357142857145  3.811
9.050085714285714  9.422
-0.19687142857142859  5.918
12.353907142857143  7.103
-1.7053357142857144  3.436
10.05685  6.717
4.7722  5.276
-1.7875357142857142  2.55
8.464264285714286  5.118
4.896214285714286  8.164
11.295985714285715  7.064
3.2796  6.706
3.612342857142857  4.35
9.401607142857141  10.899
-2.501814285714286  1.332
0.28064285714285714  4.394
8.425242857142857  5.34
-1.5007785714285715  2.091
-2.5171285714285716  1.925
15.701792857142859  7.778
8.855185714285716  5.151
1.7774357142857145  13.579
3.0185142857142857  6.384
1.8841142857142859  9.475
2.6655714285714285  2.767
1.9881642857142858  10.985
6.0155642857142855  6.526
7.04475  11.155
-1.5634571428571427  2.313
-1.8588999999999998  2.911
4.824242857142857  3.518
3.822657142857143  4.293
2.4093999999999998  10.876
5.49655  9.387
-1.4779571428571427  2.947
10.348021428571428  7.859
-2.3064785714285714  1.909
3.0873  3.754
3.1718785714285715  8.803
8.841021428571429  4.374
11.037721428571428  8.965
12.9166  4.455
4.545485714285714  5.207
7.876742857142856  7.241
-1.487042857142857  5.829
0.6343142857142857  2.351
9.632964285714285  5.669
4.372071428571429  15.439
-0.7108714285714286  2.451
1.1760214285714286  4.522
8.482171428571428  9.012
3.523835714285714  9.04
-1.8708428571428573  1.573
7.390442857142857  9.187
-1.5452285714285714  2.676
1.4925285714285714  2.407
5.096814285714285  4.834
5.718807142857143  16.09
5.628042857142858  7.597
-2.657707142857143  7.136
2.1190142857142855  4.446
1.1610857142857143  3.433
1.0750214285714286  5.436
-0.81985  5.629
-2.3460071428571427  5.559
5.622007142857143  5.789
6.5882  5.8
-2.163007142857143  3.215
9.182814285714286  6.281
-1.6906428571428571  13.305
1.1555499999999999  2.127
4.751228571428571  12.508
-1.7971  15.071
0.5595357142857142  6.492
-2.144285714285714  1.928
-3.0927571428571428  0.799
3.311207142857143  3.519
0.34118571428571426  4.649
1.921  4.36
4.5443  7.71
6.780857142857143  7.444
-1.0664071428571429  4.048
3.7959785714285714  4.124
-0.6526214285714286  15.3
5.846378571428572  8.935
8.3879  5.413
8.299785714285715  12.82
4.426621428571428  5.052
-2.3024857142857145  8.141
11.350557142857143  15.606
10.820028571428573  8.603
-2.109785714285714  2.298
-1.7929428571428572  1.423
2.8121214285714284  7.722
6.556964285714286  3.915
9.667671428571428  6.104
5.783614285714286  10.341
-1.0441428571428573  1.988
-2.6605142857142856  2.023
0.31477857142857146  10.095
-2.529442857142857  5.325
-3.0464928571428573  4.109
-2.8019857142857143  5.058
-0.9446071428571429  6.314
3.698228571428571  7.466
3.287107142857143  6.533
10.905764285714286  6.305
3.3739785714285717  2.497
8.481692857142857  7.009
6.923042857142857  5.387
13.368221428571427  7.94
3.779557142857143  7.272
0.18178571428571427  3.974
10.311728571428572  11.14
-0.02592857142857143  3.638
-0.054264285714285716  4.579
-1.6980785714285713  2.234
5.167235714285714  8.781
5.79325  5.549
8.66847142857143  7.867
-0.3903142857142857  1.923
6.053971428571429  8.245
3.407207142857143  13.341
5.279128571428571  16.175
-0.5108357142857143  3.116
0.6261642857142857  1.685
10.191242857142857  6.412
2.0331357142857143  6.446
5.044635714285715  6.46
11.847207142857142  14.846
14.220957142857143  15.048
0.10730714285714285  2.347
2.8985000000000003  4.038
-0.9163499999999999  4.667
2.903092857142857  11.062
16.486921428571428  6.596
2.7963857142857145  12.061
13.400192857142857  10.647
-0.47873571428571426  6.417
3.1049857142857142  4.251
1.2948142857142857  7.471
3.8203071428571427  5.57
-1.916564285714286  4.897
7.1473071428571435  12.709
9.28902857142857  6.414
-1.2586571428571427  2.423
0.8857285714285714  12.622
4.688842857142857  7.272
12.580021428571428  9.123
3.334142857142857  6.69
12.171164285714285  7.171
-1.316857142857143  2.817
1.619907142857143  5.379
7.464999999999999  7.797
-1.1343357142857142  4.112
9.298864285714284  11.04
2.0065142857142857  7.586
8.134042857142857  12.967
5.028907142857143  11.284
0.01975  3.886
0.3866785714285714  7.268
-1.7169071428571427  2.578
5.355135714285715  7.22
3.3954  16.391
-1.7555642857142857  5.833
4.890121428571429  7.439
5.648228571428571  4.727
7.1692  8.291
3.5623285714285715  5.507
5.703728571428572  7.07
-1.7346  2.999
0.9227785714285713  4.885
8.505471428571429  9.542
12.138185714285715  5.328
1.923707142857143  4.233
0.0628  4.229
1.5001857142857145  9.454
-0.14009285714285713  5.984
5.186292857142857  5.899
-2.4250071428571425  3.982
11.936957142857143  10.713
-2.7293357142857144  12.902
6.925435714285714  8.622
5.9206  5.762
-1.0261785714285714  3.268
-2.6811714285714285  2.576
0.8437785714285715  3.524
-1.5688571428571427  2.804
-2.107121428571429  2.214
7.251564285714286  5.895
-0.5599214285714286  12.642
5.154571428571429  8.52
3.81735  8.596
2.4185714285714286  6.337
9.058635714285714  11.194
-2.918457142857143  4.826
7.696235714285714  5.191
-1.78295  2.472
-1.8928  1.338
2.616592857142857  3.375
3.1064357142857144  9.033
1.5188142857142857  3.003
-1.7404428571428572  6.613
5.8719214285714285  9.105
0.9845999999999999  4.668
0.4941214285714286  4.247
-0.40277142857142856  2.415
-1.6516785714285716  14.537
2.2373642857142855  5.111
-0.36456428571428573  3.521
0.6468428571428572  13.192
5.753692857142857  5.128
6.499678571428571  4.028
5.387528571428572  11.671
-0.43752142857142856  2.609
10.354778571428572  13.861
1.1742785714285715  3.647
0.8095428571428571  9.864
17.852685714285716  10.196
6.320664285714286  5.068
0.46567142857142857  7.15
-0.22272142857142857  3.397
14.17097857142857  10.105
-2.3027428571428574  1.977
2.8462642857142857  15.064
2.0312642857142857  7.108
10.081107142857142  11.871
5.586564285714286  4.835
9.69615  8.189
3.6133857142857146  3.942
8.428964285714287  7.203
3.971107142857143  11.375
-2.665835714285714  2.32
-1.7650571428571429  5.381
-2.211864285714286  1.72
0.062078571428571434  14.876
-0.5966142857142857  2.43
6.1277  7.461
-2.2398357142857144  4.58
3.259657142857143  6.317
-0.2120642857142857  2.062
6.518764285714285  5.282
-0.6390142857142858  5.113
4.755257142857142  4.513
-1.8459928571428572  4.673
-1.9455500000000001  3.981
9.351321428571428  8.373
-0.9299928571428572  2.781
11.854650000000001  10.45
1.1500571428571429  3.147
-2.035285714285714  3.92
5.026142857142857  14.281
8.5171  12.441
-0.6382  4.548
1.898464285714286  7.017
-2.1789642857142857  1.023
-1.5850714285714285  14.586
10.554264285714286  14.809
-1.565707142857143  5.456
-0.8287571428571429  5.091
-2.5412999999999997  15.036
5.113935714285715  7.412
-1.0580428571428573  3.316
2.998771428571428  3.725
-2.57445  0.843
4.932028571428572  2.915
-0.24156428571428573  3.31
13.908957142857142  8.657
2.841007142857143  7.002
-0.6966357142857142  2.317
-1.6694142857142857  15.036
12.49235  5.359
11.996192857142859  13.417
-1.2216142857142858  2.056
-1.5571357142857143  4.26
2.937014285714286  4.11
5.094657142857143  5.641
-0.2906142857142857  4.96
2.625957142857143  4.318
4.639742857142857  5.553
6.849864285714285  5.297
8.487492857142858  8.47
-0.6082  6.682
20.670714285714286  8.27
4.342657142857143  10.106
-1.3425785714285716  3.792
5.1458642857142864  6.91
-0.29274285714285714  4.009
12.198264285714286  7.475
-2.5605357142857144  3.259
6.854128571428571  9.867
-2.566385714285714  2.221
-2.1433  2.543
10.40862142857143  10.027
-0.8753142857142857  5.415
-3.066057142857143  4.921
4.481871428571428  5.567
-1.1933571428571428  2.824
4.685142857142857  10.515
-0.033728571428571434  2.876
5.922764285714286  5.161
-1.5752071428571428  2.755
9.360457142857143  7.209
7.469828571428572  9.894
1.5123285714285715  7.256
3.4978285714285717  9.544
-2.960342857142857  3.879
0.8814571428571428  2.901
3.74225  5.355
1.3924999999999998  16.68
-0.7606785714285714  3.646
1.87665  5.023
2.056978571428571  5.28
5.640785714285714  5.553
5.290385714285715  3.12
-2.7196285714285713  1.604
6.457685714285715  7.679
-0.9999857142857143  4.704
-1.9391285714285715  3.513
5.142799999999999  6.952
9.915757142857142  5.666
14.517942857142856  9.872
3.1745642857142857  6.906
6.907128571428572  8.253
2.4989142857142856  10.515
4.532228571428571  4.746
-0.37347142857142857  15.639
2.6264142857142856  16.399
4.790278571428572  8.358
4.519271428571429  16.028
4.387892857142857  6.751
9.513071428571427  4.76
-1.5223214285714286  15.571
-0.64195  2.744
1.5674000000000001  4.277
-2.106635714285714  1.171
5.9056  7.661
11.174514285714286  7.473
5.790964285714286  4.881
-0.7830071428571428  1.671
1.37215  7.015
5.07175  3.691
0.6708857142857143  3.223
1.1502071428571428  8.331
4.040171428571429  6.423
0.42465714285714284  5.521
5.758085714285714  3.823
-0.6757857142857143  2.619
4.638557142857143  5.835
5.493328571428572  13.021
8.839242857142857  11.686
4.639442857142858  6.936
4.457599999999999  10.928
7.62905  5.374
-0.6753428571428571  4.379
-1.2325499999999998  3.232
6.737821428571428  6.158
7.447785714285715  8.858
-1.2873428571428571  4.447
4.622285714285714  3.4
-1.0924928571428572  2.576
10.074892857142856  9.691
7.037814285714286  11.923
6.905064285714285  8.911
0.3194857142857143  2.902
2.553128571428571  7.63
-0.34285714285714286  4.28
3.8738  5.03
2.81985  6.58
0.1954642857142857  8.004
12.609178571428572  12.16
17.26539285714286  7.206
10.226892857142857  8.462
2.182985714285714  7.458
-1.5215142857142858  5.87
6.632478571428572  5.631
0.5947785714285715  5.305
-1.8252142857142857  4.47
1.878207142857143  6.539
-1.7898714285714286  2.547
2.477392857142857  8.398
2.1866357142857145  6.42
5.003721428571429  6.67
10.482235714285714  7.047
6.4364357142857145  7.01
4.63685  13.198
-1.2085428571428571  12.678
10.8386  11.844
5.9437999999999995  11.885
12.391921428571427  11.802
0.3827642857142857  7.403
0.8965071428571428  4.637
0.33194999999999997  4.591
15.95445  11.171
0.17072142857142858  2.75
0.4683  4.894
-0.8565142857142858  2.791
0.03145714285714286  2.451
7.687628571428571  9.04
-1.765  5.185
11.77437857142857  12.326
4.447564285714286  11.572
0.19347142857142857  3.536
6.4486  4.719
-1.1669357142857144  1.579
1.8312571428571427  2.938
2.5433785714285713  2.951
3.728178571428572  12.232
8.469935714285715  10.927
0.6428499999999999  5.154
2.991778571428571  4.292
3.8176642857142853  5.129
-0.7175428571428571  8.039
4.662464285714286  3.394
2.0169714285714284  14.054
0.92245  8.762
12.830185714285715  11.624
0.14105  10.263
5.60895  5.863
-2.326564285714286  5.764
8.151321428571428  5.726
-1.35845  6.38
-1.967407142857143  2.587
3.4798142857142857  3.584
-0.2622285714285715  2.782
2.674542857142857  6.731
6.832042857142857  5.885
12.94435  7.667
9.36835  6.171
3.56015  3.495
9.181821428571428  3.493
3.2750714285714286  6.256
-2.198342857142857  4.326
4.368335714285714  14.609
0.6426571428571428  3.769
6.580564285714286  6.422
8.07042857142857  10.16
2.3782428571428573  3.282
-1.7117785714285714  2.627
-0.8636714285714285  5.097
-2.460264285714286  4.14
6.446414285714286  6.645
9.999735714285714  3.917
0.5354785714285715  2.979
-1.2411785714285712  3.943
-0.36014285714285715  4.611
4.841842857142857  16.26
1.870857142857143  9.313
-1.431792857142857  2.83
8.539278571428571  5.553
1.3448642857142858  5.842
1.5888499999999999  5.002
-2.3804214285714287  3.358
1.8073285714285714  6.078
0.22087857142857142  3.943
-2.297342857142857  2.984
-1.6741785714285713  1.573
-2.0131642857142857  2.015
2.5242142857142857  3.254
3.9435357142857144  7.269
3.4689357142857142  5.969
-0.04758571428571429  2.192
4.496007142857143  7.542
12.095821428571428  7.585
8.214628571428571  15.793
12.206914285714285  9.795
-1.1115214285714285  4.101
-0.042057142857142855  4.532
-1.5742785714285714  5.341
5.951864285714286  8.898
6.3502285714285716  9.171
-0.9145500000000001  9.448
5.392592857142857  5.083
-1.0967785714285714  3.074
7.26125  5.246
5.666785714285714  7.435
3.4738714285714285  8.231
-1.3446  2.999
-1.3063785714285714  5.091
5.69455  9.31
-0.7730642857142858  3.89
8.735242857142858  8.328
7.099592857142857  8.427
6.980278571428571  6.885
-2.1001  3.769
6.639714285714286  5.143
3.502628571428571  5.024
2.3236642857142855  16.268
-2.368642857142857  1.945
4.736321428571429  8.972
7.062364285714286  10.393
4.605607142857143  4.987
6.618164285714286  5.05
4.1978928571428575  11.82
7.9913  5.863
2.693092857142857  8.586
2.218635714285714  7.303
3.9861500000000003  5.54
0.96425  4.157
9.386878571428571  9.023
-2.2574071428571427  5.298
0.17337857142857144  3.135
-1.6907571428571428  2.309
3.7400571428571423  3.92
-1.7442857142857142  3.612
1.5766  5.444
6.706664285714286  11.971
4.812557142857143  7.407
-2.2440571428571428  1.994
0.39122142857142855  5.653
4.507614285714286  9.568
12.855057142857143  8.231
3.051357142857143  3.848
0.6438642857142858  5.291
5.293092857142857  5.08
14.104678571428572  6.934
-2.0353714285714286  2.096
4.9935  5.658
8.686435714285714  8.029
-2.6397714285714287  1.503
0.5671642857142858  4.578
6.160407142857143  7.772
0.17439285714285713  15.558
-2.3002714285714285  2.286
5.701957142857143  6.321
0.4671285714285714  13.52
-1.8592285714285712  3.171
6.47785  5.612
-0.29746428571428574  4.352
1.643435714285714  4.387
-0.9860071428571429  2.665
1.6694214285714286  3.647
0.506792857142857  8.867
-0.6365071428571429  4.534
2.1119857142857144  8.571
-2.2862142857142858  4.355
0.2893428571428572  4.148
2.2708  8.997
10.090371428571428  11.938
3.346085714285714  12.075
1.4389714285714286  8.052
6.381985714285714  8.877
0.3545714285714286  10.346
3.8635714285714284  8.178
12.515085714285714  10.525
3.1344142857142856  12.81
5.057457142857142  5.479
2.2300142857142857  3.519
-2.5551785714285717  2.556
0.07726428571428572  3.948
2.4556571428571425  7.453
-2.7200714285714285  5.118
5.357835714285714  5.387
-1.0254642857142857  2.828
-1.8186928571428571  5.015
0.9018928571428572  4.428
0.1261  15.325
4.261428571428572  3.205
11.212221428571429  11.552
1.7143785714285715  8.994
2.81725  6.451
-1.7267142857142859  1.957
3.4457357142857146  5.579
3.6560357142857143  3.782
3.439342857142857  3.275
6.4910571428571435  6.985
11.859257142857142  10.63
4.517192857142858  6.555
0.004871428571428572  3.074
3.8335785714285717  11.04
4.394757142857142  5.922
-1.7438071428571429  1.666
-2.4616571428571428  1.842
3.5708928571428573  7.873
7.853107142857143  7.879
1.0674428571428571  14.515
14.691142857142859  9.687
13.460357142857143  7.233
10.711271428571429  7.963
4.696285714285715  14.681
4.141207142857143  4.378
-1.7431214285714287  6.803
-1.7795142857142858  12.268
7.46675  15.461
2.4541285714285714  3.287
1.1358642857142855  7.838
1.9113499999999999  3.412
7.90155  11.082
11.975907142857142  8.287
10.121285714285714  11.919
5.396878571428571  5.859
-2.362042857142857  5.159
10.682028571428571  13.955
1.3089142857142857  4.39
6.836771428571429  6.067
4.062257142857143  6.037
5.405971428571429  3.307
3.951114285714285  8.041
3.30015  4.675
3.6501571428571427  5.806
4.148764285714286  12.906
-1.8832714285714287  5.052
-2.6820357142857145  3.277
3.0346928571428573  8.608
-1.2610357142857143  4.494
6.719742857142857  15.077
2.3505285714285713  5.457
8.326992857142857  10.19
0.8725428571428572  4.159
8.45505  5.951
9.158442857142857  12.593
7.167292857142858  10.104
6.299071428571429  9.166
8.80442857142857  7.929
11.860064285714287  7.39
16.580492857142854  10.121
6.424907142857142  4.01
4.795714285714285  9.965
-1.566692857142857  4.378
4.157278571428572  9.176
7.746842857142857  8.398
5.492285714285714  4.423
-2.537842857142857  15.21
7.457657142857142  9.51
1.599807142857143  11.595
5.679457142857143  6.892
7.906242857142857  5.815
1.8731357142857141  8.127
3.298507142857143  6.216
-1.6830428571428573  2.2
7.768085714285713  8.718
2.6580785714285713  7.293
15.846378571428572  14.684
-3.011657142857143  2.607
3.990307142857143  13.375
2.651757142857143  8.525
5.476421428571428  3.84
5.4673928571428565  5.765
-1.9428  16.239
4.3098857142857145  6.444
6.727414285714286  11.466
5.596314285714286  6.436
-2.355642857142857  0.95
6.2047357142857145  8.028
10.864014285714285  9.474
0.7647285714285714  4.388
-1.3696  1.362
10.283635714285715  7.316
5.103507142857143  4.531
4.328021428571429  7.213
-0.9790785714285715  2.835
2.9785857142857144  4.62
-2.9098928571428573  5.488
2.6907285714285716  2.821
11.795835714285714  10.915
8.397592857142858  7.019
5.186914285714286  4.685
-2.2871357142857143  15.274
1.267642857142857  11.212
-1.8943857142857143  2.324
2.202385714285714  12.426
2.5791714285714287  10.401
10.820178571428572  6.4
0.7169428571428571  6.777
-1.94525  4.592
8.671585714285714  5.458
-0.07897142857142857  13.856
-2.887542857142857  5.887
9.254364285714287  10.854
0.6838214285714286  4.415
10.466728571428572  11.117
-0.8230071428571429  2.855
2.1890785714285714  6.962
-2.773764285714286  6.998
6.220328571428571  8.643
13.629242857142858  5.268
2.56985  6.947
6.869035714285714  5.84
-1.2895142857142858  1.677
7.927928571428572  4.565
5.9995642857142855  13.549
1.20775  3.283
7.829271428571428  13.881
1.5995857142857144  5.073
-2.24345  1.978
14.489971428571428  8.352
5.259564285714286  9.08
-2.221271428571429  1.398
14.507057142857143  6.154
2.153835714285714  8.081
-0.8609571428571429  3.932
7.592507142857143  8.741
2.7446785714285715  13.906
8.003185714285713  8.557
10.030192857142858  5.493
5.281771428571428  7.098
-1.9552857142857143  4.131
7.3931499999999994  10.375
6.3857  10.689
5.140764285714286  7.908
-2.838014285714286  2.78
10.379142857142856  13.238
3.969728571428571  7.573
2.71055  3.154
7.8496500000000005  8.197
0.8608  12.099
4.4561714285714285  9.466
7.139421428571429  6.281
5.412178571428572  4.712
3.9365285714285716  6.988
-1.5170642857142858  2.13
7.353571428571429  6.382
-2.334092857142857  14.214
2.0653357142857143  2.448
3.2135285714285713  6.84
7.403371428571428  9.184
2.0028214285714285  3.189
-2.3037785714285715  4.941
0.6596428571428571  3.07
-0.848  5.27
0.3484214285714286  3.966
3.7435785714285714  15.844
-2.4237142857142855  4.293
-2.2096642857142856  3.737
4.137042857142857  4.176
3.1451571428571428  8.006
3.461492857142857  7.148
-2.5980357142857144  15.04
5.259557142857143  6.705
-0.21389285714285713  5.193
7.83955  5.748
3.060142857142857  6.883
4.978557142857143  7.792
2.44495  3.624
7.2187785714285715  15.419
0.6023999999999999  4.412
2.5917999999999997  7.242
0.9755285714285715  5.678
4.132521428571429  4.676
15.78302857142857  13.922
4.117592857142857  8.521
7.212057142857143  4.65
-2.1324785714285714  4.781
-1.6213357142857143  2.843
8.878514285714285  4.755
0.37819285714285716  3.908
-1.1805071428571428  14.755
-1.9533428571428573  0.972
-2.6799142857142857  5.567
-2.0742857142857143  13.02
0.75205  4.565
6.713842857142857  10.185
6.959478571428572  14.513
7.660171428571428  5.502
2.0972857142857144  3.387
8.334835714285713  12.189
0.45505  3.962
2.3405071428571427  7.709
4.2068071428571425  3.398
-0.6729142857142857  8.905
24.043435714285714  8.5
-0.5446500000000001  7.624
-0.8136357142857144  3.192
7.937685714285715  10.551
13.122142857142856  10.7
4.494771428571429  6.505
3.3043428571428572  4.568
2.838378571428571  8.095
12.89777142857143  11.924
0.23029285714285713  14.457
4.14825  6.528
2.1387214285714284  13.77
-0.5667  3.18
-2.8854714285714285  4.791
9.0394  8.495
3.782085714285714  3.582
-1.2431857142857143  14.351
-1.7594642857142857  5.834
2.403235714285714  2.788
8.40602142857143  8.228
-2.3079785714285714  5.545
-2.55085  1.712
0.1753357142857143  4.757
-0.9926142857142858  3.574
0.038478571428571424  3.533
2.3498285714285716  5.166
3.891392857142857  8.052
2.2037785714285714  3.474
2.403692857142857  3.98
-3.042507142857143  6.337
4.963621428571429  4.138
11.362  9.35
-0.4466857142857143  2.444
5.797664285714286  7.289
-2.146921428571429  15.541
5.985335714285714  7.659
9.117642857142858  7.943
5.350128571428572  8.571
-1.8492071428571428  8.292
5.365314285714286  7.947
1.9432285714285715  5.396
3.005957142857143  6.696
8.570235714285715  5.279
10.836857142857143  15.837
2.8405  11.032
10.928  15.484
3.116635714285714  10.623
0.22004285714285715  5.448
3.4733071428571427  8.309
1.1864642857142857  4.697
5.632607142857143  9.514
-2.0396642857142857  3.952
1.0862642857142857  2.03
5.983750000000001  6.45
2.130392857142857  13.062
5.037885714285714  3.437
8.778957142857143  5.837
3.476957142857143  3.067
3.207442857142857  6.986
5.202935714285714  4.395
-1.7363857142857142  3.684
1.7561857142857145  5.169
-1.6550142857142858  2.985
3.2253  4.485
-1.3291285714285714  5.369
3.4988285714285716  5.674
-2.4398071428571426  2.483
0.2571  4.658
3.8145285714285713  3.581
-1.8220071428571427  3.29
4.238707142857143  5.303
8.302814285714286  10.8
-1.9546285714285716  4.44
1.2991785714285713  9.229
-2.568507142857143  2.531
6.010064285714286  8.595
15.571957142857144  15.405
7.394685714285715  12.679
7.9549142857142865  4.887
5.827907142857143  9.641
-1.5786857142857142  5.225
0.027864285714285713  3.672
-0.7988785714285714  2.608
5.392835714285714  11.572
8.900621428571428  4.53
-1.8486928571428571  4.18
-2.3122714285714285  0.931
3.102557142857143  3.241
2.6663071428571428  7.208
-0.4569714285714286  2.908
-2.561092857142857  1.353
3.0149285714285714  11.811
1.7576785714285714  8.209
-1.8597071428571428  3.717
-1.2367214285714285  5.698
2.4665500000000002  2.38
8.649928571428571  7.464
5.370578571428571  5.057
-0.9514357142857143  4.256
-1.5532357142857143  4.837
-1.0356642857142857  6.394
7.705128571428572  7.81
-0.39731428571428573  5.931
-0.2581785714285714  3.408
-0.00044285714285714284  5.315
-2.0795785714285717  3.608
0.4483  3.586
4.108421428571428  7.771
2.56895  5.695
0.16477142857142857  2.393
5.090292857142857  6.818
4.264892857142858  9.761
6.009485714285714  6.79
2.9203357142857143  5.889
1.3356000000000001  6.13
7.023671428571428  10.909
3.491692857142857  5.189
0.5937285714285714  4.932
2.8484285714285713  8.596
10.40987142857143  13.41
4.42595  9.224
6.2677  8.717
3.8815500000000003  5.623
-0.23835  2.756
-0.02864285714285714  2.508
-0.56345  1.866
-0.28804285714285716  3.226
5.966814285714286  9.994
4.239892857142857  7.409
-0.4431285714285714  2.685
-2.2126642857142858  3.293
12.390628571428572  12.252
11.476285714285714  6.862
4.641285714285714  5.085
4.333271428571429  7.542
10.275435714285713  8.255
4.801621428571428  3.496
-0.2601785714285714  4.785
-1.8051714285714284  2.586
5.594878571428572  15.652
1.7918857142857143  5.311
8.859135714285713  10.074
-1.91205  1.956
-0.8366142857142858  6.108
7.844321428571428  7.856
8.53662857142857  6.282
0.015142857142857144  6.353
1.8322142857142856  3.739
12.953035714285713  13.543
5.823328571428571  6.93
-1.29235  4.092
-0.8600642857142857  6.63
5.429757142857143  3.508
-0.8799714285714285  3.722
-1.4909785714285715  2.284
3.1321999999999997  7.312
5.203271428571428  5.101
-1.0321714285714285  1.782
8.266628571428571  7.423
0.6110428571428572  3.902
3.762964285714286  11.746
-1.6694928571428573  1.826
-0.0038  4.697
-2.004728571428571  2.023
1.3669857142857142  3.788
-0.7432142857142857  6.121
-2.5515714285714286  6.711
6.350764285714286  5.725
-1.2066714285714286  4.52
0.72155  2.976
13.120114285714285  14.006
-2.5295071428571427  16.18
3.9850928571428574  5.472
4.4040357142857145  7.201
2.155064285714286  2.885
2.07965  5.506
4.423507142857143  4.434
-1.4228  4.617
7.12205  6.211
8.877857142857144  9.447
2.261335714285714  9.632
8.357157142857142  9.377
9.384107142857143  7.396
6.701042857142856  10.945
2.0853714285714284  4.941
7.017714285714286  7.249
11.19655  9.067
1.0300714285714285  3.561
3.1105071428571427  6.31
0.6099  4.591
9.27465  8.307
4.445957142857143  9.392
5.632271428571428  13.503
8.09542857142857  4.727
5.292378571428571  8.421
4.01755  2.825
-0.6036071428571428  2.355
7.656978571428572  9.889
-0.9969857142857143  3.287
2.0221642857142856  15.918
9.157757142857143  8.416
-0.6662214285714286  2.093
13.81877857142857  14.142
8.201064285714285  14.78
1.1883642857142858  3.963
4.732092857142858  9.308
9.484157142857143  5.317
-0.8112785714285714  4.185
2.4812285714285713  8.666
-1.2007  2.565
3.554192857142857  3.324
6.852057142857143  9.74
7.325885714285715  14.194
-0.14147142857142858  2.359
13.643835714285714  12.23
2.8700642857142857  7.303
4.7144571428571425  6.591
0.04265714285714286  2.31
12.165678571428572  7.473
5.868221428571429  4.728
-1.78605  5.685
14.002342857142857  6.534
1.1108071428571429  4.11
7.0015285714285715  9.395
6.196928571428572  7.072
1.413157142857143  3.645
9.139342857142857  9.829
4.231164285714286  5.58
0.9385857142857142  4.022
-2.4039642857142858  1.322
13.806107142857144  8.408
2.7621642857142854  3.642
1.0718142857142858  8.322
-2.5227785714285718  1.292
13.099907142857143  7.162
-1.2311642857142857  2.053
-0.45680714285714286  6.948
9.359442857142856  9.75
2.383585714285714  3.622
-0.77735  11.735
3.3813142857142857  10.827
2.5218857142857143  14.341
4.810221428571428  12.242
1.3548714285714285  7.206
-2.1236357142857143  1.13
7.919357142857143  12.412
-1.5610071428571428  4.457
6.5321928571428565  11.504
-0.7231  4.554
4.431171428571429  3.127
5.099535714285714  8.279
0.9167571428571429  5.409
5.1517357142857145  4.831
3.6153857142857144  10.018
-2.602342857142857  14.536
5.812335714285714  6.375
3.3234357142857145  8.021
-0.6690428571428572  6.147
9.114857142857142  10.674
1.5129357142857143  2.828
4.819071428571428  15.868
5.246385714285714  4.92
-1.4159714285714284  1.344
-0.15714285714285714  1.691
-2.9789  15.309
5.861864285714286  6.994
3.217971428571429  3.029
4.188957142857142  8.525
2.3496  7.384
6.260828571428571  7.068
8.88335  12.396
4.799300000000001  7.684
0.5278857142857143  16.046
-0.6128214285714286  13.45
2.8416928571428572  4.438
10.325871428571428  10.585
-2.640142857142857  2.247
5.486114285714286  8.492
2.2756785714285717  2.739
-0.2811642857142857  4.572
5.615335714285715  4.506
0.6630714285714285  3.245
5.368085714285715  14.268
-0.46885  5.472
9.321607142857143  12.302
9.443335714285714  13.195
3.6167142857142855  7.089
10.740235714285715  11.917
5.112928571428571  16.072
-1.8567857142857143  1.343
8.238764285714286  12.765
1.61355  6.583
4.474757142857143  7.532
6.077978571428572  10.447
0.13444285714285714  14.763
0.7064642857142858  4.86
-2.0588142857142855  2.525
5.656185714285714  8.378
0.9944500000000001  12.936
7.1918428571428565  9.758
5.095864285714286  5.133
8.962757142857143  8.643
4.083007142857142  8.041
6.239021428571428  5.985
2.9863571428571425  7.313
1.6211928571428573  7.469
11.43827857142857  14.192
0.3396571428571429  10.841
3.525592857142857  7.138
14.582864285714287  12.615
2.051207142857143  11.507
0.7132357142857142  2.854
2.853964285714286  5.058
1.4062071428571428  6.292
-1.2690714285714284  2.771
5.113457142857143  6.952
4.012264285714285  3.829
-1.4005357142857142  13.859
2.16315  5.419
2.17705  5.095
0.3763785714285714  7.764
4.427457142857143  8.257
2.3194142857142857  2.914
15.120957142857144  7.077
3.0326  4.392
11.214785714285714  13.16
-0.8892428571428571  15.985
-0.7795785714285715  4.686
4.909285714285714  9.334
3.913057142857143  4.588
-2.3078857142857143  14.867
3.8423142857142856  3.841
8.104457142857143  11.156
1.6169  3.384
-1.2041000000000002  5.996
2.440207142857143  2.351
-2.23355  1.536
-1.7755642857142857  4.737
2.1398  3.429
-1.8887142857142858  3.624
-1.1071142857142857  7.513
0.7410357142857144  10.41
1.2216  5.676
1.839607142857143  5.787
0.20242142857142856  12.087
1.904807142857143  13.281
6.724571428571429  12.949
1.919185714285714  8.89
0.8718642857142858  4.869
4.1190999999999995  3.38
-1.8528285714285715  3.96
6.0286  8.693
4.2945  13.468
7.911585714285715  8.778
4.627792857142857  8.138
-0.4394928571428572  3.094
2.993392857142857  2.933
9.857985714285714  11.125
-0.5989357142857142  1.541
4.371907142857143  10.408
3.6016142857142857  7.857
6.476471428571429  10.643
9.16447142857143  5.892
17.132142857142856  10.408
6.902235714285714  7.058
9.079035714285714  11.742
5.953692857142857  11.604
0.6813857142857144  6.752
5.750014285714285  6.842
2.4452928571428574  5.616
-2.2303857142857146  1.999
4.47755  7.872
-1.9235285714285713  3.219
8.605864285714285  9.501
1.9286214285714287  2.848
7.154935714285714  15.462
-0.11542142857142856  3.18
5.334071428571429  11.324
1.5475285714285714  6.507
0.14787142857142857  3.211
-2.6634285714285713  0.905
10.042035714285714  7.463
-0.9341  2.298
8.723849999999999  12.485
-2.26425  1.975
8.027642857142856  9.85
-0.3050285714285714  8.786
3.1011714285714285  14.657
-0.6304285714285714  8.93
-1.7614642857142857  1.51
-2.9330357142857144  1.671
3.9509928571428574  8.875
-2.549914285714286  15.986
-1.2722857142857142  3.558
-2.5002142857142857  12.656
-2.4988714285714284  2.62
-2.979707142857143  4.818
-2.6530428571428573  1.424
12.152007142857142  12.894
3.954964285714286  4.512
1.606342857142857  15.04
2.6568071428571427  13.66
8.900292857142857  5.946
11.25615  11.411
2.0336357142857144  4.846
6.871457142857143  4.739
6.249935714285714  5.556
9.011835714285715  14.598
11.722771428571429  5.136
2.0998642857142857  2.612
7.432671428571429  6.621
8.18877142857143  7.905
8.769014285714286  6.03
0.5339071428571428  3.704
-2.8228214285714284  4.239
1.9955714285714286  3.966
3.3930285714285713  11.693
3.752971428571429  5.489
1.8457499999999998  7.79
8.359621428571428  7.169
-0.1860642857142857  7.016
9.46425  6.011
5.0042285714285715  3.753
-1.1458000000000002  4.818
1.845957142857143  3.035
10.261285714285714  8.275
-1.6233214285714286  2.56
2.4060214285714285  4.815
12.689692857142857  14.398
6.908385714285714  10.65
-2.0732142857142857  3.215
1.2650642857142858  4.025
-2.08415  3.036
-0.5578785714285713  4.675
4.3055642857142855  5.182
5.596992857142856  7.015
6.460364285714286  4.313
9.203942857142856  10.944
4.494092857142857  4.018
-1.0958142857142856  4.915
3.2795  13.861
3.442207142857143  5.751
3.0453928571428572  8.402
1.333492857142857  4.244
4.676685714285714  12.659
-2.1493285714285713  1.814
-0.8226214285714286  5.39
2.717242857142857  3.913
2.814692857142857  3.418
4.458992857142857  7.128
-2.0722  15.361
1.7690285714285714  3.3
3.553107142857143  5.431
9.786985714285715  12.735
-1.7293714285714286  3.561
2.2911642857142858  5.925
1.8687857142857143  5.749
8.025221428571427  6.878
7.697142857142857  8.045
6.790571428571428  7.235
7.73365  7.738
-1.0736714285714286  4.173
1.5055357142857144  4.518
4.228257142857143  8.442
-0.47171428571428575  5.769
1.1354785714285716  4.409
3.8542428571428573  3.627
3.5168142857142857  10.593
-1.6237285714285714  4.163
10.077714285714286  10.921
-2.364185714285714  16.622
1.3713714285714285  5.973
9.672028571428571  7.597
2.1066499999999997  8.903
4.460414285714285  6.669
1.426407142857143  6.051
8.669078571428571  7.789
18.256821428571428  9.924
-1.8845357142857142  2.086
5.88455  9.005
0.9445142857142858  2.471
0.9420714285714284  4.793
-2.9536714285714285  3.301
-1.4282928571428573  5.483
8.30055  13.791
-0.18445714285714288  3.232
3.32635  16.365
5.335664285714286  6.398
2.2929142857142857  3.855
-1.7389  3.097
0.06095  3.993
5.229985714285714  3.808
12.39257142857143  10.074
12.743457142857144  7.803
1.59145  4.799
1.4032642857142856  4.149
2.8675214285714286  3.01
10.1453  10.328
2.478671428571429  4.591
-1.2620142857142855  3.573
8.498357142857143  5.33
-1.7670928571428572  2.229
4.072942857142857  5.811
-0.7145928571428571  2.584
2.1298785714285713  3.233
9.096942857142857  5.159
-0.16550714285714285  3.537
7.027064285714285  16.289
5.548607142857143  8.146
-1.2765142857142857  3.264
6.3598  6.322
16.993464285714285  13.667
2.336207142857143  6.787
2.8129642857142856  4.656
7.179085714285715  15.855
-0.19936428571428572  5.091
2.0606999999999998  6.178
1.7128642857142857  6.686
14.424757142857143  9.585
3.5485357142857143  6.045
1.3266928571428571  5.292
1.3735  5.051
10.12422142857143  8.677
5.8121  6.536
2.194007142857143  6.105
-1.08005  3.026
3.611671428571429  7.168
10.857592857142858  10.931
2.844171428571429  2.023
2.45195  10.647
7.59775  12.393
10.010042857142857  5.075
7.991292857142857  12.869
9.063507142857143  8.535
2.3003642857142856  5.847
10.961857142857143  11.544
4.407185714285714  7.834
11.056321428571428  12.938
4.174207142857143  7.376
13.152642857142856  6.636
4.810078571428571  12.373
10.91862857142857  15.056
2.418292857142857  3.155
13.476007142857144  12.289
3.4266214285714285  6.449
7.105064285714286  10.641
7.85995  4.677
6.716178571428571  13.5
5.180185714285714  11.042
3.848721428571429  5.975
-0.6155785714285714  4.24
1.7380642857142858  7.881
8.56472857142857  10.797
9.938364285714286  10.307
3.81385  7.742
-0.6849785714285714  2.72
-0.6995928571428571  6.969
-1.7654785714285715  2.198
-1.4989857142857144  5.542
-0.8786928571428572  13.912
11.821242857142856  4.598
7.715028571428571  5.448
5.6920142857142855  6.82
1.3775214285714286  6.371
26.612114285714284  14.24
3.810378571428571  3.214
-1.831964285714286  1.944
-2.257857142857143  5.413
4.906000000000001  8.884
-1.8899071428571428  1.408
5.9293  14.983
0.3662285714285714  3.312
2.3814642857142854  10.295
7.707778571428571  7.208
6.161321428571429  10.205
-1.4618785714285716  2.306
4.69395  3.542
5.803785714285714  4.124
2.868228571428572  15.133
2.690128571428571  13.62
5.6258928571428575  9.794
5.114942857142857  9.325
4.833835714285714  7.237
0.03483571428571428  3.117
-1.4805071428571428  1.943
10.331228571428571  3.536
5.595064285714286  8.425
1.3827  4.169
0.36137857142857144  14.466
4.133114285714285  7.27
6.07695  5.031
-0.9581142857142857  3.148
8.275428571428572  14.402
9.538007142857142  8.41
3.02355  5.865
2.78525  3.175
6.850307142857143  4.093
6.209257142857143  11.784
6.270892857142857  5.263
14.321678571428572  6.561
-1.9457428571428572  8.65
-0.5535857142857142  4.159
0.7948357142857143  5.543
0.008421428571428571  4.172
5.968828571428571  3.511
3.6180285714285714  5.061
-1.3214000000000001  2.434
-2.282478571428572  2.168
0.3965142857142857  5.338
5.899378571428572  8.483
3.096228571428571  4.764
3.7319142857142853  5.377
-0.8173071428571429  5.685
1.7864071428571429  5.859
-0.7524142857142857  4.162
4.566235714285715  9.012
0.5011  8.541
-2.585164285714286  1.723
-1.8508357142857144  3.781
10.8118  6.542
14.25732142857143  11.781
10.181121428571428  9.357
11.40932142857143  6.555
1.963957142857143  5.265
8.2523  7.994
1.4133714285714287  3.256
6.7898  4.317
11.591414285714286  6.467
4.404414285714286  6.607
1.4383  5.787
-2.0041357142857144  1.897
1.4946642857142856  6.785
6.715921428571429  3.988
2.0933357142857143  14.855
8.859507142857142  6.054
-1.5320285714285715  2.921
-2.8755357142857143  2.593
6.87675  4.156
6.025314285714286  13.051
0.25280714285714284  2.659
-1.7637928571428572  2.229
-2.2896428571428573  4.229
-0.04038571428571428  13.835
-2.7432142857142856  2.53
-0.7225642857142858  16.366
4.106942857142857  8.458
7.433214285714286  12.635
1.0815142857142857  7.053
12.2179  6.849
12.862421428571428  11.717
2.814685714285714  2.32
3.831614285714286  3.561
10.109957142857143  13.853
0.7158785714285715  14.568
5.627935714285714  7.274
-0.49686428571428576  3.385
-1.9453428571428573  3.511
-0.21539285714285716  3.226
1.2097142857142857  2.761
3.704414285714286  11.522
0.4065714285714286  5.927
-0.9809857142857142  16.074
1.8548999999999998  10.54
-0.5043357142857143  1.786
7.197914285714286  15.911
15.069907142857142  12.469
4.749421428571428  4.455
6.528414285714286  8.051
-1.0239428571428573  3.189
2.0722714285714283  13.799
0.9374071428571428  4.651
1.3012428571428571  2.558
7.719957142857144  6.193
-1.142842857142857  2.722
12.115542857142856  5.948
3.2211785714285712  4.163
10.284335714285714  10.285
6.055021428571428  13.725
9.642821428571429  10.078
11.899264285714285  8.599
5.593914285714286  4.35
11.536307142857144  9.08
-0.0802857142857143  1.858
16.00215  7.421
5.5053857142857145  6.626
-2.0751500000000003  6.577
3.666328571428571  14.836
-0.34850714285714285  4.022
-2.3468071428571426  1.697
2.4052714285714285  5.185
8.994557142857143  10.922
4.162585714285714  3.114
5.023114285714286  7.835
3.8685428571428573  11.138
2.615257142857143  3.953
7.734371428571428  5.82
3.11695  8.381
7.431678571428571  9.281
-1.4138642857142858  2.391
7.365928571428571  7.441
8.806207142857142  8.441
4.360428571428572  11.238
-2.325935714285714  3.153
10.141492857142858  6.884
-1.26975  1.938
-1.7278214285714286  4.542
9.186192857142856  5.639
1.8747000000000003  6.398
9.655635714285713  4.706
10.381578571428571  12.965
-0.5176999999999999  4.066
2.24255  3.193
-2.2233785714285714  15.199
10.316028571428571  5.332
6.025014285714286  6.173
4.501435714285715  6.787
2.063542857142857  4.123
6.515021428571428  9.782
3.4001571428571427  4.032
-0.5918785714285715  2.171
1.911592857142857  3.85
-1.5012857142857143  13.879
1.8870071428571427  3.202
-0.5024500000000001  4.235
4.7363  9.936
8.581564285714286  15.212
0.5151714285714285  2.528
3.47345  2.88
-0.7701785714285715  3.481
7.963842857142858  7.448
-0.2815357142857143  6.291
9.925064285714285  5.972
3.816735714285714  9.684
7.163714285714286  7.247
-1.6874928571428571  1.886
-2.723235714285714  15.351
-1.5034  3.992
3.1179142857142854  5.407
6.282692857142857  14.096
9.504807142857143  8.844
-1.3982714285714286  1.635
-2.046507142857143  2.494
1.2568857142857144  6.637
-0.8552928571428572  2.551
-1.2297  5.253
6.31965  11.533
-2.5846785714285714  2.718
-1.5759  3.248
2.4101785714285717  5.732
-2.2459928571428573  3.499
7.59025  9.041
6.883564285714286  11.442
-1.9125785714285717  6.042
11.001900000000001  5.687
0.8456857142857143  2.865
-2.332207142857143  1.085
7.552635714285714  5.062
1.7257857142857145  4.009
-2.4924785714285713  1.874
9.836521428571428  4.808
0.9318785714285713  3.472
4.434542857142858  3.045
-2.516857142857143  5.686
0.25425714285714285  5.68
5.4255571428571425  5.867
7.2919857142857145  9.461
0.5855142857142857  2.113
0.7577428571428572  6.351
6.317742857142857  5.841
1.1919071428571428  15.769
4.668928571428571  4.16
-2.54065  1.944
3.18585  4.855
1.4674214285714284  8.752
-2.1195785714285713  2.199
-0.9444214285714285  11.503
4.059207142857143  4.295
-0.19962142857142856  3.137
6.02925  5.013
7.451692857142858  12.014
3.0750285714285717  5.306
6.044507142857142  7.454
8.377121428571428  8.484
11.929642857142857  13.6
1.829257142857143  6.319
10.776757142857143  9.905
3.0595214285714287  4.923
14.823142857142855  8.001
6.747471428571428  9.797
10.25907857142857  5.288
4.522414285714286  7.735
7.047757142857143  9.016
5.784071428571428  6.076
3.6248428571428573  5.259
2.295442857142857  9.123
0.32465714285714287  4.021
3.46285  8.245
-0.12324285714285715  14.786
9.998092857142856  5.095
4.805971428571429  7.416
2.181907142857143  7.748
8.712457142857142  12.174
4.3093  5.775
11.61045  13.446
3.2752785714285713  7.728
10.587435714285714  10.759
8.390535714285713  8.319
-2.4517571428571427  2.22
6.328207142857143  5.185
10.64115  14.656
-0.8673428571428571  3.99
4.108021428571429  3.968
3.8288785714285716  8.085
8.481164285714286  7.083
-2.9146714285714284  1.809
-2.544207142857143  5.368
4.494342857142857  13.342
2.7601999999999998  9.21
6.330207142857144  5.846
2.4037928571428573  9.63
4.4063928571428574  7.142
18.408235714285713  10.124
5.2465142857142855  7.623
3.9423928571428566  5.079
-2.66025  5.907
-2.366821428571429  4.528
0.11297857142857143  1.694
-2.7715214285714285  3.312
7.067057142857143  4.694
5.281178571428572  5.166
5.638278571428572  5.027
-0.7115428571428571  3.0
-0.7212785714285714  3.135
6.176264285714286  6.009
5.596128571428571  7.646
3.082535714285714  5.291
9.76517142857143  13.303
-1.5462928571428571  2.358
10.793899999999999  10.088
-1.1507928571428572  1.73
-1.3486  3.372
-2.336057142857143  15.852
7.640900000000001  8.155
5.432442857142857  7.642
10.024457142857143  7.678
0.11822142857142856  5.773
15.703314285714285  13.504
5.855271428571429  4.619
1.5967214285714286  2.88
2.059135714285714  7.95
-2.2600857142857143  1.901
16.66957857142857  11.431
0.021278571428571428  13.094
-2.780464285714286  5.726
5.123399999999999  4.983
-2.73055  0.911
2.8678857142857144  8.232
8.709657142857143  6.496
0.9509357142857143  5.971
13.364207142857143  7.57
7.205135714285714  9.391
-2.2335071428571425  2.15
-2.434135714285714  4.513
-1.6226214285714287  2.33
-2.658921428571429  12.896
13.933557142857143  6.2
3.754257142857143  8.615
5.238535714285714  15.334
0.7345071428571429  5.673
1.12185  4.692
3.6212142857142857  5.226
1.6124285714285715  2.839
1.854342857142857  2.525
-1.8788928571428574  13.143
0.64035  14.147
11.632871428571429  11.02
-2.4747214285714287  2.441
-1.0066214285714286  12.022
7.599621428571428  11.713
2.871442857142857  6.391
-0.65465  4.496
2.7820142857142858  3.841
3.4476285714285715  14.848
7.451564285714286  12.555
-1.5912928571428573  0.977
1.8095071428571428  5.858
12.705492857142858  10.396
2.845285714285714  5.928
1.0909357142857143  13.467
4.849392857142857  5.142
-0.8708928571428571  3.762
4.374421428571428  4.052
-1.764692857142857  4.527
-1.3994071428571428  3.966
-1.0465  5.583
-3.010592857142857  2.934
12.242057142857142  10.215
2.402892857142857  12.353
0.5248642857142857  3.803
1.9049357142857142  7.12
-1.6930142857142856  1.712
7.102457142857143  5.487
-0.14300714285714286  4.845
2.0641714285714285  6.709
14.414792857142857  7.164
6.060578571428572  5.552
2.8118142857142856  4.755
10.143928571428573  11.097
0.16692142857142858  2.966
2.5458142857142856  6.185
3.0007642857142858  5.066
0.7027928571428572  2.516
-2.1176214285714283  15.506
-1.0112999999999999  5.713
-1.61815  3.939
2.1188857142857143  3.721
16.110414285714285  9.011
0.24362142857142857  4.941
9.674407142857142  8.795
5.560764285714285  4.859
-1.5957785714285713  4.299
1.5069642857142858  5.492
-2.6904500000000002  2.793
7.493650000000001  10.968
6.812407142857142  14.058
-2.6000285714285716  1.502
8.276000000000002  14.205
-2.733435714285714  5.131
2.279442857142857  14.388
12.237814285714286  8.472
-1.8885285714285716  2.755
-0.22732142857142856  12.962
4.838028571428571  7.848
14.446935714285713  9.047
7.733357142857144  8.545
-0.87425  3.7
3.6370785714285714  3.653
16.442664285714287  10.231
4.36245  9.33
9.5358  8.944
2.6270928571428573  10.665
9.611542857142856  6.145
2.8560357142857145  3.968
6.373678571428572  10.131
-1.5768428571428572  1.587
-1.4670928571428572  1.881
8.496728571428571  10.038
7.299635714285714  8.145
-2.550757142857143  2.636
-1.7602  1.257
-2.285292857142857  1.395
1.199642857142857  10.253
-1.6675357142857143  4.4
0.10326428571428573  2.821
6.894385714285715  8.908
7.034771428571429  15.577
8.1014  8.847
8.302028571428572  5.94
3.6767214285714283  3.831
-0.4579428571428571  2.464
-2.3347857142857142  4.511
2.3463000000000003  3.347
0.6724357142857144  2.976
1.4905857142857142  5.949
-2.2233  15.523
3.6617142857142855  8.232
1.9770928571428572  4.915
-2.9103142857142856  0.533
4.85735  11.67
11.548499999999999  5.257
-0.5256214285714286  5.375
2.706307142857143  3.293
4.374642857142858  5.269
7.256221428571428  6.455
1.1311142857142857  3.352
8.689264285714286  9.242
3.1038642857142857  7.557
7.838635714285715  5.81
6.829121428571429  5.839
11.930014285714286  10.526
-1.8160571428571428  2.168
4.1367714285714285  6.892
4.355728571428571  7.018
-2.0068571428571427  3.257
2.5460714285714285  4.279
-1.2422142857142857  2.666
-1.9669142857142856  4.363
0.22588571428571427  3.619
-0.026485714285714286  7.127
-1.3832857142857142  1.888
3.8880357142857145  15.491
5.634421428571429  5.37
-0.7298928571428571  7.688
9.61725  8.258
-1.7610214285714285  4.802
2.3015642857142855  9.775
1.3294714285714286  5.946
3.538007142857143  6.408
1.2717214285714284  3.506
-0.21525000000000002  3.188
-0.9255428571428571  2.393
5.277564285714286  13.46
7.3886  8.881
-0.8083571428571429  3.614
-2.670385714285714  15.713
4.4947357142857145  3.457
1.306757142857143  14.989
1.4268214285714285  4.852
9.71475  8.798
6.5925  8.333
3.7814428571428573  5.509
5.543242857142857  8.012
0.7423071428571428  6.197
2.4999357142857144  2.686
8.214514285714285  6.95
3.921414285714286  3.053
3.6187571428571426  3.628
-0.13282857142857143  6.869
-0.9925214285714286  1.231
-1.846457142857143  5.024
-2.3959642857142858  2.116
2.5432  3.172
11.540957142857142  8.697
2.6648071428571427  4.218
3.08005  8.125
11.253992857142856  15.574
8.244842857142856  9.004
9.517507142857143  12.945
9.864135714285714  5.695
-2.9292714285714285  7.829
-1.2853142857142856  3.102
9.809178571428571  4.756
0.24059999999999998  3.2
1.2963714285714285  3.747
9.1443  5.875
-2.5732  1.534
-2.8567428571428573  0.987
-1.3404  3.72
6.512707142857143  6.226
6.2021  6.417
-2.1831214285714284  3.0
5.125042857142857  10.416
10.252478571428572  9.852
-2.7193071428571427  14.786
5.998228571428571  5.331
5.922842857142857  8.231
0.10577857142857143  2.363
12.840242857142858  6.695
4.85975  5.435
6.685257142857143  10.186
2.0428642857142854  10.363
-0.6624571428571429  4.967
0.35370714285714283  6.817
-0.20518571428571428  6.785
10.319671428571429  9.513
-1.1505214285714287  3.77
3.103785714285714  13.333
-0.5067499999999999  7.709
13.37267857142857  6.329
1.6364642857142857  14.506
2.0147714285714287  10.798
-2.5897571428571426  3.639
9.303828571428571  12.651
-0.8049000000000001  1.954
13.401935714285713  6.382
12.391628571428571  14.793
5.2512  8.181
2.5806142857142857  14.849
3.8634642857142856  7.234
1.8841285714285716  7.053
-1.9480142857142855  3.552
2.1220714285714286  8.2
-1.774492857142857  4.246
1.8690928571428571  3.162
0.12831428571428571  5.492
2.096435714285714  2.915
-1.3800071428571428  8.587
5.871957142857142  6.223
5.896021428571428  5.354
-1.40365  2.023
-0.1922  9.242
4.862321428571429  8.988
2.0264857142857147  3.945
8.382192857142858  12.909
2.7106928571428575  8.704
0.31314285714285717  4.769
0.14644285714285712  3.507
0.7938285714285714  3.188
1.036857142857143  2.687
2.469557142857143  13.907
2.70745  7.217
1.887435714285714  6.71
0.4609857142857143  5.202
3.644735714285714  9.02
4.602921428571428  12.672
2.4405785714285715  12.39
0.5120571428571429  4.632
15.470128571428573  10.514
3.960857142857143  7.478
2.9303285714285714  3.629
2.785657142857143  4.704
-1.9804857142857142  1.266
0.8081285714285714  5.279
10.378614285714287  11.707
1.250392857142857  10.213
10.183935714285715  6.244
5.8448  4.685
-0.02587857142857143  2.834
11.791592857142858  6.883
3.502628571428571  7.625
0.5777571428571429  4.251
