# Supplementary material for: Single-chain dimers from de novo immunoglobulins as robust scaffolds for multiple binding loops
Source: Nat Commun. 2023 Sep 23;14:5939. doi: 10.1038/s41467-023-41717-5 (PMC10517939; doi:10.1038/s41467-023-41717-5)
Supplement: Supplementary file 6 — Source data [file 41467_2023_41717_MOESM6_ESM.zip › SuppFig8_scIgFFq.txt]

-0.6506000000000001  6.147
-2.222971428571429  2.675
3.994214285714286  6.147
0.67415  8.656
-0.7756785714285714  5.959
-2.35905  2.295
-2.928464285714286  9.75
-2.5105000000000004  3.578
2.613292857142857  4.806
0.7154071428571428  2.359
1.8026142857142857  3.62
-2.8087142857142857  4.769
0.79315  2.862
13.847457142857143  14.073
-0.8443071428571429  9.216
2.558807142857143  7.012
-3.0406642857142856  2.589
-2.6118928571428572  5.769
2.451507142857143  11.503
2.7914499999999998  4.847
7.9654428571428575  5.496
-1.3234714285714286  6.697
0.6022357142857143  8.169
-2.555535714285714  0.966
-2.8397285714285716  2.498
8.363942857142858  9.949
-1.5290214285714285  4.447
4.784135714285714  7.21
-2.105807142857143  7.08
-2.0218000000000003  3.165
4.410878571428571  7.168
-0.15229285714285715  3.886
0.49635714285714283  3.026
6.017114285714285  4.677
1.39385  10.471
8.426678571428571  6.721
0.7142071428571429  8.321
2.3068642857142856  8.201
5.143685714285714  6.645
9.072428571428572  6.349
3.8638785714285713  5.723
9.183957142857142  5.132
5.621907142857143  6.036
6.919735714285714  9.101
16.201335714285715  12.565
9.260928571428572  5.46
9.072778571428572  5.537
12.18825  10.551
-1.7847928571428573  6.131
-3.1036357142857143  5.279
8.00692142857143  14.193
0.98295  8.796
-0.13167857142857142  4.526
13.856428571428571  7.148
3.005842857142857  4.001
-2.623407142857143  4.384
5.463192857142857  16.291
4.917457142857143  6.187
-0.07758571428571429  4.511
2.4752071428571427  6.728
5.268985714285715  5.279
-2.9410857142857143  3.733
2.4851214285714285  4.407
-2.7718857142857143  4.255
-0.9485785714285714  7.756
9.699007142857143  10.981
6.9792  7.099
8.060635714285715  13.204
2.4134928571428573  7.447
3.774264285714286  4.38
0.09362142857142856  9.649
2.5625214285714284  4.115
4.4461571428571425  6.357
3.053242857142857  8.066
-3.0262285714285717  1.523
4.107321428571429  4.965
-1.6916142857142857  15.813
3.8592142857142853  4.383
-2.2188857142857144  2.899
6.972707142857143  11.791
5.136521428571429  9.647
-1.8557714285714286  5.02
6.211607142857143  4.299
6.595350000000001  14.163
0.8031571428571428  5.556
3.0201642857142854  4.998
4.353007142857143  14.664
15.292385714285716  10.126
1.9051500000000001  11.178
-2.2243785714285713  5.478
6.3078642857142855  8.271
11.6366  11.672
10.69565  5.453
5.036671428571428  11.109
10.220207142857143  6.007
10.148742857142858  5.526
-1.1991857142857143  11.048
7.104414285714286  4.747
-2.6725928571428574  4.605
-1.9775571428571428  5.768
-2.8478357142857145  1.053
11.722707142857143  9.702
4.744928571428571  10.808
0.39713571428571426  4.414
-2.700092857142857  9.885
-0.5469785714285714  5.816
-2.5835071428571426  5.575
0.7083428571428572  4.508
9.038671428571428  13.314
5.784692857142857  12.359
19.030485714285714  8.014
1.5346  3.062
-1.7416357142857144  5.626
10.609935714285715  11.651
-0.10050714285714285  2.677
2.9243  4.258
7.153700000000001  4.082
2.1690642857142857  7.371
3.2625357142857143  4.443
5.315650000000001  5.737
5.7447357142857145  14.566
0.6716500000000001  3.473
5.224814285714286  11.423
-1.7139071428571429  5.932
1.541857142857143  4.98
5.259957142857143  9.623
9.768849999999999  5.326
-1.0839285714285714  6.008
-2.7605714285714287  4.547
6.219035714285714  9.626
-3.056507142857143  5.814
7.8777357142857145  5.164
0.2450642857142857  4.729
9.167135714285713  11.839
2.2151285714285716  4.061
2.1310357142857144  5.634
7.345807142857143  7.821
0.19503571428571428  2.67
8.212364285714285  5.025
8.375371428571428  14.321
7.700007142857142  9.454
3.0053071428571427  3.644
6.6939785714285716  13.708
15.433764285714284  10.938
4.055878571428571  6.205
-2.017514285714286  2.88
8.515071428571428  8.308
3.2573285714285714  7.386
1.30505  4.684
6.952992857142857  7.047
4.029671428571429  4.638
-1.0815857142857144  1.561
-2.711642857142857  3.233
9.397914285714286  10.744
5.281335714285714  4.941
8.304242857142858  9.175
-0.6108285714285715  7.496
-2.5542285714285713  5.715
-1.8415214285714285  5.8
5.8521  3.555
-2.890335714285714  5.977
6.4854  10.382
-2.98705  4.488
6.963042857142857  6.284
1.73925  6.697
-2.918557142857143  2.466
5.183914285714286  11.471
5.486264285714285  7.959
13.01282142857143  15.209
7.514871428571429  7.014
-0.14210714285714285  4.248
4.181985714285714  3.462
1.545207142857143  5.105
2.925535714285714  5.448
-0.41291428571428573  5.617
-3.007157142857143  5.465
1.8012357142857143  5.205
3.4151285714285713  6.392
10.098099999999999  7.349
12.966078571428572  4.545
1.5610785714285713  3.599
6.640157142857142  5.002
6.3311714285714285  5.01
-1.0378  5.691
1.4898500000000001  3.527
4.270292857142858  4.062
0.9518071428571427  6.473
4.812392857142857  5.732
-2.4101857142857144  6.186
10.970528571428572  9.742
3.4997642857142854  5.311
5.065192857142857  5.071
-1.6874785714285716  5.035
-2.396807142857143  4.297
-3.137107142857143  3.413
-1.3224642857142859  6.985
-0.8369857142857142  5.346
9.901471428571428  5.805
2.016514285714286  11.197
-0.215  5.473
-1.1167785714285714  11.612
-1.7908357142857143  15.363
-2.5852714285714287  3.369
3.0282714285714287  3.906
-1.8434142857142854  2.302
-0.5292071428571429  2.113
-2.7102  3.479
0.16410714285714287  9.37
5.670235714285714  4.651
2.2517714285714283  6.874
-0.08883571428571428  6.643
2.5394071428571428  4.345
-2.2367285714285714  3.326
15.967614285714285  12.005
8.494571428571428  6.558
18.01735  8.652
5.883414285714285  4.024
3.1724357142857142  3.542
10.805392857142857  9.589
1.9228500000000002  11.794
13.397157142857143  6.387
6.060007142857143  7.623
0.5093285714285715  6.503
2.3985142857142856  4.282
-1.0548642857142858  9.768
6.4222214285714285  8.666
6.565221428571428  7.235
13.573328571428572  15.085
1.4816785714285714  3.759
-2.516764285714286  7.837
-0.7535357142857143  1.877
10.463857142857144  5.567
22.71052142857143  8.586
-2.4265142857142856  5.666
3.400128571428571  7.412
6.271935714285714  5.907
8.34292142857143  10.047
3.8549785714285716  5.117
3.7024785714285713  8.514
9.5998  10.72
5.485321428571429  5.003
2.5429785714285713  2.784
-1.0191928571428572  2.9
10.70255  11.269
4.368278571428571  11.647
-1.7703571428571427  3.832
-0.21322142857142856  5.711
6.511178571428572  8.016
1.4811785714285715  3.227
-1.6626785714285715  5.195
4.486800000000001  5.66
-2.2755714285714284  5.099
-1.3242571428571428  1.424
2.668392857142857  7.392
-1.2369428571428571  4.087
-2.08815  3.998
5.848071428571429  5.763
-0.05592857142857143  4.584
0.6100285714285714  9.935
7.341714285714285  4.991
2.388185714285714  3.283
6.5116499999999995  6.243
1.7394357142857142  7.915
2.0118214285714284  5.461
3.3008285714285712  8.225
8.301042857142857  5.953
0.6604785714285715  10.639
10.91377142857143  6.889
0.47782857142857144  5.736
1.4159714285714284  4.146
-2.133457142857143  3.781
2.9444357142857145  6.233
-1.9718642857142856  4.89
6.561407142857143  5.327
7.621342857142857  8.392
-1.0415285714285714  7.248
14.41082142857143  9.971
-1.3938285714285714  3.079
5.875964285714286  8.975
5.691078571428571  6.709
6.72225  5.243
-1.1627714285714286  9.22
-0.6849357142857143  4.168
8.027992857142857  6.004
-2.3417785714285713  14.455
17.713364285714288  12.565
16.567192857142857  11.738
4.93035  5.55
11.679364285714286  14.455
-2.411492857142857  2.548
7.591964285714286  3.931
-2.9650357142857144  1.936
9.565585714285714  10.388
12.209714285714284  11.983
2.841335714285714  10.067
3.1610357142857146  5.733
4.008807142857142  7.19
3.9357285714285712  7.794
-3.0460714285714285  7.265
2.880878571428571  4.942
5.132771428571428  9.425
-1.2252857142857143  5.974
-1.7321857142857142  5.743
0.08558571428571428  5.83
1.7435357142857142  10.535
6.020871428571429  3.353
12.594357142857143  8.217
0.7573357142857143  4.439
6.432364285714286  9.006
11.344607142857143  13.849
-2.3680642857142855  5.524
-1.8972928571428571  4.187
-1.319357142857143  3.353
1.5790142857142857  14.87
-0.5834571428571428  1.747
-2.4592857142857145  6.757
4.316828571428571  6.366
-2.0012071428571425  1.188
5.094335714285714  7.441
8.16242142857143  6.261
13.719035714285715  8.343
2.4991285714285714  6.039
1.5143857142857144  8.119
-0.7016785714285714  4.353
14.268964285714285  6.314
-1.025192857142857  6.711
6.572942857142857  10.997
13.133078571428571  5.865
8.373914285714285  7.144
4.630192857142857  12.684
9.450771428571429  13.892
19.555014285714286  8.862
14.8702  8.739
13.684435714285714  12.454
3.0523000000000002  3.139
12.046564285714286  5.178
-3.0230142857142854  1.382
3.0997357142857145  3.269
-1.8712785714285713  2.325
-1.882564285714286  15.632
0.7503214285714286  6.443
5.030085714285714  7.165
2.274035714285714  16.648
0.5387071428571428  3.043
4.1303785714285715  6.999
10.22032142857143  8.684
1.8099357142857142  11.221
3.740042857142857  8.484
11.961335714285715  8.718
-1.7403071428571428  3.468
-2.453385714285714  3.428
1.3302857142857143  4.252
1.8279928571428572  15.097
14.835385714285716  6.568
-2.8044  3.571
4.6391285714285715  10.371
5.1993857142857145  5.639
18.799528571428574  7.612
7.431557142857142  5.484
9.287835714285714  6.635
-1.5501  12.26
4.048642857142856  5.103
9.5715  9.82
-0.00030000000000000003  5.38
8.352492857142856  12.903
-1.3046714285714285  3.598
5.027914285714286  5.948
4.0516000000000005  4.036
-1.3634571428571427  3.532
-2.783614285714286  4.919
3.830564285714286  3.341
4.133071428571428  4.091
-0.05337857142857143  3.283
-2.7482285714285717  11.973
8.202007142857143  4.594
5.335535714285714  5.51
7.628971428571429  11.851
-2.777742857142857  10.736
4.934142857142857  9.752
8.50467857142857  5.694
3.54055  12.784
2.4280785714285713  7.868
6.26615  5.143
2.083535714285714  4.494
2.136207142857143  4.395
2.667742857142857  13.67
-1.1666071428571427  2.021
-2.3152285714285714  3.404
4.4104214285714285  3.329
3.739392857142857  3.3
-2.1981928571428573  3.326
6.6991000000000005  7.856
-2.7095  8.397
-0.5783928571428572  5.81
-1.6144142857142858  3.693
0.8979642857142858  2.107
6.479628571428572  9.23
0.45877142857142855  7.478
4.869428571428571  3.289
7.661507142857143  6.836
-0.19557857142857143  3.204
-1.5017642857142859  5.822
1.9697785714285714  10.304
2.7434000000000003  8.321
-1.8094142857142859  11.737
-2.8739357142857145  4.833
8.657621428571428  11.956
2.1514357142857143  3.038
4.024535714285714  6.151
-1.1328142857142858  3.488
-3.0456714285714286  10.5
-0.30830714285714284  3.086
2.6969928571428574  10.891
-0.5107428571428572  6.227
2.947035714285714  6.361
14.854928571428571  15.166
-2.620271428571429  3.392
16.983464285714284  9.039
-1.5811214285714286  2.788
0.22499285714285713  3.653
1.2997785714285714  3.403
-2.7383642857142854  2.489
6.281007142857143  5.134
9.238957142857142  9.29
3.9724071428571426  3.222
6.286121428571429  16.247
5.362614285714286  5.872
8.057857142857141  5.229
2.346157142857143  6.314
5.470407142857143  10.444
5.026621428571429  11.343
9.28562142857143  7.928
11.866685714285714  10.439
8.849407142857142  12.826
8.401521428571428  11.115
-0.5129357142857144  2.737
1.9278357142857143  11.619
12.497878571428572  12.357
3.6405214285714287  7.762
0.2417  7.116
3.3996500000000003  3.085
-2.535392857142857  2.478
-2.585407142857143  5.962
5.438364285714286  14.601
3.236807142857143  15.853
-2.638664285714286  2.819
-2.024257142857143  4.279
-1.6928142857142856  5.93
2.3968857142857143  6.781
15.967135714285714  9.371
-0.28132857142857143  4.09
-0.8664285714285714  4.492
1.2975571428571429  10.788
3.2810357142857143  10.766
-2.114892857142857  3.766
1.3659571428571429  4.746
-1.1203214285714285  5.36
-1.53265  4.191
-2.7012857142857145  4.841
12.475121428571429  11.429
-0.78415  7.57
1.838742857142857  15.645
-2.61175  4.053
-1.42565  4.086
6.959207142857143  7.956
7.583092857142858  9.712
5.894150000000001  6.216
1.4408928571428572  5.713
2.6736785714285713  5.373
6.963171428571429  7.665
4.882778571428572  4.759
-2.896035714285714  8.676
-1.8353214285714285  5.855
21.376707142857143  11.589
6.589771428571429  9.003
-1.1841857142857144  3.228
-1.2138142857142857  4.025
0.9034571428571428  6.719
-0.600157142857143  4.628
-2.418142857142857  12.088
6.356028571428571  9.977
3.0633000000000004  3.695
-2.7251214285714287  2.969
-1.8710214285714284  5.821
-0.4792642857142857  4.787
5.205192857142857  6.793
15.508678571428572  9.031
-0.7595071428571428  3.807
11.302635714285714  7.212
2.64095  11.905
6.387628571428571  5.385
10.145764285714286  5.032
6.392035714285714  4.935
3.6568  7.291
8.791957142857143  7.197
-2.4750571428571426  1.684
5.693285714285714  6.605
6.762835714285714  11.326
3.8334214285714285  12.651
-2.382542857142857  4.119
3.8115928571428577  14.383
-2.763  1.523
0.7308071428571429  4.669
3.9671142857142856  5.126
10.556792857142858  9.196
13.020892857142856  10.981
9.475050000000001  4.853
4.193085714285715  7.108
7.501900000000001  12.243
-1.6748571428571428  4.8
8.55565  6.032
8.815092857142858  5.078
-2.2584285714285715  4.678
10.242721428571429  12.566
-0.5656857142857142  2.976
2.312935714285714  7.644
5.239257142857142  5.659
-0.8962071428571429  10.241
-1.3261214285714287  3.589
16.245671428571427  7.612
14.622935714285715  15.37
15.642199999999999  12.09
12.071835714285715  8.041
6.363621428571429  6.719
1.7915  4.209
-2.8692214285714286  6.994
-1.6452  3.662
6.664314285714286  6.971
2.316392857142857  5.484
0.10024285714285715  3.909
10.432964285714286  7.281
4.844857142857142  4.87
3.0888857142857145  5.431
-1.7883785714285714  4.358
11.138378571428571  6.252
-2.0870571428571427  5.65
3.033742857142857  3.379
7.7213642857142855  7.884
1.6823142857142857  2.797
7.753814285714286  5.571
0.8435714285714285  5.301
0.031114285714285712  4.551
1.9982714285714285  3.937
12.991478571428571  12.391
0.5001571428571429  3.424
1.6262214285714285  6.023
2.9772714285714286  4.257
10.309664285714286  8.691
3.2191071428571427  10.73
-2.8332214285714286  5.587
1.6017214285714287  2.851
4.854614285714286  5.648
12.001135714285715  8.192
7.235607142857143  4.701
2.135942857142857  3.269
6.166492857142857  4.695
7.622764285714285  7.939
4.1851642857142854  4.565
1.7215928571428571  6.464
1.16105  9.622
7.714007142857143  6.046
5.2021  7.271
5.356407142857143  6.332
-0.36942142857142857  2.339
-2.11055  5.559
3.4063785714285713  5.039
-0.36577857142857145  10.92
-2.758107142857143  5.955
-1.791842857142857  3.013
1.55885  3.466
-1.3424500000000001  6.201
-1.106542857142857  5.753
2.511542857142857  4.255
15.055121428571429  10.64
2.3578428571428574  3.912
11.685571428571428  11.102
5.540171428571429  14.059
-1.5362928571428571  3.609
5.850007142857143  6.58
-0.5590071428571428  15.635
7.956271428571428  10.34
14.91165  7.448
-0.04673571428571429  7.508
-1.4677785714285714  4.899
5.854278571428572  9.429
-3.0115357142857144  2.75
-2.701157142857143  1.776
3.932064285714286  6.864
-2.4916071428571427  4.851
6.253664285714286  4.393
14.767214285714285  9.572
-1.7450999999999999  5.455
0.043935714285714286  4.876
8.827628571428571  5.117
-0.032164285714285715  5.258
8.244042857142857  8.579
-0.7453857142857143  4.343
-1.8730642857142856  5.318
8.012721428571428  7.192
20.05053571428571  12.47
8.963464285714286  8.823
12.016971428571429  7.063
3.862007142857143  4.03
-2.6290857142857145  5.996
9.155914285714285  11.074
7.487742857142858  5.752
-0.4648214285714286  3.562
-0.9855071428571429  5.676
-1.3699928571428572  6.613
4.675  5.283
3.8964071428571425  5.471
2.4705214285714283  4.635
-0.8260357142857142  3.12
-0.72775  6.598
12.908428571428573  8.401
-2.505864285714286  3.607
3.3860357142857143  5.182
9.023221428571429  9.444
1.9319214285714286  11.053
7.789071428571429  12.4
4.951121428571429  5.755
4.757071428571429  5.316
3.83565  5.006
6.843464285714286  6.536
4.0983857142857145  6.614
-2.1071714285714287  6.775
-2.301157142857143  5.339
2.5493  12.366
1.924742857142857  3.658
11.346514285714285  12.493
5.994957142857142  7.46
-1.3179714285714286  5.364
0.51295  3.178
1.0729642857142858  5.987
4.960157142857143  7.208
-2.6257  2.462
2.939  5.162
7.239935714285714  8.914
6.644742857142857  13.085
-2.4761428571428574  12.555
15.56137857142857  9.363
-0.8722928571428571  4.429
4.230028571428571  8.24
-2.7058500000000003  6.947
-3.083078571428571  5.275
4.0053  9.876
1.5810357142857143  3.603
-1.9153142857142857  3.235
0.18285714285714286  7.871
5.36915  4.089
-1.0229071428571428  4.569
3.7749714285714284  6.202
-0.5414428571428572  3.951
11.071978571428572  5.092
3.149221428571429  4.81
-0.4246642857142857  4.573
8.66305  12.367
5.855157142857142  9.396
-2.9519285714285712  5.498
1.2589357142857143  4.774
-1.43945  3.55
4.2582571428571425  4.31
-1.829407142857143  1.476
-2.08175  6.205
7.342564285714286  8.72
2.0232357142857142  4.831
7.017  7.92
2.604  6.614
9.54212857142857  6.849
-2.6157642857142855  3.727
12.291621428571428  13.15
-1.9900071428571429  4.462
4.830871428571428  4.074
3.1195714285714287  6.433
-0.32754285714285714  6.468
5.519085714285715  7.388
1.8941428571428571  3.242
-1.909792857142857  1.65
7.832585714285713  5.385
11.0301  13.265
2.8647214285714284  3.358
11.480185714285716  13.789
-1.5492785714285715  3.2
3.255864285714286  4.505
1.15655  3.829
4.230514285714286  11.787
7.103478571428571  9.814
6.673478571428571  11.38
-1.52695  4.588
8.553385714285714  13.014
1.9232428571428573  7.692
3.2684642857142854  4.754
7.009600000000001  6.987
4.260978571428572  7.46
7.890150000000001  7.568
1.8902357142857142  3.797
3.2588999999999997  4.691
-0.5752428571428572  5.748
1.3117642857142857  3.768
-0.06160714285714286  6.632
6.0125714285714285  6.535
-2.7339285714285713  7.214
1.5874785714285715  5.252
4.285464285714286  4.478
2.372314285714286  5.466
8.0544  6.044
-2.2480214285714286  6.071
1.6943428571428572  5.571
-3.0141714285714283  2.163
12.270392857142857  13.288
5.925928571428571  10.664
5.920564285714286  7.582
6.079635714285715  9.978
2.4876714285714288  8.672
6.881685714285714  8.038
7.9967500000000005  4.688
0.9666357142857144  6.702
2.10905  7.486
-2.9431  5.812
-2.2728357142857143  6.639
1.4614714285714285  11.286
2.6082428571428573  10.13
1.3611214285714286  6.111
3.3928000000000003  14.009
-2.9056785714285716  6.093
10.231985714285715  11.975
4.091207142857143  7.559
5.541621428571428  10.434
12.030371428571428  13.783
-1.81795  5.915
-1.5153571428571428  2.261
2.6311642857142856  10.079
6.127307142857143  3.981
-1.3101928571428572  4.477
3.62685  5.358
7.308464285714285  6.462
5.002057142857143  14.508
7.192392857142857  9.055
-2.3619857142857144  9.421
3.934992857142857  3.949
17.55367857142857  12.464
-2.735442857142857  15.373
-1.1639  5.08
-0.9359428571428572  3.981
6.290571428571428  5.207
5.979028571428572  8.48
-2.30115  5.8
8.631450000000001  9.266
9.83125  12.135
-1.196907142857143  7.17
7.702664285714286  13.438
3.8514357142857145  9.98
6.0934  4.354
4.380450000000001  10.355
-1.9075785714285713  1.682
5.342435714285714  13.308
4.024528571428571  5.676
-2.3721  4.067
5.96775  5.261
-1.383792857142857  1.702
2.756607142857143  4.859
-1.3790714285714285  9.232
0.6346785714285714  3.951
0.5304428571428571  5.96
4.616185714285714  3.181
12.305614285714286  9.947
2.5194071428571427  7.724
1.1352142857142857  3.807
-2.852807142857143  6.594
-1.1433642857142856  5.791
0.9521928571428571  9.273
12.024121428571428  5.729
5.185828571428571  10.048
12.558007142857143  10.609
-2.4092714285714285  16.815
11.167028571428572  6.446
-0.31307142857142856  4.305
12.614249999999998  13.581
-0.7445928571428571  5.484
6.819278571428571  7.585
7.601642857142857  11.264
-0.9674  4.366
1.7581928571428571  3.242
-1.0450000000000002  7.476
12.784992857142857  4.749
0.16330714285714285  4.523
3.9109428571428575  8.545
6.917492857142856  7.981
11.956850000000001  5.63
5.550592857142857  4.748
15.6498  14.38
12.291657142857144  12.097
10.979071428571428  9.96
-0.5035928571428572  3.886
5.883235714285714  5.914
3.51725  4.532
2.1418285714285714  5.474
-1.0302071428571429  5.481
2.4793642857142855  4.188
4.982092857142858  10.759
8.310614285714287  12.547
6.7995214285714285  12.997
6.658821428571429  7.824
-2.189964285714286  7.605
-0.20217857142857143  2.38
5.340342857142858  6.063
6.997142857142857  6.705
-2.170314285714286  5.611
5.191071428571429  3.911
1.264792857142857  4.549
10.697535714285713  7.884
-1.4616142857142858  3.203
-0.6101642857142857  5.423
9.8116  10.382
-0.5308928571428572  2.725
2.9753214285714287  3.893
0.5430071428571429  4.943
-1.0274285714285714  5.467
-1.3277428571428571  5.342
2.1335714285714285  6.24
8.85847857142857  12.49
17.01309285714286  5.537
10.050835714285714  12.683
9.449992857142858  12.443
-1.1030857142857142  5.712
-1.4945428571428572  3.684
11.440457142857143  7.886
7.113321428571429  7.15
11.939121428571429  9.047
6.333392857142857  6.325
2.256942857142857  5.898
4.351707142857143  9.522
-1.2469428571428571  15.425
2.782492857142857  5.94
10.569700000000001  6.707
-1.1743285714285714  3.7
3.53915  3.697
3.7165357142857145  11.77
0.22626428571428572  14.184
-2.044914285714286  1.385
16.603385714285714  11.302
9.2087  5.597
-1.4950714285714286  5.148
7.5702928571428565  12.843
2.178057142857143  9.465
-2.88495  5.781
-2.7139  7.872
-1.8140571428571428  5.009
12.066342857142857  9.965
2.551285714285714  4.526
4.1471857142857145  2.927
6.157928571428571  6.899
-2.6182  5.952
-1.7318285714285713  5.259
0.055664285714285715  3.369
-0.9474785714285714  4.346
1.8640928571428572  10.585
1.3870285714285715  5.682
12.386678571428572  7.684
-1.8144071428571429  5.272
3.135064285714286  4.359
6.861985714285714  8.251
2.8924785714285712  7.121
0.41390714285714286  3.755
3.8373642857142856  6.183
0.7281142857142857  10.299
3.126735714285714  6.258
2.1943571428571427  3.384
5.247450000000001  6.205
-2.045578571428571  3.402
3.6230928571428573  6.479
-0.5701357142857143  1.925
0.21659285714285714  3.888
-1.052557142857143  3.776
6.678671428571429  7.476
3.9903785714285718  13.619
-0.7788928571428572  7.218
5.543907142857143  12.806
6.108964285714285  8.077
-0.5459857142857143  2.061
9.654364285714287  10.279
-2.331635714285714  4.818
2.2383285714285712  11.152
-2.06995  4.874
9.142521428571428  12.454
1.7113785714285714  4.417
3.849964285714286  10.585
-1.0575857142857144  3.155
-0.7945071428571429  6.42
11.475585714285716  9.398
-0.7871071428571428  2.587
3.994621428571428  13.775
6.366021428571429  5.608
5.850764285714286  12.151
0.5225357142857143  5.565
2.5174499999999997  3.218
2.048464285714286  12.393
0.37067857142857147  5.49
-2.505335714285714  5.708
-1.7071642857142857  5.412
2.7822428571428572  8.576
0.7152714285714286  6.865
1.389292857142857  6.87
-1.6436214285714286  11.635
7.2713785714285715  12.047
2.2738714285714283  3.887
-1.0638571428571428  16.229
0.6665428571428572  16.046
-2.198392857142857  4.38
-1.6528285714285713  4.376
5.934728571428571  5.268
2.5276428571428573  3.492
6.6446000000000005  4.154
2.4547000000000003  15.72
-1.7592999999999999  5.628
-1.2953142857142856  6.118
2.4246857142857143  6.883
-1.9868  3.16
5.296  7.468
-2.5817  3.041
2.5604785714285714  6.058
2.9835142857142856  8.771
1.5367785714285713  13.3
8.072764285714285  9.396
0.24992142857142854  4.065
2.5960785714285715  5.809
0.5443571428571428  4.186
2.538942857142857  11.392
-3.0241928571428573  5.82
1.0126285714285714  6.376
-2.3673285714285712  7.623
6.5193  8.594
-0.8137000000000001  3.964
6.866014285714286  5.693
-2.6028  5.874
-2.0876071428571428  11.414
1.6834714285714287  5.233
-2.4256714285714285  8.362
-1.4794285714285715  5.821
1.3498357142857142  14.177
1.6868214285714285  4.469
-1.4467999999999999  8.699
7.029771428571428  3.922
8.591192857142858  5.292
8.354542857142857  4.777
-1.101342857142857  6.229
0.213  4.654
0.6321214285714286  7.958
-2.626314285714286  2.54
-0.35697142857142855  4.773
-0.8357785714285715  2.869
6.8431500000000005  6.802
1.2492571428571428  3.989
2.615942857142857  6.636
4.6042  6.673
9.979521428571429  5.557
0.3339142857142857  4.693
11.114085714285714  6.371
11.0046  7.142
8.035357142857142  7.949
-2.5882857142857145  15.056
4.573035714285714  9.752
4.305499999999999  12.807
7.326199999999999  11.621
-0.9605214285714286  6.987
-0.6149642857142857  2.796
5.6021214285714285  5.044
17.963350000000002  10.723
6.560792857142857  15.757
-0.6655857142857143  6.602
6.491635714285714  12.731
4.240571428571428  3.038
4.816871428571428  4.28
-1.4100214285714285  4.582
-0.3434857142857143  3.944
3.7483357142857145  3.647
-1.4068785714285714  3.288
-0.8029357142857143  3.907
3.6600071428571423  5.505
-1.6556285714285714  5.789
6.575285714285714  14.236
-2.8846285714285713  6.792
-2.023392857142857  3.99
1.0626142857142857  4.145
-1.6611785714285714  6.412
4.020878571428572  10.3
-2.57325  5.692
6.187507142857143  13.128
-0.25894285714285714  4.279
-1.4054428571428572  5.855
0.5147357142857143  2.516
7.9907071428571435  12.036
3.123192857142857  8.266
4.069821428571428  9.041
-2.236078571428571  13.4
-1.3757214285714285  4.874
2.9357214285714286  3.275
3.687607142857143  5.331
0.6574  4.525
2.565307142857143  7.405
4.349992857142857  4.925
7.98735  11.118
1.4715142857142858  4.136
3.6005928571428574  7.266
-2.545514285714286  4.165
2.205892857142857  3.795
1.1944357142857143  3.153
0.15240714285714285  6.61
5.615642857142857  5.329
7.199985714285715  6.674
3.604142857142857  7.452
7.495642857142858  4.614
-2.900957142857143  6.047
-0.28569285714285714  7.23
-1.7466071428571428  6.519
2.150957142857143  4.002
-2.948785714285714  4.975
-2.8177214285714287  2.492
8.360264285714285  11.873
-0.7548071428571429  8.802
9.374314285714286  5.199
-2.4900142857142855  1.834
2.9658928571428573  3.372
-2.8468285714285715  4.501
5.66505  8.911
7.147928571428571  7.12
3.504421428571429  14.416
10.132449999999999  10.44
-1.3652785714285716  3.871
1.28305  13.53
-1.4421571428571427  2.694
-2.4246785714285712  5.635
5.260885714285714  6.872
0.35205714285714285  3.328
-1.1908142857142856  3.976
-0.7982928571428571  4.804
-0.687807142857143  11.544
0.6539357142857143  5.117
5.386114285714286  6.264
3.677292857142857  4.786
0.4369571428571429  7.565
-1.5625  5.773
6.7788  4.683
0.06577857142857142  5.438
-1.29035  5.769
10.98257857142857  8.028
-2.9904214285714286  5.597
2.173142857142857  5.987
-2.490671428571429  5.487
9.256735714285714  5.016
-2.9585142857142857  5.989
7.7878428571428575  5.272
-1.7366857142857142  3.565
-2.0124642857142856  5.962
8.897814285714285  5.653
-2.3521714285714284  6.504
12.79765  9.615
0.3824857142857143  3.243
-1.1172785714285716  2.512
1.1223071428571427  13.684
-2.244757142857143  5.715
1.3014642857142857  3.286
6.105842857142857  8.474
4.427614285714285  13.409
4.358707142857143  6.224
0.3651857142857143  4.005
2.4253357142857146  6.432
-2.168135714285714  3.466
-0.7574785714285714  1.318
-0.9993214285714286  2.817
-0.5184928571428571  9.102
-1.8221857142857143  14.057
3.6283785714285717  4.849
3.2262857142857144  5.393
-3.2744142857142857  0.754
13.430307142857142  7.542
15.6848  11.728
10.60602142857143  5.545
3.1676428571428574  4.155
6.383728571428572  3.919
5.221414285714286  7.816
6.911214285714286  8.626
-2.38585  4.466
14.402557142857143  13.092
-1.2397857142857143  5.283
1.721307142857143  4.024
11.763378571428571  15.42
-2.81555  4.056
-0.14964285714285713  4.43
-1.7208357142857142  3.277
3.2737499999999997  5.119
-1.4322642857142858  3.943
5.312678571428571  10.987
-2.5418928571428574  5.134
0.5233928571428572  6.564
6.899985714285715  3.832
0.4866  3.925
-1.09855  2.078
-1.9524714285714286  6.512
1.2196928571428571  5.966
0.5136928571428572  2.287
4.880785714285714  13.133
4.864185714285714  7.272
-1.5561  5.415
-1.9371714285714285  3.241
13.849207142857143  10.909
6.793757142857142  13.172
-2.6555285714285715  5.743
-0.75095  8.0
-1.9495285714285717  6.864
0.2848071428571428  6.233
-2.5049428571428574  5.811
-0.2557285714285714  9.205
4.869128571428571  5.912
-2.510992857142857  3.494
-1.7192928571428572  3.145
6.230278571428571  3.203
9.203657142857143  4.769
6.453085714285715  9.842
-1.5666357142857144  4.927
1.2426357142857143  6.28
-0.38825714285714286  4.141
11.368407142857142  9.608
10.6133  3.96
2.0083928571428573  14.675
11.150407142857143  11.642
-1.8353357142857143  5.643
8.857342857142857  12.105
13.124985714285714  11.033
3.0363928571428573  3.833
-1.0192857142857141  2.818
0.6237642857142857  5.373
-0.7692357142857142  2.816
3.4732714285714286  5.938
7.337614285714286  4.418
4.565371428571429  4.286
3.1826999999999996  5.419
2.731085714285714  11.442
1.7429785714285715  8.431
4.120292857142857  15.407
2.1200857142857146  5.316
-1.9285428571428571  4.038
-0.4318714285714286  5.75
1.9507214285714285  7.032
6.7964714285714285  8.622
-2.7647142857142857  7.49
2.3870142857142858  7.82
4.891249999999999  4.68
-2.455607142857143  8.828
-2.747228571428572  3.356
3.8134071428571423  4.042
0.3539  5.071
8.441292857142857  5.274
2.727492857142857  4.963
-0.31824285714285716  4.487
8.683214285714286  7.808
12.235171428571428  12.483
13.516485714285714  10.051
-1.6002571428571428  3.587
1.4008857142857143  5.138
-1.5745214285714286  7.199
-1.5927857142857142  3.312
-0.5273357142857142  3.446
0.058050000000000004  5.425
11.634707142857142  9.115
3.660364285714286  4.348
-1.831942857142857  3.611
15.133907142857142  11.876
6.327278571428571  8.256
18.673185714285715  7.017
-1.5725428571428572  6.547
1.0141928571428571  2.031
0.6440214285714285  3.211
1.2602857142857142  2.147
-2.5661785714285714  3.469
-1.7646428571428572  6.049
4.993907142857143  12.03
10.516264285714286  10.166
3.0635714285714286  4.141
2.2521785714285714  2.883
1.0430785714285715  6.244
6.174557142857143  12.734
9.830492857142858  12.571
-2.653542857142857  5.806
4.190685714285714  5.785
7.870564285714285  5.328
4.148928571428572  8.105
1.3324285714285713  9.824
7.636035714285715  6.628
2.0374  9.685
-0.5942214285714286  4.853
5.805914285714286  6.598
3.7088357142857142  8.668
5.465642857142858  3.99
-0.13501428571428573  2.025
3.485514285714286  4.141
0.8299071428571428  4.727
6.1723928571428575  10.435
8.370985714285714  4.84
0.3786428571428571  5.966
-2.0319285714285718  2.967
3.925278571428571  5.594
-2.5747642857142856  5.662
6.6450571428571426  4.332
-2.710185714285714  5.5
1.5325857142857144  6.614
1.9200857142857144  10.009
4.257828571428571  9.067
1.9234714285714285  3.716
10.157657142857142  9.307
6.809921428571428  6.217
3.6491285714285713  10.769
2.7204785714285715  6.661
5.24015  11.486
-0.8805857142857143  4.521
2.8519071428571428  4.657
-2.6158714285714284  4.764
-2.7655214285714287  5.55
-2.1233071428571426  4.991
-2.7967357142857145  3.976
10.9004  7.352
11.024242857142857  14.872
7.5719  4.573
1.40455  4.122
5.857807142857142  5.766
4.002814285714286  5.616
-1.8695857142857144  2.016
4.315785714285714  4.695
4.327871428571429  5.397
-2.3181285714285713  4.94
-2.8315357142857143  4.427
6.385485714285714  5.074
8.042314285714285  14.471
1.3923642857142857  4.669
5.257864285714286  4.989
1.1387999999999998  8.25
-0.10282142857142856  5.198
2.8841714285714284  3.139
4.6223857142857145  8.072
-2.7500071428571427  4.841
5.946064285714286  10.687
2.034278571428571  2.892
-1.7169714285714286  2.963
-1.2487071428571428  7.805
3.5195857142857143  4.813
13.1769  9.998
-1.4664357142857143  3.636
4.688057142857143  5.976
5.0149928571428575  4.301
5.490278571428571  7.05
5.422035714285714  12.098
2.466014285714286  5.911
3.672885714285714  12.006
7.561728571428572  7.032
-1.8058285714285713  5.679
3.183792857142857  6.336
-2.2359785714285714  2.398
5.496264285714285  5.707
2.0985500000000004  3.028
9.56242857142857  9.739
-2.2093642857142854  4.519
1.1531285714285713  9.543
-1.3710214285714286  6.117
17.25187857142857  14.842
-2.2465428571428574  15.682
4.266985714285714  11.963
14.563978571428573  8.688
-3.0798071428571427  0.858
4.597264285714285  4.544
-1.65945  3.088
11.344785714285715  12.397
2.0286500000000003  6.159
1.0241642857142859  5.054
11.569049999999999  8.63
11.9186  5.657
0.6067571428571429  5.498
10.376371428571428  13.748
-1.2962928571428571  5.987
-2.042607142857143  4.101
-3.0281714285714285  3.667
4.750164285714286  3.082
15.111407142857145  8.89
10.657449999999999  6.448
-1.1616785714285713  4.662
-2.6309428571428572  5.76
0.9319000000000001  4.345
5.082314285714285  14.99
2.7678214285714287  6.752
5.418  4.281
5.782  12.195
21.399849999999997  6.499
3.813821428571428  6.014
3.4484714285714286  3.45
3.9256214285714286  4.906
2.4256285714285717  3.292
-1.2137785714285714  4.968
11.644092857142857  7.65
8.828771428571429  6.875
-1.8509499999999999  2.403
-1.6469642857142857  5.36
9.060085714285714  8.636
-1.7614142857142858  5.206
3.717021428571429  5.678
-1.8525714285714288  8.438
-2.1223857142857145  3.088
0.8998571428571429  5.137
5.6203142857142865  6.145
0.13788571428571428  10.169
1.0947  4.472
1.313742857142857  6.225
-1.1858357142857143  2.642
3.30115  5.891
-3.1731928571428574  1.536
-0.030128571428571428  7.751
-1.5191999999999999  4.011
0.9383214285714286  4.291
5.757507142857143  6.582
2.872807142857143  15.093
-1.0755642857142858  5.627
2.1213  6.166
3.2558000000000002  5.565
2.5507857142857144  4.421
10.466571428571427  10.842
3.983  15.339
3.8714500000000003  5.211
15.321614285714285  14.996
11.522157142857143  9.691
-1.9012928571428571  5.627
-1.4485428571428571  5.223
5.7963571428571425  10.584
-0.8856714285714286  4.874
6.235435714285714  8.626
-1.0602214285714286  5.714
9.41392142857143  4.7
-2.2551571428571426  12.365
9.446371428571428  7.726
8.8746  10.593
5.369014285714286  3.672
0.05821428571428572  4.787
2.9812142857142856  6.589
9.708821428571428  8.613
5.159864285714286  13.063
8.690464285714285  7.451
4.446292857142857  5.095
-2.5336357142857144  4.59
4.4194  5.971
-1.1180999999999999  5.598
23.010957142857144  12.745
-2.351857142857143  4.004
8.295971428571429  5.217
10.812521428571428  12.344
11.231935714285715  9.359
9.525857142857141  14.142
-2.466642857142857  6.322
-2.6733  4.812
-2.158142857142857  5.517
4.7934785714285715  9.239
6.073571428571428  4.91
-2.361442857142857  4.562
1.8692142857142857  11.673
10.642785714285715  8.665
6.0859  8.094
-0.19192142857142858  2.689
5.164314285714286  8.163
1.8823285714285716  2.965
14.677235714285715  8.604
4.440442857142857  13.043
4.475428571428571  11.26
-1.939892857142857  14.202
8.756342857142856  6.299
8.520864285714286  6.716
1.5218857142857143  5.303
6.322628571428571  6.916
1.3595142857142857  5.387
-0.6047214285714286  2.312
-2.7945  1.561
0.2079  3.47
9.963407142857143  8.03
5.981678571428571  7.594
-0.24317857142857144  2.599
-0.15275000000000002  2.64
6.59955  9.163
6.6296928571428575  12.817
-1.8461857142857143  7.285
5.117914285714286  7.761
4.501185714285715  7.37
1.8957357142857145  6.126
-0.4327357142857143  6.841
3.3944714285714284  5.393
4.246607142857143  8.313
0.20139285714285715  6.947
-0.6614071428571429  5.784
2.7233642857142857  5.89
-1.4691  5.656
0.24515714285714288  3.186
6.328621428571428  4.882
11.063428571428572  13.942
-1.798692857142857  5.692
3.7152499999999997  5.245
2.421464285714286  10.237
1.7262857142857144  5.104
-0.8992642857142857  2.221
-1.9574642857142859  5.586
-3.191678571428571  1.955
-1.1812571428571428  4.764
-2.2756714285714286  4.925
-0.5451857142857143  5.019
-0.7934642857142856  2.323
-2.730264285714286  5.725
2.7963357142857146  13.306
4.453107142857142  9.394
5.355914285714285  14.431
2.9543714285714286  13.573
1.2722285714285715  15.641
4.609035714285715  6.647
1.0731857142857144  5.896
6.556535714285714  11.142
-2.522192857142857  2.664
4.7420928571428576  6.43
14.901607142857141  6.59
19.428878571428573  5.848
8.117428571428572  13.193
9.898692857142857  4.853
-0.8856928571428572  2.62
8.594135714285715  14.154
4.672657142857143  7.216
-0.6959428571428572  4.399
-0.1129  5.21
-1.5453571428571429  3.775
-1.9093999999999998  3.831
-2.2414785714285714  3.297
12.198735714285714  6.796
11.331171428571428  8.519
-0.3106  8.753
7.511221428571428  6.342
8.691807142857144  6.279
0.8149142857142857  2.089
-2.7803142857142857  4.899
-2.237457142857143  4.852
-1.4304642857142855  6.26
-0.5544428571428571  5.355
-0.15382142857142858  8.554
2.475235714285714  9.233
12.768821428571428  10.925
2.830542857142857  3.532
1.2736  6.144
-0.54075  4.798
-1.6615285714285715  2.846
6.183078571428571  6.838
1.1727  3.179
4.744778571428571  10.719
2.936164285714286  5.224
1.1157285714285714  4.561
-1.6906357142857142  5.498
-1.4524642857142858  5.525
-2.972507142857143  4.19
10.009807142857143  5.124
13.766978571428572  13.351
9.711764285714285  10.249
16.75485714285714  8.267
-0.9527857142857142  3.689
-2.1846642857142857  2.49
0.5282857142857142  2.66
4.111857142857143  10.321
-0.7907214285714286  3.871
-0.5492285714285714  7.949
5.096900000000001  12.205
-1.1322285714285714  5.804
5.251892857142857  12.723
6.461242857142857  7.727
2.006007142857143  6.201
-1.6640714285714286  4.293
12.431985714285714  11.377
7.148071428571429  15.782
4.143942857142857  7.832
-0.7128285714285715  4.224
2.9028285714285715  5.519
1.410507142857143  3.74
-1.3125428571428572  1.817
-2.71635  7.352
3.659792857142857  6.995
7.197135714285714  4.734
0.12595  2.539
16.892264285714287  15.699
-1.3119857142857143  4.186
3.0333357142857142  6.037
-0.9544857142857142  4.2
6.102342857142857  8.072
-2.799307142857143  4.573
4.959785714285714  4.938
1.8606214285714286  3.519
3.859892857142857  10.831
8.427357142857142  8.014
7.933807142857143  6.312
3.933135714285714  5.755
-2.087192857142857  3.198
7.421578571428571  5.874
6.604585714285714  4.914
1.34225  3.379
3.8280857142857143  5.587
-2.3233642857142858  2.3
1.6228857142857143  6.423
5.876864285714285  3.635
-1.2882428571428572  3.736
8.418  6.923
-2.0477071428571425  5.191
9.27225  7.67
9.15925  6.247
-1.161457142857143  3.718
10.698764285714285  4.96
3.413942857142857  4.401
11.664571428571428  7.829
-0.8750857142857142  2.153
7.327471428571428  13.084
5.567664285714286  8.172
3.7179928571428573  7.914
3.6245357142857144  3.506
-0.6568928571428572  1.578
-1.317942857142857  2.861
-2.3702428571428573  6.358
-0.2486142857142857  2.369
7.171778571428571  12.895
-2.835235714285714  2.528
6.840721428571428  11.67
-1.278457142857143  3.681
1.9194928571428571  4.331
-1.9948714285714284  5.224
1.1222  2.405
0.7793785714285715  11.902
7.346685714285715  8.377
2.521807142857143  9.866
1.3275785714285713  5.142
6.426185714285714  6.067
-0.8009142857142857  5.203
1.3233857142857144  10.067
3.2978214285714285  12.644
2.8829214285714286  13.205
-2.7083  5.18
2.524842857142857  6.372
3.1377857142857146  7.924
0.5233642857142857  3.264
6.682592857142857  4.893
-0.3881  4.24
7.251135714285714  3.981
1.4213928571428571  7.745
9.241435714285714  8.313
9.707028571428571  6.765
10.198464285714286  13.17
-3.1098642857142855  0.812
10.542357142857144  11.549
-2.9843714285714285  2.394
-1.2745428571428572  3.705
1.7813714285714286  5.842
-2.6020285714285714  3.059
-1.53325  4.239
16.599071428571428  6.076
-2.2611214285714287  4.162
7.585585714285714  7.329
-1.8197642857142857  2.669
8.186421428571428  6.398
6.431128571428571  5.704
-2.3955357142857143  5.796
-0.24120714285714284  5.774
-0.9955571428571428  3.165
0.8093214285714286  2.314
-1.3899285714285714  3.842
4.9431071428571425  8.564
8.431528571428572  4.19
5.279942857142857  5.782
0.09819285714285714  3.977
4.829114285714286  13.205
5.72335  8.266
-2.622735714285714  5.745
10.413042857142857  6.755
-1.5986  5.922
4.353999999999999  7.33
4.245392857142857  3.233
9.035378571428572  7.641
-0.31457142857142856  5.992
-0.8043142857142858  5.477
4.135607142857143  4.993
-1.6490642857142856  6.242
1.4785714285714286  7.083
-2.7793071428571428  5.338
-0.49870714285714285  2.639
0.8692214285714286  3.781
-0.7973214285714286  5.237
8.37952857142857  5.056
-2.0973928571428573  4.393
2.1819214285714286  13.703
0.7544  4.399
5.897621428571429  14.115
9.727964285714286  5.277
2.2395357142857146  5.208
-0.4609142857142858  5.03
6.173885714285714  5.493
9.71965  13.405
6.150328571428572  10.031
1.0696857142857144  3.827
-2.705564285714286  2.55
5.863142857142857  4.263
5.6240499999999995  9.745
-1.3745500000000002  3.578
5.300535714285715  7.448
3.9852857142857148  5.973
1.4830142857142858  2.721
-1.099392857142857  5.616
-2.893807142857143  3.476
6.496985714285714  6.302
11.560550000000001  10.746
-2.0825857142857145  8.203
9.335085714285714  7.071
6.803671428571429  11.324
-0.6829142857142857  6.315
6.02185  12.845
2.031207142857143  10.682
5.229114285714286  5.576
4.418528571428571  4.522
9.04475  4.924
4.708471428571428  12.059
8.178471428571429  13.423
-1.2461357142857143  5.444
-0.213  5.318
-2.207235714285714  4.027
16.533685714285713  11.015
22.387485714285713  8.52
-1.2381  5.113
11.176228571428572  11.369
3.495192857142857  6.321
2.635942857142857  5.738
-0.07155  8.987
2.4054142857142855  3.789
1.2868071428571428  4.713
1.1885714285714286  3.864
-1.9752357142857144  4.269
-2.88465  5.574
4.341464285714285  5.08
3.0447428571428574  4.365
-2.330842857142857  8.739
3.9077714285714285  15.828
5.2311000000000005  10.601
6.6357  11.857
0.4225785714285714  14.163
1.9344  5.982
15.884042857142857  8.154
3.167092857142857  5.183
12.429885714285714  12.874
-1.7877142857142858  3.646
10.609171428571429  11.212
1.1670285714285713  6.176
6.7468642857142855  13.242
6.392357142857143  10.97
5.442585714285714  11.901
3.9347785714285717  5.164
2.998628571428571  6.19
-2.116  2.241
-2.75995  5.909
2.519185714285714  3.792
1.281192857142857  10.904
-2.1163642857142855  5.576
15.272200000000002  14.135
1.8806928571428574  4.648
-2.521907142857143  3.652
-1.6011642857142858  2.216
-2.996692857142857  5.584
2.9326214285714287  3.806
10.931035714285715  5.926
-2.9206357142857144  5.974
5.991414285714286  8.081
6.762414285714286  8.929
-1.083492857142857  14.397
0.8664499999999999  5.931
6.364957142857143  5.457
-0.18227142857142858  7.127
2.7661142857142855  9.31
-2.2229071428571427  5.925
-2.0438571428571426  3.011
8.844164285714285  13.247
8.136685714285713  7.002
-2.8665857142857143  1.625
3.6552285714285717  8.436
-1.7472714285714286  5.946
3.317207142857143  8.245
1.1512428571428572  3.884
6.652642857142857  11.591
13.746757142857144  7.411
-1.2447357142857143  5.999
10.042278571428572  4.338
-2.835378571428571  11.002
6.5697  6.558
-3.0741428571428573  6.037
4.787614285714286  10.872
-0.41300714285714285  4.782
7.25265  12.681
-2.1012857142857144  5.929
1.4252142857142858  4.684
2.6456642857142856  4.778
5.063121428571429  6.958
-1.572  5.756
-2.7550857142857144  3.323
-2.185  5.621
0.49102142857142855  9.058
-2.9939857142857145  2.605
11.917071428571429  9.704
2.9904714285714284  9.498
0.7589714285714285  3.906
2.3720785714285717  4.22
3.9073214285714286  11.341
6.347614285714286  6.627
9.629885714285715  10.693
3.4056214285714286  4.705
-1.5525857142857142  5.257
-1.7669357142857143  3.927
-2.854971428571429  5.686
3.5506214285714286  6.399
-1.1000785714285715  5.952
13.649014285714287  9.379
2.091485714285714  4.82
-0.24864285714285717  13.956
3.2672642857142855  4.475
-2.3789285714285717  2.179
-1.1371714285714287  9.078
6.753607142857143  10.468
1.3322857142857143  5.392
6.334335714285714  7.173
-2.0656999999999996  4.407
-2.7407785714285713  1.359
-1.8262357142857144  5.489
-1.9864857142857144  7.0
14.650314285714284  11.243
2.731085714285714  3.189
8.040707142857144  11.825
0.018157142857142854  4.584
18.878785714285716  9.129
13.436021428571427  10.333
1.7045142857142856  6.5
2.9936285714285713  14.25
-1.9889785714285715  5.998
14.109492857142858  8.619
3.3672642857142856  7.696
-1.6846857142857143  3.592
12.574285714285715  9.417
-1.660192857142857  7.87
4.4523142857142854  13.291
-2.8014642857142857  2.225
-0.036192857142857145  5.859
-0.6142428571428571  3.227
0.05865714285714285  5.828
-2.0866142857142855  3.767
-2.547835714285714  2.446
0.1924142857142857  6.138
0.22362142857142855  3.773
6.745635714285714  8.283
3.921578571428571  5.605
2.0691428571428574  9.726
-2.0802  4.373
11.489785714285714  7.281
-0.04510714285714286  4.441
3.5220785714285716  6.58
0.5230714285714286  6.114
2.876292857142857  14.501
-0.9401071428571429  9.908
-0.08905714285714286  4.657
0.0838  5.271
2.4526714285714286  5.495
-0.9335285714285714  8.922
-2.7112285714285713  4.94
-3.0459214285714284  5.807
-0.14312857142857144  3.339
-0.35887142857142856  3.455
3.976792857142857  10.917
3.9613142857142853  15.079
3.4454857142857143  10.366
4.296285714285714  5.547
-2.313942857142857  3.539
-0.8685571428571428  2.057
5.15925  7.304
2.731007142857143  4.625
6.724514285714286  6.605
6.927707142857143  6.085
11.20725  9.179
2.379664285714286  3.641
3.9464714285714284  7.898
0.61715  10.261
2.709942857142857  5.71
3.0911714285714287  6.597
-1.1253642857142856  4.901
-1.3410642857142856  12.681
6.185064285714286  5.075
-1.792242857142857  2.319
2.184728571428572  9.904
5.789964285714286  12.084
2.660107142857143  5.848
2.849592857142857  4.043
4.485421428571428  5.371
6.523821428571429  11.882
-0.05382857142857143  6.854
1.6887  10.6
7.213707142857142  10.204
1.1450357142857144  4.05
-2.8053857142857144  4.393
-2.6705214285714285  3.474
5.210185714285714  5.686
8.970907142857142  7.971
-2.8593357142857143  5.202
5.2111  9.86
2.8991000000000002  2.386
2.1344642857142855  3.924
4.881321428571429  4.429
9.30947857142857  6.027
11.069028571428571  14.875
-1.9560857142857142  5.69
0.40644285714285716  2.981
12.965871428571429  9.452
5.645507142857142  10.118
3.6715  15.634
-2.8039  4.181
-2.2172071428571427  2.964
6.16685  14.499
-1.2581285714285715  5.245
8.355557142857142  7.033
-1.2258785714285714  4.39
8.164771428571429  7.63
-2.431207142857143  3.278
5.093428571428571  8.005
11.052042857142858  13.19
5.175142857142857  8.918
2.70305  5.782
6.204328571428571  4.172
5.512607142857143  4.47
2.3323785714285714  3.855
8.666214285714286  5.581
6.486064285714286  5.35
0.36342142857142856  3.128
10.499585714285715  10.632
-1.7931857142857142  7.657
12.379392857142857  9.7
-0.6524357142857142  4.438
-1.8244  2.503
-2.7411857142857143  3.754
2.6954714285714285  5.384
5.974271428571429  12.466
11.0145  4.609
3.623285714285714  3.252
11.915107142857144  10.227
-2.169621428571429  2.842
3.409442857142857  3.505
0.4951357142857143  3.919
-1.393142857142857  4.328
11.674692857142858  8.571
-0.5118428571428572  3.565
-2.5848785714285714  2.073
4.602085714285715  4.954
3.8275571428571427  13.88
1.8492928571428573  6.876
6.058621428571429  10.085
7.400314285714287  10.675
1.7414785714285714  4.132
12.690914285714285  11.62
-2.0774071428571426  12.279
12.712921428571429  13.692
11.367949999999999  8.312
11.41002142857143  5.158
6.922828571428572  11.359
0.13183571428571428  2.937
-1.65375  6.007
4.175164285714286  12.312
10.341357142857143  14.173
11.833842857142857  7.725
7.258571428571429  7.374
-2.3033785714285715  5.747
-1.6678071428571428  6.27
9.768921428571428  5.521
15.9352  13.204
5.833200000000001  13.46
5.631164285714286  5.958
6.641828571428571  4.865
-1.8113  4.06
6.4601428571428565  13.339
11.194385714285714  8.759
2.40385  10.563
4.6902  7.048
5.676007142857142  7.224
7.803035714285714  8.288
2.8647428571428573  8.33
14.549892857142856  9.469
7.3003857142857145  10.343
4.915978571428571  5.122
8.832571428571429  6.064
-1.1097357142857143  2.844
-2.1007357142857144  3.057
-1.6674642857142856  2.578
-1.0652357142857143  5.57
15.742400000000002  15.381
-2.1109  5.451
4.767964285714285  7.968
1.583792857142857  4.819
3.645407142857143  4.781
3.838785714285714  14.821
1.4156428571428572  7.434
0.5935285714285714  14.256
4.436671428571429  14.132
-0.9115357142857142  4.327
5.0568285714285715  3.662
0.5462714285714285  4.078
6.4911  9.531
2.078078571428571  3.709
3.160442857142857  3.871
-2.448914285714286  2.708
4.2283  5.294
8.650321428571429  4.532
-0.7350571428571429  5.861
2.2524  6.878
-2.2669785714285715  4.145
8.918271428571428  15.085
12.059371428571428  10.01
2.0502714285714285  3.154
3.2732785714285715  9.569
7.309107142857143  9.27
10.62815  10.154
13.839578571428572  7.342
6.789035714285714  4.769
4.197092857142857  7.188
0.09217857142857143  2.528
-2.687007142857143  4.674
-1.9896285714285715  15.53
5.898957142857143  13.0
3.9751357142857144  12.742
-0.6168714285714285  3.813
4.3175357142857145  8.378
-1.8510714285714285  5.704
16.59509285714286  10.354
4.047292857142857  6.476
5.563864285714286  8.536
-1.446957142857143  4.742
-1.0708357142857143  5.975
7.967128571428571  8.174
14.945742857142857  14.465
12.043264285714287  4.703
-2.6904214285714283  5.098
2.1955142857142858  13.762
11.368585714285715  12.177
12.699492857142857  9.129
2.8144357142857146  4.978
-2.0758142857142854  1.145
-3.0285285714285717  3.844
14.890435714285715  9.414
-0.5660285714285714  14.512
-1.2377928571428571  7.66
5.488721428571429  4.323
3.4733214285714284  4.049
-1.5577928571428572  6.663
-1.2547071428571428  2.481
-1.9691785714285714  13.877
-1.4063  1.801
12.24692857142857  8.423
-2.4272142857142858  5.552
-2.6034785714285715  7.875
-1.8653285714285714  14.245
1.762492857142857  4.273
8.818764285714286  4.687
2.9887357142857143  10.754
11.127928571428573  5.791
-0.41345000000000004  4.205
3.8175142857142856  4.808
3.3344357142857146  5.368
6.281000000000001  14.58
5.849442857142857  14.553
3.8304714285714283  3.687
-2.691357142857143  5.729
8.300657142857144  5.96
1.3544928571428572  9.795
12.719192857142856  7.99
5.650542857142857  7.912
4.699064285714286  3.464
6.3441  6.144
-2.437114285714286  4.915
-2.2023285714285716  5.835
2.5098642857142854  11.354
5.905871428571428  14.556
-1.9047714285714286  1.08
1.9416357142857144  7.371
3.6581714285714284  11.919
-1.0396214285714285  6.384
10.108285714285715  11.538
-1.1614857142857142  6.267
3.943707142857143  2.708
9.63337142857143  10.437
6.2894  5.115
0.7860928571428571  10.557
-1.9955857142857143  4.315
-2.3685357142857146  7.118
-0.33817857142857144  3.515
3.7743857142857142  7.81
0.20749285714285715  4.464
1.7708357142857143  5.063
9.709735714285715  4.597
9.060335714285713  10.664
-1.87625  3.007
-0.028742857142857143  3.642
12.187907142857142  8.979
-0.3486785714285714  3.091
9.281607142857142  4.967
4.029  8.394
4.053999999999999  14.305
4.068585714285714  4.857
-2.0850785714285713  5.434
8.818764285714286  9.896
6.258735714285714  5.386
3.116807142857143  7.46
9.126242857142858  5.556
10.752157142857142  7.446
-2.0956714285714284  1.85
2.7315357142857146  3.294
6.119121428571429  9.165
0.9013642857142857  3.088
9.621264285714286  6.463
2.857542857142857  4.945
0.07595714285714286  5.804
6.31515  3.662
-2.628707142857143  5.736
10.089735714285714  6.726
5.4135285714285715  8.403
11.914092857142856  12.962
11.743  9.759
-2.6648642857142857  1.45
-0.5716214285714286  2.614
-1.7408357142857145  3.288
2.3077214285714285  14.663
-2.3245857142857145  2.916
-2.504107142857143  4.462
13.345071428571428  14.772
7.067235714285714  14.013
-2.5520285714285715  4.486
9.398992857142856  9.049
6.233614285714286  6.833
-2.766192857142857  5.173
4.821192857142857  6.265
4.568764285714285  6.678
5.2955499999999995  13.071
3.2811  11.735
2.5004714285714282  4.511
3.7327642857142855  10.902
7.449199999999999  12.988
1.31615  6.31
-2.7101214285714286  4.551
0.03528571428571429  5.213
-2.0133071428571427  7.563
10.512664285714285  6.491
6.931442857142858  13.766
-2.0733214285714285  1.591
9.398664285714286  6.067
0.2206857142857143  8.724
-0.31201428571428574  4.72
2.5221  5.23
5.726421428571428  12.028
7.942478571428571  6.474
11.53255  9.874
0.20183571428571428  8.052
6.524728571428572  5.758
-2.8828285714285715  1.718
1.1446357142857142  4.04
-2.67865  8.008
4.345085714285714  10.345
-0.9093285714285714  2.476
6.820164285714285  10.853
13.488578571428572  12.458
-2.6782714285714286  7.473
6.2899071428571425  12.741
-2.6483142857142856  5.535
-1.6448142857142858  2.653
3.386992857142857  6.305
6.311828571428571  11.901
-1.8716  4.238
4.601514285714286  7.681
-2.281735714285714  4.605
1.4587357142857145  7.312
3.336092857142857  6.865
8.551064285714284  6.622
7.703214285714286  9.899
-2.1252642857142856  13.811
-1.7293785714285714  4.231
10.0721  14.089
10.049092857142858  11.065
8.838057142857142  6.875
-0.2713642857142857  4.347
15.638478571428573  8.21
7.681964285714285  4.341
9.991971428571429  9.565
7.811042857142858  4.725
2.1019857142857146  11.295
7.52465  7.028
2.756042857142857  4.66
2.848592857142857  6.028
-2.2567142857142857  2.578
16.590592857142855  11.481
10.579885714285714  9.759
5.953492857142858  4.778
-3.04765  3.993
4.923778571428571  3.21
11.514785714285713  7.769
-2.6118357142857143  6.415
-2.2625785714285715  2.559
-0.45030000000000003  5.811
-0.6873285714285714  4.429
-3.058207142857143  5.777
-2.0740214285714287  7.286
-2.4839142857142855  4.918
3.575907142857143  4.608
1.454492857142857  3.88
12.032785714285714  12.562
4.091907142857143  8.639
9.196742857142858  8.901
5.319857142857143  8.785
11.585507142857143  9.836
1.6309642857142859  7.275
7.093471428571429  8.104
-0.47294285714285716  3.768
7.35625  8.747
-1.7548428571428571  3.671
9.387542857142858  15.838
1.9752642857142855  5.706
1.6743285714285714  5.762
6.207121428571428  9.1
10.197771428571428  11.061
4.066885714285714  9.398
-2.225228571428571  5.623
-1.8179928571428572  5.754
-0.01152857142857143  3.913
5.225885714285714  13.771
10.809142857142858  6.195
5.729557142857143  8.929
4.827257142857143  5.448
-2.3897785714285718  2.672
-2.431978571428571  2.521
10.547935714285714  10.414
5.537857142857143  3.565
-3.1954928571428574  3.075
-1.8622571428571428  3.517
9.775185714285715  15.083
10.710457142857143  6.441
-1.9397428571428572  4.586
-1.5773928571428573  7.09
2.872585714285714  8.257
1.5190142857142857  3.411
6.431871428571428  9.737
9.181242857142857  8.764
6.298778571428571  4.539
-2.1938857142857144  4.109
-2.9755928571428574  5.888
-1.8599999999999999  4.042
-3.1385642857142857  3.969
1.7260714285714287  3.464
-2.6184642857142855  3.694
-0.16693571428571427  8.824
-0.3955142857142857  4.363
5.046928571428571  5.528
-2.8350785714285713  2.003
10.535242857142856  12.254
-1.8274714285714286  5.208
0.04088571428571429  7.247
-2.13525  2.662
-2.814878571428572  2.17
3.614707142857143  5.418
1.1484142857142856  4.517
7.226071428571428  12.875
4.882321428571428  7.431
-2.662992857142857  4.003
-0.87125  4.3
16.210135714285713  6.988
3.8350428571428568  5.962
7.3462000000000005  14.717
8.675157142857142  9.132
-0.4654214285714286  3.091
9.765292857142859  5.952
2.245892857142857  3.426
8.84355  13.36
5.626914285714286  7.104
6.130450000000001  12.481
5.775442857142857  6.158
9.573664285714287  11.459
0.34235714285714286  3.361
12.216371428571428  7.684
3.781021428571428  7.295
7.9985357142857145  5.131
-2.9373785714285714  4.515
4.110878571428572  7.301
2.0847285714285717  7.059
0.5553571428571429  6.128
12.048407142857144  6.386
9.445935714285715  8.588
8.9737  14.198
-2.835657142857143  4.494
-0.9134428571428572  4.279
1.8864428571428569  4.507
6.195207142857143  4.073
10.669421428571429  11.546
-2.7984142857142857  5.979
3.13665  4.964
-2.0581071428571427  9.145
9.392457142857143  6.256
-1.3401285714285713  3.53
-0.9174000000000001  6.347
4.756092857142857  10.597
-0.8707857142857143  5.409
3.6836999999999995  3.985
3.515992857142857  4.026
4.7798428571428575  3.666
3.1730285714285715  8.419
5.442107142857143  4.21
4.132092857142857  7.41
6.817235714285714  5.168
7.39265  14.096
2.099  9.041
5.857292857142856  12.303
0.6396642857142857  6.085
3.485392857142857  4.86
1.7675071428571427  14.339
2.6146714285714285  7.745
4.269107142857142  6.184
7.433428571428572  13.563
-2.948657142857143  9.771
16.61012857142857  8.298
-1.1984285714285714  7.703
4.970035714285714  9.314
-1.7299571428571427  5.409
10.11475  13.402
2.1487785714285716  4.476
-0.7089571428571428  4.275
0.9051428571428571  3.898
-0.9225571428571427  2.109
3.1840357142857143  4.792
3.0106428571428574  11.3
4.4146214285714285  8.739
1.3305214285714286  2.654
3.152742857142857  2.863
13.368985714285714  13.023
-0.25517142857142855  5.73
1.15895  4.774
3.8198142857142856  13.506
-1.5306428571428572  5.551
-2.645592857142857  7.777
7.4763142857142855  14.38
7.362492857142858  10.524
4.110542857142857  4.712
4.8040714285714285  5.363
4.713721428571429  8.128
5.560535714285715  7.39
5.008264285714286  3.506
1.9645214285714288  7.123
7.690392857142857  6.102
12.848164285714285  10.653
4.487464285714286  8.949
2.29975  6.514
2.6327499999999997  6.565
-2.0407428571428574  4.457
-2.7703142857142855  2.898
-2.2203285714285714  4.891
4.225914285714286  8.591
1.8454785714285715  4.802
7.540114285714286  13.067
14.548735714285716  12.029
9.233107142857143  8.416
4.144871428571429  5.502
11.245728571428572  5.697
8.776607142857141  11.717
0.7791214285714285  6.614
2.1231142857142857  9.992
-3.0610785714285713  2.472
6.081514285714286  5.268
11.2759  11.764
0.35632142857142857  4.725
13.47342857142857  10.107
2.6490142857142858  5.794
12.178614285714286  6.293
2.325935714285714  7.289
4.039607142857142  9.609
-0.6209357142857143  5.689
-2.2446928571428573  5.736
-2.3658428571428574  4.41
0.5490642857142857  3.02
3.5650857142857144  7.51
-2.1730357142857146  7.899
-1.7525071428571428  7.15
1.6200999999999999  7.539
1.659635714285714  2.803
-0.5529857142857143  5.778
6.181521428571429  6.806
-1.32955  3.333
2.2621357142857144  4.038
0.5142  4.519
2.2411357142857145  5.265
2.689121428571428  5.892
5.029285714285715  8.366
-0.08115  6.331
6.6140357142857145  11.554
0.3633214285714286  2.073
-2.5991285714285715  2.697
2.3174357142857143  4.974
5.734500000000001  10.799
-0.2914071428571428  12.697
3.948671428571428  10.618
0.9692285714285714  3.825
3.7237857142857145  11.921
-0.021142857142857144  4.075
-0.39445714285714284  3.045
-2.1537785714285715  3.846
12.43597142857143  11.487
-1.9600499999999998  4.191
1.4524428571428571  9.184
13.14875  12.057
6.795271428571429  7.68
1.0742500000000001  2.25
-1.6362285714285714  7.12
-2.2739285714285717  3.12
-2.43705  6.899
-0.8304928571428571  6.229
6.252971428571429  6.317
4.0059499999999995  9.861
4.232735714285714  5.766
-0.05795714285714286  5.634
-1.5353999999999999  7.405
6.636314285714286  13.096
-1.8396285714285714  7.257
-2.283628571428572  6.717
5.1638  6.215
5.112578571428571  6.597
6.801807142857143  5.53
1.6948928571428572  17.039
17.205928571428572  6.451
9.237221428571429  9.131
-2.221564285714286  3.355
-2.929135714285714  2.162
12.625314285714287  13.073
18.96260714285714  10.417
3.575085714285714  4.218
-1.8468928571428571  4.539
-2.7002  2.365
5.136442857142857  8.441
6.162642857142857  5.187
9.697892857142856  6.943
12.219264285714285  16.474
2.334764285714286  9.25
6.790585714285714  5.861
15.878507142857142  12.207
1.1992785714285714  5.429
-0.2396714285714286  3.494
-2.484307142857143  14.272
3.4908928571428572  5.731
-2.911235714285714  6.206
1.9761428571428574  14.497
-2.65755  5.373
7.224371428571429  4.55
-1.840007142857143  4.371
1.7486357142857143  5.744
-2.931285714285714  4.06
2.095485714285714  6.383
3.9080928571428575  5.694
0.8303928571428572  3.411
15.174728571428572  6.435
3.2176285714285715  11.504
-0.4961357142857143  3.668
-2.9102571428571427  2.545
3.685485714285714  7.093
3.109114285714286  5.59
-0.00555  4.307
14.932042857142855  8.836
7.412485714285714  13.878
11.886885714285714  5.784
-3.0386214285714286  5.621
2.392921428571429  6.29
10.994642857142857  7.772
11.41605  11.648
7.260985714285714  10.602
4.948514285714286  4.975
12.081042857142856  12.816
-0.6364857142857143  5.592
7.7416857142857145  3.709
1.6294142857142857  10.534
-0.8583285714285714  7.855
-3.0718642857142857  1.993
2.438685714285714  4.371
7.353271428571429  11.335
2.3380214285714285  4.845
13.744371428571428  7.273
3.533207142857143  4.408
-1.9826428571428572  5.486
7.554671428571429  9.633
-0.7778428571428572  5.824
3.3467285714285713  9.236
12.334657142857143  6.323
3.3653071428571426  3.569
3.07235  6.467
5.824835714285714  6.82
5.172785714285714  8.398
0.11690714285714286  7.342
-0.8264857142857143  3.305
-2.826192857142857  5.728
-2.2308785714285713  5.282
-2.2449714285714286  4.616
10.52795  6.067
3.494185714285714  3.026
-1.7916857142857143  5.756
3.475521428571428  11.892
1.2575714285714286  4.423
2.3586642857142857  5.172
2.613  2.974
14.9256  11.08
-1.2875357142857142  5.649
-2.3228  5.783
7.418778571428571  8.145
0.7511928571428571  8.721
7.617185714285714  10.678
-2.909007142857143  3.333
12.610278571428571  15.426
3.9161142857142854  7.517
-2.5539214285714285  6.675
-1.2345142857142857  4.305
10.128785714285714  12.941
2.038021428571428  7.369
8.51977142857143  12.025
7.611785714285715  11.452
11.995928571428571  12.535
4.605792857142857  2.986
13.197228571428573  7.085
-2.7090428571428573  1.647
-0.6567071428571428  3.294
5.0063571428571425  15.495
11.394057142857141  9.901
2.549935714285714  7.972
11.540085714285715  6.103
3.4449642857142857  5.242
2.226928571428571  3.274
1.8686785714285714  5.818
0.91665  8.405
-1.8977428571428574  5.389
5.19715  5.219
-0.2453642857142857  6.29
1.9536642857142856  2.377
-1.8225214285714284  5.674
2.1963714285714286  7.616
1.3225571428571428  8.234
-1.018292857142857  10.447
-1.7208142857142856  6.043
-1.8479071428571427  4.467
-0.07032857142857143  4.203
3.2158428571428574  4.055
12.693514285714286  11.119
-2.1426142857142856  2.732
1.6098642857142857  9.681
1.1609  5.195
-0.9844071428571429  5.218
6.561371428571428  10.859
-0.9461357142857143  7.749
-0.6140642857142856  6.895
8.874578571428572  11.048
-0.5380642857142857  2.608
-2.850014285714286  2.387
5.629414285714286  6.824
6.777492857142858  4.263
-1.9824642857142858  4.818
3.921057142857143  12.847
-1.69935  10.643
0.7054071428571429  2.852
-0.48847857142857143  4.264
-2.9592857142857145  3.857
-1.1856142857142857  3.496
0.8239428571428572  3.757
-2.174128571428571  3.815
6.476671428571429  4.607
7.217171428571429  11.684
7.4416142857142855  4.208
-1.3066285714285715  4.509
-1.7357571428571428  2.386
4.023285714285715  13.25
-1.688907142857143  5.871
6.796  7.482
2.218342857142857  5.847
-1.902607142857143  4.196
-0.1860642857142857  4.063
0.2738357142857143  6.874
5.673364285714285  10.427
3.9536499999999997  4.8
2.2709285714285716  5.904
6.431078571428571  7.508
-0.3220714285714286  2.835
13.286578571428572  11.865
4.127064285714286  4.28
5.048542857142857  9.704
4.6729714285714286  3.993
6.806642857142857  8.776
-1.2997285714285713  3.553
5.062114285714286  13.003
10.300207142857143  10.259
3.82675  13.165
-1.9448642857142857  2.6
-2.6626785714285712  8.341
-0.9750214285714285  5.934
0.8141357142857143  5.881
-0.6735642857142857  5.677
6.455057142857143  5.163
7.898535714285715  7.13
3.0153  13.996
5.424664285714286  5.186
-0.9915214285714284  4.075
10.403321428571427  14.118
2.2780214285714284  3.178
10.859385714285715  12.707
12.00965  10.971
-0.5100785714285715  6.677
3.174835714285714  10.837
14.021071428571428  8.364
9.074864285714286  5.124
11.958592857142857  14.595
8.824185714285713  8.087
6.29165  9.066
0.8249428571428572  3.218
7.951557142857143  8.74
-3.0672714285714284  4.309
1.7790357142857143  8.309
0.33330714285714286  3.694
14.5711  6.833
4.872657142857143  10.196
1.47225  9.446
9.959800000000001  5.008
11.459514285714286  4.638
12.072128571428571  7.313
0.5138642857142858  4.233
-1.33655  2.075
8.784385714285715  4.664
3.2824071428571426  6.048
-1.8587785714285714  4.351
-2.29525  5.352
-0.9473642857142858  6.943
0.2716357142857143  10.29
1.219992857142857  4.732
1.8123785714285714  9.766
-0.4017071428571428  12.497
-1.7342714285714287  5.434
2.4474  4.323
-1.1955357142857144  6.132
-1.6306714285714285  12.402
10.274521428571429  6.776
-2.011285714285714  5.44
-2.8992785714285714  2.015
4.9169285714285715  3.04
10.346357142857142  10.615
4.4213  9.466
-0.9191285714285714  2.748
15.502842857142857  8.776
7.488121428571429  5.319
1.7199785714285714  10.783
5.244  3.271
-2.869135714285714  5.821
-0.8468857142857142  7.076
1.187792857142857  7.442
7.625778571428571  6.385
3.561271428571428  6.876
-2.4033714285714285  5.784
8.804778571428573  7.949
3.4793142857142856  4.99
5.107214285714286  4.166
8.002492857142856  6.822
2.7405357142857145  9.512
7.846314285714286  11.568
-2.7793071428571428  5.801
-0.86055  3.471
3.2581714285714285  7.545
8.22032142857143  6.235
8.750278571428572  7.28
6.258785714285715  9.736
0.7833642857142857  4.023
9.345149999999999  13.096
1.0912357142857143  5.284
-2.3525142857142853  14.314
6.881435714285714  7.28
0.15935714285714284  3.143
-0.15216428571428572  3.807
-2.6274571428571427  5.67
3.3490714285714285  6.622
-1.400492857142857  6.03
4.6612  9.61
-1.2569571428571429  7.052
9.928035714285715  6.32
6.576728571428571  9.536
-2.243492857142857  3.92
1.6153  2.838
-1.5587642857142858  7.345
-1.92895  5.14
-1.7506714285714284  4.41
7.9705571428571425  5.442
12.809535714285715  10.253
5.491042857142857  11.002
5.135957142857142  9.042
9.706321428571428  11.88
3.1992785714285716  6.08
-0.9253214285714285  1.464
15.281957142857143  15.651
10.11347857142857  12.634
1.013842857142857  6.594
-2.1836357142857143  5.795
-1.3646  4.171
4.071528571428572  3.785
-2.27825  5.731
4.603228571428572  4.871
8.175242857142857  8.838
6.829642857142857  5.51
-0.8558214285714285  5.552
6.506221428571428  5.452
16.60384285714286  9.579
-2.4564642857142855  10.604
-1.806792857142857  3.61
2.275985714285714  7.504
-1.0370142857142857  5.093
5.604814285714285  5.269
5.97955  8.628
8.685164285714286  9.177
2.1743285714285716  4.565
2.7368642857142857  10.391
1.3439571428571429  4.512
3.1122428571428573  5.795
1.3212857142857142  6.192
7.8270357142857145  7.185
23.042057142857143  7.757
-2.360964285714286  4.78
4.914864285714286  6.853
16.526942857142856  5.73
8.659214285714285  10.601
5.099507142857143  7.329
5.304685714285714  11.449
1.3335142857142859  5.993
8.978542857142857  4.716
-1.1288071428571427  2.758
4.141171428571429  7.653
0.8518714285714286  3.053
17.63157857142857  9.474
7.0185  6.476
3.032857142857143  6.078
-0.8649357142857143  4.888
2.5827642857142856  4.559
3.1210142857142857  5.105
1.0369142857142857  2.446
10.467835714285714  3.762
-3.062135714285714  5.902
3.273692857142857  4.43
12.083528571428571  14.55
13.447564285714286  7.509
-2.141221428571429  5.893
-2.6146499999999997  3.245
8.059442857142857  11.721
-1.9792214285714287  5.739
5.607035714285715  6.099
7.038821428571429  14.994
1.3126714285714285  4.64
-1.1115642857142858  4.934
4.558485714285714  9.343
4.3523499999999995  10.061
-2.8121428571428573  5.636
7.328064285714286  4.358
13.954371428571429  10.333
11.99637857142857  8.933
4.334042857142857  7.901
0.7033714285714285  6.874
-0.9108928571428572  3.65
4.622871428571429  12.357
14.702714285714286  8.434
-0.9947785714285715  2.145
1.598307142857143  3.793
3.085542857142857  7.849
1.3030285714285714  5.942
-1.0286714285714287  3.21
19.006614285714285  8.495
7.96505  11.909
-1.5417785714285714  5.62
2.447892857142857  3.841
9.560492857142858  13.08
2.1930285714285715  2.682
6.70545  9.924
0.4669  4.29
14.022514285714285  3.753
-2.5703785714285714  5.605
10.14815  8.466
5.094742857142857  4.035
5.134457142857142  3.418
2.9204214285714283  4.485
5.982707142857143  4.976
5.772135714285715  4.978
3.5303428571428572  5.12
3.6817071428571424  2.555
4.4996285714285715  7.79
-0.19125714285714285  9.579
3.583014285714286  4.103
-1.2346428571428572  2.763
-0.03945714285714286  5.209
3.7356857142857143  3.325
0.7930285714285714  11.56
5.967042857142857  4.416
3.7545499999999996  5.206
0.02532142857142857  11.877
0.9565642857142858  4.898
10.679535714285715  12.526
10.266057142857143  12.952
-0.94765  11.607
-2.6747642857142857  3.934
5.033171428571428  6.133
0.7585714285714286  4.295
6.524128571428572  15.407
0.2396142857142857  4.82
3.2735142857142856  6.014
5.9413857142857145  5.421
14.403649999999999  7.505
15.634614285714285  9.549
5.5931428571428565  4.254
7.652985714285713  15.366
2.692557142857143  6.612
5.723757142857143  5.991
-0.7297785714285714  5.309
-3.0216857142857143  5.83
-0.8154  5.778
10.035321428571429  7.198
14.22032142857143  6.183
6.169357142857143  5.343
2.162357142857143  5.356
2.6884928571428572  5.784
-1.807907142857143  5.583
7.865885714285714  4.556
-2.4767785714285715  16.67
1.2001357142857143  4.166
-0.9730785714285713  6.727
5.261607142857143  5.186
11.832371428571427  5.819
5.089307142857143  7.797
11.389407142857143  7.31
4.616357142857143  5.22
2.4677857142857142  12.949
-0.24442142857142857  15.1
-2.955092857142857  6.027
10.872714285714286  11.518
5.33485  14.718
1.338542857142857  4.275
-2.6206785714285714  12.547
-2.96805  5.754
2.5618285714285713  4.824
10.214914285714286  11.775
10.33875  13.035
0.8756  2.918
6.8630571428571425  13.787
2.3346  4.299
-0.8762357142857143  3.988
-1.1350142857142855  2.519
2.2080714285714285  5.334
14.389307142857142  6.87
0.8295785714285715  4.096
-0.3839214285714286  4.894
5.708585714285714  6.552
-2.3240714285714286  4.61
3.2041714285714287  11.988
8.717792857142857  3.712
-1.3435357142857143  4.824
-1.9866785714285713  4.84
12.019335714285715  9.453
0.015692857142857144  4.647
6.276542857142857  5.417
8.355014285714285  9.989
7.723814285714286  4.747
-3.08105  4.558
7.6375785714285715  9.411
6.844292857142857  4.675
-1.3875785714285713  16.364
1.659592857142857  10.725
-2.956157142857143  10.699
2.1103285714285716  7.559
5.205078571428571  4.259
2.72915  5.505
-0.9054500000000001  8.125
4.6692  12.715
8.160042857142857  7.985
2.64925  3.196
-2.6062142857142856  2.965
2.9189214285714287  10.714
-1.1268857142857143  6.665
3.7238214285714286  7.55
-1.0964142857142856  5.805
1.455935714285714  5.027
9.61255  12.062
21.898678571428572  11.169
-3.129728571428571  4.079
1.8137214285714285  4.349
12.037964285714287  5.977
11.038192857142857  12.275
-2.213542857142857  7.457
5.75985  4.854
1.5563071428571429  2.954
11.912921428571428  14.688
4.084335714285714  7.319
14.056785714285715  15.251
-1.0001714285714285  6.791
-0.8905  8.027
0.09849285714285715  9.914
-1.622757142857143  4.425
10.1734  5.792
7.437064285714286  4.617
11.900114285714286  11.592
4.857007142857142  4.806
4.814071428571428  5.563
4.317057142857143  13.449
11.99225  9.409
1.10645  7.292
4.5001428571428574  4.938
-1.6332142857142857  6.909
2.5468214285714286  11.26
12.167964285714286  12.432
6.070250000000001  6.332
6.555714285714285  6.292
-1.2194357142857144  4.955
13.195042857142857  9.067
7.988464285714286  13.121
-1.3731785714285714  3.114
3.0813714285714284  7.47
-1.8500214285714285  4.086
-1.4955857142857143  6.077
5.575121428571429  11.575
17.3615  9.893
3.6011714285714285  5.047
-2.4844642857142856  0.774
3.992021428571429  7.122
2.5404285714285715  9.819
2.3816785714285715  8.573
5.486028571428571  6.667
7.143657142857142  6.547
2.7441  4.98
-2.7981857142857143  4.533
20.54147857142857  11.47
-2.0029857142857144  5.38
13.551464285714285  13.434
7.909107142857144  9.302
7.0248357142857145  12.273
5.555357142857143  4.298
-0.36764285714285716  3.687
7.298128571428572  4.659
0.36424285714285715  3.581
7.922814285714286  12.04
-2.7227071428571428  4.748
2.15875  14.425
7.721921428571428  10.582
6.8788  12.944
-2.3738357142857143  8.442
0.6475642857142857  6.485
8.497007142857143  13.687
-2.5375357142857142  4.645
-2.4406857142857143  3.082
3.354935714285714  4.375
-2.8549857142857142  3.901
13.085842857142858  13.888
5.456292857142857  4.813
-3.0699  1.253
8.02835  4.129
-0.5155214285714286  5.232
0.23117142857142856  11.566
-1.423357142857143  13.2
-1.1684285714285716  2.161
9.656978571428573  6.857
3.7369642857142855  9.262
1.40375  5.871
3.203757142857143  5.255
-1.0396214285714285  4.253
2.7845999999999997  12.086
-0.4574071428571429  2.128
-1.2286357142857143  5.217
-0.2921142857142857  9.197
-1.0925785714285716  14.288
1.4406428571428571  6.47
0.8802071428571429  6.266
-2.350107142857143  6.784
2.30415  7.327
6.243628571428571  4.552
1.9980285714285713  5.515
5.836749999999999  15.833
-2.3660357142857142  3.914
3.6976500000000003  10.01
-1.6708428571428573  7.443
4.507885714285715  7.827
-0.3745428571428571  9.168
11.547485714285713  14.971
-0.7206642857142858  12.274
-2.5498857142857143  13.276
0.13788571428571428  4.094
3.783407142857143  3.949
15.442149999999998  11.647
10.66985  7.446
-0.06559285714285715  12.216
4.941478571428571  5.091
3.9816071428571425  13.575
-2.2807142857142857  5.855
3.229257142857143  4.984
-2.780828571428571  5.602
-1.0602857142857143  9.157
5.80505  5.164
1.8781999999999999  4.966
-0.4929714285714286  3.75
-1.7006857142857144  4.35
5.8196  5.34
-2.8458357142857142  2.693
-1.4677642857142856  4.868
2.37285  4.432
-1.3782999999999999  2.827
7.533314285714286  6.881
-2.47515  5.85
2.0244285714285715  8.649
-0.6054214285714286  2.861
2.6778785714285718  4.332
1.828785714285714  9.998
7.395664285714286  11.42
-2.5270785714285715  4.045
0.29873571428571427  5.738
4.519878571428571  5.883
1.776692857142857  8.805
-0.13231428571428572  2.161
-2.397535714285714  4.515
4.447907142857143  8.337
8.428107142857142  12.717
6.099485714285715  5.934
-0.3887785714285714  4.369
8.641835714285714  7.043
11.004221428571428  6.21
5.443021428571429  5.49
-0.3823  5.44
8.781592857142858  7.283
7.3834357142857145  5.546
5.184592857142857  5.914
16.57924285714286  7.471
3.5418285714285713  3.64
7.4897  7.748
0.9275928571428571  2.67
3.480407142857143  11.52
13.919592857142856  13.401
10.705735714285716  6.641
3.7224428571428576  10.415
2.3640642857142855  4.656
11.032757142857143  4.604
2.405792857142857  6.59
8.430864285714286  11.206
8.859457142857144  5.095
-2.1513357142857146  6.58
-0.6646714285714286  1.684
11.407892857142857  14.035
9.941864285714287  13.769
-1.316857142857143  3.704
3.870792857142857  6.714
3.1676357142857143  9.742
0.88425  15.026
6.534078571428571  7.622
-2.1921214285714283  6.045
5.199135714285714  6.327
5.9671  12.892
2.206157142857143  9.345
4.776692857142857  5.239
1.0083642857142856  10.603
16.689585714285712  14.832
12.450942857142858  6.657
-0.6338214285714285  2.61
6.680135714285715  8.348
1.2564142857142857  3.384
9.595892857142857  8.211
3.999414285714286  5.388
6.025685714285714  15.164
2.203707142857143  10.24
4.004307142857143  5.928
1.6685357142857142  6.609
4.470549999999999  6.996
14.4903  7.405
15.073357142857143  12.32
-1.863892857142857  5.934
1.70275  4.366
-0.4898285714285714  7.036
6.88265  8.037
11.2131  6.096
-0.7338642857142857  9.232
3.2707499999999996  6.448
-0.2918071428571429  3.954
-1.5711000000000002  6.067
8.06467142857143  12.541
-0.8106071428571429  6.317
3.2404357142857143  6.516
11.450357142857143  14.38
5.137371428571428  12.859
1.3704142857142858  2.952
-2.9866642857142858  5.927
-2.597042857142857  2.323
2.562078571428571  3.674
8.556085714285715  7.056
0.8269142857142857  6.299
-0.19822142857142858  2.041
0.5992928571428571  4.766
1.931157142857143  12.551
-2.225964285714286  2.43
13.12577857142857  9.22
4.072478571428571  2.91
-1.6755857142857142  6.666
-0.26094285714285714  9.618
4.5575214285714285  11.502
6.7628571428571425  5.993
-2.110478571428571  4.3
-1.8740428571428571  5.7
6.716857142857143  6.274
-0.5035571428571429  4.811
4.711664285714286  7.848
0.28465714285714283  3.147
-0.11765714285714286  3.292
1.48065  7.491
5.248721428571429  4.247
10.404235714285715  6.53
3.2708  5.035
-2.271292857142857  2.476
5.143371428571428  12.178
1.5425142857142857  11.395
14.687635714285713  14.471
-2.8770214285714286  2.57
2.5623142857142858  10.892
6.0323714285714285  6.18
4.638364285714285  7.671
6.90405  7.455
1.0704142857142858  6.103
-0.42243571428571425  1.83
2.8887571428571426  3.92
-0.6337571428571428  3.909
-2.8537999999999997  5.484
7.803814285714286  10.073
-1.6351571428571428  3.037
14.99557857142857  6.348
-0.8594071428571428  1.327
3.9286499999999998  4.04
5.798071428571428  10.384
2.9164285714285714  4.176
-1.6722857142857144  6.387
-1.5932928571428573  3.901
3.436107142857143  6.236
-1.8764357142857144  5.66
9.810599999999999  10.647
3.3387000000000002  7.876
9.149135714285714  10.905
7.616614285714286  9.401
2.8761928571428568  6.418
6.782157142857143  12.66
4.909921428571429  15.08
-3.040542857142857  4.751
1.5114928571428572  3.869
4.142607142857143  9.449
-2.9791285714285713  5.916
-2.31025  3.743
4.85545  6.606
-1.1230642857142858  4.948
4.1562  5.204
8.369842857142856  15.069
3.3147571428571427  5.704
6.530871428571428  6.74
3.094242857142857  6.659
3.3747142857142856  7.759
7.196128571428571  12.363
1.1895357142857144  5.348
4.957364285714285  6.445
-2.155735714285714  7.431
-0.09254285714285714  5.691
-2.8724642857142855  3.306
13.63125  7.495
1.1346  5.202
4.878514285714285  7.626
-1.6123571428571428  6.552
-2.158992857142857  4.299
7.7471571428571435  12.198
2.7273785714285714  6.195
5.917378571428571  4.741
6.010050000000001  6.645
3.94485  3.907
0.38257857142857143  3.051
10.901492857142857  14.003
-3.0958642857142857  4.528
4.578749999999999  7.396
5.493214285714285  11.616
2.788278571428571  15.129
0.2959428571428572  3.226
0.2271142857142857  5.272
4.677792857142857  12.31
5.4497857142857145  4.394
5.167185714285714  5.451
7.7677499999999995  14.938
8.74075  12.743
-0.67465  4.817
-2.50055  4.274
-2.5386285714285717  5.715
-0.5243785714285714  10.439
11.318164285714285  9.356
2.1938857142857144  11.056
1.982807142857143  6.778
10.880600000000001  6.978
-0.4268857142857143  6.249
-0.45145714285714283  3.436
6.244821428571428  6.504
2.874692857142857  5.06
3.4692142857142856  12.791
-2.8965571428571426  3.509
5.106949999999999  15.19
-2.073571428571429  2.32
4.7130857142857145  4.092
1.8297357142857145  3.648
-1.5597857142857143  5.694
9.161992857142858  10.169
-1.61785  3.507
1.1493142857142857  6.57
-0.4471428571428572  7.12
0.1628214285714286  6.262
6.466721428571429  5.476
3.0686285714285715  3.875
2.779914285714286  2.314
9.636964285714285  7.169
-0.4555428571428572  4.254
7.292228571428572  4.991
-1.6654285714285715  5.104
-1.1648642857142857  3.994
-2.8431428571428574  4.559
17.956814285714287  12.85
-2.6992285714285713  5.462
-2.9835  5.03
-2.7265642857142858  2.967
4.8410714285714285  14.04
11.216057142857144  11.942
3.60595  5.022
5.313471428571428  13.818
-1.6520357142857143  4.547
-2.895728571428571  6.866
-1.5275857142857143  3.237
8.055978571428572  8.394
-2.4979285714285715  4.407
6.285978571428572  6.673
5.122471428571428  8.426
6.443028571428571  11.882
11.94135  12.407
-0.19628571428571429  2.159
0.38722142857142855  9.613
3.961607142857143  5.676
-1.0604571428571428  3.639
0.10867857142857143  6.126
5.697678571428571  4.159
0.8663071428571428  5.796
11.777592857142858  8.221
-0.7875071428571429  5.731
-2.2740071428571427  2.185
-0.22208571428571428  5.516
-0.69855  4.09
-0.2812071428571429  4.291
4.326642857142858  10.454
-2.7522571428571427  3.447
13.975457142857143  8.156
-1.857592857142857  15.96
18.793742857142856  7.036
3.44475  12.423
2.434957142857143  6.589
11.686164285714286  12.815
0.9541999999999999  3.963
13.202557142857142  6.335
1.8260285714285716  4.975
-2.1035357142857145  4.373
-1.0418  4.996
7.094492857142858  5.936
4.830185714285714  5.072
10.952192857142856  8.907
4.440264285714285  5.692
-2.7585285714285717  5.656
2.1519500000000003  5.89
-2.2836357142857144  4.361
-3.0567285714285717  2.502
5.820235714285714  5.695
6.186407142857143  3.252
5.720864285714286  3.161
-1.7806642857142858  7.163
10.156857142857143  6.921
1.883907142857143  3.57
9.600942857142858  10.513
1.890492857142857  3.51
-2.492485714285714  7.428
7.811342857142857  8.955
0.6870285714285714  3.568
8.14005  8.348
-1.7908357142857143  2.801
2.496642857142857  4.509
10.383057142857142  10.047
-2.6778  6.788
-1.477842857142857  3.004
9.77045  11.362
7.758321428571429  7.845
10.739942857142857  13.479
5.1966214285714285  4.637
-0.6424857142857142  8.532
-2.6524642857142857  7.269
5.742164285714286  4.966
-1.0847285714285715  5.534
2.066921428571429  8.879
4.983414285714286  10.122
12.656757142857142  7.228
3.9103357142857145  6.409
-1.1870571428571428  9.262
1.6393571428571427  5.897
-1.536857142857143  3.909
8.198392857142858  8.348
3.6175428571428574  11.048
9.289814285714286  4.807
3.05225  5.544
7.470149999999999  6.905
-1.3679571428571429  8.87
12.808407142857142  6.099
-0.3032642857142857  3.402
12.291892857142857  12.442
6.936121428571429  12.078
0.36069999999999997  3.056
11.994707142857143  9.407
4.8425  7.097
1.9331857142857143  5.595
6.359964285714286  7.818
-2.42455  2.668
4.503  13.718
6.793028571428572  13.977
2.501807142857143  9.815
3.5798214285714285  13.514
6.683721428571428  6.229
5.20225  3.979
1.6182214285714285  4.291
6.317728571428571  6.842
5.314335714285714  11.573
6.5088928571428575  5.29
0.9765  4.53
12.199885714285713  10.741
5.764228571428571  6.22
-1.8800142857142856  6.784
13.154564285714285  12.415
-2.0931428571428574  3.987
-2.241892857142857  5.107
-2.7917071428571427  7.055
-1.4646214285714285  15.639
2.741592857142857  4.856
1.1773214285714284  3.148
1.4472142857142858  6.342
3.503564285714286  4.155
2.3113285714285716  5.255
3.284321428571429  4.609
-1.1417071428571428  6.978
-1.7601928571428571  7.573
1.5877142857142856  8.725
4.842414285714286  12.434
-1.5225928571428573  3.773
13.220485714285713  7.61
1.7611642857142857  11.96
0.10527142857142857  4.285
4.809842857142858  15.504
9.264385714285714  10.1
8.095857142857144  13.379
3.3541000000000003  6.838
-2.8485714285714288  6.174
-0.05525714285714286  4.81
2.2315  4.576
8.093614285714287  7.914
4.212078571428572  4.208
11.358942857142857  8.323
8.669721428571428  14.518
4.598542857142857  7.062
-0.7740428571428571  14.938
5.483478571428572  16.604
-1.5538  6.797
0.6542071428571429  4.692
-1.1209928571428571  12.59
5.613028571428571  8.576
1.2130214285714287  4.877
-2.660607142857143  2.097
-1.2697642857142857  3.154
-1.4481857142857144  3.221
17.283435714285716  12.961
-2.1535285714285717  4.939
9.887492857142858  11.575
6.9564571428571425  7.248
-2.1999  5.79
-1.7389  4.335
3.22555  3.492
-1.2287571428571429  3.475
-2.6894428571428572  2.547
-0.5526928571428571  5.457
3.116157142857143  15.548
-2.5157499999999997  3.531
-0.3682142857142857  3.602
-2.7649142857142857  3.761
2.470964285714286  14.321
3.494707142857143  7.864
4.3633  9.361
9.093728571428572  6.382
-2.496371428571429  4.467
-1.3447571428571428  2.492
-2.7038428571428574  10.756
3.201828571428571  5.449
3.7127214285714283  6.285
-0.018192857142857143  15.119
0.8608  6.267
1.3819642857142858  6.542
9.531242857142857  15.637
4.662935714285714  6.647
2.2111357142857146  6.523
-2.2841214285714284  4.565
3.059692857142857  4.07
11.100292857142856  8.389
4.4943285714285715  6.012
2.7657285714285713  5.713
-0.21892142857142857  7.024
1.6655785714285716  7.657
7.512235714285714  8.703
0.07768571428571429  6.328
1.5786  4.195
-1.9100857142857142  6.408
-1.6941428571428572  6.051
-0.8128500000000001  4.669
-1.2636214285714287  5.37
5.261592857142857  4.611
3.297392857142857  7.055
-1.7815642857142857  2.404
-0.8273357142857143  5.751
0.7889285714285714  9.561
3.1861357142857143  6.59
9.979578571428572  8.875
-2.5920285714285716  2.963
-0.8099785714285714  2.998
11.86962142857143  6.661
-0.48421428571428576  11.382
12.620278571428571  7.77
-2.967407142857143  4.689
2.140107142857143  9.631
-0.0006357142857142857  2.445
-2.427314285714286  5.097
1.9847571428571427  3.462
3.8838  6.322
17.00745714285714  10.206
4.268264285714285  6.703
3.109792857142857  3.986
5.104814285714285  7.486
-0.5363714285714286  3.999
3.674942857142857  7.37
12.419921428571428  8.656
4.193335714285714  7.731
-1.9843142857142855  5.761
3.806121428571428  4.188
-1.30775  3.868
7.841042857142858  13.538
0.5948642857142857  4.508
12.780235714285714  13.306
-1.5219214285714284  6.194
0.007628571428571429  4.32
11.49232857142857  9.748
1.9978571428571428  6.766
4.4567  4.592
1.8271000000000002  11.416
2.327392857142857  5.767
16.2409  6.224
1.0735357142857143  4.524
-0.21913571428571427  6.485
7.6754928571428565  6.101
-2.116271428571429  9.05
0.4797714285714286  4.83
7.1732000000000005  9.427
13.563135714285714  13.739
9.413085714285716  5.748
2.615807142857143  6.233
-1.91875  8.688
3.775707142857143  16.256
-1.9231928571428571  7.011
9.541578571428571  4.993
5.5839  5.811
0.3387357142857143  11.345
-2.244257142857143  3.612
0.9412  4.164
1.1028142857142857  4.112
0.5322857142857143  7.006
8.826421428571429  8.323
1.9567714285714284  2.315
4.130078571428571  14.068
13.674328571428571  6.045
11.418492857142857  8.433
0.6947857142857142  3.215
6.367249999999999  4.992
-2.7826357142857145  1.138
-2.597914285714286  5.628
-2.200392857142857  3.719
4.6361  3.354
-1.422057142857143  4.397
7.54965  6.28
1.1122  9.832
-1.5428857142857142  3.427
8.340707142857143  12.441
8.48915  9.009
1.0020357142857144  4.925
-2.987157142857143  5.596
0.3553928571428572  14.839
0.16181428571428572  11.807
3.132185714285714  5.676
4.7259  7.986
-2.0624857142857143  5.644
-1.5284285714285712  4.679
3.9697571428571425  4.795
2.58525  5.782
7.39125  10.42
13.693871428571429  13.722
-1.233  5.887
12.405835714285715  11.346
-0.78175  15.749
-2.586307142857143  2.003
3.882371428571429  4.91
2.631964285714286  5.324
-1.5823142857142858  6.252
5.2736  8.006
7.925971428571429  13.765
5.5911357142857145  9.22
-3.120507142857143  3.855
9.469978571428571  7.039
3.2788642857142856  9.569
7.488614285714285  7.311
-0.3006642857142857  4.167
-1.3725785714285714  3.509
5.166321428571428  7.441
3.578535714285714  2.918
8.91357142857143  10.045
2.7454642857142857  4.392
9.893007142857142  5.643
16.22599285714286  8.943
9.446964285714285  4.608
4.900914285714286  8.011
-1.9075  3.717
-0.9965214285714286  5.37
0.32480000000000003  3.376
5.84045  7.011
-2.901557142857143  5.532
-0.39140714285714284  6.726
11.635978571428572  6.968
-1.5530071428571428  2.323
10.906978571428573  4.648
10.572707142857144  7.046
-2.7815285714285714  3.981
2.3292  5.951
-0.62855  6.121
14.746157142857143  9.549
5.83585  4.762
6.751271428571428  4.226
6.4643500000000005  10.061
0.8631214285714286  4.171
3.250421428571429  5.469
-2.8625857142857143  5.217
16.141214285714284  9.855
6.015228571428571  8.78
-2.1088  6.309
1.9961642857142858  8.383
-0.2585571428571429  2.459
1.197942857142857  4.662
4.726821428571428  7.147
2.6112714285714285  4.712
0.6345500000000001  7.343
3.661235714285714  5.397
2.194785714285714  2.395
2.4857642857142856  6.46
-1.1983714285714284  3.678
-0.8178285714285713  4.994
-0.4102642857142857  3.69
9.199342857142856  6.626
10.293800000000001  4.548
9.70737857142857  7.108
10.995978571428571  6.017
13.743942857142857  8.736
-0.2768285714285714  6.106
3.2947357142857143  9.658
-0.1222  4.043
6.817121428571429  15.127
6.9592285714285715  9.855
6.141628571428571  10.616
1.9205142857142858  6.321
1.3076928571428572  6.762
8.377742857142858  5.244
9.907871428571429  7.392
-2.7359714285714287  6.134
0.05357142857142857  4.384
3.2736428571428573  4.866
5.6460357142857145  9.685
3.2107642857142857  3.681
-2.9901142857142857  2.389
-2.9111928571428574  2.291
5.09935  6.595
6.917692857142857  7.562
2.799207142857143  3.228
5.45  12.837
-0.9554  2.773
8.379035714285715  7.898
2.3706785714285714  8.369
14.21572857142857  13.764
-2.3591214285714286  6.184
6.266121428571428  12.263
2.5927571428571428  5.192
7.4449000000000005  11.121
-1.8355285714285714  5.164
-3.0792357142857143  4.75
-1.7985285714285715  2.426
-0.9184714285714287  4.561
5.263185714285714  3.696
-1.4409214285714287  6.955
4.9979499999999994  6.936
3.7130571428571426  5.774
8.11265  10.499
3.4354142857142858  7.881
12.759042857142857  10.369
2.6403214285714283  5.817
-0.33735  4.831
-1.6943642857142858  4.622
0.4227142857142857  4.673
0.5598285714285715  3.087
-1.2454714285714286  8.448
-2.8556642857142855  4.267
14.406985714285716  11.392
3.7870142857142857  7.937
-2.0824357142857144  5.005
2.214507142857143  5.987
10.776607142857141  11.808
-0.09676428571428572  8.325
4.209242857142857  2.827
7.420071428571428  4.465
4.889671428571428  3.975
3.2520785714285716  4.476
-0.9491714285714284  3.224
6.443207142857143  8.959
5.937435714285714  10.316
4.272757142857143  12.068
-0.8084  4.895
-2.8483714285714283  2.725
6.29165  11.332
6.045442857142857  13.141
8.030121428571428  4.198
-0.06189285714285714  5.446
16.4068  8.949
-1.105157142857143  5.762
-1.8784357142857142  5.38
6.920828571428572  9.813
5.026700000000001  4.571
7.750921428571428  11.647
3.3901642857142855  12.469
-0.9569642857142857  2.926
2.878742857142857  4.008
9.136742857142858  10.82
1.9236357142857146  4.598
7.1033357142857145  7.198
2.755742857142857  9.296
3.429935714285714  5.348
-2.047692857142857  4.877
-0.43162142857142854  6.081
-1.8725357142857142  2.832
-1.9586214285714285  4.107
6.5007142857142854  7.928
-0.8244142857142858  2.491
7.159371428571428  8.266
-1.0171571428571429  3.313
0.5079857142857143  3.253
9.446842857142856  8.968
-2.4897  5.711
4.4252  11.447
3.4591142857142856  6.77
5.965678571428572  15.448
-3.0919142857142856  5.818
-1.406057142857143  7.369
15.155028571428574  6.729
20.30415  9.704
4.821728571428571  3.524
7.353457142857143  3.789
-2.5563857142857143  1.358
4.491192857142858  11.574
-2.758371428571429  3.074
-0.2775642857142857  3.379
10.838964285714285  4.17
9.60485  7.37
-1.0413857142857144  5.681
1.7418500000000001  12.469
-0.9387285714285714  5.573
1.9196142857142855  6.035
1.2169071428571427  5.586
6.769114285714286  5.16
0.5850000000000001  1.754
-0.2533142857142857  2.091
3.8597071428571432  5.269
2.1471642857142856  7.844
9.400042857142857  3.973
3.5074785714285714  12.618
5.614842857142857  9.9
5.009921428571428  7.262
1.3683571428571428  2.263
10.8643  9.492
-2.797957142857143  4.869
4.198585714285715  4.91
-1.622742857142857  6.788
4.936585714285714  5.536
5.941114285714286  15.487
4.857399999999999  5.142
-0.8556785714285714  3.684
10.706271428571428  12.324
5.179842857142857  11.831
-0.8260928571428572  4.675
8.085907142857144  4.748
3.8840214285714287  3.56
-0.45207142857142857  3.81
-2.05255  4.52
-1.3384500000000001  8.325
-2.3194857142857144  5.159
9.1112  5.304
1.6585357142857142  11.655
-0.6426  3.844
4.024107142857143  11.476
2.8173999999999997  11.774
5.8259  6.66
4.609021428571428  7.631
0.80645  2.186
5.689628571428571  7.814
7.593992857142858  6.805
8.148021428571429  12.262
12.088107142857144  12.039
1.5980642857142857  2.893
5.284342857142857  11.97
12.767414285714286  12.949
7.634128571428572  11.589
2.558207142857143  10.044
0.8575428571428572  5.936
6.592385714285714  6.789
-2.9253  5.418
5.2765642857142865  8.294
19.297657142857144  13.796
6.1066  8.287
3.067764285714286  2.967
-2.7895357142857145  5.626
0.5261642857142856  4.682
4.1092  6.274
7.632228571428571  6.104
-1.1752285714285715  4.152
4.274878571428571  9.044
11.596392857142856  5.977
-1.6506642857142857  4.598
-1.4292214285714286  4.429
10.330607142857144  3.989
4.116242857142857  9.544
-2.855292857142857  2.571
8.443564285714285  12.677
-0.8168571428571428  7.008
3.626114285714286  3.358
4.250864285714286  3.237
2.0066142857142855  4.073
4.356764285714286  15.08
-2.918657142857143  7.539
6.6808000000000005  6.944
-1.0916571428571429  14.472
3.445807142857143  7.52
13.168  6.544
5.1733142857142855  8.066
-0.5509571428571428  5.68
1.0092714285714286  7.223
1.4767142857142859  5.126
-1.30885  7.012
-1.4964142857142857  6.718
6.201792857142857  8.189
-2.506335714285714  6.723
4.759614285714286  4.602
-2.7258857142857145  5.856
4.57085  4.193
9.259092857142857  6.96
2.1961785714285713  7.084
-2.9835  2.782
-0.10855  5.55
-0.5804642857142858  2.248
6.355064285714286  8.243
0.9195642857142857  4.425
18.02527142857143  13.749
0.8926857142857143  6.072
9.656542857142856  10.986
13.976407142857141  7.635
-2.7351642857142857  9.241
-1.2321285714285715  1.94
3.475114285714286  8.614
-0.5242142857142857  6.247
0.1757357142857143  3.767
5.032392857142857  3.234
0.6593357142857142  8.703
-2.5752714285714284  4.023
4.0339  13.031
0.7691642857142857  3.773
14.714142857142857  6.77
8.79965  12.286
-1.9255928571428573  5.847
0.6643785714285715  4.17
4.985799999999999  8.96
-1.0191785714285715  6.056
7.618207142857143  7.467
0.3553714285714286  4.07
6.1185214285714284  5.802
-0.15003571428571427  7.733
3.493521428571429  12.638
5.498692857142857  5.052
3.9499500000000003  5.518
5.01955  4.618
-1.5011285714285714  4.554
12.458628571428571  9.596
7.983549999999999  10.023
10.286478571428571  12.858
6.242207142857143  7.907
-2.9602785714285718  5.188
14.058807142857143  11.875
1.6126714285714285  6.387
-1.4639214285714286  3.983
-2.041285714285714  3.916
8.392850000000001  4.979
5.105528571428572  5.495
2.8487142857142858  11.485
7.629157142857143  4.459
6.414442857142857  6.624
-0.05445  4.039
9.754621428571427  6.983
13.713878571428571  5.621
-2.101007142857143  1.408
2.104557142857143  3.564
-0.32162142857142856  5.62
3.4591  8.263
-1.2494857142857143  4.516
3.5902  6.842
-2.362792857142857  2.865
6.213071428571429  12.788
6.4035  5.521
-0.9682928571428572  2.699
-2.4344214285714285  11.031
6.425392857142857  11.328
-0.48947142857142856  2.34
-2.8403214285714284  3.861
1.1639357142857143  4.987
-0.2565928571428572  3.645
-2.3770642857142854  5.345
9.946857142857143  10.684
-2.5777785714285715  5.839
5.061792857142857  10.088
11.938864285714287  13.175
-1.690907142857143  8.909
2.097528571428571  3.084
0.5503357142857143  4.374
7.005407142857142  14.144
0.7221642857142857  6.084
-2.748607142857143  2.025
3.7015785714285716  11.773
7.1316500000000005  7.127
-2.4019714285714286  6.393
9.798335714285715  12.42
2.8642285714285713  3.144
16.235599999999998  14.214
-2.437007142857143  6.84
-2.7073785714285714  5.29
6.7910642857142856  4.612
-2.4001571428571427  3.522
3.0931357142857143  3.145
-2.606757142857143  6.497
8.670257142857142  5.516
-2.4969142857142854  5.99
3.114842857142857  6.661
-1.6724714285714284  5.051
2.5923857142857143  3.729
21.442957142857143  12.389
3.6044285714285715  10.316
1.335842857142857  15.835
3.526685714285714  9.612
7.582250000000001  5.783
9.187985714285714  5.676
-2.2971928571428575  4.607
0.8843571428571428  5.652
-1.7638214285714287  4.395
-0.5463642857142857  4.577
1.3953499999999999  11.522
3.8874642857142856  8.595
12.875021428571428  9.002
1.4248285714285713  8.525
-3.0271785714285713  4.803
0.8532285714285714  2.942
7.2103214285714285  6.239
3.6734214285714284  8.242
5.114949999999999  6.244
-1.00555  5.928
12.9902  10.014
-0.22615000000000002  5.103
0.5654928571428571  5.827
-2.9074142857142857  4.454
16.389971428571428  8.545
3.4522214285714283  4.903
10.67617857142857  8.292
-0.31380714285714284  5.668
11.87257142857143  9.928
14.492235714285714  12.715
-0.020785714285714286  3.934
6.244921428571429  6.668
13.49712857142857  8.44
7.796678571428572  6.38
-2.3020428571428573  5.861
7.060835714285715  6.594
11.590342857142856  13.754
0.17173571428571427  3.884
0.3374714285714286  3.508
-1.3610071428571429  6.117
6.5352  5.134
-1.0218857142857143  3.125
10.744635714285714  11.433
3.9520714285714282  8.366
-2.194642857142857  6.171
2.204164285714286  5.664
-1.6538000000000002  5.453
-2.287  6.488
-0.8238928571428571  4.446
-0.6610214285714286  3.462
-1.410192857142857  7.401
2.498707142857143  13.237
3.005314285714286  3.095
-1.4665428571428571  5.958
5.920707142857143  11.288
3.097942857142857  8.324
8.399321428571428  15.89
-0.6031785714285713  3.683
-1.719407142857143  7.658
3.3977857142857144  3.582
-0.2583357142857143  4.782
-2.731335714285714  5.298
-0.09597857142857143  4.828
-2.6404285714285716  6.521
2.6116  12.322
10.567735714285714  6.815
0.9106285714285715  5.089
10.948778571428571  5.924
5.4141  5.707
4.918157142857143  15.425
-1.9047357142857144  4.775
5.658971428571428  12.227
-1.408492857142857  3.828
1.5761357142857142  6.452
0.014257142857142857  8.308
3.650042857142857  7.139
4.381171428571429  6.591
6.316714285714286  6.104
-1.4020142857142859  3.941
3.049357142857143  12.883
-1.7947214285714286  2.467
-1.15655  5.771
5.026785714285714  6.403
1.5527499999999999  9.564
10.5421  9.67
-1.909957142857143  10.642
8.0157  13.513
1.6079071428571428  3.672
-0.40137142857142855  5.751
-2.6076142857142854  5.871
3.5750357142857143  5.325
4.309785714285714  13.327
8.686692857142857  11.062
4.884342857142857  6.46
4.3996071428571435  11.898
0.8875  6.088
-0.08359285714285714  5.642
0.8722214285714286  5.042
13.962992857142856  8.198
2.0374285714285714  5.817
1.2302714285714285  5.366
3.5675928571428575  8.568
-0.36182857142857144  5.029
3.3135214285714283  6.833
-2.793557142857143  3.733
0.1260285714285714  12.69
12.71957142857143  13.157
-1.2565285714285714  3.18
10.219692857142858  7.14
4.46915  7.624
0.8462000000000001  6.291
4.183042857142857  6.977
8.522671428571428  4.958
4.359021428571428  9.587
3.3394500000000003  4.948
-2.1102285714285713  2.49
-0.2747928571428571  14.959
0.5119785714285715  2.801
6.60785  11.134
9.47875  9.618
6.574814285714286  13.073
-0.33672857142857143  3.626
6.915271428571429  11.234
3.373671428571429  4.797
7.1257785714285715  4.784
1.9567428571428573  2.786
14.134035714285716  14.933
7.299942857142857  6.537
6.560314285714285  4.938
6.691492857142857  6.956
-1.87125  4.185
-3.01145  3.398
-0.9828714285714286  5.682
6.1728  3.754
-2.7726928571428573  3.14
0.7635  7.339
-1.2377928571428571  4.345
6.532435714285715  8.302
3.495564285714286  2.616
5.42335  3.805
0.47085  5.716
8.047657142857142  3.93
-0.9880142857142857  3.991
-2.164742857142857  6.106
6.013807142857143  14.573
-1.9610285714285713  2.028
3.6270571428571428  5.429
-0.41010714285714284  7.224
-0.6798357142857143  6.537
8.983707142857144  8.974
1.3956285714285714  4.341
1.0379  10.986
9.918507142857143  5.219
-1.69575  12.767
0.01642142857142857  4.968
6.417492857142856  5.059
0.8882285714285715  4.401
-0.8410071428571428  2.297
2.2343571428571427  5.507
5.733428571428571  9.63
7.158714285714286  12.111
-2.873957142857143  4.652
0.10338571428571429  4.282
-0.7605142857142857  8.317
1.7563357142857143  9.273
4.002164285714286  5.341
14.59525  9.975
2.764707142857143  10.262
14.1087  11.075
3.0848785714285714  7.185
-2.441207142857143  5.077
-2.374271428571429  6.62
-2.1598928571428573  6.541
-1.0159928571428571  5.749
-2.6514214285714286  5.305
4.314507142857143  6.659
0.3530214285714286  2.123
2.310992857142857  7.124
1.4351857142857143  8.242
5.757357142857143  9.549
11.9901  12.398
-1.8955857142857144  4.575
-2.3417000000000003  2.913
3.3478357142857145  3.804
-1.391457142857143  4.204
-2.376114285714286  5.577
1.2375214285714284  6.054
6.210035714285714  9.034
1.5248000000000002  5.675
14.366128571428572  10.025
0.7703071428571429  4.464
0.9001214285714285  8.099
12.420035714285715  7.979
-1.2220000000000002  4.886
-2.5956571428571427  5.852
-1.2811857142857144  6.256
-1.3133928571428573  10.123
8.40627857142857  7.743
1.7538214285714286  4.129
11.510242857142856  12.619
8.630014285714285  5.588
14.312721428571429  4.825
4.791835714285714  7.654
9.425378571428572  7.553
3.93255  12.298
-1.5225928571428573  5.824
-2.878885714285714  3.92
5.069414285714285  4.985
1.322957142857143  5.257
-2.923914285714286  5.837
-2.0466571428571427  5.209
9.71035  9.935
9.942471428571428  12.095
4.9315500000000005  5.596
2.0596571428571426  14.598
9.717257142857143  7.427
-2.1700285714285714  3.077
-2.289942857142857  0.884
14.765035714285714  9.254
-0.8585214285714285  3.693
12.824935714285715  13.165
-0.6089714285714286  3.245
0.054157142857142855  2.671
9.452764285714286  11.5
-2.5061999999999998  6.458
0.14027142857142857  4.966
-2.6414928571428575  3.085
-2.8538642857142857  6.401
13.007864285714286  10.878
1.6358642857142855  11.471
0.6171357142857143  4.564
3.9516428571428572  8.314
10.51875  11.718
2.1143642857142857  4.624
1.4974285714285713  3.77
-2.229157142857143  9.449
16.609357142857142  8.387
0.9621642857142857  2.982
-1.5523285714285713  1.748
-0.8478642857142856  3.375
1.3630071428571429  6.59
-2.2879714285714283  2.497
5.996528571428572  10.841
-0.9749357142857143  6.079
-0.98445  2.915
-1.3973499999999999  8.082
7.489642857142857  7.614
3.0317571428571433  3.071
8.759778571428571  12.972
2.1931785714285716  10.823
-2.8279714285714284  4.561
3.7868357142857145  3.564
-3.018  2.364
-2.2948142857142857  3.967
4.52085  13.258
7.9883999999999995  8.972
-1.73755  9.169
-0.4694428571428571  1.732
-2.56685  15.262
-0.6219214285714286  2.172
-2.837014285714286  2.031
1.5238857142857143  2.025
11.21065  13.383
-2.6833285714285715  4.618
-2.041128571428571  5.275
-3.0814285714285714  5.742
6.429542857142857  12.101
12.43292857142857  14.396
-2.402364285714286  4.906
11.683150000000001  12.819
-2.5798071428571427  5.784
1.4021285714285714  12.66
5.308321428571428  7.38
1.9130071428571431  5.65
-0.5646785714285715  4.778
4.697792857142858  9.653
4.628085714285715  2.966
5.02005  4.075
7.008107142857143  8.569
8.09925  5.651
5.644957142857143  12.337
2.968528571428571  4.87
-0.6019428571428572  5.306
7.866442857142856  12.763
-1.9540142857142857  5.851
6.357664285714286  9.676
5.712978571428572  12.138
-2.6648714285714283  6.283
0.024807142857142857  4.034
8.751564285714286  8.041
3.0338714285714286  9.973
-0.07472142857142858  5.958
-1.2841285714285713  4.697
5.0309357142857145  8.36
9.019492857142858  9.873
0.2053  4.567
3.3446571428571428  3.522
-2.098157142857143  5.382
4.3148857142857135  7.247
-2.202085714285714  10.97
5.136278571428571  8.068
0.7766428571428572  5.321
-1.8846214285714284  2.879
-0.2800857142857143  8.077
-1.8923142857142856  3.256
3.6066857142857143  3.732
-2.8102142857142858  2.861
2.509814285714286  2.655
1.0157357142857144  2.831
6.438935714285715  7.592
1.3877785714285713  3.772
3.309764285714286  4.507
8.305064285714286  7.797
10.855292857142857  10.459
3.921657142857143  9.826
-1.6608642857142857  6.178
4.030542857142857  6.311
9.025292857142857  10.297
10.16432142857143  10.336
0.19381428571428572  9.701
4.212014285714286  5.021
2.5730357142857145  8.114
5.744985714285714  5.243
2.2245785714285713  6.671
2.9534428571428575  3.872
7.418628571428571  7.344
6.714592857142857  10.011
1.4964285714285714  3.336
3.2191428571428573  14.53
3.8534499999999996  9.895
7.8661142857142865  7.739
2.3593714285714285  3.714
6.670957142857143  10.028
6.390828571428571  8.617
0.7185142857142857  6.549
13.811221428571429  6.298
10.796964285714287  8.385
15.933985714285713  8.957
-1.8308357142857143  6.36
4.474528571428571  8.723
-1.7226714285714286  6.83
3.6646285714285716  5.389
10.181085714285715  5.116
6.483428571428571  14.702
-2.2598714285714285  4.035
-1.9375642857142858  2.533
6.070292857142857  12.185
12.014742857142858  12.206
-0.9398785714285715  1.495
11.882442857142857  11.206
-2.7073214285714284  3.667
3.487778571428571  5.651
9.103535714285714  7.576
2.3115071428571428  5.934
10.20427857142857  10.677
12.117228571428571  5.781
1.9153  5.225
-0.45325  7.051
-1.76895  1.758
2.5326999999999997  3.752
-0.36675714285714284  2.03
6.844192857142858  12.608
0.5093714285714286  3.784
10.543978571428571  4.224
-0.40439285714285716  4.868
-0.32435714285714284  1.871
-2.0009142857142854  3.866
4.631771428571429  5.49
-1.4963642857142858  3.383
3.4120071428571426  6.474
-0.25039999999999996  9.678
14.699564285714285  15.218
0.22531428571428572  2.973
2.6955  4.565
1.2109214285714285  6.254
11.056142857142856  15.88
15.571928571428572  12.557
2.754435714285714  6.7
7.325085714285714  5.414
-0.9854071428571428  11.774
0.11853571428571427  5.09
4.589328571428571  10.195
11.73497857142857  6.817
9.202592857142857  8.176
0.42601428571428573  2.663
3.409057142857143  15.211
-0.6720714285714285  6.699
-1.647757142857143  14.822
-0.7971785714285714  4.102
8.946171428571429  8.176
-1.6759642857142856  3.824
5.401485714285714  8.674
-2.904735714285714  4.499
-2.9332357142857144  2.592
7.752307142857144  4.804
5.74615  9.089
3.0105999999999997  6.726
6.165721428571429  11.343
4.194657142857142  3.688
0.07028571428571428  3.448
-0.7637785714285714  2.416
3.467228571428571  11.29
12.785478571428571  6.134
-2.5315785714285712  5.501
-2.7814357142857142  4.354
3.569692857142857  10.894
-2.4878642857142856  4.246
6.5443  7.269
-2.7822142857142858  8.017
-2.087614285714286  1.938
2.103907142857143  2.215
0.3682642857142857  6.677
5.250985714285714  3.939
-0.13750714285714286  5.658
-1.7136857142857143  6.53
11.509064285714286  10.83
5.557264285714286  10.298
0.08827142857142857  2.351
-0.26835000000000003  2.518
8.543071428571428  12.474
-0.0615  4.468
6.894271428571429  6.59
5.552142857142857  5.62
2.363192857142857  3.959
5.279742857142857  4.055
-1.0931285714285714  4.115
10.169049999999999  14.667
2.9309999999999996  9.74
15.485714285714286  6.677
6.781121428571429  7.626
3.419442857142857  9.37
-1.4883285714285714  5.905
2.9391857142857143  7.739
9.7545  7.082
9.344092857142858  12.694
5.839557142857143  3.576
-2.3008285714285712  2.27
-2.490192857142857  3.499
5.2799000000000005  5.616
9.16532857142857  8.297
3.0359214285714287  7.323
1.09585  5.516
-2.3000357142857144  5.699
3.8288357142857143  5.102
3.3619  9.521
-2.3203428571428573  5.342
0.0827642857142857  7.305
-2.9638357142857146  5.893
-0.7923428571428571  8.636
17.18256428571429  9.53
3.6012071428571426  3.139
1.7763499999999999  3.433
3.146057142857143  7.282
7.406864285714286  5.419
7.279142857142857  6.891
2.001642857142857  4.224
1.8122785714285714  6.023
-1.3847357142857142  4.347
7.799385714285714  5.675
-0.7635785714285714  4.803
2.424935714285714  10.482
2.144185714285714  4.841
2.9746928571428572  8.568
14.656914285714285  9.987
3.173157142857143  7.994
-1.863357142857143  8.548
16.3441  11.972
-1.2802214285714286  4.556
6.175857142857143  5.682
5.195078571428572  8.934
10.276485714285714  6.942
-2.7698428571428573  13.601
6.367407142857143  7.889
7.873907142857143  5.636
6.862571428571428  4.016
-2.5324714285714287  4.069
9.074807142857143  14.197
10.253857142857143  8.223
7.585342857142858  7.088
5.772921428571428  3.571
2.926214285714286  3.676
1.1606857142857143  8.99
1.8677000000000001  6.103
9.41907142857143  4.484
4.864814285714285  5.714
4.98865  5.122
-0.9297571428571428  13.723
7.257464285714286  5.827
2.0291357142857143  4.748
4.73795  7.384
-1.2530142857142856  4.029
5.028607142857143  10.715
9.818578571428572  4.638
-0.5047285714285715  2.091
-2.2604  3.609
11.93585  11.53
9.240207142857143  9.847
0.32554285714285713  4.645
3.965592857142857  5.863
2.3155857142857146  5.632
4.613728571428571  6.219
4.951078571428571  10.165
4.976064285714286  4.673
-2.6925499999999998  4.134
9.402392857142857  8.71
-1.0978642857142857  3.952
-0.7311142857142857  2.918
-2.657235714285714  3.681
4.975192857142858  6.505
2.7082357142857143  12.032
3.436492857142857  4.374
6.166021428571429  9.47
4.256035714285715  6.076
2.590457142857143  7.607
14.329757142857142  14.808
16.928635714285715  13.635
0.016064285714285715  5.822
2.888242857142857  11.172
-1.0080214285714284  5.866
3.1404  3.001
4.07385  6.082
2.1562  6.334
2.0011  9.918
-2.47005  3.05
-0.47782142857142856  8.757
3.3640928571428574  4.194
8.06487142857143  10.104
-2.6127357142857144  5.764
6.3706571428571435  5.546
3.3192857142857144  4.044
-0.3171357142857143  5.692
1.5535  11.658
3.5832  10.505
10.16015  9.298
2.52605  8.367
6.876542857142857  10.614
-0.9048285714285714  5.56
6.4043  10.95
5.033221428571428  3.962
-2.647664285714286  1.02
6.6209428571428575  8.586
-1.6950142857142856  2.318
5.927935714285714  6.158
-1.2997785714285714  5.791
7.465078571428572  5.913
3.4280285714285714  6.341
6.491292857142857  3.738
-2.8991642857142854  6.748
9.071714285714286  9.498
-0.47895  3.528
7.415335714285714  6.93
4.980457142857143  4.683
2.6407214285714287  9.05
7.315150000000001  7.878
3.6925714285714286  13.136
4.1818285714285715  8.492
0.8531357142857142  6.359
3.3612785714285716  5.725
18.837414285714285  9.412
2.7159071428571426  6.516
-2.9513285714285713  4.134
2.0459714285714283  5.791
6.188035714285714  8.006
-0.6990928571428572  5.951
0.9918142857142858  10.804
-1.3045642857142858  3.133
17.889478571428572  11.073
0.5749428571428572  6.749
8.705485714285714  8.627
0.5404642857142857  4.458
9.596514285714285  9.151
5.658485714285714  12.347
3.7722071428571433  8.003
-2.6836285714285717  9.29
9.598107142857142  5.275
4.226957142857143  8.506
5.877800000000001  10.889
12.601714285714285  4.846
12.849271428571427  8.406
-0.6104214285714286  9.086
7.301757142857142  7.437
2.4379  6.11
10.315135714285713  7.584
14.535685714285714  15.252
4.8394071428571435  10.669
4.117292857142857  7.978
-1.5216928571428572  6.765
3.254664285714286  6.284
5.228549999999999  11.986
8.344914285714285  11.702
5.204171428571428  4.785
10.51955  8.279
1.3019571428571428  9.874
-0.40981428571428574  3.299
2.93795  6.75
0.40540714285714285  4.464
9.321185714285713  5.178
-0.5035357142857143  4.982
7.636014285714285  7.276
4.179614285714285  5.677
2.871707142857143  7.623
-1.36245  4.153
2.498264285714286  3.687
-0.23246428571428573  3.478
-1.0430357142857143  6.029
6.129778571428571  6.449
3.2988714285714287  5.507
-0.008742857142857142  4.004
8.921192857142858  6.715
9.496914285714286  5.89
2.887364285714286  6.237
1.0693142857142857  3.529
3.802014285714286  2.129
2.8321642857142857  12.254
5.397428571428572  4.211
6.038392857142857  6.114
2.7544142857142857  8.133
-1.5200857142857143  5.4
13.531578571428572  7.901
3.842607142857143  5.389
7.231157142857143  5.891
1.9301285714285716  5.329
-0.17372142857142858  6.553
6.609235714285714  9.865
2.14385  3.592
2.8719071428571428  3.995
-0.9469428571428572  2.926
2.3856928571428573  8.785
10.356864285714286  7.998
8.200828571428572  7.472
3.843307142857143  5.437
4.5630999999999995  5.062
11.001457142857143  9.941
6.824578571428572  6.0
7.412285714285715  11.801
5.892942857142857  6.343
4.240314285714286  4.924
-1.16925  3.025
5.852028571428572  6.467
-2.307142857142857  6.827
8.116557142857143  4.445
-1.1362214285714285  5.137
7.018464285714286  7.239
-0.7945428571428572  4.399
6.682428571428571  8.598
-2.454421428571429  3.792
4.072257142857143  6.539
1.1145928571428572  9.831
-0.8247142857142856  3.1
18.344728571428572  6.655
16.076085714285714  10.031
4.4426000000000005  11.614
6.58825  4.611
13.635507142857143  11.436
-0.4955071428571428  4.023
9.31425  7.508
-2.7768714285714284  5.851
6.1983999999999995  5.466
5.407471428571429  10.611
8.401021428571429  9.828
22.22127857142857  8.784
1.4499214285714286  4.349
0.39962857142857144  2.896
-1.3765785714285714  4.582
-2.8672642857142856  4.981
12.122242857142858  14.149
-0.4465714285714286  5.451
-1.5311071428571428  9.747
3.1848214285714285  5.598
15.722614285714286  10.488
10.590035714285714  9.934
-2.4067214285714282  6.397
1.7942142857142858  4.735
5.141414285714286  7.845
4.281435714285714  4.401
-2.1731142857142856  2.716
13.0997  12.107
-2.3790642857142856  2.453
8.8443  5.522
-1.1788071428571427  5.088
13.649114285714285  7.872
-3.0923142857142856  5.334
11.529378571428571  8.229
9.6053  6.516
1.8918142857142857  7.67
5.734928571428571  9.061
4.258707142857143  4.829
-0.6597214285714286  5.394
3.6884714285714284  6.054
0.8374  12.545
-2.3542857142857145  5.976
4.555921428571428  6.537
-1.6514857142857142  6.292
0.7369642857142857  6.792
8.3452  6.056
0.9770857142857143  7.388
4.2153  14.368
0.26785000000000003  4.789
2.083242857142857  5.59
3.882185714285714  7.585
6.342471428571429  4.017
2.77165  7.227
2.4408857142857143  11.201
3.7796357142857144  3.321
4.950392857142857  7.135
2.059457142857143  5.376
3.2635  3.967
7.4437  7.246
6.6229499999999994  8.873
8.696357142857144  7.057
6.0823285714285715  8.459
6.955842857142857  5.763
-1.0778285714285714  4.927
-2.0121642857142854  2.715
-1.5917357142857143  3.581
18.973564285714286  14.883
-1.5600142857142856  7.246
8.811628571428571  10.319
7.905192857142858  12.372
4.212592857142857  6.6
2.9438142857142857  5.489
1.0274714285714286  4.75
10.357878571428571  4.783
11.7467  11.53
-0.36337142857142857  4.553
-0.8845571428571428  13.178
-0.8898714285714285  6.239
-0.9146142857142857  3.732
3.6016285714285714  9.36
2.473257142857143  7.736
7.953171428571428  5.335
-1.7794214285714285  6.644
11.600085714285713  7.161
-2.8482  3.117
-0.46630714285714286  5.755
-1.66505  4.434
1.4485  4.389
-2.6174999999999997  2.083
4.966021428571429  11.9
-1.0990071428571428  4.553
6.2738  6.096
6.887128571428572  7.194
14.027042857142858  14.653
6.383828571428571  10.144
6.771071428571429  7.027
20.3238  11.783
10.472971428571428  16.267
-2.419578571428571  3.058
7.557728571428572  4.285
-0.2779642857142857  8.451
10.466464285714286  13.729
8.040364285714286  10.76
8.283971428571428  11.636
0.7817357142857143  4.201
-1.11985  3.62
2.3891714285714283  5.966
4.155271428571429  5.213
-2.216271428571429  3.844
0.30674285714285715  9.105
-0.8440357142857143  4.441
7.159228571428572  6.438
0.15295714285714287  2.5
1.1021142857142856  7.718
12.27347142857143  12.907
5.951871428571428  6.461
-0.8799285714285714  2.582
12.52295  7.122
-1.6364714285714286  7.541
2.141364285714286  7.99
-2.783771428571429  6.191
7.151107142857143  7.612
2.4505214285714283  4.118
3.134457142857143  4.338
6.677164285714285  8.888
13.809457142857143  10.1
7.478664285714285  8.273
-0.2508714285714286  5.605
9.782342857142858  12.641
3.3876500000000003  6.352
-1.2929714285714284  13.447
6.013914285714286  12.314
-0.47109285714285715  11.198
1.04045  14.431
2.9053857142857145  11.386
-2.573692857142857  9.385
11.342957142857141  9.068
5.219171428571428  10.33
4.249321428571428  4.806
-2.9215642857142856  7.31
5.571628571428572  5.436
-1.5642642857142859  14.233
-2.652914285714286  5.711
0.27358571428571427  6.303
-2.5194857142857146  4.482
3.393264285714286  10.578
5.154585714285715  4.701
-0.11355  3.246
4.410335714285714  9.016
7.924392857142857  12.147
0.9445642857142857  3.038
9.007142857142858  6.04
-1.7680928571428571  3.443
18.426807142857143  6.172
-2.158442857142857  5.462
5.3351500000000005  4.213
-2.894142857142857  4.966
4.028071428571428  4.196
11.5375  6.105
6.804614285714285  7.319
-0.39357142857142857  3.671
7.507407142857143  6.701
5.719035714285714  11.835
0.8179428571428572  9.289
-2.861957142857143  5.656
1.7204285714285714  6.89
-1.1693214285714286  3.049
4.064592857142857  8.045
-1.799707142857143  7.125
7.149978571428571  7.883
8.054392857142858  8.69
3.126557142857143  6.044
-2.4444785714285713  5.476
9.372964285714286  8.678
3.8684928571428574  7.047
-1.0261357142857142  15.389
-1.603092857142857  4.952
5.400514285714285  4.887
-2.280685714285714  4.357
2.025878571428571  4.758
6.7127  5.512
5.059557142857143  4.19
-1.7424928571428573  15.349
12.539107142857143  6.061
5.590928571428572  4.367
12.007957142857142  6.206
0.9526714285714285  3.46
-0.7602857142857142  4.656
0.2652785714285715  3.987
4.600885714285714  5.838
-3.13985  3.679
7.274785714285715  6.973
-1.8208571428571427  5.553
-2.6528428571428573  6.165
2.7864142857142857  5.04
11.120692857142856  7.226
-2.6168285714285715  6.091
-1.3119642857142857  3.319
0.6012857142857143  3.592
2.4357928571428573  7.512
7.962257142857142  7.508
11.179542857142858  5.855
1.0981142857142856  4.24
-0.12612142857142858  3.722
2.3530642857142854  3.95
13.676464285714285  13.914
3.7901000000000002  6.109
5.6401071428571425  6.556
-0.6567357142857143  7.874
2.657692857142857  13.091
4.793335714285714  11.452
-0.19329285714285716  5.07
4.872271428571429  5.456
3.6401214285714287  8.0
3.3527714285714283  3.86
6.868335714285714  5.477
0.01072857142857143  3.8
-2.8125071428571427  3.6
-0.26184999999999997  4.318
4.488935714285715  5.395
1.4935  7.297
13.545664285714286  8.272
6.1652000000000005  10.057
0.22779285714285713  4.174
-1.3465642857142857  2.522
8.68207857142857  11.009
-2.595414285714286  1.534
1.090657142857143  6.047
1.72665  3.68
0.7065571428571429  6.429
5.815835714285714  4.546
0.7501214285714285  4.957
-1.0410785714285715  12.545
7.865742857142857  11.504
1.12585  6.82
6.020807142857143  9.497
4.510607142857143  5.478
2.3698571428571427  6.299
2.0825142857142858  6.342
-0.8771428571428571  2.697
8.099914285714286  9.57
-0.9086428571428571  4.461
5.121035714285715  6.922
-1.1454  4.917
-2.1863928571428572  2.798
11.210057142857142  5.959
0.3696357142857143  3.095
-2.329007142857143  5.756
3.2364357142857143  10.402
5.135657142857142  7.444
11.248907142857142  7.047
-1.9247499999999997  4.478
12.293814285714285  7.979
6.1559  4.818
3.308907142857143  6.211
1.4904357142857143  7.614
0.9394642857142858  12.677
-1.8067642857142858  6.064
0.4657071428571428  3.221
9.558842857142858  9.603
12.920842857142857  9.018
7.144607142857143  3.334
-2.3683  5.612
7.891621428571429  11.598
0.4894214285714286  4.198
9.657978571428572  12.761
9.238621428571427  6.715
6.9624500000000005  12.63
-2.983742857142857  1.051
9.704678571428571  10.582
-1.5012571428571428  5.319
3.979371428571428  6.351
16.06585714285714  13.49
-1.896957142857143  4.406
10.18372142857143  14.644
-2.243192857142857  4.977
6.627307142857143  9.376
3.7842357142857144  5.269
5.662178571428572  4.912
11.71585  15.542
5.872742857142857  7.39
-1.8241785714285714  10.925
1.746057142857143  5.434
-2.376  10.127
5.220078571428572  6.18
5.38385  5.959
1.8193642857142858  2.761
6.720742857142857  7.164
-1.7568357142857143  3.413
9.6493  7.423
3.0295642857142857  7.413
8.264642857142857  10.633
-1.0588857142857142  4.015
12.954928571428573  13.129
6.236221428571429  4.638
5.11525  11.633
0.22525  13.001
2.320992857142857  6.758
-2.217292857142857  4.0
-0.6264142857142857  7.254
8.45402142857143  9.669
6.898064285714286  8.229
10.15112857142857  9.209
2.1571642857142854  4.267
5.513157142857143  4.296
6.740807142857142  11.37
3.753221428571429  9.354
7.196142857142857  13.199
8.953407142857143  9.011
-0.6943571428571428  5.961
5.796742857142857  5.551
7.871414285714286  6.735
14.169964285714286  11.173
3.021207142857143  3.906
-3.0199714285714285  4.53
3.129507142857143  5.897
3.5070785714285715  6.932
1.6663642857142857  7.953
3.292442857142857  6.68
6.832635714285714  3.939
0.3161  3.392
5.184221428571429  13.597
11.826878571428571  6.08
3.0360214285714284  4.951
7.577114285714286  5.486
3.6188000000000002  3.364
-1.2623142857142857  3.956
-2.5382214285714286  3.338
6.2184357142857145  12.108
2.1839999999999997  12.395
-1.4119428571428572  3.208
8.797185714285714  9.235
9.036478571428571  6.128
5.770957142857142  5.899
2.2710857142857144  4.657
1.8803071428571427  5.054
-0.37405  2.267
2.4085714285714284  5.149
1.4414  6.117
-0.7457071428571429  6.392
8.543564285714286  6.433
6.979171428571428  16.075
0.5252  7.175
-2.602457142857143  10.701
-1.9752714285714286  5.82
-1.8663142857142856  5.372
9.707835714285714  10.472
16.136957142857142  11.468
-2.1664928571428574  5.525
0.5101714285714286  3.337
0.0135  6.072
-1.0521714285714285  3.561
10.219228571428571  10.114
8.342457142857143  6.064
-0.37443571428571426  4.356
10.054771428571428  7.471
7.087064285714286  6.225
2.014592857142857  3.852
4.792707142857143  10.952
3.54345  7.289
1.3684928571428572  4.333
2.149892857142857  4.563
5.690164285714286  8.313
0.44035  9.17
5.937835714285715  16.377
-0.02287142857142857  9.955
7.210792857142857  9.075
-2.910007142857143  5.811
-2.737892857142857  4.09
12.016914285714286  5.12
5.115621428571429  5.743
6.151014285714286  8.396
15.948692857142857  9.13
-2.4578214285714286  9.138
6.886571428571429  5.186
-1.9874785714285714  5.478
0.13649285714285717  5.641
3.2318714285714285  12.133
-1.945207142857143  4.457
2.1021  3.464
6.084478571428572  12.969
-1.3753428571428572  2.395
2.49545  11.956
-3.3075785714285715  1.126
3.8958000000000004  10.246
-1.0698928571428572  3.544
0.20188571428571428  3.464
1.5758357142857142  7.267
6.396992857142857  14.377
6.838935714285714  9.772
2.8647285714285715  7.073
1.7469571428571429  11.425
6.014421428571429  6.016
-0.11505  5.234
7.587657142857142  10.678
6.303907142857143  4.178
10.253685714285714  14.217
-2.2718000000000003  2.69
0.4750071428571429  4.552
7.443064285714286  8.065
2.9300785714285715  5.262
-0.5430071428571429  3.614
5.035349999999999  11.416
10.669807142857142  12.032
-0.047  3.135
-2.0207142857142855  3.662
13.391642857142857  5.357
5.691085714285714  4.835
7.592628571428572  5.711
-0.7157357142857143  5.763
8.742485714285715  6.932
6.908278571428571  12.622
-3.0296714285714286  0.932
8.291585714285713  7.019
0.3989  4.524
4.669142857142857  8.15
1.7946214285714286  6.217
-0.1986  6.221
-0.9297214285714286  5.222
-2.8938285714285716  3.75
1.4541499999999998  5.056
-0.5535214285714285  1.423
-0.9224928571428571  8.081
6.799871428571429  6.325
3.939264285714285  9.856
-2.9446357142857145  5.827
10.719664285714286  6.805
-0.11103571428571428  5.588
5.400835714285714  6.75
-0.9614428571428572  5.764
2.4701500000000003  7.025
8.023214285714285  5.345
-1.5204642857142858  6.06
8.965142857142856  8.707
-0.7629571428571428  2.67
-1.5183571428571427  3.85
-0.40167142857142857  5.193
11.57157857142857  5.944
-0.1068  6.952
0.5521428571428572  8.091
-0.7162000000000001  4.213
-1.6234142857142857  8.27
10.515614285714285  13.235
14.165171428571428  12.452
8.891214285714286  12.475
-2.209342857142857  5.753
7.846107142857142  12.704
6.7330499999999995  7.547
-2.6709714285714283  4.584
-2.7724785714285716  3.423
2.714107142857143  4.725
-2.7647214285714283  3.911
11.549514285714286  12.122
4.1694  8.475
5.277821428571428  7.644
9.3142  5.607
0.144  5.038
13.498564285714286  10.426
-1.1327285714285713  4.28
-1.6123428571428573  4.897
2.485928571428571  5.217
6.001421428571429  7.137
-1.604007142857143  7.901
-1.5215214285714287  3.314
2.339235714285714  4.071
0.36037142857142856  6.695
-0.5860714285714286  8.506
-2.205164285714286  5.871
-0.9270285714285714  6.004
5.787307142857142  4.587
10.063085714285714  3.848
-0.7664285714285715  3.233
3.3432285714285714  6.047
14.237421428571428  8.471
-2.560892857142857  6.733
-1.7262214285714286  2.376
-0.5720642857142857  3.915
-3.0944857142857143  1.222
13.175135714285714  12.254
-2.2114357142857144  5.765
15.075164285714287  13.615
9.094121428571428  15.17
7.799857142857143  10.376
7.223064285714286  9.001
3.2961857142857145  5.88
5.943564285714286  11.187
14.306107142857144  10.145
-2.3925714285714283  3.132
0.46047142857142853  9.892
-1.2860642857142857  4.513
-0.5693214285714285  3.342
3.0345285714285715  5.657
-0.69935  3.404
-2.0487285714285712  1.93
-1.8355285714285714  1.094
0.0039928571428571435  4.312
2.2497357142857144  3.71
-0.3535357142857143  7.22
1.5416071428571427  14.214
-1.7813999999999999  3.342
1.1346714285714288  5.945
-3.0162285714285715  3.816
7.498957142857143  6.64
-1.6146428571428573  4.744
10.132607142857143  8.795
0.9259285714285714  2.155
-1.7447857142857144  3.895
8.224914285714286  4.404
7.385878571428571  12.793
-2.0889857142857147  3.819
-2.8908642857142857  2.351
6.991235714285715  11.565
5.429914285714285  7.352
-2.8005142857142857  7.538
12.844364285714287  13.652
5.870464285714286  6.031
1.2038142857142857  6.56
3.9923357142857143  9.75
-2.8775642857142856  5.702
8.49267857142857  5.595
-2.4140785714285715  5.795
0.40317857142857144  4.883
14.632985714285715  14.364
7.87222142857143  4.853
10.713614285714286  8.712
1.4793500000000002  4.457
-2.0426285714285717  5.657
-0.3392357142857143  8.586
5.2198142857142855  12.898
15.040914285714287  8.389
7.377178571428572  5.234
-0.1579  6.958
-0.1619357142857143  5.903
18.08395  12.299
-2.97445  5.994
-2.7671928571428572  4.215
1.4086571428571428  9.347
7.394671428571428  10.548
-2.769357142857143  3.88
-1.0326214285714286  1.987
-1.0170857142857141  6.154
9.059807142857144  12.79
1.2045785714285713  6.282
6.6515642857142865  6.545
-2.8478785714285713  5.274
5.2201071428571435  2.54
-0.9814142857142857  4.808
5.042521428571429  6.366
-2.4377357142857146  4.856
5.7187214285714285  8.696
4.225750000000001  4.175
3.645357142857143  8.183
11.880971428571428  7.11
6.197914285714286  13.724
2.7939357142857144  6.125
-2.441807142857143  2.226
-2.2831714285714284  6.339
-1.4751642857142857  2.875
2.8232928571428575  5.369
8.466  7.286
14.515978571428573  6.538
-2.277142857142857  5.761
3.1120357142857142  7.103
7.270321428571429  12.97
7.531621428571428  4.789
6.029178571428572  9.095
-2.3152928571428575  7.064
9.030257142857144  6.752
1.9024500000000002  5.516
5.6252  6.22
-1.3856142857142857  9.349
8.610328571428571  13.34
-1.2673714285714286  5.834
10.279835714285714  6.157
3.1866357142857145  4.875
8.487264285714286  10.314
5.541042857142857  6.981
2.9755357142857144  10.64
-1.496892857142857  5.822
17.53657857142857  7.438
-2.6632714285714285  6.028
-1.2639857142857143  2.322
7.85035  9.474
8.376621428571429  9.193
9.326464285714286  12.289
0.059757142857142856  5.835
2.963342857142857  4.311
4.056078571428571  4.495
