# Supplementary material for: Single-chain dimers from de novo immunoglobulins as robust scaffolds for multiple binding loops
Source: Nat Commun. 2023 Sep 23;14:5939. doi: 10.1038/s41467-023-41717-5 (PMC10517939; doi:10.1038/s41467-023-41717-5)
Supplement: Supplementary file 6 — Source data [file 41467_2023_41717_MOESM6_ESM.zip › SuppFig8_scIgFFr.txt]

-3.2396499999999997  1.159
-2.4107785714285717  2.026
2.421757142857143  15.128
9.957764285714285  14.387
-1.1693285714285713  2.352
-1.2806428571428572  16.015
-2.2228142857142856  15.518
-2.2347642857142858  1.313
-0.30843571428571426  2.639
2.355742857142857  8.241
-1.5295785714285715  14.916
-0.4740071428571429  3.18
5.40845  13.991
-0.6799499999999999  6.056
-1.442057142857143  8.627
5.3311142857142855  7.52
3.3423499999999997  10.122
8.729692857142856  6.978
-1.8647785714285716  1.87
-1.079907142857143  4.474
5.917678571428572  4.34
9.574585714285714  8.502
-0.042185714285714285  16.946
-0.3697214285714286  2.296
11.043371428571428  9.476
1.8118928571428572  3.459
3.8155928571428572  7.372
-1.6792857142857143  15.337
7.219592857142858  6.373
6.360242857142857  5.919
11.042378571428571  8.502
12.21492857142857  10.97
4.056714285714286  7.287
-1.37315  3.469
4.365564285714285  10.016
2.009592857142857  6.275
6.499614285714286  7.559
4.999621428571428  4.626
6.2642428571428574  5.447
4.462864285714286  3.146
8.846964285714286  11.637
5.3431  5.166
1.4024428571428573  6.441
13.110771428571429  9.787
18.702492857142857  9.365
14.581085714285715  7.017
11.413178571428572  8.739
9.374521428571429  8.24
-0.10373571428571428  1.843
-1.6388857142857143  2.07
2.4913499999999997  4.717
4.316657142857143  10.574
-1.1688500000000002  2.991
6.724178571428571  11.158
1.8886428571428573  6.847
3.1010785714285714  15.407
3.810292857142857  5.983
3.8465  7.567
-1.4679071428571429  11.123
5.0189571428571425  12.084
-2.6814714285714287  3.632
-2.5472285714285716  5.257
-0.2215642857142857  12.907
1.5619  2.528
10.09705  9.778
-1.5460357142857142  9.408
-1.3186571428571428  1.755
3.540964285714286  4.726
3.2148714285714286  8.457
-0.8130285714285714  16.422
2.8584214285714284  3.399
7.476342857142858  8.219
-1.3185785714285714  3.738
3.8538  5.024
0.8541214285714286  15.186
2.7032499999999997  5.366
-1.5111428571428571  4.297
2.345085714285714  10.84
2.1172142857142857  2.367
2.395057142857143  4.654
-2.5605142857142855  1.256
2.39555  9.141
-1.4057785714285713  13.846
13.20335  4.06
8.09822857142857  7.907
-0.6280857142857142  6.535
11.503557142857144  15.619
15.662885714285714  11.893
0.6137642857142858  3.678
-1.2548285714285714  2.072
5.336514285714285  5.818
10.541685714285714  8.153
-1.4705142857142859  2.987
-0.47965714285714284  5.621
0.13449285714285714  3.406
25.104614285714288  10.128
-1.6100285714285714  1.7
4.9185428571428575  4.91
2.7151428571428573  3.067
3.3504642857142857  14.705
1.4421  9.504
5.273057142857143  5.838
8.718507142857142  10.658
-2.3237714285714284  1.844
8.462107142857143  9.165
-1.2064857142857142  8.865
-1.5831357142857143  3.864
3.9586642857142853  12.41
1.8322214285714287  3.253
3.60945  6.277
-1.1807285714285713  3.608
5.149585714285714  5.747
-1.0866285714285713  3.781
3.3628428571428572  6.759
4.997814285714285  5.152
3.045857142857143  4.768
-2.1746857142857143  12.929
-1.9732714285714283  6.606
7.034428571428572  10.332
-1.8199714285714286  2.567
-2.568635714285714  13.691
3.4386285714285716  10.265
-0.70505  2.367
0.33074285714285717  13.122
3.3529142857142857  6.036
10.344757142857143  12.905
-0.9113642857142856  3.526
-1.9154642857142858  3.09
6.2826071428571435  7.494
1.2125  12.835
8.185442857142856  11.311
2.4329285714285716  6.384
0.028021428571428572  6.27
3.1338999999999997  6.663
8.791878571428573  7.728
-2.457864285714286  3.351
8.383092857142858  6.21
8.33635  5.562
4.083064285714286  7.716
5.447  6.933
9.3175  4.808
-2.04995  2.098
6.102807142857143  6.333
0.18057857142857142  4.637
1.0651428571428572  4.382
7.490071428571428  11.756
-1.7713571428571429  2.588
-0.7958714285714286  2.511
2.775692857142857  10.157
7.542685714285715  10.581
-0.2769142857142857  6.258
0.3696357142857143  15.057
3.120578571428571  12.568
8.332478571428572  16.492
-0.10325  5.669
9.8242  10.252
8.026492857142857  15.16
2.7804142857142855  6.541
-2.123464285714286  2.672
3.7257785714285716  3.311
4.768249999999999  7.524
5.239364285714285  3.629
6.942792857142857  10.499
7.901742857142857  5.783
-0.7512785714285715  2.74
2.7962214285714286  3.275
3.1795857142857145  10.105
3.744728571428571  13.006
3.699557142857143  2.607
0.45549285714285714  1.895
-1.3790214285714284  5.449
-2.273342857142857  2.032
-0.005614285714285715  4.461
-2.613107142857143  1.715
9.775407142857143  8.894
7.227314285714286  15.414
-2.103157142857143  3.291
7.572221428571429  5.751
2.9974499999999997  6.563
1.754492857142857  14.073
5.5037714285714285  8.336
3.978092857142857  11.889
-2.9122999999999997  5.578
0.43793571428571426  7.924
3.6307214285714284  12.89
6.700885714285715  9.258
5.050828571428571  5.631
-0.4948857142857143  3.002
10.877742857142858  14.645
4.928364285714285  4.919
5.382142857142857  7.092
4.321335714285714  6.414
4.883992857142857  15.126
11.695157142857141  11.919
5.432328571428571  5.579
3.0106428571428574  5.859
3.4283357142857143  4.996
-2.24945  2.082
3.9205285714285716  8.791
-2.6820357142857145  2.216
10.16907142857143  9.759
0.9470428571428572  3.214
5.962092857142857  4.553
5.597964285714286  4.01
3.7034714285714285  9.808
-1.1542142857142856  2.586
4.4325  4.646
3.659971428571428  5.454
8.134214285714286  13.544
3.404035714285714  4.72
6.794449999999999  10.787
-1.6203785714285714  3.452
1.0845142857142858  3.962
5.914585714285715  8.01
3.7735071428571434  5.534
4.182878571428571  6.014
2.0887285714285717  3.817
1.3189357142857143  9.722
-1.0966  7.656
-2.0882  4.107
10.510657142857143  12.726
2.25445  7.643
12.559864285714287  10.093
7.432414285714286  12.15
11.628492857142858  7.975
0.3692142857142857  4.98
1.9838357142857144  4.54
7.916578571428571  7.47
4.538057142857142  8.563
-2.3869571428571428  15.13
-0.863  4.478
-0.82795  3.309
12.65247857142857  10.239
-1.314857142857143  1.382
7.416642857142857  4.796
8.974414285714285  6.17
-0.3641857142857143  2.068
7.474578571428571  9.858
6.638221428571429  11.236
5.486350000000001  4.933
1.3380571428571428  9.192
-2.676192857142857  1.877
-0.012714285714285714  2.37
-1.1495142857142857  3.293
-1.9361071428571428  2.141
3.57175  3.284
6.091378571428572  4.362
3.242421428571429  10.306
-2.0038785714285714  1.872
1.3045071428571429  4.089
2.135957142857143  14.536
-2.207057142857143  7.837
-1.9715285714285715  5.246
2.9004214285714287  9.769
1.5407714285714285  15.702
4.302971428571429  8.808
3.5704142857142855  13.084
0.6789428571428572  4.915
0.4694428571428571  4.406
4.271821428571428  4.911
2.6673857142857145  5.469
3.2192214285714282  2.845
5.567721428571429  5.904
5.162771428571428  6.813
10.271157142857144  7.484
4.6284214285714285  7.753
-2.821957142857143  3.699
-1.5312357142857143  3.155
-1.3678428571428571  4.74
6.564335714285714  12.134
17.13205  10.599
6.670857142857143  8.054
5.380892857142857  13.686
4.949371428571429  4.395
9.461528571428572  6.29
6.624692857142857  9.314
-0.26125000000000004  10.985
2.7717071428571427  8.577
5.537328571428572  8.163
2.4761714285714285  4.753
-0.09839285714285714  6.265
-2.59365  1.05
4.128571428571429  10.566
-2.6395285714285714  6.498
3.108157142857143  7.188
1.7144642857142858  3.009
1.5778928571428572  8.319
4.5408357142857145  8.581
0.9230071428571429  7.225
-1.7762  5.684
-2.4326999999999996  2.317
0.08589285714285715  6.458
6.325671428571429  3.907
16.194871428571428  10.98
-1.3770214285714284  8.819
0.5944642857142857  15.686
6.281214285714285  9.61
2.7864214285714284  15.151
2.8689142857142858  7.398
3.345392857142857  3.102
9.659699999999999  14.455
6.162221428571429  5.757
3.7571714285714286  8.762
5.407478571428571  5.412
-2.631928571428572  14.804
1.9044428571428573  6.949
9.429785714285714  11.843
4.464128571428571  4.451
1.8970357142857142  5.192
-2.408692857142857  2.7
4.1885  6.569
8.519242857142856  6.717
3.632635714285714  8.173
3.7535000000000003  7.4
3.3902285714285716  8.514
0.8881357142857143  11.14
4.1722214285714285  3.685
11.940264285714285  8.835
7.7766214285714295  5.931
14.174285714285714  14.847
-3.1027428571428572  1.204
1.6780785714285715  3.013
9.753400000000001  6.718
4.883735714285714  13.868
-0.5255142857142857  5.571
13.962721428571427  9.847
-0.06517857142857143  3.07
3.747678571428571  12.442
6.774064285714286  4.918
-0.058992857142857145  2.242
1.1396071428571428  7.072
7.513992857142857  5.917
3.0936142857142856  2.558
3.3789428571428575  3.485
5.940628571428571  6.205
-1.2580714285714285  3.189
1.7670571428571429  8.263
-2.5356428571428573  4.253
2.2371214285714287  4.931
-0.4846714285714286  1.969
-0.6331571428571429  6.688
0.781  3.225
-0.8613714285714286  7.097
-1.0435714285714286  4.609
1.9028785714285716  7.941
-0.056350000000000004  3.91
6.792307142857143  4.597
7.09795  6.897
6.298464285714285  5.168
3.37375  9.005
3.311271428571428  3.825
-0.024814285714285716  2.763
1.2909785714285713  3.454
-1.9559071428571428  1.914
7.325  6.5
5.087328571428571  6.533
2.105164285714286  8.036
9.23815  5.573
-2.2117785714285714  3.14
-0.5848714285714286  14.422
3.377957142857143  15.552
1.4343785714285713  5.932
0.4833428571428572  2.996
11.754442857142857  8.364
3.2988571428571425  14.569
-1.2653142857142858  7.521
1.1520785714285715  3.652
4.469842857142857  3.452
-0.9646428571428572  2.85
8.952857142857143  13.38
7.410428571428572  8.781
1.9162214285714287  7.004
2.1769857142857143  2.8
2.331657142857143  7.134
0.019307142857142856  2.611
8.476142857142857  13.69
2.484928571428571  12.574
-1.8470214285714288  2.259
0.21393571428571428  4.167
-0.051064285714285715  4.531
1.4949214285714285  7.818
9.320457142857142  4.517
6.457357142857143  5.925
-0.9107928571428571  2.287
-2.054642857142857  1.552
9.201371428571429  8.101
1.1037214285714285  5.864
1.1351571428571428  5.084
0.9086642857142857  12.319
2.2267785714285715  2.912
3.2891714285714286  4.312
2.7493499999999997  14.329
-0.7896285714285715  13.44
1.0367857142857144  2.333
0.9380357142857142  2.353
1.7823214285714286  15.249
6.609414285714285  7.425
13.661021428571427  15.037
7.602021428571428  4.524
1.8696785714285713  5.517
0.39631428571428573  7.574
8.8932  7.62
-0.5098571428571428  3.786
8.4754  11.843
-2.5679214285714287  1.11
-2.6075071428571426  15.274
-1.9828142857142856  2.011
-2.0263285714285715  2.774
4.851135714285714  7.46
3.4434714285714287  3.603
-3.005478571428571  4.765
1.7678714285714285  4.1
13.607478571428572  11.788
7.022614285714286  14.656
3.8242000000000003  5.775
3.468642857142857  6.59
4.593428571428571  8.919
6.131421428571429  7.944
4.2963  8.188
8.501378571428571  11.183
2.989814285714286  5.976
9.202707142857141  6.802
-2.588292857142857  6.208
0.03869285714285714  6.292
13.459392857142857  9.089
-2.094392857142857  1.242
7.271028571428571  16.051
-2.0126500000000003  5.271
6.1176571428571425  5.437
-0.4636785714285715  4.015
5.0953928571428575  7.586
-0.1548857142857143  4.993
4.450571428571429  7.361
-2.071342857142857  4.403
5.75285  7.044
9.813307142857143  7.161
-0.9565928571428571  4.746
8.398  5.212
5.986021428571429  4.228
5.6986928571428574  10.883
-2.699721428571429  1.96
-1.5130357142857143  15.546
4.271478571428571  9.901
-2.5489714285714284  15.199
4.1915571428571425  7.322
-2.1582785714285713  14.368
-2.9506071428571428  2.215
5.419664285714286  9.29
14.038535714285715  15.53
-1.3663071428571427  3.03
16.533628571428572  7.257
-1.8446428571428573  5.082
1.0694285714285714  2.976
4.828371428571429  9.218
-1.7328142857142856  2.634
7.5343285714285715  9.118
-1.4250714285714285  7.547
10.274114285714285  5.842
7.267828571428571  10.902
13.554235714285715  15.213
4.479557142857143  11.8
-1.3190214285714286  9.118
4.268935714285714  5.297
4.907207142857143  12.159
-0.9739928571428572  3.7
-2.3258500000000004  2.793
2.244407142857143  8.999
-2.7878142857142856  1.816
7.487842857142857  6.55
-1.8479571428571429  2.777
6.896092857142857  3.321
14.228950000000001  12.782
2.33035  5.054
-2.4141214285714283  2.002
15.084514285714285  12.586
0.5065428571428571  2.318
4.1156  15.522
1.5153785714285715  5.079
5.015464285714286  6.216
12.912992857142857  8.988
1.1945642857142857  2.592
4.3738785714285715  5.438
13.02067857142857  9.24
8.326814285714285  5.249
-1.4358857142857142  5.465
2.449935714285714  8.345
-0.5014214285714286  3.498
9.431978571428573  12.196
4.403192857142857  7.703
-1.4989857142857144  5.299
6.4787357142857145  7.371
11.235171428571428  13.756
-0.3404285714285714  5.457
-1.3933857142857144  6.736
-0.26835000000000003  14.761
1.5854  7.411
7.724157142857143  9.26
7.290171428571429  6.552
3.2818785714285714  8.297
4.927907142857143  10.453
-2.515907142857143  2.095
-0.37195  2.298
9.508664285714286  6.727
-2.2009214285714287  3.021
0.33387857142857147  6.227
-0.8952428571428571  1.506
0.2162285714285714  16.135
3.38945  4.51
-2.069835714285714  5.388
3.8010928571428573  5.254
-1.2641357142857144  4.523
-1.1607071428571427  2.615
5.30615  14.894
7.647478571428571  5.582
8.011614285714286  12.957
4.9075500000000005  5.119
9.774392857142857  12.941
-2.4147142857142856  1.943
8.706128571428572  13.037
1.5563928571428571  3.371
0.7405857142857143  8.286
10.158685714285713  14.459
3.221235714285714  5.333
6.3363571428571435  5.884
3.905057142857143  10.339
3.7412357142857147  5.315
10.428964285714287  8.151
-1.9231428571428573  5.488
-0.3374428571428571  8.325
-0.6663285714285715  4.72
3.737292857142857  8.857
-0.8194214285714285  3.802
2.4490000000000003  13.906
-0.5420571428571429  13.622
2.4741999999999997  8.62
8.28517857142857  9.91
2.8093642857142855  6.934
12.224792857142857  7.75
-2.3882  5.516
-1.8622857142857145  3.681
7.739442857142857  6.038
6.284128571428572  5.729
3.6639214285714283  6.015
-1.6704714285714286  1.965
-0.0877  7.617
-0.13957142857142857  2.27
1.9343785714285713  6.798
3.7377000000000002  5.52
0.24795  6.382
4.066735714285714  8.077
4.887892857142857  5.245
0.4133142857142857  3.456
4.534  4.724
2.5284571428571425  7.774
10.905885714285715  13.542
0.9782928571428572  11.379
5.934228571428572  6.262
-1.1146785714285714  3.693
4.734535714285714  6.747
0.18015714285714288  1.727
3.875892857142857  14.649
-0.3941357142857143  4.957
4.6330285714285715  8.424
-0.88095  13.529
-0.5693214285714285  10.303
5.966557142857143  5.553
5.0174  10.497
3.8039928571428567  4.621
1.8848642857142854  4.488
0.4855857142857143  11.2
4.4331000000000005  5.092
9.582371428571427  14.721
13.985171428571428  12.197
4.707678571428572  5.284
0.9749642857142857  3.077
-0.25022142857142854  6.063
2.8587357142857144  9.449
10.214492857142858  13.594
-2.65205  13.441
-0.9469357142857143  1.873
4.9718285714285715  6.813
-2.6542857142857144  7.648
-0.4261428571428571  2.264
6.397192857142857  6.894
2.0697785714285715  9.727
9.64395  12.263
-2.8980785714285715  2.054
-0.7396357142857143  6.12
-2.0749  3.218
0.5870285714285715  8.051
-0.9598142857142857  7.822
1.6600642857142855  4.31
0.5676928571428572  3.345
6.727714285714286  6.039
0.033728571428571434  2.823
-0.13208571428571428  16.52
-2.125492857142857  4.298
-2.34175  6.514
-0.13897857142857142  2.855
-2.015757142857143  2.586
8.899607142857143  7.762
6.946385714285714  8.36
3.680371428571428  7.822
3.0188214285714285  13.685
4.659692857142857  6.271
5.303271428571429  6.086
-0.8604428571428572  4.037
5.81665  3.649
1.2018357142857143  3.143
2.4633142857142856  7.004
-0.36336428571428575  6.275
9.797142857142857  13.747
-2.1251214285714286  5.706
-0.20669285714285715  2.449
3.8785714285714286  9.762
12.76652142857143  15.841
3.5136785714285717  13.328
1.6525642857142857  5.729
-1.75035  4.449
7.011014285714286  8.534
0.8796214285714287  3.062
7.051314285714286  6.323
1.6792  3.252
10.664828571428572  14.396
8.623278571428571  13.436
-2.1628357142857144  1.279
-1.5502  2.04
17.76265  5.692
0.90975  12.669
6.044635714285715  8.135
7.363792857142857  7.061
7.031378571428571  9.249
-0.9409214285714287  4.412
9.229185714285714  14.91
4.964357142857143  8.456
3.119107142857143  4.073
5.251421428571429  7.508
-1.7466  1.972
10.016564285714285  6.932
3.7837428571428573  9.331
-1.1488642857142857  8.685
10.987757142857143  8.893
10.279664285714286  9.001
2.135657142857143  8.188
5.407207142857143  15.716
2.201907142857143  3.578
11.505814285714287  10.027
3.3482214285714282  15.862
6.554964285714286  6.481
-2.322  11.319
-1.345092857142857  7.695
-0.9004714285714286  4.812
4.9118  4.541
5.918714285714286  8.067
12.635428571428571  6.923
2.9610714285714286  4.209
1.69485  6.529
0.5498714285714286  5.709
2.3930214285714286  7.219
2.696242857142857  10.075
8.848021428571428  15.873
10.783471428571428  13.133
7.347028571428572  13.165
-0.5586714285714286  3.548
-2.241507142857143  3.327
3.2882000000000002  13.356
8.123985714285714  13.94
4.170285714285715  6.634
2.16625  6.217
4.425642857142857  12.29
13.491942857142858  9.684
2.9638285714285715  7.556
0.5738214285714285  2.537
4.9874  8.855
8.051014285714286  14.216
9.4001  11.537
8.523814285714286  12.219
-2.4847214285714285  4.873
-1.0262785714285714  14.856
0.21172142857142856  5.927
7.29115  8.671
2.8932357142857144  16.061
-2.6627785714285714  4.542
1.2028928571428572  15.402
3.1648071428571427  8.304
1.5316571428571428  3.424
-2.5785714285714287  1.785
4.376057142857143  4.858
-1.5454428571428571  5.169
0.3766428571428571  14.706
5.471671428571429  9.737
-2.691207142857143  2.565
-0.5219571428571429  5.15
12.427128571428572  6.988
2.369942857142857  12.055
1.6660571428571427  4.389
7.63755  5.294
-2.306835714285714  3.084
6.739235714285715  13.716
2.521092857142857  6.833
1.5136142857142858  9.186
4.51945  6.163
-0.6379  4.648
5.9189  10.167
-1.8970357142857142  5.195
8.345807142857144  7.923
5.734685714285714  4.932
-1.780992857142857  1.808
8.914207142857142  10.021
2.247478571428571  3.033
7.947235714285715  14.767
-2.080292857142857  5.098
8.209785714285713  6.781
1.0490142857142857  4.042
4.236585714285714  10.098
-1.52165  4.694
13.210778571428571  7.757
0.043764285714285714  5.33
8.1004  12.097
9.484214285714286  8.932
-2.3342642857142857  6.026
8.277178571428571  12.182
6.207171428571429  12.47
-2.1848785714285714  3.228
3.0568714285714287  15.616
-0.48562142857142854  6.084
2.786578571428571  6.358
0.4917285714285714  3.41
13.243957142857143  8.971
5.099985714285714  12.945
4.754471428571429  15.46
3.317992857142857  11.498
5.225335714285714  5.54
1.8780071428571428  8.053
-2.0922857142857145  5.578
0.48467857142857146  3.437
4.804092857142857  6.179
10.587385714285714  7.135
2.0964428571428573  10.793
0.9856642857142857  9.76
-0.16544285714285714  3.5
-2.8125642857142856  2.519
3.2113285714285715  7.706
2.7627214285714286  6.862
-1.4791071428571427  1.988
-2.256607142857143  3.446
4.387085714285714  4.073
3.481407142857143  3.427
1.2107785714285713  3.112
-1.8982714285714284  1.462
3.9867000000000004  6.261
5.513471428571428  4.964
-1.4843142857142857  14.006
10.710957142857144  10.227
6.958828571428572  11.88
-1.7956071428571427  2.042
5.27555  7.62
5.637971428571428  7.45
-2.50305  1.463
-0.3797214285714286  5.75
13.556992857142857  8.883
-1.1791714285714285  15.906
7.254028571428571  10.84
2.9057285714285714  3.922
1.4613571428571428  6.018
-1.8694214285714286  3.596
12.746342857142858  7.078
9.005821428571428  16.614
-0.05192142857142857  4.275
17.319321428571428  10.179
6.815028571428572  3.716
0.39439285714285716  3.62
0.04137857142857143  5.36
1.986592857142857  2.98
2.7763642857142856  6.999
2.763714285714286  5.131
3.460607142857143  8.911
-2.9013357142857146  2.5
5.283514285714285  9.389
-1.4163000000000001  8.148
3.804235714285714  7.69
13.430278571428572  12.804
0.9146285714285715  4.741
5.772064285714286  6.919
-0.9939714285714286  4.302
7.207464285714285  15.858
5.029514285714285  14.326
2.410492857142857  2.448
7.740071428571428  8.07
0.7920071428571429  5.449
-1.4830857142857143  2.561
7.526607142857142  5.219
-1.9353357142857144  2.335
0.7389785714285714  3.47
8.422121428571428  10.831
-1.583142857142857  4.871
-2.48795  3.865
-0.14245000000000002  5.549
11.919792857142857  9.268
4.239692857142857  13.925
5.237557142857143  9.743
7.2358714285714285  6.525
2.4616928571428573  13.064
-1.8672571428571427  3.027
7.481164285714286  5.283
13.117464285714286  6.42
5.057071428571429  5.999
5.089321428571428  15.846
9.462321428571428  5.395
9.349692857142857  15.238
3.3934785714285716  9.482
1.9065785714285715  15.812
0.5749357142857143  1.807
0.4888285714285715  5.263
2.618635714285714  9.345
0.5334928571428571  3.337
2.1307  3.591
11.853492857142857  12.175
0.5106857142857143  3.779
1.2543142857142857  4.92
8.278214285714286  9.209
-2.1681928571428575  9.467
5.78965  9.888
-1.5703071428571427  5.556
4.716407142857143  13.11
-1.7451214285714287  2.657
5.727457142857143  7.1
-3.0288642857142856  1.708
-0.5283357142857142  15.463
5.172707142857143  5.242
10.058971428571429  8.151
2.606735714285714  7.703
5.738857142857143  4.53
0.38872142857142855  3.376
-2.7488571428571427  3.75
4.803507142857143  14.12
15.349571428571428  13.317
5.799535714285714  6.917
6.609785714285715  8.286
5.555357142857143  10.158
2.6259142857142854  3.307
-0.8324642857142858  6.24
7.025492857142857  14.431
11.846792857142857  5.647
10.0988  6.189
-2.563457142857143  2.683
-1.9638714285714287  3.261
-0.9278857142857143  2.053
1.4319428571428572  5.126
-2.4344928571428572  1.586
3.5667999999999997  5.41
2.974142857142857  13.714
1.755942857142857  13.901
-1.29825  16.759
-2.4827642857142855  1.935
-2.7634214285714287  5.113
2.5233214285714283  5.198
5.893657142857142  8.797
2.5713999999999997  5.629
3.0208  12.191
4.719221428571429  7.037
4.005735714285715  8.319
2.1139  3.741
2.2055785714285716  7.637
-1.817357142857143  5.671
5.393128571428572  8.932
-1.3811642857142856  3.884
-0.8614928571428571  3.948
-0.4832571428571429  13.485
-1.40635  2.077
-0.9373857142857144  2.066
0.2502357142857143  3.992
5.684671428571429  6.726
-2.49325  1.205
-1.40275  2.24
5.586157142857143  8.907
2.6087285714285713  5.369
-1.0697142857142856  3.716
-0.4589571428571429  3.114
7.336542857142857  8.386
2.226657142857143  11.164
0.3415  15.302
12.293107142857144  14.603
-1.1081785714285715  4.736
0.5976642857142858  7.891
19.014421428571428  14.562
1.6520357142857143  15.784
9.150578571428571  5.283
5.5747285714285715  8.477
13.403464285714286  11.135
-0.31334285714285715  7.178
4.685828571428571  4.88
3.4018214285714286  14.053
2.0655571428571426  3.184
5.565371428571429  6.9
11.878385714285713  11.154
-2.1526285714285716  1.019
1.0498500000000002  10.353
9.66992857142857  15.603
6.876192857142858  5.476
2.777414285714286  9.478
3.0289785714285715  3.099
4.398364285714285  14.136
1.3060357142857142  7.471
2.1158  8.298
5.219964285714285  14.682
9.650921428571428  9.605
0.8334  5.619
4.474021428571429  8.609
-1.5082642857142858  10.218
6.704421428571429  6.278
-0.35291428571428574  2.735
7.8293357142857145  16.018
4.859514285714286  8.972
7.969142857142858  14.985
3.6597785714285718  5.171
3.8212571428571427  5.813
2.20005  5.702
5.804864285714286  10.697
0.9141428571428571  12.447
0.8271285714285714  5.627
10.331964285714285  5.195
6.885371428571428  7.427
5.064914285714285  15.311
8.802421428571428  8.2
-2.582171428571429  1.701
-1.8351642857142858  2.076
6.002928571428571  14.504
2.5265142857142857  3.216
-1.5718571428571428  8.61
6.575428571428571  11.719
6.110292857142857  3.924
-0.6409285714285714  8.335
-1.529057142857143  2.075
-2.0625571428571425  1.894
-0.9465785714285714  2.006
9.888399999999999  13.066
9.443792857142858  9.62
5.1808571428571435  6.24
-1.4538214285714286  2.011
1.968607142857143  15.046
5.2480142857142855  5.105
3.3598285714285714  9.596
13.769078571428572  8.922
6.226057142857143  7.919
2.3984785714285715  13.002
-2.131628571428571  5.901
0.14567142857142856  2.327
-1.3666857142857143  7.14
-2.343107142857143  2.576
2.809307142857143  9.165
5.146914285714286  4.329
6.547757142857143  5.557
5.762414285714286  6.045
3.5363857142857142  2.982
2.0418928571428574  6.82
-2.6958285714285712  3.523
5.091107142857143  8.462
-0.5531214285714285  3.337
-1.948607142857143  1.717
-1.8265357142857144  4.146
2.2178  4.911
-1.5071  2.08
17.86672857142857  14.956
3.173292857142857  6.43
-0.42697857142857143  14.533
1.58965  4.674
3.3438857142857144  9.88
-1.8244  3.899
4.4098500000000005  8.37
2.6653571428571428  3.698
5.515214285714285  5.36
-2.9144142857142854  14.995
-0.6926714285714286  6.959
7.547728571428571  5.833
4.395064285714286  7.035
-0.08470714285714286  5.743
5.526114285714286  5.054
5.256292857142857  10.323
2.892814285714286  9.069
5.601178571428571  12.85
0.7253857142857143  2.697
9.952042857142857  12.251
2.876492857142857  6.894
-0.5699357142857142  3.928
1.5802714285714285  6.076
4.336892857142857  3.704
-1.8694071428571428  5.1
2.4513000000000003  7.411
-2.7497142857142856  1.059
-1.0978142857142856  4.738
14.897435714285715  9.799
-2.5130714285714286  5.457
-2.3044714285714285  5.187
2.8201071428571427  15.658
3.982392857142857  9.247
1.6782142857142857  6.517
2.6534  13.226
1.565592857142857  7.334
-1.6168428571428572  3.783
17.76512142857143  11.7
5.434964285714286  7.476
-1.4558499999999999  3.047
1.5279571428571428  7.537
0.7725928571428571  1.875
2.6521642857142855  3.53
8.065349999999999  11.609
3.013957142857143  2.442
6.730650000000001  3.103
-0.08699285714285715  5.627
1.1982357142857143  4.098
-1.3243642857142857  7.997
3.533292857142857  10.366
-1.8874571428571432  4.769
-2.28655  6.29
2.1780071428571426  8.224
3.8825857142857143  3.054
-0.02205714285714286  6.859
-0.8509142857142857  1.928
0.06315714285714286  5.79
4.841792857142857  9.117
0.13397142857142857  4.489
-2.1507  6.744
7.481514285714286  6.318
10.467485714285715  9.392
2.420128571428571  3.592
13.607164285714285  13.586
3.1834  4.957
8.377742857142858  7.021
4.400342857142857  8.546
8.467985714285714  3.87
1.945307142857143  7.306
-1.0729714285714287  7.901
-0.7727071428571429  5.728
-1.7367214285714285  5.534
4.8001499999999995  6.617
5.143135714285714  14.253
-0.14297857142857143  16.175
-0.04810714285714286  15.971
5.689735714285714  11.774
4.244521428571428  7.677
9.003935714285713  8.922
6.720242857142857  5.518
-0.03546428571428571  12.653
4.093914285714286  13.741
8.26602857142857  15.514
1.5407642857142856  7.409
6.492321428571429  7.973
19.552335714285714  6.693
10.480842857142857  14.509
-1.9722285714285717  5.088
6.880450000000001  15.063
12.403942857142857  9.278
9.898800000000001  8.623
5.473792857142858  4.398
-0.7089642857142857  8.205
4.971107142857143  12.859
3.3369214285714284  8.23
2.0389857142857144  3.009
-0.8128857142857143  13.813
4.930114285714286  9.795
-0.13397142857142857  6.513
9.7419  10.737
4.713185714285714  8.89
0.6021642857142857  8.415
7.5226  14.336
2.012114285714286  3.41
3.1516928571428573  9.402
8.08625  11.092
7.657021428571428  7.848
5.175599999999999  5.863
6.666607142857143  13.126
3.0570357142857145  2.621
11.681192857142857  16.013
-1.5350000000000001  13.865
4.9547357142857145  12.514
3.6050214285714284  5.736
8.454507142857144  9.661
2.2559214285714284  5.64
-2.0154571428571426  2.223
1.3109714285714287  5.182
10.20657142857143  13.875
3.5726714285714283  7.738
-1.1412  2.103
2.62555  4.676
0.23664285714285715  3.7
14.168514285714286  13.149
3.25  6.847
-1.3847214285714284  2.035
-2.1056571428571424  2.033
5.565471428571429  8.603
7.419657142857143  5.019
9.661435714285716  13.683
6.648128571428572  8.82
3.2810214285714285  4.063
1.2613214285714287  7.446
4.195235714285714  10.95
13.468614285714287  7.678
-0.19395714285714286  2.725
5.945521428571429  14.482
-0.5032071428571429  2.97
2.6731285714285713  3.589
-1.1941857142857144  5.24
-1.0169357142857143  2.814
2.9908928571428572  12.422
-0.06966428571428572  14.123
2.5158  10.601
7.654328571428572  6.898
4.356957142857143  6.705
-0.7559285714285714  7.901
4.071192857142857  4.988
16.709085714285713  5.639
13.877392857142857  11.455
2.0950571428571427  7.959
5.283278571428571  14.191
9.630671428571429  11.861
10.021264285714286  8.188
-0.6991285714285714  6.024
2.4415714285714287  4.398
-0.9732928571428571  1.912
-1.2208142857142856  1.398
5.617978571428572  5.984
7.0814071428571435  8.113
5.776878571428572  11.391
5.402214285714285  16.04
6.667914285714286  10.686
3.9264071428571428  4.78
8.826878571428571  9.206
-2.4120714285714286  1.506
5.6170285714285715  6.783
3.9259500000000003  12.132
0.38974285714285717  3.054
-2.513735714285714  14.1
4.406064285714286  6.076
-0.015485714285714287  2.373
4.030092857142857  5.773
5.82575  2.979
4.914178571428572  7.969
4.301121428571429  7.345
2.709164285714286  5.181
9.030092857142856  6.429
3.5599142857142856  14.454
12.03222857142857  9.302
4.875871428571428  8.639
10.688557142857142  8.084
-0.48257857142857147  1.701
8.749528571428572  11.828
9.747235714285715  14.297
11.442042857142857  11.645
1.6509500000000001  3.077
11.229778571428572  10.864
5.3659928571428575  10.636
5.07475  13.745
1.6366642857142857  9.997
5.460007142857142  7.949
6.015785714285714  13.018
-1.0342357142857144  4.468
5.3704  5.388
2.3779071428571426  3.676
8.305235714285715  13.933
10.4849  10.672
-2.0850714285714287  2.645
5.472121428571429  11.804
-1.50945  2.383
2.4475785714285716  4.105
5.747778571428571  5.578
4.833485714285715  8.996
6.571521428571429  10.661
2.9758357142857146  6.163
-1.6400714285714286  14.603
5.123942857142857  6.343
17.36335  12.734
7.6920785714285715  14.285
-2.1726428571428573  13.467
-2.971407142857143  1.413
-2.28075  3.588
-0.02312857142857143  4.553
4.0758  4.605
4.325057142857143  9.066
-2.0305999999999997  1.966
2.452892857142857  13.316
2.107935714285714  2.596
-0.6373571428571428  4.397
1.8648071428571427  8.025
-0.7378071428571429  3.657
-1.4170785714285714  2.357
1.7695714285714286  2.441
-2.1496500000000003  1.125
-2.3639642857142857  3.678
2.2300142857142857  8.99
7.376157142857143  11.509
11.278371428571429  13.418
0.3838357142857143  5.325
5.7476  8.533
-0.002957142857142857  5.839
3.7222214285714283  7.286
3.713742857142857  4.054
11.956307142857144  13.561
0.6177428571428571  3.059
2.0524214285714284  3.585
-1.036342857142857  4.326
-0.6741857142857143  3.26
4.110321428571429  4.032
5.715835714285714  6.879
-0.7200785714285715  16.44
-2.100792857142857  15.384
8.157107142857143  7.704
2.5889285714285712  4.928
-1.5211571428571429  16.387
4.995042857142858  6.929
3.808921428571429  10.69
7.897521428571428  5.361
-1.6435142857142857  7.391
7.541471428571429  8.491
9.677271428571428  9.978
-3.044707142857143  1.469
3.1058  9.395
-1.2242142857142857  7.058
-1.8627999999999998  4.023
6.529164285714286  6.832
17.555864285714286  13.527
-1.1069785714285714  5.545
10.755321428571428  7.094
5.217564285714285  5.296
-2.0947142857142858  5.411
-2.7303357142857143  4.258
-1.5936785714285715  2.865
1.2490571428571429  4.395
0.9922142857142857  5.248
2.1011  3.238
-2.5964285714285715  7.707
5.0881  7.215
14.769035714285714  8.362
2.122328571428571  3.794
-1.9830285714285716  2.809
4.302057142857143  5.362
-2.2963785714285714  1.831
13.557435714285713  14.231
6.609742857142858  7.319
2.3673928571428573  5.512
2.7696  8.638
4.492185714285714  5.223
2.2335428571428575  2.635
9.496364285714286  14.335
-1.7403785714285713  1.837
6.139664285714286  8.108
4.7663714285714285  6.734
4.298042857142857  6.074
0.2473571428571429  14.683
-1.3641857142857141  5.558
0.5755142857142858  2.806
6.046228571428571  12.373
16.95367142857143  8.276
7.817214285714286  13.439
5.3087285714285715  13.257
-1.5260714285714285  2.996
6.837549999999999  11.616
5.034478571428571  13.001
-2.6863214285714285  6.524
4.775257142857143  13.243
2.675  8.98
-0.9002142857142857  2.421
2.8039571428571426  4.838
-2.9078285714285714  1.557
-2.239007142857143  4.359
8.434564285714286  11.465
3.244342857142857  8.397
3.7439428571428572  3.84
0.6583642857142857  2.328
-2.9816857142857143  4.449
2.0935785714285715  3.363
11.073592857142858  13.42
3.171407142857143  14.441
12.37957142857143  11.371
13.247692857142857  9.509
0.5087714285714285  7.483
1.5573857142857142  4.286
0.23800714285714283  5.514
-0.30852857142857143  4.2
1.2352214285714287  8.109
3.751792857142857  13.519
0.5622285714285714  13.081
3.140692857142857  5.713
5.672707142857143  13.922
-1.2568214285714288  7.124
4.502857142857143  14.085
9.134157142857143  11.348
-1.3008071428571428  3.914
-2.0495714285714284  2.55
5.0727  4.852
3.578235714285714  13.83
-1.413892857142857  6.887
0.12359285714285714  1.907
-1.3048  2.246
0.6664071428571429  4.758
2.6706642857142855  5.494
4.605178571428572  9.797
0.7364714285714286  2.381
4.967671428571429  13.176
-2.5054142857142856  1.971
6.6296857142857135  7.02
-2.5579214285714285  2.336
3.184157142857143  5.695
9.080957142857143  5.798
5.311257142857143  10.211
5.515021428571428  13.275
-1.2605857142857142  3.701
7.295771428571428  9.873
-2.4962071428571426  4.404
4.431278571428572  11.377
-2.3677357142857143  1.092
-1.441742857142857  4.351
11.581042857142856  5.357
4.029428571428571  6.315
6.928228571428572  5.065
1.6512928571428571  2.557
-2.1086714285714288  4.515
-1.4956571428571428  5.684
-2.472971428571429  6.03
-2.5630357142857143  1.8
9.777228571428571  9.162
1.2747642857142858  7.517
3.25895  14.616
3.1787071428571427  9.275
0.42040714285714287  7.444
0.35873571428571427  2.83
5.171764285714286  8.552
1.7453  9.468
0.5719428571428572  3.509
16.327042857142857  7.753
9.159464285714286  14.018
4.249907142857142  14.258
7.3502  11.543
19.40327857142857  9.93
8.761814285714285  4.564
3.5882785714285714  5.445
10.861871428571428  7.589
-2.829421428571429  15.478
7.1032  14.625
4.256042857142857  6.946
8.62032142857143  15.189
6.643535714285714  5.548
4.444714285714285  13.316
-0.6906714285714286  4.605
-0.06767857142857142  1.898
0.7136428571428571  2.72
1.419692857142857  9.701
-2.68655  0.858
1.700357142857143  7.107
2.97145  4.642
-0.74695  2.517
-2.423642857142857  5.556
2.2230357142857144  8.231
-1.5784714285714285  3.294
4.910628571428572  7.609
3.5724714285714287  8.401
9.043092857142856  8.352
-0.5818714285714286  3.642
11.1393  8.643
6.0013499999999995  14.794
2.270707142857143  2.594
-1.265807142857143  16.192
11.203678571428572  15.122
16.210164285714285  10.996
4.602492857142858  5.199
3.640835714285714  9.395
4.433692857142857  8.276
11.153907142857143  5.108
5.912735714285715  12.762
7.305614285714285  13.587
-2.7934857142857146  1.223
2.306092857142857  5.434
-0.8784928571428572  2.447
-1.8484857142857143  4.11
0.7875714285714286  4.788
6.361928571428571  11.211
11.5216  7.966
-0.8461214285714286  1.433
0.24620714285714287  15.907
1.2093642857142857  3.098
-0.9510714285714286  16.101
-0.2840357142857143  3.72
1.80065  5.722
-2.291064285714286  3.806
-2.3018571428571426  3.607
5.409128571428572  15.414
-1.113157142857143  2.481
-2.288664285714286  5.577
9.743535714285715  6.654
0.4396428571428571  2.841
10.364292857142857  7.406
6.131907142857143  8.459
12.63005  11.987
1.8277142857142856  3.696
11.297207142857141  10.59
3.2711642857142857  5.164
1.8968  5.952
3.97885  11.404
-2.6733  5.002
5.0096428571428575  12.489
9.047607142857142  11.113
4.8307142857142855  9.628
0.06795714285714285  4.948
6.779228571428571  9.292
3.571557142857143  5.642
8.037035714285715  11.678
-2.1220499999999998  15.552
5.670978571428572  5.499
1.7746357142857143  6.973
15.676107142857145  10.851
3.6419714285714284  4.081
-1.3425285714285715  5.144
-0.6434428571428571  3.548
8.460049999999999  12.972
0.24810714285714286  2.259
3.379642857142857  9.59
-2.689292857142857  1.724
4.748771428571429  10.845
7.3349  10.352
10.163549999999999  11.833
7.138064285714285  5.76
11.2544  9.509
3.993785714285714  7.125
-1.2028142857142858  4.309
-0.33245714285714284  3.237
4.357285714285714  9.201
-2.335035714285714  14.653
-2.6426142857142856  1.687
1.9037499999999998  15.414
3.737864285714286  6.762
3.890942857142857  6.46
8.528664285714285  5.768
9.493864285714286  13.03
10.433664285714286  7.81
1.2948142857142857  3.224
2.815542857142857  10.06
9.756078571428572  5.59
-2.0015785714285714  2.349
-2.846414285714286  7.691
3.12555  4.336
2.0281499999999997  8.639
1.7111785714285714  5.26
2.834685714285714  8.203
7.923464285714286  8.761
8.361285714285714  9.75
-1.7505285714285714  15.762
0.9733785714285714  4.781
1.3814  2.591
4.534050000000001  6.825
-1.3374357142857143  3.063
6.109535714285714  8.581
1.4204428571428571  7.484
7.593885714285714  9.998
-0.9006642857142857  11.603
-2.92705  15.419
4.467207142857143  7.622
3.8674785714285713  5.764
1.2508357142857143  6.345
-2.621928571428571  4.439
2.7213714285714286  6.752
1.7977785714285714  3.868
7.425085714285714  6.399
1.1120785714285715  3.588
2.715242857142857  7.475
8.54375  8.407
-2.2470928571428574  2.982
6.651928571428571  11.066
2.8889714285714287  6.279
3.6954  7.314
-0.10986428571428572  4.642
-2.645364285714286  5.488
2.0017071428571427  16.14
2.1805857142857143  11.351
-1.1828714285714286  7.726
2.484585714285714  2.884
5.697671428571429  7.515
-2.061935714285714  3.124
-2.2494214285714285  3.085
12.157185714285715  14.545
-0.2692857142857143  7.229
6.26775  8.714
-0.4785  1.5
2.3483071428571427  8.859
-1.6395428571428572  2.177
-0.6076785714285714  6.779
13.811107142857143  8.859
5.824221428571429  5.116
9.539635714285714  8.262
-2.637807142857143  16.101
-0.06196428571428572  6.393
4.050014285714285  4.752
4.379064285714286  8.915
0.9411928571428572  2.085
4.755028571428571  4.122
5.257442857142857  6.746
13.02822142857143  7.44
9.102157142857143  11.143
4.411007142857144  6.693
5.02575  4.336
1.2812142857142856  2.668
-0.7015928571428571  2.702
-2.0795071428571426  5.073
-0.02412857142857143  2.093
14.581457142857143  13.106
5.455971428571429  14.786
9.519285714285715  7.61
10.027121428571428  4.152
2.607335714285714  2.753
2.5065642857142856  2.662
-0.2128642857142857  6.135
4.092021428571429  8.237
-0.9220857142857144  4.989
1.4714857142857143  16.03
2.520914285714286  6.056
-0.13140000000000002  3.045
-1.2609785714285715  12.937
-1.356707142857143  3.042
4.882557142857142  4.405
5.379085714285714  14.235
9.211092857142859  6.824
4.990228571428571  4.49
-1.213042857142857  3.95
10.080435714285715  10.327
3.4662357142857143  14.525
4.638614285714286  11.921
0.02685  2.493
11.848064285714287  13.767
-1.1456357142857143  3.588
3.395857142857143  3.733
8.245664285714286  7.685
3.1820357142857145  8.166
2.38155  8.772
0.41292142857142855  3.654
-0.915657142857143  7.605
2.1997142857142857  2.892
4.08435  7.156
8.360592857142857  6.025
2.2799  2.715
-2.908292857142857  1.551
1.1672285714285715  2.938
6.010528571428572  9.67
-2.8493785714285713  2.209
0.4483285714285714  5.736
4.756907142857143  4.7
3.522542857142857  3.016
9.566778571428571  9.964
6.227764285714286  3.317
0.4717928571428572  4.519
6.944514285714286  5.402
5.199935714285714  7.394
0.5057357142857143  5.138
-1.830314285714286  3.332
-2.772957142857143  14.962
-1.3530214285714286  3.951
-2.869335714285714  4.818
4.763042857142858  6.011
10.57465  15.571
11.398085714285713  5.478
3.750628571428571  3.281
9.301707142857143  13.651
11.576228571428572  15.778
6.585364285714286  7.423
5.9628499999999995  9.408
4.5334  8.613
6.522085714285714  5.353
2.5318785714285714  9.079
4.276021428571429  8.512
6.575114285714285  7.817
2.431142857142857  3.437
3.6197142857142857  14.978
15.857628571428572  11.495
-2.0249  3.606
11.623164285714285  8.003
-1.3374857142857142  7.461
-1.26535  1.286
-2.3300642857142857  4.821
2.95715  6.21
6.1420642857142855  8.083
1.4049214285714284  9.768
7.702014285714285  9.552
3.04615  15.7
14.300242857142857  9.538
9.644092857142857  10.116
-1.8705571428571428  2.412
4.048364285714285  4.388
2.08595  10.023
1.7173571428571428  3.207
-0.08595  7.578
6.779942857142857  6.292
0.67125  5.431
-0.8474928571428572  4.952
6.35155  14.591
0.09726428571428572  5.464
6.273635714285714  11.124
2.426164285714286  10.168
-1.8701785714285712  4.344
2.7737714285714286  2.726
5.140064285714286  5.078
1.9081285714285712  3.412
1.8572285714285715  9.1
1.6581785714285715  7.761
10.773785714285713  5.486
0.3948928571428571  5.859
-1.0301500000000001  1.861
-0.15185  2.429
-0.4483  4.086
0.8166714285714286  3.804
5.889557142857143  12.319
-1.7396  1.367
4.42895  8.406
-1.253442857142857  2.871
10.367407142857141  13.197
0.5293285714285714  3.323
-2.513592857142857  2.315
4.564942857142857  8.425
-1.9063285714285716  1.766
-2.9882785714285713  2.737
-1.4348071428571427  2.035
5.658271428571429  7.04
1.340892857142857  5.963
5.083950000000001  4.749
4.904742857142857  6.227
6.402442857142857  4.294
7.275307142857143  8.909
3.8011785714285713  9.367
-2.2183571428571427  2.043
4.816042857142857  11.377
-1.6313285714285715  5.644
3.6332  6.584
2.439392857142857  6.698
3.7336642857142857  3.357
2.3977071428571426  6.135
-1.3199  5.891
10.17227857142857  6.01
2.14415  8.899
1.326307142857143  7.61
-1.0400785714285714  5.855
8.185771428571428  6.261
-0.930592857142857  7.1
6.427307142857143  10.367
16.113892857142858  13.792
9.772057142857143  13.63
2.6462285714285714  3.361
-0.7989928571428571  5.213
2.754492857142857  2.835
3.0577428571428573  7.006
0.7063142857142857  4.524
-2.2539714285714285  4.86
-1.1882071428571428  1.912
-2.1275642857142856  6.3
0.12035  3.022
6.331907142857143  7.538
11.82285  11.435
3.5932071428571426  13.822
4.929042857142857  16.128
10.4386  4.153
-0.8260071428571429  5.812
4.122621428571429  8.43
-2.6169285714285713  6.853
-2.586857142857143  15.17
2.8862428571428573  4.092
12.907978571428572  10.285
1.4346785714285712  11.247
0.3712357142857143  2.182
6.859421428571428  5.472
0.9005071428571428  3.653
-2.772557142857143  9.23
11.742057142857142  14.153
7.045885714285714  8.191
1.7176285714285713  7.051
-0.4353714285714286  3.86
-0.5976571428571429  5.613
-1.9569214285714285  3.141
10.976457142857143  11.703
6.477435714285714  8.433
5.806271428571429  4.384
0.054714285714285715  5.225
2.2252142857142854  5.421
9.2987  8.044
14.75925  8.517
0.7917928571428572  9.099
4.71545  5.386
6.200957142857143  12.147
0.04502142857142857  6.939
10.419342857142858  11.311
8.736685714285715  6.605
15.690564285714286  8.382
6.78085  5.297
0.5228928571428572  3.541
1.2877142857142858  2.6
7.583121428571428  9.414
1.8247357142857143  7.514
4.368428571428572  7.7
1.7258214285714286  3.958
8.71725  11.468
3.156492857142857  6.017
7.574657142857143  15.123
0.03015  5.086
-0.66535  2.374
3.332464285714286  7.818
-0.5635857142857142  5.797
2.5401214285714286  3.411
8.91682857142857  5.983
-0.9053785714285715  4.906
-1.3226714285714287  15.888
-1.0816428571428571  2.349
-0.6686285714285715  2.875
-1.4256285714285715  6.845
-3.1916714285714285  2.505
11.651228571428572  12.748
6.489378571428571  14.302
-2.2151285714285716  5.848
4.514035714285715  6.145
5.370907142857143  12.401
3.3026999999999997  6.319
8.086235714285715  6.579
9.730014285714285  14.891
2.715864285714286  2.845
6.013814285714285  12.113
13.048614285714287  7.971
0.07321428571428572  4.775
2.348107142857143  9.673
-2.30695  1.85
-1.4753642857142857  15.116
-1.9898357142857144  5.008
5.762814285714286  5.352
-2.573721428571429  6.056
3.0046857142857144  5.555
5.080414285714286  8.348
3.6878499999999996  4.585
2.9815642857142857  4.646
9.348842857142857  10.897
-1.7271  15.329
0.8406928571428571  3.415
5.723971428571429  5.872
2.3298785714285715  6.843
-1.5120714285714285  3.347
4.014171428571429  7.438
1.5310214285714285  12.19
11.59605  13.262
-0.8252214285714287  3.876
0.4171714285714286  5.796
-2.7511428571428573  14.409
6.464228571428571  11.352
3.9965357142857143  7.376
-2.1597214285714283  1.837
7.4079  9.003
1.3271857142857144  5.844
2.9681285714285717  15.406
-2.1545571428571426  4.207
8.910385714285715  5.35
4.854678571428571  11.732
4.4421857142857135  14.209
6.797628571428572  15.515
10.605785714285714  14.084
8.171592857142857  5.021
7.827928571428572  9.428
5.511592857142857  9.899
-3.0344928571428573  1.715
8.032735714285716  14.056
-0.555707142857143  5.626
-1.5749785714285716  2.371
-1.3957071428571428  2.45
1.3803285714285716  3.129
-0.8776571428571428  6.965
12.976014285714285  8.114
1.4052928571428573  5.903
8.606192857142856  4.809
2.827007142857143  10.0
3.5371714285714284  4.763
-2.366157142857143  5.711
-1.5247428571428572  13.662
-1.154  3.679
0.2975428571428571  7.469
5.179742857142857  7.05
-1.6744071428571428  1.225
6.226807142857143  9.356
3.4860142857142855  10.237
7.941128571428572  6.288
8.625971428571429  10.632
2.9487714285714284  5.646
-1.5578285714285716  4.052
-2.2026642857142855  5.382
6.334642857142858  9.707
2.536  4.887
-0.7381642857142857  5.601
4.694085714285714  7.781
4.712842857142857  12.048
-1.1164785714285714  3.695
7.210264285714286  7.405
1.0067714285714287  3.774
0.7080785714285714  3.252
4.202792857142857  8.302
3.8284357142857144  6.116
-2.5679357142857144  3.014
0.24540714285714285  3.611
5.624435714285714  6.487
-1.6937714285714285  4.06
-1.128742857142857  5.551
-0.5843642857142858  2.58
-2.4650785714285712  4.793
3.0378214285714287  6.721
-1.227207142857143  3.46
1.96535  12.388
1.9305857142857141  4.176
10.2666  7.247
3.334164285714286  10.48
-1.1877357142857141  8.158
-2.6505214285714285  5.029
0.6290928571428571  14.685
4.468257142857143  5.656
5.753371428571429  10.118
-0.47685714285714287  8.165
2.346342857142857  5.515
0.11992857142857143  2.39
2.4294428571428575  9.964
1.05195  8.144
7.417764285714286  6.643
5.2145785714285715  6.595
10.579542857142856  13.609
1.2853928571428572  12.441
3.702828571428571  5.625
4.9737285714285715  16.119
-2.8298357142857142  5.213
-2.757857142857143  5.975
-0.5836571428571429  13.046
5.2611357142857145  3.804
7.485864285714285  10.969
0.22836428571428571  6.059
12.705642857142857  10.705
1.0953071428571428  2.941
6.460364285714286  8.968
6.443271428571428  11.339
4.091664285714286  5.409
0.20008571428571428  1.998
0.7833928571428571  6.919
2.57045  13.448
0.8696357142857143  13.136
-0.6730714285714287  14.3
2.2396214285714287  8.504
12.717757142857144  9.846
-0.2527357142857143  2.336
-0.6915928571428571  10.25
-1.7615714285714286  10.226
5.3895928571428575  5.265
1.1761928571428573  4.798
2.640578571428571  8.271
4.254164285714285  4.929
-1.8097357142857142  3.369
-2.3504285714285715  4.494
9.541450000000001  6.863
0.8339857142857142  2.616
7.858535714285714  8.041
2.3761571428571426  5.661
0.66605  3.57
3.4796214285714284  3.921
4.373278571428571  6.337
12.650092857142857  7.281
11.309514285714286  7.522
3.256264285714286  4.771
-0.5236071428571429  5.627
2.9140357142857143  9.759
-1.0316357142857142  8.009
-1.1624642857142857  1.401
4.793642857142857  7.402
8.024128571428571  8.264
4.900664285714285  7.896
3.648557142857143  5.421
5.205078571428571  8.469
-1.0326142857142857  5.082
1.4747857142857144  5.453
-2.686492857142857  6.186
8.170471428571428  13.012
1.601092857142857  3.191
2.1985214285714285  7.058
5.274792857142857  15.634
-0.21092857142857144  3.172
-2.333392857142857  5.306
-1.3762142857142856  6.402
5.221178571428571  8.916
-1.2430785714285715  3.075
-0.1668857142857143  4.185
5.784307142857143  6.799
2.1947285714285716  7.426
-2.1378785714285713  2.306
10.334742857142857  9.245
0.6121071428571428  7.245
2.89035  8.643
3.3691  5.232
2.3103857142857143  9.326
6.239942857142857  8.191
-0.38798571428571427  7.921
2.195242857142857  2.923
6.260235714285714  10.605
8.847485714285714  6.141
13.386221428571428  15.6
6.109999999999999  8.606
8.141485714285714  6.258
0.97475  2.217
-1.5891071428571428  2.006
2.2453785714285717  6.451
1.2406  2.781
4.7950928571428575  8.454
-0.05102142857142857  2.706
4.905778571428571  11.293
4.4611214285714285  14.415
2.8764285714285713  7.708
-1.3633428571428572  2.698
-0.7734214285714286  6.118
-1.884342857142857  2.734
-0.4319071428571428  2.682
10.044557142857144  12.423
-0.38020000000000004  2.988
3.476442857142857  8.573
2.5375571428571426  13.07
5.708914285714286  7.259
9.9518  10.549
-2.9113428571428575  6.566
-1.508142857142857  4.906
0.7312642857142857  14.002
3.2588714285714286  12.303
-1.6753928571428571  5.672
3.0547  5.493
4.001914285714286  6.771
-0.21325  16.175
10.048335714285715  4.355
4.191892857142857  6.797
5.52305  6.419
5.649935714285714  15.256
-2.0056928571428574  5.365
0.9065857142857142  3.24
-0.9708428571428572  8.125
15.348364285714288  10.527
6.041757142857143  5.936
-1.5376214285714285  3.264
3.9402785714285713  7.012
1.7452928571428572  11.255
3.1443  2.928
6.247928571428572  6.91
0.7743214285714286  5.802
1.0786857142857142  3.989
-1.7488785714285713  7.342
9.430714285714286  14.443
6.126264285714286  10.454
0.7995142857142857  11.294
-1.3479142857142856  3.066
9.348364285714286  9.716
3.4054357142857143  9.228
3.1258642857142855  12.484
4.789235714285715  8.739
1.2720285714285715  5.565
6.336164285714285  7.027
4.174457142857142  8.632
1.9314571428571428  5.292
-2.744  2.66
6.2579142857142855  5.042
-1.5894  3.342
11.580378571428572  7.068
-2.7493285714285713  0.764
-3.0817785714285715  2.452
4.134778571428572  4.776
23.00085  7.115
-0.5783142857142857  1.891
3.5063285714285715  8.056
2.411592857142857  3.286
7.002978571428572  9.04
6.965007142857143  14.065
1.3785285714285713  5.149
2.9251857142857145  4.472
6.660578571428571  11.929
3.1797142857142857  14.961
-2.523685714285714  2.22
6.340185714285714  3.785
4.654064285714285  5.217
8.591207142857144  9.374
-1.2191999999999998  11.707
2.512192857142857  3.449
-1.1751714285714285  16.7
8.876907142857144  12.97
7.2326500000000005  13.153
4.6888000000000005  6.752
-1.3065928571428571  3.825
-2.925092857142857  2.34
12.304192857142857  6.257
-2.2319857142857145  1.961
2.9338285714285712  4.727
5.445671428571429  11.629
-1.4009357142857144  3.22
-1.1311714285714285  1.457
2.781428571428571  13.112
12.97585  5.862
5.736364285714286  4.003
0.7378  4.052
-0.43295  3.447
-1.763  15.308
0.14579999999999999  4.013
7.6916142857142855  7.025
4.863007142857143  8.254
-1.6821785714285713  4.17
-1.9330785714285712  2.463
0.6785  5.124
11.626114285714285  13.203
-2.633371428571429  6.328
5.133928571428571  8.905
-1.9164785714285715  1.05
0.7595714285714286  2.725
5.312721428571428  10.989
0.23451428571428573  4.353
-0.8449  8.945
5.744442857142857  9.802
4.826064285714286  3.745
2.0682857142857145  8.023
0.42674999999999996  5.14
5.266807142857142  9.92
-1.7562  1.928
10.273314285714285  8.979
19.78392142857143  11.552
-2.744942857142857  3.135
3.7805  12.823
5.916671428571428  15.013
1.5041714285714285  8.197
7.397914285714286  9.772
3.22965  8.123
2.7318785714285716  4.973
1.2283857142857142  3.063
-1.1873785714285714  1.952
4.744128571428571  5.898
3.3575  6.262
4.268421428571428  4.732
1.8509285714285715  4.409
0.1977857142857143  4.685
3.406292857142857  4.209
6.156592857142857  4.578
7.188435714285714  9.363
0.2300214285714286  8.292
1.8189857142857142  15.824
2.116042857142857  2.763
1.1099142857142859  1.967
3.222007142857143  14.527
1.1335714285714285  6.145
5.773135714285715  4.426
3.9666214285714285  6.816
7.589657142857142  10.425
3.467964285714286  7.992
0.11257857142857142  3.483
7.933885714285713  6.78
4.8805  5.73
0.6674642857142856  7.607
9.039092857142856  11.644
-2.3113714285714284  3.46
7.935307142857143  6.981
5.890264285714285  13.762
-1.2782  4.575
15.904342857142858  7.92
-0.46622142857142856  3.531
10.460278571428573  7.618
-1.3574  1.587
2.9563214285714285  11.248
-0.9330642857142857  4.273
3.255592857142857  8.425
-1.8791642857142858  3.38
-1.5893428571428572  3.145
8.858728571428571  8.658
2.8508642857142856  4.931
5.431385714285715  5.028
-1.1111  9.532
3.2594785714285712  4.555
3.9237500000000005  3.67
-1.0737642857142857  4.841
3.3221357142857144  5.815
0.21508571428571427  5.303
-1.3827500000000001  7.972
-0.8939214285714285  2.227
-2.440607142857143  2.314
0.8914285714285715  3.101
-1.8551714285714285  2.502
4.548921428571429  6.197
19.873371428571428  13.879
-1.7758142857142858  6.71
15.253  7.769
6.743600000000001  6.366
3.234664285714286  9.76
-1.00145  5.215
17.256985714285715  13.102
7.256871428571428  4.211
1.941107142857143  3.31
-1.3910428571428572  2.725
3.5671285714285714  10.283
4.1577  12.178
4.419185714285715  6.699
4.219385714285715  4.28
1.3297714285714286  5.175
3.3459714285714286  8.75
-3.0442142857142858  0.985
-0.7261428571428571  15.465
-1.7280642857142858  1.367
-1.7438357142857144  4.235
0.07119285714285714  6.786
-2.0294214285714287  3.58
2.9604500000000002  6.606
6.740664285714286  5.158
-3.2559857142857145  2.336
-0.4824428571428572  1.985
-0.81825  10.073
2.0488214285714283  9.797
-1.0475857142857143  5.902
-1.83875  1.77
-1.6049642857142856  2.635
2.7929642857142856  5.825
9.02735  6.317
6.622128571428571  14.813
1.4159714285714284  5.231
-2.1664928571428574  3.18
-2.726342857142857  2.464
-2.022942857142857  1.784
3.715114285714286  3.705
13.620764285714285  8.059
-1.7068857142857143  3.222
-1.9043785714285715  3.133
4.326414285714286  7.226
11.253342857142858  9.014
4.045671428571429  6.536
7.62615  10.497
5.567964285714286  8.378
10.546185714285713  6.875
1.7551928571428572  6.994
8.285221428571429  5.721
6.8893571428571425  4.344
0.6567857142857143  15.297
1.26335  14.973
-0.6023999999999999  7.03
2.9323285714285716  5.305
3.6365214285714287  5.378
-1.9676785714285716  3.603
8.183071428571429  13.591
5.6289428571428575  10.503
2.9004928571428574  5.117
-0.57055  9.212
5.610492857142858  4.165
10.082128571428571  7.078
9.476442857142857  9.297
4.627807142857143  7.919
-3.2877142857142854  0.803
-0.011314285714285714  4.206
15.066300000000002  9.775
8.090114285714286  7.229
14.691628571428572  13.181
-0.7581142857142856  7.256
11.509835714285714  8.302
4.562342857142856  7.067
5.8986285714285716  2.806
-2.688978571428571  2.527
-1.9363285714285716  4.57
-2.2672000000000003  1.439
0.8884071428571428  7.065
5.238685714285714  15.585
-0.18232142857142855  15.751
10.148449999999999  8.038
3.9472214285714284  6.097
-0.8181357142857143  2.07
-2.4687214285714285  4.418
2.908842857142857  4.104
-1.491242857142857  1.75
-2.8313285714285716  2.947
3.8252  5.82
8.460335714285714  5.934
0.23957142857142857  3.241
-2.7289214285714283  1.514
0.7038928571428572  5.533
16.57767857142857  11.814
1.2928142857142857  3.523
-0.036014285714285714  2.703
5.518921428571429  10.067
2.042192857142857  2.519
7.391842857142857  11.821
-2.45835  4.162
3.670357142857143  13.31
4.963635714285714  8.199
-1.9372642857142857  5.306
12.27737142857143  8.404
6.539614285714286  6.485
1.5491642857142858  11.969
2.916735714285714  9.28
3.982492857142857  7.387
-2.1968357142857142  1.527
-2.2774214285714285  1.504
5.186885714285714  6.573
0.22757142857142856  7.264
0.29927857142857145  7.092
8.380799999999999  13.402
2.9992285714285716  6.438
-2.3049714285714287  4.013
6.1879357142857145  7.151
-1.0416214285714285  8.719
6.848814285714285  5.484
0.8313642857142858  14.25
-1.6166071428571427  1.281
7.039321428571428  14.626
9.310307142857143  7.107
0.22319285714285714  4.074
-0.8857428571428572  3.202
4.664728571428571  7.751
15.307964285714284  14.567
-1.156307142857143  2.615
3.6163  14.569
2.0161285714285713  4.201
9.056778571428572  11.329
1.0485785714285714  4.912
4.0033  5.249
3.1262  10.069
8.377771428571428  8.429
1.1161571428571428  15.138
-1.5221142857142858  5.544
-0.6029142857142857  2.632
6.0605142857142855  9.281
19.662378571428572  13.253
0.6990357142857142  8.524
7.084335714285714  9.186
2.6819571428571427  4.725
-2.045957142857143  12.778
0.1298  2.976
3.1530428571428573  14.027
-2.6798214285714286  11.063
6.529914285714286  6.885
-2.5512357142857143  2.217
6.312992857142857  8.099
2.3852785714285716  8.324
5.460907142857143  13.556
0.25027857142857146  8.711
3.997171428571429  3.586
8.978935714285713  8.17
6.164192857142857  7.432
2.7325500000000003  16.703
8.956314285714285  13.508
-2.765707142857143  3.432
3.8098357142857138  2.805
9.036107142857142  8.502
7.328550000000001  7.627
-1.827357142857143  1.441
3.661135714285714  8.595
-0.6411928571428571  4.341
-0.6417214285714286  12.944
-2.2295214285714287  13.257
7.139007142857143  8.255
2.9087857142857145  5.129
-0.43196428571428575  2.852
-1.2281285714285712  2.663
-0.5832285714285714  5.301
5.348114285714286  5.627
14.309257142857144  12.3
0.8831785714285714  14.926
10.402057142857142  14.056
-1.0047642857142858  5.655
3.771392857142857  5.835
14.942599999999999  11.457
0.4638785714285714  14.225
-0.12156428571428571  2.81
1.2856  4.301
1.0754714285714286  15.883
11.605564285714285  5.079
9.470371428571429  7.908
11.574178571428572  6.487
13.532085714285714  12.081
2.193714285714286  12.621
-1.62865  6.514
5.40315  8.66
11.656871428571428  14.145
0.8777857142857143  5.1
3.629221428571429  14.357
3.5503  11.192
5.5037  7.195
3.090592857142857  4.074
8.871371428571429  3.928
6.183471428571429  8.267
15.368457142857142  14.233
2.8537  8.861
-0.4193571428571429  3.548
-2.2866857142857144  1.373
-1.1169142857142857  2.519
3.1568642857142857  7.855
-1.9227785714285717  5.25
-2.5024  15.936
-0.3108642857142857  9.565
-0.43725714285714284  2.077
5.483978571428571  5.893
-3.179064285714286  1.12
4.79345  4.672
4.290264285714286  4.73
-0.7334999999999999  7.873
-1.416392857142857  4.949
2.0398214285714285  3.171
1.4119642857142858  14.716
-1.648907142857143  5.601
-2.3086714285714285  3.931
-0.6681142857142858  2.889
9.809842857142856  7.226
7.799021428571429  7.893
11.775792857142857  7.776
2.73205  7.851
7.889042857142856  6.195
0.9911428571428571  5.545
2.1695857142857142  12.431
4.168707142857143  8.391
5.757535714285714  7.66
-2.6791785714285714  12.492
4.106657142857143  7.509
2.764042857142857  9.73
6.8804  11.439
-2.5384499999999997  13.279
1.1453214285714286  2.376
3.4147785714285717  6.673
-2.3158499999999997  8.169
-0.7933428571428571  4.989
2.0322714285714283  2.662
4.7100285714285715  7.908
4.650435714285715  7.117
0.3354285714285714  6.625
1.3617428571428571  8.465
2.4589928571428574  13.213
3.9295  5.015
0.5476142857142857  4.943
8.908307142857144  10.058
8.009535714285715  7.69
4.130885714285714  9.524
-2.871635714285714  3.468
0.9991714285714285  3.005
5.347135714285715  5.508
5.087292857142857  6.89
6.018542857142857  7.7
-2.0679285714285713  2.335
4.7535  8.021
7.3047  13.538
5.133207142857143  9.54
6.5970642857142865  12.014
-1.2308571428571429  12.263
0.8112785714285714  4.24
-1.6644857142857141  4.019
2.8647  5.173
6.017021428571429  3.13
10.038464285714285  9.742
14.970414285714288  12.991
-2.268664285714286  1.872
9.85505  10.571
-2.77725  5.667
5.4717714285714285  13.87
4.521828571428571  7.495
9.0961  9.118
4.0514  2.499
3.0158642857142857  13.906
-0.8493357142857143  4.737
-2.39655  14.95
1.5608642857142856  3.388
-2.448657142857143  4.217
6.9386785714285715  7.429
0.10261428571428571  2.225
20.57872857142857  12.353
6.2828928571428575  5.436
-2.3939214285714288  2.992
-2.1531000000000002  2.451
4.122507142857143  8.671
3.47175  9.041
4.75145  11.765
-1.3637928571428573  5.383
-1.830814285714286  1.907
-0.8106785714285715  3.051
6.2869785714285715  4.271
-1.1581642857142858  3.242
-1.6527642857142857  4.349
3.673678571428572  10.917
-2.2222  14.77
2.204407142857143  6.072
0.7078928571428572  6.923
13.751371428571428  7.342
-0.012014285714285713  5.297
-0.5042428571428571  8.082
10.534142857142857  16.115
3.8596642857142855  8.285
-2.238007142857143  6.576
2.765257142857143  14.544
-2.63565  16.217
2.781057142857143  2.275
0.8710714285714286  4.79
3.061442857142857  4.106
5.9936428571428575  10.309
12.145614285714286  14.94
0.2560142857142857  6.11
1.0411285714285714  4.867
6.036371428571428  8.069
-1.2492785714285715  2.306
7.786685714285714  12.254
6.85395  7.637
-2.6404714285714284  1.428
2.710385714285714  3.775
-0.6269071428571428  1.596
-2.426392857142857  2.793
7.160985714285714  8.67
2.518  3.979
0.3328928571428571  3.169
6.9446071428571425  7.257
-0.6541071428571429  7.754
-1.8306142857142857  2.663
1.000392857142857  7.417
0.04415714285714286  4.395
7.0259857142857145  14.756
9.868271428571429  9.506
-1.1876  2.003
-1.2865857142857144  5.66
2.343385714285714  6.729
9.141007142857143  12.187
-2.193235714285714  16.817
4.944457142857143  3.334
1.0451785714285713  7.183
-1.8734642857142858  4.41
9.767850000000001  5.77
-1.6704071428571428  2.177
-2.784814285714286  3.123
4.260814285714286  9.363
2.973314285714286  4.934
7.435778571428571  8.213
2.630357142857143  8.76
10.303235714285714  10.273
6.979635714285714  5.759
-1.1034785714285713  5.418
1.5131285714285714  8.155
2.5094214285714287  10.791
4.893578571428572  9.946
4.177535714285715  8.578
1.8108642857142856  8.552
5.789771428571428  5.608
-1.43895  2.84
0.5510785714285714  7.583
-1.8893285714285712  4.021
0.26907857142857144  3.585
10.259321428571429  4.21
2.6344785714285712  6.76
10.528507142857142  7.929
21.133950000000002  11.007
-2.088192857142857  7.251
-2.088778571428571  6.239
1.6696785714285713  6.157
6.870214285714286  5.455
0.9630714285714287  14.557
-1.4936785714285714  3.963
3.6524357142857142  2.773
-2.4653071428571427  4.648
10.945764285714285  5.092
6.591007142857142  6.079
5.305407142857143  12.273
7.391792857142858  8.403
7.392021428571429  13.686
5.6062642857142855  13.823
9.957021428571428  5.847
-0.65285  1.726
3.086392857142857  6.225
-0.7834142857142857  3.318
7.92745  6.785
-1.47155  3.565
7.344971428571429  7.507
5.673307142857143  6.662
5.335942857142857  14.554
1.7867571428571427  6.214
-1.3563571428571428  3.476
-1.0831285714285714  1.592
16.950157142857144  13.676
0.1979  3.894
-1.90505  1.492
0.11535000000000001  9.292
-2.6374928571428575  2.819
0.15165  3.558
-1.2466642857142856  2.917
12.010900000000001  6.161
0.11061428571428572  7.311
0.6094571428571428  4.392
0.23596428571428568  7.47
0.8495785714285714  10.071
0.8896928571428572  1.75
12.713771428571429  8.828
5.117757142857143  8.294
-0.7058357142857142  6.084
5.566471428571429  10.385
6.9878285714285715  6.379
-2.1831785714285714  1.271
0.8288714285714286  5.333
-0.8389285714285715  3.203
-0.3540785714285714  16.573
2.6580142857142857  6.477
-2.695757142857143  1.75
3.374892857142857  10.19
6.913407142857142  7.537
12.892007142857144  13.846
0.9329428571428571  3.476
4.789828571428572  9.265
2.178692857142857  13.213
1.12245  6.358
1.8902285714285714  3.432
3.4483357142857143  5.296
7.842242857142857  7.812
6.461635714285714  6.574
6.516421428571428  13.708
-1.5843857142857143  5.089
8.417164285714286  15.954
-1.2712571428571429  3.327
3.2029071428571427  6.911
7.832185714285715  6.4
13.425942857142857  6.303
1.6706142857142856  10.779
4.689914285714285  5.634
3.2792000000000003  6.393
-1.246392857142857  2.906
1.7902714285714285  8.491
7.131985714285714  11.259
9.631542857142856  14.295
10.171207142857144  8.648
0.09423571428571428  3.834
-1.1907714285714286  3.64
1.9927285714285716  14.634
-1.5990571428571427  2.121
-1.1542857142857141  8.866
3.6677142857142857  5.966
-1.0182857142857142  7.019
1.8946357142857144  11.287
2.2922857142857143  14.936
5.272728571428572  6.513
3.1038428571428573  10.006
2.3894928571428573  14.359
4.769357142857143  10.868
8.505035714285714  8.48
1.4147714285714286  2.345
3.117442857142857  11.524
4.437857142857142  7.54
-1.4970571428571429  6.468
5.027757142857142  4.806
-1.6453214285714286  4.626
9.40595  11.025
-0.9016071428571428  2.778
7.165714285714286  11.561
4.122942857142857  7.225
1.2774999999999999  7.051
1.9136285714285715  5.252
2.308128571428571  3.904
5.571171428571429  13.46
0.7348214285714286  5.187
-0.40955  4.414
-2.7085500000000002  5.721
2.6820357142857145  6.021
3.6329428571428575  4.598
8.356464285714285  4.726
8.941914285714285  7.687
-0.17365714285714287  2.376
-1.2730357142857143  10.077
9.744221428571429  8.529
9.027214285714285  4.601
7.1975  11.01
-1.8878785714285715  3.519
-0.6829285714285714  7.589
0.266  5.712
5.978414285714285  7.213
-1.6755714285714287  3.19
3.347257142857143  6.924
-0.3063642857142857  15.563
-2.1658928571428575  5.605
-0.6828214285714286  3.073
-1.4265571428571429  4.857
-1.52465  4.004
-2.8910214285714284  4.256
7.109185714285714  6.593
3.8268857142857144  10.432
4.595692857142858  7.216
-0.2283  7.436
-1.1905214285714285  9.173
11.092371428571429  7.654
3.982535714285714  8.417
14.018442857142858  6.135
-2.6057071428571428  1.858
-0.5201785714285715  14.064
-0.5723214285714285  10.018
0.27203571428571427  4.919
5.705571428571428  8.491
-2.793457142857143  14.617
6.500699999999999  5.148
5.341464285714285  10.055
-0.42245714285714286  12.412
-2.2321785714285713  1.796
-2.44555  2.586
4.422557142857143  4.589
-0.11439999999999999  5.864
3.6779071428571433  7.806
-0.1556642857142857  4.381
-1.4548857142857143  3.465
1.5567499999999999  12.318
-1.3793071428571428  5.023
9.02325  9.967
3.4770142857142856  4.831
2.068978571428571  13.144
6.551114285714285  8.608
0.2736928571428571  2.294
-1.6722642857142855  3.453
5.869021428571429  15.617
-1.5061  2.372
3.0946714285714285  7.999
10.746771428571428  11.845
2.5374928571428574  3.288
9.57995  13.179
9.646342857142857  9.246
13.974778571428573  7.17
2.2801285714285715  4.062
3.908042857142857  7.988
8.074221428571429  14.215
8.621964285714286  10.758
-0.09633571428571429  3.032
-0.39453571428571427  5.769
15.60695  9.189
-2.5292214285714287  11.831
-0.11452142857142858  3.263
-2.3366714285714285  10.22
3.2411285714285714  4.085
-2.8380285714285716  4.045
-2.1695642857142854  14.563
5.634092857142857  8.972
-1.1163  16.057
10.858107142857143  9.344
3.3563  7.337
3.0721714285714286  4.525
-2.9676571428571425  11.176
-0.7569928571428571  4.884
-0.024142857142857143  5.837
6.853578571428571  14.134
12.228178571428572  13.657
7.232892857142858  14.047
1.5291571428571429  7.123
2.6491285714285713  6.465
5.8266857142857145  10.592
6.816435714285714  9.709
4.366764285714286  6.775
6.934778571428572  8.743
3.5651214285714286  14.014
4.3258214285714285  6.804
7.728871428571428  7.43
-0.36809285714285717  3.234
3.8191857142857146  8.916
-1.7191999999999998  2.963
6.960421428571428  9.407
3.560235714285714  3.598
1.2739857142857143  6.423
0.7159428571428571  4.178
0.29484285714285713  2.839
1.1397714285714287  5.943
7.129442857142857  9.878
3.772664285714286  3.501
3.0843714285714285  9.226
1.66875  2.302
2.3956142857142857  9.099
6.134971428571428  4.793
3.671128571428571  4.587
1.5974642857142858  7.54
3.2459785714285716  9.633
0.9976071428571428  4.276
1.97885  3.473
14.222100000000001  6.105
3.9743357142857145  3.44
4.901235714285714  9.171
6.997164285714286  10.666
7.36495  5.415
11.19747857142857  13.477
16.215835714285713  12.15
3.443007142857143  7.135
-1.2108642857142857  2.588
6.950428571428571  7.208
4.292964285714286  9.14
2.4799785714285716  11.239
-1.0294999999999999  3.346
-0.2818785714285714  5.901
15.555121428571429  11.111
4.628557142857143  4.812
10.345699999999999  4.766
2.0252714285714286  6.141
0.35320714285714283  2.99
5.307071428571429  13.057
2.73465  9.503
0.6817428571428572  14.137
-0.3151428571428571  8.658
2.8513571428571427  8.644
-1.3365357142857144  7.285
20.44997142857143  9.138
-1.9716714285714285  6.974
-1.8557714285714286  15.473
1.6544  3.043
3.818828571428571  2.723
5.1396500000000005  5.029
0.08089285714285714  2.455
9.937114285714285  14.686
11.357414285714286  8.444
10.907714285714285  15.268
0.7529214285714286  5.92
4.905285714285714  7.404
6.225671428571429  5.767
13.349585714285714  8.262
-1.5896428571428571  5.656
-2.1710071428571425  4.291
0.18483571428571427  4.327
-0.9200785714285715  1.968
4.578492857142858  5.67
4.65435  5.66
-2.5693  3.837
-2.187664285714286  1.501
13.790628571428572  8.514
-2.539621428571429  4.424
16.57334285714286  7.972
-2.770657142857143  3.418
3.289992857142857  6.5
12.175414285714286  16.015
-2.16845  2.95
-0.8616928571428571  5.291
-1.2428714285714286  15.402
2.1954857142857143  14.63
6.0052642857142855  14.811
0.7334  2.279
8.061807142857143  14.65
12.361221428571428  9.598
10.345657142857144  11.391
-0.6605285714285715  4.929
6.221642857142857  4.086
1.3906571428571428  6.664
-2.7153785714285714  6.585
4.253792857142857  13.128
-0.3239214285714285  3.664
5.197578571428571  7.111
16.4074  14.8
3.3566499999999997  7.594
9.19375  11.883
4.367857142857143  8.299
-0.3847357142857143  4.368
-0.011564285714285714  2.58
-1.0609857142857144  3.922
5.921385714285715  5.683
13.483507142857142  12.393
6.642492857142857  6.395
0.8944857142857142  6.665
3.1025214285714284  5.301
8.492821428571428  11.696
1.6538714285714287  7.243
16.19137142857143  14.026
2.2168071428571428  3.49
8.798614285714287  7.859
1.9604785714285713  6.709
2.1764857142857146  3.047
-2.833414285714286  6.055
-1.6373928571428573  4.268
5.297928571428572  9.262
5.012521428571429  8.644
-0.6566785714285714  5.627
6.982664285714286  5.856
7.308092857142857  8.455
2.7367214285714287  2.654
8.143035714285714  6.652
1.1924785714285715  6.622
12.392485714285716  8.209
10.368957142857143  6.984
4.335085714285714  9.923
-0.3004642857142857  16.242
-0.44992857142857146  6.179
5.2491071428571425  5.131
4.712864285714286  3.969
7.794792857142856  12.338
-1.9102  17.062
5.460671428571429  12.409
-2.6312714285714285  4.369
-2.7078928571428573  6.423
-2.3131500000000003  8.131
9.056700000000001  8.016
4.589714285714285  6.141
-1.308207142857143  5.115
3.239442857142857  4.28
-0.5165214285714286  7.133
-0.9830214285714285  5.186
0.46055  4.244
-2.5794285714285716  0.963
-2.2267071428571428  4.423
1.3846714285714288  2.28
4.111057142857143  7.413
7.825264285714286  3.904
9.465392857142858  12.54
2.759371428571429  5.002
5.615771428571429  5.843
-2.6414714285714282  5.373
-0.6926428571428571  6.834
-2.147735714285714  2.596
-1.5189142857142857  5.099
3.4582357142857143  12.774
4.415621428571429  9.607
9.971528571428571  7.873
-2.9225285714285714  1.071
0.15527142857142856  5.785
6.487378571428571  6.201
2.2187785714285715  6.829
-1.6010714285714287  13.182
8.395228571428571  11.433
2.372878571428571  6.639
4.858271428571428  7.464
9.20507142857143  7.227
-2.7459285714285713  7.6
1.9282642857142858  3.14
5.672842857142857  12.063
6.6001  6.635
8.087142857142858  11.275
1.7284428571428572  7.601
4.675957142857143  7.109
1.6810500000000002  6.125
5.277778571428572  4.289
-1.1622142857142859  3.859
4.221935714285714  9.471
-1.380342857142857  2.661
-2.7521  2.014
-0.5871285714285713  3.164
-0.8972071428571429  11.335
-2.466485714285714  3.221
8.236699999999999  9.047
6.902092857142857  5.785
-0.03976428571428572  3.415
10.24965  4.951
6.9643  15.704
-0.6515071428571428  4.838
0.27859999999999996  3.984
2.321828571428571  6.515
7.010278571428572  8.936
-0.19003571428571428  2.481
4.166792857142857  7.557
-2.2702285714285715  3.291
7.9003  6.694
-0.8186285714285715  3.142
6.285328571428572  8.119
2.8974714285714285  3.369
10.279821428571429  13.336
1.5715571428571429  7.224
4.759942857142858  3.582
6.6901142857142855  12.765
5.32355  5.679
5.441178571428571  10.184
4.583042857142857  8.781
3.97915  6.832
3.6431428571428572  16.207
5.9734428571428575  9.856
15.079142857142857  13.424
2.45615  3.888
13.827021428571427  15.102
2.106342857142857  5.385
3.4616642857142854  13.281
5.372621428571429  7.875
8.175342857142857  15.33
5.451142857142857  4.834
-3.005957142857143  4.099
1.8063214285714284  2.752
-0.8188142857142857  15.531
3.496107142857143  14.431
8.498  13.583
8.02362857142857  6.569
0.92725  9.636
5.256578571428572  9.095
11.239685714285715  5.626
-1.6464  3.744
10.60695  6.352
5.739635714285714  5.172
6.144464285714286  12.196
5.937478571428571  5.597
5.570978571428571  3.838
4.869378571428571  14.537
5.497721428571428  9.588
4.566142857142857  5.449
5.7486500000000005  6.56
3.5566785714285714  5.398
3.8429857142857147  14.14
10.66862857142857  9.444
0.6105285714285714  3.583
8.68742142857143  4.6
4.820478571428571  4.889
11.354735714285715  15.285
0.5835928571428571  3.655
-0.2840714285714286  5.305
-0.5104928571428571  2.706
5.7035  6.984
4.817835714285714  8.006
-2.410692857142857  5.299
5.560414285714286  7.819
-1.6983785714285713  4.139
-1.188742857142857  4.94
13.014992857142857  11.24
0.8904214285714286  14.399
-2.2724357142857143  3.604
5.187035714285714  5.6
-2.3988571428571426  5.12
2.492292857142857  5.132
-2.0857714285714284  15.453
-0.21471428571428572  2.073
-0.35057142857142853  10.743
8.732149999999999  13.472
-2.4001357142857143  15.124
3.571857142857143  15.29
0.9164571428571429  3.819
0.3872857142857143  2.776
4.612735714285715  14.435
-0.3263714285714286  2.097
3.2219285714285713  6.228
1.10775  13.99
5.50355  9.466
-0.5448214285714286  2.412
8.396814285714287  6.751
3.3356785714285713  5.764
1.88925  9.266
1.8338285714285714  8.406
0.42929285714285714  4.386
9.529557142857142  5.093
3.694464285714286  5.486
-1.4040214285714285  13.865
-0.5174428571428571  3.432
0.9222071428571429  11.261
-2.107564285714286  2.258
-2.2215857142857143  3.494
3.6500285714285714  6.206
-2.0599499999999997  3.772
2.0980214285714287  11.601
-1.6733285714285713  2.345
0.4853285714285714  2.411
5.4309071428571425  6.514
5.266228571428572  7.524
4.341928571428571  2.843
3.9967928571428573  7.347
4.002549999999999  7.669
4.73395  14.636
3.20715  12.168
4.629657142857143  11.258
6.436521428571429  12.81
2.472307142857143  3.93
4.782864285714286  6.934
3.6136714285714286  13.915
3.6921214285714288  5.631
2.1435142857142857  4.519
-2.1269785714285714  1.835
1.6854  2.509
6.491457142857143  14.443
-1.3134428571428571  3.823
-1.523807142857143  3.457
4.446807142857143  3.122
0.07649285714285714  2.639
1.7811642857142858  15.467
2.639407142857143  8.636
6.042685714285715  10.614
9.263307142857144  4.756
10.040778571428572  7.784
4.460457142857143  3.783
5.7738  5.345
2.363421428571429  7.646
10.549328571428571  10.28
2.244592857142857  5.244
9.326542857142856  9.922
3.59915  7.981
11.93517857142857  7.85
16.624442857142856  8.124
7.807735714285715  8.566
-0.7965642857142857  8.564
-1.8922500000000002  15.038
13.145564285714284  8.036
-1.1967285714285714  2.353
-2.8899500000000002  7.372
6.57315  8.34
7.251228571428571  7.75
2.665  9.198
9.061207142857143  12.505
1.0783785714285716  15.547
11.020085714285713  5.686
2.195064285714286  9.904
6.500192857142857  12.132
6.927278571428571  7.799
7.800721428571429  14.879
6.069235714285714  4.43
3.6604285714285716  3.003
1.5043785714285713  5.447
3.0114571428571426  15.233
5.866485714285714  6.708
1.5093142857142858  13.814
-0.7312  3.155
4.824978571428571  8.106
8.459014285714286  8.044
4.317735714285714  7.606
-0.4029928571428571  7.587
-2.160142857142857  1.436
3.1558  7.424
0.16945714285714286  7.11
12.0249  13.249
0.7990928571428572  2.725
-1.5463928571428571  1.981
1.5891285714285714  3.225
0.053778571428571426  7.093
6.710928571428571  11.133
3.366642857142857  3.092
6.6326285714285715  8.982
6.312364285714286  4.749
-0.3742  3.611
8.198892857142857  5.407
3.8034714285714286  13.874
-0.9484714285714286  2.301
-0.14275714285714286  5.263
6.200978571428571  5.055
-1.142542857142857  2.088
5.232307142857143  13.814
-0.07852857142857143  6.28
-2.2435285714285715  2.561
5.686371428571428  3.623
9.606228571428572  12.545
5.957592857142857  16.246
3.6937999999999995  9.012
16.956442857142857  11.244
4.853578571428571  11.493
1.9194571428571428  4.553
2.234807142857143  11.419
2.701792857142857  3.73
5.6396  7.817
-1.8637357142857143  3.458
6.802928571428571  14.33
3.865207142857143  12.964
-2.203721428571429  3.061
-1.7870857142857144  3.22
8.1943  11.459
-1.4990357142857142  4.52
1.0036785714285714  12.441
7.287778571428571  12.215
-1.3891928571428571  4.636
0.9346571428571429  4.991
5.635564285714286  4.252
3.41585  7.608
-1.4954857142857143  4.894
-1.7041785714285715  14.807
7.5853785714285715  12.928
-0.24300714285714287  4.661
5.104157142857143  7.04
3.6985857142857146  10.212
0.19102142857142856  16.346
8.19755  9.587
1.6020571428571428  4.393
2.3507571428571428  7.841
0.42331428571428575  15.92
-1.2565  3.292
-1.7380071428571429  2.197
1.4839  4.949
1.3275642857142858  7.812
8.776557142857143  13.315
-1.7705285714285715  2.354
-1.2764  1.997
6.757257142857142  7.917
4.730542857142857  5.358
3.2252428571428573  3.747
-1.3515285714285714  12.992
4.0572357142857145  6.64
-0.7833  2.617
3.2400142857142855  13.734
20.797114285714287  7.298
4.595314285714286  15.123
14.557142857142857  10.618
-2.3651142857142857  5.702
1.1518785714285715  7.719
-0.7383  2.456
-1.0234285714285714  2.384
8.987200000000001  14.894
3.769035714285714  4.994
0.6417428571428571  15.279
1.8410857142857144  3.154
3.750671428571429  5.442
2.230314285714286  15.494
-2.648285714285714  14.945
-1.2469000000000001  4.515
3.9854285714285718  12.755
-2.1949785714285714  2.556
-2.513257142857143  5.112
-0.6952357142857143  7.551
7.046414285714286  10.474
5.4411000000000005  6.315
4.710714285714285  9.586
3.777342857142857  7.061
2.302428571428571  7.76
-0.4204785714285714  2.329
7.4097928571428575  9.866
8.861042857142857  7.453
3.6579142857142855  5.737
3.138392857142857  5.328
1.5812357142857143  5.262
10.202114285714286  10.391
4.4909  9.216
0.2611142857142857  2.735
-0.7393571428571429  4.656
2.396507142857143  4.109
1.9147928571428574  5.32
4.144814285714285  13.796
7.681292857142858  14.771
6.790757142857143  16.118
-2.4877857142857143  5.233
-0.11991428571428571  13.478
7.57885  7.691
2.2498  3.167
3.4403357142857143  13.068
8.849485714285715  7.052
-2.3833214285714286  4.392
7.532314285714285  6.328
2.4749785714285717  7.612
6.249985714285715  3.785
3.88505  4.897
2.6408785714285714  3.059
-1.3119714285714286  3.248
3.71185  14.433
1.8719142857142856  5.476
4.695621428571428  8.529
3.854071428571429  11.591
8.478814285714286  14.152
4.811185714285714  6.402
3.166585714285714  5.867
8.181357142857143  5.188
5.460907142857143  8.238
15.53385714285714  8.429
9.267442857142857  13.523
2.090464285714286  5.127
4.266992857142857  10.381
7.870985714285715  5.594
11.934964285714285  14.983
0.6659714285714285  8.106
8.557178571428572  6.011
1.5003642857142856  9.3
1.0886142857142858  8.444
0.4689642857142857  14.421
1.1581142857142857  4.704
0.6142571428571428  2.304
-1.1819857142857144  5.759
2.6255571428571427  4.459
1.5791785714285715  4.862
6.158685714285714  8.494
3.1543357142857147  15.358
7.371014285714286  10.508
3.2421857142857142  2.866
-2.8502785714285714  0.799
-1.1214785714285715  2.264
1.3735428571428572  9.465
-0.7150714285714286  2.85
7.730964285714286  9.631
-1.2611428571428571  2.712
2.0462214285714286  3.483
11.335428571428572  8.223
8.006514285714285  11.547
6.2667214285714286  6.512
-2.4063142857142856  3.201
-0.8692785714285715  9.506
5.829435714285714  13.89
4.023921428571429  15.1
-1.0173642857142857  2.545
5.246671428571428  4.507
7.2442  4.518
9.742742857142856  9.887
5.066642857142857  12.554
5.6722785714285715  14.032
4.931392857142857  8.99
4.586021428571429  8.404
12.969999999999999  10.299
10.850421428571428  9.76
3.8838214285714288  4.21
-0.9938857142857144  13.112
-2.2871357142857143  2.13
6.551  7.807
-1.642664285714286  6.886
1.8722714285714286  5.065
-2.0475714285714286  4.054
-0.5911642857142857  1.524
2.781764285714286  5.615
-1.4185857142857143  3.33
-1.4904571428571427  14.84
-0.127  7.726
-1.5583214285714284  1.733
-2.329242857142857  3.925
12.749978571428572  12.37
4.793342857142857  15.221
4.1112  10.126
-1.5629642857142858  2.406
12.514757142857142  2.613
5.759564285714286  7.666
11.342607142857142  14.824
11.846878571428572  7.875
12.580007142857143  5.099
11.523207142857142  6.261
2.9967642857142858  11.212
19.852778571428573  9.474
-0.8982142857142857  2.319
6.8583  9.836
2.2497214285714286  12.37
6.480814285714286  6.958
13.6698  10.223
0.6803214285714286  2.122
-1.481857142857143  2.346
11.561528571428571  6.468
-1.2254714285714285  2.468
3.8652357142857148  12.839
6.305685714285715  9.239
7.31965  10.625
2.6014357142857145  13.994
2.2423  13.909
6.8058571428571435  11.345
-0.4295785714285714  1.415
3.442942857142857  4.145
8.412799999999999  10.453
1.5742  5.209
0.31274285714285716  11.45
2.77155  15.447
2.457307142857143  12.921
5.413914285714285  14.812
2.9578142857142855  6.705
-0.9481642857142857  2.929
0.10846428571428572  2.932
1.7444642857142856  7.686
-0.09836428571428572  3.596
1.1921928571428573  11.416
0.2763142857142857  5.2
9.893235714285716  5.418
2.3637571428571427  8.356
-0.09632142857142857  14.864
0.12685  3.695
-1.6399714285714286  1.595
-0.14855000000000002  2.88
4.210542857142857  5.165
-1.8715  7.913
1.1518785714285715  7.487
7.640707142857143  16.228
10.3727  16.3
-1.9076000000000002  4.596
5.974635714285714  11.853
7.603242857142857  7.927
-2.8071214285714285  5.642
4.231207142857143  5.307
6.790814285714286  13.746
4.274728571428572  13.636
-0.5929928571428572  5.098
-0.5004428571428571  7.155
8.355964285714286  8.579
8.305735714285715  5.115
1.4558285714285715  4.648
9.609057142857143  12.972
0.7874285714285714  15.865
-0.6303857142857143  4.95
-1.2299142857142857  4.536
3.69725  8.22
-1.0190642857142858  4.46
2.6336285714285714  4.545
10.260321428571428  12.709
-2.024842857142857  5.426
-1.6263285714285716  7.63
-2.569692857142857  1.404
5.481392857142857  12.143
7.986092857142858  7.229
-2.5898214285714283  1.509
-1.3664571428571428  6.349
-1.1116071428571428  2.342
3.4391  8.026
2.8996785714285713  8.96
2.1861357142857143  11.614
4.175121428571429  15.006
11.285278571428572  13.097
9.148678571428572  7.259
5.936064285714285  13.947
12.146028571428571  10.068
-3.0137285714285715  0.818
3.5235785714285712  12.242
2.751035714285714  12.644
-3.1175428571428574  2.14
3.041735714285714  8.379
12.181178571428571  11.78
13.529478571428571  14.28
0.9888785714285715  5.894
1.1717000000000002  3.635
2.0905642857142857  14.563
7.333607142857143  8.388
-1.8652857142857142  1.601
3.0452214285714287  5.131
7.661592857142858  14.051
1.547942857142857  16.804
-0.4109714285714286  6.189
3.3102785714285714  8.916
2.5865142857142858  6.279
7.06785  6.233
7.503071428571429  12.86
6.036700000000001  7.49
-1.5146428571428572  15.572
9.919678571428571  7.487
4.0561928571428565  6.87
2.3033214285714285  13.866
7.984650000000001  10.345
4.588342857142858  5.042
-0.8261357142857143  5.502
7.7089357142857144  8.17
4.113421428571429  4.007
4.834942857142858  4.778
6.012478571428571  5.635
0.9648428571428571  5.578
-2.355057142857143  5.001
2.5977571428571427  15.995
13.625628571428571  7.916
4.2992  6.189
1.1188  2.827
-0.9206357142857143  2.708
1.829  13.98
3.066907142857143  8.473
12.081535714285714  7.155
9.358907142857143  10.697
7.103264285714285  14.312
-0.23445  4.856
3.845585714285714  8.755
5.787992857142857  8.71
-2.5262214285714286  7.01
-1.5836714285714286  2.168
4.622142857142857  4.836
-1.6883357142857143  4.343
1.4325142857142856  2.614
2.2261214285714286  7.868
-1.3430714285714285  13.743
2.932164285714286  12.066
10.155457142857141  10.933
-2.0986142857142855  13.478
1.6646642857142857  3.486
-0.32739999999999997  1.569
7.422564285714286  7.633
-0.3823642857142857  3.78
10.500692857142857  8.854
3.5311928571428575  2.884
6.90645  15.128
2.6972714285714283  15.468
-1.04775  8.155
2.1942  4.385
-3.2269785714285715  1.324
-1.6744071428571428  5.219
1.74495  10.293
1.910007142857143  3.083
2.8642785714285717  7.384
-2.4663142857142857  5.166
0.19780714285714288  4.807
3.331864285714286  7.361
5.9613  5.336
6.940557142857143  7.578
-0.3126142857142857  1.733
-0.012657142857142858  5.639
2.7799714285714288  3.847
-0.9848000000000001  4.533
1.7997785714285714  6.728
6.972735714285714  4.992
-1.8785285714285715  15.816
4.180078571428571  6.295
-0.42678571428571427  7.392
-3.0637785714285712  1.946
4.1849428571428575  7.085
8.037021428571428  11.375
8.841485714285714  8.301
1.3150428571428572  5.401
9.258585714285715  7.259
-2.7123642857142856  5.502
10.293314285714287  15.77
-0.5315642857142857  3.005
-0.020857142857142855  13.697
9.011821428571428  13.113
4.66425  9.851
0.19503571428571428  7.495
2.171407142857143  2.436
6.822814285714285  16.24
6.4584214285714285  4.472
2.6369785714285716  15.422
-1.3946928571428572  7.208
1.5179285714285713  2.886
-1.8734642857142858  1.736
1.1490785714285714  2.587
-0.7968785714285714  6.088
13.463785714285715  13.976
1.1624357142857145  4.957
1.939707142857143  3.011
10.37035  12.223
1.6109285714285715  11.017
3.872471428571428  5.428
6.722178571428572  13.98
3.855007142857143  8.593
13.234635714285714  15.586
10.38957142857143  5.91
1.858707142857143  6.265
0.2814571428571429  6.966
1.4846357142857143  5.068
8.291385714285715  12.269
1.6734785714285714  11.953
2.3198714285714286  6.27
7.413392857142857  7.551
15.548764285714288  6.95
-1.351042857142857  5.178
1.3125  7.252
3.6984857142857144  7.84
-1.1244214285714287  2.988
3.594407142857143  5.207
-2.0288285714285714  3.226
3.3878714285714286  8.529
-2.7977785714285717  4.623
0.9385857142857142  6.302
5.309221428571429  8.459
4.117685714285714  8.68
1.2555857142857143  10.394
0.2679642857142857  15.743
-2.033842857142857  1.883
10.377092857142856  9.448
5.580807142857143  5.965
-1.230392857142857  4.913
0.37334285714285714  3.788
1.6783785714285715  4.913
13.962671428571428  11.356
2.0426285714285717  8.293
0.3931928571428571  13.537
3.180392857142857  8.287
4.6189285714285715  4.82
-1.777864285714286  4.724
2.5408  4.234
1.304857142857143  3.461
2.108  7.117
3.1027  2.724
7.637728571428571  6.942
6.256528571428571  8.628
5.429485714285715  7.181
-2.6985071428571428  2.644
-0.9004428571428571  2.183
9.909792857142858  10.541
4.831842857142857  10.165
0.16464285714285715  3.997
2.3961  4.553
6.102164285714285  10.52
6.369542857142857  6.503
10.923621428571428  14.442
0.8621785714285715  2.115
6.327985714285714  8.408
3.2959428571428573  6.229
8.035528571428571  11.985
-1.0190428571428571  2.394
11.973114285714287  9.158
-2.2734571428571426  2.986
-1.5227142857142857  1.841
1.9780071428571429  3.853
4.716585714285714  8.272
0.7944214285714285  2.831
-2.556642857142857  3.992
-1.4826857142857142  5.204
0.23070000000000002  2.958
-1.8256785714285715  1.153
-2.3216714285714284  2.344
12.526242857142856  5.433
-0.48385000000000006  7.535
5.198535714285714  14.624
4.5358285714285715  10.341
1.7458571428571428  13.09
8.289807142857143  5.991
7.147835714285715  4.377
3.964335714285714  6.306
-2.5363428571428575  15.528
3.6292  11.733
3.0699571428571426  3.939
3.031992857142857  4.493
1.37525  7.624
2.967457142857143  14.556
11.52777857142857  7.111
4.602635714285714  8.758
11.479135714285714  9.015
3.1155642857142856  10.427
6.985042857142857  10.209
-2.6374714285714282  2.824
-1.4355785714285714  2.974
1.0789642857142858  2.518
2.2004285714285716  7.849
-2.183592857142857  6.253
4.8586285714285715  8.579
8.180721428571427  11.505
8.202707142857141  15.491
5.805628571428572  3.715
-0.6752  7.157
10.908407142857142  14.69
-0.5179714285714286  2.797
-0.16724999999999998  10.634
-2.4802500000000003  1.08
-0.17890714285714285  2.954
8.42615  6.997
3.3937214285714283  7.841
10.455985714285713  11.608
5.145542857142857  7.351
-1.4634285714285713  4.223
8.232571428571427  13.267
-1.34325  3.647
7.0362285714285715  7.609
1.8139  14.048
2.8128357142857143  8.446
0.34673571428571426  10.267
-1.4985357142857143  3.145
8.762021428571428  9.764
-0.8028571428571429  1.591
4.717942857142857  6.027
8.77207857142857  13.258
1.3452142857142857  15.491
-1.2181714285714287  15.149
8.58317857142857  12.552
1.9045142857142858  5.258
-1.7188357142857142  8.562
3.102457142857143  13.952
3.370435714285714  6.472
-1.1615857142857144  3.883
7.542764285714286  12.256
8.824885714285713  14.406
-0.6379857142857143  2.589
1.7209714285714286  7.634
3.7005999999999997  7.131
0.5273714285714285  15.271
7.7989500000000005  9.447
6.7419  12.061
0.13649285714285717  4.38
0.6870785714285714  14.499
-0.9853142857142856  8.213
1.8439357142857145  7.557
-3.0936857142857144  1.097
-1.328892857142857  5.009
-2.4585214285714283  5.025
3.829235714285714  7.411
-0.6172142857142857  1.823
2.3492142857142855  11.292
9.025307142857143  9.318
1.5361357142857142  4.978
4.190535714285714  4.743
12.0154  15.446
6.185700000000001  7.12
-0.4598285714285715  1.796
-0.7047142857142857  2.4
-0.8112  5.227
8.084142857142856  11.882
2.3236357142857145  3.653
12.12122142857143  13.292
6.505814285714285  7.976
7.1415999999999995  8.082
-1.016792857142857  5.969
-2.0986642857142854  14.011
14.905014285714287  11.133
1.3606428571428573  14.398
5.777207142857143  8.686
3.2906999999999997  14.74
0.6320571428571429  2.509
4.654357142857143  10.059
-2.133242857142857  1.15
-0.07773571428571428  6.214
0.6007857142857143  5.917
3.6993142857142858  13.283
3.369485714285714  2.999
-0.8234214285714285  6.218
-0.73055  2.025
8.409942857142857  8.36
3.0396714285714284  6.757
1.9918714285714287  14.848
6.408564285714285  4.34
11.656807142857142  9.019
-2.401035714285714  6.101
-2.14835  5.687
-2.2530571428571426  0.908
-1.8210642857142858  15.745
2.1666714285714286  2.58
9.015164285714286  7.462
5.641064285714286  5.502
4.915957142857143  3.505
9.86752857142857  11.338
7.100471428571429  6.092
3.6547642857142857  8.518
14.097100000000001  9.433
2.680871428571429  10.63
-0.4399214285714286  14.304
-2.4711785714285712  3.035
2.6640642857142858  15.069
0.7427928571428571  6.116
-0.04070714285714286  15.537
2.1768071428571427  6.766
-1.365657142857143  2.344
-2.6616285714285715  2.259
3.536221428571429  6.539
-1.1258714285714286  5.472
-1.242292857142857  1.66
11.068907142857142  12.823
-2.7254714285714283  4.586
9.810671428571428  15.41
3.3172  5.819
-0.10164285714285715  8.603
11.372371428571428  12.567
-1.3684285714285715  5.9
5.879607142857143  6.35
6.843185714285714  6.755
2.2651142857142856  5.79
-0.8021642857142857  3.824
1.183242857142857  13.271
-2.809942857142857  1.867
3.4254  14.986
0.8595214285714285  2.495
-0.4241642857142857  5.536
-0.9656857142857143  10.362
2.272878571428571  2.54
4.359307142857143  8.223
3.974021428571429  7.089
1.8803071428571427  3.378
3.8241071428571427  6.721
8.552142857142856  12.506
-0.6486357142857143  11.591
5.677878571428572  16.353
1.49055  13.644
1.2451285714285716  4.217
-1.9690214285714287  3.14
6.103264285714285  5.536
8.564328571428572  11.321
7.036292857142858  8.364
7.1381  4.966
5.5329  7.727
-1.4772785714285714  4.944
8.183078571428572  15.838
1.1397785714285713  4.49
7.489635714285714  7.99
3.5088357142857145  12.102
2.92585  2.908
-1.5724928571428571  5.539
0.27065  2.872
-2.624335714285714  5.737
8.370292857142857  13.119
4.62545  4.037
-1.7027571428571429  0.91
7.487957142857144  16.687
-2.921207142857143  4.881
10.447157142857144  10.216
5.204114285714286  4.212
-2.227464285714286  7.504
7.9448428571428575  15.406
3.737442857142857  9.28
7.761978571428571  11.696
0.9081  8.665
5.051064285714285  14.687
-0.038028571428571425  5.075
0.37907142857142856  8.416
1.773957142857143  2.676
2.784057142857143  3.781
6.093692857142857  9.065
-2.1187142857142858  15.183
-1.8112071428571428  4.223
-1.50495  1.536
5.814614285714286  7.691
8.975828571428572  5.318
0.8230999999999999  13.971
-2.7545357142857143  2.812
3.6631357142857146  3.815
6.709485714285714  6.906
5.64515  8.47
3.724592857142857  8.544
2.792442857142857  6.801
3.3611357142857146  4.78
-0.3775142857142857  2.315
12.211742857142857  9.126
4.871107142857143  7.352
-1.53945  2.251
-1.9440642857142856  2.268
5.7669  5.575
-0.3351857142857143  6.375
-0.014592857142857144  2.964
2.3479642857142857  9.394
1.5124142857142857  4.404
6.935414285714286  7.833
3.978214285714286  8.896
-3.008457142857143  1.523
2.982078571428571  6.987
-1.8256928571428572  12.339
-1.2770785714285715  5.967
4.638371428571428  7.199
1.7919642857142857  8.349
3.2650785714285715  2.892
-0.3524928571428571  2.68
4.604235714285714  12.054
15.426571428571426  15.784
0.8067428571428572  12.935
1.6040857142857143  7.663
3.7601500000000003  8.412
7.225078571428571  12.792
-1.2776642857142857  5.456
-1.5757785714285715  6.075
1.2267428571428571  3.537
2.943507142857143  4.398
7.013128571428571  7.437
2.5025500000000003  3.963
12.457735714285715  13.756
8.624028571428571  8.261
-1.990557142857143  2.371
9.512935714285714  7.458
10.798371428571429  13.479
4.254592857142858  8.945
-2.545692857142857  1.29
13.502028571428573  6.524
6.491614285714286  8.609
0.08611428571428571  7.092
-0.1476357142857143  5.196
-0.36101428571428573  2.365
-0.037771428571428574  15.988
6.101071428571428  14.798
-2.8621214285714287  5.306
5.661707142857143  4.772
5.0476214285714285  7.74
-2.744492857142857  6.444
5.4721714285714285  5.666
-2.4675785714285716  5.457
0.20317857142857143  4.267
-2.1300714285714286  13.115
0.6465071428571428  4.36
4.326178571428571  5.287
3.446228571428571  10.754
1.8106071428571429  3.248
-2.4516714285714283  2.75
0.2820642857142857  4.635
-1.88695  3.763
2.1009857142857142  10.072
11.08002857142857  9.253
-2.74325  14.062
1.2406642857142858  3.471
3.0298214285714287  7.271
6.6888000000000005  5.346
6.792057142857143  11.492
9.393564285714286  15.127
-2.77445  2.472
10.212814285714286  9.681
4.1426428571428575  8.353
-0.13072142857142857  6.783
3.653207142857143  6.353
-2.4751785714285712  1.487
4.2808785714285715  9.965
3.860764285714285  4.236
5.982185714285714  6.093
4.849835714285714  3.83
5.538928571428571  5.521
2.932985714285714  5.353
8.565628571428572  10.625
1.9735857142857145  7.466
-1.765664285714286  6.584
7.56745  14.685
5.7763928571428576  13.734
7.141792857142857  7.033
12.30115  8.484
-1.1149714285714285  12.971
-0.21527857142857143  2.318
0.7017071428571429  13.596
-0.3652571428571429  5.194
6.131078571428572  8.075
9.734285714285713  7.432
3.4768  9.374
5.083521428571428  5.267
4.4568071428571425  6.537
-1.7791285714285714  4.748
-1.8348785714285714  3.039
9.129242857142858  9.412
-0.21375714285714284  1.881
3.984021428571429  14.746
0.4747071428571429  7.98
4.381064285714286  2.384
17.687107142857144  9.361
-1.0080071428571429  8.757
-2.9675857142857143  7.008
5.756392857142857  16.337
7.397314285714286  6.086
7.299657142857143  9.111
-0.35140714285714286  2.321
1.8966785714285717  4.482
-2.7763428571428572  2.664
4.735371428571429  14.372
-1.4333285714285715  5.386
-1.2378714285714285  2.12
9.389164285714285  14.863
0.46668571428571426  13.274
7.410864285714285  12.919
-0.38776428571428573  12.382
2.5546357142857143  7.738
-1.3953499999999999  3.015
0.5444071428571429  4.897
7.8863142857142865  11.019
16.947457142857143  10.537
-0.5196714285714286  5.02
14.869978571428572  12.147
10.390835714285714  12.206
5.483707142857143  11.886
-2.8119714285714283  5.73
2.912907142857143  7.711
-2.5923285714285713  7.328
1.0072785714285715  2.305
2.0128357142857145  5.373
11.190821428571429  8.699
9.158307142857144  7.036
11.89567142857143  7.969
6.608521428571429  7.932
2.2842000000000002  5.816
4.091378571428572  14.832
6.451407142857143  4.126
9.019457142857142  14.46
5.994892857142857  5.137
8.311635714285714  14.961
-2.5383642857142856  1.025
0.95935  14.75
7.53675  5.504
9.1464  7.778
11.218207142857143  8.12
7.589671428571429  11.307
1.1658357142857143  3.469
0.7306714285714285  2.244
18.057307142857145  9.644
3.617585714285714  3.222
5.73005  6.464
4.606421428571428  8.053
13.106514285714287  11.994
12.69575  11.665
5.4835  8.251
9.79037857142857  8.23
-1.6150857142857142  2.178
0.9237928571428571  5.044
2.0719928571428574  5.297
9.36375  7.786
-2.8862357142857142  7.826
-1.8404  2.098
12.063857142857144  8.494
0.29599285714285717  6.041
13.1995  6.708
5.038621428571429  16.546
7.402957142857143  4.79
2.3358857142857143  7.969
-1.7532857142857143  3.92
7.2922714285714285  8.389
1.2651857142857144  7.902
5.737507142857143  7.139
-0.20277142857142857  4.642
12.31  10.071
0.2675142857142857  10.33
7.326757142857144  9.883
-2.832171428571429  1.811
-1.7219142857142857  1.802
-1.6251499999999999  1.504
-0.9767785714285714  2.248
4.183921428571429  7.061
9.691071428571428  16.302
2.6517214285714283  13.722
-1.9884499999999998  4.949
5.7623  5.174
3.513442857142857  4.068
6.260235714285714  11.676
17.592421428571427  7.522
8.040978571428573  13.512
-1.8665  2.343
-2.2984071428571426  1.09
2.482742857142857  9.452
3.645207142857143  5.881
-0.7263357142857143  2.767
7.359285714285714  5.965
-0.7408714285714285  5.103
-2.4728785714285713  0.92
2.634457142857143  9.634
10.328378571428571  4.688
3.164942857142857  8.351
-0.7301428571428571  4.741
1.139814285714286  15.56
-2.3944  6.324
5.92265  5.384
6.060478571428571  8.685
2.083335714285714  7.766
-1.6497214285714286  2.376
3.212064285714286  7.814
9.482807142857144  8.528
6.9052357142857135  14.413
5.851121428571429  6.743
-2.2303357142857143  5.316
-0.8315142857142858  2.609
-2.3407428571428572  1.991
8.275957142857143  8.062
8.35507142857143  13.311
-1.0991285714285712  7.374
-0.37344285714285713  2.204
0.6307571428571428  3.122
6.0011  10.884
1.5162714285714285  9.828
3.8669214285714286  7.947
-2.1557285714285714  14.046
4.561535714285714  10.227
1.9225928571428572  5.018
4.491292857142857  8.607
-1.289707142857143  5.743
-1.0292571428571429  15.955
-2.576635714285714  4.114
0.49797857142857144  5.788
-2.527592857142857  6.306
-2.626807142857143  7.354
11.452464285714285  10.442
-1.080042857142857  8.053
-2.0926  4.543
5.02475  12.698
12.1928  9.616
-1.3916285714285714  3.623
8.189857142857143  5.331
6.6787  9.621
1.7773  14.873
3.5118785714285714  4.832
-2.2041142857142857  1.608
3.0867285714285715  8.278
10.450728571428572  8.359
3.0323928571428573  14.059
5.907985714285715  11.945
-1.9894285714285713  2.559
4.034921428571429  13.464
7.577742857142857  8.37
5.812428571428572  6.486
7.115771428571429  5.203
4.786457142857143  5.178
4.422228571428572  5.23
-2.4532857142857143  8.072
-2.4845357142857143  1.923
-2.7536214285714284  1.447
5.443764285714285  9.294
2.3099142857142856  10.61
-0.8380357142857143  1.399
6.701621428571428  13.312
-0.9711642857142857  3.187
3.8896857142857146  10.484
5.46215  4.04
-1.9430428571428573  4.407
3.2334285714285715  7.926
7.551378571428572  11.183
2.4582  10.972
-1.088142857142857  4.292
-1.8398642857142857  2.572
-1.2713785714285715  2.021
1.3652142857142857  4.454
-1.7827071428571428  1.519
-2.9652285714285713  1.698
5.788942857142857  10.469
-2.882578571428571  1.828
5.3223714285714285  8.267
-1.9509999999999998  2.204
-0.28850714285714285  14.984
3.9076857142857144  7.757
4.823257142857143  10.479
4.281271428571429  8.881
5.303657142857142  14.936
3.821942857142857  6.591
5.6241  12.819
1.3752071428571429  3.386
-1.6750714285714285  3.708
4.0923428571428575  5.44
9.951421428571429  6.101
3.581314285714286  5.695
-1.90665  2.697
-1.9472214285714284  2.702
9.248778571428572  6.132
0.44235714285714284  5.949
2.2175285714285713  11.538
-2.2871857142857146  2.393
-2.3520357142857145  2.222
0.9993142857142857  13.459
5.047785714285714  11.394
5.693235714285715  11.512
6.998757142857143  10.177
3.411907142857143  6.792
4.502207142857142  4.835
9.484685714285714  11.285
-2.191535714285714  7.752
6.002164285714286  15.382
2.5614214285714283  11.706
4.154450000000001  16.068
6.555357142857143  13.651
-1.8476428571428574  2.346
2.6698714285714282  5.852
-2.670142857142857  4.376
4.307092857142858  4.167
3.5787714285714287  14.993
0.8762642857142857  6.848
3.5437214285714282  15.669
1.7139857142857142  3.772
-1.3639714285714284  3.808
2.8185285714285713  12.638
3.4024857142857146  5.774
0.5455357142857142  16.178
8.713771428571429  8.51
0.2068  3.387
3.4867285714285714  14.769
-2.121342857142857  15.048
4.088478571428571  11.386
17.157735714285714  12.525
6.119557142857143  16.033
5.93335  13.633
-2.1952357142857144  2.487
-1.7212714285714286  3.771
-1.4755714285714288  1.822
2.619735714285714  13.636
-0.9165142857142858  2.32
-2.5903  1.457
8.456921428571428  12.054
8.046685714285715  8.331
1.4851642857142857  7.594
5.516542857142857  7.24
-2.2614214285714285  4.046
-1.0751285714285714  1.893
-0.9002571428571429  4.923
6.769664285714286  7.767
5.359785714285715  10.753
6.1029285714285715  5.186
-1.8783214285714285  3.155
0.18367142857142857  2.304
5.552835714285715  10.417
-0.09915  1.885
-1.0463785714285714  5.495
0.6421357142857143  5.989
9.038892857142857  13.772
14.337571428571428  14.869
-0.9747785714285714  2.613
9.684899999999999  9.659
3.3157285714285716  11.249
-1.1784357142857143  1.771
4.193728571428571  3.678
-0.33917857142857144  4.017
3.5311785714285713  6.634
5.2595  10.723
5.05045  10.952
0.9885857142857142  2.591
-1.5141214285714286  4.329
12.51525  4.972
6.386557142857143  5.543
-0.7452071428571428  10.984
9.243835714285714  6.625
4.210385714285714  14.021
-1.937742857142857  5.986
3.143507142857143  14.617
5.884357142857143  5.877
11.197264285714285  14.621
-0.14125714285714286  4.316
0.05089285714285714  3.521
2.7581  7.777
5.2934785714285715  15.419
0.2783357142857143  16.083
10.045264285714286  13.17
2.8347857142857142  4.757
0.9994642857142858  4.272
5.394257142857143  6.63
4.910057142857143  4.318
2.611707142857143  4.598
5.701964285714285  15.681
3.849064285714286  12.236
7.286042857142857  4.864
3.833814285714286  4.516
3.786864285714285  8.475
3.2599428571428573  7.641
-2.201892857142857  1.982
3.719392857142857  5.744
10.010042857142857  9.232
2.982957142857143  5.901
-1.5983285714285713  3.039
-0.2483357142857143  7.024
4.68065  4.687
-0.44334285714285715  2.623
6.694014285714286  6.972
-0.7388857142857143  8.54
7.164335714285714  7.291
3.5506714285714285  5.086
-2.960257142857143  5.581
14.389164285714285  6.806
1.7307142857142859  5.964
-2.9832  2.821
2.39515  7.501
7.409285714285714  10.521
0.3435214285714286  6.314
-2.1484571428571426  1.126
2.8869714285714285  11.283
4.119371428571428  3.44
3.2882214285714286  7.004
11.091285714285714  6.24
-1.4899071428571429  5.916
5.040678571428572  6.65
-1.5600428571428573  5.318
-1.452314285714286  2.344
3.3889857142857145  9.05
6.048814285714285  5.889
4.509799999999999  7.447
9.23692142857143  7.565
-0.8009357142857143  16.492
6.608457142857143  4.803
1.3642285714285713  8.665
2.8309  2.826
2.4584642857142858  13.056
5.309171428571428  10.194
13.090900000000001  6.329
11.414785714285713  13.245
-2.149235714285714  2.072
8.202207142857143  7.204
15.399478571428572  14.973
6.2410499999999995  11.891
5.477171428571428  9.473
2.6380142857142856  2.917
10.105485714285715  14.294
7.1735999999999995  4.389
-2.31895  2.676
2.8455857142857144  6.676
-1.3567285714285715  3.92
8.192749999999998  5.333
1.1330071428571429  14.015
-1.42825  8.533
7.214371428571428  8.753
9.308564285714287  12.347
6.324857142857143  11.246
1.242592857142857  6.277
6.4052999999999995  13.008
-2.1438357142857143  2.778
4.491664285714285  5.158
-2.392792857142857  8.803
3.9042  4.381
4.062407142857142  7.988
5.417364285714286  5.384
1.2204785714285713  6.349
-1.49605  5.699
9.531385714285713  11.572
6.144507142857143  7.464
0.5421571428571429  3.093
-0.6863642857142856  2.194
2.577164285714286  9.839
7.951378571428571  9.207
7.547528571428572  8.189
-2.5946214285714286  1.36
13.046785714285713  10.44
1.2288142857142856  7.53
0.0861  2.894
-1.6859214285714286  6.857
-0.1805  2.409
7.35605  14.897
-0.9576785714285714  6.109
5.5625285714285715  4.341
8.311664285714286  4.211
-1.0771499999999998  3.335
4.092121428571429  13.987
-0.529557142857143  2.663
-2.395257142857143  3.51
5.680571428571429  7.909
2.9746357142857143  10.84
-1.3828357142857144  5.218
2.093557142857143  5.944
2.4094214285714286  3.287
9.901635714285714  7.774
3.1860285714285714  6.272
-1.7069500000000002  13.629
7.207457142857143  13.004
2.695792857142857  6.423
-0.6144714285714286  12.198
3.0160071428571427  9.063
9.003985714285713  6.903
4.626364285714286  5.221
-1.8959928571428573  5.436
8.648435714285714  11.855
12.3153  6.984
6.556557142857143  4.752
-0.27099285714285715  5.116
-1.5084499999999998  2.359
8.837514285714285  7.981
10.92455  4.821
3.6138  6.342
8.424121428571429  4.472
6.410442857142857  11.227
8.960078571428571  6.459
9.129442857142857  8.909
2.6149142857142857  9.498
7.910042857142857  6.537
-2.9543  2.618
4.013757142857143  12.514
0.42678571428571427  5.883
-0.8854857142857143  5.089
1.7782428571428572  4.392
-2.8005785714285714  14.571
1.0517214285714287  5.275
-2.5011428571428573  3.568
8.77957142857143  12.419
2.464892857142857  9.356
3.3399857142857146  3.972
9.151535714285714  7.179
2.928807142857143  9.071
5.269871428571429  5.105
-1.2724785714285713  2.908
13.412721428571428  7.276
1.0059642857142859  7.185
9.918821428571428  10.907
1.7803  7.436
1.6036214285714285  4.672
0.41292142857142855  4.018
2.4737142857142858  5.759
-2.8380285714285716  4.295
0.8592285714285715  3.099
2.832807142857143  8.594
3.857  10.618
2.2643785714285714  14.647
-1.2420214285714286  2.182
0.037264285714285715  5.049
-0.3968642857142857  3.791
0.12585714285714286  7.796
4.748535714285714  7.911
-0.8352999999999999  7.463
3.839171428571429  15.116
-2.845642857142857  5.348
2.4210285714285718  3.607
-0.5234  7.233
4.0025  12.645
8.130721428571428  11.321
1.4312714285714285  2.906
-0.09012142857142857  6.133
4.84925  13.067
-1.2413  1.663
-1.5463285714285713  5.165
2.9102357142857143  8.716
3.4819142857142857  8.612
0.5087142857142857  3.331
-2.439364285714286  1.522
5.819485714285714  7.439
5.4397  5.634
0.6032785714285714  2.903
-1.885342857142857  5.928
12.059285714285714  13.684
-1.4215857142857142  6.997
-0.46028571428571424  2.243
4.256292857142857  16.201
9.672014285714287  10.311
2.2981  4.006
-0.5966214285714285  2.732
8.306635714285715  5.824
4.9533571428571435  13.895
2.49525  12.347
3.2687642857142856  3.508
1.377  2.866
10.571207142857142  8.152
7.605021428571429  14.242
8.597092857142858  6.231
0.9410714285714286  3.242
11.36662857142857  12.633
5.477764285714286  8.325
6.713071428571429  8.559
3.590192857142857  15.04
4.775035714285714  6.146
13.00965  5.288
5.511242857142856  15.329
-0.7256499999999999  3.745
-2.248771428571428  15.902
0.8369285714285715  9.289
-2.18265  8.218
-0.9930000000000001  1.316
0.5256142857142857  16.156
2.7978071428571427  12.047
9.816849999999999  13.631
9.609628571428571  15.282
7.336535714285715  5.777
0.019214285714285715  6.924
-0.39505  2.526
1.9389357142857144  10.935
13.736957142857143  15.455
-0.42569999999999997  2.713
0.2846214285714286  11.803
2.7425214285714286  5.494
2.2096285714285715  5.647
2.658407142857143  7.891
5.7317285714285715  7.27
-1.8017928571428572  1.719
1.6879071428571428  6.759
2.15085  4.466
3.9105142857142856  15.268
-2.411757142857143  2.709
-1.747385714285714  3.702
4.19825  3.486
4.025528571428571  13.706
-1.4364928571428572  6.713
6.102092857142857  6.208
10.68752857142857  8.106
8.7423  8.81
3.492485714285714  5.602
17.449428571428573  12.529
2.663392857142857  8.006
6.190507142857143  2.913
5.615399999999999  8.89
7.983735714285714  6.653
5.171307142857143  3.518
5.3503928571428565  5.6
-2.1121785714285712  2.332
5.524207142857143  11.508
4.7883571428571425  5.247
1.9441  14.579
2.7770785714285715  4.821
-1.4923285714285714  6.157
-2.7347357142857143  6.61
-1.9196071428571428  1.703
3.4447642857142857  3.162
5.138421428571429  10.432
4.830421428571428  16.011
-2.7430785714285713  1.858
7.507857142857143  13.704
10.64685  13.734
-1.3921928571428572  5.053
6.768257142857143  11.406
7.614042857142857  13.998
-2.401742857142857  2.697
-2.3557357142857143  7.395
4.937485714285715  7.871
2.747242857142857  8.082
4.773578571428572  3.184
2.0315357142857144  7.584
-2.6067428571428573  6.612
15.604178571428571  8.287
-2.4101285714285714  16.306
0.5869714285714286  5.351
0.3202642857142857  7.457
2.9987142857142857  14.322
0.5020285714285715  5.911
4.087092857142857  7.655
-0.45435714285714285  3.395
-1.3817  1.45
2.0861642857142857  16.349
-0.8178214285714286  6.068
4.4178999999999995  6.659
6.627421428571429  7.142
8.298114285714286  7.548
3.6393142857142857  5.871
7.1471857142857145  7.561
7.5143571428571425  8.007
-2.3410714285714285  1.415
-0.08013571428571428  5.755
-1.3910928571428571  14.374
2.669135714285714  5.342
1.374  5.358
3.3899714285714286  2.835
6.483864285714286  6.402
4.904485714285714  15.449
5.609635714285715  11.414
2.769557142857143  6.565
4.910607142857143  5.945
5.556564285714286  10.6
5.438178571428572  13.457
0.13555  6.314
7.577657142857143  9.393
4.011971428571429  6.939
-1.2306071428571428  7.618
-1.4378642857142856  4.264
6.052792857142857  12.959
1.167542857142857  13.797
5.498285714285714  7.867
-2.4447642857142857  3.958
3.71765  7.812
3.031621428571429  14.082
4.408964285714286  3.976
-0.7220285714285715  2.314
-2.943607142857143  6.214
9.525657142857144  13.97
5.389664285714286  7.525
-2.767457142857143  3.157
0.5160714285714286  6.248
-1.2182857142857142  2.501
4.032471428571429  7.269
11.153592857142856  14.705
-2.525185714285714  2.737
2.636192857142857  4.333
6.395364285714286  6.167
7.366878571428572  13.638
6.693814285714286  8.115
1.9749428571428573  8.632
3.148735714285714  5.331
-0.34862857142857145  3.513
5.8765857142857145  6.312
2.7593642857142857  6.752
-2.718035714285714  16.798
-0.5173214285714286  7.871
2.1734214285714284  4.166
-0.46765  4.979
3.809364285714286  3.428
-1.6318928571428573  2.69
-1.949935714285714  2.284
1.048057142857143  7.239
1.484057142857143  3.704
-1.1376571428571427  3.649
4.987764285714286  6.302
-1.7879642857142857  3.554
3.516664285714286  5.401
0.9479642857142857  6.742
-2.867785714285714  2.201
-2.9127500000000004  5.66
-2.371457142857143  2.144
14.74517142857143  13.867
3.2180999999999997  4.579
-2.727007142857143  1.876
2.7112499999999997  10.803
1.4839714285714285  5.209
5.11405  9.125
2.6554357142857143  6.017
1.0134285714285713  2.973
2.5639000000000003  3.254
8.461442857142858  7.92
5.0068785714285715  6.898
4.893021428571429  15.84
4.653107142857142  13.103
5.920042857142858  8.813
7.392142857142858  7.79
3.4221142857142857  7.696
5.363835714285714  6.409
5.627242857142857  11.349
-0.8446571428571428  3.142
13.514064285714285  7.188
0.2773214285714286  7.042
4.614592857142857  9.183
9.946092857142856  7.141
-1.1492  3.132
4.895757142857143  8.542
1.2631642857142857  6.003
-2.3925214285714285  1.398
7.595721428571429  4.465
8.443871428571429  4.782
1.403692857142857  5.095
2.7812285714285716  10.562
6.0771  9.557
5.428442857142857  11.044
2.6357571428571425  12.797
-0.14562857142857144  7.22
7.849964285714285  15.633
6.515557142857143  4.903
-1.588542857142857  1.196
3.560107142857143  5.327
-2.591935714285714  2.13
4.0940642857142855  7.726
-0.8987428571428572  13.114
-1.4945857142857142  2.241
0.5484  11.875
4.047321428571428  8.813
2.236592857142857  5.822
-1.6570928571428571  15.654
-1.3256214285714285  5.296
1.2796857142857143  6.37
4.359699999999999  2.7
5.18045  4.955
15.102364285714287  14.646
3.3640785714285713  6.09
6.160742857142857  14.926
15.828564285714284  7.06
-3.0530857142857144  2.429
13.34215  8.433
-2.2520357142857144  3.408
3.5440785714285714  5.654
8.381007142857142  5.074
2.9572142857142856  14.809
4.077814285714286  12.415
4.136571428571429  4.139
-0.61195  8.715
-2.372257142857143  3.686
4.315264285714285  10.272
1.302242857142857  4.985
-1.6367785714285714  3.899
3.630864285714286  5.662
-1.7947071428571428  1.467
10.898228571428572  12.062
-0.958607142857143  8.563
2.519007142857143  4.177
-2.897607142857143  2.323
-1.6318142857142857  3.754
-0.2913142857142857  3.614
3.832064285714286  7.199
-2.527907142857143  5.948
-0.2554571428571429  2.381
-1.7372928571428572  1.539
6.8404428571428575  8.018
-1.155757142857143  15.388
5.928307142857142  7.235
-0.9112785714285714  8.055
1.329257142857143  7.068
3.7345642857142862  4.651
1.2989357142857143  2.059
5.344321428571429  11.611
4.888064285714285  6.042
-2.147192857142857  4.614
2.0386714285714285  13.909
3.335557142857143  7.115
1.2484714285714287  2.666
2.167764285714286  8.278
4.1612  9.242
4.001164285714286  3.956
10.368771428571428  7.903
8.033314285714285  6.7
-2.5918071428571428  3.355
2.4865285714285714  15.518
4.237785714285714  12.765
3.470628571428571  13.837
2.5837785714285713  8.321
9.049135714285713  10.496
0.7189428571428571  9.278
2.784607142857143  6.171
6.45615  7.372
-0.87495  4.667
8.809957142857144  8.078
4.56205  8.044
12.02432857142857  7.146
8.23475  4.492
12.37205  8.427
8.313692857142856  5.917
0.5514571428571428  13.934
-1.7185357142857143  5.478
0.18982142857142856  11.57
1.6549642857142857  3.483
-1.7900714285714288  5.077
-0.9236928571428572  2.605
7.7255214285714295  15.196
7.123771428571429  14.647
2.0454  5.488
-2.0622857142857143  5.663
-1.9369357142857142  6.528
8.030750000000001  7.993
1.7154500000000001  8.257
1.3909214285714286  4.752
6.748228571428571  8.429
0.1371357142857143  4.802
14.101235714285714  13.875
4.366028571428572  11.605
6.888892857142857  10.959
3.763192857142857  11.931
4.481478571428572  15.767
5.065171428571428  6.69
0.21240714285714285  14.577
0.81675  14.196
-2.844207142857143  2.356
5.035228571428571  8.301
6.360378571428571  7.664
-0.22239285714285714  13.603
3.0021142857142857  3.487
-0.9575285714285714  8.606
3.051164285714286  7.308
2.822292857142857  8.936
0.8632  3.855
6.5776071428571425  6.28
4.591585714285714  4.542
4.5057  7.73
0.7627214285714287  2.747
8.310257142857143  11.365
-1.8367071428571429  1.073
4.718064285714286  9.001
-2.7177357142857144  1.713
2.866742857142857  7.434
14.194307142857143  12.668
1.5523428571428572  7.082
3.3233714285714284  9.874
-1.2617928571428572  2.235
-2.516907142857143  2.927
0.25779285714285716  6.666
0.45893571428571434  5.618
6.408478571428572  15.723
4.347207142857143  8.898
3.368335714285714  9.425
6.320078571428572  7.496
7.094778571428572  7.617
-1.2156  5.402
-2.9736142857142855  6.533
1.1037285714285714  2.971
8.66597142857143  9.151
-0.21967857142857142  5.982
-1.5235214285714287  2.861
9.635978571428572  12.061
10.286435714285716  6.577
1.7606571428571427  3.947
15.360378571428571  8.183
4.262735714285714  6.279
3.782635714285714  12.25
5.095364285714286  9.512
-0.8524928571428572  13.781
0.39967142857142857  4.877
-3.131  2.592
0.24095714285714287  3.575
9.163514285714285  13.25
2.044392857142857  2.734
4.948871428571429  8.64
-2.961607142857143  1.186
3.1416714285714287  7.069
4.976521428571428  4.516
0.30227857142857145  4.979
4.767228571428571  8.838
7.134107142857142  13.548
-2.231478571428571  1.304
0.83675  3.002
2.0989857142857145  6.582
3.914428571428571  4.707
5.565685714285714  10.637
-0.008735714285714286  3.906
12.08755  8.955
3.6244071428571427  9.36
0.8738285714285714  15.451
7.972964285714285  4.285
1.7035428571428572  12.673
9.632885714285715  8.257
0.22050714285714285  2.979
-0.6530214285714285  4.913
9.520364285714287  15.773
8.672185714285714  11.72
4.309678571428572  7.806
5.338792857142858  6.284
0.8596928571428571  2.927
3.48245  6.006
6.0073357142857144  6.135
-2.3076214285714287  3.474
-2.238657142857143  7.467
-2.430064285714286  1.188
8.78305  6.367
11.050764285714285  13.243
3.8652  4.312
-0.16836428571428572  5.29
5.999457142857143  6.851
3.06885  14.321
5.623814285714285  6.675
5.4647  12.845
-1.9396428571428572  1.305
14.545064285714286  11.301
5.0696071428571425  5.785
-2.5137571428571426  3.872
2.6691785714285716  3.73
15.608385714285713  8.895
1.9769857142857143  3.04
8.881614285714285  6.29
-2.075  5.963
2.586457142857143  5.974
-1.518392857142857  11.321
4.880614285714286  13.318
1.0553785714285713  8.256
3.3406142857142855  6.992
9.41315  8.229
17.558657142857143  10.221
1.5796214285714285  10.953
0.48405  3.149
4.596592857142857  3.928
2.455835714285714  6.19
-0.00825  3.833
8.376521428571428  15.383
-2.980264285714286  1.319
0.45075714285714286  6.113
2.6926428571428573  13.154
5.157285714285714  6.333
3.026535714285714  9.427
14.11807857142857  8.957
-2.3120285714285718  3.76
3.2421285714285717  14.446
-2.98775  12.922
4.530085714285714  8.209
3.4819142857142857  8.02
6.520700000000001  7.319
6.784335714285715  4.772
13.464435714285713  13.901
-1.5636214285714287  4.123
2.242092857142857  4.182
-0.49516428571428567  4.882
-1.5065642857142858  3.167
3.3277428571428573  3.606
-2.8501285714285713  0.741
-0.5009285714285714  3.067
4.760335714285715  7.919
4.414085714285714  8.462
-2.471892857142857  2.806
-0.1748357142857143  13.03
7.5125  7.174
5.346392857142857  6.805
6.7506071428571435  6.638
11.501035714285715  14.85
-1.6409214285714286  8.076
8.60902857142857  9.5
-2.0356642857142857  16.062
-2.065992857142857  2.119
3.9782928571428573  6.245
9.489085714285714  6.483
5.802278571428571  9.762
-0.6429642857142858  4.204
3.723392857142857  11.678
-0.12379285714285714  7.603
-0.7650714285714285  15.568
11.314685714285714  3.421
-1.2714142857142856  4.61
-0.8439642857142857  5.018
-0.8003357142857143  5.714
4.211835714285715  7.308
4.2220571428571425  8.043
8.658778571428572  6.257
4.951071428571429  5.769
12.508064285714285  10.458
0.7474  5.887
-1.0264428571428572  2.363
4.60845  2.856
11.354178571428571  8.742
-0.6888142857142857  11.06
7.056842857142857  6.828
5.497542857142856  11.174
-0.009807142857142856  7.056
0.10791428571428571  2.835
-1.2010071428571427  4.9
-1.914292857142857  3.611
-1.8133142857142857  7.228
6.5342  6.463
0.9675285714285715  4.051
6.751764285714286  12.509
6.776142857142857  3.591
0.12416428571428571  2.014
4.247007142857143  4.913
1.3975285714285715  5.665
1.8692714285714285  10.787
2.8599  4.191
6.7370214285714285  4.981
0.36247857142857143  15.378
3.3908428571428573  7.494
10.286971428571428  13.46
11.713835714285713  12.403
6.565664285714286  4.615
10.400207142857143  7.557
-2.8622142857142854  4.123
-1.5120928571428571  1.801
-2.3467571428571428  1.737
1.4595428571428573  3.213
3.8667071428571433  3.988
-1.3181214285714287  14.58
3.844214285714286  5.427
-2.4784571428571427  13.057
6.850471428571429  9.912
8.973592857142858  9.495
-1.3071428571428572  1.796
4.497621428571429  11.291
10.155671428571429  9.559
9.064757142857143  6.258
0.4757928571428572  5.295
6.464  8.152
1.3395  7.628
-0.6090428571428572  11.589
3.7997214285714285  4.188
0.4049357142857143  13.171
0.6995  3.83
-1.1527142857142856  2.271
-1.8234071428571428  4.688
3.63775  3.73
-2.9214714285714285  5.754
3.035757142857143  9.011
5.49195  9.173
-0.03842142857142857  2.87
-1.8679142857142856  5.019
-1.8552285714285717  7.372
15.53652857142857  12.014
5.346792857142858  15.122
4.7191785714285714  12.306
-2.5453785714285715  4.124
5.093407142857143  4.823
-2.5886  4.796
-1.8266142857142857  4.026
-2.3503142857142856  1.832
10.466007142857142  7.55
-1.3110214285714286  14.612
9.85057857142857  5.148
-0.7470214285714286  1.85
-2.8191357142857143  1.637
0.3419142857142857  13.493
3.4177  6.892
-2.740957142857143  4.405
-2.7868214285714283  0.993
5.056507142857143  15.632
3.2840928571428574  12.933
-0.15770714285714285  13.096
0.2790357142857143  3.213
2.0239857142857143  5.01
0.6191285714285714  3.12
3.378821428571429  14.373
1.0705428571428572  3.252
-0.26899999999999996  5.132
1.6648214285714285  2.867
-1.3336999999999999  1.881
2.9838142857142858  7.002
8.209807142857143  7.763
2.9974857142857143  7.191
-1.8388785714285714  2.643
-1.9772428571428573  2.226
-1.094007142857143  4.985
-3.152028571428571  2.336
6.216164285714286  14.045
8.879971428571428  12.863
-1.4988071428571428  4.102
-0.9388285714285715  7.961
-2.369264285714286  3.535
9.320257142857143  8.85
11.032614285714287  9.515
-2.8089642857142856  2.394
2.9354214285714284  9.81
4.125664285714286  8.743
9.111671428571428  6.243
0.15229285714285715  8.225
2.942614285714286  6.187
-1.0635  6.998
10.720628571428572  9.669
-2.9341500000000003  13.756
-2.504292857142857  3.429
3.652007142857143  6.55
2.471192857142857  6.542
2.9927642857142858  3.312
-0.2561357142857143  5.626
0.01742142857142857  3.754
4.819392857142858  7.609
7.1936285714285715  15.514
7.831071428571428  13.699
5.267342857142857  4.153
8.6191  7.713
2.7621714285714285  4.958
5.226521428571428  10.169
0.33490000000000003  3.449
-0.08675  5.152
5.5774928571428575  14.059
9.640264285714286  9.408
6.238285714285714  4.803
6.740007142857142  7.098
11.06805  4.812
-0.4734571428571429  2.82
3.7912928571428566  7.99
-2.082314285714286  5.09
7.709657142857144  12.092
4.782521428571428  11.523
13.221642857142857  5.505
3.4892285714285713  14.117
1.9755357142857142  4.615
9.324535714285714  9.671
1.7372714285714286  8.427
3.2290714285714284  14.951
5.754414285714286  6.843
-2.4983428571428568  2.244
-1.769807142857143  2.257
-0.4353714285714286  13.428
4.291571428571429  16.406
10.28752857142857  7.048
1.0559642857142857  2.953
6.144578571428571  4.974
5.276857142857143  8.842
4.279135714285714  8.321
6.370914285714286  6.451
3.972828571428572  3.543
1.2670428571428571  3.757
0.6481214285714285  12.535
4.801807142857143  9.225
8.272428571428572  11.835
1.1297357142857143  7.724
3.592235714285714  4.659
4.506492857142857  3.238
-1.6893928571428571  7.307
1.5392285714285714  7.134
4.25125  15.849
-2.3459857142857143  6.98
7.570135714285714  9.022
3.1165  2.982
0.25030714285714284  8.301
7.570971428571428  11.137
4.6841928571428575  8.782
5.66465  9.066
4.068892857142857  11.54
-2.3547357142857144  1.449
4.711035714285714  10.118
-0.3650857142857143  5.535
7.609699999999999  15.037
0.1211857142857143  5.773
-2.2102714285714287  2.497
5.016057142857143  7.467
3.391564285714286  3.307
6.430871428571429  14.09
0.8157214285714285  3.912
6.880171428571429  7.676
-1.535442857142857  7.506
-0.35945  4.764
13.4445  8.395
3.0010142857142856  11.318
0.015342857142857144  5.125
12.787121428571428  6.662
-2.3585285714285718  1.923
0.7417785714285715  6.698
2.2286571428571427  7.106
5.112192857142857  5.825
0.36978571428571433  4.532
2.708007142857143  2.921
2.2257285714285713  3.332
7.110235714285714  3.809
2.943492857142857  10.852
8.082678571428572  6.44
-1.5898285714285714  1.331
11.13105  5.559
-0.5758142857142857  2.831
4.525714285714286  5.584
-0.38187857142857146  5.225
6.863678571428571  8.828
3.7063214285714285  6.106
4.290764285714285  8.157
7.6009  8.532
-1.1840428571428572  1.458
2.0524428571428572  9.254
3.9089142857142862  13.377
-1.2336642857142857  2.025
-0.9064714285714286  6.351
0.8191285714285714  3.015
9.047564285714287  10.784
-1.7195  3.772
0.3422928571428571  3.22
-0.70065  9.147
-1.4357785714285713  4.212
1.4318  6.64
-1.5052357142857142  2.263
5.7862857142857145  15.009
3.039735714285714  7.399
10.563878571428571  8.942
2.1075142857142857  16.448
3.3119285714285716  8.692
1.2896357142857144  4.292
-0.5261285714285714  7.347
4.744928571428571  4.855
5.8927  16.7
-2.2029857142857145  1.884
5.129557142857143  4.499
-1.1038214285714285  2.246
7.294842857142857  8.91
8.016042857142859  15.164
-2.451714285714286  0.936
3.910421428571428  6.927
4.878671428571429  5.073
-2.26535  2.412
-2.479635714285714  1.894
20.43385  10.083
11.530242857142857  13.165
12.502685714285715  7.399
6.562285714285714  8.133
3.066864285714286  8.742
-2.380857142857143  3.331
15.665842857142856  13.836
5.294235714285715  3.802
11.500021428571428  4.637
-0.6674428571428571  2.335
-0.6641571428571429  7.203
4.572521428571429  9.367
3.2633500000000004  13.288
8.706392857142857  14.653
4.856214285714286  9.548
2.4844285714285714  3.572
16.157578571428573  12.435
-0.26372142857142855  6.678
6.835128571428571  7.912
8.1389  7.643
2.366257142857143  3.179
5.5313  16.256
-0.43645  7.119
-1.7790357142857143  4.811
5.599585714285714  5.568
18.402907142857146  15.17
1.81985  12.383
4.881714285714286  6.021
-2.7633857142857146  2.615
-2.224007142857143  4.548
1.2534928571428572  3.811
6.078092857142857  6.103
3.1059642857142857  4.274
0.3451571428571429  2.742
4.4498500000000005  10.175
4.6833  3.876
10.182835714285714  4.797
1.4594214285714284  15.278
4.810092857142857  4.596
6.587214285714286  6.114
1.4040428571428571  12.095
7.459378571428572  14.452
1.0615214285714285  4.589
3.944214285714286  8.756
9.79817857142857  14.057
-1.119357142857143  5.182
-1.7801928571428571  2.035
7.071985714285714  6.314
-2.3598785714285713  14.037
-1.2979928571428572  3.156
6.232242857142857  9.071
0.8605785714285714  10.165
2.843492857142857  5.13
2.2814857142857146  15.488
6.068828571428571  8.946
12.1525  8.741
12.207792857142856  8.914
7.321057142857144  15.738
13.17912857142857  10.866
10.777042857142858  10.492
-0.8642214285714286  2.172
3.8999642857142858  8.828
13.720621428571429  12.342
-0.8241428571428571  3.557
-2.1562571428571427  15.55
-0.8118428571428572  4.299
2.9904  6.558
9.652385714285714  13.468
10.779092857142858  10.778
9.381078571428572  15.207
2.494707142857143  7.501
12.783957142857142  7.888
12.301350000000001  8.869
-2.2284785714285715  3.159
5.778935714285715  5.141
-0.6318357142857143  4.456
-0.2481142857142857  2.216
1.9999142857142858  2.869
6.320328571428571  9.144
4.073157142857142  8.8
5.554292857142857  2.937
2.1726785714285715  12.903
-2.0843714285714285  11.472
5.793385714285714  13.378
5.222085714285714  5.548
3.8543428571428566  7.949
