# Supplementary material for: Single-chain dimers from de novo immunoglobulins as robust scaffolds for multiple binding loops
Source: Nat Commun. 2023 Sep 23;14:5939. doi: 10.1038/s41467-023-41717-5 (PMC10517939; doi:10.1038/s41467-023-41717-5)
Supplement: Supplementary file 6 — Source data [file 41467_2023_41717_MOESM6_ESM.zip › SuppFig8_scIgFFs.txt]

-2.22035  16.178
-1.1418785714285715  3.244
1.5912214285714286  4.713
1.6357857142857142  4.212
-1.596007142857143  4.749
-0.9153357142857143  4.208
-2.135192857142857  4.934
-1.65175  6.438
10.256414285714285  7.023
0.21447142857142856  4.528
-2.6559785714285713  4.416
-2.6634785714285716  4.33
-1.3846785714285714  5.542
2.599628571428571  11.512
-2.4773571428571426  5.994
-2.7497000000000003  1.999
-1.2081  4.486
-0.8837499999999999  7.856
2.9073714285714285  14.586
7.515721428571429  15.963
3.1946999999999997  8.296
2.3823142857142856  4.915
3.8465571428571432  10.583
-0.33842142857142854  4.191
6.7250499999999995  4.799
-1.3005857142857142  5.704
3.996378571428572  5.657
4.184814285714286  10.312
6.823564285714285  9.108
1.0732428571428572  6.153
9.44265  8.061
1.8887142857142858  7.441
5.936221428571429  5.929
0.3827857142857143  4.414
7.445192857142857  5.033
6.176185714285714  7.186
1.9155285714285712  15.872
4.185492857142857  11.281
10.836914285714284  13.616
9.0305  9.276
3.882185714285714  3.797
13.826421428571429  14.297
6.184835714285714  13.0
10.327907142857143  6.718
11.35492142857143  9.687
15.305407142857144  7.867
13.69967857142857  9.666
15.64565  7.77
-2.8814714285714285  5.346
16.286357142857145  7.732
5.532978571428571  13.357
6.315707142857143  7.287
3.2945285714285713  8.215
9.665835714285715  5.369
4.995378571428571  7.873
-1.5190928571428572  5.713
2.3831357142857144  10.818
-2.7776428571428573  3.451
2.8701714285714286  7.086
4.221871428571428  4.923
2.8226642857142856  10.112
-1.4204285714285716  2.866
-2.7196714285714285  4.772
1.0676571428571429  3.366
-2.8794714285714282  5.354
4.411057142857143  6.022
-1.5839357142857142  4.745
-1.786107142857143  5.112
-2.8999642857142858  5.362
-0.6781928571428572  3.536
2.751185714285714  5.297
-0.6993071428571429  5.032
7.429821428571429  3.66
1.3753785714285713  5.641
-1.4177642857142856  2.226
3.4626642857142858  5.783
-1.314757142857143  4.479
-0.5722714285714285  6.257
16.36465  10.903
8.24922142857143  4.423
4.4718857142857145  8.696
5.271278571428572  12.662
6.578449999999999  12.728
2.854778571428571  9.422
-0.8953357142857142  6.088
0.6264642857142857  5.466
2.1140499999999998  8.002
9.299807142857142  6.434
4.143314285714285  5.431
7.3139  6.233
15.931371428571428  9.562
1.6297  6.446
2.7587928571428573  11.675
9.580414285714285  7.492
4.381514285714286  8.706
12.76502142857143  9.254
-0.6891428571428572  8.461
-1.8924142857142856  13.913
6.2248785714285715  11.819
-2.3233785714285715  7.513
-2.688064285714286  4.638
-1.9140857142857142  3.557
0.00095  5.991
-0.7001571428571429  15.784
-0.7634000000000001  4.448
9.38512857142857  9.784
-2.5428571428571427  11.535
2.644542857142857  11.538
7.000128571428571  3.836
0.8296285714285714  7.814
-0.11832857142857142  3.257
7.620078571428571  6.811
-2.304957142857143  4.54
3.6216214285714283  5.471
2.7757785714285714  10.939
-1.5283571428571427  4.893
2.1123857142857143  14.216
4.806864285714286  6.419
8.618714285714285  4.951
6.912485714285714  4.957
9.660307142857143  7.365
10.724721428571428  6.672
8.544285714285715  10.143
11.392007142857144  11.97
-2.42645  3.042
1.3542714285714286  4.464
3.9414999999999996  7.909
4.099571428571429  7.929
-2.661578571428571  2.347
-1.3364  2.09
9.880157142857144  10.753
1.1047214285714286  6.814
3.112307142857143  11.278
-1.623242857142857  5.484
3.6110714285714285  5.213
-1.2788000000000002  4.837
0.6621357142857143  4.358
13.191571428571429  8.841
13.46437857142857  9.843
5.952735714285715  9.379
16.439128571428572  8.59
11.939114285714286  14.576
12.576314285714286  11.196
3.8724285714285713  11.151
-2.4486499999999998  5.242
2.5513  5.363
6.531957142857143  5.097
1.3808785714285714  5.478
-1.4313928571428571  5.645
9.155871428571428  6.051
-1.877342857142857  9.02
1.530392857142857  6.222
1.0043428571428572  10.338
0.48324285714285714  13.438
3.761171428571428  5.009
-1.9999714285714285  3.555
-0.8892357142857142  3.672
-1.637857142857143  5.724
-2.2018857142857144  3.174
-2.4838785714285714  2.447
5.842442857142857  6.195
-1.1802285714285714  3.479
5.740521428571428  7.768
6.518721428571428  9.721
2.068314285714286  4.048
-0.6923714285714286  4.204
0.35475  5.277
-2.1841285714285714  4.131
-2.7603857142857144  16.117
1.8567428571428573  5.834
2.1380285714285714  5.447
-2.165314285714286  7.108
3.084307142857143  6.819
1.4448928571428572  6.593
5.821814285714286  10.626
8.902342857142857  10.363
-2.75485  2.749
17.51897142857143  8.845
9.918842857142856  11.708
8.534814285714285  12.886
8.008828571428571  13.857
2.6889214285714287  4.793
8.962635714285714  5.235
7.008157142857144  5.07
-1.91255  5.831
2.5064642857142854  14.163
2.1320642857142857  5.944
4.3330142857142855  4.666
4.7122785714285715  7.256
2.3189928571428573  10.036
8.20725  8.683
-1.5257428571428573  3.208
-1.5541285714285715  3.395
3.7688642857142853  4.114
-2.3884  4.416
0.005849999999999999  11.008
-2.688557142857143  4.688
-1.2002642857142858  1.928
3.6296071428571426  3.853
7.566428571428571  9.047
-0.4731357142857143  5.27
-0.5868500000000001  11.486
-0.022214285714285714  4.467
10.354985714285714  8.438
15.715064285714286  13.328
-0.6458857142857143  4.509
2.25535  4.626
-0.32753571428571426  14.526
0.3660214285714286  3.26
3.3689500000000003  4.778
15.383892857142856  7.239
-2.3918142857142857  2.991
8.060714285714285  4.924
9.307114285714286  5.858
-1.0523071428571429  4.747
0.7563928571428571  6.135
2.687092857142857  10.72
-2.4451857142857145  4.263
-1.24775  5.266
4.410985714285714  11.36
0.21712142857142855  5.403
16.767528571428574  12.04
4.1562785714285715  8.82
9.527992857142857  6.148
-1.9292285714285713  1.249
9.37685  7.239
2.6725714285714286  4.526
5.866585714285715  5.753
6.5282  5.927
-2.6857785714285716  5.017
16.730735714285714  13.873
6.297371428571428  12.703
-0.9306571428571428  4.015
10.420664285714286  13.646
6.977464285714286  4.791
5.221092857142857  6.45
0.1768357142857143  13.307
14.626635714285715  10.749
1.7470571428571429  5.398
5.4241785714285715  5.505
3.5339  9.223
8.390307142857143  10.457
1.661357142857143  5.228
1.0264428571428572  6.845
3.2607714285714287  7.385
-0.009092857142857142  4.52
4.121721428571429  6.843
3.2351357142857142  3.998
-2.2788142857142857  4.951
4.842521428571429  3.487
7.223421428571428  5.867
3.709685714285714  11.538
3.9903571428571425  8.793
1.6056071428571428  11.39
2.2984714285714287  5.701
2.2357214285714284  5.379
3.651957142857143  10.536
5.097857142857143  6.689
9.8836  11.435
-2.0978142857142856  14.903
2.948914285714286  4.504
1.4099714285714284  11.268
1.2565357142857143  3.586
6.931421428571428  10.794
-2.261735714285714  5.316
1.5528071428571428  8.721
-2.2290642857142857  4.33
-1.0472285714285714  5.454
2.264407142857143  4.015
-1.68235  3.915
12.152564285714286  12.253
9.42385  9.505
11.160314285714286  13.381
1.757107142857143  5.545
-1.5148428571428572  12.555
5.999292857142857  4.554
17.090092857142857  11.168
2.4012714285714285  14.983
9.827207142857143  7.639
-0.69455  3.832
12.859107142857143  10.755
-2.6423428571428573  4.434
14.906064285714287  9.622
-2.1683785714285713  4.643
9.592757142857144  6.187
8.751071428571429  7.161
-2.4652  5.649
3.584535714285714  14.743
2.3063857142857143  8.426
5.655085714285714  11.511
4.290128571428572  3.571
-0.49301428571428574  3.64
5.03885  8.953
-2.8258500000000004  5.577
4.986642857142857  6.911
5.236214285714286  5.792
-1.54905  3.713
1.3271214285714286  2.776
-1.5570357142857143  6.024
-2.3354214285714288  3.908
1.7979071428571427  6.239
0.5333642857142857  6.289
-2.7585357142857143  5.321
22.76907857142857  8.935
-0.7447571428571429  6.107
-0.11924285714285714  7.148
11.192271428571427  10.474
-1.897814285714286  2.821
2.9696928571428574  6.142
4.982207142857143  7.237
13.4779  11.001
5.7758642857142855  10.847
6.68305  12.286
0.31457857142857143  5.511
11.224092857142857  8.603
4.231457142857143  7.27
-0.9087285714285714  14.193
-2.607107142857143  4.035
10.072650000000001  8.849
-2.8664642857142857  4.043
2.318085714285714  10.353
-2.025064285714286  5.011
6.32885  6.23
-2.520857142857143  4.52
2.106121428571429  4.072
5.591892857142857  6.833
2.1269428571428572  14.601
-0.9802071428571429  5.614
10.998271428571428  6.151
-0.4644642857142858  4.318
10.6739  12.424
18.39695  8.518
7.222892857142857  4.277
-1.8735000000000002  7.326
11.925828571428571  11.043
6.8654785714285715  7.598
3.419985714285714  4.676
1.1736214285714286  2.674
5.828857142857142  6.355
5.779621428571429  8.11
9.617692857142858  7.876
1.5937571428571429  6.813
2.2973357142857145  4.332
6.871328571428571  6.838
-1.9043428571428571  3.664
6.025278571428571  3.059
0.2929857142857143  9.04
7.645814285714286  5.676
1.5511928571428573  3.776
-0.40063571428571426  3.679
-0.6625857142857143  3.025
-3.013878571428571  4.75
4.736  9.741
11.39855  6.392
2.7153571428571426  6.15
15.97097857142857  7.989
-1.9334857142857143  16.301
8.528942857142857  11.128
2.6583642857142857  15.736
-0.6301214285714286  5.412
1.3706214285714287  4.476
2.3030500000000003  5.067
-0.6341857142857142  4.803
8.320885714285714  5.327
-2.5092357142857145  15.244
3.938657142857143  6.2
5.599771428571429  5.975
3.480164285714286  6.467
-1.5453857142857144  5.799
2.175692857142857  7.016
-1.7977142857142858  10.816
8.470414285714286  7.263
18.052750000000003  12.86
10.457792857142856  12.348
8.361242857142857  6.143
1.1069357142857144  7.315
-2.234564285714286  4.668
5.730107142857143  6.86
-2.8525071428571427  4.49
-1.9540214285714286  4.548
9.667121428571429  5.484
10.919264285714284  9.546
13.956314285714285  7.404
-2.14095  5.182
3.880964285714286  5.047
14.907692857142859  7.269
7.60237142857143  10.095
4.85525  5.526
5.742471428571429  11.663
8.853764285714286  7.273
1.560007142857143  13.455
-0.6043428571428572  4.936
3.558064285714286  9.668
-1.951057142857143  4.636
-2.132028571428571  5.719
-2.227864285714286  3.54
1.910607142857143  10.587
7.626564285714286  8.271
9.560028571428571  10.927
6.461028571428571  5.635
8.785142857142858  11.159
0.9095142857142857  5.648
5.674371428571429  5.487
1.943442857142857  13.083
1.0067285714285714  6.421
0.6337928571428572  4.393
6.425992857142857  5.722
2.1083142857142856  5.096
-2.960457142857143  5.286
1.492357142857143  3.351
4.581485714285715  14.333
7.561957142857143  5.624
-1.4291785714285714  4.889
-2.5968785714285714  2.153
-0.9708857142857144  3.289
9.264228571428571  6.328
-2.9505785714285717  4.595
2.2330642857142857  5.293
8.105  9.232
4.123892857142858  8.551
17.901621428571428  10.059
4.668142857142857  8.712
3.275435714285714  8.28
2.4647571428571426  5.112
6.7508  12.79
16.388207142857144  10.93
5.2684  11.496
-0.5480714285714287  5.912
1.1227785714285714  4.903
8.244685714285716  14.849
9.139328571428573  7.677
-2.1642571428571427  5.296
-2.042592857142857  9.352
19.3282  12.468
2.0609714285714285  3.543
10.863942857142858  13.088
-2.653592857142857  5.057
-2.6759142857142857  3.094
8.01487142857143  8.915
5.4694  6.075
8.069407142857143  4.476
12.829135714285714  9.994
3.350085714285714  4.876
7.4400071428571435  11.469
2.1083142857142856  6.313
-2.5979071428571427  4.399
4.466671428571428  9.586
3.758914285714286  8.51
-2.6753428571428572  3.216
-2.8762071428571425  5.183
3.9945357142857145  5.09
-2.8557714285714284  14.31
13.851664285714286  8.241
-1.9507500000000002  13.47
2.821228571428571  4.948
3.7099428571428574  10.566
2.6863928571428572  4.58
6.232664285714286  7.989
1.519307142857143  3.017
-2.538664285714286  13.235
1.663492857142857  7.541
7.321114285714285  8.547
9.380892857142857  10.917
0.5469  4.785
-1.3070642857142858  4.405
-0.43006428571428573  3.573
4.318771428571429  14.557
3.3290214285714286  4.025
-1.0693857142857144  2.773
-1.6958214285714286  2.461
5.1998500000000005  10.72
15.277714285714287  9.906
-0.8203142857142857  4.384
-1.4667142857142856  3.75
-2.371778571428571  4.753
10.320857142857143  7.601
8.135342857142858  7.148
3.007335714285714  6.294
-2.1499642857142858  5.746
-1.52675  5.231
4.658428571428571  6.942
-2.547692857142857  5.1
2.7014857142857145  8.096
5.007871428571429  11.157
-0.7000142857142857  4.249
3.9157500000000005  9.597
4.389685714285714  6.631
6.37555  9.05
1.0967  5.619
-2.385685714285714  4.588
2.0192714285714284  2.736
2.569942857142857  4.436
-1.7863285714285715  5.269
-0.15249285714285715  4.926
5.979628571428572  4.94
2.9391714285714285  2.258
8.3734  4.611
4.566264285714286  12.888
4.527892857142857  5.364
-0.7026357142857143  5.191
-1.6883142857142857  4.373
3.039742857142857  14.961
4.067457142857142  4.589
-2.2905642857142854  5.648
17.8273  13.633
2.801992857142857  5.637
7.892678571428571  13.048
-2.4849214285714285  4.469
-2.3072285714285714  3.79
16.745085714285715  10.871
-0.46259999999999996  5.014
16.08253571428571  9.121
-1.3874714285714287  3.188
0.5638857142857143  3.041
4.347035714285714  4.919
14.77455  10.353
5.2571071428571425  7.711
3.7725500000000003  14.292
5.1958  5.999
11.218728571428572  7.305
6.857942857142857  6.876
9.22402857142857  12.615
10.517035714285715  5.082
3.0483714285714285  5.058
1.749142857142857  3.336
8.083578571428571  11.505
19.628442857142858  10.54
-0.8835928571428572  6.055
5.173385714285715  11.891
-1.470507142857143  4.074
-2.3466071428571427  12.791
1.4940428571428572  5.295
15.066214285714286  10.74
2.3572714285714285  14.405
13.14315  5.377
4.819707142857143  10.926
3.5155000000000003  12.976
-1.4477142857142857  3.857
8.615478571428572  11.847
-2.8294928571428573  4.829
3.050385714285714  14.035
0.6505142857142857  4.108
1.403642857142857  8.282
5.571378571428572  10.785
-2.247792857142857  7.26
-0.05966428571428571  3.007
9.861792857142857  9.242
0.7400928571428571  10.411
3.8368571428571427  7.397
5.092671428571429  6.236
2.4120357142857145  10.902
4.9843785714285715  8.201
6.875957142857143  11.068
0.7557714285714286  4.612
-0.7017357142857142  6.797
0.6296928571428572  2.482
7.161807142857143  5.751
9.856807142857143  10.782
-0.6144214285714286  4.581
5.107557142857143  9.014
7.593514285714287  4.013
3.771271428571428  10.272
-1.5240285714285715  4.65
-2.693985714285714  5.697
11.319242857142857  9.897
-1.1287285714285713  3.838
5.3479  5.912
5.496492857142857  7.864
-1.34605  13.667
-2.17665  6.106
8.377585714285715  11.058
4.656557142857143  12.705
1.9223214285714285  5.382
5.750285714285714  6.25
2.392807142857143  7.261
-0.06228571428571429  4.777
3.0210714285714286  6.509
1.3541214285714285  3.608
4.6257214285714285  8.348
8.040721428571429  8.168
5.26045  5.337
6.179171428571428  4.887
9.621550000000001  7.348
10.46032857142857  7.972
-1.6448857142857143  5.846
7.017621428571428  12.24
0.3971785714285714  6.923
5.826378571428571  14.577
-0.12751428571428572  4.552
4.451035714285714  9.232
13.044471428571429  13.958
0.09411428571428572  4.948
-1.8438285714285716  5.234
-2.927135714285714  3.145
-0.5550785714285714  11.074
-2.1140642857142855  6.587
4.154185714285714  3.894
-0.4649  7.9
11.658264285714285  6.165
7.279385714285715  6.036
1.38805  8.16
3.6810071428571427  5.786
-1.31015  5.99
3.3383000000000003  8.144
-2.4762785714285713  4.723
6.294971428571429  14.905
6.043028571428572  6.533
-2.0091214285714285  4.499
4.771207142857143  5.712
3.1452642857142856  4.546
5.955935714285714  12.088
15.587278571428572  10.171
5.3828  7.894
3.928828571428571  5.076
-1.9017571428571427  3.891
5.239328571428572  5.797
8.23617142857143  7.834
8.78625  11.138
10.235371428571428  6.044
9.337692857142857  10.654
-2.8094142857142854  14.362
14.78127142857143  13.164
11.695671428571428  8.549
11.3356  11.036
-0.8711214285714285  2.195
3.3433  4.805
-1.4956785714285714  2.815
-0.78435  4.248
-1.1643214285714285  4.836
1.1978071428571428  7.153
-1.9313142857142858  4.253
5.001257142857143  5.083
14.21942142857143  11.599
4.114  13.62
-2.3002714285714285  15.474
8.301171428571429  4.378
3.2235285714285715  9.851
3.4858214285714286  6.202
-2.1037142857142856  3.614
7.335628571428572  6.817
-1.8492214285714288  4.133
3.854721428571428  4.836
-0.30037142857142857  12.841
5.2306  10.026
4.599221428571428  7.108
-0.9333285714285714  14.097
-1.4950999999999999  2.338
-2.6976214285714284  2.147
1.6095714285714287  5.848
-2.3804642857142855  4.074
3.848457142857143  6.464
9.922735714285714  11.763
2.871585714285714  4.03
0.14257142857142857  4.624
-2.24555  4.23
-1.5936214285714285  5.055
2.1085071428571425  3.495
0.7679214285714285  3.314
7.737571428571428  9.499
13.064271428571429  11.371
9.150914285714284  9.571
-1.8979214285714285  6.57
-1.9294642857142856  3.651
-1.4202142857142859  15.593
-1.6888285714285716  4.454
17.12022857142857  12.362
-0.7168214285714286  3.681
4.807049999999999  8.551
2.284607142857143  5.128
-2.591485714285714  5.128
-1.303642857142857  3.315
10.20132857142857  12.099
3.476657142857143  11.519
-0.14597857142857143  13.15
-1.3177500000000002  3.629
-1.64215  12.592
6.490157142857143  11.962
1.9536928571428571  11.564
9.683  7.788
9.141807142857143  8.861
7.131514285714286  8.771
7.874792857142857  6.056
13.255928571428571  9.893
-1.5191357142857143  4.957
-1.7474857142857143  2.643
-2.0626285714285713  3.57
8.708214285714286  12.141
11.776642857142857  14.962
14.941685714285713  12.257
3.400407142857143  5.34
6.934835714285714  6.142
-2.5405642857142854  3.744
2.756214285714286  6.762
19.912592857142858  7.825
-1.4139142857142857  9.098
3.3254642857142858  5.653
4.726078571428571  5.703
-2.898142857142857  3.832
-1.3700857142857144  6.036
13.416214285714286  10.234
-2.7976357142857142  4.203
6.580907142857143  11.777
0.4416857142857143  2.631
15.35257142857143  9.495
6.3244428571428575  5.857
-0.9175714285714286  5.612
15.43052142857143  10.047
-1.2816500000000002  2.604
6.258628571428571  13.859
-0.07380714285714286  4.299
2.6128428571428572  9.073
7.012528571428572  6.188
2.9820928571428573  5.931
7.228235714285714  4.907
18.704428571428572  13.769
-1.6090857142857142  5.518
-2.1886214285714285  12.76
5.286592857142858  9.053
5.312657142857144  7.784
2.3127857142857144  4.869
3.7925000000000004  4.353
7.880271428571429  11.515
-1.4216285714285715  14.525
-1.4175142857142857  4.749
4.074285714285714  13.638
10.451935714285714  11.99
-0.6107928571428571  4.241
-2.151535714285714  4.297
5.588121428571428  8.944
8.0799  7.795
5.2656857142857145  8.535
1.0881928571428572  6.233
5.029928571428572  5.772
11.722435714285714  5.483
7.311935714285714  7.915
10.166864285714286  13.275
-1.072342857142857  4.877
4.850492857142857  6.586
-2.3428500000000003  4.78
6.006635714285714  5.912
4.778664285714286  3.96
7.795007142857142  10.913
14.659328571428572  10.19
-1.6199928571428572  5.55
9.7411  5.796
-0.8064214285714286  2.139
10.733657142857142  13.55
5.368257142857143  8.2
5.606942857142857  11.22
2.185314285714286  4.555
6.523885714285715  15.602
1.86645  5.115
-2.3265928571428574  5.318
1.7835  11.635
8.841528571428572  6.757
4.096492857142858  10.253
1.0201642857142859  4.38
7.445435714285715  8.386
-1.7745428571428572  7.205
7.714878571428572  5.653
9.428178571428571  11.62
7.996728571428571  14.737
8.44005  8.964
-0.7049714285714286  6.018
2.6528428571428573  3.809
12.7031  15.063
-1.0927857142857142  5.638
1.4819  7.161
6.3109714285714285  4.862
1.95795  3.508
5.116021428571429  5.255
-0.10715714285714287  5.112
13.704721428571428  11.984
2.0181214285714284  12.02
18.14932142857143  13.35
-2.4335714285714283  13.803
-1.6833857142857143  6.25
2.853414285714286  14.318
5.203057142857143  11.629
-1.900457142857143  5.043
-0.8750214285714286  4.921
-1.95395  5.491
5.628428571428572  7.106
-1.855314285714286  4.99
8.515192857142857  8.043
5.493035714285714  7.521
-2.396907142857143  11.457
1.9473642857142854  7.044
-1.484414285714286  2.502
3.7441  9.96
-2.410071428571429  15.289
6.771257142857142  13.502
0.16983571428571428  5.455
6.9823  8.398
1.0230714285714284  12.599
1.0930785714285716  10.892
3.315157142857143  5.667
6.672235714285715  10.77
6.876907142857143  6.748
17.474714285714285  5.24
-1.7289428571428571  6.118
-2.19745  12.635
5.994521428571428  9.421
9.44207142857143  6.861
8.558385714285714  9.62
7.982664285714287  12.497
3.0800428571428573  10.414
-1.0483  5.246
13.825885714285715  7.491
0.6429285714285715  5.875
3.6083928571428574  2.906
-2.5208142857142857  2.378
1.6276428571428572  3.506
7.323221428571428  8.441
5.388135714285714  4.532
2.562907142857143  7.487
2.673578571428571  5.422
9.256342857142856  6.403
11.94292142857143  12.084
25.074442857142856  11.689
5.842914285714286  4.396
7.9261857142857135  5.892
2.5914785714285715  5.18
3.886035714285714  6.695
-2.705564285714286  14.37
1.2637500000000002  9.845
7.9161714285714275  10.397
-1.2618357142857144  5.688
7.260585714285714  7.869
-2.8000071428571425  13.912
-1.2314571428571428  3.173
-1.2210142857142858  3.749
9.231792857142857  11.473
-1.350207142857143  8.871
8.693592857142857  14.528
-2.7116714285714285  5.73
2.8728285714285717  3.366
2.3810785714285716  11.069
2.5947  5.629
-0.29919285714285715  4.663
-1.1063928571428572  3.638
3.2801071428571427  3.729
-0.0007571428571428572  3.127
-1.0292428571428571  5.695
-1.8809142857142855  4.697
-0.48045000000000004  3.77
-1.3384428571428573  10.433
2.8171785714285713  12.042
-1.8496571428571429  6.289
12.138385714285715  11.031
-3.0387285714285714  5.067
1.1591428571428573  7.411
-0.5154285714285715  5.269
1.477842857142857  8.924
3.8100500000000004  4.918
-2.4266  2.704
19.00614285714286  11.696
4.117285714285714  5.546
4.144764285714286  8.627
-2.320242857142857  5.609
-0.5177357142857143  8.437
6.801864285714285  13.305
12.31765  6.967
-1.9943571428571427  4.393
1.1033  4.592
0.3994  5.148
-2.7808714285714284  5.125
17.491935714285717  11.852
0.05658571428571428  5.657
-2.347785714285714  5.04
2.4096928571428573  8.533
6.9561  9.095
16.372242857142858  8.384
15.551885714285715  12.736
-2.08705  14.972
-2.0852142857142857  15.664
1.5607142857142857  8.162
4.186307142857142  5.058
8.860757142857144  8.93
7.203250000000001  13.547
14.572264285714285  13.14
4.6996142857142855  12.085
11.261192857142857  7.405
-2.879971428571429  1.252
5.57555  6.37
-2.3653642857142856  5.259
3.2006571428571426  4.506
22.54640714285714  10.524
0.7658071428571428  6.001
-0.5371142857142857  3.206
-0.7554142857142857  5.094
1.4471928571428572  6.702
5.828492857142858  11.028
8.143264285714286  9.37
2.5841857142857143  10.296
7.1674428571428574  7.328
1.9596428571428572  11.274
-0.09324285714285714  5.208
-2.187092857142857  5.328
7.945157142857142  8.892
-1.7178357142857144  15.246
2.2005857142857144  8.301
8.210178571428571  6.692
-1.8427857142857142  4.62
2.6981357142857143  11.988
8.620864285714285  5.902
6.339257142857143  12.741
11.289457142857142  12.872
-1.278157142857143  4.736
2.8056428571428573  5.103
3.2064857142857144  4.842
4.397285714285714  5.53
4.427064285714286  8.198
0.01535  5.936
-1.8372499999999998  3.718
-1.9853071428571427  9.764
6.531157142857142  12.668
-1.265807142857143  3.091
0.8061928571428572  5.73
1.4075857142857144  6.607
3.566742857142857  5.846
8.741142857142856  9.846
3.826592857142857  6.555
7.5934  5.82
6.137878571428572  4.432
-2.0899642857142857  4.683
-1.5163071428571429  3.783
10.753764285714286  9.105
-3.028057142857143  2.311
9.381671428571428  13.316
1.9533857142857143  5.187
-1.0730785714285713  5.277
3.5035714285714286  10.794
-2.858357142857143  4.631
8.749007142857144  12.037
3.9942357142857143  6.481
-2.0343071428571426  3.88
5.317671428571429  6.907
6.313114285714286  6.348
-2.8814357142857143  4.995
1.1593642857142858  10.128
3.1834857142857143  5.299
8.276707142857143  6.306
9.466935714285714  12.796
4.658914285714286  10.147
1.4205357142857142  4.56
-1.3996642857142858  4.252
-1.1985071428571428  3.851
-0.7140428571428571  13.11
-1.8514642857142856  4.978
5.861464285714286  6.998
-3.1837  3.744
-2.9577428571428572  4.797
0.9913214285714286  3.514
16.369464285714287  15.258
9.850635714285714  11.951
12.725007142857143  10.381
1.209042857142857  4.944
5.712607142857142  11.961
11.492685714285715  10.383
9.491392857142857  11.926
13.73535  11.363
5.769314285714286  12.992
-1.5179714285714285  13.323
8.003457142857142  10.707
8.855578571428572  7.772
1.1783571428571429  8.737
3.4058357142857143  14.135
6.551978571428572  10.28
7.401685714285715  11.203
-2.900742857142857  4.061
24.313007142857142  7.286
3.4883928571428573  3.906
-2.1507857142857145  2.353
11.365071428571428  7.181
-1.7819214285714284  2.822
3.0856857142857144  13.304
10.032357142857142  11.098
0.6027214285714285  4.745
6.363214285714286  5.537
5.263985714285714  10.261
-2.461607142857143  15.761
7.5401928571428565  13.694
7.245085714285715  6.11
-1.556892857142857  1.692
0.5849928571428572  5.014
4.212714285714285  12.549
10.275814285714286  6.579
5.395742857142857  11.039
-2.9815428571428573  2.925
3.305828571428571  15.627
2.0317  5.569
-1.2192642857142857  5.032
4.667335714285715  7.806
-2.473792857142857  15.275
12.957235714285714  11.616
9.07917857142857  11.233
1.3638  2.918
13.041835714285714  11.757
-2.537242857142857  4.665
6.24875  8.849
3.6923928571428566  7.776
15.807928571428572  12.069
8.178607142857144  6.764
3.7754499999999998  5.124
2.4730000000000003  4.512
6.2360999999999995  7.063
10.9763  10.555
-1.1836714285714285  6.408
6.698028571428572  11.487
-1.2682857142857142  6.164
-2.8632714285714287  5.505
1.7301285714285715  8.324
-2.315107142857143  1.809
-1.7771571428571429  5.241
-0.10995714285714286  4.76
7.312507142857143  8.777
-1.9977857142857143  3.727
-0.82965  5.022
-2.4746928571428572  4.648
2.695985714285714  11.492
-2.485521428571429  14.953
-1.896407142857143  5.135
15.900442857142856  7.256
4.4236571428571425  3.704
9.328678571428572  7.933
4.5667857142857144  7.26
4.300535714285715  8.101
5.363564285714285  5.519
-2.71575  13.278
-2.666057142857143  4.721
-1.9192214285714284  4.193
-1.8445714285714285  13.933
-0.6141428571428572  5.653
-2.5334714285714286  4.423
5.2904  10.987
5.421685714285714  13.327
1.3871142857142857  5.092
5.4147  4.536
0.8031214285714285  6.378
3.1298785714285713  6.042
3.349742857142857  10.771
13.51735  15.804
1.6401357142857143  10.634
-2.55115  6.438
11.720035714285714  10.664
1.067907142857143  6.297
17.54612857142857  10.998
0.9793785714285714  11.663
0.4400071428571429  5.369
0.8082571428571429  3.451
9.662507142857143  10.217
-2.4385285714285714  4.112
14.590964285714286  13.836
9.2607  11.066
10.18017857142857  12.238
14.60967142857143  5.772
2.7280571428571427  14.272
5.918678571428572  9.388
1.6964357142857143  11.274
4.863457142857143  11.574
7.159042857142857  12.25
10.55557857142857  4.707
0.4516642857142857  5.649
-0.24549285714285715  8.11
12.961485714285715  13.261
7.692285714285715  8.591
-2.8913857142857142  5.087
3.9954500000000004  5.768
-0.07652857142857143  4.432
5.52805  9.08
0.4446071428571428  2.774
6.5671857142857135  12.711
1.10965  5.326
4.648057142857143  9.978
5.809064285714285  7.023
-2.3874  2.846
7.031285714285715  13.043
17.96047857142857  11.314
-2.4873642857142855  5.344
8.141835714285714  5.707
12.240685714285714  8.26
3.4068285714285715  11.006
-2.034792857142857  7.848
-2.590557142857143  3.997
1.7288642857142857  4.242
-2.9740357142857143  5.626
8.0177  15.71
12.970157142857142  6.395
4.410442857142857  10.596
-1.7881285714285713  5.154
15.390299999999998  13.42
5.949007142857143  7.366
13.553871428571428  5.779
6.225578571428572  6.729
9.937914285714285  11.139
0.25407857142857143  5.881
12.715657142857143  12.249
1.3550214285714286  5.903
3.1281714285714286  5.037
-0.19280714285714284  5.289
6.032128571428572  12.325
13.674007142857144  11.822
6.904242857142857  5.192
7.156535714285714  14.349
11.49872857142857  10.806
11.858257142857143  13.527
-2.48065  4.296
-2.79375  4.716
3.9179428571428567  3.053
-0.0851  2.98
9.512614285714287  8.648
-1.4470285714285716  11.487
5.9495  4.59
0.6467142857142858  3.671
3.836442857142857  10.305
5.3254  5.053
10.685242857142857  14.934
0.9501499999999999  13.065
8.840307142857142  10.651
5.951557142857142  14.796
18.641264285714286  11.531
11.591871428571428  13.103
0.043057142857142856  5.237
6.345257142857143  13.637
-2.633742857142857  5.403
-1.51245  2.517
8.158171428571428  7.394
12.642057142857142  8.583
-2.621564285714286  4.819
8.186535714285714  9.21
-2.008142857142857  4.642
14.530907142857142  5.121
0.33587142857142854  5.165
9.165635714285715  9.981
3.7566071428571424  3.99
6.076657142857143  11.331
-1.0478785714285714  6.045
9.64627142857143  6.607
6.003  11.4
4.780835714285715  12.087
10.853607142857143  7.558
2.3183357142857144  3.592
-1.0951142857142857  5.011
6.004657142857143  7.602
10.23615  15.009
2.1818142857142857  5.329
7.447778571428572  10.424
0.3007214285714286  3.314
-1.9225642857142857  4.55
-2.2719  5.204
4.305171428571429  4.417
7.1795857142857145  10.828
5.806478571428571  7.073
2.0082714285714287  4.536
7.400164285714285  13.673
9.532542857142857  6.27
8.815378571428571  15.539
-2.845392857142857  12.887
7.767528571428571  6.918
-1.2538071428571427  4.084
-2.04195  4.781
1.9217785714285713  3.784
8.222907142857144  5.07
13.154457142857144  8.187
4.453507142857143  8.79
1.804907142857143  5.603
-2.20565  5.795
11.304478571428572  9.309
-2.564764285714286  5.41
-2.545057142857143  2.96
-2.7324785714285715  5.457
5.001707142857143  8.632
10.228128571428572  13.17
10.095221428571428  8.603
8.488071428571429  8.727
-0.7490142857142856  14.051
-0.32266428571428574  4.494
3.98835  4.935
0.2768  14.973
5.235921428571428  4.891
0.010635714285714287  6.576
1.6240071428571428  8.956
-0.8699214285714286  9.941
-2.1910357142857144  13.691
3.4952785714285715  9.6
7.042835714285714  11.268
1.6058000000000001  11.915
9.866085714285713  6.88
2.6825357142857142  9.858
-1.6907214285714285  3.137
5.9741357142857145  3.865
0.2748142857142857  10.923
-2.005371428571429  3.267
-1.8993285714285715  1.553
8.226428571428572  6.788
-0.005342857142857143  6.636
5.249871428571429  14.567
-1.8895928571428573  5.297
2.8373  4.497
12.560992857142857  10.606
3.422607142857143  14.1
-2.724014285714286  5.878
-2.093364285714286  4.086
1.4822785714285716  5.417
6.661035714285714  7.463
1.0742357142857142  5.407
-2.559142857142857  4.261
9.736685714285715  8.861
11.834721428571429  12.4
0.03993571428571429  4.159
9.554142857142857  15.853
-1.79315  5.272
-1.1126642857142857  4.444
3.4080357142857145  5.898
-1.3361  4.937
-0.8936785714285714  9.73
3.2709714285714284  7.412
-1.9995285714285715  4.466
10.386121428571428  8.373
8.166271428571429  13.135
11.485771428571429  7.043
2.3480714285714286  6.657
5.817157142857143  5.089
-1.1697  4.485
10.643757142857142  6.32
0.8361928571428571  4.391
4.431842857142857  11.645
-2.3981642857142855  14.934
8.076092857142857  11.176
8.040071428571428  10.191
-2.4070857142857145  4.585
5.391757142857143  6.291
3.4703  5.228
-1.6791928571428572  5.978
6.786528571428572  6.385
13.728014285714286  13.6
-1.0818357142857142  2.74
7.313871428571429  9.38
13.065914285714285  13.92
2.6660857142857144  5.573
6.609257142857143  9.326
-2.6734  13.282
0.5118428571428572  6.62
0.62075  5.511
-0.7992071428571428  1.968
-1.5725642857142856  5.819
4.834357142857143  10.883
-1.9263642857142855  5.326
-1.5689499999999998  5.31
-2.4525857142857146  4.811
9.508035714285715  7.503
5.798100000000001  10.46
12.70112857142857  15.311
13.001507142857143  10.9
3.674778571428572  3.663
1.6350500000000001  5.067
5.1297  8.22
-2.8907785714285716  4.036
8.680228571428572  14.436
1.8754428571428572  12.864
1.5299714285714285  5.603
-2.1713642857142856  5.383
-0.7638428571428572  4.458
1.8680714285714284  5.114
-1.2654857142857143  4.613
10.132164285714286  9.675
2.851042857142857  13.704
4.854107142857143  3.789
-2.8762357142857145  4.013
16.31242857142857  6.667
4.758128571428571  5.304
-1.466192857142857  5.005
4.584764285714286  10.153
1.4953857142857143  5.047
2.479421428571429  4.914
27.879157142857142  11.817
8.486871428571428  3.477
-2.763207142857143  4.262
7.65665  14.491
11.619421428571428  4.53
7.5099214285714275  7.289
1.49725  5.618
8.164064285714286  11.633
-0.9427142857142856  4.063
9.366464285714287  12.867
3.8924214285714283  11.871
-2.517042857142857  5.592
9.291328571428572  5.546
5.331671428571428  12.893
4.056307142857143  4.857
5.695178571428571  4.894
10.657764285714286  8.035
0.33522142857142856  5.105
8.374214285714286  6.373
-2.4869857142857144  4.389
-1.8837357142857143  5.267
-1.8886857142857143  11.337
11.265721428571428  13.922
8.7462  11.541
2.5334142857142856  3.551
-0.9177285714285714  2.045
9.834042857142858  8.619
17.667585714285714  7.387
-2.0747857142857145  2.821
3.7427071428571432  4.875
-2.7360357142857143  4.655
6.136928571428571  13.835
-2.5519142857142856  4.545
13.136235714285714  8.952
4.648521428571429  5.969
0.1926  5.269
3.3737857142857144  4.595
10.827007142857143  11.72
2.115742857142857  4.97
-1.4753714285714286  3.444
-2.9726285714285714  4.736
3.159535714285714  8.191
3.6105642857142857  4.746
8.679942857142857  7.597
2.6133  4.384
15.808335714285713  14.248
-0.7334642857142857  12.679
-1.1519857142857142  13.217
2.2196714285714285  14.191
3.3963785714285715  7.458
12.190892857142856  16.108
-2.2767285714285714  5.084
-0.4658857142857143  5.162
-2.691042857142857  12.636
0.9590857142857142  2.402
0.5438357142857143  3.685
10.147042857142857  12.153
1.3726357142857144  5.28
-2.4474857142857145  10.978
-0.9584071428571428  5.076
-1.0281142857142858  3.453
2.8299785714285712  6.857
0.49339999999999995  9.719
7.958028571428572  14.187
9.409542857142858  5.711
-1.9071714285714287  4.809
-2.6069285714285715  4.903
9.5566  13.988
-2.79785  4.496
-2.3900357142857143  8.195
0.47604285714285716  8.541
-1.9048857142857145  5.815
-1.097507142857143  15.652
6.1550714285714285  10.982
-1.5392928571428572  9.506
3.248357142857143  10.068
-1.5999214285714285  3.318
11.420157142857143  12.95
7.169864285714286  10.226
4.615842857142857  9.308
2.062921428571429  4.499
0.7890857142857143  12.205
9.624121428571428  7.976
4.329578571428571  5.842
-2.5360642857142857  7.798
1.4161  6.821
16.57140714285714  9.858
2.9046214285714287  12.394
3.7733285714285714  5.254
-0.5945071428571428  4.963
-1.5192428571428571  4.797
4.248464285714285  13.794
11.19285  7.937
2.5228571428571427  3.452
-1.8867642857142857  4.668
-0.43029285714285714  4.095
5.073064285714286  5.578
2.0431714285714286  6.967
2.714385714285714  4.286
-2.6165785714285716  4.338
14.331635714285715  8.826
3.693021428571429  5.961
-2.2394642857142855  6.183
-1.4236142857142857  3.175
0.12032142857142857  5.436
3.2453785714285717  13.157
-0.9431357142857142  4.673
10.650742857142857  5.273
1.7665071428571428  6.747
6.156814285714286  7.193
-0.4846  3.729
4.930742857142857  7.007
6.042307142857143  15.555
-1.3486142857142858  5.501
2.6752857142857143  8.382
13.16477857142857  10.012
0.6818357142857142  10.633
10.595942857142857  13.608
8.846135714285715  10.616
-0.37195  12.821
5.722257142857143  7.625
-2.61625  5.018
1.9804857142857142  8.05
3.9586571428571427  9.101
-2.323721428571429  5.288
-1.4379428571428572  5.67
7.930357142857143  6.441
1.4422785714285715  6.627
3.2479785714285714  9.785
-2.754357142857143  3.601
-0.39049285714285714  3.772
-2.4222642857142858  4.746
-0.7701928571428571  3.783
-2.059907142857143  12.264
10.438542857142856  10.424
-2.7970214285714285  3.122
1.2422071428571428  4.316
12.292457142857142  14.621
0.6829  13.396
9.264071428571429  10.59
-1.8781999999999999  5.233
-0.4592714285714286  4.398
3.2740714285714287  10.304
3.5063285714285715  5.881
15.041614285714285  8.826
-1.0403142857142857  3.642
3.0173785714285715  6.471
-2.79115  5.027
17.827885714285713  11.578
0.3068928571428572  4.709
-1.4123571428571429  3.118
-0.43552142857142856  5.174
14.229235714285714  8.205
7.248242857142857  7.401
4.64965  13.099
8.784421428571429  5.83
1.2132714285714286  6.98
17.56037142857143  7.039
7.3099  6.753
8.773828571428572  12.161
11.883207142857142  7.272
7.081992857142858  12.387
4.426464285714286  8.184
-1.6965857142857141  4.916
7.655514285714285  14.277
4.100307142857143  13.311
1.1330714285714285  6.422
8.5225  14.362
-1.706792857142857  4.024
1.6721214285714285  7.044
-2.3247999999999998  1.359
-0.07640714285714285  5.139
0.4863642857142857  6.155
9.555878571428572  8.539
5.5635  7.419
8.0353  15.438
-2.2051214285714287  4.399
12.581314285714285  10.031
-0.6875857142857142  12.835
6.765985714285715  11.644
-0.9216071428571428  3.802
1.2563714285714285  11.371
9.688342857142857  14.773
8.206735714285713  14.623
-1.6588357142857142  8.814
4.669757142857143  15.239
6.8449  7.305
13.120842857142856  8.758
1.8258285714285716  10.694
5.425407142857143  13.867
7.828064285714286  6.423
4.361528571428572  10.197
-2.447535714285714  5.308
3.6775142857142855  6.152
2.662207142857143  4.409
10.703792857142856  7.098
-0.010435714285714286  3.734
1.0028642857142858  3.478
4.782850000000001  11.572
2.1336357142857145  5.496
-2.1639785714285713  3.469
-2.9071571428571428  5.159
-1.2747642857142858  6.646
12.39047857142857  14.475
-2.233492857142857  5.074
9.245028571428572  7.078
-2.5211357142857143  2.948
4.490557142857143  3.404
-0.4487785714285714  3.69
-2.657585714285714  4.46
6.170257142857143  10.0
12.158850000000001  7.467
7.964807142857143  6.985
-2.6558714285714284  7.625
5.063257142857143  5.587
8.287457142857143  11.487
2.0764785714285714  8.129
0.18769285714285716  4.624
-1.5918928571428572  6.145
18.888214285714284  11.333
8.225864285714286  4.937
12.3146  10.274
8.529071428571427  7.947
11.3702  12.763
11.468121428571429  13.683
3.1394928571428573  5.83
2.46985  5.232
11.760928571428572  6.181
4.5564  9.067
-0.3893357142857143  2.935
0.14556428571428573  4.19
2.3539499999999998  7.454
11.031507142857143  5.979
-1.46325  4.041
-2.1923142857142857  5.313
12.289978571428572  6.453
0.6554285714285715  4.182
9.7419  5.191
1.4914142857142858  5.502
1.393392857142857  4.462
-1.4222714285714286  2.765
3.239342857142857  5.386
1.963407142857143  11.144
3.2832214285714287  5.766
-0.30042857142857143  10.57
5.1569  5.678
-1.8099  4.814
4.159378571428571  11.36
2.5848357142857146  5.597
-2.858642857142857  4.659
-2.792092857142857  4.228
-0.4918428571428572  4.121
6.632614285714286  12.218
9.733485714285715  14.719
6.179921428571428  5.208
-0.8765428571428571  7.418
11.587742857142858  12.535
1.99925  13.763
2.0008857142857144  15.252
3.716342857142857  4.972
-2.830707142857143  3.598
10.206935714285715  9.565
8.234735714285714  10.803
-2.2671214285714285  11.556
11.827464285714285  12.79
8.810707142857144  12.212
-1.2333428571428573  5.611
-2.823007142857143  3.728
3.4010857142857143  7.207
3.0877642857142855  4.476
-2.9464714285714284  1.125
-0.8805285714285714  5.285
8.057021428571428  9.394
4.993171428571428  13.274
-1.342342857142857  3.842
9.408985714285715  8.76
-2.0991142857142857  2.805
8.474628571428573  7.114
-0.7090428571428572  3.492
2.4623714285714287  6.868
5.500014285714285  7.099
4.144878571428571  5.177
8.299107142857142  13.333
0.9361785714285714  6.943
13.639271428571428  8.764
1.8510214285714284  6.873
5.103771428571429  5.456
6.885028571428571  13.617
4.770621428571428  5.135
4.045771428571428  10.803
13.971835714285714  6.177
4.394064285714285  6.388
-1.9193214285714284  3.648
15.751185714285716  14.584
-2.8584714285714283  3.351
-2.5071285714285714  4.76
-0.8218571428571428  6.426
9.334564285714285  14.81
9.734407142857142  12.169
6.847071428571429  6.314
0.43739999999999996  5.641
-2.142092857142857  3.934
4.6559928571428575  11.106
-2.513714285714286  4.79
1.3226499999999999  3.733
0.3560214285714286  9.905
11.316678571428572  11.586
7.6949000000000005  9.402
12.282514285714285  13.555
-2.8128928571428573  5.205
2.414071428571429  3.455
7.898671428571429  9.788
-1.6385285714285716  5.608
1.734  3.654
-2.3347785714285716  3.715
-1.3009  3.854
15.010271428571428  11.124
1.2718928571428572  6.53
9.60052142857143  12.757
-2.55025  5.174
3.2410642857142857  12.801
11.200457142857143  5.78
4.922085714285714  14.73
2.138  4.689
13.968157142857143  11.207
4.8372714285714284  4.657
11.957407142857143  10.67
8.025707142857142  7.51
14.151657142857143  12.937
-1.5258571428571428  2.953
2.3037142857142854  4.605
-1.28935  4.585
8.154892857142856  9.95
-1.2176642857142859  4.821
5.233578571428572  15.247
6.445607142857143  11.112
-0.4481857142857143  7.302
5.3942428571428565  5.327
6.031928571428572  8.176
2.7273071428571427  6.065
0.6145142857142857  15.573
7.843178571428572  12.954
7.062714285714286  8.746
2.6008357142857146  3.432
28.23522857142857  13.262
-1.5678857142857143  4.609
-1.8409428571428574  8.676
13.874914285714286  8.89
15.41072142857143  8.344
9.474557142857144  5.312
-0.2819785714285714  4.628
1.0203  3.969
2.2996357142857144  4.863
19.233485714285717  12.48
-1.1653642857142859  4.636
11.54665  13.28
3.6070285714285713  7.726
-0.6249357142857143  5.218
-0.66695  5.819
6.838335714285714  7.743
-1.1498142857142857  13.065
7.198871428571429  12.002
1.9122071428571428  4.41
3.687192857142857  6.108
-2.803692857142857  1.117
2.6234214285714286  5.947
2.097914285714286  6.724
5.908007142857143  12.105
-1.7303857142857142  10.514
0.8805928571428572  7.062
1.8866357142857144  3.86
-1.0264071428571429  1.802
-2.5111357142857145  4.819
4.9341  10.846
12.682321428571429  12.523
-0.40262857142857145  5.187
8.597557142857141  8.642
-2.694128571428571  4.705
2.7335785714285716  5.756
-2.3867714285714285  4.39
-2.8801214285714285  5.967
11.595657142857144  11.705
-0.3770928571428571  2.569
8.742128571428571  12.003
-2.830035714285714  1.972
1.8251428571428572  14.224
-2.1764857142857146  4.201
-1.12015  16.364
-1.95225  2.35
14.872035714285715  6.614
-0.11067142857142857  3.955
0.13127857142857144  5.56
9.959235714285713  7.232
3.2781285714285713  4.999
1.3960285714285714  14.349
3.2129857142857143  12.382
-1.6595428571428572  4.361
2.114392857142857  4.831
7.5641428571428575  14.011
-2.044092857142857  5.626
11.174557142857143  6.171
-2.6917357142857146  12.254
5.0156214285714285  6.753
14.680292857142858  11.731
-0.5344785714285715  2.275
-1.303892857142857  5.445
4.547657142857143  5.755
2.2886785714285716  9.784
-2.9120071428571426  4.19
6.204549999999999  5.743
-2.261292857142857  5.301
5.6469000000000005  14.562
7.747542857142856  7.726
5.717728571428571  7.841
10.341457142857143  11.877
4.70195  8.056
13.749142857142857  11.529
8.04695  10.411
-0.3321571428571429  3.407
6.153442857142857  10.944
0.8732000000000001  5.434
5.301207142857143  6.195
9.146178571428571  6.311
9.545692857142857  13.395
1.2503214285714286  3.121
-2.365957142857143  3.045
5.101292857142857  5.641
9.53812142857143  13.292
13.461042857142857  9.683
-2.5227071428571426  5.002
15.016057142857143  11.677
5.6663499999999996  10.597
-1.7960928571428572  5.109
14.732571428571427  7.226
8.556700000000001  10.651
3.8992714285714287  5.789
-2.7288785714285715  4.834
11.953392857142857  12.699
1.25115  6.194
6.7148071428571425  6.893
7.374092857142857  7.906
14.97815  10.551
-2.7799714285714288  4.997
4.679228571428571  9.274
-1.7968  4.494
6.186728571428572  12.077
4.369128571428571  7.503
2.891764285714286  4.982
6.078007142857143  9.557
4.593764285714285  12.24
4.472657142857143  5.944
2.827642857142857  5.95
3.5577785714285715  4.714
-2.4347714285714286  9.943
5.196628571428572  10.618
-0.39175714285714286  4.472
2.421742857142857  6.279
1.4822857142857144  4.143
8.614921428571428  11.991
-1.4781  13.189
-2.623607142857143  5.25
-2.1548000000000003  4.947
4.084785714285714  6.179
-1.5955000000000001  6.827
12.144857142857143  9.978
6.067285714285714  7.484
-2.318242857142857  4.541
6.047071428571429  5.838
-0.6128785714285714  4.341
7.671671428571429  4.669
12.284778571428571  6.953
7.234564285714286  8.403
0.8901857142857144  5.718
8.5085  8.241
2.4144142857142854  5.337
4.944514285714286  12.714
-2.4173642857142856  5.291
0.52  4.213
-2.880792857142857  5.112
3.8046285714285717  8.363
22.106849999999998  11.813
-1.9110714285714288  4.849
9.759635714285714  12.521
-0.7484142857142858  2.877
-2.492107142857143  3.748
6.852764285714286  12.15
9.70282142857143  15.794
6.869657142857142  11.999
-0.13345714285714286  13.762
5.5508500000000005  6.871
14.2454  13.489
9.706349999999999  6.505
6.423628571428571  7.704
8.266485714285714  6.638
1.1733500000000001  6.044
3.808164285714286  7.908
0.87175  7.554
-2.7343214285714286  3.489
10.936914285714286  12.714
-1.69045  3.402
0.38484285714285715  2.933
-2.1735714285714285  3.961
4.300714285714286  15.001
2.6824  5.222
-2.895  4.761
-2.398414285714286  5.332
-0.6723928571428571  13.318
7.656621428571428  8.756
0.600157142857143  6.455
-2.766307142857143  2.738
-1.006057142857143  13.493
-1.3117642857142857  6.985
4.022757142857143  6.158
-2.5653214285714285  14.978
3.592392857142857  5.544
2.6971285714285713  8.659
4.71625  14.385
-0.9075071428571428  7.189
-2.2349857142857146  4.217
-1.8901142857142856  4.884
9.830985714285713  8.089
-3.072378571428571  4.767
-0.35985  4.45
5.659907142857143  13.488
6.307  4.548
-1.6443857142857143  4.359
1.8303214285714287  7.931
-1.4747928571428572  3.889
3.9872214285714285  14.798
-0.21839285714285714  4.092
6.563964285714286  6.075
7.436335714285714  7.093
-2.2680928571428574  5.056
14.5342  6.254
6.926264285714286  10.694
1.9052214285714286  6.193
8.20555  10.646
2.44595  3.944
1.3466714285714285  5.172
1.0700142857142856  5.599
4.29205  11.211
8.796685714285715  13.946
5.2982571428571426  14.075
-1.2041285714285714  5.436
7.035978571428572  14.917
-2.8657142857142857  7.028
0.28883571428571425  3.365
4.313471428571428  9.244
5.1423000000000005  12.277
-0.2031285714285714  14.329
2.358407142857143  9.346
8.411157142857142  13.699
7.232285714285714  7.109
-3.0358  4.784
11.526157142857143  6.981
-2.850421428571429  4.366
5.192942857142857  4.535
6.343685714285714  7.76
-0.44053571428571425  5.354
10.99702142857143  5.601
0.6508428571428571  6.481
-1.8642785714285717  3.034
7.039257142857143  7.615
13.731271428571429  7.276
0.8390928571428571  5.158
0.8191142857142857  4.234
8.880128571428571  8.272
-2.271921428571429  4.155
9.957285714285714  9.496
-2.5611357142857143  4.985
5.849507142857143  6.068
1.9766285714285714  5.592
11.115321428571429  5.918
4.814978571428571  7.095
4.6737  8.775
2.761042857142857  12.001
15.217  10.353
2.8529714285714287  5.078
-2.599485714285714  4.943
-2.1877  5.807
5.485821428571429  12.999
-2.8302571428571426  3.809
8.370142857142858  8.352
-0.27645000000000003  3.519
6.096257142857143  5.657
-2.7797214285714285  3.21
-1.7826142857142857  4.148
4.0765  8.036
6.43255  6.136
9.462092857142856  10.485
-2.6480928571428572  5.312
10.18742142857143  6.252
7.106178571428572  8.911
6.2045  5.067
3.431507142857143  6.332
6.185057142857143  8.079
-1.2875357142857142  3.605
2.0327928571428573  5.233
4.395764285714286  14.064
-0.5944571428571429  6.024
13.569935714285714  9.822
-1.885492857142857  4.512
0.17445714285714287  5.53
-0.012485714285714286  4.563
2.586978571428572  9.153
2.6348285714285713  16.182
5.341607142857143  8.947
0.02927857142857143  4.933
1.5381142857142858  11.071
3.444935714285714  6.059
2.3931285714285715  7.018
4.762671428571428  10.786
-1.6526142857142858  5.431
-2.7852785714285715  4.751
5.672007142857143  14.279
-1.0198357142857142  6.511
7.041942857142857  5.609
0.1333  11.223
1.1731285714285715  5.889
14.851435714285714  13.422
1.0983  5.905
1.265542857142857  4.702
14.611221428571428  9.097
5.110978571428571  11.303
3.30405  9.701
0.7043142857142857  3.688
-0.8935214285714286  4.56
-1.2580857142857143  4.46
-1.7433857142857143  4.912
-0.2822571428571428  6.135
2.924514285714286  11.595
6.260142857142857  9.458
3.304985714285714  3.293
1.2814857142857141  4.816
8.640142857142857  9.25
7.506907142857144  14.393
-1.7402142857142857  3.2
4.944792857142857  5.707
9.534185714285714  6.375
-0.3172357142857143  8.751
2.9793357142857144  5.213
-1.8302285714285715  6.461
19.369421428571428  13.313
14.88962857142857  9.831
-2.9514142857142858  4.743
11.74777142857143  14.37
3.856514285714286  14.705
6.1695  9.888
9.104671428571429  9.268
11.02015  13.435
4.454292857142857  6.273
2.91615  10.553
-1.8958785714285715  4.665
10.217621428571428  6.87
-0.7649928571428571  5.88
7.8257071428571425  13.578
4.053178571428572  3.223
6.452157142857143  12.182
6.187421428571429  4.975
-2.4452785714285716  5.324
13.237171428571429  9.47
10.437171428571428  6.379
-2.0454785714285717  4.96
17.95255  10.667
-0.22967857142857143  5.052
1.8643214285714285  12.631
-1.1840214285714286  2.892
3.2672785714285713  4.526
-2.647042857142857  5.118
-0.9728857142857144  4.502
1.3650142857142857  9.55
3.036435714285714  4.811
-0.17832857142857145  4.523
5.8804  5.463
1.6701857142857142  10.818
2.3814571428571427  4.599
8.77432857142857  6.708
5.5029642857142855  6.243
9.265492857142858  15.534
10.910342857142858  9.974
-1.7189571428571429  5.47
3.905235714285714  4.259
10.368321428571429  7.288
12.40245  8.251
-3.030207142857143  1.644
4.849228571428572  5.412
-1.1242714285714286  15.216
-2.1181428571428573  3.734
3.139042857142857  7.694
6.646185714285714  8.514
-2.9030428571428573  4.288
-3.172085714285714  4.529
-2.6246785714285714  4.926
12.329271428571428  7.404
7.1122  13.661
0.32539285714285715  3.256
14.421007142857142  12.825
2.310964285714286  9.33
20.162650000000003  13.984
8.792928571428572  9.972
4.542142857142857  5.669
1.2257071428571429  4.209
1.19455  4.086
14.417857142857143  8.108
6.941014285714285  9.957
2.5074571428571426  4.546
5.187507142857143  7.843
1.0215928571428572  4.603
20.48522142857143  12.214
-1.9949214285714285  6.235
6.678678571428572  6.745
0.10993571428571429  3.718
3.371742857142857  9.496
2.1902642857142856  5.467
6.8251  4.196
5.300914285714286  6.658
2.765992857142857  6.91
5.304414285714286  10.221
7.909342857142857  14.159
16.570335714285715  14.914
3.0373642857142857  9.09
11.390235714285714  11.291
-1.5037714285714285  6.38
-1.2907214285714286  4.454
5.102578571428571  10.827
18.394971428571427  11.248
9.552185714285715  7.435
1.7859714285714285  7.901
3.042685714285714  5.081
-0.3690357142857143  3.542
5.108192857142858  4.439
5.6426428571428575  4.119
10.430242857142856  14.221
11.131142857142857  15.848
10.841328571428571  8.493
2.283042857142857  5.531
10.50625  14.462
-1.6450214285714286  2.931
5.82135  9.586
-1.3581142857142856  4.351
14.838571428571429  12.117
-0.8418357142857142  3.522
9.642157142857144  13.851
3.8164285714285713  7.172
-0.45224285714285717  5.43
4.321778571428571  13.064
-2.5099785714285714  5.498
3.397657142857143  9.562
3.3638  9.848
7.132271428571428  9.866
1.5431285714285714  6.925
-2.951564285714286  4.635
-1.7166857142857144  5.371
0.43415  5.185
7.012821428571428  10.587
-0.7163071428571429  5.572
-0.3219142857142857  3.688
10.29747857142857  8.612
-2.0508357142857143  3.462
1.0299  14.966
-2.2656071428571427  4.613
4.270442857142857  8.09
-0.2622714285714286  14.954
1.7872928571428572  6.003
8.27135  6.548
12.577242857142858  7.832
-1.382942857142857  4.895
4.6658357142857145  5.724
2.4701714285714287  3.21
4.910721428571429  7.446
-1.9370357142857142  4.934
-1.6932857142857143  2.996
2.3489857142857145  14.736
4.760521428571428  9.076
3.785457142857143  8.077
-1.4335857142857142  14.828
3.6744142857142856  11.064
-2.9402285714285714  2.692
-2.606992857142857  5.959
-1.9220714285714284  4.518
1.544357142857143  4.957
-2.106642857142857  2.88
-2.3821642857142855  4.252
6.58655  7.52
0.9477928571428572  4.164
17.281971428571428  11.972
1.9479857142857144  4.668
4.677407142857143  13.115
1.3014357142857143  5.698
6.084064285714286  5.156
-0.8478571428571429  16.204
11.539335714285714  14.231
9.685692857142858  7.2
-0.8399642857142857  6.096
8.687364285714287  9.971
3.8462214285714285  9.84
11.854278571428571  10.348
-0.7784214285714286  2.684
-2.880657142857143  3.116
2.4462214285714285  4.576
-0.23443571428571428  5.094
5.573142857142857  4.616
9.960535714285713  10.933
-1.4395214285714284  9.053
3.587678571428571  14.52
5.142078571428571  5.33
11.228178571428572  12.433
-0.9635714285714286  5.345
6.467414285714286  13.038
3.673857142857143  6.497
5.623521428571428  5.051
1.5620642857142857  5.797
9.848600000000001  7.963
-1.6107214285714286  12.001
4.807871428571429  12.01
4.3123571428571426  5.842
2.8298357142857142  4.845
-2.3629714285714285  5.754
8.677878571428572  9.507
3.827542857142857  4.694
-2.7562357142857143  4.68
9.463428571428572  15.15
10.487528571428571  6.74
3.111757142857143  7.672
-1.3502285714285716  5.834
3.182171428571429  5.125
1.3845357142857144  5.157
9.208714285714287  9.196
11.048035714285714  13.523
6.738314285714286  6.475
5.607842857142857  9.617
-0.6973285714285714  5.134
15.448535714285715  13.917
-2.374657142857143  5.383
3.328792857142857  4.689
3.815314285714286  5.891
14.3682  11.458
1.0458  7.517
4.924414285714286  6.457
6.6518999999999995  7.842
7.120414285714285  8.812
-1.3271785714285715  3.559
8.071835714285715  12.635
4.510142857142857  12.831
5.728107142857143  13.699
-2.513735714285714  5.767
3.2434714285714286  14.16
-2.958078571428571  5.062
5.063742857142857  3.644
6.0990714285714285  4.429
12.116892857142858  8.99
-1.7703  3.797
1.526692857142857  15.226
4.8621  7.354
6.943635714285715  6.665
5.079814285714286  14.914
5.360221428571429  8.978
2.557692857142857  5.657
10.164057142857143  9.997
5.645771428571429  14.931
3.954657142857143  6.433
-0.8913  2.002
-2.1832499999999997  5.261
-0.5128428571428572  14.716
4.422528571428572  4.387
-0.6056214285714286  5.591
1.6557214285714286  11.028
10.7805  14.621
-2.77325  1.217
-1.3814142857142857  4.356
6.6059785714285715  6.647
12.86872142857143  12.398
4.805892857142857  14.464
3.2679714285714287  5.033
8.917178571428572  4.613
1.6795357142857141  13.339
1.3066142857142857  8.201
-2.228285714285714  5.562
11.043278571428571  14.236
5.979421428571428  8.919
-2.3409571428571425  4.304
-3.0001857142857142  3.196
-1.075192857142857  2.735
5.688178571428572  5.226
7.803371428571428  5.081
8.361385714285715  7.028
5.767685714285714  6.671
2.278764285714286  9.67
8.452264285714286  6.175
9.555057142857143  10.602
-1.0828857142857145  3.159
10.163807142857143  10.431
5.4041  6.558
-2.2826785714285713  6.263
4.9794285714285715  8.433
3.778357142857143  3.904
12.380600000000001  6.964
2.9010571428571432  10.341
4.797192857142857  5.001
-2.435985714285714  4.1
0.41054999999999997  6.529
14.094192857142856  11.479
-0.7569285714285714  15.31
8.567335714285713  12.402
6.069371428571428  9.863
4.23075  5.196
4.840171428571429  11.852
0.10444285714285714  5.878
-2.099964285714286  5.432
1.3396285714285714  8.305
5.8876  6.782
-1.6167928571428571  2.303
-1.7095357142857144  3.232
-1.9603714285714287  14.311
3.420592857142857  4.514
10.69977142857143  7.091
1.8015571428571429  11.551
11.813592857142858  11.023
1.3409214285714286  14.471
2.7714499999999997  6.17
1.2040214285714286  10.21
-1.4335642857142858  7.033
2.6868  4.587
1.2708285714285714  10.916
3.778914285714286  6.173
2.0816142857142856  17.023
3.0602571428571426  5.671
9.557957142857143  6.957
0.7150071428571428  11.879
13.535135714285715  12.077
2.6161357142857145  6.403
15.146164285714287  11.546
8.394864285714286  8.05
9.051164285714286  5.765
11.568171428571429  14.966
-1.6994214285714286  12.248
2.8898285714285716  14.464
0.15302857142857143  1.647
2.3348142857142857  4.8
-2.3932357142857144  3.723
-0.1254142857142857  2.164
2.5242714285714287  9.702
-1.4078428571428572  5.226
-1.998707142857143  3.952
7.612392857142856  14.54
-2.03765  2.832
-1.9228714285714286  4.799
16.64147142857143  6.687
13.41325  13.304
-2.2747785714285715  3.552
-2.8091142857142857  14.239
4.4400571428571425  8.861
-2.7144500000000003  2.511
10.400878571428573  12.882
2.317871428571429  9.556
5.719807142857143  7.354
12.735628571428572  10.645
1.4574428571428573  5.194
10.576528571428572  6.165
2.826507142857143  11.343
7.167607142857143  14.236
14.021485714285715  9.304
3.3778428571428574  12.14
9.944049999999999  5.444
11.810892857142857  12.981
-2.6362428571428573  5.673
-2.3233642857142858  4.752
5.703535714285715  6.521
5.026535714285714  4.573
8.084385714285714  5.601
-2.9667642857142855  5.401
12.375578571428571  6.06
11.973914285714285  6.458
11.421764285714286  5.627
-1.5476071428571427  6.625
-2.630228571428572  3.05
3.4395714285714285  5.408
3.1015285714285716  13.24
-1.8340428571428573  6.553
0.9838428571428571  4.142
-2.5399357142857144  5.778
-2.6101357142857142  2.75
-1.3544571428571428  4.631
3.441885714285714  10.336
-0.41054285714285715  3.705
-0.17974285714285715  12.846
0.58105  2.46
-1.429857142857143  4.476
4.405692857142857  5.375
0.0807857142857143  7.805
4.906821428571429  5.163
2.0747642857142856  10.746
-2.7891857142857144  6.44
4.151878571428572  10.535
-2.180557142857143  4.857
4.747714285714285  4.766
-2.969464285714286  4.616
-0.19130714285714287  3.059
9.3969  9.857
2.560878571428572  6.538
-2.3076642857142855  2.065
-2.436385714285714  3.663
4.483614285714286  6.546
-2.9661785714285713  4.584
-1.1254428571428572  13.915
0.7165357142857143  7.151
-1.7131928571428572  5.042
-1.8265  3.928
-0.8067857142857143  3.483
1.7920357142857142  5.506
-0.07884285714285715  3.441
1.4293857142857143  5.376
9.315442857142857  10.892
5.819571428571429  12.187
1.7625642857142856  5.328
9.005428571428572  5.583
-0.41495000000000004  4.587
-0.8014357142857143  7.088
11.404278571428572  11.766
-0.04881428571428571  4.425
-0.5450714285714285  5.323
3.7604142857142855  15.615
-2.005292857142857  3.919
13.87145  14.771
12.673314285714286  8.756
3.2095928571428574  10.259
0.26762142857142857  13.203
-0.20707857142857142  5.422
6.866307142857143  5.818
5.279864285714286  10.164
3.5467857142857144  7.476
12.023914285714286  14.18
10.891207142857143  10.97
6.709735714285714  6.582
-2.157914285714286  5.142
3.938857142857143  8.395
-2.8298214285714285  5.163
10.77835  9.856
4.980364285714286  13.039
-0.51515  5.124
12.383464285714286  12.656
-2.414214285714286  2.986
4.389914285714285  10.619
2.8190714285714287  14.027
-2.5163714285714285  4.311
9.741507142857142  10.782
2.52495  10.407
1.8769000000000002  10.158
8.59615  11.411
5.200392857142857  5.693
-1.467042857142857  3.807
-2.103092857142857  4.365
-2.561057142857143  4.615
5.035785714285714  5.167
-1.803942857142857  4.218
8.470128571428571  7.064
4.2077285714285715  5.543
-0.015164285714285715  4.686
0.9001428571428571  5.678
2.527471428571429  7.855
2.044642857142857  7.489
6.009264285714286  12.22
7.522271428571428  7.44
0.2927214285714286  4.611
-2.559428571428571  2.96
11.906592857142858  15.621
7.10475  9.813
6.917364285714286  10.853
-1.4478928571428573  3.677
9.352214285714286  13.853
-2.4595285714285713  5.09
7.9389642857142855  11.03
9.3594  9.976
4.891285714285714  6.135
3.9093714285714287  9.011
7.435264285714285  10.749
-1.8075857142857144  3.439
7.079692857142858  10.159
6.302557142857142  4.48
5.936628571428572  13.064
5.628964285714285  8.154
0.8959714285714286  8.047
4.941121428571428  11.484
-0.78965  11.734
2.5209357142857143  10.717
5.102285714285714  5.227
-0.9721928571428572  11.347
-2.3028857142857144  4.542
-0.49277857142857145  1.955
4.921728571428572  10.213
1.83815  6.172
-2.0599000000000003  3.083
3.355492857142857  15.257
16.134721428571428  10.133
7.48635  8.151
5.5164357142857146  10.715
6.668621428571428  8.762
5.239007142857143  15.693
2.577557142857143  6.121
-0.26944285714285715  3.871
-0.5968714285714286  4.219
-0.6123428571428571  10.556
-2.724107142857143  3.219
4.439214285714286  6.805
6.934242857142857  10.749
10.969142857142858  14.392
12.3824  14.102
6.2115285714285715  8.593
-2.993864285714286  6.288
-0.8532357142857143  4.101
-1.17425  4.962
-2.005057142857143  5.09
0.21036428571428573  4.977
8.17917142857143  14.042
-1.1939285714285715  5.523
5.032128571428572  8.051
-2.286985714285714  13.847
-0.5436142857142857  5.401
1.8161285714285715  14.035
6.140571428571429  12.301
-2.4718357142857146  3.344
11.568928571428572  14.176
0.07087142857142857  13.003
-1.6620571428571427  3.889
1.3697142857142857  11.468
2.7605785714285713  4.277
9.4379  9.967
1.8706  7.676
4.041292857142857  7.331
-2.5127571428571427  5.419
4.17145  7.978
-2.1395714285714287  5.91
-1.0526071428571429  5.632
3.919792857142857  8.461
0.1965285714285714  12.387
3.8000499999999997  7.76
6.761692857142857  6.796
4.199042857142857  5.474
-1.6288785714285714  4.423
-0.23283571428571428  6.667
11.285335714285713  6.032
14.702307142857142  10.067
-2.800385714285714  13.423
-1.8050285714285714  4.449
14.728299999999999  13.893
-0.37322857142857147  5.821
2.6715785714285714  7.334
11.822235714285714  12.895
-1.53645  4.578
9.854407142857143  14.193
-1.6738428571428572  3.892
-2.3695285714285714  5.163
4.618878571428572  3.943
10.311485714285714  6.616
-2.5425  1.256
4.197607142857143  9.549
4.020492857142857  14.021
5.199142857142857  7.229
-2.0491142857142854  3.613
-1.8416214285714285  2.896
-2.8087642857142856  4.652
1.9362142857142857  8.297
8.076257142857143  11.383
11.149714285714285  8.44
9.769657142857142  12.47
-0.2810785714285714  3.76
21.60562142857143  11.472
3.393664285714286  5.671
-2.28575  3.955
5.519357142857143  7.524
-0.37856428571428574  5.715
-0.3267857142857143  6.165
9.172492857142856  6.06
-1.9436928571428573  5.58
-1.6271285714285715  4.169
-1.2948642857142858  2.997
13.091028571428572  5.0
2.160742857142857  7.064
12.775257142857143  11.941
-0.1970642857142857  5.208
5.288664285714286  6.418
9.994164285714286  9.923
7.253092857142857  11.412
14.283735714285713  7.076
5.096157142857143  7.255
-0.3285214285714286  11.38
-0.026885714285714284  10.096
-1.0813428571428572  5.528
-1.4521000000000002  9.506
11.296278571428571  11.986
8.013257142857142  7.2
10.88485  13.449
11.217835714285714  13.734
7.960421428571429  9.5
2.995307142857143  4.792
-1.9480285714285714  4.603
1.4357857142857142  4.975
8.223892857142857  7.001
5.999907142857142  6.144
1.2439928571428571  4.521
11.482192857142858  7.665
6.1765  13.75
-2.3884928571428574  5.003
16.75657142857143  13.672
19.27507142857143  13.944
-1.2273357142857142  4.528
1.3380785714285715  6.146
4.611128571428571  7.91
15.255507142857144  11.86
-2.1546357142857144  4.501
-1.3201  4.362
4.750057142857143  11.131
3.226607142857143  12.261
3.9101642857142855  10.008
3.196214285714286  4.273
5.417071428571428  9.378
3.602335714285714  9.929
7.415164285714286  14.547
-0.3924142857142857  10.919
-1.3487428571428572  4.653
2.4339285714285714  9.855
-2.2693142857142856  3.062
4.929607142857143  8.032
-1.5882071428571427  5.841
4.140778571428571  11.756
6.1123071428571425  4.27
5.047871428571429  6.628
5.140271428571428  13.518
6.883828571428571  6.91
-1.0422214285714286  3.235
-2.738035714285714  11.656
3.4384214285714285  10.866
-3.14185  4.075
6.015828571428571  5.455
9.16945  10.075
3.4159785714285715  13.302
2.788264285714286  4.448
-2.3516142857142857  5.039
2.033514285714286  3.336
0.06072857142857143  13.236
2.1108857142857143  8.137
4.7433499999999995  4.602
-2.7056642857142856  4.952
2.0189785714285713  4.427
3.9461642857142856  4.772
13.681607142857143  6.521
1.6328785714285714  4.419
1.93515  6.181
8.914857142857143  10.583
8.6823  12.43
1.6585214285714287  7.282
-1.5463642857142859  2.698
4.715342857142858  7.163
4.910471428571428  11.183
7.51325  14.83
10.124892857142857  9.179
7.04795  8.574
-2.6198571428571427  5.266
3.6320214285714285  10.774
6.059128571428571  7.616
11.516221428571429  11.179
4.486971428571429  4.891
0.14654285714285714  3.902
6.728842857142857  9.083
13.6363  14.477
-2.1007214285714286  13.808
6.262528571428572  9.145
-1.8497357142857145  5.884
1.47465  5.358
6.638414285714286  9.305
4.244  6.078
-2.3044285714285713  4.011
0.5850571428571428  4.85
4.332321428571428  5.501
10.90472142857143  10.956
4.933142857142857  5.234
-1.5058785714285714  11.231
-1.050692857142857  4.735
6.4560642857142865  5.79
-1.7445428571428572  4.369
-2.7097  4.505
15.890707142857144  10.33
-1.1057928571428572  4.654
5.758392857142857  15.389
9.868557142857142  12.825
0.41601428571428567  2.885
5.229107142857143  13.641
1.920335714285714  7.519
5.230442857142857  4.621
1.8285642857142856  6.066
-1.2789  4.822
-2.4267214285714283  4.12
1.7293  5.372
1.6985428571428571  3.815
0.7147071428571429  8.057
1.185757142857143  9.841
4.5924000000000005  5.58
4.61025  11.733
1.1759071428571428  6.052
-0.9764642857142858  5.825
2.5713785714285713  5.368
5.582221428571429  6.298
2.5752785714285715  7.989
1.1039571428571429  4.849
4.646535714285714  9.087
-0.9121357142857143  4.77
6.91705  6.542
4.211328571428571  6.93
-1.6136  4.423
4.877764285714285  12.581
10.646099999999999  7.415
5.640492857142857  9.579
8.338342857142857  8.089
3.003257142857143  5.496
5.096214285714286  4.62
-2.4081357142857143  2.785
1.163692857142857  6.656
5.319935714285715  12.641
8.029349999999999  10.559
10.289792857142857  12.539
5.290507142857143  4.66
5.617457142857143  11.334
-0.078  6.262
11.970785714285714  4.539
4.562671428571429  3.656
13.05647857142857  10.702
22.913557142857144  15.356
-2.716792857142857  3.986
2.307907142857143  6.055
-0.4931642857142858  2.36
-2.4124142857142856  4.875
3.963635714285714  6.629
8.132092857142856  11.204
8.62207857142857  4.989
20.4099  11.419
6.060657142857143  12.631
1.1478142857142857  9.707
7.7476071428571425  6.068
4.850092857142857  13.423
7.987750000000001  5.206
19.163407142857142  9.385
4.115714285714286  9.749
-1.8231214285714286  5.271
11.397757142857142  7.878
13.171157142857142  10.536
-0.5734357142857144  15.3
6.2435214285714284  8.237
17.476178571428573  13.221
9.872971428571427  9.971
-1.4731214285714285  4.734
5.754428571428572  4.638
5.294478571428571  8.607
1.6033642857142858  5.154
17.302057142857144  12.292
2.9930928571428574  11.079
2.628307142857143  4.884
1.4507857142857143  15.687
-1.5033571428571428  4.513
6.781228571428571  14.021
5.656471428571428  5.044
9.557392857142858  10.221
-0.043692857142857144  8.548
12.909335714285714  12.784
11.797121428571428  12.175
6.786007142857144  8.344
10.457257142857143  9.061
-2.4732285714285713  3.183
-3.0404857142857145  4.774
-1.7079857142857142  2.566
1.6355142857142857  5.246
-1.209342857142857  2.957
-1.0427285714285714  3.601
3.5412999999999997  5.258
2.028235714285714  5.275
-0.3989642857142857  5.149
0.9175142857142857  3.702
-2.990285714285714  3.027
-0.5564142857142856  2.794
-1.45115  4.291
7.898678571428571  15.364
-2.7073214285714284  3.789
-1.4930428571428571  9.598
4.618371428571429  4.185
8.937121428571428  13.854
2.4649785714285715  6.035
-0.53275  4.282
13.163185714285714  8.938
-0.47002142857142853  4.556
2.170957142857143  5.303
19.78132857142857  7.428
-0.8961714285714285  4.785
1.3470357142857143  4.606
-2.647585714285714  5.037
12.25845  8.641
-1.7976714285714286  6.078
7.169449999999999  9.399
6.085914285714286  5.874
-0.2612642857142857  5.878
3.7559357142857146  13.628
-2.8514785714285713  4.844
-1.1404785714285715  5.16
8.630692857142858  13.829
-0.3741857142857143  6.63
1.8930428571428572  3.584
-2.018507142857143  5.046
-2.7392142857142856  12.972
4.162221428571429  4.239
8.148428571428571  4.504
2.4065714285714286  9.457
-2.3572785714285716  4.597
5.1612857142857145  9.181
6.2313857142857145  12.322
-1.691692857142857  3.862
10.464914285714286  11.111
-1.2476285714285715  10.352
6.76045  5.131
0.09987857142857143  2.152
2.1651714285714285  4.419
1.5449428571428572  5.949
0.4420071428571429  6.165
3.00415  10.137
4.247407142857142  11.716
14.444514285714286  11.879
8.605921428571428  5.556
-1.3716928571428573  4.285
16.286442857142855  11.52
0.49179285714285714  4.921
-2.4334714285714285  4.493
14.157414285714285  12.924
4.882142857142857  5.365
15.95732142857143  7.252
13.015421428571429  11.928
0.26160714285714287  13.313
-1.81175  3.505
24.091985714285716  9.986
15.074414285714287  6.758
-2.5233285714285714  12.536
3.435057142857143  10.086
7.855771428571429  5.08
3.341628571428571  7.325
19.284064285714283  7.977
6.02895  11.93
13.747292857142858  13.443
-2.2514214285714287  2.997
1.8472571428571427  9.726
11.521285714285714  6.624
2.760964285714286  10.112
-2.398492857142857  4.5
8.427828571428572  8.441
-2.842178571428571  5.012
-1.0315785714285715  8.609
12.074342857142856  7.344
8.573  9.149
5.020357142857143  8.126
-1.1314714285714287  5.466
3.593785714285714  15.463
2.6401285714285714  8.96
-1.2934214285714287  4.988
6.0997071428571425  6.315
6.6582357142857145  3.84
-0.08503571428571428  3.983
4.976  6.463
-0.9941357142857143  3.37
-2.559828571428571  4.095
6.169221428571428  11.589
2.634521428571429  10.586
9.540578571428572  4.819
9.961178571428572  6.636
0.47720714285714283  11.352
7.000957142857143  8.372
-2.105085714285714  3.981
19.7555  10.506
-2.8376214285714285  3.471
3.2871  4.979
0.5093285714285715  5.904
0.014299999999999998  3.847
2.146728571428571  5.905
-2.23545  4.001
1.6065857142857143  5.578
2.591564285714286  6.512
10.167278571428572  8.783
10.229042857142858  13.526
9.9907  15.292
6.848257142857142  6.722
0.6084357142857143  5.256
0.15810714285714286  3.267
16.42797142857143  13.899
-1.9118571428571431  4.95
-0.8912714285714286  6.146
3.2907785714285716  6.7
9.028935714285714  12.735
-1.8712357142857143  6.349
-1.8488642857142858  3.821
10.153078571428571  9.567
3.6716357142857143  2.98
-1.3119857142857143  4.185
9.204642857142858  13.401
-3.0060142857142855  6.164
-2.890214285714286  4.794
3.520542857142857  5.128
-2.3792714285714287  7.867
11.8187  11.042
5.030857142857143  6.279
7.516692857142857  10.798
7.936214285714286  5.726
6.679142857142858  5.654
2.4977285714285715  5.55
-2.8230785714285713  5.35
-2.5730857142857144  4.909
4.114292857142857  11.056
-2.4474785714285714  5.233
-1.5059  5.505
-0.9886785714285714  4.151
7.113992857142857  4.659
7.665564285714287  16.002
-0.7627071428571428  12.471
0.5901714285714286  5.842
-2.5827142857142857  4.981
6.433085714285714  12.827
-1.6966428571428571  1.381
6.029135714285714  5.213
5.767207142857143  10.578
1.9092357142857144  4.883
8.671435714285714  13.233
-0.6364214285714286  11.661
2.551242857142857  11.115
8.525107142857143  13.873
-2.3925714285714283  5.101
15.941271428571428  9.217
2.7765714285714287  4.302
-2.3126571428571427  2.975
17.686464285714287  9.893
4.849635714285714  6.892
10.61585  12.395
10.834414285714285  9.987
-2.419364285714286  6.452
1.6951285714285715  2.673
1.3805714285714286  2.988
-2.154392857142857  4.235
6.999271428571428  12.441
-0.88485  4.736
9.611328571428572  6.583
10.57557857142857  8.365
4.802507142857142  6.32
2.2111357142857146  6.27
5.614992857142857  9.253
14.310828571428573  11.723
3.7926785714285716  6.788
0.7934142857142857  3.593
3.535442857142857  9.968
2.3603  4.877
9.045942857142856  13.246
4.369557142857143  10.801
-0.3507642857142857  6.304
6.045571428571429  10.802
24.753014285714286  9.972
7.411671428571428  5.672
0.27458571428571427  13.861
5.467542857142857  10.642
-2.398042857142857  5.181
6.333914285714286  11.314
-1.5347  6.113
5.598478571428572  10.656
15.295499999999999  15.342
-2.448007142857143  6.032
4.6791857142857145  8.517
-1.9848428571428571  5.833
15.785485714285713  9.656
3.5545785714285714  4.391
12.248042857142858  10.109
4.715228571428571  4.549
-1.8367142857142855  4.192
-2.5238714285714283  3.369
-1.0937571428571429  6.193
-1.4935  2.08
18.940535714285716  11.089
8.4616  7.717
4.878392857142857  6.361
5.431642857142857  11.405
2.554257142857143  9.123
-0.5289642857142858  4.828
-2.2138142857142857  4.648
-1.4204357142857142  7.486
14.169585714285715  6.572
6.461449999999999  7.941
1.2401285714285715  3.505
5.009592857142857  11.377
7.773328571428572  15.078
4.52255  4.4
9.262942857142857  12.512
16.022714285714283  11.048
-1.9228785714285712  15.763
-2.556135714285714  2.992
5.020292857142858  6.986
-1.8522142857142858  6.6
-1.6694428571428572  4.658
1.7650142857142856  3.817
7.644042857142857  10.425
-1.7596928571428572  4.722
9.318299999999999  7.949
3.61655  10.279
2.3215928571428575  3.243
6.1124285714285715  4.794
9.893728571428571  9.262
9.8451  12.749
-2.1411285714285713  1.646
-0.26872857142857143  8.184
0.07084285714285714  6.077
-2.831378571428571  4.805
6.058  4.554
13.302742857142857  12.331
-2.7794714285714286  2.759
6.1074785714285715  12.922
4.436307142857142  13.751
4.863842857142857  11.26
6.964292857142857  9.755
2.720357142857143  15.251
6.646778571428571  13.106
2.0363857142857142  4.288
12.754935714285715  10.755
-2.822057142857143  5.121
5.7762  7.011
1.4764642857142858  5.077
-2.4625285714285714  4.209
3.889735714285714  5.564
7.095328571428571  5.675
7.272135714285715  10.035
-1.6212214285714286  2.894
-2.232142857142857  7.92
-1.6728785714285714  16.175
0.5281214285714285  6.032
7.7338571428571425  8.584
2.7767285714285714  5.664
-1.0232142857142856  5.373
1.8747928571428571  5.325
-2.6252285714285715  2.696
-1.7133571428571428  3.903
0.8781428571428571  13.824
15.234935714285715  9.929
-2.3212928571428573  1.001
2.1247642857142854  6.25
-2.33065  4.292
2.73555  8.473
-0.6915357142857143  2.698
5.884071428571429  15.877
8.849549999999999  11.174
4.479607142857143  3.82
1.4101714285714286  8.367
3.1968857142857146  4.22
-1.9047214285714287  12.488
-0.8632428571428571  3.221
-1.9965928571428573  5.235
1.1259571428571427  12.853
6.830257142857143  12.519
0.3228142857142857  4.148
7.500414285714285  12.644
2.2267428571428574  9.914
5.549621428571428  4.782
11.144521428571428  8.776
5.200057142857143  8.941
-1.1291071428571429  5.382
3.426142857142857  6.817
8.829128571428571  9.573
5.771450000000001  8.093
6.308542857142857  12.01
-2.167507142857143  5.306
-0.3057214285714286  5.283
0.8412214285714286  12.028
2.320592857142857  9.921
-2.5769285714285712  3.199
4.503071428571428  9.998
-2.04935  3.751
10.57135  12.12
11.209114285714286  10.348
5.194385714285715  5.592
5.739164285714286  6.76
-2.4399571428571427  5.135
13.690921428571428  11.767
6.041971428571428  10.753
9.568085714285713  13.546
3.4638500000000003  8.424
-0.9436714285714286  6.021
-0.6009642857142857  4.499
3.4179999999999997  3.452
10.457885714285714  6.184
6.514892857142858  7.432
3.845685714285714  4.932
6.156307142857143  10.751
10.881292857142858  13.907
-2.6048  3.419
1.780492857142857  11.103
6.45625  4.133
9.146157142857144  13.372
6.39035  3.989
9.70207857142857  12.869
-0.8804214285714286  5.534
7.710928571428571  12.538
4.8539  4.646
7.872  9.408
-1.9834214285714284  4.454
13.1678  13.978
10.06795  12.24
5.237164285714286  14.731
0.24443571428571426  3.038
6.189585714285714  15.065
-2.49945  2.73
-0.9465571428571429  5.463
9.547157142857143  10.785
1.455307142857143  15.649
11.073514285714285  5.325
3.363957142857143  9.557
8.451792857142857  13.845
3.4223500000000002  11.107
11.902821428571428  8.724
10.373999999999999  14.569
6.820985714285714  5.772
6.1511499999999995  10.494
8.474978571428572  4.923
4.354392857142857  8.373
11.571185714285713  12.915
5.482185714285714  12.517
0.9939357142857144  5.399
6.548435714285714  7.6
-1.6030714285714287  4.548
9.834192857142858  10.24
-2.573171428571429  5.076
8.280192857142858  4.735
-2.4208714285714286  4.173
-1.0923785714285714  6.659
2.3478785714285713  8.034
2.5253428571428573  4.82
-1.0470071428571428  10.945
1.6666642857142857  4.847
-2.4701642857142856  4.668
7.375114285714286  9.042
-2.9644999999999997  3.849
15.114478571428572  5.711
5.908728571428571  11.462
2.9604357142857145  6.985
2.54795  7.423
7.27895  4.692
-1.7455785714285714  3.443
-2.4758285714285715  4.583
-0.7578857142857143  14.518
-1.0741642857142857  4.36
0.7987857142857143  5.247
13.408  11.278
7.2480142857142855  7.709
-2.2530785714285715  5.308
-2.324357142857143  3.829
12.414128571428572  6.805
-1.0850857142857144  10.745
10.753064285714286  12.609
1.7322642857142856  7.826
-1.8623999999999998  4.912
-1.3784714285714286  3.634
3.006957142857143  13.564
0.16080714285714287  9.75
6.970549999999999  8.727
-0.48515714285714284  3.749
9.039071428571429  10.265
10.638478571428571  5.316
7.467235714285715  14.087
2.995907142857143  12.318
0.24945714285714285  3.566
0.8413071428571429  4.719
-1.0291714285714286  4.351
-1.32765  6.202
4.0247  12.118
7.826078571428572  10.387
-2.464392857142857  4.212
4.416078571428571  7.628
-1.8975928571428573  7.177
-2.1235500000000003  4.999
6.989228571428571  10.104
6.818314285714285  4.819
-1.3990714285714285  12.834
2.5482714285714283  12.259
2.591885714285714  9.302
7.504014285714285  7.608
2.353207142857143  3.104
2.5522  9.075
11.060207142857143  9.352
8.412714285714285  5.56
6.00475  6.682
0.9715571428571429  5.015
2.8581000000000003  6.011
-2.4455214285714284  4.57
-0.6590571428571429  5.993
5.905321428571429  13.469
1.4306214285714287  6.909
0.3268857142857143  3.519
2.4554071428571427  5.742
-1.7798785714285714  3.452
-2.7627642857142853  4.383
6.1459785714285715  10.194
8.196271428571428  11.794
14.242507142857143  12.222
10.789299999999999  15.038
-1.6171142857142857  4.135
17.060928571428573  7.432
-1.2687857142857142  2.647
-2.2826500000000003  5.096
10.685292857142857  11.564
3.823514285714286  7.189
-3.0725142857142855  5.063
11.112400000000001  5.933
-1.5447071428571428  11.931
0.07237142857142857  5.335
4.818871428571429  11.272
3.682042857142857  14.047
16.025092857142855  9.176
3.809878571428572  8.169
5.9052428571428575  13.249
-1.1107  3.167
9.791242857142857  7.294
4.0323142857142855  5.108
2.6606285714285716  14.323
3.5400785714285714  7.871
-1.8392285714285717  5.409
-2.7484214285714286  4.801
2.5582857142857143  6.109
-0.9759857142857143  5.074
7.287135714285714  10.76
-2.6494285714285715  8.692
-1.0557214285714285  5.939
-2.2529357142857145  4.353
6.031385714285714  6.656
-0.9892285714285713  7.354
-2.5234857142857146  7.093
11.109064285714286  13.952
7.362007142857143  9.085
2.9875785714285716  5.825
-0.6044285714285714  15.441
-2.8903214285714283  6.014
5.565485714285714  10.14
-1.2566571428571427  5.274
3.63075  7.207
6.988757142857144  13.998
19.647357142857143  14.573
-1.2559785714285714  5.84
-1.2013714285714285  13.067
4.527157142857143  9.22
13.690328571428571  11.389
7.859407142857143  7.77
3.7135571428571432  4.558
5.853778571428571  5.345
2.2800285714285713  5.743
1.980314285714286  8.423
4.990957142857143  12.63
-2.766907142857143  10.075
0.31985  5.341
6.262092857142857  4.376
3.1264285714285713  4.724
-1.8761428571428573  2.389
10.922078571428571  9.29
13.014757142857142  9.841
11.288528571428571  11.04
7.9993357142857135  6.043
2.4326642857142855  5.108
4.94105  6.784
-1.5050642857142857  3.869
-2.0420214285714287  13.019
10.218507142857142  7.286
3.5460142857142856  6.343
4.10315  5.308
3.5999857142857143  8.38
-2.411642857142857  4.667
0.020271428571428572  11.035
2.3428714285714287  5.603
12.10325  13.681
-2.7235  5.544
3.1086142857142858  5.323
9.167585714285714  11.593
6.722164285714285  6.685
4.344585714285714  11.529
12.765014285714287  9.009
-1.7208714285714286  3.201
-1.7787357142857143  3.701
3.2256214285714284  5.822
14.744699999999998  12.887
5.1109857142857145  6.363
-2.375407142857143  5.019
5.781257142857143  3.738
1.70595  8.772
10.647628571428571  6.76
4.35405  5.541
6.1605  15.517
2.4732214285714282  5.234
1.5782214285714284  15.886
2.7568428571428574  9.963
2.185492857142857  8.441
-2.4059714285714286  4.293
8.579749999999999  13.619
1.8650142857142855  8.378
1.5909428571428572  11.753
3.9663714285714287  11.638
3.3531857142857144  13.22
2.731057142857143  5.527
8.857692857142856  11.914
-1.49575  5.527
10.016635714285714  10.413
0.30397142857142856  4.83
10.26887142857143  6.311
12.824821428571427  5.744
3.1120214285714285  9.934
7.0921  11.15
2.5570642857142856  6.82
12.555535714285716  8.808
3.2207999999999997  10.698
-2.7339857142857142  5.83
8.953642857142857  12.238
7.377871428571429  4.872
1.993107142857143  6.806
-1.88455  4.775
3.756214285714286  7.623
8.054792857142857  6.753
8.714435714285713  6.007
-0.1895214285714286  6.749
3.0882857142857145  7.319
15.613828571428572  13.441
0.25662857142857143  5.64
3.4145142857142856  5.805
18.77197142857143  8.98
5.993621428571428  4.739
-1.6533499999999999  5.03
-2.8107214285714286  4.493
6.455721428571429  14.93
-0.9478000000000001  4.838
3.9256571428571427  9.721
11.500207142857143  12.959
3.1501357142857143  4.681
-0.3956  6.361
4.460242857142857  6.929
6.758335714285715  15.43
10.666085714285714  10.984
5.654592857142857  10.818
1.1049142857142857  2.477
6.392971428571428  9.593
4.171414285714286  11.203
7.851678571428571  12.593
3.211335714285714  5.756
13.143092857142856  6.494
4.019657142857143  5.895
6.858242857142857  12.955
3.3049142857142857  7.839
-1.3744571428571428  2.893
-1.656007142857143  3.597
18.502557142857142  7.512
6.5316  5.257
3.608957142857143  8.639
-2.938535714285714  2.946
3.4530000000000003  3.44
4.9333285714285715  5.419
-1.546  8.026
-2.4946357142857143  3.596
15.690192857142856  15.068
5.312535714285715  6.004
2.1562285714285716  14.4
13.871192857142859  12.823
9.7715  10.207
-2.522135714285714  4.961
5.367878571428572  4.842
3.5378857142857143  5.672
0.33307857142857145  4.298
-2.4350642857142857  4.684
-2.51635  3.216
-2.11115  3.935
-2.632707142857143  5.428
-0.3651142857142857  5.802
2.019257142857143  3.452
7.898735714285715  14.734
-2.260521428571429  5.002
2.5996357142857143  4.626
0.025514285714285715  3.982
-2.7102  5.703
-2.4134928571428573  6.524
5.780521428571428  11.83
7.0359357142857135  6.531
6.353778571428571  8.547
8.148078571428572  10.009
4.6565642857142855  9.733
3.5701071428571427  8.519
3.8800785714285717  4.694
12.868357142857143  9.22
7.412035714285714  13.551
-1.9447857142857141  1.915
1.1494  9.0
1.6839499999999998  13.431
1.2279642857142856  5.401
-1.5857071428571428  3.155
6.107885714285715  6.679
0.6045214285714285  16.061
-1.7017214285714286  4.192
3.784564285714286  15.235
-0.5503357142857143  5.456
12.795514285714287  13.727
13.875507142857142  11.24
4.378457142857143  4.238
13.723478571428572  8.538
-1.5197428571428573  2.08
4.4601428571428565  7.379
4.271235714285714  3.254
5.409292857142858  14.293
0.27364285714285713  4.741
-2.5034785714285714  6.017
10.112935714285713  10.747
8.007264285714285  6.231
0.9489357142857143  4.756
-2.6793  5.012
10.395435714285716  6.239
-2.5666714285714285  5.605
12.38257857142857  5.883
9.8994  6.23
-2.2656857142857145  3.814
-1.8494285714285716  6.011
12.101521428571429  11.491
7.4142214285714285  4.965
5.363928571428572  9.779
9.198607142857144  12.922
2.9568357142857145  5.116
-2.539292857142857  4.337
-1.9060142857142857  4.547
2.580157142857143  4.511
6.029285714285715  9.914
8.754428571428571  9.875
2.7580214285714284  3.955
-1.4037  5.293
-2.0043142857142855  5.136
2.675985714285714  6.472
-2.279892857142857  5.036
-0.4322642857142857  11.127
-1.2285785714285715  6.335
-2.527707142857143  5.168
13.039164285714286  11.517
4.341464285714285  12.122
5.404792857142858  9.092
11.786557142857143  12.231
6.2184928571428575  4.671
-1.463342857142857  12.749
8.739128571428571  5.084
19.865214285714288  13.711
-0.8197714285714286  3.737
15.906707142857142  6.184
7.691685714285715  9.607
2.0910214285714286  9.701
16.34355  15.203
4.267278571428571  4.777
-1.3455428571428572  5.181
4.207957142857143  11.663
8.18385  8.541
0.6048  5.304
8.087378571428571  13.359
0.05800714285714286  13.214
6.912128571428571  6.601
8.40855  13.83
13.819471428571429  12.828
7.093078571428571  8.646
12.121599999999999  9.061
8.037392857142857  14.451
12.7749  15.412
7.134671428571429  14.123
8.066671428571428  14.383
5.5784071428571425  5.945
-2.4081571428571427  0.956
10.53202857142857  7.995
0.3722785714285714  6.023
1.6283714285714286  9.38
3.961157142857143  10.861
-0.4760785714285714  2.864
11.456435714285714  9.327
4.16915  6.393
0.7885857142857143  4.391
10.755764285714285  11.346
16.10608571428571  9.845
-0.2827142857142857  14.086
5.419457142857143  7.289
-1.8289857142857142  5.175
6.053428571428571  8.554
2.02365  4.083
7.909828571428571  6.009
6.819585714285714  8.521
9.095785714285714  8.429
2.3986785714285714  14.519
13.375  9.929
9.402849999999999  5.014
2.0606999999999998  6.483
-2.174457142857143  5.255
-1.8636214285714285  4.484
-0.7785357142857143  4.66
5.825028571428572  8.906
6.513128571428571  11.446
-0.29931428571428575  4.254
9.870378571428573  14.257
-0.5063357142857143  4.466
13.308692857142859  14.519
5.896285714285715  12.924
9.931392857142857  8.861
-1.1648928571428572  5.898
7.146314285714286  7.649
1.2671785714285715  5.328
-1.48275  4.134
8.188157142857143  11.271
1.94315  5.083
16.380557142857143  7.413
0.5262428571428572  5.51
5.846835714285715  4.932
-2.864964285714286  4.746
-0.5609857142857143  4.508
-1.9348214285714285  4.835
9.229035714285715  6.154
5.3943642857142855  4.681
-1.7030714285714286  2.339
3.8815500000000003  5.771
-1.9185857142857141  2.247
-1.4074357142857143  3.817
9.760821428571429  14.241
8.740307142857143  11.493
6.252635714285715  10.224
3.8049928571428566  6.389
5.019314285714286  5.576
9.551592857142857  7.113
11.915671428571429  13.835
-0.6937428571428571  7.159
7.666935714285715  6.509
-2.362457142857143  4.665
14.411821428571429  7.304
8.486871428571428  6.63
-0.16139285714285714  4.597
7.724807142857142  9.559
9.564035714285714  5.485
2.814142857142857  6.231
-1.9697428571428572  9.887
-2.6613928571428573  5.256
10.257885714285715  14.156
-0.29054285714285716  5.731
5.25475  5.445
-0.34368571428571426  6.774
-1.2705928571428573  6.819
7.0943571428571435  10.731
-1.435857142857143  5.606
0.13550714285714285  5.132
0.5685  5.769
-3.0753142857142857  4.836
13.456785714285715  7.953
0.6116571428571429  11.543
-2.9798714285714287  4.559
-1.026957142857143  3.85
2.0403571428571428  2.593
-1.4888785714285715  10.446
8.45802857142857  15.256
11.96422857142857  8.708
7.333421428571429  4.356
-2.5906642857142854  3.972
4.5371999999999995  9.11
7.742442857142858  12.4
-2.9014642857142854  5.222
-1.222214285714286  5.454
0.7457428571428572  8.526
-1.19245  5.99
10.461085714285714  12.915
-0.34192142857142854  4.226
3.4549714285714286  8.991
2.4753642857142855  11.237
-1.5413142857142856  11.581
4.339142857142857  9.889
2.2139571428571427  9.935
5.861607142857143  6.87
-1.16595  11.93
17.08972142857143  14.094
7.4883999999999995  15.175
-2.4120071428571426  4.872
4.647235714285714  9.089
-1.3614071428571428  4.927
1.05335  7.034
4.608242857142857  5.673
-1.5414785714285713  3.679
-1.8338785714285715  0.945
0.5877785714285715  3.013
-1.4776357142857144  2.339
8.274242857142857  6.091
-2.3133785714285713  5.658
1.1440142857142857  4.67
-1.1556642857142858  7.573
13.729814285714285  8.506
-0.13948571428571427  2.413
2.6754928571428573  5.608
0.6573928571428571  4.599
7.351478571428572  8.916
-1.951842857142857  3.18
0.5011785714285715  3.345
-1.2601499999999999  5.512
0.5076357142857143  5.638
10.1852  10.798
1.7970071428571428  10.953
1.9062428571428573  11.187
-1.9357642857142858  4.732
-0.30945  4.926
-1.8897285714285714  3.44
-1.5589785714285715  4.979
10.099014285714286  6.32
2.5804714285714287  7.099
-0.13914285714285715  4.193
2.4014  7.038
-1.0693071428571428  3.251
3.5846785714285714  5.808
13.609878571428572  13.051
-2.1429071428571427  4.794
2.34885  6.973
3.2588214285714288  6.095
4.220642857142857  5.057
3.931428571428571  3.296
-0.6848785714285714  5.352
1.01315  13.683
8.956164285714285  11.239
17.067085714285714  14.449
17.6122  11.736
-0.8446928571428571  3.017
3.684607142857143  10.02
-0.8449214285714286  4.91
-3.1150285714285713  4.639
-2.5717285714285714  1.45
4.781578571428572  8.494
-0.7149428571428571  5.824
-2.577157142857143  4.418
-1.8618857142857141  2.148
1.8179571428571428  4.727
-1.7375357142857142  4.032
4.346642857142857  3.132
8.402935714285714  6.407
4.535142857142857  4.55
12.735157142857142  6.936
-2.2103285714285716  4.936
6.194935714285715  5.214
4.510021428571429  5.093
3.066007142857143  3.559
-2.735192857142857  2.695
0.4722571428571429  4.478
5.224657142857143  6.083
0.5417714285714286  4.213
-1.3648857142857143  14.199
10.830757142857143  8.288
4.648364285714285  5.747
13.244399999999999  13.512
5.150471428571429  7.858
-0.21025  5.073
8.888471428571428  6.608
7.238814285714286  5.419
3.7559214285714284  7.509
-2.2309857142857146  5.134
2.578864285714286  5.605
-1.05465  3.722
3.6000571428571426  4.971
6.801521428571428  7.84
15.54925  7.832
2.6077714285714286  4.772
-1.4801142857142857  4.974
-2.305142857142857  6.818
1.3114214285714285  10.969
0.960007142857143  4.775
6.876935714285714  10.234
3.084564285714286  13.451
3.3687428571428573  4.875
6.921685714285714  6.166
6.7087642857142855  14.401
1.4703714285714287  4.519
2.2197999999999998  6.11
-2.640392857142857  4.759
-2.1975  6.47
-0.7075428571428571  5.472
0.19985  4.875
2.1006714285714287  11.941
2.746507142857143  6.025
0.5857642857142857  5.608
4.200442857142857  15.069
7.287342857142857  5.028
-2.4224071428571428  3.943
-1.374242857142857  5.105
0.5209357142857143  3.153
17.58910714285714  12.031
0.7536642857142858  9.961
8.229192857142857  6.626
-2.5492142857142857  3.358
5.277835714285715  5.874
5.321471428571428  9.713
12.083257142857143  6.25
1.8668714285714287  14.22
7.366042857142858  8.662
0.8925285714285713  12.539
0.2123357142857143  2.649
-2.71115  5.1
2.900592857142857  11.191
4.646071428571429  12.529
8.464092857142857  11.777
6.869535714285714  15.214
7.495850000000001  11.386
-1.3038  13.599
-2.6325214285714287  4.939
-0.6905  10.415
3.169057142857143  5.239
9.350135714285715  15.005
-0.10658571428571428  11.967
18.22599285714286  15.45
3.0490500000000003  5.099
-2.3477357142857143  7.018
6.086214285714286  4.197
10.416514285714285  14.591
-1.506592857142857  5.387
-0.62925  5.892
7.519721428571429  11.221
-0.7687571428571429  6.468
-1.889964285714286  2.878
3.8128357142857143  8.3
0.6627857142857143  5.421
0.49945  5.568
-0.9181285714285715  5.545
6.99475  11.218
12.891714285714285  10.058
13.635507142857143  11.643
2.907728571428571  4.908
5.086135714285714  7.439
-2.477107142857143  5.623
1.6225642857142857  4.401
-2.869657142857143  4.168
-1.7665714285714285  5.708
6.664471428571428  4.963
3.506214285714286  5.149
-1.136807142857143  3.582
-1.8270428571428572  4.924
12.02202142857143  13.804
5.5193642857142855  5.765
-0.34172142857142856  5.082
1.9961642857142858  10.973
-2.2656857142857145  6.704
1.320442857142857  9.457
0.76235  16.408
-2.8296071428571428  4.15
4.381614285714286  5.45
9.006642857142857  8.019
8.32622142857143  10.599
-1.1926642857142857  5.54
4.771478571428571  4.985
16.315528571428572  11.258
-0.6024714285714285  4.361
15.641778571428572  13.472
-2.8116714285714286  4.825
6.86045  6.71
9.668157142857142  12.179
1.2507785714285715  4.451
-0.4454642857142857  4.868
5.086785714285714  13.974
6.372221428571429  10.781
4.644085714285715  11.657
-0.55325  4.703
-1.4465071428571428  4.779
0.7413857142857143  6.554
-2.857885714285714  1.346
3.1898071428571426  13.039
11.344907142857144  7.822
-1.1422071428571428  5.139
7.100692857142857  12.504
-1.7794642857142857  3.892
7.002857142857143  7.313
-2.4347857142857143  5.01
2.7372  7.697
2.1696642857142856  5.391
4.76845  7.178
2.978014285714286  7.389
10.455921428571429  7.054
8.231257142857142  5.749
3.495357142857143  6.158
1.8963857142857146  5.143
-1.2297714285714285  5.516
12.263821428571427  11.791
12.356364285714287  9.917
2.5957785714285713  6.292
6.4992785714285715  15.182
1.7081214285714286  4.287
7.650057142857143  10.35
-2.194157142857143  1.545
-2.621292857142857  4.663
11.9352  11.561
-1.61745  4.189
6.904814285714285  7.26
9.427078571428572  5.426
5.388071428571429  4.473
3.000342857142857  8.694
-2.651535714285714  3.41
-0.9255928571428571  3.66
5.05745  5.105
-2.9983071428571426  3.948
4.442985714285714  14.037
1.7105857142857144  4.301
-2.975357142857143  4.511
12.084871428571429  9.23
11.054607142857142  5.954
-1.8513785714285713  2.583
-2.1239500000000002  5.22
1.97665  14.635
2.5629  2.375
-1.708992857142857  5.857
-0.8105214285714286  5.689
2.3831571428571428  10.982
-2.583085714285714  4.367
3.1434285714285712  4.782
10.338957142857142  8.4
11.53677857142857  7.343
-0.8116142857142857  5.64
8.030321428571428  4.096
2.0241928571428573  9.993
10.253828571428572  6.854
1.7281214285714286  14.247
-2.4922785714285713  2.536
4.880414285714286  6.679
-0.7631642857142857  6.82
5.511257142857143  11.498
2.3147928571428573  7.491
2.8599785714285715  11.76
1.4119285714285714  5.099
7.968757142857143  8.247
5.269349999999999  6.474
2.8357928571428572  9.212
-2.692307142857143  4.743
5.7309214285714285  6.212
-2.0005428571428574  6.358
9.636192857142857  6.306
-2.565235714285714  3.181
-2.708592857142857  2.853
-1.9880285714285715  9.146
-0.18955  3.144
22.06490714285714  12.796
3.432314285714286  7.2
23.802485714285712  9.138
-0.8535142857142858  3.101
11.512914285714286  11.542
7.604842857142858  11.453
7.971421428571428  9.863
-2.1329  13.318
-0.9459357142857143  15.498
-0.027364285714285713  8.228
7.824428571428572  8.592
9.700507142857143  5.358
1.1303071428571427  4.5
9.924821428571429  12.91
6.310271428571428  5.596
-1.571492857142857  5.092
8.0256  11.576
6.339671428571428  10.044
7.6080499999999995  5.658
1.77515  10.538
1.7646857142857144  7.208
-1.1655285714285715  3.867
12.583642857142857  12.466
-2.3670214285714284  5.112
-2.2629928571428573  2.537
-1.3061928571428572  5.21
-1.2034928571428571  3.222
-1.5841785714285714  4.885
10.401078571428572  13.885
6.2284  13.498
-2.5323928571428573  15.796
-2.5121  5.505
12.582414285714286  10.357
-2.7079571428571425  4.77
1.5598357142857144  5.358
7.7572214285714285  15.853
6.781592857142857  11.128
-0.11082142857142857  7.739
3.2333857142857143  11.063
7.598492857142857  9.122
6.344778571428572  8.605
-1.2139142857142857  5.676
-1.928885714285714  4.219
-2.450164285714286  4.159
4.8060857142857145  4.952
-0.5668571428571428  5.639
2.1032928571428573  4.679
1.8398214285714285  4.685
12.184535714285715  5.621
-0.2702  4.637
3.073021428571429  5.317
4.382292857142857  7.333
-0.3813  4.961
-1.52655  15.676
4.29195  8.586
8.442392857142856  7.594
-0.03052142857142857  7.609
11.40785  11.422
-1.2573071428571427  4.513
5.033735714285714  8.774
4.0015285714285715  7.92
-2.857485714285714  4.406
3.443107142857143  9.697
3.568457142857143  5.512
-2.599957142857143  4.923
7.344378571428571  9.88
-0.5732214285714287  4.891
5.602771428571429  6.995
0.9497428571428571  6.789
3.275292857142857  13.528
-1.7475357142857142  4.869
4.319964285714286  5.006
5.386835714285715  6.822
-1.2847428571428572  4.7
7.578914285714286  7.261
-1.9492357142857142  10.188
3.987642857142857  8.803
-3.0831  4.25
-0.6474642857142857  5.187
-0.13974285714285714  3.31
7.468628571428571  7.517
5.657185714285714  10.704
11.696785714285713  15.993
4.242221428571428  11.523
-2.683207142857143  5.082
0.36474285714285715  4.345
-0.4787142857142857  4.83
5.211449999999999  5.096
4.042521428571429  10.475
-3.0871285714285714  5.375
7.242164285714286  7.093
0.4877  3.907
7.435671428571428  11.507
6.745921428571428  5.571
0.4081357142857143  5.273
5.983521428571429  9.793
5.451957142857143  8.308
-1.5831785714285715  4.76
2.770857142857143  8.707
10.993628571428571  12.881
16.2809  11.893
1.004757142857143  5.005
16.276285714285713  13.62
3.8795357142857143  9.927
9.791107142857143  12.049
3.2653071428571425  9.373
3.878507142857143  5.866
1.4645428571428571  5.053
-2.48355  4.244
10.034128571428571  11.662
5.008592857142857  10.94
19.75679285714286  13.269
0.37165714285714285  4.823
2.9133071428571427  9.296
6.840164285714286  6.983
10.764714285714286  13.0
12.60865  8.955
6.185635714285715  12.366
-0.4979142857142857  4.867
1.5871285714285714  11.733
2.3282214285714287  9.614
8.846064285714286  12.927
2.948314285714286  9.127
5.283978571428571  8.725
-0.46217857142857144  3.426
1.6506857142857143  11.156
4.4534142857142855  7.321
2.7825  3.764
-1.2949642857142856  4.171
3.687607142857143  11.474
3.0974714285714287  7.132
7.5117642857142854  5.383
14.533428571428573  10.33
6.318757142857143  4.996
-2.4538928571428573  5.534
6.653935714285715  14.578
1.8839857142857142  5.087
-1.2475214285714284  11.822
8.40025  4.867
6.737214285714286  12.846
10.204557142857142  11.043
0.4521928571428572  4.103
2.182142857142857  13.578
8.779585714285714  6.349
3.6930857142857145  2.981
-1.662707142857143  5.401
-2.6230285714285713  4.419
4.419121428571429  10.521
8.704585714285715  8.652
-0.11472142857142857  4.914
10.15075  15.203
7.299721428571429  12.248
11.992049999999999  14.028
17.537321428571428  12.563
-1.8652  6.144
1.1882642857142858  13.71
9.28817142857143  7.043
-0.6279928571428571  6.5
3.794842857142857  5.961
11.704135714285714  14.636
18.971928571428574  10.694
-2.3521642857142857  4.292
4.189821428571429  6.797
5.930407142857143  11.602
1.6745571428571429  4.36
10.305635714285714  8.162
6.906614285714286  13.275
-2.5840285714285716  15.525
4.6955  5.397
-0.30315714285714285  5.721
1.3203928571428571  13.437
6.517128571428572  6.763
-0.06741428571428572  4.455
3.0015642857142857  5.87
7.223414285714286  9.444
0.23075  5.386
2.6990857142857143  7.161
-1.120142857142857  2.881
5.952192857142857  5.413
-1.4647071428571428  4.987
-2.9229857142857143  11.536
-2.5160214285714284  13.504
11.73067142857143  5.946
3.4397571428571427  13.441
9.728828571428572  10.895
0.26157857142857144  4.404
-2.6795857142857145  6.212
6.699064285714286  8.056
-0.7260285714285715  5.643
1.9435642857142856  8.005
5.263657142857143  7.262
15.339464285714286  14.61
4.582364285714285  5.201
0.72395  5.252
14.1755  9.835
-2.8181714285714285  5.039
-2.663907142857143  3.241
0.5702714285714285  6.516
-2.140807142857143  3.187
3.319257142857143  7.07
4.707535714285714  4.076
-1.3442785714285714  3.667
5.319878571428571  4.628
6.939299999999999  13.541
3.3259928571428574  12.833
6.504814285714286  8.114
4.19445  10.105
-0.6126928571428572  2.714
-1.0209  4.129
-1.3703642857142857  5.631
1.1137785714285715  4.886
8.870007142857142  10.876
-0.8587285714285714  14.998
-0.9046285714285714  5.67
-2.5872499999999996  6.177
6.385135714285714  14.384
11.876592857142857  11.24
-1.7583071428571428  5.253
11.649078571428571  12.881
9.798457142857144  9.097
5.399364285714285  7.273
4.537971428571429  10.162
14.375892857142857  10.105
-0.7585999999999999  6.487
-2.532871428571428  2.295
2.456385714285714  5.962
-2.0161357142857144  5.289
2.20125  7.085
17.996057142857143  11.381
6.866185714285714  8.688
2.3984714285714284  5.109
-2.482  4.824
1.4516  7.413
5.3285285714285715  11.529
-0.3388357142857143  3.132
-0.42787857142857144  5.016
9.568607142857143  7.28
-0.576392857142857  3.358
1.79445  9.455
5.143485714285714  12.513
-1.6937857142857142  12.565
9.627214285714285  5.109
-1.6122571428571428  3.576
5.859592857142857  14.529
12.023092857142856  14.023
-2.4791000000000003  4.535
1.0451642857142858  3.988
6.291664285714286  3.897
-1.5211000000000001  5.527
8.330457142857142  12.335
9.84855  11.141
1.1042357142857142  4.117
-1.0335642857142857  3.402
10.778657142857142  13.87
-1.5265357142857143  3.323
2.1792000000000002  11.499
5.010428571428572  4.46
2.0675714285714286  4.133
16.037264285714286  5.715
6.154242857142857  7.128
-1.8374142857142857  3.644
-1.2112071428571427  9.785
2.929921428571429  11.377
8.925421428571429  12.814
12.105421428571429  4.826
1.6744785714285715  15.188
8.86367857142857  7.019
7.241621428571428  6.733
-1.3338214285714287  3.938
5.610671428571429  11.571
14.04642857142857  9.561
1.021957142857143  7.53
7.981185714285714  10.964
-2.841535714285714  6.091
-0.85575  3.419
1.2812142857142856  5.007
0.65215  3.015
5.00385  5.798
10.325957142857144  6.211
6.41885  6.133
-1.9468999999999999  3.983
4.491492857142857  5.279
8.137599999999999  8.744
-1.3552142857142857  4.213
3.4208928571428574  6.086
3.6462285714285714  12.269
4.811428571428571  7.302
-0.90775  9.05
4.771942857142857  5.97
3.079392857142857  3.744
3.332392857142857  10.704
8.99592142857143  8.63
-2.062407142857143  4.981
4.4725  7.136
7.899292857142858  8.538
0.14202857142857142  4.809
-2.712685714285714  2.909
1.5863571428571428  4.715
-0.9248714285714286  7.431
4.5895214285714285  9.339
-0.05221428571428571  4.919
4.758621428571429  10.034
12.48505  6.448
6.798678571428572  9.669
1.7417214285714286  7.394
4.711285714285714  16.069
-2.481207142857143  3.359
3.5996  13.711
8.453585714285714  5.847
8.986328571428572  7.772
-0.821  2.547
-0.7140785714285715  5.591
-1.2606000000000002  5.438
12.793792857142858  12.055
8.759878571428573  9.727
1.6768714285714286  13.056
-1.5969142857142857  6.506
3.474307142857143  8.958
3.155864285714286  9.934
-0.47915714285714284  9.263
5.3585642857142854  6.831
1.628742857142857  4.689
4.646914285714286  13.964
16.069264285714286  12.074
3.056892857142857  7.546
0.7903142857142857  7.292
-1.3839285714285714  13.01
11.994035714285713  12.158
7.316985714285714  12.876
-2.725821428571429  2.742
-0.34946428571428567  3.604
11.529035714285715  14.355
-1.7058071428571429  3.007
7.9310857142857145  4.759
8.532492857142858  9.062
3.8314999999999997  7.098
7.104735714285714  8.016
4.976514285714286  6.901
-1.3027285714285715  14.443
11.172514285714286  11.323
-3.2549071428571428  1.572
5.084814285714286  4.97
12.946971428571429  11.141
-0.1087357142857143  2.137
3.541728571428571  12.24
11.612607142857144  10.705
-2.1828499999999997  5.058
3.6650571428571426  11.185
2.092114285714286  7.388
-1.4489357142857142  3.687
0.26955714285714283  4.659
11.702607142857143  12.298
2.6957857142857145  5.861
7.393  10.607
-0.9419285714285714  5.376
4.80265  5.374
11.58862857142857  7.161
-3.066792857142857  4.259
6.75795  7.936
-1.4247357142857142  7.333
-1.9591285714285716  3.257
2.0919642857142855  3.76
5.97645  8.353
10.457728571428571  7.71
0.991692857142857  14.705
8.038185714285714  9.505
7.76525  9.613
7.9862  6.003
6.341742857142857  5.294
-2.59965  3.419
9.735564285714286  5.493
-2.4201214285714285  2.37
1.3294857142857142  5.011
-2.2846357142857143  4.222
14.408107142857142  8.563
-2.116778571428571  3.713
10.034671428571428  8.11
-2.917735714285714  10.533
8.790942857142857  10.025
3.9064714285714284  3.467
0.021035714285714286  7.774
-2.775957142857143  4.38
6.5434785714285715  4.272
12.529178571428572  5.624
-0.5415285714285714  5.484
-1.8199571428571428  3.655
-1.3044142857142857  5.439
3.691835714285714  9.938
3.309871428571429  7.129
-2.4835071428571425  3.621
9.14702142857143  8.485
-0.9344785714285714  5.919
4.179964285714286  10.281
7.571971428571429  13.22
8.7576  15.233
11.858471428571429  11.144
3.2473857142857145  3.099
3.5388  4.503
2.8739  5.11
13.78695  11.575
-2.7540071428571427  4.633
2.6906357142857145  6.292
-1.6109071428571429  3.913
4.529821428571428  8.314
1.8114428571428571  3.294
7.205221428571429  9.037
1.6655142857142857  5.792
4.962307142857142  7.223
5.057978571428571  10.676
3.4328  8.422
6.619549999999999  9.971
-0.4199785714285714  4.956
3.3301  7.867
-1.2923928571428571  7.689
9.745328571428571  11.944
-1.6851857142857143  4.485
1.0618214285714285  3.042
7.147971428571428  5.179
0.18409285714285714  7.568
-2.8562785714285717  5.692
-2.5493785714285715  8.663
-2.3786785714285714  4.708
11.59517142857143  13.932
0.4468571428571429  5.412
14.565121428571429  11.658
-1.7358071428571429  6.354
4.4199785714285715  15.784
5.909121428571429  12.03
-1.765707142857143  5.619
5.416371428571429  10.693
-1.432257142857143  4.067
4.2883  11.026
-1.0142428571428572  6.232
6.744228571428572  11.364
9.630964285714287  5.117
10.284142857142857  7.236
-2.4898357142857144  4.383
8.49275  14.582
-1.3143  6.171
9.650264285714286  9.019
4.900135714285715  4.53
-0.5789642857142857  2.176
-2.0995214285714283  5.029
12.152964285714285  9.633
7.380942857142858  7.459
-2.267535714285714  4.968
11.576557142857144  8.178
16.693842857142858  11.518
5.549185714285714  10.26
11.547707142857144  12.006
-1.0871785714285715  6.501
4.293707142857143  7.834
4.2754  14.495
2.277214285714286  14.117
-2.1072357142857143  2.508
3.1028428571428575  16.648
9.241485714285714  9.651
3.6913785714285714  6.22
9.349757142857142  6.898
10.836907142857143  11.307
6.484507142857143  5.411
6.298407142857143  9.494
7.709021428571428  14.793
12.317528571428571  12.129
0.40468571428571426  5.003
8.282857142857143  11.244
4.1093142857142855  4.493
5.141328571428571  5.49
-0.7752785714285715  5.262
-1.0047714285714286  2.923
-1.9616857142857145  7.661
8.324357142857144  10.044
-2.4197714285714285  4.567
-2.0909857142857144  2.897
-2.0802642857142857  14.422
9.48445  11.189
-2.1383785714285715  4.75
-1.6409785714285714  5.008
-1.848442857142857  5.552
-0.4596928571428571  3.017
5.056528571428571  13.742
4.198835714285714  8.135
-1.586992857142857  14.208
5.000614285714286  9.296
1.4609071428571427  3.544
15.376378571428573  10.684
2.453314285714286  4.872
8.843207142857143  8.263
-1.9235071428571429  4.37
11.947714285714286  7.335
6.4221071428571435  11.606
2.9736142857142855  8.565
4.009942857142858  5.421
4.9651499999999995  7.913
-1.6849142857142858  4.774
7.295035714285714  12.576
10.459642857142857  7.612
8.34725  6.427
6.964614285714286  5.422
-1.0198285714285715  6.4
3.5323785714285716  13.079
0.4379642857142857  5.227
-0.7399714285714286  5.155
-2.0442285714285715  4.318
-2.1736714285714287  3.458
7.923421428571428  11.468
-0.41019285714285714  8.893
6.595035714285714  7.69
0.3699571428571428  4.852
2.591757142857143  5.257
9.954971428571428  4.807
0.5942214285714286  4.544
1.643657142857143  8.275
14.470335714285714  13.145
3.46175  11.521
-0.9875571428571429  6.561
3.897735714285714  5.007
-1.1167571428571428  14.071
17.078892857142858  9.074
-0.7546428571428572  5.253
2.1504214285714287  5.35
10.149942857142857  5.425
-1.775507142857143  3.822
8.034692857142858  7.802
2.641807142857143  5.713
11.062685714285715  12.899
11.650764285714285  6.633
5.7228642857142855  6.562
4.07535  5.118
9.112228571428572  8.242
2.6884642857142858  5.677
4.894492857142858  5.669
11.152528571428572  7.021
11.634735714285714  9.176
12.04695  12.32
3.2456071428571427  14.907
0.05625  6.117
12.440964285714285  7.558
5.795014285714286  5.374
0.8900214285714285  13.0
-0.9057714285714287  4.67
-1.9547428571428571  8.584
-0.9044857142857143  3.705
-2.7541285714285713  4.823
1.9849071428571428  5.633
17.771085714285714  12.557
5.433942857142857  4.945
3.786985714285714  7.085
0.9852  6.382
6.2652214285714285  13.92
-1.5029571428571427  4.704
7.317971428571429  11.174
-2.8529285714285715  5.354
-0.6132285714285715  3.684
0.34544285714285716  6.429
0.13219285714285714  3.251
3.1256500000000003  3.629
-1.9924142857142857  15.008
1.9799285714285715  4.399
-1.8499357142857142  5.152
-0.16155  10.342
-2.3711571428571427  6.662
3.1881214285714283  5.533
-2.5506357142857143  3.073
-2.0301428571428572  4.099
4.043707142857143  5.348
9.875642857142857  5.739
0.4085357142857143  4.52
11.09457142857143  11.829
1.9387714285714286  15.522
4.636585714285714  6.895
-2.8815357142857145  5.155
-2.1948928571428574  4.812
13.259549999999999  11.388
13.892771428571429  10.607
4.600928571428572  9.986
-1.8323928571428574  3.109
12.762578571428572  8.424
-0.3669428571428571  11.041
7.214564285714285  8.516
0.14341428571428572  5.157
-1.9437928571428569  5.009
-1.68545  3.526
1.7442499999999999  6.471
2.023364285714286  4.841
2.8326571428571428  3.66
-2.7362428571428574  3.801
12.026035714285713  10.42
1.6256357142857143  11.591
2.7547642857142853  9.603
6.2545714285714284  12.336
0.2335714285714286  3.65
5.017278571428571  6.488
2.7751357142857143  10.805
-0.25156428571428574  4.961
-1.6202785714285715  3.716
-2.2820428571428573  6.092
-2.9905500000000003  4.034
16.33704285714286  12.71
-0.6632142857142856  2.995
4.402385714285714  6.959
3.397242857142857  6.489
6.289828571428572  7.162
6.3773857142857135  5.634
7.635778571428571  6.142
13.553921428571428  12.548
2.112707142857143  3.323
6.316828571428571  5.15
4.226564285714286  8.997
7.719921428571428  6.659
11.059164285714285  5.225
4.273457142857143  6.985
-2.823042857142857  5.506
11.25387857142857  6.718
-1.924957142857143  15.722
2.7125857142857144  2.389
11.303799999999999  7.916
0.11809285714285715  11.96
8.188064285714285  4.884
-1.6030571428571427  6.041
-1.7305285714285714  6.019
-2.167764285714286  4.276
16.909557142857143  13.417
-1.4578214285714286  2.333
-1.6682214285714285  5.029
-2.4512714285714288  4.656
9.516042857142859  8.574
2.531214285714286  5.127
2.723457142857143  4.29
7.644585714285714  5.93
7.206557142857143  10.37
-0.81755  4.234
6.477035714285714  12.31
-0.9344928571428572  6.06
4.3624285714285715  7.144
0.40071428571428575  11.977
3.0845  13.229
-1.900307142857143  5.904
7.83755  15.017
-1.4549857142857143  4.978
4.996035714285715  15.098
13.250635714285714  13.993
12.038221428571429  11.499
-1.9216  6.008
3.8975285714285715  6.423
13.366828571428572  9.329
2.8366642857142854  3.805
-0.9446642857142856  3.717
3.373657142857143  12.893
-2.5015428571428573  3.998
-2.815642857142857  2.712
6.181971428571429  7.425
-2.024207142857143  4.156
2.0846785714285714  7.67
6.009257142857143  5.292
3.549514285714286  8.864
0.6851  7.47
4.4159428571428565  6.777
4.389385714285714  14.01
0.3350071428571429  3.323
12.179821428571428  12.948
-2.0352571428571427  15.027
6.884464285714286  8.52
8.176371428571429  12.897
6.112964285714286  13.902
10.356714285714286  11.109
5.065435714285714  6.845
-1.294857142857143  5.176
11.335814285714285  10.824
2.5018285714285713  9.955
-1.912692857142857  5.67
5.0755357142857145  13.296
6.293792857142857  11.783
4.46225  11.443
-2.6548357142857144  16.179
-1.70275  4.553
-2.1881714285714287  4.978
-0.31139999999999995  2.508
5.392014285714286  7.857
4.014542857142857  6.684
1.7828142857142857  5.866
7.648021428571428  13.288
5.522057142857142  11.512
-1.958592857142857  2.904
-2.2196714285714285  6.012
2.60725  4.39
5.169035714285714  15.552
2.3476285714285714  14.257
9.590292857142858  12.093
-1.5492571428571427  2.716
8.591764285714286  8.259
1.4023928571428572  3.484
-1.014  6.93
5.5781214285714285  8.067
-0.5077214285714285  2.571
3.0171214285714285  14.097
2.917985714285714  4.918
12.857335714285714  8.479
13.612571428571428  10.609
-1.75885  6.038
-2.1065642857142857  5.063
10.334078571428572  5.798
2.350228571428571  8.575
-2.9784  4.385
12.397835714285714  8.973
-0.22959285714285715  5.092
-1.5896000000000001  5.066
-2.499757142857143  3.955
4.9628000000000005  6.605
-2.7849214285714288  4.708
5.664764285714286  12.179
8.288442857142858  13.745
6.750485714285714  6.792
4.457178571428571  8.626
-1.0016928571428572  5.139
7.713464285714285  9.478
-2.22045  13.989
-1.4906785714285713  4.213
4.512  8.893
-2.142292857142857  4.24
14.053085714285714  7.157
0.08292857142857142  11.952
-2.986485714285714  4.628
-0.6953142857142857  5.56
6.94735  6.973
5.00885  12.142
5.683914285714286  7.763
-1.82005  14.896
-0.9337571428571428  4.151
-0.07478571428571429  5.056
12.316600000000001  14.215
9.296385714285714  5.299
-0.9668928571428572  5.41
-2.70025  4.143
-2.456414285714286  6.937
1.2428785714285713  9.89
-2.4127214285714285  4.873
1.24205  8.997
8.940007142857144  11.687
0.5452071428571428  9.545
-1.4864071428571428  3.115
-1.0387571428571427  5.71
5.56085  8.967
4.584757142857143  7.762
0.5934142857142858  4.22
11.934642857142856  10.212
1.3805642857142857  9.115
7.976964285714287  5.108
6.709385714285714  11.682
7.310842857142857  5.537
-1.9981285714285715  2.4
6.559735714285715  5.458
-1.4035214285714286  2.787
-2.619885714285714  5.016
0.8344857142857143  5.255
-1.0721285714285715  5.156
4.413607142857143  5.228
8.757185714285715  11.534
2.2846714285714285  5.819
-2.0317571428571433  2.766
7.478707142857143  13.01
0.6991214285714286  4.927
4.043878571428571  9.832
18.641064285714283  12.78
-0.4760214285714286  6.134
-2.0345714285714283  14.858
-2.893  2.986
8.022271428571429  11.217
-2.7737714285714286  5.267
3.842392857142857  8.586
0.6289071428571429  4.967
-0.8181214285714287  2.956
-1.8009714285714284  3.467
-1.6909214285714287  12.119
2.57715  11.813
9.243271428571429  13.223
-0.11595714285714287  6.074
-2.221764285714286  4.599
1.9327571428571428  10.101
2.299435714285714  3.704
3.7745285714285712  7.76
-2.3139214285714287  4.288
14.446842857142856  12.787
6.123721428571429  8.642
-0.02702142857142857  4.875
-1.5184142857142857  6.865
13.770785714285715  10.574
5.077985714285714  4.788
4.723771428571428  6.131
7.770978571428571  12.961
3.385842857142857  8.551
-1.3392142857142857  7.431
6.5336357142857135  5.748
7.7304071428571435  6.79
-1.1746142857142856  12.014
4.205628571428572  6.913
2.6466071428571425  4.045
6.210421428571428  12.844
20.606142857142856  12.312
-1.6882785714285715  2.784
4.324914285714286  10.515
5.024935714285714  12.425
8.641592857142857  11.082
0.43757142857142856  4.714
-0.4215357142857143  7.452
-1.0244642857142858  5.477
3.693021428571429  12.229
-0.044585714285714284  5.141
1.815842857142857  10.44
5.1684  6.514
5.369171428571429  12.922
8.999492857142858  8.471
0.9558000000000001  15.377
4.470257142857143  13.79
1.5777857142857141  3.495
4.5461857142857145  9.505
9.264757142857142  9.191
1.4376857142857145  3.125
-1.3811428571428572  3.306
6.849378571428572  13.244
-0.9242500000000001  12.547
2.877964285714286  3.206
0.45426428571428573  3.51
10.898507142857142  12.932
-0.7506428571428572  3.591
3.3980214285714285  9.554
4.830635714285714  4.38
1.2964571428571428  7.994
3.2344785714285713  4.159
8.571278571428572  12.725
1.5499714285714286  3.07
9.829878571428571  7.15
-0.9695071428571428  4.019
8.319428571428572  4.78
9.086207142857143  5.666
5.571164285714286  10.157
10.025821428571428  11.616
3.5100142857142855  4.89
9.3875  6.573
7.968528571428572  12.064
2.5469785714285713  7.781
6.959835714285714  8.582
2.742635714285714  7.227
3.93155  4.533
12.147385714285715  15.779
5.061921428571428  4.78
-0.9675714285714286  2.98
18.775692857142857  9.653
4.921228571428571  5.756
-2.01  3.471
7.5315  7.092
9.742385714285714  12.745
15.95625  9.642
15.892842857142858  8.709
-0.09702142857142858  11.575
-1.4274071428571429  9.317
-2.097657142857143  5.148
6.272728571428572  7.566
4.76325  6.172
-2.958142857142857  4.56
5.400264285714286  6.91
-2.4971714285714284  4.583
2.3909  4.792
10.571964285714285  6.274
-2.9554071428571427  6.978
6.389714285714286  13.903
12.270707142857143  10.662
-2.833907142857143  5.05
5.46045  14.444
11.057257142857143  7.575
-2.2914214285714283  15.371
5.582414285714286  14.799
7.2634  9.743
-2.3506214285714284  4.821
8.128885714285715  9.564
5.0006571428571425  10.578
1.9583  6.968
0.13142857142857142  5.713
2.9340214285714286  6.713
5.878357142857143  7.658
3.2512857142857143  6.225
11.366171428571429  8.249
0.07539285714285714  4.208
-2.109857142857143  4.866
-2.328307142857143  5.335
-2.472235714285714  4.909
-0.38934285714285716  1.734
-0.7608285714285715  3.05
6.907707142857142  5.004
3.9101928571428575  11.583
7.956035714285714  11.993
2.6946785714285713  4.322
7.985864285714285  12.295
-1.2890428571428572  3.636
6.0267357142857145  12.359
16.385257142857142  11.14
4.2804714285714285  6.15
5.580328571428571  10.244
5.091885714285715  10.674
0.2922  15.244
5.096285714285714  5.26
7.030771428571429  12.482
2.5112428571428573  8.733
-1.5864857142857143  2.875
-2.1452  4.01
-2.0679285714285713  15.418
-1.1675214285714286  3.087
19.440242857142856  12.661
-0.9428285714285715  6.753
3.1267071428571427  5.846
6.821821428571428  7.894
-0.7960071428571429  4.315
0.11263571428571428  3.781
-1.75945  5.092
4.8413571428571425  5.261
9.524178571428571  13.172
6.793521428571428  10.571
4.106464285714286  9.651
-2.4819142857142857  5.15
1.0341857142857143  6.081
5.4036  10.485
2.6493785714285716  6.77
6.143078571428571  9.771
3.0930642857142856  4.303
7.7247714285714295  8.111
3.3553928571428573  7.612
2.917685714285714  3.93
14.188871428571428  7.95
-2.4966071428571426  5.674
7.320057142857142  10.195
6.540114285714286  4.603
-1.8202214285714284  3.744
4.158385714285714  7.474
-1.2160785714285716  5.406
0.8715857142857143  7.091
3.4266428571428573  6.054
8.12047857142857  10.737
9.45192142857143  5.747
8.838978571428573  10.733
-1.53475  3.577
4.577692857142857  4.847
9.093592857142857  7.286
2.8186142857142857  4.991
6.115221428571428  4.771
4.136864285714285  5.775
10.738864285714286  12.924
0.3207285714285714  5.692
3.0289928571428573  11.225
4.7483071428571435  11.915
-2.4167857142857145  5.144
6.67795  5.674
6.844514285714285  6.516
1.7867357142857143  4.019
-2.3176071428571428  3.168
1.1789785714285714  15.217
2.3819142857142857  11.597
4.745385714285715  4.978
1.5520714285714285  3.543
-2.793342857142857  4.6
-0.5034214285714286  6.315
4.024485714285714  5.195
-2.6016928571428575  5.397
6.12315  7.878
3.6517071428571426  5.303
5.521707142857143  15.262
12.499235714285714  13.474
-1.3366857142857143  4.063
8.363414285714285  9.827
8.559364285714285  9.12
-0.56345  4.921
6.752035714285714  5.707
11.910507142857142  10.176
-1.3697499999999998  6.608
6.084178571428571  11.624
-0.8723642857142857  3.341
8.38717857142857  6.549
4.534278571428572  5.819
-2.4760142857142857  5.071
6.260107142857143  5.006
-2.803292857142857  3.885
1.530007142857143  10.021
-1.2289142857142856  5.06
2.9049785714285714  10.484
4.08945  8.586
-2.649728571428571  3.882
6.183957142857143  5.206
2.781471428571429  5.241
-0.5613571428571429  5.547
-2.460557142857143  5.451
-2.863242857142857  3.946
9.736542857142856  5.614
-0.4559  3.29
-2.2216857142857145  15.001
2.8018785714285714  5.696
-0.8764642857142857  6.318
0.10882857142857143  5.418
-2.9257142857142857  4.21
5.525078571428571  6.338
3.6599  9.805
8.312750000000001  13.671
1.9521285714285714  11.084
0.23109285714285716  5.338
7.1075  10.902
-0.874  4.446
-1.0366  5.643
-1.5651214285714286  10.529
6.025371428571429  6.389
13.725135714285715  11.689
3.9273000000000002  6.605
3.489592857142857  13.532
-1.5849285714285712  3.292
-2.4959285714285713  13.594
2.6601714285714286  6.197
13.503757142857143  11.384
10.788264285714286  6.186
-2.985735714285714  4.767
10.411178571428572  9.968
5.964514285714286  6.939
-1.5094642857142857  4.892
-0.7372857142857143  4.169
4.19385  10.14
4.715685714285715  13.098
13.637942857142857  12.129
-2.3813714285714287  4.517
6.94275  14.339
11.539128571428572  6.315
5.289335714285714  12.195
3.9557714285714285  8.258
0.59765  5.96
7.875242857142858  5.075
-1.08455  2.097
11.710021428571428  13.825
2.9746571428571427  11.34
3.5082642857142856  10.159
7.011657142857143  9.802
-2.943714285714286  2.486
5.806064285714286  9.163
9.3217  5.589
8.779564285714285  6.744
12.18015  7.275
6.076435714285714  7.292
5.81735  11.857
-1.8282642857142857  5.263
1.6476  5.831
8.301485714285715  7.595
2.559485714285714  3.157
-1.8316642857142857  4.726
4.2306928571428575  4.982
-2.7836357142857144  4.065
2.3271928571428573  6.441
-0.945807142857143  3.643
11.797035714285714  10.805
3.5161714285714285  4.855
-2.8359785714285715  4.935
7.681671428571429  4.919
10.452528571428571  13.014
15.444985714285712  6.606
1.6942285714285714  4.475
9.306635714285715  5.701
3.7017  5.505
3.4109285714285713  15.642
-0.6702357142857143  6.591
3.628835714285714  11.057
-2.163135714285714  5.893
-2.3934142857142855  5.061
6.125528571428571  6.385
1.9487928571428572  7.923
-2.3199285714285716  14.751
6.166671428571428  7.755
-1.3788928571428571  11.758
11.305407142857144  14.896
8.702185714285715  5.059
6.512028571428571  5.621
7.8822785714285715  4.574
0.2641428571428571  5.961
1.4447  5.302
10.411457142857143  14.406
6.544935714285715  9.022
1.7369928571428572  5.595
5.024  13.851
16.202964285714284  7.702
6.155478571428572  14.311
3.132192857142857  8.852
6.2652785714285715  5.432
2.2600571428571428  10.304
5.830535714285714  6.999
2.640442857142857  4.589
10.542714285714286  14.1
5.428242857142857  10.926
-2.8984571428571426  4.456
-2.062207142857143  4.455
-2.7978642857142857  4.461
-0.7141571428571428  5.144
0.18707142857142858  5.121
3.0247785714285715  13.383
0.2403785714285714  6.397
-1.2486428571428572  4.594
7.143764285714285  8.021
9.050707142857142  4.314
-1.3138928571428572  11.133
2.5633714285714286  6.772
4.085864285714285  13.718
2.0376857142857143  4.364
6.353328571428571  14.801
1.0177571428571428  4.652
2.5905500000000004  9.117
7.037592857142857  6.082
3.815942857142857  7.334
-1.2305142857142857  4.507
-1.993607142857143  5.011
12.3827  12.627
7.6477571428571425  6.321
-2.7920857142857143  4.474
4.204792857142857  5.316
-1.6681214285714285  4.566
1.2144428571428572  4.594
0.2504928571428572  5.093
3.0001  5.437
3.3360714285714286  5.454
-1.3236785714285715  5.101
6.062307142857143  7.002
5.668678571428572  7.668
7.664292857142857  9.301
5.755814285714285  13.529
-2.5586714285714285  3.499
-2.4523642857142858  15.677
1.1301785714285715  7.711
13.923357142857142  6.668
-2.3341214285714287  3.55
5.474114285714285  6.066
7.057785714285714  8.218
11.960042857142858  10.397
3.88505  9.069
5.321178571428572  11.991
14.83452142857143  11.21
1.9811285714285713  11.099
-2.899478571428572  1.934
5.21635  8.208
-2.798685714285714  4.815
10.325592857142858  14.667
20.18122142857143  9.209
8.173214285714286  7.667
11.803157142857144  15.576
-0.9433499999999999  4.292
1.846357142857143  4.888
7.4411  4.679
5.526571428571429  5.553
-1.9233500000000001  6.189
-1.2298714285714285  16.477
-1.20755  9.507
3.9752428571428573  5.26
-2.853485714285714  4.535
8.467542857142856  13.811
-1.3772642857142858  5.004
8.601364285714286  12.674
-1.9702499999999998  2.008
3.0479357142857144  5.247
-2.0658928571428574  8.423
8.843007142857143  3.342
4.625814285714286  10.596
7.1091  13.898
3.3607785714285714  9.213
12.392371428571428  6.765
6.744914285714286  4.024
-2.3889642857142857  3.582
2.7460214285714284  11.712
5.777464285714286  5.343
14.048814285714286  7.029
-1.7970714285714287  5.72
-1.8991857142857145  7.074
-2.798435714285714  4.292
0.7417642857142857  12.412
2.3990142857142858  5.915
15.623428571428573  9.826
2.7487642857142855  13.829
1.7225000000000001  6.921
2.505457142857143  13.979
-1.9696285714285713  13.793
-0.27325  2.976
7.033364285714286  13.028
-0.71475  5.001
6.081621428571428  9.848
0.32275714285714285  10.999
5.8348071428571435  10.191
5.671328571428571  6.479
-2.91035  4.423
-0.3760071428571428  2.418
7.173242857142857  8.929
8.382828571428572  12.976
5.446978571428572  11.949
5.05605  5.859
0.4489071428571429  5.865
10.433742857142857  14.395
-1.9160571428571427  5.44
-0.47491428571428573  4.134
2.285692857142857  5.677
4.296250000000001  5.378
0.12538571428571427  3.651
-2.2766785714285716  3.613
4.072271428571429  5.956
5.143314285714285  6.669
6.543714285714286  6.834
-1.6107142857142858  4.23
-2.1345285714285716  4.232
10.465414285714285  8.647
-0.9564357142857144  3.068
-1.1972642857142857  5.204
3.020707142857143  12.459
2.757507142857143  5.946
2.613035714285714  3.133
3.348414285714286  5.014
-2.055942857142857  9.088
-0.8283  3.481
-1.3373214285714285  4.639
14.56552142857143  8.261
0.7209  7.217
-2.2773  5.306
2.3470642857142856  10.921
2.214557142857143  6.978
-2.95555  5.556
3.313142857142857  7.008
4.810635714285715  9.981
2.0744714285714285  5.401
3.5966142857142858  5.128
4.8461428571428575  11.964
7.053792857142857  4.846
-2.8360142857142856  4.083
-2.4425214285714283  5.619
2.125642857142857  5.954
15.598700000000001  14.977
8.110071428571429  7.079
8.124535714285713  5.98
7.374078571428572  5.915
17.616114285714286  13.497
-1.8629142857142857  5.087
-0.18985714285714284  12.744
6.168057142857143  8.318
5.476564285714286  8.105
4.178442857142857  6.713
0.6656357142857142  15.915
8.246957142857143  14.576
14.497328571428572  12.206
0.7509571428571429  5.224
-1.1309071428571429  6.279
0.43605714285714287  3.373
8.118585714285715  6.056
1.6338642857142858  9.653
-2.471107142857143  5.559
5.7377071428571425  15.16
8.591214285714285  10.036
-2.4801  4.283
3.1334714285714282  5.228
-1.8862285714285714  3.125
0.1691642857142857  4.169
-2.9448285714285714  3.718
-1.6948285714285716  3.889
-0.17364285714285713  7.454
1.1501000000000001  6.091
7.923328571428572  12.312
-2.7304999999999997  3.336
-3.084942857142857  4.954
-2.3952142857142857  4.783
4.159428571428572  4.716
2.886485714285714  6.302
7.915957142857143  14.489
8.874314285714286  4.89
3.0449785714285715  7.928
-0.12244285714285714  5.316
8.235171428571428  11.374
2.2023785714285715  4.694
-1.3239642857142857  3.766
-0.45048571428571427  8.284
8.315171428571428  5.756
-0.06214285714285714  5.474
-2.457007142857143  13.19
3.701792857142857  7.393
11.212542857142857  13.558
11.800335714285714  11.091
8.716157142857142  10.109
1.9453857142857143  8.804
-0.5541285714285714  3.047
7.963735714285714  6.545
6.048607142857143  7.902
8.716171428571428  7.007
0.050992857142857145  3.408
-1.5480285714285713  6.193
-2.1901928571428573  5.794
5.590507142857144  3.637
6.028535714285714  7.035
7.5818071428571425  5.313
2.584764285714286  4.745
-2.0947999999999998  5.053
9.064842857142857  10.616
3.9820857142857142  3.989
