# Supplementary material for: Single-chain dimers from de novo immunoglobulins as robust scaffolds for multiple binding loops
Source: Nat Commun. 2023 Sep 23;14:5939. doi: 10.1038/s41467-023-41717-5 (PMC10517939; doi:10.1038/s41467-023-41717-5)
Supplement: Supplementary file 6 — Source data [file 41467_2023_41717_MOESM6_ESM.zip › SuppFig9_scIg14d.txt]

-3.0316455696202533  10.096
-2.8734177215189876  10.809
-2.8544303797468356  2.617
-2.481012658227848  11.367
-2.4050632911392404  1.863
-2.050632911392405  1.028
-1.9873417721518987  8.37
-1.5759493670886076  10.566
-1.5696202531645569  12.314
-1.4430379746835442  10.449
-1.1645569620253164  9.351
-1.0759493670886076  10.463
-0.5632911392405063  11.199
-0.5126582278481012  10.826
-0.43037974683544306  2.01
-0.189873417721519  11.118
0.10126582278481013  11.114
0.23417721518987342  13.502
0.5443037974683544  3.159
0.5822784810126582  7.189
0.5886075949367089  10.43
0.7215189873417721  2.162
0.759493670886076  5.044
0.8164556962025317  10.079
0.9430379746835443  13.492
0.9493670886075949  2.898
0.9556962025316456  11.874
1.0696202531645569  8.471
1.0822784810126582  11.115
1.1898734177215189  10.018
1.2025316455696202  9.765
1.3481012658227849  9.832
1.4683544303797469  10.876
1.6518987341772151  12.507
1.6518987341772151  6.547
1.7278481012658229  11.795
1.8481012658227849  13.731
1.8544303797468353  4.594
1.8860759493670887  10.064
1.9367088607594938  12.176
2.0822784810126582  12.988
2.1139240506329116  2.187
2.221518987341772  11.501
2.2468354430379747  7.899
2.2531645569620253  12.689
2.278481012658228  11.297
2.430379746835443  13.755
2.5063291139240507  9.917
2.537974683544304  10.309
2.6392405063291138  6.331
2.867088607594937  9.333
3.037974683544304  11.56
3.0443037974683542  9.161
3.1139240506329116  10.735
3.221518987341772  10.837
3.3734177215189876  3.925
3.9556962025316458  10.691
3.9683544303797467  6.09
3.9873417721518987  12.295
4.0886075949367084  5.758
4.170886075949367  9.708
4.189873417721519  10.206
4.2025316455696204  15.235
4.449367088607595  9.505
4.569620253164557  3.196
4.69620253164557  11.356
4.860759493670886  11.822
4.89873417721519  12.577
4.9113924050632916  9.328
4.930379746835443  12.966
5.082278481012659  14.031
5.563291139240507  3.412
5.670886075949367  11.774
6.044303797468355  5.005
6.132911392405063  11.663
6.544303797468355  9.542
6.550632911392405  8.822
6.582278481012659  9.378
6.7405063291139244  7.274
6.879746835443038  5.735
7.177215189873418  12.27
7.177215189873418  7.034
7.310126582278481  14.213
7.936708860759493  13.111
8.177215189873417  9.642
8.417721518987342  7.447
8.531645569620252  15.684
8.715189873417721  8.1
8.886075949367088  10.086
8.949367088607595  11.76
9.037974683544304  14.062
9.10126582278481  15.948
9.151898734177216  12.379
9.645569620253164  12.3
9.727848101265822  7.802
10.341772151898734  7.716
10.582278481012658  7.607
10.664556962025317  12.634
10.708860759493671  12.694
11.189873417721518  7.246
11.544303797468354  7.714
12.373417721518987  6.408
14.10759493670886  6.621
14.886075949367088  13.348
-3.3164556962025316  0.429
-2.9367088607594938  1.914
-2.829113924050633  10.393
-2.810126582278481  10.095
-2.810126582278481  12.43
-2.6582278481012658  8.923
-2.4430379746835444  10.408
-2.3734177215189876  10.621
-2.132911392405063  11.206
-2.1202531645569622  10.588
-2.107594936708861  11.103
-2.107594936708861  4.624
-2.0443037974683542  10.707
-1.9303797468354431  10.134
-1.6518987341772151  10.852
-1.4303797468354431  4.44
-1.3354430379746836  10.735
-1.2215189873417722  11.604
-1.2151898734177216  2.111
-1.1645569620253164  0.996
-1.0886075949367089  3.883
-1.0696202531645569  11.062
-1.0126582278481013  9.149
-0.7278481012658228  1.672
-0.7088607594936709  2.816
-0.6708860759493671  10.582
-0.5949367088607594  10.8
-0.056962025316455694  3.164
-0.02531645569620253  2.354
0.20253164556962025  10.536
0.31645569620253167  3.748
0.3227848101265823  4.27
0.34177215189873417  14.205
0.6392405063291139  10.767
0.689873417721519  10.502
0.9177215189873418  11.007
0.9177215189873418  4.352
0.9430379746835443  1.556
0.9746835443037974  9.787
0.9810126582278481  14.389
0.9873417721518988  13.616
1.2911392405063291  10.829
1.3354430379746836  11.751
1.6329113924050633  16.207
1.6518987341772151  10.682
1.7215189873417722  13.194
1.7278481012658229  10.779
1.8734177215189873  13.844
1.9936708860759493  10.277
2.037974683544304  11.866
2.0632911392405062  9.674
2.0949367088607596  13.574
2.3354430379746836  11.857
2.5443037974683542  4.831
2.8417721518987342  12.211
2.9683544303797467  6.044
3.050632911392405  12.727
3.0822784810126582  12.721
3.1835443037974684  4.159
3.3544303797468356  6.799
3.4177215189873418  3.569
3.4746835443037973  8.263
3.9050632911392404  5.133
4.031645569620253  11.577
4.715189873417722  11.299
4.753164556962025  11.181
4.886075949367089  14.023
5.025316455696203  11.094
5.113924050632911  7.959
5.1455696202531644  12.872
5.151898734177215  13.088
5.2594936708860756  10.075
5.6455696202531644  11.921
5.715189873417722  10.268
5.943037974683544  5.563
6.006329113924051  3.393
6.208860759493671  10.679
6.430379746835443  11.507
6.462025316455696  11.103
6.550632911392405  11.313
6.905063291139241  11.782
6.968354430379747  11.81
7.0  11.213
7.2025316455696204  12.08
7.208860759493671  10.031
7.5886075949367084  14.002
7.8734177215189876  15.433
8.335443037974683  12.303
8.341772151898734  6.846
8.58860759493671  14.41
8.626582278481013  13.042
8.80379746835443  14.075
8.955696202531646  7.351
9.031645569620252  13.847
9.08860759493671  15.738
9.151898734177216  14.158
10.19620253164557  5.856
10.310126582278482  5.784
10.430379746835444  15.11
11.132911392405063  10.854
12.829113924050633  15.527
15.639240506329115  11.976
15.841772151898734  7.513
17.544303797468356  7.943
-2.9050632911392404  10.282
-2.5  0.895
-2.5  12.98
-1.9050632911392404  10.787
-1.7215189873417722  4.352
-1.6645569620253164  12.475
-1.5569620253164558  10.741
-1.4746835443037976  1.655
-1.3101265822784811  8.966
-1.2531645569620253  1.798
-0.7911392405063291  9.257
-0.7025316455696202  3.213
-0.620253164556962  1.971
-0.5886075949367089  9.571
-0.4873417721518987  1.33
-0.41139240506329117  9.405
-0.22151898734177214  13.005
-0.18354430379746836  9.501
-0.16455696202531644  4.687
0.0189873417721519  9.592
0.04430379746835443  3.165
0.04430379746835443  9.394
0.05063291139240506  7.887
0.4873417721518987  8.955
0.8227848101265823  11.019
0.8291139240506329  2.163
0.8607594936708861  9.206
0.9113924050632911  3.52
0.9746835443037974  11.774
1.1835443037974684  10.445
1.2215189873417722  11.582
1.4113924050632911  6.411
1.5253164556962024  9.817
1.6075949367088607  15.476
1.6708860759493671  8.504
1.7151898734177216  10.569
1.8860759493670887  2.305
1.9493670886075949  7.471
1.9873417721518987  12.619
2.2088607594936707  12.029
2.3417721518987342  2.429
2.5063291139240507  11.057
2.5759493670886076  10.828
2.5949367088607596  12.09
2.9367088607594938  12.673
3.0569620253164556  12.006
3.1139240506329116  10.898
3.1962025316455698  14.533
3.2721518987341773  10.206
3.3354430379746836  10.437
3.3734177215189876  4.272
3.5569620253164556  5.276
3.670886075949367  12.849
3.759493670886076  11.868
3.810126582278481  8.626
3.8164556962025316  5.972
3.8797468354430378  13.949
3.9556962025316458  12.029
4.094936708860759  4.049
4.10126582278481  12.567
4.215189873417722  12.111
4.3734177215189876  11.77
4.386075949367089  11.001
4.6075949367088604  12.143
4.639240506329114  10.414
4.7594936708860756  7.847
4.772151898734177  10.834
4.784810126582278  8.108
4.80379746835443  12.547
4.9113924050632916  13.05
5.069620253164557  14.913
5.367088607594937  8.3
5.449367088607595  10.672
5.930379746835443  6.561
6.3354430379746836  9.004
6.689873417721519  7.061
6.810126582278481  8.002
7.018987341772152  13.347
7.170886075949367  10.635
7.39873417721519  11.335
7.487341772151899  7.189
7.6075949367088604  13.989
7.670886075949367  6.501
8.044303797468354  4.491
8.145569620253164  10.422
8.613924050632912  7.107
8.721518987341772  14.34
8.879746835443038  10.347
9.069620253164556  11.012
9.126582278481013  7.479
9.227848101265822  13.85
9.278481012658228  11.804
9.30379746835443  14.995
9.329113924050633  8.93
9.835443037974683  11.137
9.854430379746836  12.048
10.00632911392405  10.396
10.613924050632912  12.401
10.89240506329114  9.639
11.430379746835444  11.631
12.841772151898734  13.187
13.905063291139241  10.275
18.90506329113924  12.094
27.89240506329114  15.798
-3.0063291139240507  0.944
-2.9683544303797467  10.879
-2.9683544303797467  1.379
-2.9367088607594938  10.382
-2.8164556962025316  9.13
-2.7658227848101267  10.184
-2.6582278481012658  10.482
-2.6012658227848102  1.347
-2.3354430379746836  1.823
-2.329113924050633  10.61
-2.2151898734177213  9.031
-2.1645569620253164  11.099
-2.1392405063291138  1.45
-2.0759493670886076  10.356
-1.8987341772151898  10.625
-1.860759493670886  10.002
-1.5569620253164558  9.654
-1.5506329113924051  10.13
-1.5253164556962024  10.698
-1.2658227848101267  10.828
-1.259493670886076  2.724
-0.9936708860759493  11.181
-0.930379746835443  2.517
-0.9050632911392406  3.024
-0.8607594936708861  10.471
-0.8417721518987342  2.653
-0.6962025316455697  9.946
-0.4810126582278481  4.214
-0.47468354430379744  7.832
-0.43037974683544306  10.703
-0.23417721518987342  10.928
-0.02531645569620253  5.119
0.0759493670886076  3.6
0.11392405063291139  9.988
0.21518987341772153  3.539
0.2468354430379747  11.573
0.27848101265822783  9.525
0.34810126582278483  5.511
0.5632911392405063  10.29
0.9873417721518988  3.86
1.240506329113924  9.978
1.5759493670886076  10.496
1.6835443037974684  10.574
1.7278481012658229  3.404
1.879746835443038  9.295
1.9746835443037976  15.409
2.050632911392405  10.536
2.3734177215189876  3.114
2.670886075949367  10.477
2.7468354430379747  2.385
3.0  15.124
3.2025316455696204  11.286
3.3417721518987342  9.851
3.4746835443037973  10.393
3.481012658227848  9.689
3.588607594936709  3.762
3.8164556962025316  5.795
3.9936708860759493  7.527
4.012658227848101  11.671
4.056962025316456  7.901
4.069620253164557  16.746
4.189873417721519  9.243
4.215189873417722  16.705
4.272151898734177  6.432
4.2974683544303796  12.805
4.537974683544304  10.621
4.569620253164557  12.705
4.867088607594937  11.475
5.0  13.919
5.012658227848101  10.925
5.189873417721519  10.314
5.39873417721519  7.407
5.424050632911392  14.297
5.468354430379747  12.151
5.69620253164557  9.949
6.006329113924051  11.549
6.012658227848101  7.834
6.360759493670886  13.23
6.594936708860759  10.979
6.632911392405063  7.368
6.658227848101266  11.155
6.6835443037974684  7.964
6.860759493670886  6.875
6.879746835443038  11.419
6.955696202531645  11.421
7.563291139240507  16.387
7.974683544303797  5.914
8.215189873417721  11.621
8.259493670886076  4.44
8.746835443037975  9.834
8.917721518987342  10.363
9.253164556962025  15.162
9.316455696202532  14.476
9.405063291139241  10.45
9.981012658227849  15.725
10.613924050632912  7.833
10.626582278481013  15.134
10.917721518987342  13.695
11.848101265822784  15.394
12.677215189873417  14.102
12.778481012658228  13.241
13.917721518987342  8.65
14.126582278481013  14.341
16.360759493670887  13.445
-2.9683544303797467  1.059
-2.9683544303797467  9.612
-2.7341772151898733  8.675
-2.348101265822785  3.823
-2.2721518987341773  9.955
-2.2341772151898733  10.606
-2.2151898734177213  2.461
-2.0  1.34
-1.9873417721518987  2.316
-1.9873417721518987  3.094
-1.7784810126582278  1.854
-1.7531645569620253  9.74
-1.7278481012658229  10.491
-1.4556962025316456  1.656
-1.4303797468354431  10.348
-1.3924050632911393  10.198
-1.3860759493670887  3.178
-1.3291139240506329  12.889
-1.2468354430379747  11.106
-1.2278481012658229  4.018
-1.0822784810126582  1.966
-0.8987341772151899  3.593
-0.8607594936708861  9.317
-0.8417721518987342  9.32
-0.7215189873417721  3.302
-0.34810126582278483  4.912
-0.25949367088607594  5.16
-0.06329113924050633  8.945
0.2974683544303797  10.057
0.4177215189873418  9.681
0.5063291139240507  8.041
0.5316455696202531  9.825
0.5759493670886076  2.528
0.689873417721519  3.131
0.7784810126582279  9.724
0.930379746835443  9.301
0.9810126582278481  11.069
1.018987341772152  13.751
1.1455696202531647  3.6
1.240506329113924  10.347
1.3670886075949367  4.08
1.4240506329113924  11.102
1.8417721518987342  13.409
2.018987341772152  12.158
2.0253164556962027  13.711
2.1962025316455698  8.619
2.2025316455696204  6.281
2.3227848101265822  11.703
2.329113924050633  2.995
2.3797468354430378  10.419
2.3797468354430378  11.01
2.5822784810126582  12.183
2.588607594936709  14.376
2.588607594936709  8.543
2.607594936708861  12.653
2.8544303797468356  8.855
2.8797468354430378  10.187
2.962025316455696  10.24
3.018987341772152  7.825
3.3860759493670884  9.98
3.4430379746835444  9.741
4.1265822784810124  12.335
4.272151898734177  7.047
4.3354430379746836  12.281
4.39873417721519  15.588
4.7025316455696204  10.088
4.917721518987341  13.412
4.981012658227848  9.324
5.0  10.16
5.006329113924051  11.333
5.132911392405063  15.9
5.379746835443038  8.483
5.430379746835443  12.206
5.493670886075949  15.384
5.8354430379746836  5.387
6.1455696202531644  14.808
6.158227848101266  14.062
6.19620253164557  15.018
6.525316455696203  13.066
6.829113924050633  10.825
6.8354430379746836  12.866
6.848101265822785  8.352
6.924050632911392  9.872
7.075949367088608  9.653
7.0886075949367084  14.356
7.3164556962025316  11.337
7.329113924050633  7.99
7.405063291139241  9.25
7.550632911392405  10.446
7.6075949367088604  12.329
7.784810126582278  5.361
8.310126582278482  9.444
8.518987341772151  7.543
9.018987341772151  3.907
9.044303797468354  11.831
9.537974683544304  10.343
10.417721518987342  9.066
10.443037974683545  14.717
10.537974683544304  12.319
10.89873417721519  6.658
10.924050632911392  11.474
11.272151898734178  10.54
11.639240506329115  15.71
12.721518987341772  6.381
-2.962025316455696  8.882
-2.8544303797468356  10.267
-2.8354430379746836  0.696
-2.8164556962025316  9.669
-2.778481012658228  3.601
-2.721518987341772  0.705
-2.670886075949367  9.84
-2.537974683544304  3.332
-2.5063291139240507  11.08
-2.4873417721518987  1.265
-2.3544303797468356  9.468
-2.1012658227848102  10.128
-2.088607594936709  10.417
-1.8987341772151898  11.787
-1.8734177215189873  10.709
-1.6898734177215189  10.338
-1.6265822784810127  2.576
-1.5569620253164558  9.721
-1.4620253164556962  5.026
-1.3417721518987342  10.734
-1.2215189873417722  10.726
-1.0126582278481013  5.313
-0.8607594936708861  1.743
-0.8227848101265823  10.015
-0.6392405063291139  8.544
-0.4240506329113924  1.855
-0.2911392405063291  8.768
-0.14556962025316456  5.325
-0.10759493670886076  10.81
-0.05063291139240506  14.841
0.02531645569620253  10.912
0.0379746835443038  3.434
0.3860759493670886  8.464
0.759493670886076  14.517
0.8417721518987342  10.274
0.879746835443038  11.725
0.9683544303797469  10.479
1.0886075949367089  2.431
1.1012658227848102  5.06
1.5126582278481013  4.262
1.6075949367088607  4.638
1.759493670886076  3.534
1.9620253164556962  9.173
2.0063291139240507  15.407
2.018987341772152  9.544
2.0316455696202533  10.77
2.1139240506329116  12.721
2.2151898734177213  8.894
2.2974683544303796  12.725
2.3164556962025316  6.67
2.3354430379746836  12.142
2.392405063291139  13.035
2.3987341772151898  5.89
2.4746835443037973  14.108
2.4936708860759493  11.636
2.5253164556962027  2.749
2.810126582278481  4.785
2.9430379746835444  12.28
2.962025316455696  12.018
3.6772151898734178  3.278
3.8987341772151898  7.029
4.670886075949367  6.828
4.69620253164557  5.237
5.424050632911392  12.922
5.886075949367089  12.036
6.2025316455696204  10.583
6.405063291139241  11.806
6.424050632911392  4.909
6.481012658227848  15.176
6.670886075949367  6.845
7.031645569620253  14.156
7.2974683544303796  9.563
7.3734177215189876  11.326
7.7784810126582276  11.127
8.151898734177216  14.38
8.316455696202532  10.115
8.360759493670885  8.681
8.417721518987342  7.694
8.518987341772151  5.395
8.518987341772151  8.247
8.613924050632912  13.735
8.664556962025317  15.105
8.772151898734178  16.016
9.031645569620252  15.444
9.094936708860759  13.593
9.177215189873417  14.072
9.183544303797468  4.646
9.354430379746836  11.942
9.481012658227849  14.324
9.740506329113924  15.961
9.759493670886076  10.576
9.772151898734178  15.164
9.778481012658228  8.064
10.525316455696203  15.447
10.563291139240507  11.798
10.632911392405063  11.409
11.405063291139241  10.433
11.835443037974683  15.103
13.158227848101266  13.146
13.531645569620252  7.022
14.208860759493671  14.925
14.791139240506329  11.254
14.810126582278482  14.082
16.60126582278481  15.787
-2.9367088607594938  9.055
-2.7531645569620253  10.147
-2.6202531645569622  1.527
-2.5316455696202533  10.884
-2.5316455696202533  11.133
-2.430379746835443  1.092
-2.4240506329113924  10.18
-2.3797468354430378  10.324
-2.329113924050633  10.426
-2.2911392405063293  9.237
-2.259493670886076  10.475
-2.2531645569620253  12.139
-2.2151898734177213  9.56
-2.2025316455696204  10.142
-2.170886075949367  4.001
-2.037974683544304  9.71
-1.9746835443037976  8.999
-1.7848101265822784  1.659
-1.7721518987341771  1.47
-1.6898734177215189  1.385
-1.6582278481012658  10.763
-1.6455696202531647  3.723
-1.4430379746835442  1.487
-1.4177215189873418  10.445
-1.4177215189873418  11.492
-1.2088607594936709  1.638
-1.2025316455696202  2.213
-1.0569620253164558  10.77
-0.7531645569620253  11.852
-0.12658227848101267  11.864
-0.08227848101265822  9.877
-0.012658227848101266  11.457
0.006329113924050633  10.234
0.2468354430379747  10.192
0.2721518987341772  4.54
0.8987341772151899  9.107
0.9873417721518988  4.382
1.0506329113924051  5.733
1.2151898734177216  4.171
1.2658227848101267  10.695
1.3101265822784811  2.889
1.3670886075949367  6.249
1.481012658227848  9.973
1.4873417721518987  11.07
1.5  3.758
1.5949367088607596  11.909
1.6075949367088607  2.515
1.6329113924050633  5.589
1.6772151898734178  3.262
1.9050632911392404  12.752
1.9493670886075949  10.175
1.9936708860759493  9.541
2.170886075949367  6.27
2.170886075949367  6.971
2.4367088607594938  8.194
2.4936708860759493  10.403
2.7721518987341773  7.214
2.810126582278481  14.174
3.1265822784810124  6.371
3.2911392405063293  2.917
3.4240506329113924  5.472
3.5063291139240507  7.185
4.044303797468355  11.039
4.120253164556962  12.021
4.234177215189874  13.047
4.4113924050632916  10.319
4.430379746835443  13.0
4.936708860759493  13.509
4.949367088607595  11.81
4.981012658227848  11.512
5.2405063291139244  6.977
5.367088607594937  11.623
5.455696202531645  12.995
5.575949367088608  3.541
5.632911392405063  11.33
5.8734177215189876  7.768
6.037974683544304  5.88
6.4113924050632916  7.479
6.5  12.301
6.677215189873418  14.164
6.677215189873418  3.377
6.981012658227848  12.029
6.981012658227848  12.12
7.455696202531645  5.146
7.689873417721519  12.173
7.7405063291139244  10.7
8.037974683544304  5.972
8.082278481012658  15.904
8.316455696202532  11.724
8.367088607594937  12.609
8.386075949367088  13.18
8.417721518987342  10.398
8.537974683544304  14.139
8.626582278481013  10.443
9.189873417721518  14.62
9.987341772151899  13.213
10.044303797468354  13.375
10.253164556962025  11.868
10.259493670886076  15.038
10.60126582278481  10.122
10.689873417721518  13.769
11.639240506329115  12.169
13.10759493670886  11.866
14.265822784810126  13.775
-3.2468354430379747  0.434
-2.8987341772151898  1.069
-2.7278481012658227  9.557
-2.5632911392405062  1.314
-2.4746835443037973  1.316
-2.4430379746835444  9.857
-2.2531645569620253  7.892
-2.2151898734177213  11.04
-2.107594936708861  11.085
-2.1012658227848102  11.777
-1.8924050632911393  4.229
-1.8734177215189873  1.709
-1.8164556962025316  9.759
-1.7721518987341771  9.546
-1.639240506329114  4.682
-1.5569620253164558  9.471
-1.3734177215189873  1.863
-1.3037974683544304  10.075
-1.1518987341772151  9.143
-1.018987341772152  8.821
-0.9113924050632911  15.17
-0.8227848101265823  1.625
-0.7151898734177216  9.559
-0.5632911392405063  2.637
-0.3227848101265823  4.187
-0.16455696202531644  11.269
-0.10759493670886076  14.022
-0.10126582278481013  2.659
-0.08227848101265822  7.055
0.05063291139240506  3.862
0.18354430379746836  10.552
0.18354430379746836  8.394
0.2468354430379747  9.739
0.4050632911392405  2.122
0.5063291139240507  11.38
0.7025316455696202  11.19
0.7215189873417721  10.372
0.9050632911392406  13.178
0.9177215189873418  15.515
0.9556962025316456  2.787
1.0886075949367089  11.419
1.1835443037974684  15.335
1.1962025316455696  15.34
1.3987341772151898  4.05
1.5886075949367089  10.761
1.6455696202531647  10.958
1.7151898734177216  7.838
1.7341772151898733  2.431
1.7468354430379747  13.445
1.7974683544303798  14.193
1.7974683544303798  2.098
1.8164556962025316  11.416
2.2531645569620253  13.545
2.348101265822785  6.614
2.7151898734177213  5.276
2.778481012658228  10.384
2.9873417721518987  2.879
3.1202531645569622  15.619
3.2151898734177213  4.518
3.2848101265822787  9.441
3.367088607594937  10.643
3.4430379746835444  5.126
3.5569620253164556  6.023
3.5759493670886076  12.493
3.6392405063291138  12.007
3.6772151898734178  3.318
3.6962025316455698  11.402
3.9936708860759493  12.723
4.379746835443038  11.791
4.3924050632911396  9.784
4.5886075949367084  13.009
5.0886075949367084  5.063
5.3544303797468356  11.212
5.487341772151899  9.235
5.69620253164557  11.777
5.7594936708860756  4.169
5.930379746835443  15.978
6.765822784810126  9.781
6.772151898734177  15.468
6.867088607594937  5.563
6.9113924050632916  7.379
7.158227848101266  6.393
7.291139240506329  9.389
7.512658227848101  9.316
7.569620253164557  9.973
8.430379746835444  9.1
8.50632911392405  6.137
8.531645569620252  11.413
8.740506329113924  12.518
8.841772151898734  11.519
9.240506329113924  13.035
9.246835443037975  14.529
9.253164556962025  11.64
9.316455696202532  10.841
9.386075949367088  3.999
9.70253164556962  14.383
10.405063291139241  12.091
10.708860759493671  11.82
10.835443037974683  10.719
11.759493670886076  12.44
13.094936708860759  13.782
13.968354430379748  11.749
14.873417721518987  12.484
19.335443037974684  14.398
-3.2974683544303796  0.474
-3.018987341772152  3.51
-2.911392405063291  0.913
-2.8987341772151898  10.068
-2.8860759493670884  10.949
-2.7341772151898733  12.178
-2.689873417721519  4.088
-2.4240506329113924  9.804
-2.3037974683544302  9.913
-2.1012658227848102  10.187
-1.9683544303797469  9.794
-1.8481012658227849  10.467
-1.759493670886076  10.719
-1.5886075949367089  8.718
-1.5506329113924051  10.505
-1.4177215189873418  2.623
-1.379746835443038  11.286
-1.2658227848101267  12.002
-1.2215189873417722  10.755
-1.2215189873417722  11.513
-1.1265822784810127  11.184
-1.0696202531645569  10.409
-1.0316455696202531  11.327
-0.5886075949367089  10.272
-0.34810126582278483  3.737
-0.26582278481012656  3.071
-0.10126582278481013  10.596
-0.08860759493670886  9.966
0.006329113924050633  12.559
0.06962025316455696  5.2
0.0759493670886076  5.069
0.12658227848101267  11.68
0.2848101265822785  10.895
0.33544303797468356  10.753
0.5632911392405063  1.754
0.689873417721519  7.53
0.7784810126582279  9.63
0.8164556962025317  8.748
0.9177215189873418  10.468
0.9556962025316456  4.808
1.0063291139240507  10.771
1.240506329113924  10.867
1.240506329113924  3.743
1.259493670886076  15.579
1.379746835443038  8.367
1.4367088607594938  10.957
1.6139240506329113  10.682
1.6708860759493671  11.391
1.7151898734177216  9.602
1.7215189873417722  11.914
1.7911392405063291  2.347
1.8860759493670887  6.144
2.069620253164557  13.225
2.2531645569620253  11.393
2.3860759493670884  10.525
2.449367088607595  10.379
2.7341772151898733  8.607
2.9177215189873418  11.495
3.0759493670886076  11.644
3.088607594936709  12.74
3.1265822784810124  10.321
3.1835443037974684  15.193
3.259493670886076  14.112
3.3987341772151898  10.471
3.481012658227848  4.51
3.8734177215189876  7.165
3.9177215189873418  13.158
4.310126582278481  11.839
4.569620253164557  5.911
4.658227848101266  12.518
4.7025316455696204  3.874
4.905063291139241  12.769
5.063291139240507  8.172
5.1835443037974684  10.948
5.246835443037975  9.82
5.405063291139241  9.925
5.829113924050633  11.594
6.189873417721519  11.017
6.6835443037974684  16.006
6.943037974683544  10.041
6.962025316455696  7.697
7.291139240506329  7.415
7.449367088607595  8.55
7.7784810126582276  11.113
7.7974683544303796  12.784
7.8354430379746836  9.559
8.0  8.527
8.208860759493671  7.986
8.360759493670885  14.145
8.917721518987342  8.118
8.943037974683545  13.992
9.00632911392405  9.92
9.063291139240507  12.516
9.278481012658228  7.201
9.822784810126583  10.125
10.30379746835443  9.267
10.620253164556962  9.642
11.063291139240507  4.512
11.405063291139241  13.462
11.879746835443038  14.599
12.044303797468354  13.921
12.424050632911392  11.62
15.569620253164556  13.355
16.246835443037973  11.253
-3.0822784810126582  1.058
-2.9367088607594938  3.076
-2.8987341772151898  5.234
-2.8860759493670884  10.616
-2.8734177215189876  2.423
-2.7911392405063293  11.022
-2.588607594936709  9.71
-2.569620253164557  10.707
-2.3417721518987342  1.532
-2.2278481012658227  4.111
-2.1139240506329116  10.941
-2.0822784810126582  3.754
-2.0632911392405062  1.486
-1.9240506329113924  10.189
-1.9050632911392404  8.484
-1.8417721518987342  11.904
-1.8037974683544304  9.375
-1.639240506329114  1.633
-1.5632911392405062  1.724
-1.5253164556962024  10.47
-1.0253164556962024  11.554
-1.0  10.521
-0.8607594936708861  9.891
-0.6518987341772152  16.713
-0.12658227848101267  12.625
0.06962025316455696  7.532
0.13291139240506328  11.2
0.3987341772151899  10.004
0.4240506329113924  10.503
0.5379746835443038  8.216
0.5443037974683544  8.224
0.8481012658227848  14.145
0.9810126582278481  2.668
1.0126582278481013  5.585
1.0379746835443038  10.48
1.0886075949367089  10.818
1.0949367088607596  9.194
1.2658227848101267  3.919
1.3101265822784811  2.479
1.3291139240506329  2.976
1.360759493670886  4.05
1.360759493670886  9.988
1.4620253164556962  10.925
1.5126582278481013  11.328
1.6835443037974684  10.682
1.8924050632911393  4.654
1.9367088607594938  8.52
1.981012658227848  10.998
2.1645569620253164  12.263
2.2848101265822787  12.702
2.430379746835443  10.624
2.4367088607594938  8.824
2.5759493670886076  12.651
2.588607594936709  15.409
2.8227848101265822  6.235
2.9050632911392404  8.953
3.1962025316455698  14.134
3.3860759493670884  10.775
3.632911392405063  5.257
3.7911392405063293  5.288
3.8164556962025316  11.974
3.949367088607595  13.145
4.037974683544304  3.412
4.120253164556962  11.194
4.189873417721519  12.051
4.2594936708860756  9.166
4.493670886075949  10.666
4.8544303797468356  5.769
4.930379746835443  7.064
4.974683544303797  13.739
5.018987341772152  11.441
5.170886075949367  11.551
5.291139240506329  11.051
5.620253164556962  15.495
5.677215189873418  16.466
5.753164556962025  11.845
5.784810126582278  7.489
5.7974683544303796  9.238
5.810126582278481  12.118
5.8354430379746836  8.27
5.879746835443038  10.566
6.613924050632911  11.23
7.063291139240507  10.989
7.2215189873417724  14.342
7.329113924050633  5.683
7.360759493670886  6.952
7.474683544303797  9.009
7.9113924050632916  11.139
8.044303797468354  9.656
8.10126582278481  11.073
8.145569620253164  12.716
8.183544303797468  14.362
8.316455696202532  7.203
8.354430379746836  15.344
8.962025316455696  13.341
9.145569620253164  10.086
9.291139240506329  13.548
9.531645569620252  12.493
9.677215189873417  13.83
9.873417721518987  8.972
9.879746835443038  14.611
11.626582278481013  8.174
16.4873417721519  15.304
17.531645569620252  15.468
-2.867088607594937  1.099
-2.848101265822785  1.292
-2.7658227848101267  2.077
-2.6265822784810124  10.277
-2.569620253164557  11.852
-2.5443037974683542  3.507
-2.3607594936708862  1.023
-2.3354430379746836  10.226
-2.3164556962025316  10.508
-2.278481012658228  0.868
-2.2025316455696204  9.89
-2.1139240506329116  10.502
-2.0822784810126582  1.484
-1.9683544303797469  10.707
-1.9303797468354431  0.743
-1.6645569620253164  11.342
-1.5886075949367089  11.327
-1.2974683544303798  2.401
-1.120253164556962  10.035
-1.0569620253164558  11.189
-1.0569620253164558  8.461
-1.0506329113924051  9.018
-0.8291139240506329  10.249
-0.8291139240506329  10.452
-0.6582278481012658  12.221
-0.6392405063291139  11.033
-0.5506329113924051  4.019
-0.41139240506329117  13.682
-0.2721518987341772  2.223
-0.10126582278481013  12.817
0.0  10.603
0.310126582278481  8.451
0.5063291139240507  11.979
0.5506329113924051  11.799
0.759493670886076  2.356
1.1582278481012658  9.889
1.2468354430379747  10.879
1.2848101265822784  11.196
1.4746835443037976  9.677
1.5379746835443038  9.804
1.5886075949367089  13.952
1.6139240506329113  1.911
1.7721518987341771  3.013
2.151898734177215  10.265
2.170886075949367  10.337
2.1835443037974684  3.255
2.3860759493670884  13.449
2.481012658227848  11.698
2.778481012658228  3.183
2.8987341772151898  6.341
2.981012658227848  4.568
3.1455696202531644  15.034
3.151898734177215  8.217
3.2151898734177213  11.764
3.2911392405063293  6.684
3.6012658227848102  4.238
3.8354430379746836  12.418
3.8544303797468356  10.923
4.139240506329114  10.72
4.158227848101266  10.989
4.348101265822785  11.787
4.443037974683544  10.777
4.518987341772152  12.03
4.6455696202531644  9.144
4.69620253164557  10.189
4.993670886075949  5.282
5.025316455696203  6.288
5.386075949367089  11.105
5.753164556962025  9.957
5.7594936708860756  15.332
5.974683544303797  2.616
5.987341772151899  6.551
6.208860759493671  15.09
6.272151898734177  2.8
6.506329113924051  12.178
6.962025316455696  7.476
7.094936708860759  14.13
7.094936708860759  14.318
7.1075949367088604  10.412
7.170886075949367  7.412
7.310126582278481  8.224
7.449367088607595  5.115
7.905063291139241  11.878
7.936708860759493  12.096
8.139240506329115  5.466
8.487341772151899  8.116
8.639240506329115  10.926
8.867088607594937  13.519
8.943037974683545  8.634
9.386075949367088  8.741
9.512658227848101  6.302
10.126582278481013  14.625
10.436708860759493  12.363
11.069620253164556  11.285
11.778481012658228  7.226
12.227848101265822  12.583
12.70253164556962  9.853
13.113924050632912  14.296
13.734177215189874  9.338
13.759493670886076  11.608
13.905063291139241  13.163
14.936708860759493  15.375
16.164556962025316  12.494
16.544303797468356  11.136
-3.259493670886076  0.581
-2.9240506329113924  10.832
-2.7531645569620253  10.593
-2.689873417721519  8.889
-2.6582278481012658  11.593
-2.5569620253164556  2.756
-2.4240506329113924  8.578
-2.392405063291139  2.056
-2.259493670886076  1.605
-1.9683544303797469  10.706
-1.8987341772151898  10.758
-1.8544303797468353  9.027
-1.5632911392405062  2.625
-1.2658227848101267  10.848
-1.0759493670886076  9.253
-1.0506329113924051  2.795
-0.8987341772151899  8.983
-0.759493670886076  10.676
-0.7341772151898734  10.236
-0.7025316455696202  2.37
-0.5759493670886076  11.523
-0.5253164556962026  9.148
-0.31645569620253167  11.1
-0.22784810126582278  5.897
-0.22151898734177214  11.421
-0.13291139240506328  9.292
0.006329113924050633  13.17
0.18354430379746836  3.128
0.4177215189873418  9.367
0.6392405063291139  9.865
0.7215189873417721  10.37
0.930379746835443  3.241
1.0506329113924051  10.958
1.360759493670886  11.135
1.379746835443038  3.453
1.3987341772151898  11.848
1.6518987341772151  13.627
1.7088607594936709  5.455
1.7721518987341771  9.592
1.8354430379746836  7.703
1.9873417721518987  3.526
2.0063291139240507  3.289
2.0569620253164556  12.115
2.0822784810126582  10.688
2.107594936708861  10.706
2.430379746835443  3.701
2.607594936708861  11.279
2.607594936708861  15.983
2.8734177215189876  11.165
2.962025316455696  11.584
3.348101265822785  4.237
3.4873417721518987  6.116
3.5126582278481013  14.273
3.6582278481012658  10.386
3.6645569620253164  11.678
3.8607594936708862  7.339
3.8797468354430378  2.83
3.8987341772151898  2.595
4.018987341772152  11.721
4.044303797468355  10.309
4.069620253164557  10.289
4.1835443037974684  11.144
4.2215189873417724  9.561
4.253164556962025  11.642
4.4113924050632916  11.989
4.430379746835443  11.055
4.455696202531645  13.674
4.518987341772152  8.391
4.60126582278481  10.824
4.708860759493671  10.814
5.018987341772152  10.974
5.1455696202531644  11.357
5.575949367088608  14.438
6.044303797468355  12.558
6.189873417721519  14.074
6.2025316455696204  11.738
6.322784810126582  8.226
6.3544303797468356  12.764
6.424050632911392  10.01
6.487341772151899  11.091
6.525316455696203  10.81
6.60126582278481  7.56
6.886075949367089  10.66
6.936708860759493  10.704
7.069620253164557  4.185
7.2784810126582276  8.21
7.481012658227848  4.453
7.6265822784810124  7.796
8.037974683544304  13.757
8.164556962025317  10.147
8.386075949367088  8.37
8.417721518987342  13.314
8.49367088607595  4.348
9.367088607594937  13.25
11.177215189873417  10.433
11.240506329113924  8.825
11.322784810126583  8.622
11.367088607594937  8.785
11.765822784810126  10.484
12.879746835443038  14.657
13.613924050632912  14.447
15.069620253164556  11.259
15.677215189873417  11.177
18.753164556962027  12.384
-3.0759493670886076  1.0
-2.9936708860759493  0.655
-2.9556962025316458  3.791
-2.949367088607595  10.816
-2.8037974683544302  10.758
-2.5949367088607596  11.078
-2.4873417721518987  1.787
-2.221518987341772  1.797
-2.1962025316455698  10.47
-2.1012658227848102  10.26
-2.1012658227848102  10.385
-2.1012658227848102  1.869
-1.9556962025316456  1.343
-1.9177215189873418  3.753
-1.7974683544303798  1.461
-1.7025316455696202  10.385
-1.6898734177215189  8.702
-1.3354430379746836  7.799
-1.2531645569620253  11.089
-1.139240506329114  9.879
-1.1329113924050633  10.714
-1.1075949367088607  10.411
-1.0759493670886076  11.031
-1.0253164556962024  11.104
-0.7848101265822784  9.002
-0.689873417721519  4.201
-0.43037974683544306  10.052
-0.33544303797468356  4.241
-0.22151898734177214  14.306
-0.20253164556962025  11.209
0.5949367088607594  8.646
0.6265822784810127  11.365
0.7151898734177216  12.541
0.7468354430379747  8.83
0.7721518987341772  10.352
0.9113924050632911  10.116
1.0696202531645569  2.987
1.379746835443038  13.22
1.4873417721518987  10.144
1.5443037974683544  11.353
1.740506329113924  12.573
1.7531645569620253  13.638
1.8734177215189873  15.611
1.9683544303797469  2.272
2.0316455696202533  14.259
2.107594936708861  14.927
2.1455696202531644  6.979
2.189873417721519  10.934
2.189873417721519  9.004
2.3417721518987342  7.779
2.4177215189873418  4.854
2.5632911392405062  12.586
2.7151898734177213  12.289
2.7911392405063293  12.513
3.0632911392405062  14.287
3.1455696202531644  9.372
3.2088607594936707  12.709
3.2974683544303796  14.036
3.329113924050633  11.807
3.6139240506329116  8.174
3.7531645569620253  2.385
3.9746835443037973  6.355
4.2025316455696204  9.564
4.3354430379746836  12.731
4.5886075949367084  12.053
4.765822784810126  5.594
4.8164556962025316  7.101
5.050632911392405  14.549
5.082278481012659  11.114
5.341772151898734  13.67
5.493670886075949  13.57
5.5  11.208
6.018987341772152  10.575
6.322784810126582  11.61
6.6265822784810124  6.937
6.746835443037975  16.351
6.860759493670886  12.47
6.917721518987341  13.057
6.930379746835443  14.882
7.050632911392405  5.106
7.139240506329114  11.276
7.322784810126582  7.233
7.658227848101266  12.437
7.8164556962025316  7.547
7.822784810126582  14.342
7.8734177215189876  7.924
8.0  10.958
8.037974683544304  14.79
8.253164556962025  13.143
8.278481012658228  14.152
9.164556962025317  5.382
9.19620253164557  14.809
9.19620253164557  7.282
9.360759493670885  11.76
10.094936708860759  8.727
10.170886075949367  11.039
10.183544303797468  6.97
11.677215189873417  12.784
12.613924050632912  13.773
13.145569620253164  15.677
13.537974683544304  6.249
15.481012658227849  8.494
19.854430379746834  14.039
21.196202531645568  8.392
-2.9873417721518987  10.138
-2.892405063291139  0.656
-2.7658227848101267  1.665
-2.7531645569620253  10.301
-2.740506329113924  3.845
-2.6645569620253164  10.145
-2.5759493670886076  1.773
-2.4430379746835444  1.045
-2.348101265822785  9.997
-2.3037974683544302  10.885
-2.2974683544303796  9.205
-2.2278481012658227  1.653
-2.1455696202531644  10.402
-1.981012658227848  3.631
-1.9240506329113924  10.61
-1.7151898734177216  2.178
-1.6708860759493671  9.378
-1.3670886075949367  2.0
-1.3417721518987342  3.822
-1.1835443037974684  8.503
-1.0506329113924051  1.259
-0.8481012658227848  12.107
-0.8417721518987342  11.715
-0.8227848101265823  6.76
-0.6139240506329114  2.479
0.0  2.966
0.0379746835443038  7.816
0.6835443037974683  3.113
0.7658227848101266  2.836
0.9810126582278481  13.115
1.1012658227848102  8.233
1.1265822784810127  10.35
1.1962025316455696  11.169
1.2088607594936709  11.952
1.4113924050632911  6.915
1.4177215189873418  3.628
1.6518987341772151  12.17
1.7531645569620253  13.302
1.7911392405063291  8.704
1.8164556962025316  12.802
1.8227848101265822  11.695
1.8544303797468353  7.486
1.9430379746835442  6.092
2.1265822784810124  11.349
2.1772151898734178  10.783
2.189873417721519  8.466
2.3354430379746836  7.911
2.392405063291139  10.514
2.4936708860759493  8.791
2.5  3.129
2.6582278481012658  9.211
2.6962025316455698  8.46
2.7468354430379747  13.052
2.9430379746835444  10.969
3.018987341772152  12.624
3.088607594936709  11.491
3.3734177215189876  12.936
3.3734177215189876  6.533
3.4873417721518987  12.824
3.6455696202531644  3.605
3.9746835443037973  14.208
4.329113924050633  14.644
4.360759493670886  11.592
4.3734177215189876  11.617
4.436708860759493  11.221
4.613924050632911  10.259
4.734177215189874  5.682
4.962025316455696  4.135
4.968354430379747  9.035
5.056962025316456  10.239
5.056962025316456  11.277
5.113924050632911  10.384
5.253164556962025  11.314
5.284810126582278  10.236
5.424050632911392  5.017
5.531645569620253  14.484
5.962025316455696  9.192
6.044303797468355  12.376
6.208860759493671  10.601
6.227848101265823  11.8
6.6075949367088604  12.048
7.056962025316456  11.232
7.1645569620253164  9.737
7.170886075949367  11.214
7.310126582278481  12.52
7.613924050632911  9.45
7.7215189873417724  8.503
8.246835443037975  11.568
8.253164556962025  7.725
8.417721518987342  9.578
9.639240506329115  12.161
9.651898734177216  10.719
9.670886075949367  10.599
9.69620253164557  13.831
9.905063291139241  12.746
10.132911392405063  11.364
10.487341772151899  11.358
10.677215189873417  10.591
11.917721518987342  12.097
12.151898734177216  11.721
12.158227848101266  15.677
13.575949367088608  9.712
20.18354430379747  14.926
21.32278481012658  11.913
-3.2848101265822787  0.509
-3.0126582278481013  0.721
-2.9367088607594938  1.337
-2.8860759493670884  1.097
-2.829113924050633  10.276
-2.8164556962025316  9.502
-2.430379746835443  10.72
-2.107594936708861  11.947
-2.0316455696202533  9.162
-1.8481012658227849  8.979
-1.7784810126582278  9.563
-1.6329113924050633  3.898
-1.5886075949367089  0.909
-1.5379746835443038  12.515
-1.4430379746835442  5.462
-1.4113924050632911  3.421
-1.4113924050632911  3.437
-1.0696202531645569  2.505
-1.0506329113924051  10.206
-0.8924050632911392  11.504
-0.7784810126582279  4.578
-0.6518987341772152  10.336
-0.5443037974683544  2.561
-0.37341772151898733  5.25
-0.14556962025316456  3.315
0.0379746835443038  9.19
0.08860759493670886  7.262
0.26582278481012656  9.072
0.35443037974683544  5.102
0.4810126582278481  2.55
0.6582278481012658  5.528
0.6645569620253164  10.863
0.7088607594936709  9.384
0.930379746835443  14.133
1.018987341772152  13.135
1.1518987341772151  11.27
1.2974683544303798  6.284
1.740506329113924  11.875
1.9683544303797469  10.754
2.0316455696202533  12.985
2.0569620253164556  2.291
2.1202531645569622  14.491
2.170886075949367  9.36
2.2848101265822787  4.994
2.3164556962025316  11.302
2.537974683544304  14.875
2.6139240506329116  11.133
2.632911392405063  13.785
2.6455696202531644  10.952
2.7658227848101267  11.82
2.8734177215189876  14.345
3.221518987341772  6.417
3.462025316455696  14.003
3.6139240506329116  11.048
3.810126582278481  6.171
3.9873417721518987  4.649
4.025316455696203  7.975
4.474683544303797  11.533
4.620253164556962  10.308
4.841772151898734  13.454
4.949367088607595  8.089
5.1645569620253164  2.952
5.177215189873418  5.592
5.2784810126582276  14.062
5.367088607594937  14.211
5.468354430379747  11.493
5.544303797468355  10.786
5.594936708860759  11.555
5.765822784810126  11.596
6.2405063291139244  13.384
6.3164556962025316  6.336
6.544303797468355  11.136
6.569620253164557  9.5
6.6075949367088604  11.42
6.651898734177215  4.922
6.791139240506329  4.047
6.981012658227848  14.198
7.386075949367089  10.763
7.481012658227848  14.137
7.60126582278481  11.632
7.867088607594937  10.934
7.8734177215189876  12.71
8.075949367088608  13.537
8.158227848101266  8.478
8.569620253164556  12.504
8.99367088607595  11.368
9.487341772151899  13.169
9.632911392405063  14.173
9.772151898734178  4.805
9.791139240506329  7.632
9.80379746835443  14.31
9.810126582278482  11.917
10.240506329113924  6.863
10.39873417721519  10.527
10.658227848101266  14.109
10.727848101265822  13.516
11.00632911392405  13.128
11.19620253164557  15.891
12.265822784810126  7.267
12.829113924050633  12.536
12.867088607594937  11.975
13.272151898734178  14.133
13.784810126582279  13.224
16.803797468354432  8.12
-3.1202531645569622  0.899
-3.018987341772152  1.256
-2.6139240506329116  2.462
-2.550632911392405  10.202
-2.3797468354430378  8.576
-2.2025316455696204  8.567
-1.9683544303797469  10.313
-1.9240506329113924  2.414
-1.7911392405063291  10.879
-1.6075949367088607  1.868
-1.5443037974683544  1.158
-1.4873417721518987  1.367
-1.3101265822784811  9.008
-1.1582278481012658  8.888
-1.1075949367088607  10.079
-1.0569620253164558  8.74
-1.0126582278481013  11.092
-1.0063291139240507  11.122
-0.9936708860759493  15.743
-0.9430379746835443  8.458
-0.9240506329113924  10.316
-0.8607594936708861  9.837
-0.7658227848101266  11.881
-0.6518987341772152  11.406
-0.5063291139240507  12.429
-0.45569620253164556  10.688
-0.33544303797468356  2.179
-0.06962025316455696  9.615
0.0379746835443038  10.968
0.14556962025316456  9.341
0.20253164556962025  4.366
0.4430379746835443  3.576
0.5  9.332
0.5379746835443038  9.931
0.5506329113924051  10.741
0.6582278481012658  6.886
0.6962025316455697  10.285
1.0759493670886076  3.084
1.2341772151898733  14.004
1.2468354430379747  12.554
1.3860759493670887  11.356
1.3924050632911393  7.677
1.5443037974683544  5.674
1.5886075949367089  4.021
1.6645569620253164  8.864
1.9620253164556962  10.156
2.221518987341772  11.395
2.4873417721518987  3.778
2.7341772151898733  5.215
2.9873417721518987  10.888
3.0126582278481013  11.651
3.1012658227848102  9.903
3.2025316455696204  6.409
3.221518987341772  7.081
3.449367088607595  7.943
3.4746835443037973  10.587
3.759493670886076  4.52
3.9746835443037973  10.411
4.056962025316456  3.318
4.113924050632911  5.688
4.158227848101266  12.936
4.1835443037974684  10.129
4.2405063291139244  8.697
4.3924050632911396  12.345
4.455696202531645  3.031
4.658227848101266  2.915
4.746835443037975  9.597
5.037974683544304  3.461
5.063291139240507  5.223
5.2025316455696204  10.814
5.487341772151899  11.852
5.689873417721519  10.749
5.987341772151899  15.047
6.006329113924051  9.752
6.10126582278481  8.204
6.120253164556962  12.885
6.265822784810126  7.729
6.436708860759493  14.661
6.594936708860759  9.549
6.89873417721519  10.472
6.905063291139241  3.632
7.550632911392405  6.729
7.677215189873418  4.968
7.949367088607595  4.99
8.291139240506329  13.028
8.310126582278482  9.585
8.367088607594937  11.554
8.943037974683545  11.692
8.968354430379748  14.226
9.19620253164557  12.313
9.316455696202532  13.624
9.525316455696203  12.002
9.664556962025317  12.078
9.822784810126583  7.103
10.430379746835444  5.621
11.518987341772151  13.64
11.778481012658228  15.016
12.221518987341772  12.057
12.58860759493671  12.08
13.531645569620252  13.712
13.99367088607595  14.655
15.449367088607595  17.4
15.987341772151899  9.53
16.5  7.534
-3.050632911392405  0.74
-2.810126582278481  10.693
-2.7974683544303796  2.519
-2.721518987341772  10.287
-2.7151898734177213  11.009
-2.7088607594936707  1.537
-2.6772151898734178  4.695
-2.6139240506329116  4.627
-2.4556962025316458  1.04
-2.3860759493670884  2.179
-2.310126582278481  1.086
-2.2974683544303796  2.759
-1.9303797468354431  1.99
-1.8544303797468353  3.468
-1.8417721518987342  11.211
-1.7721518987341771  13.172
-1.5696202531645569  10.764
-1.5443037974683544  6.167
-1.5379746835443038  9.608
-1.4430379746835442  10.511
-1.379746835443038  9.985
-1.1898734177215189  12.767
-1.0949367088607596  11.626
-1.018987341772152  2.513
-0.7215189873417721  9.956
-0.6075949367088608  2.158
-0.5822784810126582  11.626
-0.3037974683544304  8.623
-0.20253164556962025  2.779
-0.17088607594936708  12.231
-0.06329113924050633  5.803
-0.04430379746835443  3.715
0.17088607594936708  16.372
0.189873417721519  9.861
0.23417721518987342  10.146
0.3291139240506329  6.013
0.43037974683544306  3.466
0.8417721518987342  2.522
0.8734177215189873  3.39
1.0949367088607596  8.282
1.1265822784810127  10.379
1.2278481012658229  1.95
1.2784810126582278  14.25
1.6582278481012658  11.159
1.7025316455696202  15.886
1.9936708860759493  11.598
2.2025316455696204  11.652
2.2658227848101267  2.717
2.3860759493670884  3.116
2.7848101265822787  10.185
2.8797468354430378  11.762
2.9430379746835444  10.792
3.132911392405063  6.599
3.2341772151898733  9.135
3.259493670886076  7.035
3.3797468354430378  11.862
3.430379746835443  7.67
3.481012658227848  10.766
3.670886075949367  14.277
4.265822784810126  11.239
4.322784810126582  13.657
4.443037974683544  4.959
4.537974683544304  12.53
4.689873417721519  10.73
4.8354430379746836  11.514
4.886075949367089  7.297
4.968354430379747  2.882
5.132911392405063  4.806
5.487341772151899  12.794
5.506329113924051  11.274
5.582278481012659  13.311
5.772151898734177  6.376
6.037974683544304  5.01
6.063291139240507  14.679
6.069620253164557  3.898
6.1075949367088604  11.759
6.4113924050632916  12.292
6.784810126582278  8.524
6.867088607594937  9.125
6.930379746835443  14.704
6.955696202531645  13.967
7.063291139240507  11.738
7.3164556962025316  13.253
7.3164556962025316  7.761
7.322784810126582  15.43
7.468354430379747  6.361
7.6645569620253164  6.182
7.784810126582278  10.127
8.056962025316455  9.955
8.063291139240507  4.529
8.126582278481013  15.979
8.367088607594937  14.516
8.462025316455696  7.267
8.943037974683545  14.891
9.208860759493671  6.667
9.354430379746836  8.505
9.474683544303797  8.082
9.639240506329115  13.536
10.031645569620252  12.192
11.613924050632912  15.566
12.981012658227849  14.391
14.487341772151899  16.833
17.575949367088608  12.845
20.0126582278481  15.161
-3.2531645569620253  0.553
-3.018987341772152  3.269
-2.9683544303797467  1.465
-2.9240506329113924  10.441
-2.8607594936708862  1.003
-2.778481012658228  11.519
-2.7278481012658227  13.233
-2.430379746835443  10.116
-2.189873417721519  11.093
-2.189873417721519  1.873
-2.1139240506329116  11.173
-2.037974683544304  1.01
-1.9050632911392404  10.003
-1.8164556962025316  9.659
-1.740506329113924  2.63
-1.6772151898734178  2.755
-1.5506329113924051  11.04
-0.9177215189873418  2.189
-0.9177215189873418  8.9
-0.8037974683544303  10.288
-0.7911392405063291  3.787
-0.6329113924050633  8.497
-0.5  9.455
-0.23417721518987342  4.173
-0.21518987341772153  2.34
-0.08860759493670886  11.174
0.06329113924050633  11.027
0.06962025316455696  10.943
0.3924050632911392  3.833
0.44936708860759494  12.195
0.6139240506329114  14.25
0.620253164556962  3.228
0.7151898734177216  15.482
0.7531645569620253  12.197
0.9050632911392406  4.522
1.1139240506329113  3.528
1.120253164556962  12.162
1.2911392405063291  9.992
1.3291139240506329  10.939
1.3987341772151898  12.176
1.6962025316455696  10.31
1.9050632911392404  12.233
2.0316455696202533  3.392
2.1835443037974684  8.736
2.411392405063291  10.493
2.518987341772152  10.046
2.5569620253164556  14.643
2.740506329113924  10.052
2.8037974683544302  10.217
2.8607594936708862  11.284
2.911392405063291  8.774
2.9936708860759493  7.267
3.0126582278481013  6.682
3.0632911392405062  10.477
3.1139240506329116  5.014
3.278481012658228  7.847
4.037974683544304  7.75
4.1835443037974684  6.772
4.2025316455696204  10.306
4.3164556962025316  11.863
4.360759493670886  16.019
4.3924050632911396  11.891
4.424050632911392  12.414
4.715189873417722  8.977
4.886075949367089  11.448
5.018987341772152  10.229
5.056962025316456  9.492
5.132911392405063  3.403
5.1645569620253164  11.901
5.2025316455696204  13.546
5.386075949367089  12.775
5.563291139240507  5.125
5.620253164556962  11.023
5.639240506329114  13.697
5.886075949367089  8.133
6.1265822784810124  14.149
6.170886075949367  11.419
6.30379746835443  13.538
6.848101265822785  12.597
6.930379746835443  8.038
7.215189873417722  7.182
7.246835443037975  15.425
7.341772151898734  15.762
7.531645569620253  13.993
7.575949367088608  10.83
7.727848101265823  14.487
7.936708860759493  9.263
7.955696202531645  13.406
8.050632911392405  3.451
8.335443037974683  11.094
8.41139240506329  11.902
8.417721518987342  10.049
8.822784810126583  11.151
8.879746835443038  13.654
9.253164556962025  12.389
9.670886075949367  7.747
12.30379746835443  11.872
12.708860759493671  5.663
12.860759493670885  7.98
13.139240506329115  14.726
13.170886075949367  11.749
14.29746835443038  7.013
16.272151898734176  7.898
17.056962025316455  7.775
-3.107594936708861  0.636
-2.930379746835443  10.898
-2.930379746835443  9.53
-2.721518987341772  1.635
-2.6645569620253164  9.093
-2.5822784810126582  10.661
-2.3607594936708862  9.421
-2.2278481012658227  8.749
-2.1772151898734178  7.793
-2.1455696202531644  9.743
-2.1202531645569622  1.721
-2.018987341772152  9.795
-1.9683544303797469  10.4
-1.9177215189873418  10.357
-1.8354430379746836  10.051
-1.4367088607594938  4.28
-1.4367088607594938  8.246
-1.4177215189873418  14.114
-1.4113924050632911  11.644
-1.3354430379746836  10.557
-1.3291139240506329  9.697
-1.1708860759493671  9.257
-1.1329113924050633  11.353
-1.1139240506329113  9.415
-0.7658227848101266  2.247
-0.5759493670886076  10.652
-0.45569620253164556  12.959
-0.4240506329113924  9.025
-0.17721518987341772  11.431
-0.13924050632911392  8.881
0.0  11.335
0.0379746835443038  9.511
0.12025316455696203  11.19
0.14556962025316456  10.764
0.20253164556962025  13.402
0.25949367088607594  2.415
0.26582278481012656  10.948
0.2911392405063291  1.523
0.43037974683544306  11.46
0.5569620253164557  1.971
0.9113924050632911  5.27
0.9430379746835443  3.401
1.3037974683544304  10.922
1.3544303797468353  3.181
1.3860759493670887  3.457
1.5316455696202531  1.75
1.6139240506329113  9.378
1.6898734177215189  9.008
1.7341772151898733  10.14
2.0569620253164556  12.559
2.2025316455696204  3.565
2.2468354430379747  8.26
2.4873417721518987  4.17
2.537974683544304  12.77
2.5569620253164556  6.87
2.651898734177215  11.235
2.6772151898734178  10.002
2.7341772151898733  8.116
2.848101265822785  2.498
2.848101265822785  8.49
2.8860759493670884  11.525
3.0126582278481013  10.761
3.259493670886076  11.547
3.2974683544303796  11.798
3.6392405063291138  13.291
3.689873417721519  12.021
3.8987341772151898  3.789
4.367088607594937  4.786
4.449367088607595  6.519
4.651898734177215  12.272
4.7405063291139244  7.119
5.031645569620253  11.142
5.063291139240507  11.403
5.19620253164557  12.116
5.2784810126582276  6.913
5.417721518987341  11.56
5.613924050632911  12.171
5.905063291139241  13.102
6.2405063291139244  11.376
6.284810126582278  16.111
6.569620253164557  10.521
6.993670886075949  3.736
7.2025316455696204  11.161
7.322784810126582  12.62
7.430379746835443  10.575
7.506329113924051  13.515
7.658227848101266  11.121
8.284810126582279  4.819
8.550632911392405  11.937
8.80379746835443  8.405
9.037974683544304  9.633
9.246835443037975  14.602
9.683544303797468  10.084
9.816455696202532  8.19
10.20253164556962  10.401
10.424050632911392  11.624
10.981012658227849  15.011
11.462025316455696  15.888
11.860759493670885  15.956
12.056962025316455  11.059
12.430379746835444  11.75
12.60126582278481  11.458
13.08860759493671  14.327
17.411392405063292  13.344
-2.962025316455696  10.208
-2.930379746835443  10.104
-2.911392405063291  10.142
-2.8544303797468356  0.719
-2.8544303797468356  11.022
-2.810126582278481  2.783
-2.588607594936709  9.775
-2.5063291139240507  10.653
-2.3860759493670884  1.059
-2.3860759493670884  5.97
-2.2974683544303796  1.3
-2.2531645569620253  10.148
-1.8101265822784811  1.252
-1.7848101265822784  10.614
-1.6075949367088607  10.171
-1.1898734177215189  10.429
-1.1518987341772151  1.001
-1.0316455696202531  3.794
-1.0  1.817
-0.9810126582278481  11.123
-0.930379746835443  10.222
-0.7151898734177216  4.438
-0.6392405063291139  10.535
-0.5506329113924051  2.237
-0.43670886075949367  10.309
-0.4177215189873418  12.685
-0.41139240506329117  6.844
-0.3291139240506329  1.774
-0.3037974683544304  9.322
-0.1962025316455696  6.022
-0.18354430379746836  3.852
-0.0189873417721519  4.977
0.0759493670886076  11.101
0.16455696202531644  13.687
0.2088607594936709  11.522
0.3860759493670886  4.397
0.3924050632911392  7.562
0.4620253164556962  9.87
0.6962025316455697  10.838
0.7088607594936709  10.581
0.7278481012658228  2.276
0.8544303797468354  16.428
0.8607594936708861  4.592
1.1075949367088607  1.631
1.1582278481012658  5.592
1.2088607594936709  12.094
1.3227848101265822  10.376
1.3291139240506329  10.525
1.4050632911392404  2.792
1.5569620253164558  6.194
1.6898734177215189  10.631
1.740506329113924  14.387
1.8481012658227849  12.541
1.8734177215189873  10.985
1.879746835443038  9.645
1.9050632911392404  11.435
1.9430379746835442  10.706
2.0759493670886076  12.858
2.0949367088607596  8.519
2.1962025316455698  11.304
2.569620253164557  11.429
2.632911392405063  12.37
2.810126582278481  13.664
3.018987341772152  4.765
3.3417721518987342  9.156
3.7278481012658227  6.403
3.8607594936708862  9.445
4.462025316455696  9.775
4.632911392405063  13.068
4.981012658227848  14.685
5.094936708860759  6.462
5.1455696202531644  10.515
5.2405063291139244  3.32
5.455696202531645  5.826
5.468354430379747  8.138
5.69620253164557  10.375
5.955696202531645  12.108
6.791139240506329  14.969
6.89873417721519  7.1
6.905063291139241  8.741
7.430379746835443  11.359
7.6455696202531644  11.472
7.8164556962025316  6.03
7.841772151898734  12.721
7.867088607594937  11.201
8.069620253164556  12.82
8.082278481012658  13.414
8.221518987341772  10.679
8.259493670886076  10.431
8.341772151898734  11.933
8.556962025316455  12.905
8.563291139240507  12.697
9.113924050632912  14.47
9.430379746835444  10.521
10.69620253164557  13.2
10.734177215189874  12.473
10.936708860759493  13.919
11.917721518987342  4.458
13.234177215189874  11.331
13.322784810126583  12.952
13.367088607594937  14.215
15.835443037974683  12.116
21.436708860759495  11.581
25.71518987341772  8.626
-3.050632911392405  0.522
-2.9556962025316458  10.444
-2.9556962025316458  8.94
-2.5759493670886076  10.977
-2.5569620253164556  10.321
-2.4746835443037973  10.631
-2.4746835443037973  1.644
-2.3037974683544302  1.154
-2.2911392405063293  1.417
-2.278481012658228  10.061
-2.1455696202531644  9.598
-1.9556962025316456  10.604
-1.8987341772151898  11.296
-1.8734177215189873  4.096
-1.7721518987341771  11.01
-1.5569620253164558  9.502
-1.2848101265822784  11.975
-1.1962025316455696  1.036
-1.0822784810126582  8.299
-0.8987341772151899  8.356
-0.8924050632911392  9.788
-0.879746835443038  12.802
-0.5253164556962026  10.809
-0.5253164556962026  3.482
-0.35443037974683544  11.363
-0.3037974683544304  11.286
-0.2721518987341772  11.243
-0.22784810126582278  10.094
0.03164556962025317  10.561
0.46835443037974683  8.907
0.5886075949367089  4.047
0.6582278481012658  13.92
0.6835443037974683  10.47
0.689873417721519  2.389
0.7341772151898734  1.948
0.8607594936708861  13.763
0.8734177215189873  9.985
1.1835443037974684  8.732
1.1898734177215189  1.758
1.360759493670886  11.149
1.4367088607594938  10.664
1.5126582278481013  9.64
1.620253164556962  3.816
1.9177215189873418  11.36
1.9367088607594938  11.168
1.9620253164556962  10.671
2.151898734177215  4.077
2.2025316455696204  2.655
2.5063291139240507  13.211
2.6012658227848102  5.982
2.6835443037974684  9.221
2.8734177215189876  11.474
3.1139240506329116  3.045
3.1962025316455698  9.479
3.348101265822785  10.496
3.518987341772152  5.208
3.569620253164557  5.562
3.6202531645569622  11.249
3.651898734177215  4.172
3.848101265822785  9.967
3.9240506329113924  5.012
4.006329113924051  12.511
4.10126582278481  12.822
4.2025316455696204  5.348
4.310126582278481  4.975
4.3734177215189876  7.881
4.60126582278481  6.726
5.120253164556962  8.729
5.3544303797468356  10.345
5.3924050632911396  11.878
5.474683544303797  6.607
6.056962025316456  11.019
6.3734177215189876  4.826
6.569620253164557  13.036
6.8354430379746836  5.104
6.917721518987341  15.337
7.006329113924051  13.252
7.120253164556962  8.422
7.215189873417722  3.872
7.234177215189874  8.166
7.8164556962025316  11.31
7.924050632911392  15.036
8.322784810126583  11.393
8.354430379746836  5.777
8.405063291139241  6.289
8.474683544303797  8.472
8.537974683544304  7.79
8.575949367088608  11.749
8.69620253164557  12.568
8.740506329113924  11.73
8.879746835443038  12.044
9.474683544303797  11.292
9.582278481012658  11.538
9.58860759493671  11.297
10.139240506329115  15.362
10.19620253164557  10.418
10.481012658227849  14.455
10.765822784810126  9.332
10.917721518987342  14.123
11.49367088607595  10.997
12.120253164556962  13.596
12.620253164556962  11.047
13.436708860759493  11.699
17.417721518987342  11.187
-3.1012658227848102  0.427
-3.0063291139240507  10.154
-2.9177215189873418  9.131
-2.721518987341772  2.015
-2.7151898734177213  11.025
-2.6962025316455698  0.696
-2.3607594936708862  11.152
-2.2911392405063293  10.619
-2.2911392405063293  9.216
-2.2658227848101267  1.889
-2.2088607594936707  11.113
-2.2025316455696204  0.969
-2.1835443037974684  2.069
-2.0  9.299
-1.8734177215189873  10.767
-1.8227848101265822  2.675
-1.6265822784810127  2.146
-1.5949367088607596  9.408
-1.2911392405063291  10.634
-1.0569620253164558  8.761
-1.0126582278481013  2.62
-0.8544303797468354  10.261
-0.6329113924050633  4.907
-0.620253164556962  7.199
-0.6139240506329114  2.212
-0.5379746835443038  9.981
-0.4873417721518987  11.405
-0.4430379746835443  16.194
-0.3987341772151899  2.253
0.21518987341772153  10.436
0.25949367088607594  8.248
0.33544303797468356  2.392
0.36075949367088606  14.407
0.3924050632911392  10.673
0.3924050632911392  10.689
0.4050632911392405  11.504
0.43670886075949367  11.508
0.4620253164556962  7.836
0.6329113924050633  10.093
0.7025316455696202  9.568
0.9177215189873418  4.439
1.0316455696202531  8.778
1.0506329113924051  11.242
1.0696202531645569  6.58
1.0822784810126582  4.24
1.3670886075949367  12.541
1.4303797468354431  5.222
1.4493670886075949  9.507
1.4620253164556962  14.799
1.6265822784810127  12.29
1.7721518987341771  10.887
1.9493670886075949  14.579
2.1835443037974684  5.698
2.189873417721519  4.847
2.4873417721518987  7.559
2.588607594936709  8.802
2.740506329113924  11.105
2.8734177215189876  5.105
2.9873417721518987  9.012
2.9936708860759493  11.399
3.5759493670886076  10.969
3.6835443037974684  10.416
3.778481012658228  5.479
4.284810126582278  11.907
4.329113924050633  7.704
4.3544303797468356  11.155
4.531645569620253  8.304
4.575949367088608  11.758
4.670886075949367  7.267
4.7784810126582276  5.887
4.860759493670886  7.658
5.177215189873418  7.818
5.284810126582278  11.032
5.493670886075949  9.781
5.6075949367088604  11.064
5.639240506329114  10.941
5.689873417721519  6.967
5.8164556962025316  6.135
5.968354430379747  10.837
5.987341772151899  13.706
6.075949367088608  11.124
6.177215189873418  13.772
6.949367088607595  4.656
7.405063291139241  10.833
7.974683544303797  10.408
8.443037974683545  10.313
8.468354430379748  9.853
8.550632911392405  13.24
9.139240506329115  4.238
9.291139240506329  11.245
9.310126582278482  11.967
9.360759493670885  12.311
9.582278481012658  9.518
9.677215189873417  13.729
9.734177215189874  14.815
10.316455696202532  8.097
10.778481012658228  13.679
10.79746835443038  12.714
11.772151898734178  9.291
11.987341772151899  9.315
13.60759493670886  9.991
14.056962025316455  16.267
15.151898734177216  14.331
15.512658227848101  13.233
-3.1455696202531644  0.457
-2.9683544303797467  0.552
-2.911392405063291  1.786
-2.8037974683544302  2.61
-2.689873417721519  11.53
-2.6772151898734178  9.955
-2.6202531645569622  11.238
-2.569620253164557  1.508
-2.392405063291139  10.562
-2.3860759493670884  10.475
-2.0759493670886076  3.51
-2.0253164556962027  1.284
-1.9556962025316456  10.024
-1.8734177215189873  3.1
-1.7658227848101267  9.357
-1.740506329113924  3.771
-1.7025316455696202  4.83
-1.6329113924050633  11.934
-1.5822784810126582  10.935
-1.5632911392405062  10.278
-1.481012658227848  11.71
-1.3291139240506329  10.873
-1.240506329113924  9.158
-0.9683544303797469  10.242
-0.6518987341772152  13.291
-0.12658227848101267  10.57
0.0189873417721519  3.498
0.08227848101265822  10.166
0.20253164556962025  10.835
0.2848101265822785  11.378
0.310126582278481  10.501
0.33544303797468356  2.018
0.3987341772151899  5.046
0.47468354430379744  7.347
0.5443037974683544  11.269
0.6708860759493671  10.132
0.8670886075949367  14.163
0.879746835443038  9.937
1.7088607594936709  5.895
1.7341772151898733  3.137
2.259493670886076  12.776
2.2721518987341773  11.091
2.5316455696202533  4.468
2.7721518987341773  10.59
2.7974683544303796  2.708
2.8607594936708862  4.955
3.0126582278481013  13.469
3.2088607594936707  7.343
3.2848101265822787  6.346
3.430379746835443  15.894
3.6392405063291138  10.001
3.6582278481012658  12.901
3.7911392405063293  7.44
4.139240506329114  6.65
4.284810126582278  7.616
4.367088607594937  12.794
4.563291139240507  10.705
4.594936708860759  3.421
4.639240506329114  4.063
4.639240506329114  7.005
4.639240506329114  7.634
4.8164556962025316  6.822
4.822784810126582  5.26
4.968354430379747  11.037
4.993670886075949  10.285
5.158227848101266  5.135
5.1645569620253164  11.283
5.2594936708860756  3.707
5.3164556962025316  10.482
5.537974683544304  11.125
5.594936708860759  13.748
5.962025316455696  4.479
6.113924050632911  5.618
6.3734177215189876  12.11
6.537974683544304  11.425
6.7025316455696204  17.004
7.025316455696203  12.338
7.094936708860759  12.26
7.284810126582278  12.72
7.436708860759493  6.427
7.455696202531645  11.15
7.7594936708860756  14.269
7.7784810126582276  10.888
8.145569620253164  14.152
8.29746835443038  5.017
8.5  9.448
8.632911392405063  13.261
8.905063291139241  11.877
9.025316455696203  3.647
9.49367088607595  9.149
9.759493670886076  14.474
10.272151898734178  9.852
10.430379746835444  9.206
10.575949367088608  10.957
10.683544303797468  14.308
11.10759493670886  14.204
11.386075949367088  14.424
11.943037974683545  14.273
12.145569620253164  9.898
12.765822784810126  9.874
14.487341772151899  10.602
14.962025316455696  11.84
15.367088607594937  12.602
18.025316455696203  11.418
-3.1012658227848102  0.653
-2.8987341772151898  1.599
-2.8037974683544302  10.172
-2.6202531645569622  9.052
-2.5063291139240507  15.856
-2.411392405063291  3.535
-2.3860759493670884  10.649
-2.3607594936708862  10.441
-2.3417721518987342  1.779
-2.2025316455696204  2.211
-2.1582278481012658  10.419
-2.151898734177215  9.983
-2.0569620253164556  0.911
-2.0443037974683542  1.205
-2.0126582278481013  1.783
-1.860759493670886  10.567
-1.7341772151898733  2.796
-1.5696202531645569  9.186
-1.5443037974683544  13.92
-0.9556962025316456  3.743
-0.8734177215189873  10.549
-0.7025316455696202  9.909
-0.689873417721519  5.223
-0.6582278481012658  11.857
-0.4620253164556962  4.612
-0.43037974683544306  13.557
-0.37341772151898733  12.349
-0.35443037974683544  10.149
-0.2974683544303797  5.642
-0.14556962025316456  3.079
0.0  10.908
0.0759493670886076  15.359
0.26582278481012656  12.154
0.4430379746835443  7.666
0.4936708860759494  4.655
0.5379746835443038  7.126
0.9873417721518988  3.771
1.0  2.316
1.0949367088607596  9.173
1.4620253164556962  3.873
1.5506329113924051  13.707
1.8670886075949367  12.625
1.9493670886075949  5.11
2.221518987341772  4.507
2.310126582278481  9.943
2.3860759493670884  10.898
2.550632911392405  2.276
2.8734177215189876  2.476
2.892405063291139  14.314
3.018987341772152  13.457
3.1139240506329116  9.753
3.4746835443037973  6.735
3.481012658227848  5.864
3.6835443037974684  3.667
3.7468354430379747  5.579
3.7974683544303796  8.745
4.113924050632911  13.354
4.253164556962025  11.018
4.253164556962025  11.839
4.474683544303797  13.471
4.518987341772152  12.237
4.708860759493671  9.994
4.753164556962025  15.963
4.80379746835443  12.524
5.012658227848101  13.296
5.025316455696203  12.128
5.284810126582278  10.589
5.341772151898734  16.865
5.4113924050632916  11.106
5.8544303797468356  15.497
6.329113924050633  2.929
6.3544303797468356  12.94
6.367088607594937  4.995
6.537974683544304  9.821
6.594936708860759  14.317
6.620253164556962  11.958
6.6645569620253164  11.67
7.031645569620253  5.987
7.2025316455696204  10.865
7.6645569620253164  13.008
8.075949367088608  11.708
8.164556962025317  5.497
8.183544303797468  14.032
8.405063291139241  11.475
8.468354430379748  7.921
8.753164556962025  13.734
8.89873417721519  16.075
9.39873417721519  13.454
10.360759493670885  14.838
10.60126582278481  16.345
10.99367088607595  11.948
11.0  14.522
11.145569620253164  10.141
11.183544303797468  13.594
11.310126582278482  14.254
11.335443037974683  13.251
11.50632911392405  14.027
11.70253164556962  8.171
11.746835443037975  14.449
11.917721518987342  7.167
12.430379746835444  15.77
12.474683544303797  10.747
13.075949367088608  13.15
13.772151898734178  12.258
-3.069620253164557  1.963
-2.9683544303797467  10.778
-2.8417721518987342  10.207
-2.7278481012658227  10.539
-2.6645569620253164  2.787
-2.6455696202531644  5.266
-2.518987341772152  10.356
-2.481012658227848  1.887
-2.4430379746835444  9.336
-2.3860759493670884  10.788
-2.367088607594937  1.76
-2.151898734177215  10.457
-2.1202531645569622  1.667
-2.037974683544304  10.426
-2.0063291139240507  10.318
-1.9936708860759493  10.499
-1.6708860759493671  10.763
-1.6329113924050633  1.895
-1.620253164556962  10.908
-1.5253164556962024  12.085
-1.4936708860759493  8.536
-1.0  8.603
-0.9493670886075949  11.16
-0.8924050632911392  2.426
-0.8481012658227848  9.911
-0.8291139240506329  10.682
-0.7974683544303798  6.848
-0.6265822784810127  10.572
-0.35443037974683544  14.963
-0.33544303797468356  1.735
-0.21518987341772153  8.897
-0.08860759493670886  9.915
0.0949367088607595  11.587
0.310126582278481  11.909
0.3227848101265823  11.145
0.6518987341772152  9.887
0.6835443037974683  9.632
0.7341772151898734  15.387
0.7784810126582279  9.084
0.9683544303797469  10.023
1.4303797468354431  11.695
1.4746835443037976  10.655
1.5379746835443038  2.186
1.5696202531645569  2.775
1.9113924050632911  11.21
1.9556962025316456  6.763
2.0822784810126582  10.109
2.2531645569620253  9.492
2.2658227848101267  11.363
2.3607594936708862  3.534
2.8037974683544302  12.715
2.8227848101265822  12.881
3.2911392405063293  4.746
3.2974683544303796  3.292
3.411392405063291  10.826
3.4556962025316458  10.713
3.689873417721519  4.207
3.7468354430379747  3.739
3.778481012658228  6.7
4.082278481012659  5.884
4.170886075949367  13.745
4.3354430379746836  7.412
4.386075949367089  13.476
4.405063291139241  7.079
4.468354430379747  5.773
4.474683544303797  11.966
4.575949367088608  10.773
4.60126582278481  11.254
5.120253164556962  12.458
5.348101265822785  13.269
5.386075949367089  12.381
5.563291139240507  8.223
5.594936708860759  11.46
5.639240506329114  2.948
5.677215189873418  10.951
6.5  8.384
6.550632911392405  7.447
6.6455696202531644  9.74
6.734177215189874  11.949
6.8544303797468356  10.101
6.930379746835443  10.436
6.943037974683544  12.261
6.974683544303797  7.401
7.0  13.652
7.044303797468355  9.235
7.177215189873418  9.594
7.341772151898734  11.929
7.670886075949367  11.592
8.265822784810126  15.087
8.765822784810126  7.048
9.056962025316455  12.536
9.056962025316455  15.99
9.183544303797468  13.346
9.348101265822784  12.665
9.677215189873417  12.767
9.80379746835443  6.678
9.841772151898734  12.91
10.436708860759493  12.872
10.727848101265822  10.601
11.518987341772151  11.659
11.746835443037975  13.135
11.765822784810126  13.283
14.031645569620252  12.515
15.025316455696203  10.442
-2.7658227848101267  13.295
-2.569620253164557  11.91
-2.3734177215189876  10.157
-2.3417721518987342  10.235
-2.3227848101265822  11.406
-2.2088607594936707  10.123
-2.2088607594936707  1.867
-2.0126582278481013  1.349
-1.9113924050632911  1.382
-1.6518987341772151  11.319
-1.620253164556962  10.604
-1.4556962025316456  10.368
-1.3037974683544304  11.495
-1.0949367088607596  11.835
-0.9746835443037974  9.899
-0.9367088607594937  13.091
-0.8417721518987342  10.146
-0.5759493670886076  10.418
-0.5759493670886076  2.273
-0.44936708860759494  7.74
-0.43670886075949367  9.554
-0.22151898734177214  2.12
-0.04430379746835443  10.015
-0.012658227848101266  9.697
0.3291139240506329  13.287
0.34810126582278483  13.321
0.4050632911392405  3.215
0.5316455696202531  10.494
0.6329113924050633  10.368
0.6962025316455697  11.559
0.7974683544303798  8.294
0.8544303797468354  4.847
0.9367088607594937  9.248
1.0253164556962024  10.098
1.0569620253164558  11.345
1.2341772151898733  8.846
1.2721518987341771  13.596
1.3037974683544304  10.161
1.4303797468354431  11.211
1.4683544303797469  9.625
1.7468354430379747  9.467
1.9240506329113924  3.344
1.9303797468354431  5.739
2.1139240506329116  10.954
2.151898734177215  14.334
2.3417721518987342  7.772
2.392405063291139  9.67
2.4683544303797467  10.561
2.651898734177215  3.066
2.6835443037974684  10.164
2.7848101265822787  12.211
2.7974683544303796  9.91
3.0  14.047
3.0949367088607596  14.952
3.1012658227848102  11.103
3.107594936708861  7.049
3.1202531645569622  8.03
3.2025316455696204  8.672
3.310126582278481  15.116
3.8417721518987342  6.189
3.8797468354430378  11.078
4.0886075949367084  11.152
4.10126582278481  6.066
4.113924050632911  11.919
4.1265822784810124  12.001
4.151898734177215  11.218
4.189873417721519  10.778
4.2025316455696204  13.126
4.512658227848101  10.901
4.544303797468355  3.668
4.569620253164557  12.191
4.658227848101266  10.688
4.841772151898734  10.531
5.455696202531645  5.161
5.455696202531645  8.917
5.6455696202531644  12.414
5.822784810126582  10.997
6.044303797468355  10.354
6.5886075949367084  14.279
6.867088607594937  12.926
6.949367088607595  15.399
6.993670886075949  12.093
7.69620253164557  8.035
7.772151898734177  10.764
7.943037974683544  7.314
8.082278481012658  11.376
8.278481012658228  14.907
8.905063291139241  8.035
8.943037974683545  9.423
9.050632911392405  13.852
9.772151898734178  14.529
9.867088607594937  12.904
9.924050632911392  11.502
9.981012658227849  10.064
10.050632911392405  9.801
10.462025316455696  14.969
10.822784810126583  11.396
10.974683544303797  12.957
11.955696202531646  13.607
12.335443037974683  14.659
12.651898734177216  15.136
14.29746835443038  15.631
15.531645569620252  9.274
16.89240506329114  14.788
-3.050632911392405  0.59
-2.9430379746835444  11.249
-2.8417721518987342  1.183
-2.4873417721518987  9.598
-2.3734177215189876  9.331
-2.151898734177215  12.828
-2.1139240506329116  1.715
-2.0759493670886076  2.488
-1.9556962025316456  9.584
-1.8354430379746836  6.643
-1.8291139240506329  9.296
-1.7151898734177216  10.889
-1.7025316455696202  10.984
-1.639240506329114  3.776
-1.620253164556962  10.376
-1.620253164556962  2.627
-1.5063291139240507  11.941
-1.2658227848101267  10.625
-1.2151898734177216  10.778
-1.1012658227848102  16.613
-0.879746835443038  9.577
-0.8607594936708861  4.037
-0.810126582278481  10.919
-0.6075949367088608  10.964
-0.5063291139240507  9.876
-0.4240506329113924  10.697
-0.1518987341772152  11.42
-0.08860759493670886  10.398
-0.056962025316455694  10.219
0.0189873417721519  12.405
0.03164556962025317  10.119
0.0949367088607595  9.823
0.22151898734177214  1.161
0.43670886075949367  10.938
0.5126582278481012  10.777
0.5253164556962026  11.029
0.689873417721519  10.671
0.8354430379746836  4.454
0.9936708860759493  11.853
1.240506329113924  14.647
1.2531645569620253  10.462
1.4050632911392404  4.368
1.481012658227848  11.735
1.5  14.584
1.5696202531645569  11.278
1.5759493670886076  6.404
1.7721518987341771  12.114
2.1139240506329116  15.084
2.1202531645569622  3.612
2.4050632911392404  11.398
2.569620253164557  13.392
2.7658227848101267  5.185
2.9430379746835444  5.363
3.2341772151898733  8.792
3.4683544303797467  10.063
3.6012658227848102  8.838
3.7974683544303796  11.108
3.962025316455696  10.958
4.322784810126582  10.561
4.455696202531645  10.906
4.487341772151899  10.669
4.5886075949367084  9.123
4.753164556962025  11.662
4.784810126582278  10.219
4.8354430379746836  12.024
4.917721518987341  11.817
5.082278481012659  5.943
5.253164556962025  4.111
5.405063291139241  5.876
5.443037974683544  5.043
5.544303797468355  12.446
5.613924050632911  7.459
5.6455696202531644  11.204
5.822784810126582  11.381
5.8354430379746836  11.537
5.905063291139241  9.429
6.012658227848101  11.305
6.158227848101266  12.571
6.3354430379746836  14.432
6.417721518987341  10.559
6.670886075949367  10.273
6.822784810126582  3.75
7.1835443037974684  7.023
7.253164556962025  4.178
7.360759493670886  5.458
7.550632911392405  14.462
8.056962025316455  12.538
8.08860759493671  12.568
8.284810126582279  6.706
8.39240506329114  10.44
9.29746835443038  10.943
9.367088607594937  6.228
10.291139240506329  10.243
10.5  8.283
10.639240506329115  15.963
10.854430379746836  10.502
11.246835443037975  13.169
11.474683544303797  11.949
11.810126582278482  11.406
12.974683544303797  7.566
13.316455696202532  10.883
13.810126582278482  13.414
14.575949367088608  10.751
15.183544303797468  10.882
-2.9556962025316458  0.848
-2.9050632911392404  10.367
-2.8037974683544302  10.333
-2.7911392405063293  11.002
-2.7531645569620253  10.944
-2.537974683544304  10.823
-2.4683544303797467  11.813
-2.4240506329113924  7.583
-2.2025316455696204  9.136
-2.0063291139240507  10.6
-1.9936708860759493  14.889
-1.7468354430379747  9.631
-1.5632911392405062  10.181
-1.3164556962025316  10.183
-1.2468354430379747  9.969
-1.0886075949367089  10.757
-1.0696202531645569  11.811
-0.8607594936708861  9.355
-0.6835443037974683  10.42
-0.11392405063291139  9.748
0.22151898734177214  12.99
0.23417721518987342  3.402
0.2848101265822785  2.61
0.4430379746835443  1.265
0.5632911392405063  9.542
0.5759493670886076  10.036
0.7088607594936709  7.312
0.7974683544303798  12.648
0.810126582278481  12.235
0.8481012658227848  17.168
0.9810126582278481  2.437
1.0822784810126582  4.697
1.2151898734177216  6.563
1.6139240506329113  6.483
1.6772151898734178  4.61
1.7088607594936709  11.432
1.8354430379746836  11.339
1.9936708860759493  13.879
2.0  6.345
2.3607594936708862  6.242
2.5  15.618
2.5443037974683542  12.413
2.5632911392405062  14.238
2.778481012658228  10.902
2.8544303797468356  10.75
2.8860759493670884  8.978
3.0443037974683542  11.704
3.240506329113924  5.741
3.3227848101265822  11.272
3.6645569620253164  5.452
3.740506329113924  11.083
3.892405063291139  4.513
4.037974683544304  10.657
4.234177215189874  9.501
4.291139240506329  11.915
4.689873417721519  10.455
4.8734177215189876  12.417
5.012658227848101  12.993
5.037974683544304  13.573
5.132911392405063  4.231
5.2025316455696204  11.988
5.215189873417722  10.349
5.582278481012659  10.451
5.613924050632911  11.985
5.677215189873418  10.467
5.677215189873418  4.589
5.746835443037975  12.798
5.753164556962025  7.518
5.8164556962025316  13.322
5.860759493670886  9.524
6.006329113924051  10.678
6.139240506329114  8.479
6.291139240506329  14.029
6.537974683544304  7.33
6.8924050632911396  12.318
6.917721518987341  13.138
7.069620253164557  11.26
7.120253164556962  7.14
7.253164556962025  6.442
7.443037974683544  14.599
7.544303797468355  10.277
7.753164556962025  12.191
7.753164556962025  3.855
8.360759493670885  10.107
8.39873417721519  12.715
8.613924050632912  11.322
8.873417721518987  7.297
9.867088607594937  9.676
9.955696202531646  11.274
9.981012658227849  5.783
10.10126582278481  15.211
10.253164556962025  10.255
10.784810126582279  10.11
10.974683544303797  7.695
11.069620253164556  14.693
11.60759493670886  12.619
11.765822784810126  12.818
11.848101265822784  12.986
12.012658227848101  14.23
13.050632911392405  14.581
13.063291139240507  8.938
13.208860759493671  8.306
14.784810126582279  11.529
18.68354430379747  13.831
-3.018987341772152  3.494
-2.981012658227848  0.821
-2.911392405063291  10.486
-2.829113924050633  11.1
-2.689873417721519  10.91
-2.6392405063291138  6.938
-2.6139240506329116  10.255
-2.5569620253164556  10.902
-2.4430379746835444  11.175
-2.1139240506329116  9.926
-2.0443037974683542  10.522
-2.037974683544304  10.761
-1.9177215189873418  2.278
-1.8291139240506329  1.114
-1.7151898734177216  10.532
-1.3101265822784811  9.212
-1.0253164556962024  10.874
-1.0126582278481013  10.288
-1.0  8.144
-0.930379746835443  8.736
-0.9177215189873418  4.032
-0.8924050632911392  10.183
-0.7911392405063291  12.978
-0.740506329113924  5.468
-0.7151898734177216  4.199
-0.6139240506329114  3.207
-0.2848101265822785  4.838
-0.22151898734177214  3.248
-0.08860759493670886  8.698
0.31645569620253167  11.138
0.3987341772151899  2.046
0.41139240506329117  13.213
0.47468354430379744  15.487
0.8417721518987342  12.719
0.8607594936708861  11.33
0.9493670886075949  3.055
1.3670886075949367  5.787
1.3860759493670887  4.796
1.518987341772152  12.65
1.6075949367088607  14.584
1.6455696202531647  2.977
1.6962025316455696  10.723
1.9556962025316456  14.155
1.9936708860759493  10.56
2.037974683544304  16.834
2.1012658227848102  10.648
2.151898734177215  3.495
2.240506329113924  9.676
2.278481012658228  9.749
2.329113924050633  11.447
2.4240506329113924  9.49
2.4936708860759493  5.019
2.5822784810126582  12.315
2.6645569620253164  6.354
2.6835443037974684  6.36
2.6962025316455698  11.307
2.930379746835443  6.056
3.0822784810126582  4.334
3.1139240506329116  12.293
3.170886075949367  10.015
3.2025316455696204  14.61
3.329113924050633  10.155
3.329113924050633  10.38
3.4936708860759493  2.936
3.5126582278481013  12.565
3.588607594936709  5.501
3.632911392405063  7.246
3.6582278481012658  6.904
3.7341772151898733  11.985
3.848101265822785  12.417
4.2974683544303796  6.929
4.367088607594937  13.381
4.379746835443038  12.813
4.487341772151899  13.365
4.512658227848101  5.751
4.525316455696203  10.687
4.993670886075949  10.539
5.246835443037975  11.612
5.284810126582278  4.275
5.310126582278481  11.813
5.3924050632911396  8.725
5.39873417721519  15.023
5.443037974683544  11.99
5.443037974683544  13.544
5.462025316455696  12.012
5.746835443037975  11.743
6.006329113924051  7.621
6.2784810126582276  11.333
6.430379746835443  13.101
6.613924050632911  9.812
6.917721518987341  10.695
7.094936708860759  6.942
7.1645569620253164  11.159
7.525316455696203  13.809
7.689873417721519  8.827
8.145569620253164  10.961
8.145569620253164  16.115
8.215189873417721  9.414
8.41139240506329  10.971
8.645569620253164  11.766
8.740506329113924  11.325
9.487341772151899  11.303
11.145569620253164  15.603
18.740506329113924  14.355
-3.2088607594936707  0.572
-3.170886075949367  0.587
-2.9177215189873418  10.927
-2.9050632911392404  0.681
-2.7341772151898733  10.357
-2.7088607594936707  10.682
-2.7088607594936707  10.703
-2.5949367088607596  9.086
-2.588607594936709  11.172
-2.259493670886076  9.795
-2.1139240506329116  1.329
-2.0569620253164556  10.762
-1.740506329113924  11.082
-1.7215189873417722  1.781
-1.7025316455696202  10.832
-1.639240506329114  10.088
-1.5949367088607596  5.856
-1.4430379746835442  3.839
-1.4240506329113924  1.404
-1.3037974683544304  10.487
-1.1772151898734178  10.475
-1.1329113924050633  3.553
-1.1075949367088607  10.95
-0.9810126582278481  2.993
-0.6835443037974683  4.296
-0.35443037974683544  1.848
-0.3291139240506329  5.623
-0.2911392405063291  9.115
-0.24050632911392406  14.101
0.08860759493670886  2.43
0.379746835443038  10.766
0.43670886075949367  4.394
0.5  4.397
0.5569620253164557  2.213
0.7721518987341772  6.847
0.7974683544303798  12.63
0.9177215189873418  7.335
1.0506329113924051  11.535
1.0569620253164558  2.308
1.1835443037974684  5.142
1.3101265822784811  16.047
1.3734177215189873  8.462
1.5379746835443038  11.215
1.759493670886076  10.755
1.759493670886076  8.807
1.7658227848101267  10.658
1.7721518987341771  10.712
1.8354430379746836  5.452
1.8417721518987342  4.676
1.9367088607594938  2.589
2.1392405063291138  10.674
2.240506329113924  6.566
2.4050632911392404  3.496
2.4746835443037973  10.297
2.4746835443037973  14.212
2.518987341772152  10.292
2.670886075949367  12.195
2.7025316455696204  3.256
3.0253164556962027  13.815
3.0759493670886076  13.552
3.3417721518987342  9.133
3.3987341772151898  11.721
3.6202531645569622  10.974
3.6962025316455698  9.06
3.759493670886076  14.686
3.7658227848101267  11.924
3.778481012658228  12.881
3.810126582278481  11.085
3.8227848101265822  13.346
3.8354430379746836  10.416
3.9936708860759493  11.587
4.025316455696203  6.257
4.227848101265823  10.34
4.234177215189874  10.229
4.246835443037975  8.364
4.468354430379747  10.973
4.5886075949367084  12.034
4.943037974683544  8.528
4.987341772151899  12.497
5.487341772151899  9.294
5.493670886075949  9.62
5.575949367088608  10.355
5.879746835443038  5.16
5.905063291139241  8.053
6.063291139240507  11.419
6.348101265822785  10.35
6.563291139240507  12.627
6.753164556962025  10.617
7.512658227848101  8.814
7.569620253164557  7.489
8.848101265822784  10.747
8.924050632911392  12.96
9.183544303797468  4.794
9.60126582278481  12.401
10.19620253164557  8.537
10.436708860759493  6.452
11.069620253164556  15.665
11.569620253164556  8.264
11.721518987341772  13.14
12.41139240506329  14.824
12.70253164556962  6.712
14.170886075949367  4.505
15.126582278481013  14.237
18.443037974683545  9.372
-3.0759493670886076  9.402
-2.8734177215189876  1.435
-2.759493670886076  11.207
-2.670886075949367  10.736
-2.569620253164557  0.849
-2.5632911392405062  1.86
-2.462025316455696  10.995
-2.449367088607595  11.507
-2.2974683544303796  8.922
-2.0  5.645
-1.9556962025316456  8.875
-1.9367088607594938  2.772
-1.879746835443038  1.287
-1.8291139240506329  10.803
-1.7721518987341771  9.779
-1.7658227848101267  9.297
-1.1582278481012658  1.883
-1.120253164556962  11.56
-1.120253164556962  4.031
-0.9746835443037974  10.468
-0.9367088607594937  10.274
-0.689873417721519  1.729
-0.6139240506329114  3.846
-0.34810126582278483  10.015
-0.24050632911392406  9.566
-0.12658227848101267  4.116
0.0379746835443038  10.324
0.15822784810126583  9.263
0.27848101265822783  15.797
0.3291139240506329  8.531
0.33544303797468356  9.722
0.3987341772151899  10.481
0.4430379746835443  1.981
0.5379746835443038  9.08
0.8670886075949367  14.32
0.930379746835443  10.174
1.0569620253164558  7.218
1.0759493670886076  15.13
1.2658227848101267  7.566
1.4556962025316456  11.859
1.5886075949367089  12.12
1.7658227848101267  3.78
1.8101265822784811  10.877
2.018987341772152  12.751
2.0443037974683542  10.053
2.0569620253164556  11.112
2.4177215189873418  6.238
2.4873417721518987  13.274
2.6772151898734178  4.584
2.7025316455696204  12.002
2.7151898734177213  3.818
2.8607594936708862  11.032
2.8607594936708862  15.683
2.892405063291139  5.8
2.9683544303797467  13.536
3.1265822784810124  11.695
3.3037974683544302  11.362
3.3354430379746836  11.475
3.3797468354430378  11.393
3.7151898734177213  12.091
3.7848101265822787  5.077
3.962025316455696  13.71
4.031645569620253  4.787
4.1075949367088604  10.918
4.120253164556962  9.367
4.386075949367089  11.234
4.493670886075949  7.348
4.639240506329114  6.692
4.746835443037975  10.695
4.772151898734177  5.562
4.867088607594937  12.272
5.1075949367088604  11.209
5.3354430379746836  11.284
5.379746835443038  8.846
5.506329113924051  3.625
5.518987341772152  11.819
5.981012658227848  13.415
6.265822784810126  15.495
6.430379746835443  12.957
6.449367088607595  11.516
6.487341772151899  16.527
6.544303797468355  15.202
7.037974683544304  10.982
7.139240506329114  11.651
7.329113924050633  10.677
7.575949367088608  12.331
7.8544303797468356  9.61
8.772151898734178  7.19
8.810126582278482  14.481
9.348101265822784  11.466
9.626582278481013  14.753
9.734177215189874  15.706
10.082278481012658  12.348
10.170886075949367  10.241
10.39873417721519  14.266
10.569620253164556  12.792
10.569620253164556  9.813
10.689873417721518  11.991
11.29746835443038  13.844
12.417721518987342  14.527
14.594936708860759  13.309
14.810126582278482  10.671
15.082278481012658  14.425
15.335443037974683  11.466
-2.8227848101265822  8.664
-2.7278481012658227  9.789
-2.7088607594936707  10.96
-2.5569620253164556  10.397
-2.462025316455696  2.222
-2.3227848101265822  0.892
-2.0759493670886076  11.135
-1.9936708860759493  9.913
-1.9367088607594938  1.361
-1.879746835443038  1.778
-1.7658227848101267  2.074
-1.6645569620253164  10.135
-1.4050632911392404  11.131
-1.120253164556962  2.464
-1.0759493670886076  3.485
-0.7848101265822784  10.841
-0.6518987341772152  9.979
-0.5886075949367089  2.132
-0.4936708860759494  11.151
-0.47468354430379744  10.315
-0.3924050632911392  3.802
-0.25316455696202533  10.059
-0.04430379746835443  16.781
-0.02531645569620253  8.727
0.05063291139240506  2.347
0.189873417721519  2.929
0.2974683544303797  10.395
0.33544303797468356  12.144
0.689873417721519  10.788
0.9050632911392406  7.973
1.1898734177215189  10.923
1.4303797468354431  5.968
1.5126582278481013  10.187
1.7468354430379747  12.155
1.8037974683544304  11.863
1.879746835443038  12.716
2.037974683544304  13.689
2.0822784810126582  13.845
2.1772151898734178  10.149
2.462025316455696  13.994
2.4873417721518987  11.258
2.5316455696202533  11.079
2.607594936708861  4.525
2.6772151898734178  13.159
2.8734177215189876  8.77
2.892405063291139  7.852
2.962025316455696  12.057
2.9746835443037973  9.014
3.0569620253164556  12.413
3.2025316455696204  10.045
3.4050632911392404  11.201
3.4240506329113924  4.173
3.4240506329113924  5.408
3.4240506329113924  7.067
3.5  3.998
3.6139240506329116  11.802
3.6835443037974684  11.98
3.740506329113924  12.396
3.829113924050633  10.745
3.8860759493670884  3.709
3.949367088607595  6.882
4.291139240506329  10.632
4.727848101265823  10.734
4.7405063291139244  11.224
5.094936708860759  5.079
5.113924050632911  12.516
5.177215189873418  10.57
5.246835443037975  10.377
5.30379746835443  12.489
5.379746835443038  10.539
5.462025316455696  15.624
5.784810126582278  11.68
5.848101265822785  12.672
5.8544303797468356  9.456
6.10126582278481  16.273
6.1075949367088604  4.222
6.563291139240507  11.036
6.8544303797468356  11.66
7.430379746835443  12.146
7.556962025316456  15.875
7.563291139240507  4.623
7.613924050632911  12.515
7.6455696202531644  8.51
7.727848101265823  15.394
7.841772151898734  14.33
7.879746835443038  8.268
7.936708860759493  14.258
8.139240506329115  10.528
8.879746835443038  6.449
8.89240506329114  12.216
8.89873417721519  6.748
9.00632911392405  6.199
9.08860759493671  12.892
10.050632911392405  9.629
10.145569620253164  15.33
10.183544303797468  12.756
10.221518987341772  12.694
10.537974683544304  13.275
11.10126582278481  14.594
11.348101265822784  14.607
11.949367088607595  14.079
12.474683544303797  7.809
12.525316455696203  10.044
14.563291139240507  7.924
-2.9240506329113924  10.08
-2.8354430379746836  9.25
-2.7974683544303796  9.956
-2.7151898734177213  0.85
-2.6455696202531644  9.125
-2.6012658227848102  9.939
-2.5443037974683542  11.517
-2.3797468354430378  10.34
-2.310126582278481  10.107
-1.9367088607594938  10.739
-1.879746835443038  9.855
-1.7341772151898733  11.346
-1.5253164556962024  10.21
-1.481012658227848  8.843
-1.481012658227848  9.924
-1.4620253164556962  0.819
-1.4367088607594938  9.539
-1.4177215189873418  8.4
-1.1265822784810127  10.759
-1.0506329113924051  4.061
-1.0253164556962024  12.596
-0.8987341772151899  11.854
-0.7721518987341772  2.325
-0.5822784810126582  10.555
-0.4430379746835443  2.113
-0.31645569620253167  2.316
-0.310126582278481  8.553
-0.06962025316455696  8.685
0.17088607594936708  10.783
0.3291139240506329  3.059
0.3860759493670886  11.792
0.5506329113924051  1.131
0.620253164556962  3.639
0.6455696202531646  10.834
0.7215189873417721  12.579
0.9177215189873418  9.46
1.1075949367088607  1.847
1.1075949367088607  7.288
1.1772151898734178  10.405
1.2848101265822784  2.873
1.3037974683544304  11.067
1.3291139240506329  12.115
1.3670886075949367  11.142
1.3987341772151898  11.527
1.4936708860759493  5.361
1.6455696202531647  7.91
1.7658227848101267  5.09
1.7721518987341771  11.769
1.8227848101265822  9.985
1.8860759493670887  11.693
1.9936708860759493  13.123
2.0759493670886076  10.939
2.088607594936709  3.751
2.189873417721519  11.835
2.2468354430379747  11.203
2.2468354430379747  3.09
2.329113924050633  11.541
2.3860759493670884  11.465
2.3987341772151898  9.209
2.462025316455696  10.581
2.6265822784810124  6.756
2.6455696202531644  2.42
3.1265822784810124  10.397
3.3227848101265822  11.114
3.4367088607594938  16.643
3.7848101265822787  12.631
3.7848101265822787  7.184
4.056962025316456  6.829
4.1265822784810124  13.948
4.2974683544303796  5.455
4.765822784810126  10.39
4.8924050632911396  11.055
5.227848101265823  7.001
5.2784810126582276  7.909
5.3544303797468356  4.874
5.430379746835443  14.991
5.468354430379747  12.55
5.715189873417722  11.857
5.8924050632911396  14.449
6.424050632911392  11.204
6.5  6.513
6.6455696202531644  7.84
6.822784810126582  11.272
6.8924050632911396  12.996
6.993670886075949  11.541
7.063291139240507  12.969
7.120253164556962  11.505
7.930379746835443  8.083
8.170886075949367  14.174
8.525316455696203  11.173
8.79746835443038  10.558
9.044303797468354  9.617
9.632911392405063  13.342
9.746835443037975  11.301
10.139240506329115  11.349
10.183544303797468  10.642
10.791139240506329  12.355
10.89240506329114  10.061
10.987341772151899  8.985
11.708860759493671  15.064
11.822784810126583  11.215
12.60126582278481  14.886
13.145569620253164  15.126
13.69620253164557  12.197
-3.1772151898734178  0.974
-2.9240506329113924  10.712
-2.7974683544303796  8.874
-2.689873417721519  13.687
-2.6772151898734178  9.493
-2.651898734177215  10.319
-2.6392405063291138  5.604
-2.6202531645569622  0.963
-2.069620253164557  9.544
-1.9493670886075949  10.136
-1.9240506329113924  1.12
-1.5443037974683544  12.039
-1.2341772151898733  10.323
-1.1772151898734178  10.281
-1.1708860759493671  5.952
-1.0886075949367089  8.696
-0.9873417721518988  10.756
-0.9113924050632911  3.567
-0.7025316455696202  2.635
-0.5  10.421
-0.45569620253164556  2.456
-0.20253164556962025  4.664
-0.13924050632911392  6.245
-0.006329113924050633  12.052
0.03164556962025317  9.838
0.08860759493670886  11.949
0.10126582278481013  11.364
0.17721518987341772  15.395
0.189873417721519  8.684
0.3860759493670886  2.804
0.6518987341772152  3.451
0.9177215189873418  2.593
0.9493670886075949  6.257
1.0379746835443038  10.673
1.1708860759493671  3.062
1.3164556962025316  4.982
1.3291139240506329  8.397
1.4113924050632911  14.035
1.4493670886075949  6.597
1.4556962025316456  9.098
1.5632911392405062  12.523
1.5696202531645569  5.298
1.6962025316455696  8.083
1.7341772151898733  10.814
1.7468354430379747  9.386
1.9177215189873418  9.764
1.9430379746835442  4.62
1.9493670886075949  3.465
2.050632911392405  12.289
2.2088607594936707  10.939
2.367088607594937  3.993
2.5  6.231
2.6582278481012658  6.835
2.7531645569620253  14.324
3.1772151898734178  6.238
3.1835443037974684  10.681
3.5063291139240507  10.638
3.5063291139240507  9.529
3.670886075949367  4.829
3.7974683544303796  10.918
3.8037974683544302  9.782
3.848101265822785  11.767
4.0  2.647
4.075949367088608  12.512
4.2594936708860756  11.818
4.2594936708860756  12.04
4.7974683544303796  8.596
5.006329113924051  11.42
5.012658227848101  9.008
5.031645569620253  11.964
5.10126582278481  13.847
5.386075949367089  10.18
5.405063291139241  4.555
5.455696202531645  5.207
5.569620253164557  7.119
5.69620253164557  10.533
5.968354430379747  5.69
6.170886075949367  10.415
6.215189873417722  14.479
6.436708860759493  10.464
6.60126582278481  14.733
7.3164556962025316  9.164
7.727848101265823  11.573
7.772151898734177  15.375
7.784810126582278  7.654
7.8544303797468356  8.771
8.037974683544304  14.944
8.556962025316455  14.866
8.69620253164557  13.359
8.721518987341772  11.07
8.974683544303797  12.113
9.424050632911392  12.661
9.550632911392405  10.931
9.740506329113924  11.638
10.094936708860759  9.617
10.316455696202532  11.031
10.734177215189874  13.772
11.740506329113924  14.461
11.79746835443038  6.582
13.170886075949367  7.836
14.322784810126583  5.576
15.082278481012658  14.662
15.126582278481013  12.964
16.740506329113924  12.258
-3.3037974683544302  0.618
-2.949367088607595  2.221
-2.8734177215189876  0.706
-2.8734177215189876  10.175
-2.867088607594937  10.16
-2.5759493670886076  3.017
-2.550632911392405  2.234
-2.2468354430379747  1.528
-2.221518987341772  0.879
-2.1582278481012658  1.479
-2.069620253164557  11.552
-1.9746835443037976  9.5
-1.8924050632911393  11.558
-1.7151898734177216  10.33
-1.7088607594936709  2.833
-1.6962025316455696  3.167
-1.3354430379746836  10.181
-1.3291139240506329  3.507
-1.1139240506329113  10.658
-0.8481012658227848  4.186
-0.4620253164556962  11.174
-0.41139240506329117  10.48
-0.3291139240506329  9.917
-0.2974683544303797  10.912
-0.25316455696202533  10.704
-0.23417721518987342  9.726
-0.13924050632911392  10.768
-0.0949367088607595  2.941
-0.0759493670886076  9.829
-0.06962025316455696  3.083
-0.0189873417721519  9.414
0.17088607594936708  3.468
0.33544303797468356  3.022
0.47468354430379744  11.053
0.5253164556962026  4.239
0.5949367088607594  14.805
0.740506329113924  11.161
0.759493670886076  4.653
0.8481012658227848  11.881
0.8924050632911392  11.18
1.0506329113924051  2.942
1.5632911392405062  3.187
1.620253164556962  12.431
1.6708860759493671  10.451
1.7341772151898733  3.766
1.7658227848101267  10.491
1.9367088607594938  12.542
2.088607594936709  12.072
2.0949367088607596  12.582
2.151898734177215  9.586
2.2468354430379747  6.176
2.2468354430379747  9.648
2.3164556962025316  10.687
2.348101265822785  9.892
2.4367088607594938  12.035
2.4556962025316458  11.113
2.481012658227848  2.591
2.518987341772152  12.752
2.867088607594937  13.456
2.892405063291139  2.782
3.0  4.121
3.0949367088607596  10.257
3.151898734177215  10.089
3.3417721518987342  11.115
3.3734177215189876  6.953
3.5253164556962027  4.848
3.689873417721519  2.942
3.8544303797468356  5.738
3.911392405063291  10.685
4.063291139240507  6.28
4.189873417721519  11.955
4.189873417721519  9.286
4.3354430379746836  7.602
4.455696202531645  8.515
4.525316455696203  13.42
4.924050632911392  11.858
5.386075949367089  12.044
5.544303797468355  9.698
5.848101265822785  12.121
5.89873417721519  11.004
5.949367088607595  10.938
6.018987341772152  9.198
6.487341772151899  13.178
6.544303797468355  11.331
6.594936708860759  10.718
6.60126582278481  7.727
6.936708860759493  12.197
7.189873417721519  11.251
7.3924050632911396  13.405
7.455696202531645  10.41
7.715189873417722  8.1
7.89873417721519  15.95
7.981012658227848  11.143
8.253164556962025  14.32
8.632911392405063  10.848
9.335443037974683  13.208
9.917721518987342  5.96
10.651898734177216  15.906
12.39873417721519  6.784
12.721518987341772  10.192
13.145569620253164  10.95
15.715189873417721  9.454
16.518987341772153  7.602
18.088607594936708  12.796
-3.1202531645569622  1.108
-2.8354430379746836  10.027
-2.5443037974683542  0.916
-2.5063291139240507  10.194
-2.3860759493670884  2.325
-2.367088607594937  12.489
-2.3354430379746836  10.216
-2.278481012658228  12.353
-2.107594936708861  10.818
-2.037974683544304  1.494
-1.9936708860759493  13.318
-1.9430379746835442  9.98
-1.8734177215189873  8.942
-1.7278481012658229  1.633
-1.4113924050632911  9.75
-0.7341772151898734  14.955
-0.6772151898734177  4.316
-0.47468354430379744  10.283
-0.3860759493670886  3.073
-0.3860759493670886  9.763
-0.36075949367088606  10.189
-0.35443037974683544  3.158
-0.17088607594936708  9.779
-0.0949367088607595  10.021
-0.0759493670886076  10.05
0.21518987341772153  10.514
0.45569620253164556  2.95
0.5822784810126582  11.798
0.6265822784810127  11.15
0.7215189873417721  10.683
0.7341772151898734  10.279
0.9113924050632911  10.771
0.9620253164556962  5.655
0.9683544303797469  15.864
1.1139240506329113  10.728
1.1455696202531647  9.338
1.1455696202531647  9.514
1.2658227848101267  10.846
1.3101265822784811  10.987
1.4113924050632911  11.207
1.4113924050632911  4.486
1.4556962025316456  11.404
1.5696202531645569  11.58
1.6139240506329113  3.42
1.7784810126582278  3.861
1.7784810126582278  9.399
1.7974683544303798  13.377
1.8291139240506329  13.017
1.9303797468354431  7.446
1.9303797468354431  7.554
2.0632911392405062  10.696
2.1012658227848102  8.821
2.1202531645569622  2.218
2.2151898734177213  12.04
2.221518987341772  9.35
2.2721518987341773  10.292
2.348101265822785  12.746
2.6265822784810124  8.53
2.7025316455696204  14.865
2.7151898734177213  10.533
2.7468354430379747  2.164
2.9367088607594938  12.035
3.1265822784810124  7.22
3.151898734177215  13.753
3.2088607594936707  10.494
3.310126582278481  3.72
3.518987341772152  5.049
3.550632911392405  12.163
3.7974683544303796  3.543
4.632911392405063  5.484
4.658227848101266  7.89
4.791139240506329  10.17
4.822784810126582  5.874
4.841772151898734  10.27
5.094936708860759  11.8
5.120253164556962  10.735
5.265822784810126  9.812
5.879746835443038  12.296
5.936708860759493  13.339
6.151898734177215  12.442
6.386075949367089  12.308
6.430379746835443  4.327
6.468354430379747  3.519
6.487341772151899  11.34
6.525316455696203  12.247
6.7784810126582276  7.75
6.784810126582278  8.224
7.10126582278481  11.006
7.481012658227848  10.204
7.822784810126582  8.51
7.981012658227848  8.622
9.018987341772151  4.041
9.056962025316455  12.266
9.29746835443038  11.877
9.30379746835443  12.167
9.30379746835443  5.024
9.405063291139241  8.251
9.41139240506329  11.982
9.746835443037975  10.164
9.962025316455696  10.818
10.949367088607595  3.661
11.322784810126583  12.538
14.120253164556962  14.034
16.044303797468356  16.173
-2.981012658227848  0.984
-2.8734177215189876  9.624
-2.651898734177215  3.229
-2.518987341772152  12.264
-2.5126582278481013  10.787
-2.3860759493670884  3.325
-2.1772151898734178  10.547
-2.1202531645569622  3.42
-2.1012658227848102  9.683
-2.0949367088607596  1.418
-2.018987341772152  8.935
-1.8987341772151898  9.728
-1.7658227848101267  2.508
-1.5632911392405062  10.281
-1.2911392405063291  2.943
-1.2278481012658229  1.872
-0.7848101265822784  1.788
-0.7658227848101266  11.8
-0.6772151898734177  3.68
-0.569620253164557  2.259
-0.44936708860759494  6.539
-0.26582278481012656  2.942
-0.26582278481012656  9.115
-0.12025316455696203  9.134
-0.056962025316455694  3.326
0.189873417721519  3.216
0.20253164556962025  3.279
0.2088607594936709  12.578
0.2911392405063291  10.823
0.3291139240506329  2.609
0.4620253164556962  9.516
0.5316455696202531  10.15
0.6392405063291139  4.943
0.6392405063291139  8.393
0.7278481012658228  2.618
0.7848101265822784  7.386
0.8670886075949367  15.242
1.139240506329114  12.178
1.2215189873417722  13.649
1.2911392405063291  8.813
1.4240506329113924  11.081
1.5253164556962024  16.591
1.6645569620253164  11.293
1.7721518987341771  14.392
1.8670886075949367  2.972
1.8987341772151898  10.48
1.9430379746835442  8.839
2.0253164556962027  11.103
2.037974683544304  10.029
2.2341772151898733  10.543
2.3734177215189876  5.342
2.5632911392405062  10.783
2.5759493670886076  5.119
2.6265822784810124  5.791
2.632911392405063  16.274
2.7088607594936707  10.234
2.721518987341772  2.403
2.8227848101265822  6.231
2.8354430379746836  14.504
2.981012658227848  10.529
3.0316455696202533  9.908
3.2151898734177213  5.235
3.2531645569620253  11.232
3.5443037974683542  11.665
3.7278481012658227  12.843
3.8607594936708862  8.241
4.113924050632911  9.565
4.272151898734177  11.68
4.563291139240507  9.455
4.689873417721519  8.021
4.936708860759493  11.572
5.10126582278481  12.38
5.265822784810126  4.383
5.620253164556962  9.34
5.6455696202531644  10.333
5.670886075949367  11.333
5.677215189873418  11.326
5.8544303797468356  7.987
6.2974683544303796  13.283
6.3544303797468356  13.762
6.39873417721519  10.889
6.487341772151899  13.28
7.037974683544304  12.215
7.1455696202531644  12.84
7.715189873417722  12.004
7.8924050632911396  11.864
8.10126582278481  6.143
8.322784810126583  8.251
8.436708860759493  13.548
8.49367088607595  11.177
8.632911392405063  7.936
8.784810126582279  14.352
9.19620253164557  11.438
9.91139240506329  13.737
10.10126582278481  10.977
10.10126582278481  12.633
10.164556962025317  14.741
10.518987341772151  10.991
10.550632911392405  11.596
11.094936708860759  7.191
13.753164556962025  10.498
15.139240506329115  11.347
16.069620253164558  10.75
16.60126582278481  13.499
-2.9430379746835444  3.748
-2.867088607594937  0.99
-2.6962025316455698  0.99
-2.5949367088607596  10.612
-2.569620253164557  3.904
-2.2088607594936707  3.972
-2.2025316455696204  10.44
-2.018987341772152  0.916
-1.759493670886076  2.004
-1.740506329113924  9.198
-1.7278481012658229  9.193
-1.6075949367088607  10.286
-1.3544303797468353  11.213
-1.1772151898734178  9.598
-1.1708860759493671  9.12
-1.0379746835443038  2.432
-0.9746835443037974  2.684
-0.8607594936708861  10.595
-0.6518987341772152  3.794
-0.5886075949367089  2.424
-0.4810126582278481  11.002
-0.2721518987341772  7.9
-0.25316455696202533  10.429
-0.2088607594936709  11.556
-0.18354430379746836  10.354
-0.14556962025316456  11.938
-0.03164556962025317  3.734
0.02531645569620253  10.788
0.03164556962025317  11.43
0.5253164556962026  10.8
0.7848101265822784  10.556
0.7974683544303798  11.849
0.8860759493670886  16.05
0.8987341772151899  11.893
1.2531645569620253  9.819
1.360759493670886  14.057
1.5632911392405062  3.714
1.6075949367088607  4.274
1.7721518987341771  10.884
1.7784810126582278  11.178
1.7974683544303798  4.75
1.7974683544303798  9.788
1.8291139240506329  10.823
1.9493670886075949  8.849
2.1202531645569622  9.288
2.1772151898734178  8.922
2.329113924050633  2.424
2.449367088607595  8.55
2.462025316455696  10.519
2.6139240506329116  7.448
3.1582278481012658  5.251
3.3354430379746836  6.55
3.4936708860759493  11.553
3.6139240506329116  4.959
3.962025316455696  11.496
4.056962025316456  4.71
4.2974683544303796  4.322
4.386075949367089  13.568
4.905063291139241  5.107
5.069620253164557  10.317
5.1645569620253164  16.952
5.189873417721519  9.239
5.6265822784810124  7.503
5.968354430379747  11.202
6.094936708860759  8.946
6.2405063291139244  10.825
6.379746835443038  10.868
6.424050632911392  7.758
6.455696202531645  11.555
6.481012658227848  12.606
6.550632911392405  10.63
6.569620253164557  8.576
6.746835443037975  14.583
6.955696202531645  9.217
7.208860759493671  11.068
7.3544303797468356  5.498
7.582278481012659  10.645
7.651898734177215  7.887
7.708860759493671  6.822
7.993670886075949  12.242
8.151898734177216  10.106
8.341772151898734  5.32
8.563291139240507  8.004
8.753164556962025  7.128
8.968354430379748  5.912
9.120253164556962  13.171
9.310126582278482  14.015
9.537974683544304  11.311
9.727848101265822  10.599
10.044303797468354  10.24
10.253164556962025  14.006
10.436708860759493  15.491
11.063291139240507  6.797
11.39873417721519  14.191
12.082278481012658  4.707
12.525316455696203  10.859
12.879746835443038  10.184
13.050632911392405  14.73
13.215189873417721  12.34
14.39873417721519  15.046
15.930379746835444  11.604
16.164556962025316  13.375
16.373417721518987  11.394
16.930379746835442  8.533
-3.2468354430379747  0.666
-3.0632911392405062  3.855
-3.0443037974683542  1.039
-2.9177215189873418  0.757
-2.7468354430379747  10.646
-2.6455696202531644  1.714
-2.6392405063291138  9.514
-2.3797468354430378  10.831
-2.2341772151898733  1.735
-2.2278481012658227  9.998
-2.1139240506329116  1.176
-1.8987341772151898  10.23
-1.8924050632911393  1.541
-1.8291139240506329  1.313
-1.8037974683544304  10.256
-1.7531645569620253  3.692
-1.5886075949367089  9.762
-1.5253164556962024  1.653
-1.2974683544303798  2.808
-1.1772151898734178  3.849
-1.1708860759493671  12.466
-1.0316455696202531  9.56
-0.9620253164556962  10.255
-0.9367088607594937  10.565
-0.8417721518987342  10.241
-0.7341772151898734  9.098
-0.569620253164557  11.699
-0.31645569620253167  1.581
-0.3037974683544304  6.746
-0.25316455696202533  3.246
-0.14556962025316456  8.816
-0.056962025316455694  11.834
0.0  3.766
0.35443037974683544  10.024
0.3860759493670886  13.839
0.5126582278481012  12.568
0.6075949367088608  10.765
0.6075949367088608  9.825
0.7341772151898734  11.844
1.2974683544303798  13.518
1.3987341772151898  9.74
1.4240506329113924  10.227
1.6518987341772151  10.409
1.7341772151898733  11.11
1.740506329113924  11.944
1.7848101265822784  8.651
1.8544303797468353  4.557
2.069620253164557  11.195
2.1455696202531644  11.293
2.189873417721519  14.388
2.221518987341772  2.978
2.3164556962025316  11.726
2.329113924050633  14.023
2.6265822784810124  9.091
2.7088607594936707  7.686
2.892405063291139  11.465
3.0126582278481013  12.143
3.050632911392405  10.538
3.107594936708861  11.477
3.1645569620253164  11.914
3.2151898734177213  9.897
3.3164556962025316  3.275
3.367088607594937  14.346
3.5759493670886076  8.361
4.493670886075949  14.858
5.151898734177215  10.956
5.310126582278481  9.057
5.322784810126582  8.606
5.367088607594937  12.047
5.474683544303797  9.194
5.512658227848101  12.032
5.8544303797468356  5.215
6.246835443037975  14.491
6.2974683544303796  10.491
6.360759493670886  12.987
6.5886075949367084  7.809
6.69620253164557  13.109
6.8924050632911396  5.08
6.974683544303797  13.673
7.1075949367088604  11.103
7.329113924050633  14.736
7.379746835443038  5.258
7.6645569620253164  9.867
7.7405063291139244  13.043
8.10759493670886  12.538
8.284810126582279  11.484
8.360759493670885  12.173
8.405063291139241  15.278
8.417721518987342  15.889
8.443037974683545  11.873
8.544303797468354  7.76
8.594936708860759  11.612
9.613924050632912  9.008
9.987341772151899  9.827
10.341772151898734  7.684
10.455696202531646  3.568
10.968354430379748  9.956
12.835443037974683  14.038
14.512658227848101  7.584
15.974683544303797  13.688
17.227848101265824  8.684
19.126582278481013  6.216
19.348101265822784  10.773
19.537974683544302  9.226
-3.0569620253164556  9.205
-2.9430379746835444  10.619
-2.911392405063291  1.02
-2.8734177215189876  0.84
-2.8607594936708862  11.288
-2.689873417721519  0.98
-2.6645569620253164  3.347
-2.5253164556962027  10.234
-2.348101265822785  1.878
-2.310126582278481  13.642
-2.0316455696202533  1.674
-1.8924050632911393  1.759
-1.8670886075949367  11.786
-1.8354430379746836  5.461
-1.481012658227848  10.223
-1.3924050632911393  9.898
-1.2531645569620253  9.926
-1.1329113924050633  2.957
-1.1139240506329113  2.09
-0.9556962025316456  9.411
-0.9177215189873418  10.509
-0.7911392405063291  6.515
-0.5316455696202531  11.215
-0.5  3.863
-0.43670886075949367  11.902
-0.3924050632911392  3.216
-0.056962025316455694  10.108
-0.0189873417721519  2.177
0.4240506329113924  9.415
0.5126582278481012  3.523
0.6075949367088608  10.857
0.6075949367088608  2.227
0.6329113924050633  4.436
0.7341772151898734  4.645
0.7974683544303798  12.785
0.8291139240506329  3.118
0.8354430379746836  12.404
1.0506329113924051  3.95
1.1139240506329113  11.203
1.259493670886076  11.195
1.379746835443038  10.05
1.5063291139240507  9.857
1.5696202531645569  2.978
1.6329113924050633  10.338
1.6645569620253164  10.146
1.7784810126582278  10.405
1.7784810126582278  13.771
1.8354430379746836  10.673
1.9746835443037976  4.055
2.132911392405063  10.5
2.2278481012658227  4.432
2.240506329113924  2.641
2.3164556962025316  13.172
2.6265822784810124  7.595
2.7531645569620253  4.291
2.8607594936708862  9.847
3.1645569620253164  7.191
3.1645569620253164  9.063
3.2911392405063293  10.589
3.462025316455696  9.842
3.7848101265822787  11.781
4.1265822784810124  12.547
4.151898734177215  4.465
4.531645569620253  11.545
4.930379746835443  11.339
4.955696202531645  11.579
4.955696202531645  9.554
4.993670886075949  10.367
5.006329113924051  9.695
5.158227848101266  8.25
5.215189873417722  7.796
5.6835443037974684  6.254
5.905063291139241  7.695
5.943037974683544  10.338
6.3354430379746836  6.772
6.632911392405063  10.585
6.6645569620253164  12.683
6.765822784810126  5.796
7.044303797468355  14.367
7.3354430379746836  12.468
7.417721518987341  10.677
7.6075949367088604  10.502
8.018987341772151  13.739
8.265822784810126  11.122
8.316455696202532  13.173
8.316455696202532  14.497
8.386075949367088  14.317
8.443037974683545  15.116
8.930379746835444  12.632
9.284810126582279  12.917
9.284810126582279  9.505
9.455696202531646  11.371
9.5  15.946
9.658227848101266  13.237
9.664556962025317  10.805
9.873417721518987  12.38
9.886075949367088  9.778
10.177215189873417  9.734
10.234177215189874  8.133
10.430379746835444  14.722
10.58860759493671  10.917
12.177215189873417  10.946
12.936708860759493  6.112
14.765822784810126  13.13
-3.0949367088607596  0.666
-2.9746835443037973  10.016
-2.7278481012658227  10.535
-2.5063291139240507  3.307
-1.9746835443037976  10.254
-1.9177215189873418  3.919
-1.9050632911392404  9.8
-1.8037974683544304  3.118
-1.7721518987341771  1.608
-1.7278481012658229  2.25
-1.620253164556962  9.984
-1.4113924050632911  1.747
-1.379746835443038  3.878
-1.2531645569620253  10.892
-1.1708860759493671  10.408
-1.139240506329114  1.984
-1.0632911392405062  10.988
-1.0316455696202531  2.52
-0.9620253164556962  1.528
-0.9556962025316456  10.433
-0.7911392405063291  10.351
-0.37341772151898733  6.377
-0.36075949367088606  13.635
0.0949367088607595  10.922
0.22151898734177214  8.907
0.33544303797468356  4.55
0.4177215189873418  5.555
0.5569620253164557  3.19
0.6392405063291139  2.718
0.6518987341772152  10.075
0.7025316455696202  4.357
0.7215189873417721  12.047
0.9493670886075949  11.964
1.0063291139240507  9.846
1.0632911392405062  9.813
1.3481012658227849  12.044
1.3544303797468353  2.792
1.4430379746835442  11.642
1.5063291139240507  11.664
1.5632911392405062  7.371
1.5886075949367089  12.721
1.6518987341772151  8.145
1.6898734177215189  14.393
2.050632911392405  7.064
2.2151898734177213  11.598
2.221518987341772  11.358
2.2531645569620253  9.013
2.3164556962025316  6.366
2.4177215189873418  4.605
2.7658227848101267  9.426
2.8734177215189876  7.507
2.8797468354430378  4.635
2.892405063291139  15.01
2.8987341772151898  6.1
2.9240506329113924  2.888
3.0759493670886076  6.047
3.132911392405063  13.222
3.2848101265822787  15.378
3.3227848101265822  7.159
3.5  11.295
3.5063291139240507  6.955
3.7341772151898733  7.957
3.759493670886076  11.912
3.949367088607595  6.551
3.9936708860759493  10.866
4.031645569620253  8.263
4.1455696202531644  11.31
4.177215189873418  10.94
4.531645569620253  12.509
4.7405063291139244  12.223
4.746835443037975  4.341
4.949367088607595  12.021
4.993670886075949  4.321
5.0  8.104
5.170886075949367  15.557
5.19620253164557  10.677
5.30379746835443  3.649
5.341772151898734  5.367
5.632911392405063  10.02
6.069620253164557  11.373
6.0886075949367084  5.903
6.1075949367088604  3.291
6.1455696202531644  15.834
6.3354430379746836  8.755
6.341772151898734  7.839
6.3734177215189876  14.941
7.063291139240507  10.605
7.2025316455696204  11.753
7.430379746835443  12.73
7.689873417721519  13.265
7.993670886075949  12.147
8.348101265822784  11.058
8.70253164556962  6.932
8.765822784810126  12.626
8.791139240506329  6.352
8.854430379746836  6.294
9.10126582278481  12.947
9.151898734177216  10.222
9.91139240506329  12.531
10.784810126582279  13.873
10.962025316455696  10.649
11.189873417721518  14.139
11.613924050632912  13.581
13.89873417721519  15.62
-3.278481012658228  0.49
-3.2721518987341773  0.584
-3.189873417721519  0.547
-3.1645569620253164  0.498
-3.0253164556962027  3.233
-2.949367088607595  11.047
-2.9177215189873418  10.452
-2.892405063291139  10.908
-2.8544303797468356  3.051
-2.810126582278481  10.942
-2.651898734177215  10.213
-2.550632911392405  5.343
-2.3734177215189876  2.179
-2.2974683544303796  10.145
-2.259493670886076  10.126
-2.2025316455696204  1.575
-2.1582278481012658  2.089
-2.050632911392405  1.58
-1.981012658227848  9.202
-1.9683544303797469  10.003
-1.7341772151898733  1.748
-1.6265822784810127  9.628
-1.4936708860759493  10.367
-1.4746835443037976  1.835
-1.4050632911392404  10.187
-1.3924050632911393  10.188
-1.3670886075949367  1.891
-1.240506329113924  9.887
-1.1708860759493671  9.745
-1.0632911392405062  9.346
-0.9367088607594937  11.358
-0.9050632911392406  1.582
-0.879746835443038  12.454
-0.5189873417721519  5.881
-0.4620253164556962  2.639
-0.379746835443038  4.616
-0.35443037974683544  3.375
-0.10759493670886076  5.215
-0.08227848101265822  10.555
-0.06962025316455696  11.665
0.22151898734177214  9.25
0.2974683544303797  12.838
0.47468354430379744  10.996
0.4873417721518987  10.933
0.5379746835443038  10.322
0.5822784810126582  3.665
0.5886075949367089  2.637
0.7721518987341772  7.053
0.7848101265822784  2.902
0.8291139240506329  3.753
0.8481012658227848  8.09
0.9367088607594937  3.0
1.0506329113924051  10.753
1.1012658227848102  11.032
1.1075949367088607  12.017
1.481012658227848  4.717
2.0443037974683542  11.507
2.088607594936709  15.046
2.151898734177215  11.708
2.2911392405063293  11.154
2.310126582278481  2.667
2.3354430379746836  14.638
2.588607594936709  13.101
2.6645569620253164  2.748
2.7531645569620253  10.721
2.7531645569620253  11.124
2.7658227848101267  10.316
2.8354430379746836  4.202
2.9556962025316458  12.69
3.0  9.142
3.107594936708861  11.777
3.240506329113924  7.298
3.367088607594937  11.434
3.392405063291139  11.523
3.4683544303797467  9.624
3.4746835443037973  9.793
3.5443037974683542  10.997
3.7848101265822787  12.276
3.8607594936708862  5.085
4.012658227848101  10.92
4.037974683544304  11.414
4.132911392405063  11.401
4.1835443037974684  12.485
4.746835443037975  11.298
4.841772151898734  12.121
4.917721518987341  13.858
4.936708860759493  8.06
5.0886075949367084  6.925
5.3734177215189876  11.275
5.60126582278481  10.239
6.177215189873418  9.312
6.487341772151899  9.928
6.689873417721519  11.491
6.9113924050632916  11.84
6.974683544303797  7.436
7.170886075949367  10.024
7.246835443037975  13.369
7.246835443037975  5.534
7.9113924050632916  4.022
8.00632911392405  11.838
8.164556962025317  7.598
8.360759493670885  5.62
9.386075949367088  10.099
9.537974683544304  17.037
10.39873417721519  12.776
10.968354430379748  11.943
11.120253164556962  10.534
12.19620253164557  11.072
12.582278481012658  16.162
12.930379746835444  15.069
13.424050632911392  10.992
19.09493670886076  13.913
-2.949367088607595  0.899
-2.8797468354430378  2.918
-2.867088607594937  1.627
-2.8607594936708862  10.287
-2.7088607594936707  8.993
-2.6139240506329116  2.079
-2.5316455696202533  10.647
-2.462025316455696  1.31
-2.3734177215189876  0.957
-2.278481012658228  4.318
-2.0126582278481013  2.753
-1.7658227848101267  2.81
-1.5316455696202531  6.878
-1.4303797468354431  10.36
-1.3291139240506329  2.115
-1.2784810126582278  1.575
-1.1329113924050633  10.466
-1.1265822784810127  10.5
-0.8924050632911392  10.517
-0.7721518987341772  9.303
-0.5822784810126582  10.48
-0.5443037974683544  11.107
-0.5189873417721519  8.223
-0.41139240506329117  3.978
-0.4050632911392405  2.497
-0.34177215189873417  3.221
-0.31645569620253167  4.435
-0.2974683544303797  2.926
-0.10126582278481013  11.428
0.189873417721519  10.879
0.2088607594936709  2.709
0.2848101265822785  10.524
0.2974683544303797  11.391
0.310126582278481  14.737
0.4936708860759494  12.88
0.6582278481012658  5.583
0.6835443037974683  13.556
0.7468354430379747  9.934
0.759493670886076  11.794
0.7911392405063291  9.792
0.810126582278481  9.956
0.8860759493670886  10.653
0.930379746835443  11.27
1.0316455696202531  9.802
1.1455696202531647  11.519
1.1772151898734178  11.093
1.2151898734177216  10.685
1.2658227848101267  8.632
1.2974683544303798  8.649
1.5253164556962024  2.306
1.7784810126582278  11.72
1.7974683544303798  13.168
1.8101265822784811  11.744
1.879746835443038  11.217
2.018987341772152  12.958
2.151898734177215  11.949
2.1835443037974684  9.964
2.3164556962025316  3.975
2.3860759493670884  6.466
2.7278481012658227  13.953
2.848101265822785  4.984
2.9240506329113924  10.564
3.0253164556962027  7.773
3.0569620253164556  11.757
3.1139240506329116  4.879
3.151898734177215  14.017
3.7658227848101267  8.3
4.158227848101266  13.601
4.613924050632911  10.449
4.867088607594937  7.088
4.974683544303797  4.469
5.518987341772152  3.842
5.7025316455696204  8.188
5.993670886075949  11.789
6.006329113924051  12.786
6.170886075949367  11.032
6.19620253164557  11.362
6.2025316455696204  6.465
6.455696202531645  6.104
6.493670886075949  12.451
6.658227848101266  15.134
7.1075949367088604  15.332
7.284810126582278  10.951
7.537974683544304  7.524
7.537974683544304  9.166
7.727848101265823  15.981
7.734177215189874  7.02
8.00632911392405  13.714
8.19620253164557  5.675
8.5  13.582
8.531645569620252  5.046
8.632911392405063  7.192
8.664556962025317  10.132
9.056962025316455  7.393
9.335443037974683  12.895
9.632911392405063  14.767
9.746835443037975  12.861
9.791139240506329  12.702
9.854430379746836  6.048
10.113924050632912  13.138
10.715189873417721  16.135
10.981012658227849  9.084
12.79746835443038  12.728
13.373417721518987  11.507
-3.1835443037974684  0.858
-3.1582278481012658  0.642
-3.1139240506329116  9.912
-2.930379746835443  1.288
-2.9240506329113924  10.549
-2.8797468354430378  0.873
-2.6455696202531644  3.55
-2.2151898734177213  3.89
-2.1139240506329116  10.411
-1.9683544303797469  10.268
-1.7658227848101267  10.112
-1.5822784810126582  10.463
-1.5696202531645569  2.308
-1.5569620253164558  10.982
-1.5316455696202531  14.497
-1.5126582278481013  1.998
-1.2151898734177216  10.294
-1.1518987341772151  10.882
-1.1139240506329113  8.66
-1.018987341772152  10.161
-0.8860759493670886  4.669
-0.7658227848101266  9.795
-0.6962025316455697  11.2
-0.6962025316455697  9.691
-0.6329113924050633  2.752
-0.4810126582278481  7.737
-0.26582278481012656  8.87
-0.006329113924050633  2.024
0.03164556962025317  6.716
0.0949367088607595  11.871
0.2468354430379747  14.188
0.379746835443038  13.121
0.6012658227848101  11.538
0.9430379746835443  11.863
1.1139240506329113  10.963
1.4873417721518987  4.056
1.8860759493670887  2.743
1.9177215189873418  15.32
2.0126582278481013  10.417
2.069620253164557  11.61
2.1265822784810124  11.898
2.1772151898734178  12.33
2.240506329113924  4.758
2.3860759493670884  11.278
2.3987341772151898  3.053
2.4240506329113924  10.714
2.5759493670886076  10.105
2.5949367088607596  10.811
2.651898734177215  3.185
2.9367088607594938  11.541
3.088607594936709  13.89
3.1012658227848102  3.353
3.7088607594936707  12.491
3.7341772151898733  7.439
3.892405063291139  4.105
3.8987341772151898  10.115
4.006329113924051  13.166
4.341772151898734  15.018
4.367088607594937  14.349
4.430379746835443  10.582
4.468354430379747  5.231
4.474683544303797  15.591
4.493670886075949  11.118
4.569620253164557  12.319
4.677215189873418  4.17
4.936708860759493  13.282
5.0  12.743
5.208860759493671  4.966
5.2784810126582276  9.095
5.329113924050633  14.522
5.455696202531645  13.395
5.531645569620253  11.041
5.563291139240507  12.16
5.677215189873418  9.821
6.0  15.629
6.1265822784810124  14.047
6.234177215189874  8.525
6.39873417721519  11.987
6.5886075949367084  11.477
6.677215189873418  4.794
6.734177215189874  12.834
6.974683544303797  8.533
7.120253164556962  6.402
7.227848101265823  5.749
7.310126582278481  6.765
7.493670886075949  5.581
7.525316455696203  14.611
7.7784810126582276  6.0
8.10759493670886  13.172
8.49367088607595  7.76
8.544303797468354  11.618
8.746835443037975  15.002
8.765822784810126  13.443
8.867088607594937  13.54
8.905063291139241  14.115
8.987341772151899  11.671
9.177215189873417  12.148
10.08860759493671  15.075
10.221518987341772  7.331
11.056962025316455  13.42
13.234177215189874  10.063
13.322784810126583  13.946
14.962025316455696  13.832
17.29113924050633  12.462
-3.0822784810126582  1.695
-3.0253164556962027  0.676
-2.9367088607594938  2.389
-2.9050632911392404  1.724
-2.8037974683544302  10.295
-2.7341772151898733  10.805
-2.6265822784810124  4.024
-2.5569620253164556  10.814
-2.537974683544304  10.0
-2.5063291139240507  9.845
-2.4430379746835444  10.334
-2.4050632911392404  1.618
-2.3860759493670884  1.652
-2.329113924050633  1.217
-2.2848101265822787  2.14
-2.189873417721519  1.365
-2.1012658227848102  10.919
-2.0443037974683542  10.364
-1.6708860759493671  9.894
-1.4050632911392404  8.989
-1.1329113924050633  5.335
-1.0  10.602
-0.8291139240506329  2.583
-0.7784810126582279  10.044
-0.6392405063291139  12.137
-0.4050632911392405  4.419
-0.16455696202531644  6.222
-0.1518987341772152  12.032
-0.12025316455696203  9.72
0.2974683544303797  11.025
0.3670886075949367  9.451
0.4240506329113924  10.85
0.43670886075949367  4.77
0.44936708860759494  3.269
0.8227848101265823  8.682
0.9177215189873418  8.768
0.9556962025316456  7.642
1.0253164556962024  3.322
1.120253164556962  3.253
1.1708860759493671  10.692
1.2278481012658229  11.193
1.3227848101265822  3.739
1.3987341772151898  11.203
1.5443037974683544  8.192
1.5759493670886076  3.793
1.9050632911392404  11.032
1.9050632911392404  3.99
1.9113924050632911  11.49
2.0253164556962027  5.006
2.0443037974683542  9.41
2.107594936708861  3.665
2.1139240506329116  7.918
2.189873417721519  2.617
2.3037974683544302  10.889
2.3607594936708862  10.298
2.3734177215189876  8.015
2.4050632911392404  10.111
2.5822784810126582  9.352
2.740506329113924  11.462
2.7721518987341773  9.45
3.132911392405063  10.008
3.4050632911392404  11.547
3.5  10.063
3.5632911392405062  12.136
3.6582278481012658  6.459
3.8734177215189876  14.899
3.911392405063291  10.516
4.550632911392405  15.738
4.6075949367088604  12.289
4.753164556962025  12.705
4.993670886075949  10.886
5.139240506329114  9.237
5.2405063291139244  11.195
5.360759493670886  15.281
5.715189873417722  16.778
5.879746835443038  11.171
6.056962025316456  9.509
6.322784810126582  10.48
6.386075949367089  15.105
6.474683544303797  8.855
6.6835443037974684  14.887
6.765822784810126  11.195
6.7974683544303796  11.612
6.936708860759493  9.753
7.120253164556962  10.909
7.151898734177215  11.016
7.158227848101266  14.555
7.632911392405063  14.761
8.537974683544304  15.199
8.569620253164556  11.75
9.00632911392405  9.663
9.012658227848101  14.963
9.50632911392405  7.916
9.753164556962025  15.285
9.848101265822784  11.321
10.791139240506329  14.049
10.955696202531646  15.198
11.227848101265822  14.674
11.955696202531646  10.189
13.291139240506329  9.876
13.386075949367088  13.798
14.810126582278482  12.314
19.449367088607595  12.689
23.430379746835442  13.695
-3.1392405063291138  0.781
-2.949367088607595  10.164
-2.6645569620253164  10.864
-2.6139240506329116  3.881
-2.5822784810126582  11.111
-2.518987341772152  9.781
-2.4177215189873418  10.255
-2.348101265822785  10.542
-2.2531645569620253  10.738
-2.2025316455696204  1.406
-2.0569620253164556  9.968
-2.050632911392405  4.2
-1.9873417721518987  11.353
-1.9683544303797469  9.712
-1.6329113924050633  10.233
-1.4936708860759493  10.015
-1.4873417721518987  10.514
-1.4493670886075949  10.742
-1.3101265822784811  10.514
-1.259493670886076  10.863
-1.1898734177215189  1.887
-1.1708860759493671  3.678
-0.6139240506329114  3.072
-0.5822784810126582  0.81
-0.5  10.407
-0.24050632911392406  3.083
-0.22151898734177214  7.809
0.310126582278481  10.979
0.37341772151898733  2.839
0.3860759493670886  10.317
0.5063291139240507  10.13
0.5379746835443038  9.711
0.6455696202531646  3.643
0.7911392405063291  10.327
0.9810126582278481  10.903
0.9936708860759493  8.358
1.4240506329113924  14.968
1.4620253164556962  2.319
1.7341772151898733  13.159
1.7911392405063291  6.451
1.8037974683544304  12.542
1.9113924050632911  11.402
2.0126582278481013  12.943
2.2278481012658227  10.351
2.278481012658228  11.404
2.5253164556962027  13.065
2.5632911392405062  4.494
2.6455696202531644  13.269
2.6582278481012658  9.342
2.740506329113924  2.518
2.8164556962025316  3.114
2.8354430379746836  17.009
2.848101265822785  13.902
3.0443037974683542  13.015
3.7278481012658227  7.474
3.7911392405063293  4.381
3.8607594936708862  10.777
3.9240506329113924  4.449
4.1835443037974684  11.243
4.310126582278481  5.257
4.487341772151899  6.275
4.550632911392405  11.127
4.651898734177215  12.346
5.050632911392405  11.051
5.050632911392405  11.867
5.417721518987341  11.574
5.487341772151899  10.968
5.689873417721519  11.521
5.753164556962025  12.749
5.879746835443038  12.923
5.987341772151899  3.793
6.050632911392405  12.653
6.056962025316456  13.673
6.1645569620253164  11.786
6.2784810126582276  7.006
6.3734177215189876  10.044
6.474683544303797  13.303
6.8354430379746836  4.967
7.082278481012659  11.515
7.139240506329114  15.518
7.151898734177215  7.786
7.2784810126582276  3.311
7.449367088607595  6.621
7.867088607594937  4.643
8.215189873417721  8.662
8.221518987341772  11.432
8.417721518987342  11.797
8.708860759493671  9.845
8.715189873417721  7.021
8.867088607594937  12.852
9.272151898734178  7.401
9.354430379746836  13.131
9.512658227848101  12.969
10.050632911392405  15.933
10.170886075949367  12.779
10.5  7.218
10.810126582278482  11.853
12.120253164556962  13.022
12.537974683544304  13.69
12.658227848101266  12.487
13.563291139240507  6.008
13.936708860759493  14.773
14.715189873417721  9.024
21.835443037974684  11.416
-2.9683544303797467  3.619
-2.9556962025316458  9.93
-2.829113924050633  10.266
-2.7911392405063293  1.239
-2.7848101265822787  10.817
-2.740506329113924  10.987
-2.6772151898734178  10.121
-2.5316455696202533  10.944
-2.449367088607595  9.127
-2.4050632911392404  9.079
-2.3037974683544302  3.801
-2.151898734177215  11.385
-2.1392405063291138  8.968
-2.107594936708861  1.648
-1.9746835443037976  3.631
-1.8101265822784811  1.321
-1.7151898734177216  10.628
-1.6962025316455696  1.882
-1.3164556962025316  4.368
-1.1962025316455696  4.368
-1.1772151898734178  2.669
-1.120253164556962  11.696
-1.0949367088607596  1.394
-0.8417721518987342  10.102
-0.5822784810126582  10.712
-0.5759493670886076  8.55
-0.5  1.998
0.24050632911392406  3.782
0.25949367088607594  9.178
0.5  2.472
0.5189873417721519  4.311
0.7531645569620253  12.061
0.8670886075949367  9.809
0.9556962025316456  12.103
1.0379746835443038  4.416
1.0632911392405062  12.481
1.0822784810126582  8.815
1.1898734177215189  10.183
1.2341772151898733  11.015
1.2974683544303798  11.315
1.3481012658227849  2.34
1.360759493670886  10.497
1.4936708860759493  9.735
1.5506329113924051  14.701
1.5822784810126582  15.084
1.7658227848101267  13.556
1.9620253164556962  15.076
1.9873417721518987  12.308
2.107594936708861  5.387
2.2848101265822787  10.596
2.392405063291139  9.321
2.449367088607595  12.708
2.5  11.492
2.537974683544304  13.138
2.569620253164557  5.336
2.670886075949367  11.133
2.6962025316455698  4.452
2.9683544303797467  11.937
2.9746835443037973  12.372
3.132911392405063  2.589
3.1645569620253164  7.265
3.3354430379746836  6.662
3.3417721518987342  12.042
3.3734177215189876  12.011
3.588607594936709  12.308
3.7088607594936707  5.472
4.044303797468355  13.301
4.2215189873417724  8.947
4.2974683544303796  6.126
4.7215189873417724  4.996
4.860759493670886  11.549
5.018987341772152  11.501
5.113924050632911  8.837
5.1455696202531644  4.683
5.1645569620253164  9.655
5.2215189873417724  14.623
5.481012658227848  5.947
5.512658227848101  4.045
5.715189873417722  7.602
5.7405063291139244  10.966
5.80379746835443  12.079
5.917721518987341  10.72
6.455696202531645  12.787
6.575949367088608  6.891
6.715189873417722  11.018
6.7215189873417724  7.254
6.917721518987341  12.147
6.981012658227848  11.231
7.006329113924051  11.657
7.0886075949367084  8.604
7.7784810126582276  11.853
8.0  11.776
8.10126582278481  10.408
8.139240506329115  9.67
8.468354430379748  13.425
8.474683544303797  8.437
8.886075949367088  11.787
8.943037974683545  10.832
11.405063291139241  11.312
11.639240506329115  8.268
12.556962025316455  11.435
12.848101265822784  14.811
17.120253164556964  12.066
18.78481012658228  9.687
-3.018987341772152  0.757
-2.949367088607595  9.829
-2.892405063291139  10.239
-2.8860759493670884  3.47
-2.829113924050633  9.821
-2.6962025316455698  10.957
-2.4746835443037973  10.65
-2.3860759493670884  10.322
-2.069620253164557  9.642
-2.0632911392405062  1.543
-2.0316455696202533  10.143
-1.981012658227848  10.227
-1.9683544303797469  9.66
-1.9367088607594938  3.838
-1.860759493670886  12.057
-1.7531645569620253  6.191
-1.740506329113924  1.169
-1.7278481012658229  1.752
-1.639240506329114  1.82
-1.5316455696202531  10.164
-1.5063291139240507  1.754
-1.4936708860759493  12.663
-1.4620253164556962  1.433
-1.2151898734177216  2.662
-0.7531645569620253  8.623
-0.7025316455696202  10.985
-0.6012658227848101  3.944
-0.31645569620253167  4.666
-0.17721518987341772  10.257
0.10126582278481013  12.099
0.3291139240506329  4.12
0.3670886075949367  8.165
0.3987341772151899  7.913
0.43670886075949367  13.59
0.4430379746835443  15.01
0.4810126582278481  13.024
0.4810126582278481  3.466
0.8417721518987342  11.04
1.0  3.23
1.0886075949367089  9.793
1.3227848101265822  11.028
1.5569620253164558  2.416
1.6645569620253164  12.098
1.759493670886076  11.472
1.8227848101265822  10.449
2.0126582278481013  12.58
2.0569620253164556  14.399
2.1265822784810124  11.271
2.1455696202531644  7.624
2.189873417721519  7.343
2.2151898734177213  15.228
2.2974683544303796  10.507
2.3164556962025316  10.384
2.3860759493670884  6.484
2.392405063291139  7.311
2.3987341772151898  8.708
2.4050632911392404  10.577
2.6962025316455698  11.853
2.7531645569620253  11.059
2.7658227848101267  14.537
3.170886075949367  10.357
3.7025316455696204  9.723
3.981012658227848  12.451
3.9873417721518987  8.11
3.9936708860759493  11.472
4.006329113924051  6.588
4.424050632911392  10.578
4.7025316455696204  13.893
4.791139240506329  9.977
4.8164556962025316  10.351
4.8164556962025316  7.253
4.924050632911392  8.607
5.1075949367088604  11.061
5.2025316455696204  9.106
5.569620253164557  10.329
5.6835443037974684  5.064
5.8354430379746836  13.862
6.10126582278481  11.583
6.1645569620253164  7.695
6.234177215189874  11.9
6.867088607594937  11.291
7.531645569620253  11.424
7.8734177215189876  8.136
8.208860759493671  14.511
8.246835443037975  7.534
8.348101265822784  9.732
8.430379746835444  11.096
8.462025316455696  13.561
8.613924050632912  4.819
8.746835443037975  9.742
9.208860759493671  8.384
9.436708860759493  5.503
9.968354430379748  6.928
9.987341772151899  11.81
10.063291139240507  15.842
10.550632911392405  12.463
10.58860759493671  15.41
10.594936708860759  11.534
11.645569620253164  12.243
11.708860759493671  11.511
12.113924050632912  14.187
12.746835443037975  11.365
12.91139240506329  13.69
14.772151898734178  10.903
