# Supplementary material for: Single-chain dimers from de novo immunoglobulins as robust scaffolds for multiple binding loops
Source: Nat Commun. 2023 Sep 23;14:5939. doi: 10.1038/s41467-023-41717-5 (PMC10517939; doi:10.1038/s41467-023-41717-5)
Supplement: Supplementary file 6 — Source data [file 41467_2023_41717_MOESM6_ESM.zip › SuppFig9_scIg14e.txt]

-3.2738853503184715  3.73
-2.9936305732484074  1.999
-2.8980891719745223  10.234
-2.5605095541401273  5.474
-2.5414012738853504  5.55
-2.394904458598726  3.293
-2.3821656050955413  2.631
-2.1082802547770703  4.209
-1.9171974522292994  2.662
-1.8789808917197452  7.978
-1.7452229299363058  4.452
-1.732484076433121  10.753
-1.6624203821656052  4.74
-1.6560509554140128  8.993
-1.5987261146496816  3.371
-1.5668789808917198  6.45
-1.535031847133758  5.723
-1.4267515923566878  3.083
-1.375796178343949  8.156
-0.9044585987261147  13.142
-0.89171974522293  6.455
-0.8407643312101911  9.88
-0.8343949044585988  15.63
-0.6815286624203821  14.034
-0.6496815286624203  8.638
-0.643312101910828  4.695
-0.45222929936305734  2.02
-0.2611464968152866  11.849
-0.1910828025477707  10.906
-0.1910828025477707  14.878
-0.1592356687898089  10.819
0.14012738853503184  3.646
0.17834394904458598  15.165
0.46496815286624205  12.424
0.47770700636942676  2.183
0.5605095541401274  10.691
0.6496815286624203  13.727
0.7707006369426752  8.413
0.8853503184713376  5.029
0.9681528662420382  11.843
1.0573248407643312  5.113
1.1847133757961783  10.821
1.4012738853503184  7.448
1.643312101910828  5.705
1.694267515923567  11.896
1.7006369426751593  4.043
1.7070063694267517  12.173
1.7579617834394905  6.342
1.9235668789808917  4.442
1.9490445859872612  4.774
2.21656050955414  13.575
2.2356687898089174  4.086
2.267515923566879  11.301
2.3312101910828025  9.455
2.5477707006369426  15.256
2.732484076433121  2.875
2.9235668789808917  3.355
2.9426751592356686  10.873
3.0955414012738856  13.746
3.1847133757961785  3.012
3.2929936305732483  3.427
3.464968152866242  15.623
3.6496815286624202  7.076
3.828025477707006  13.029
3.878980891719745  6.303
4.114649681528663  6.734
4.24203821656051  12.588
4.414012738853503  7.842
4.509554140127388  11.167
4.611464968152866  11.64
4.617834394904459  13.493
4.656050955414012  7.203
4.961783439490445  11.853
5.318471337579618  14.477
5.3312101910828025  16.105
5.535031847133758  10.318
5.617834394904459  9.17
6.038216560509555  13.897
6.452229299363057  9.283
6.592356687898089  6.824
6.840764331210191  6.556
7.3949044585987265  8.787
7.439490445859873  14.648
7.56687898089172  7.667
7.802547770700637  11.303
8.535031847133759  17.242
8.617834394904458  10.902
9.184713375796179  13.988
10.114649681528663  10.865
10.426751592356688  12.36
10.955414012738853  14.617
11.050955414012739  11.047
11.089171974522293  14.813
11.13375796178344  5.844
11.738853503184714  12.359
11.78343949044586  15.693
12.662420382165605  14.588
13.05732484076433  14.109
13.662420382165605  8.132
13.764331210191083  14.623
13.961783439490446  15.482
15.611464968152866  17.491
17.56050955414013  10.382
21.038216560509554  12.889
-3.140127388535032  3.701
-2.917197452229299  0.875
-2.917197452229299  1.659
-2.917197452229299  2.75
-2.8917197452229297  4.106
-2.872611464968153  1.084
-2.700636942675159  3.824
-2.6815286624203822  2.193
-2.554140127388535  1.845
-2.2738853503184715  12.872
-2.121019108280255  11.045
-2.0063694267515926  2.017
-1.802547770700637  6.431
-1.7898089171974523  14.663
-1.7898089171974523  7.957
-1.7770700636942676  4.219
-1.7388535031847134  2.628
-1.4713375796178343  11.504
-1.4522292993630572  2.265
-1.4522292993630572  8.649
-1.2292993630573248  3.03
-0.802547770700637  7.3
-0.7707006369426752  3.629
-0.43312101910828027  3.27
-0.28662420382165604  3.405
0.050955414012738856  14.911
0.050955414012738856  2.745
0.12738853503184713  13.884
0.21019108280254778  5.817
0.2611464968152866  2.429
0.3184713375796178  12.458
0.4012738853503185  4.593
0.4585987261146497  3.867
0.6050955414012739  5.11
0.6305732484076433  5.631
0.7388535031847133  14.427
0.7579617834394905  12.759
0.7579617834394905  2.838
0.8407643312101911  4.898
0.9044585987261147  3.689
1.0318471337579618  10.067
1.3885350318471337  5.897
1.4777070063694266  12.91
1.5095541401273886  9.64
1.605095541401274  7.826
2.0636942675159236  12.694
2.0636942675159236  14.062
2.248407643312102  5.084
2.4076433121019107  12.372
2.6369426751592355  11.901
2.8025477707006368  16.552
2.9235668789808917  11.283
2.9235668789808917  5.169
3.0  13.085
3.070063694267516  2.657
3.2802547770700636  13.16
3.4968152866242037  5.974
3.9808917197452227  5.403
4.044585987261146  7.887
4.248407643312102  6.824
4.318471337579618  12.703
4.56687898089172  13.663
4.624203821656051  11.964
4.738853503184713  12.356
4.789808917197452  13.802
5.10828025477707  3.529
5.45859872611465  6.874
5.6687898089171975  4.459
5.764331210191083  6.071
5.8789808917197455  6.632
6.070063694267516  12.151
6.082802547770701  6.102
6.10828025477707  3.745
6.369426751592357  5.827
6.407643312101911  13.569
6.414012738853503  6.402
7.012738853503185  9.686
7.076433121019108  7.821
7.254777070063694  16.763
7.273885350318471  14.32
7.445859872611465  5.696
7.490445859872612  10.895
7.579617834394904  14.089
7.681528662420382  11.03
8.044585987261147  13.179
8.420382165605096  7.829
8.420382165605096  8.966
8.433121019108281  12.743
8.48407643312102  15.458
9.05732484076433  15.442
9.32484076433121  15.315
9.528662420382165  14.844
9.566878980891719  7.23
9.67515923566879  9.566
9.910828025477707  7.524
10.197452229299364  14.571
10.305732484076433  9.996
10.414012738853502  5.65
11.146496815286625  12.004
11.248407643312103  7.019
11.48407643312102  12.238
11.687898089171975  12.813
15.40764331210191  13.602
16.56050955414013  16.197
-3.140127388535032  1.075
-3.1146496815286624  0.551
-3.0063694267515926  3.382
-2.929936305732484  1.054
-2.8535031847133756  9.152
-2.7261146496815285  3.869
-2.713375796178344  2.421
-2.5605095541401273  3.943
-2.426751592356688  10.952
-2.286624203821656  8.837
-2.2356687898089174  4.03
-2.171974522292994  2.474
-2.1146496815286624  10.414
-2.0445859872611467  1.293
-1.9490445859872612  1.658
-1.8789808917197452  2.738
-1.6751592356687899  4.116
-1.6687898089171975  11.69
-1.5605095541401275  6.03
-1.535031847133758  15.492
-1.484076433121019  10.937
-1.3375796178343948  6.502
-1.3248407643312101  3.885
-1.2929936305732483  1.507
-0.9936305732484076  2.014
-0.7006369426751592  2.368
-0.09554140127388536  3.766
-0.012738853503184714  14.434
0.06369426751592357  10.026
0.18471337579617833  4.418
0.19745222929936307  12.3
0.267515923566879  1.235
0.3057324840764331  2.203
0.3821656050955414  11.047
0.39490445859872614  5.988
0.4140127388535032  12.179
0.4585987261146497  4.703
0.4840764331210191  4.144
0.5159235668789809  3.5
0.5732484076433121  7.731
0.6751592356687898  3.729
0.802547770700637  10.508
0.9044585987261147  1.948
1.2611464968152866  13.206
2.0063694267515926  3.935
2.0764331210191083  13.975
2.1337579617834397  6.991
2.1337579617834397  8.915
2.3248407643312103  7.667
2.445859872611465  2.264
2.522292993630573  5.175
2.700636942675159  15.317
2.8980891719745223  7.921
3.1464968152866244  5.269
3.2802547770700636  7.069
3.573248407643312  9.142
3.7261146496815285  6.606
3.789808917197452  14.858
3.910828025477707  10.307
4.076433121019108  6.493
4.101910828025478  7.774
4.146496815286624  10.26
4.343949044585988  3.953
4.388535031847134  5.489
4.452229299363057  15.501
4.942675159235669  14.317
5.114649681528663  8.301
5.254777070063694  7.684
5.32484076433121  14.71
5.6050955414012735  6.026
5.6369426751592355  10.769
5.681528662420382  10.388
5.898089171974522  11.329
6.012738853503185  5.999
6.3949044585987265  11.628
6.808917197452229  8.547
6.8152866242038215  12.635
6.898089171974522  15.729
6.961783439490445  8.958
7.031847133757962  5.348
7.254777070063694  4.594
7.452229299363057  7.224
7.796178343949045  11.398
7.872611464968153  13.703
8.02547770700637  10.425
8.070063694267516  9.693
8.337579617834395  13.833
8.78343949044586  11.446
8.78343949044586  14.34
9.121019108280255  8.406
9.796178343949045  11.537
9.828025477707007  8.254
10.242038216560509  8.698
10.45859872611465  12.492
10.54140127388535  12.15
10.656050955414013  7.62
11.101910828025478  12.422
11.605095541401274  15.841
11.770700636942674  10.489
12.471337579617835  14.608
13.382165605095542  16.66
13.78343949044586  11.318
14.006369426751592  8.726
15.617834394904458  14.597
-3.0636942675159236  6.653
-3.0445859872611467  1.57
-2.9872611464968153  5.872
-2.910828025477707  1.217
-2.8980891719745223  3.617
-2.8917197452229297  3.651
-2.8853503184713376  3.065
-2.859872611464968  3.902
-2.745222929936306  5.163
-2.6878980891719744  2.105
-2.656050955414013  10.119
-2.573248407643312  10.086
-2.299363057324841  2.748
-1.9554140127388535  2.045
-1.8089171974522293  3.183
-1.732484076433121  13.025
-1.5605095541401275  12.538
-1.5477707006369428  9.684
-1.5414012738853504  3.547
-1.375796178343949  3.43
-1.2292993630573248  4.04
-1.2038216560509554  10.935
-1.1210191082802548  7.182
-1.089171974522293  15.913
-0.9363057324840764  10.294
-0.5286624203821656  15.559
-0.09554140127388536  8.358
-0.03184713375796178  4.474
-0.012738853503184714  5.464
0.3057324840764331  4.713
0.6815286624203821  10.86
0.8343949044585988  6.419
1.2420382165605095  15.004
1.464968152866242  6.706
1.4777070063694266  14.161
1.9872611464968153  6.441
2.1146496815286624  2.554
2.127388535031847  4.862
2.3184713375796178  4.73
2.4522292993630574  11.781
2.4904458598726116  7.916
2.56687898089172  13.031
2.7261146496815285  13.35
2.8089171974522293  13.695
2.8343949044585988  6.882
3.0636942675159236  13.719
3.3821656050955413  7.079
3.6178343949044587  8.253
3.6687898089171975  4.301
3.732484076433121  16.083
3.7770700636942673  11.447
3.7770700636942673  7.959
4.127388535031847  3.008
4.171974522292993  11.892
4.484076433121019  14.555
4.560509554140127  14.863
4.764331210191083  8.463
4.840764331210191  11.831
4.955414012738854  13.018
5.13375796178344  13.796
5.261146496815287  13.198
5.318471337579618  10.279
5.382165605095541  14.327
5.477707006369426  7.202
5.923566878980892  7.149
6.019108280254777  6.727
6.101910828025478  13.729
6.165605095541402  12.672
6.171974522292993  13.745
6.6687898089171975  13.354
6.713375796178344  6.344
6.745222929936306  8.148
6.7834394904458595  11.112
7.165605095541402  7.924
7.248407643312102  14.921
7.305732484076433  8.274
7.3312101910828025  5.588
7.6050955414012735  5.45
7.681528662420382  9.944
7.8471337579617835  7.074
7.8789808917197455  5.984
7.929936305732484  13.471
8.13375796178344  11.057
8.280254777070065  8.481
8.331210191082803  13.209
8.770700636942674  12.328
8.828025477707007  14.262
8.968152866242038  14.763
8.987261146496815  9.015
9.554140127388536  12.613
9.585987261146498  8.305
10.095541401273886  10.507
10.292993630573248  16.734
10.547770700636942  12.468
10.59235668789809  16.003
10.80891719745223  8.081
11.171974522292993  15.599
11.471337579617835  9.576
11.726114649681529  7.627
11.987261146496815  16.321
14.089171974522293  10.608
16.414012738853504  15.07
16.936305732484076  8.106
21.426751592356688  13.155
-3.0445859872611467  3.508
-3.038216560509554  5.333
-2.8343949044585988  2.733
-2.828025477707006  4.127
-2.7579617834394905  1.073
-2.4968152866242037  13.947
-2.464968152866242  1.358
-2.3694267515923566  4.156
-2.343949044585987  4.096
-2.1910828025477707  3.532
-1.9554140127388535  3.49
-1.9490445859872612  3.821
-1.929936305732484  3.488
-1.7898089171974523  6.381
-1.78343949044586  3.986
-1.7770700636942676  1.677
-1.5605095541401275  5.374
-1.4777070063694266  9.798
-1.4522292993630572  4.08
-1.2292993630573248  13.157
-1.1592356687898089  4.682
-1.1146496815286624  1.112
-1.089171974522293  11.254
-1.0254777070063694  10.194
-0.89171974522293  3.48
-0.8343949044585988  1.99
-0.6815286624203821  11.363
-0.6560509554140127  10.213
-0.5605095541401274  14.873
-0.3375796178343949  3.806
-0.11464968152866242  12.128
0.06369426751592357  4.645
0.15286624203821655  2.132
0.20382165605095542  3.693
1.2802547770700636  5.307
1.2993630573248407  5.662
1.3184713375796178  3.335
1.3439490445859872  12.656
1.5477707006369428  6.272
1.585987261146497  10.9
1.5923566878980893  3.765
1.624203821656051  4.673
1.8535031847133758  15.18
1.9363057324840764  8.019
2.038216560509554  13.638
2.070063694267516  9.7
2.089171974522293  2.688
2.178343949044586  8.425
2.1974522292993632  10.579
2.2038216560509554  15.188
2.2229299363057327  9.922
2.662420382165605  11.765
2.770700636942675  4.552
2.828025477707006  6.371
2.8535031847133756  3.402
2.9235668789808917  6.425
3.1146496815286624  14.525
3.171974522292994  9.686
3.2356687898089174  13.128
3.254777070063694  5.84
3.286624203821656  11.564
3.286624203821656  15.342
3.375796178343949  8.146
3.4012738853503186  7.789
3.5859872611464967  15.783
4.070063694267516  13.293
4.388535031847134  14.708
4.554140127388535  3.226
4.56687898089172  10.08
4.662420382165605  10.102
4.770700636942675  14.237
4.834394904458598  10.815
4.936305732484076  11.51
5.070063694267516  10.922
5.280254777070064  11.48
5.45859872611465  6.178
5.624203821656051  13.314
5.789808917197452  9.615
5.89171974522293  11.922
5.898089171974522  10.723
6.095541401273885  10.974
6.280254777070064  15.027
6.369426751592357  9.2
6.910828025477707  14.786
7.070063694267516  7.046
7.171974522292993  3.287
7.509554140127388  13.608
7.917197452229299  13.312
7.929936305732484  12.585
8.146496815286625  15.85
8.719745222929935  5.864
8.738853503184714  13.982
9.0828025477707  5.588
9.802547770700636  8.543
10.121019108280255  12.772
10.127388535031848  9.599
10.152866242038217  5.71
11.51592356687898  13.709
12.929936305732484  8.209
13.248407643312103  10.638
14.547770700636942  6.25
14.605095541401274  15.941
15.904458598726114  13.425
16.70063694267516  12.347
-2.9044585987261144  0.856
-2.872611464968153  3.919
-2.8662420382165603  2.16
-2.713375796178344  3.432
-2.484076433121019  14.922
-2.4713375796178343  1.077
-2.445859872611465  1.435
-2.3121019108280256  5.791
-2.254777070063694  0.784
-2.1019108280254777  9.778
-1.9872611464968153  3.529
-1.9044585987261147  3.298
-1.8789808917197452  2.917
-1.8662420382165605  4.383
-1.8089171974522293  10.993
-1.7898089171974523  12.133
-1.7898089171974523  16.53
-1.7515923566878981  10.345
-1.7197452229299364  5.307
-1.6751592356687899  3.36
-1.6624203821656052  11.867
-1.6369426751592357  8.885
-1.4585987261146496  9.867
-1.2101910828025477  3.85
-0.5605095541401274  2.792
-0.5159235668789809  9.233
-0.49044585987261147  3.105
-0.47770700636942676  14.107
-0.3057324840764331  12.89
-0.2356687898089172  10.533
0.012738853503184714  6.983
0.12101910828025478  4.511
0.20382165605095542  13.179
0.3184713375796178  2.616
0.35668789808917195  4.193
0.4012738853503185  14.933
0.5859872611464968  3.673
0.5859872611464968  4.278
0.7707006369426752  11.76
0.7898089171974523  9.853
0.8407643312101911  5.429
0.8789808917197452  11.972
0.9235668789808917  5.073
0.9299363057324841  13.503
0.9554140127388535  10.586
1.10828025477707  13.472
1.1719745222929936  3.744
1.267515923566879  13.834
1.356687898089172  5.229
1.4331210191082802  7.223
1.4458598726114649  14.345
1.5414012738853504  10.845
1.5477707006369428  4.008
1.5541401273885351  10.824
1.8407643312101911  16.335
1.9426751592356688  9.848
2.127388535031847  4.095
2.210191082802548  4.826
2.3503184713375798  5.652
2.4968152866242037  4.409
3.070063694267516  7.973
3.261146496815287  5.718
3.6305732484076434  14.301
3.694267515923567  6.543
3.840764331210191  4.237
3.8662420382165603  11.155
4.222929936305732  13.418
4.248407643312102  11.702
4.477707006369426  14.263
4.547770700636943  14.631
4.598726114649682  8.595
4.707006369426751  8.236
4.968152866242038  12.829
5.286624203821656  6.551
5.43312101910828  13.073
5.477707006369426  7.822
5.592356687898089  9.815
5.649681528662421  8.832
5.707006369426751  5.247
5.898089171974522  5.922
5.949044585987261  12.678
5.993630573248407  8.752
6.070063694267516  14.111
6.24203821656051  11.396
6.828025477707007  13.781
6.987261146496815  5.877
7.464968152866242  12.904
7.490445859872612  7.297
7.624203821656051  9.698
7.764331210191083  8.415
7.796178343949045  8.423
8.038216560509554  15.617
8.579617834394904  10.663
8.700636942675159  8.002
9.248407643312103  10.408
9.286624203821656  9.665
9.509554140127388  13.111
9.547770700636942  14.921
9.9171974522293  9.546
9.949044585987261  11.098
10.420382165605096  13.413
12.414012738853502  16.978
16.312101910828027  8.655
19.178343949044585  10.424
-3.0636942675159236  3.752
-3.0191082802547773  4.206
-2.9936305732484074  0.656
-2.968152866242038  4.379
-2.878980891719745  1.827
-2.745222929936306  12.065
-2.6496815286624202  5.149
-2.643312101910828  1.212
-2.5923566878980893  1.198
-2.43312101910828  8.295
-2.3503184713375798  3.189
-2.2420382165605095  4.513
-2.1146496815286624  3.649
-2.0445859872611467  10.143
-1.980891719745223  4.454
-1.9490445859872612  9.877
-1.8407643312101911  4.022
-1.8343949044585988  11.81
-1.8280254777070064  13.344
-1.7770700636942676  7.21
-1.5541401273885351  14.158
-1.178343949044586  3.881
-1.1656050955414012  5.808
-1.0573248407643312  2.698
-0.9936305732484076  4.322
-0.8980891719745223  1.901
-0.802547770700637  3.981
-0.6687898089171974  2.486
-0.5605095541401274  3.595
-0.4968152866242038  14.693
-0.42038216560509556  5.677
-0.28662420382165604  3.354
-0.28662420382165604  3.867
0.044585987261146494  15.933
0.07006369426751592  11.508
0.12101910828025478  11.111
0.1592356687898089  12.801
0.33121019108280253  12.465
0.445859872611465  6.548
0.643312101910828  13.515
0.7261146496815286  10.869
0.732484076433121  5.659
0.7452229299363057  9.82
0.7770700636942676  6.866
1.0764331210191083  7.849
1.2101910828025477  8.62
1.414012738853503  12.362
1.464968152866242  12.937
1.535031847133758  10.11
1.6496815286624205  5.037
1.6815286624203822  14.029
1.8535031847133758  12.841
1.9872611464968153  5.565
2.1974522292993632  7.888
2.5414012738853504  8.695
2.5477707006369426  12.233
2.6369426751592355  5.938
2.7261146496815285  7.409
3.1146496815286624  4.894
3.3121019108280256  9.213
3.5796178343949046  4.102
3.6815286624203822  14.102
4.019108280254777  7.717
4.095541401273885  2.473
4.165605095541402  13.355
4.382165605095541  14.99
4.3949044585987265  6.807
4.401273885350318  14.173
4.687898089171974  5.144
5.114649681528663  5.185
5.229299363057325  14.79
5.261146496815287  12.843
5.535031847133758  10.18
5.687898089171974  15.66
5.936305732484076  11.434
6.057324840764331  12.089
6.535031847133758  10.915
6.751592356687898  6.671
7.318471337579618  7.163
7.802547770700637  6.651
8.598726114649681  10.281
8.681528662420382  8.165
8.751592356687897  6.871
8.78343949044586  8.475
8.878980891719745  11.116
8.904458598726114  11.341
9.02547770700637  4.8
9.210191082802547  10.539
9.21656050955414  9.786
9.242038216560509  7.299
9.59235668789809  13.787
9.611464968152866  13.143
10.757961783439491  15.901
11.496815286624203  11.4
11.770700636942674  13.732
11.802547770700636  12.842
12.54140127388535  14.55
12.668789808917197  14.873
12.910828025477707  7.333
13.197452229299364  8.998
13.509554140127388  7.309
14.35031847133758  7.485
14.80891719745223  10.398
17.343949044585987  15.294
-2.738853503184713  1.108
-2.337579617834395  13.78
-2.1464968152866244  1.587
-1.9363057324840764  15.766
-1.802547770700637  4.998
-1.7006369426751593  4.344
-1.6751592356687899  12.904
-1.6687898089171975  6.972
-1.4012738853503184  5.55
-1.375796178343949  4.397
-1.1910828025477707  6.693
-1.178343949044586  13.427
-1.127388535031847  11.964
-1.127388535031847  12.102
-0.8662420382165605  14.33
-0.7770700636942676  9.229
-0.7452229299363057  2.456
-0.6687898089171974  7.245
-0.5859872611464968  10.875
-0.5286624203821656  1.419
-0.4394904458598726  9.742
-0.25477707006369427  3.145
-0.21656050955414013  12.142
-0.21656050955414013  5.818
-0.1910828025477707  3.943
-0.10828025477707007  13.115
-0.07643312101910828  15.458
0.07643312101910828  3.7
0.16560509554140126  6.75
0.2356687898089172  6.785
0.35668789808917195  1.797
0.49044585987261147  2.332
0.7197452229299363  13.544
0.732484076433121  7.969
0.7515923566878981  2.168
0.7515923566878981  4.32
0.8280254777070064  6.105
0.9299363057324841  3.874
1.0828025477707006  8.504
1.2738853503184713  6.77
1.286624203821656  2.325
1.4777070063694266  5.003
1.6815286624203822  12.744
2.038216560509554  14.729
2.070063694267516  7.814
2.171974522292994  5.154
2.286624203821656  13.255
2.3694267515923566  3.876
2.4076433121019107  6.734
2.477707006369427  6.246
2.5796178343949046  3.736
2.872611464968153  16.814
2.8917197452229297  6.855
3.1082802547770703  5.941
3.140127388535032  14.601
3.1464968152866244  4.152
3.210191082802548  4.919
3.267515923566879  3.846
3.43312101910828  2.931
3.840764331210191  7.867
4.10828025477707  13.97
4.10828025477707  6.237
4.426751592356688  10.371
4.426751592356688  9.099
4.496815286624204  12.265
4.6369426751592355  3.586
4.89171974522293  11.528
5.025477707006369  6.002
5.656050955414012  15.537
5.732484076433121  15.129
6.210191082802548  12.409
6.254777070063694  17.634
6.312101910828026  8.001
6.719745222929936  10.355
6.777070063694268  7.634
7.057324840764331  7.148
7.24203821656051  7.18
7.420382165605096  10.506
7.777070063694268  9.007
7.917197452229299  14.248
7.929936305732484  8.038
8.063694267515924  11.167
8.452229299363058  14.389
8.528662420382165  13.511
8.630573248407643  13.619
8.885350318471337  6.822
9.242038216560509  6.763
9.955414012738853  8.687
10.050955414012739  7.083
10.414012738853502  7.865
10.48407643312102  14.57
10.490445859872612  14.629
10.662420382165605  8.361
10.719745222929935  7.439
11.02547770700637  10.447
11.566878980891719  7.291
11.872611464968152  15.56
12.121019108280255  8.121
12.509554140127388  12.396
12.9171974522293  8.187
14.07643312101911  13.249
14.751592356687897  11.285
15.159235668789808  13.671
16.229299363057326  13.558
-3.1337579617834397  0.524
-3.127388535031847  5.823
-3.0191082802547773  0.956
-3.0191082802547773  4.176
-2.917197452229299  4.139
-2.859872611464968  11.003
-2.6815286624203822  1.07
-2.643312101910828  10.208
-2.4585987261146496  1.745
-2.4203821656050954  14.718
-2.394904458598726  1.771
-2.0636942675159236  10.771
-1.9617834394904459  14.614
-1.7006369426751593  5.7
-1.6624203821656052  1.694
-1.5668789808917198  13.701
-1.5605095541401275  4.297
-1.4331210191082802  14.115
-1.356687898089172  15.388
-1.286624203821656  11.297
-1.1146496815286624  13.708
-1.0318471337579618  5.608
-0.7579617834394905  10.549
-0.7006369426751592  12.333
-0.5095541401273885  2.091
-0.2484076433121019  4.168
-0.1910828025477707  5.153
-0.17197452229299362  3.285
-0.03821656050955414  12.762
-0.006369426751592357  12.753
0.10828025477707007  8.699
0.2356687898089172  10.196
0.2929936305732484  6.535
0.3248407643312102  11.786
0.33121019108280253  14.756
0.5732484076433121  1.389
0.7133757961783439  9.203
0.732484076433121  3.519
1.2038216560509554  11.496
1.394904458598726  15.133
1.7452229299363058  5.349
1.8789808917197452  15.353
2.0573248407643314  5.675
2.573248407643312  7.101
2.5987261146496814  5.909
2.624203821656051  11.121
2.6305732484076434  5.378
3.0063694267515926  13.517
3.343949044585987  6.816
3.375796178343949  8.333
3.5987261146496814  15.168
3.6178343949044587  14.721
3.6369426751592355  4.862
3.6878980891719744  9.716
3.8662420382165603  12.524
4.025477707006369  5.088
4.318471337579618  8.462
4.337579617834395  11.139
4.356687898089172  12.154
4.375796178343949  4.811
4.872611464968153  6.93
4.917197452229299  14.049
5.044585987261146  6.763
5.050955414012739  5.385
6.0  5.946
6.140127388535032  5.751
6.592356687898089  6.629
6.649681528662421  14.019
6.929936305732484  15.31
7.1210191082802545  11.641
7.707006369426751  10.953
8.089171974522293  5.369
8.095541401273886  16.104
8.165605095541402  12.091
8.331210191082803  15.48
8.426751592356688  8.161
8.598726114649681  17.67
8.847133757961783  14.258
9.121019108280255  12.692
9.337579617834395  12.662
9.388535031847134  8.172
9.445859872611464  7.545
10.165605095541402  12.138
10.229299363057326  15.049
10.394904458598726  15.261
10.45859872611465  10.251
10.707006369426752  7.078
10.898089171974522  10.389
11.070063694267516  12.443
11.159235668789808  12.978
11.229299363057326  11.762
11.363057324840764  10.04
11.929936305732484  13.393
12.254777070063694  16.262
13.0  8.825
13.286624203821656  12.98
13.643312101910828  12.547
14.210191082802547  12.337
14.439490445859873  13.354
15.356687898089172  9.183
16.089171974522294  14.722
16.273885350318473  12.272
17.26751592356688  9.665
17.668789808917197  9.784
-3.0955414012738856  2.06
-2.515923566878981  2.793
-2.5031847133757963  3.501
-2.4585987261146496  9.414
-2.248407643312102  7.618
-2.2420382165605095  9.074
-2.1847133757961785  2.554
-2.121019108280255  2.448
-2.0573248407643314  2.15
-1.9872611464968153  11.688
-1.8853503184713376  8.241
-1.7961783439490446  1.136
-1.7197452229299364  5.914
-1.605095541401274  3.527
-1.5668789808917198  3.901
-1.5605095541401275  11.149
-1.484076433121019  1.954
-1.4713375796178343  13.475
-1.4713375796178343  8.534
-1.4713375796178343  8.652
-1.4458598726114649  6.378
-1.4331210191082802  3.933
-1.305732484076433  13.035
-1.1401273885350318  4.095
-1.1019108280254777  11.992
-1.089171974522293  2.27
-1.0254777070063694  10.398
-0.6687898089171974  2.49
-0.5477707006369427  6.648
-0.535031847133758  3.487
-0.3503184713375796  5.546
-0.050955414012738856  1.924
0.012738853503184714  8.4
0.10191082802547771  4.424
0.2611464968152866  6.143
0.28662420382165604  11.656
0.3885350318471338  10.931
0.445859872611465  11.15
0.6624203821656051  3.38
1.089171974522293  10.926
1.267515923566879  8.819
1.2738853503184713  6.401
1.3694267515923566  10.031
1.3694267515923566  3.968
1.4394904458598725  10.602
1.4394904458598725  13.928
1.535031847133758  9.654
1.6178343949044587  7.386
1.8280254777070064  13.979
2.0764331210191083  11.033
2.1656050955414012  9.765
2.3503184713375798  6.211
2.605095541401274  6.249
2.872611464968153  9.824
2.9554140127388533  6.921
3.089171974522293  3.478
3.210191082802548  3.798
3.2802547770700636  14.27
3.611464968152866  12.961
4.070063694267516  6.544
4.127388535031847  10.12
4.165605095541402  12.98
4.54140127388535  8.296
4.611464968152866  8.817
4.808917197452229  6.297
4.834394904458598  6.976
4.872611464968153  8.683
4.910828025477707  6.475
5.038216560509555  14.248
5.063694267515924  10.198
5.114649681528663  6.945
5.75796178343949  15.004
5.796178343949045  6.218
5.821656050955414  11.082
5.993630573248407  8.997
6.203821656050955  12.606
6.2165605095541405  12.472
6.343949044585988  15.911
6.777070063694268  7.446
6.777070063694268  8.696
6.955414012738854  7.227
7.445859872611465  7.367
7.471337579617835  13.516
7.54140127388535  12.146
7.611464968152866  11.299
7.929936305732484  9.69
8.114649681528663  15.009
8.229299363057326  11.955
8.229299363057326  12.695
8.611464968152866  16.294
8.726114649681529  9.524
9.528662420382165  14.303
9.579617834394904  15.049
9.789808917197453  6.134
10.503184713375797  10.666
11.605095541401274  7.429
11.777070063694268  9.818
12.140127388535031  7.962
12.681528662420382  9.028
13.050955414012739  11.941
14.681528662420382  9.966
15.961783439490446  15.343
15.97452229299363  9.064
19.044585987261147  14.237
-3.2038216560509554  1.092
-3.1146496815286624  3.664
-2.9044585987261144  15.507
-2.828025477707006  1.325
-2.7643312101910826  0.786
-2.4394904458598727  2.208
-2.1910828025477707  4.134
-2.1082802547770703  6.536
-2.082802547770701  3.182
-1.9745222929936306  10.543
-1.9363057324840764  11.614
-1.929936305732484  4.184
-1.8407643312101911  4.417
-1.8343949044585988  2.579
-1.5923566878980893  8.139
-1.535031847133758  3.792
-1.4394904458598725  10.628
-1.3821656050955413  6.622
-1.3694267515923566  12.205
-1.2101910828025477  3.583
-1.0382165605095541  6.417
-0.8471337579617835  4.538
-0.7261146496815286  15.176
-0.7070063694267515  1.686
-0.6624203821656051  8.555
-0.6369426751592356  7.262
-0.45222929936305734  10.646
-0.19745222929936307  4.372
-0.08280254777070063  7.911
0.09554140127388536  3.505
0.2802547770700637  15.104
0.2929936305732484  8.674
0.4140127388535032  5.897
0.4394904458598726  7.434
0.45222929936305734  3.473
0.7452229299363057  11.293
0.8662420382165605  4.372
0.8789808917197452  14.165
0.9171974522292994  10.965
1.089171974522293  3.921
1.1146496815286624  5.229
1.2611464968152866  11.028
1.6369426751592357  11.03
1.6878980891719746  5.544
1.732484076433121  7.813
1.7961783439490446  4.576
1.9044585987261147  1.875
2.140127388535032  6.773
2.3248407643312103  4.453
2.394904458598726  6.54
2.7643312101910826  6.847
2.840764331210191  14.967
3.1847133757961785  7.502
3.210191082802548  5.572
3.343949044585987  16.011
3.356687898089172  7.139
3.5477707006369426  13.028
3.6687898089171975  10.416
3.7197452229299364  10.588
3.7197452229299364  4.11
3.8025477707006368  4.325
3.8662420382165603  16.373
3.9936305732484074  9.709
4.528662420382165  5.705
4.630573248407643  15.285
4.649681528662421  13.809
4.656050955414012  15.405
4.7006369426751595  13.762
4.834394904458598  5.271
5.057324840764331  14.979
5.114649681528663  12.467
5.350318471337579  8.111
5.3630573248407645  8.021
5.547770700636943  5.94
5.656050955414012  4.179
6.057324840764331  7.939
6.082802547770701  5.954
6.1847133757961785  6.529
6.388535031847134  6.217
6.452229299363057  8.821
6.630573248407643  5.78
6.808917197452229  11.214
6.936305732484076  5.355
7.038216560509555  11.223
7.261146496815287  11.005
7.292993630573249  10.793
7.560509554140127  13.941
8.038216560509554  14.016
8.121019108280255  15.451
8.203821656050955  14.858
8.490445859872612  14.545
9.063694267515924  14.223
9.764331210191083  9.835
9.878980891719745  13.787
10.031847133757962  8.648
10.273885350318471  5.751
10.73248407643312  8.036
11.044585987261147  9.24
12.554140127388536  13.33
13.127388535031848  8.054
13.26751592356688  10.865
13.80891719745223  9.639
14.171974522292993  13.012
14.21656050955414  11.333
-3.159235668789809  1.356
-2.910828025477707  9.593
-2.7643312101910826  4.324
-2.6751592356687897  7.692
-2.426751592356688  1.254
-1.8152866242038217  9.191
-1.7898089171974523  4.011
-1.7452229299363058  4.419
-1.6878980891719746  4.055
-1.605095541401274  7.53
-1.4012738853503184  11.362
-1.286624203821656  1.76
-1.2611464968152866  9.43
-1.1592356687898089  2.642
-1.1210191082802548  4.683
-1.10828025477707  10.39
-1.0955414012738853  6.763
-0.8726114649681529  11.908
-0.8471337579617835  2.564
-0.7261146496815286  4.818
-0.6496815286624203  2.04
-0.6178343949044586  14.319
-0.01910828025477707  9.596
0.16560509554140126  12.081
0.2356687898089172  4.912
0.3184713375796178  6.809
0.3375796178343949  10.838
0.6878980891719745  5.235
0.8343949044585988  5.136
0.9681528662420382  14.208
1.0127388535031847  4.732
1.019108280254777  6.44
1.1528662420382165  5.14
1.3121019108280254  13.094
1.3121019108280254  9.033
1.5414012738853504  12.835
1.5796178343949046  11.28
1.5796178343949046  7.268
1.585987261146497  4.508
1.9554140127388535  2.198
1.9617834394904459  3.845
2.0254777070063694  7.537
2.089171974522293  13.828
2.0955414012738856  14.81
2.1146496815286624  10.628
2.121019108280255  8.633
2.286624203821656  4.425
2.343949044585987  5.058
2.3630573248407645  3.383
2.5859872611464967  9.574
2.821656050955414  8.07
2.9745222929936306  12.25
3.210191082802548  2.753
3.3248407643312103  13.246
3.3312101910828025  4.938
3.337579617834395  11.731
3.337579617834395  12.977
3.4203821656050954  14.505
3.6496815286624202  4.416
4.025477707006369  7.796
4.082802547770701  10.872
4.1847133757961785  16.347
4.3312101910828025  4.555
4.3949044585987265  9.876
5.146496815286624  14.578
5.318471337579618  6.941
5.67515923566879  15.85
5.732484076433121  15.708
6.286624203821656  15.332
6.872611464968153  15.079
7.038216560509555  12.063
7.095541401273885  7.622
7.165605095541402  8.988
7.318471337579618  11.903
7.426751592356688  7.716
7.490445859872612  10.063
7.789808917197452  8.058
8.222929936305732  9.027
8.433121019108281  6.58
8.898089171974522  15.683
8.936305732484076  9.207
9.101910828025478  8.341
9.13375796178344  9.584
9.273885350318471  9.442
9.292993630573248  6.585
9.40764331210191  6.327
9.630573248407643  5.83
9.745222929936306  15.524
10.426751592356688  13.208
11.464968152866241  6.556
11.821656050955413  10.452
11.834394904458598  8.038
12.006369426751592  13.322
12.439490445859873  13.773
12.707006369426752  13.048
13.063694267515924  15.375
13.19108280254777  12.134
13.834394904458598  10.352
14.044585987261147  10.835
14.10828025477707  15.123
14.356687898089172  11.255
14.885350318471337  14.366
17.585987261146496  16.442
28.343949044585987  11.013
-3.299363057324841  0.671
-3.127388535031847  3.553
-3.121019108280255  0.831
-3.082802547770701  3.694
-2.840764331210191  12.72
-2.828025477707006  1.268
-2.6178343949044587  7.179
-2.554140127388535  1.049
-2.554140127388535  1.359
-2.535031847133758  2.364
-2.5286624203821657  4.744
-2.4522292993630574  2.479
-2.3694267515923566  5.319
-2.2229299363057327  5.47
-1.929936305732484  6.433
-1.8152866242038217  2.457
-1.7707006369426752  8.12
-1.6751592356687899  3.686
-1.6687898089171975  3.949
-1.6687898089171975  5.328
-1.394904458598726  11.17
-1.356687898089172  5.426
-1.2611464968152866  1.193
-1.2611464968152866  2.366
-1.1910828025477707  5.417
-1.1592356687898089  12.569
-1.089171974522293  6.652
-1.0828025477707006  8.346
-1.0063694267515924  15.598
-0.8535031847133758  3.473
-0.6815286624203821  3.657
-0.5222929936305732  3.552
-0.24203821656050956  5.189
-0.07643312101910828  5.277
0.01910828025477707  9.385
0.06369426751592357  12.557
0.17834394904458598  6.592
0.24203821656050956  6.379
0.3248407643312102  4.543
0.7515923566878981  15.746
0.9299363057324841  4.561
1.0254777070063694  10.388
1.5477707006369428  10.888
1.7961783439490446  14.032
1.8471337579617835  8.007
1.9044585987261147  10.903
1.9363057324840764  16.622
2.1146496815286624  10.129
2.127388535031847  6.889
2.2929936305732483  8.749
2.4394904458598727  15.72
2.464968152866242  7.656
2.605095541401274  5.799
2.6178343949044587  5.691
2.8152866242038215  7.173
2.949044585987261  10.846
3.0063694267515926  15.113
3.0445859872611467  8.769
3.254777070063694  13.467
3.267515923566879  7.891
3.388535031847134  6.645
3.7261146496815285  3.479
3.78343949044586  13.974
3.8152866242038215  13.393
4.025477707006369  3.661
4.337579617834395  12.294
4.656050955414012  6.958
5.082802547770701  13.529
5.191082802547771  13.055
5.617834394904459  15.852
5.968152866242038  7.811
6.044585987261146  12.729
6.063694267515924  14.858
6.114649681528663  13.802
6.286624203821656  7.712
6.375796178343949  13.635
6.388535031847134  9.088
6.477707006369426  9.386
6.8152866242038215  7.673
6.8471337579617835  7.992
6.949044585987261  4.207
7.038216560509555  9.258
7.140127388535032  9.983
7.388535031847134  6.568
7.732484076433121  4.253
7.802547770700637  10.498
7.929936305732484  9.054
8.13375796178344  15.197
8.420382165605096  6.032
8.445859872611464  6.039
8.757961783439491  7.09
9.235668789808917  8.244
9.248407643312103  14.69
9.48407643312102  12.768
9.547770700636942  15.637
11.375796178343949  11.581
12.286624203821656  9.956
12.585987261146498  7.513
12.73248407643312  14.757
14.13375796178344  10.238
14.222929936305732  14.224
14.382165605095542  6.253
15.369426751592357  7.301
23.318471337579616  11.853
-3.1847133757961785  0.948
-3.127388535031847  3.832
-2.9872611464968153  10.644
-2.9808917197452227  3.892
-2.8917197452229297  3.422
-2.872611464968153  3.744
-2.694267515923567  1.326
-2.6369426751592355  4.956
-2.5414012738853504  2.442
-2.286624203821656  2.835
-2.229299363057325  1.744
-2.0127388535031847  8.334
-2.0063694267515926  7.043
-1.9426751592356688  3.984
-1.7388535031847134  0.904
-1.6369426751592357  14.056
-1.605095541401274  7.373
-1.3375796178343948  3.539
-1.2547770700636942  14.82
-0.89171974522293  6.496
-0.6178343949044586  3.429
-0.5031847133757962  3.202
0.050955414012738856  11.328
0.050955414012738856  6.823
0.16560509554140126  4.947
0.21019108280254778  7.256
0.27388535031847133  14.893
0.3184713375796178  6.526
0.39490445859872614  9.061
0.4585987261146497  14.093
0.6815286624203821  4.047
0.7452229299363057  7.972
1.1719745222929936  13.84
1.2356687898089171  4.549
1.3121019108280254  2.182
1.356687898089172  10.991
1.515923566878981  16.938
1.5222929936305734  9.13
1.7197452229299364  4.852
1.7961783439490446  7.676
1.8853503184713376  10.187
1.8853503184713376  4.235
1.9235668789808917  15.212
2.3184713375796178  10.443
2.656050955414013  10.142
2.6751592356687897  4.164
2.7070063694267517  5.007
2.7579617834394905  14.52
3.0636942675159236  6.355
3.121019108280255  5.284
3.159235668789809  4.371
3.2038216560509554  10.367
3.394904458598726  7.799
3.4968152866242037  4.618
3.8025477707006368  11.93
3.8152866242038215  14.22
3.9044585987261144  6.342
3.968152866242038  13.82
4.439490445859873  6.445
4.484076433121019  9.039
4.496815286624204  4.027
4.611464968152866  15.073
4.643312101910828  7.516
4.745222929936306  5.286
4.7834394904458595  12.79
5.031847133757962  7.372
5.050955414012739  10.89
5.210191082802548  4.148
5.503184713375796  11.755
5.630573248407643  11.663
5.840764331210191  10.521
6.127388535031847  6.93
6.1528662420382165  15.2
6.159235668789809  15.708
6.24203821656051  9.972
6.248407643312102  8.416
6.369426751592357  12.611
6.554140127388535  5.504
6.598726114649682  12.897
7.012738853503185  12.007
7.070063694267516  15.426
7.13375796178344  15.509
7.3949044585987265  11.41
7.414012738853503  14.725
7.681528662420382  9.999
8.050955414012739  6.22
8.101910828025478  7.499
8.203821656050955  5.834
8.426751592356688  11.394
8.426751592356688  11.926
8.719745222929935  14.949
9.006369426751592  5.778
9.305732484076433  8.924
9.668789808917197  9.311
10.0  5.835
10.012738853503185  13.442
10.248407643312103  9.157
11.796178343949045  13.363
12.535031847133759  12.506
12.745222929936306  14.546
13.535031847133759  6.439
14.439490445859873  12.834
15.273885350318471  14.358
20.401273885350317  12.897
-2.9745222929936306  3.698
-2.8535031847133756  1.92
-2.7770700636942673  2.658
-2.7261146496815285  0.565
-2.5987261146496814  2.452
-2.3184713375796178  3.338
-2.229299363057325  2.303
-2.038216560509554  6.895
-1.8280254777070064  8.325
-1.7197452229299364  5.007
-1.694267515923567  14.636
-1.6496815286624205  2.914
-1.624203821656051  2.394
-1.585987261146497  4.85
-1.267515923566879  16.347
-1.2292993630573248  3.459
-1.0127388535031847  9.841
-1.0  4.339
-0.7834394904458599  3.974
-0.7770700636942676  7.331
-0.4585987261146497  5.966
-0.2611464968152866  9.674
-0.12738853503184713  14.349
-0.025477707006369428  12.809
0.2611464968152866  10.702
0.2611464968152866  7.761
0.5222929936305732  5.153
0.7643312101910829  8.264
0.7898089171974523  5.205
0.8280254777070064  4.602
1.0254777070063694  6.995
1.0955414012738853  2.019
1.178343949044586  8.068
1.305732484076433  12.352
1.4203821656050954  5.765
1.5668789808917198  7.065
1.6878980891719746  11.43
1.7006369426751593  13.401
1.7579617834394905  4.471
1.7770700636942676  7.007
1.802547770700637  10.166
1.8152866242038217  4.402
1.8662420382165605  10.559
1.872611464968153  15.728
1.9044585987261147  12.827
1.9363057324840764  7.52
2.070063694267516  2.718
2.0955414012738856  12.563
2.388535031847134  5.933
2.535031847133758  10.856
2.6369426751592355  8.901
2.6815286624203822  16.137
2.6815286624203822  7.916
2.7197452229299364  6.473
3.082802547770701  6.954
3.3821656050955413  12.348
3.4203821656050954  12.079
3.5414012738853504  8.817
3.6305732484076434  11.212
3.656050955414013  4.963
3.7770700636942673  4.902
3.8089171974522293  7.115
3.8917197452229297  16.076
4.407643312101911  13.213
4.509554140127388  14.645
4.611464968152866  8.04
4.643312101910828  8.203
5.10828025477707  7.46
5.1528662420382165  7.402
5.292993630573249  11.37
5.3312101910828025  10.269
5.515923566878981  14.25
5.726114649681529  8.263
5.936305732484076  8.99
5.936305732484076  9.248
6.019108280254777  7.029
6.031847133757962  13.93
6.127388535031847  9.869
6.2993630573248405  10.257
6.312101910828026  6.744
6.477707006369426  7.39
6.535031847133758  7.218
6.56687898089172  8.934
6.662420382165605  7.702
6.694267515923567  9.416
7.082802547770701  6.608
7.159235668789809  11.717
7.554140127388535  14.882
7.732484076433121  4.562
7.802547770700637  2.867
8.197452229299364  5.649
8.363057324840764  14.771
9.140127388535031  13.876
9.280254777070065  11.088
9.280254777070065  9.011
9.573248407643312  14.55
9.707006369426752  13.681
9.980891719745223  5.684
11.535031847133759  13.81
11.885350318471337  13.715
12.063694267515924  10.526
12.726114649681529  16.505
14.32484076433121  10.833
15.420382165605096  12.37
-3.337579617834395  0.316
-3.2229299363057327  0.362
-3.1146496815286624  0.634
-3.038216560509554  8.601
-2.694267515923567  14.84
-2.6878980891719744  4.001
-2.624203821656051  3.599
-2.4522292993630574  4.12
-2.3821656050955413  1.376
-2.375796178343949  4.068
-2.2802547770700636  1.193
-2.267515923566879  3.876
-2.248407643312102  11.629
-2.159235668789809  1.503
-1.8853503184713376  14.11
-1.8853503184713376  1.541
-1.8789808917197452  1.339
-1.7452229299363058  2.132
-1.6560509554140128  5.854
-1.6496815286624205  9.937
-1.4713375796178343  3.12
-1.375796178343949  9.956
-1.0127388535031847  2.527
-0.7961783439490446  4.51
-0.7452229299363057  8.439
-0.6687898089171974  10.102
-0.4585987261146497  6.619
-0.17197452229299362  12.607
-0.006369426751592357  5.665
0.19745222929936307  2.044
0.267515923566879  3.875
0.8662420382165605  3.295
0.9490445859872612  9.414
1.178343949044586  12.825
1.2484076433121019  13.712
1.2484076433121019  8.57
1.5796178343949046  6.367
1.6560509554140128  12.879
1.7261146496815287  10.266
1.8980891719745223  9.894
1.9363057324840764  15.32
2.2738853503184715  10.436
2.522292993630573  7.61
2.643312101910828  3.54
3.127388535031847  3.099
3.1528662420382165  7.35
3.1847133757961785  14.406
3.1974522292993632  15.041
3.1974522292993632  9.879
3.2420382165605095  9.603
3.299363057324841  11.711
3.484076433121019  8.96
3.6878980891719744  10.831
3.732484076433121  4.885
3.821656050955414  16.665
3.9235668789808917  7.093
3.961783439490446  4.934
4.006369426751593  7.205
4.050955414012739  6.359
4.089171974522293  15.133
4.292993630573249  5.184
4.343949044585988  8.41
4.369426751592357  6.748
4.509554140127388  11.897
4.528662420382165  13.914
4.547770700636943  7.679
4.56687898089172  15.112
4.56687898089172  4.566
4.585987261146497  11.429
4.707006369426751  11.152
4.808917197452229  4.123
4.923566878980892  11.662
5.095541401273885  9.8
5.101910828025478  4.405
5.67515923566879  15.466
5.7834394904458595  11.364
6.229299363057325  13.111
6.280254777070064  10.602
6.318471337579618  16.136
6.426751592356688  10.085
6.54140127388535  15.115
6.6369426751592355  15.163
6.6687898089171975  6.818
8.40764331210191  3.883
8.439490445859873  13.793
8.45859872611465  8.959
8.566878980891719  8.145
8.707006369426752  7.789
8.872611464968152  6.063
9.605095541401274  9.102
9.802547770700636  12.894
10.063694267515924  11.076
10.248407643312103  5.207
10.363057324840764  8.521
10.834394904458598  9.071
11.012738853503185  8.586
12.012738853503185  17.161
12.745222929936306  15.249
12.853503184713375  11.465
12.94267515923567  11.61
13.05732484076433  13.676
13.140127388535031  13.61
13.757961783439491  14.72
17.687898089171973  16.0
-3.210191082802548  0.691
-3.0254777070063694  3.185
-2.878980891719745  11.405
-2.878980891719745  1.826
-2.751592356687898  3.595
-2.7197452229299364  2.612
-2.694267515923567  8.57
-2.573248407643312  2.717
-2.426751592356688  3.915
-2.3184713375796178  14.839
-2.0636942675159236  2.966
-1.9745222929936306  4.396
-1.7515923566878981  5.341
-1.7070063694267517  2.335
-1.5031847133757963  3.843
-1.4331210191082802  13.504
-1.4076433121019107  15.34
-1.2484076433121019  2.193
-1.1910828025477707  14.654
-1.089171974522293  2.481
-0.8535031847133758  1.886
-0.7197452229299363  5.258
-0.6687898089171974  6.912
-0.6496815286624203  10.682
-0.6050955414012739  6.653
-0.09554140127388536  6.096
0.012738853503184714  7.755
0.3184713375796178  10.623
0.49044585987261147  4.071
0.535031847133758  6.658
0.7133757961783439  8.082
0.7707006369426752  4.045
0.8152866242038217  7.213
1.019108280254777  11.799
1.1146496815286624  3.499
1.1401273885350318  10.684
1.305732484076433  10.767
1.3248407643312101  5.756
1.3885350318471337  9.951
1.484076433121019  4.593
1.821656050955414  6.568
1.8535031847133758  8.874
1.8789808917197452  2.81
1.9044585987261147  4.582
2.0  8.07
2.0063694267515926  9.316
2.070063694267516  10.133
2.159235668789809  4.483
2.8471337579617835  5.46
3.1847133757961785  3.382
3.6687898089171975  15.338
3.8152866242038215  13.643
3.859872611464968  7.62
4.1847133757961785  10.426
4.3949044585987265  14.873
4.515923566878981  8.498
4.834394904458598  8.727
5.089171974522293  7.048
5.2165605095541405  8.353
5.337579617834395  5.478
5.420382165605096  4.509
5.617834394904459  9.661
5.885350318471337  10.85
6.031847133757962  11.925
6.101910828025478  13.562
6.312101910828026  6.588
6.522292993630574  11.657
6.630573248407643  6.403
6.649681528662421  11.619
6.694267515923567  7.353
6.7006369426751595  8.601
6.751592356687898  10.773
7.038216560509555  11.569
7.267515923566879  9.744
7.509554140127388  14.239
7.515923566878981  12.494
7.75796178343949  9.127
8.280254777070065  14.317
8.636942675159236  9.069
8.668789808917197  6.91
9.02547770700637  12.822
9.031847133757962  13.239
9.050955414012739  5.815
9.070063694267516  10.579
9.369426751592357  11.753
10.0828025477707  15.136
10.248407643312103  9.957
10.337579617834395  16.028
10.420382165605096  8.783
11.273885350318471  13.79
11.694267515923567  9.111
11.821656050955413  7.817
11.94267515923567  11.153
12.254777070063694  11.005
12.273885350318471  15.086
12.796178343949045  10.047
13.656050955414013  12.542
15.07643312101911  16.216
15.94267515923567  12.364
16.222929936305732  15.321
16.452229299363058  7.566
17.203821656050955  14.235
17.305732484076433  14.83
19.46496815286624  8.599
-3.031847133757962  2.793
-2.9426751592356686  13.554
-2.8853503184713376  1.934
-2.78343949044586  12.302
-2.624203821656051  2.932
-2.554140127388535  3.677
-2.4585987261146496  10.072
-2.4522292993630574  4.419
-2.3184713375796178  1.871
-2.267515923566879  1.458
-2.1146496815286624  14.85
-2.1019108280254777  8.683
-1.9681528662420382  12.815
-1.9363057324840764  3.658
-1.8407643312101911  13.768
-1.7070063694267517  2.437
-1.605095541401274  12.11
-1.585987261146497  12.373
-1.5732484076433122  4.783
-1.5286624203821657  2.043
-1.3694267515923566  13.968
-1.2547770700636942  9.057
-1.2356687898089171  4.21
-0.8789808917197452  1.059
-0.7643312101910829  15.551
-0.7261146496815286  4.356
-0.36942675159235666  4.126
-0.3375796178343949  3.947
-0.20382165605095542  11.651
0.025477707006369428  4.522
0.20382165605095542  16.416
0.34394904458598724  3.669
0.4267515923566879  5.234
0.4394904458598726  6.804
0.46496815286624205  7.923
0.5095541401273885  3.827
0.6369426751592356  14.257
0.7006369426751592  3.312
0.8280254777070064  7.69
0.9872611464968153  8.816
1.0445859872611465  13.152
1.0828025477707006  4.219
1.375796178343949  14.801
1.78343949044586  11.972
1.9171974522292994  12.247
2.0127388535031847  13.933
2.0445859872611467  3.443
2.4585987261146496  6.993
2.5031847133757963  6.542
2.515923566878981  10.28
2.5414012738853504  2.988
2.605095541401274  3.149
2.6305732484076434  10.865
2.662420382165605  8.488
2.6815286624203822  11.493
2.7770700636942673  5.412
2.789808917197452  6.943
2.7961783439490446  4.844
2.8535031847133756  2.509
3.1464968152866244  12.043
3.305732484076433  7.28
3.961783439490446  12.898
4.019108280254777  4.249
4.019108280254777  6.659
4.1528662420382165  13.29
4.3949044585987265  11.816
4.45859872611465  12.735
4.54140127388535  12.88
4.872611464968153  13.503
4.872611464968153  15.035
5.471337579617835  13.503
5.528662420382165  5.755
5.681528662420382  9.942
5.745222929936306  8.029
5.949044585987261  7.403
5.993630573248407  6.563
6.203821656050955  8.097
6.388535031847134  10.907
6.515923566878981  15.329
6.872611464968153  15.796
6.910828025477707  4.681
6.980891719745223  9.392
7.13375796178344  13.719
7.210191082802548  4.653
7.8789808917197455  13.434
8.273885350318471  9.097
8.414012738853502  13.881
8.445859872611464  10.838
8.573248407643312  9.251
8.598726114649681  15.126
8.821656050955413  12.532
9.07643312101911  6.16
9.0828025477707  10.288
9.598726114649681  13.581
9.738853503184714  11.076
11.757961783439491  9.452
12.853503184713375  15.61
13.834394904458598  10.105
14.02547770700637  12.557
14.936305732484076  13.836
14.980891719745223  11.292
15.700636942675159  14.58
17.197452229299362  12.761
17.29299363057325  12.1
-2.859872611464968  11.541
-2.8152866242038215  13.746
-2.8089171974522293  3.499
-2.789808917197452  0.692
-2.713375796178344  3.017
-2.6305732484076434  0.938
-2.5923566878980893  4.701
-2.388535031847134  15.403
-2.299363057324841  13.65
-2.1910828025477707  8.948
-1.9745222929936306  4.935
-1.929936305732484  14.403
-1.7770700636942676  10.684
-1.6878980891719746  2.322
-1.6687898089171975  4.967
-1.5923566878980893  1.806
-1.4968152866242037  8.171
-1.21656050955414  15.418
-1.1401273885350318  10.673
-1.0254777070063694  2.282
-0.8789808917197452  15.674
-0.802547770700637  1.796
-0.7834394904458599  13.512
-0.6496815286624203  3.425
-0.6369426751592356  13.438
-0.5987261146496815  6.454
-0.4394904458598726  3.893
-0.29936305732484075  14.636
-0.1464968152866242  9.667
-0.14012738853503184  4.335
0.05732484076433121  7.207
0.09554140127388536  13.408
0.4713375796178344  10.984
0.5159235668789809  2.2
0.5732484076433121  3.992
0.7515923566878981  2.035
0.9872611464968153  3.483
1.6815286624203822  5.369
1.7770700636942676  2.716
1.8152866242038217  15.823
1.910828025477707  11.089
1.910828025477707  15.22
1.980891719745223  9.977
2.0063694267515926  2.72
2.535031847133758  4.907
2.6878980891719744  5.984
2.7197452229299364  7.63
3.2229299363057327  14.303
3.229299363057325  9.577
3.356687898089172  4.891
3.3694267515923566  4.314
3.375796178343949  4.568
3.4140127388535033  7.783
3.426751592356688  15.155
3.43312101910828  16.377
3.515923566878981  14.475
3.700636942675159  14.343
3.9235668789808917  8.709
4.254777070063694  13.325
4.3949044585987265  6.341
4.477707006369426  14.371
4.560509554140127  11.53
4.56687898089172  10.837
4.630573248407643  3.409
4.770700636942675  12.258
4.974522292993631  15.266
5.1210191082802545  14.554
5.1528662420382165  10.99
5.343949044585988  14.315
5.414012738853503  12.106
5.477707006369426  7.542
5.662420382165605  14.238
5.726114649681529  8.164
5.745222929936306  15.525
6.095541401273885  11.759
6.171974522292993  8.436
6.420382165605096  11.017
6.464968152866242  13.488
6.764331210191083  12.052
6.789808917197452  15.006
7.1847133757961785  16.42
7.585987261146497  6.35
7.681528662420382  7.712
7.821656050955414  7.419
8.095541401273886  11.84
8.121019108280255  13.553
8.203821656050955  10.715
8.815286624203821  10.158
8.828025477707007  14.205
9.006369426751592  8.216
9.439490445859873  9.179
9.452229299363058  9.306
9.757961783439491  9.05
9.80891719745223  12.389
10.095541401273886  7.431
10.152866242038217  14.3
10.337579617834395  16.665
10.445859872611464  12.595
11.222929936305732  7.353
12.955414012738853  8.764
13.210191082802547  7.398
15.273885350318471  12.645
16.49044585987261  11.821
19.222929936305732  11.977
-3.178343949044586  0.694
-2.643312101910828  4.052
-2.343949044585987  8.111
-2.337579617834395  3.811
-2.337579617834395  9.275
-2.2802547770700636  2.92
-2.254777070063694  3.297
-2.0764331210191083  3.739
-2.050955414012739  5.88
-1.980891719745223  3.211
-1.8471337579617835  10.098
-1.821656050955414  2.339
-1.7643312101910829  1.917
-1.7452229299363058  4.652
-1.6878980891719746  5.046
-1.4777070063694266  16.506
-1.3630573248407643  3.456
-1.1592356687898089  2.363
-0.8535031847133758  3.22
-0.7515923566878981  2.997
-0.6050955414012739  8.936
-0.554140127388535  6.598
-0.40764331210191085  6.503
-0.39490445859872614  10.061
-0.2802547770700637  11.855
-0.25477707006369427  10.917
-0.012738853503184714  8.077
0.07643312101910828  9.502
0.1592356687898089  2.862
0.1910828025477707  9.005
0.3821656050955414  6.785
0.4012738853503185  7.421
0.4140127388535032  10.757
0.5095541401273885  14.888
0.5923566878980892  8.602
0.6178343949044586  12.791
0.6178343949044586  13.873
0.6751592356687898  5.408
1.5477707006369428  11.932
1.5796178343949046  7.606
1.821656050955414  13.796
2.3821656050955413  3.966
2.624203821656051  14.674
2.6369426751592355  11.196
2.6496815286624202  14.489
2.6751592356687897  7.176
2.6751592356687897  7.684
2.8343949044585988  5.156
2.859872611464968  12.287
2.9235668789808917  10.543
2.9554140127388533  5.878
2.9808917197452227  5.59
2.9872611464968153  10.358
3.050955414012739  2.451
3.0636942675159236  15.901
3.1528662420382165  8.367
3.2738853503184715  6.698
3.643312101910828  4.014
3.6687898089171975  2.876
3.8152866242038215  3.944
3.878980891719745  7.411
4.222929936305732  16.17
4.350318471337579  16.545
4.484076433121019  9.688
4.923566878980892  7.386
4.974522292993631  6.421
5.006369426751593  6.513
5.063694267515924  13.238
5.10828025477707  5.053
5.165605095541402  10.081
5.305732484076433  8.959
5.3949044585987265  7.859
5.414012738853503  13.144
5.439490445859873  4.434
5.484076433121019  10.291
5.6687898089171975  11.622
5.681528662420382  8.22
5.885350318471337  11.236
5.885350318471337  4.829
5.993630573248407  6.51
6.235668789808917  13.3
6.2993630573248405  5.795
6.45859872611465  7.35
6.515923566878981  8.123
6.75796178343949  3.184
6.8152866242038215  6.777
7.3949044585987265  7.952
7.56687898089172  8.109
8.382165605095542  4.963
8.694267515923567  8.859
8.828025477707007  15.087
8.840764331210192  9.364
9.420382165605096  10.404
10.375796178343949  13.373
10.394904458598726  10.877
10.445859872611464  11.425
10.528662420382165  8.197
10.59235668789809  11.192
10.840764331210192  6.429
10.9171974522293  8.778
11.80891719745223  14.219
12.063694267515924  5.774
12.152866242038217  12.836
13.038216560509554  9.195
-3.2356687898089174  0.631
-3.140127388535032  0.971
-3.050955414012739  3.221
-3.031847133757962  1.36
-2.929936305732484  1.332
-2.8535031847133756  4.759
-2.745222929936306  0.748
-2.656050955414013  6.832
-2.4394904458598727  2.116
-2.4012738853503186  5.232
-2.2229299363057327  11.198
-2.1146496815286624  3.093
-2.070063694267516  3.781
-2.038216560509554  3.059
-1.9490445859872612  13.562
-1.910828025477707  8.09
-1.8853503184713376  4.992
-1.8280254777070064  10.59
-1.6178343949044587  10.128
-1.585987261146497  10.48
-1.4777070063694266  15.063
-1.3821656050955413  11.286
-1.305732484076433  9.698
-1.127388535031847  11.232
-1.0764331210191083  6.8
-0.9681528662420382  14.714
-0.9044585987261147  2.768
-0.8853503184713376  13.949
-0.8407643312101911  3.912
-0.8089171974522293  4.242
-0.7898089171974523  11.881
-0.7834394904458599  10.181
-0.7070063694267515  4.034
-0.7070063694267515  4.524
-0.6242038216560509  3.14
-0.6114649681528662  2.334
-0.5732484076433121  2.527
0.06369426751592357  7.891
0.10191082802547771  7.813
0.1464968152866242  13.584
0.15286624203821655  6.439
0.16560509554140126  3.301
0.29936305732484075  6.294
0.43312101910828027  4.156
0.5222929936305732  12.135
0.6942675159235668  6.403
1.127388535031847  3.262
1.2738853503184713  2.907
1.4904458598726114  3.826
1.5605095541401275  7.913
1.6305732484076434  2.485
1.6687898089171975  11.728
1.7770700636942676  8.809
1.78343949044586  12.901
2.21656050955414  8.14
2.254777070063694  5.865
2.375796178343949  7.022
2.4203821656050954  5.712
2.4394904458598727  12.486
2.732484076433121  3.409
3.070063694267516  5.079
3.082802547770701  8.366
3.1656050955414012  4.752
3.3121019108280256  9.066
3.4012738853503186  2.992
3.43312101910828  15.565
3.5095541401273884  11.74
3.5796178343949046  6.38
3.9554140127388533  13.719
4.114649681528663  12.889
4.140127388535032  5.997
4.229299363057325  4.09
4.464968152866242  9.902
4.808917197452229  13.032
4.808917197452229  14.307
4.840764331210191  14.8
4.86624203821656  13.439
4.86624203821656  14.122
5.050955414012739  15.129
5.426751592356688  10.94
5.949044585987261  5.932
6.076433121019108  5.215
6.089171974522293  10.905
6.089171974522293  11.316
6.2993630573248405  11.972
6.89171974522293  11.36
7.777070063694268  8.328
8.038216560509554  5.433
8.0828025477707  6.111
8.48407643312102  10.985
9.050955414012739  10.86
9.420382165605096  14.007
9.560509554140127  16.121
9.611464968152866  11.529
9.840764331210192  11.675
10.337579617834395  9.328
10.54140127388535  10.798
10.904458598726114  13.598
10.961783439490446  15.285
11.006369426751592  15.329
13.21656050955414  14.637
13.751592356687897  12.494
18.694267515923567  12.948
18.726114649681527  10.517
-3.159235668789809  0.88
-2.9808917197452227  3.996
-2.9745222929936306  4.033
-2.7643312101910826  1.03
-2.7197452229299364  14.715
-2.3121019108280256  4.832
-2.1910828025477707  0.771
-2.0764331210191083  3.732
-1.9681528662420382  2.042
-1.8853503184713376  1.769
-1.821656050955414  11.162
-1.78343949044586  3.004
-1.643312101910828  3.919
-1.624203821656051  10.984
-1.2484076433121019  5.591
-1.1464968152866242  5.496
-1.0955414012738853  5.898
-0.910828025477707  15.095
-0.8789808917197452  12.401
-0.8089171974522293  3.246
-0.802547770700637  10.761
-0.7006369426751592  10.547
-0.6560509554140127  6.225
-0.445859872611465  4.265
-0.39490445859872614  13.921
-0.3821656050955414  10.177
-0.35668789808917195  8.444
-0.16560509554140126  3.434
-0.05732484076433121  4.197
-0.050955414012738856  6.738
-0.044585987261146494  15.985
0.0  10.035
0.006369426751592357  14.593
0.03821656050955414  14.103
0.07006369426751592  12.37
0.3821656050955414  7.188
0.4267515923566879  14.569
1.0127388535031847  12.009
1.2547770700636942  13.341
1.4968152866242037  5.083
1.6305732484076434  6.407
1.6560509554140128  9.441
1.7388535031847134  2.483
1.78343949044586  9.651
1.872611464968153  6.554
2.050955414012739  3.363
2.286624203821656  14.04
2.394904458598726  6.95
2.477707006369427  7.414
2.5031847133757963  15.66
2.745222929936306  4.381
2.821656050955414  2.255
2.8471337579617835  10.175
2.8535031847133756  11.09
2.949044585987261  6.739
3.0955414012738856  7.892
3.121019108280255  3.041
3.3312101910828025  13.005
3.4522292993630574  5.085
3.605095541401274  9.173
3.6496815286624202  9.797
3.8980891719745223  7.956
3.9044585987261144  9.04
4.1528662420382165  7.782
4.3949044585987265  12.838
4.547770700636943  13.444
4.592356687898089  5.059
4.662420382165605  6.13
4.828025477707007  7.918
4.980891719745223  2.939
4.993630573248407  10.46
5.076433121019108  12.551
5.089171974522293  9.139
5.1210191082802545  13.424
5.401273885350318  6.515
5.407643312101911  8.472
5.726114649681529  9.3
5.821656050955414  9.606
5.942675159235669  16.721
5.942675159235669  6.299
6.197452229299363  7.509
6.471337579617835  12.87
6.624203821656051  7.197
6.719745222929936  9.753
6.828025477707007  14.758
6.910828025477707  5.513
7.146496815286624  4.814
7.401273885350318  8.06
7.6369426751592355  10.561
7.885350318471337  9.728
7.942675159235669  9.071
8.471337579617835  11.864
8.847133757961783  8.413
8.89171974522293  7.415
8.898089171974522  13.017
10.089171974522293  6.138
10.32484076433121  9.065
11.777070063694268  10.611
11.878980891719745  12.821
12.0  14.851
12.21656050955414  11.648
12.312101910828025  12.302
15.171974522292993  14.938
22.229299363057326  12.382
-3.3248407643312103  0.81
-3.1464968152866244  0.732
-3.1019108280254777  3.803
-2.9745222929936306  2.645
-2.929936305732484  1.831
-2.821656050955414  1.78
-2.7961783439490446  8.699
-2.6687898089171975  11.301
-2.4904458598726116  14.153
-2.4140127388535033  1.786
-2.0955414012738856  1.464
-2.089171974522293  1.664
-2.031847133757962  3.08
-1.9044585987261147  14.49
-1.872611464968153  1.977
-1.7388535031847134  13.632
-1.7261146496815287  6.975
-1.624203821656051  1.074
-1.375796178343949  2.542
-0.9936305732484076  10.594
-0.9936305732484076  2.952
-0.9617834394904459  3.01
-0.9490445859872612  3.435
-0.9044585987261147  6.283
-0.6815286624203821  6.597
-0.6560509554140127  11.048
-0.6305732484076433  8.802
-0.5987261146496815  1.488
-0.5095541401273885  2.171
-0.4968152866242038  6.843
-0.40764331210191085  13.102
-0.3375796178343949  15.389
-0.1910828025477707  10.4
0.08280254777070063  10.524
0.21019108280254778  5.77
0.37579617834394907  7.173
0.39490445859872614  11.687
0.5859872611464968  3.96
0.5923566878980892  12.186
0.6050955414012739  4.909
0.6496815286624203  3.725
0.6878980891719745  12.019
0.7006369426751592  10.589
0.7515923566878981  8.249
0.89171974522293  7.453
0.9171974522292994  12.73
0.9681528662420382  12.02
1.21656050955414  3.102
1.2611464968152866  5.07
1.3694267515923566  15.88
1.6496815286624205  15.823
1.6624203821656052  6.887
1.7643312101910829  5.091
1.802547770700637  4.625
1.8789808917197452  3.98
2.229299363057325  10.568
2.5414012738853504  9.556
2.5414012738853504  9.781
2.6178343949044587  5.875
2.6496815286624202  5.594
2.6496815286624202  6.015
2.6687898089171975  6.324
2.9235668789808917  6.442
3.089171974522293  5.848
3.337579617834395  11.302
3.7579617834394905  5.743
3.859872611464968  10.26
3.9745222929936306  5.481
4.031847133757962  4.155
4.203821656050955  13.611
4.229299363057325  12.645
4.273885350318471  6.711
5.038216560509555  7.24
5.101910828025478  11.392
5.267515923566879  6.2
5.32484076433121  6.098
5.573248407643312  6.503
5.853503184713376  6.984
5.987261146496815  4.895
6.203821656050955  5.474
7.318471337579618  9.146
7.375796178343949  8.653
7.515923566878981  15.118
7.617834394904459  8.086
7.649681528662421  13.967
7.942675159235669  4.694
7.968152866242038  7.894
7.980891719745223  8.181
8.242038216560509  7.15
8.433121019108281  14.722
8.828025477707007  16.262
8.968152866242038  8.613
9.375796178343949  11.725
9.59235668789809  13.805
9.987261146496815  12.801
10.02547770700637  11.822
10.490445859872612  10.509
11.159235668789808  11.11
11.235668789808917  8.359
11.299363057324841  8.639
11.630573248407643  7.969
11.847133757961783  11.187
14.05732484076433  16.06
15.86624203821656  9.061
-3.0254777070063694  4.089
-2.949044585987261  1.221
-2.8853503184713376  12.133
-2.878980891719745  4.948
-2.8089171974522293  1.769
-2.745222929936306  3.923
-2.7070063694267517  13.193
-2.624203821656051  4.062
-2.4904458598726116  10.704
-2.4585987261146496  4.988
-2.394904458598726  4.053
-2.3630573248407645  0.859
-2.3312101910828025  6.84
-2.299363057324841  1.898
-2.261146496815287  1.61
-2.261146496815287  6.09
-2.1910828025477707  0.951
-1.9554140127388535  2.419
-1.9235668789808917  11.711
-1.8980891719745223  6.682
-1.624203821656051  3.12
-1.5605095541401275  3.578
-1.4203821656050954  3.189
-1.3694267515923566  5.302
-1.356687898089172  12.831
-1.3503184713375795  3.438
-1.2484076433121019  12.068
-1.197452229299363  4.421
-1.0318471337579618  2.359
-0.9617834394904459  7.667
-0.9235668789808917  13.459
-0.9171974522292994  8.948
-0.8471337579617835  3.584
-0.4012738853503185  5.697
-0.3630573248407643  6.174
0.5605095541401274  11.041
0.6369426751592356  3.094
0.6369426751592356  4.8
0.7579617834394905  8.45
1.019108280254777  13.488
1.5477707006369428  6.933
1.6305732484076434  11.074
1.821656050955414  5.129
1.89171974522293  7.644
1.9554140127388535  15.968
2.1019108280254777  4.963
2.1974522292993632  13.997
2.2802547770700636  8.283
2.343949044585987  14.878
2.4012738853503186  4.785
2.426751592356688  12.982
2.821656050955414  14.408
3.082802547770701  15.589
3.2229299363057327  10.946
3.261146496815287  15.109
3.4076433121019107  3.583
3.56687898089172  7.822
3.7070063694267517  12.839
3.738853503184713  11.147
3.78343949044586  14.586
3.8662420382165603  14.298
3.878980891719745  5.017
4.070063694267516  5.223
4.076433121019108  5.681
4.101910828025478  10.4
4.140127388535032  7.012
4.171974522292993  15.609
4.617834394904459  12.185
5.012738853503185  7.863
5.082802547770701  13.234
5.2993630573248405  13.636
5.350318471337579  11.186
5.522292993630574  10.598
5.560509554140127  13.543
5.885350318471337  4.097
6.025477707006369  16.029
6.267515923566879  12.946
6.337579617834395  11.77
6.980891719745223  6.887
7.070063694267516  12.667
7.382165605095541  5.926
7.401273885350318  6.885
7.764331210191083  11.354
7.8789808917197455  11.831
7.904458598726115  10.449
8.101910828025478  5.968
8.40764331210191  5.986
8.605095541401274  4.948
8.770700636942674  9.31
8.878980891719745  13.425
9.19108280254777  15.797
9.356687898089172  12.442
9.394904458598726  11.471
9.605095541401274  11.396
9.936305732484076  5.81
10.318471337579618  12.561
10.636942675159236  14.352
10.643312101910828  15.003
10.821656050955413  10.996
10.89171974522293  14.648
10.936305732484076  9.405
12.114649681528663  15.2
13.885350318471337  9.595
24.312101910828027  15.143
-3.0063694267515926  1.065
-2.8917197452229297  1.901
-2.878980891719745  10.534
-2.8343949044585988  4.041
-2.821656050955414  11.356
-2.7770700636942673  12.638
-2.6751592356687897  15.567
-2.643312101910828  4.241
-2.554140127388535  1.621
-2.43312101910828  0.97
-1.9745222929936306  1.248
-1.8598726114649682  14.601
-1.7006369426751593  12.312
-1.6751592356687899  2.407
-1.6496815286624205  4.821
-1.5732484076433122  4.84
-1.515923566878981  4.249
-1.4331210191082802  11.868
-1.375796178343949  3.63
-1.3184713375796178  10.448
-1.286624203821656  5.437
-1.2802547770700636  12.857
-1.1528662420382165  5.173
-1.0254777070063694  9.291
-0.9617834394904459  4.371
-0.9490445859872612  11.503
-0.7515923566878981  11.835
-0.732484076433121  13.556
-0.34394904458598724  4.517
-0.267515923566879  4.682
-0.24203821656050956  15.559
-0.2229299363057325  15.357
-0.18471337579617833  5.487
-0.12738853503184713  12.306
-0.07643312101910828  4.124
-0.01910828025477707  4.893
0.044585987261146494  14.347
0.2802547770700637  9.095
0.3248407643312102  4.387
0.37579617834394907  11.626
0.3885350318471338  4.802
0.42038216560509556  4.275
0.5923566878980892  2.16
0.7133757961783439  6.322
0.7961783439490446  13.061
0.9490445859872612  5.181
1.0445859872611465  12.591
1.375796178343949  13.462
1.5923566878980893  9.947
1.6114649681528663  13.683
1.7388535031847134  12.658
1.7770700636942676  3.744
1.78343949044586  13.6
2.050955414012739  4.979
2.21656050955414  4.093
2.267515923566879  4.4
2.3503184713375798  6.329
2.484076433121019  10.292
2.4968152866242037  8.609
2.605095541401274  5.669
2.821656050955414  15.628
3.0573248407643314  6.894
3.343949044585987  7.925
3.4203821656050954  5.34
3.643312101910828  11.403
3.6815286624203822  11.31
3.8535031847133756  9.35
4.1210191082802545  6.389
4.191082802547771  12.626
4.235668789808917  14.112
4.426751592356688  5.686
5.076433121019108  13.875
5.076433121019108  6.081
5.273885350318471  6.178
5.496815286624204  10.497
5.535031847133758  12.944
5.974522292993631  12.318
5.993630573248407  8.723
6.414012738853503  11.871
6.617834394904459  8.526
6.89171974522293  14.2
7.273885350318471  11.977
7.439490445859873  14.935
7.45859872611465  8.366
7.471337579617835  15.408
7.503184713375796  13.058
7.503184713375796  14.821
7.6050955414012735  15.586
7.802547770700637  14.052
7.872611464968153  9.345
7.968152866242038  10.743
8.261146496815286  14.788
8.687898089171975  7.778
9.05732484076433  14.569
9.222929936305732  13.306
9.248407643312103  8.004
9.388535031847134  13.455
10.286624203821656  11.885
10.363057324840764  15.558
10.382165605095542  8.866
10.573248407643312  5.638
13.503184713375797  7.804
18.318471337579616  15.811
20.993630573248407  14.275
-3.1146496815286624  1.479
-3.031847133757962  2.698
-3.0063694267515926  4.168
-2.910828025477707  16.375
-2.611464968152866  3.295
-2.4713375796178343  2.611
-2.343949044585987  1.486
-2.299363057324841  9.855
-2.2738853503184715  1.704
-2.178343949044586  2.443
-2.159235668789809  3.191
-2.159235668789809  8.501
-1.9872611464968153  3.657
-1.9171974522292994  1.431
-1.5031847133757963  3.339
-1.4076433121019107  5.396
-1.3694267515923566  3.857
-1.3312101910828025  10.934
-1.2993630573248407  4.663
-1.0636942675159236  10.953
-1.0  14.965
-0.8980891719745223  5.23
-0.6815286624203821  5.87
-0.6687898089171974  9.268
-0.6242038216560509  5.29
-0.6114649681528662  2.31
-0.445859872611465  12.283
-0.43312101910828027  3.45
-0.39490445859872614  1.797
-0.2229299363057325  9.729
-0.11464968152866242  9.729
-0.050955414012738856  10.78
0.09554140127388536  5.298
0.2929936305732484  8.229
0.3057324840764331  2.309
0.3184713375796178  15.329
0.7197452229299363  9.905
0.7261146496815286  16.033
1.019108280254777  6.791
1.1019108280254777  5.504
1.3248407643312101  8.53
1.4076433121019107  2.139
1.6178343949044587  13.53
1.6178343949044587  8.767
1.7579617834394905  10.273
1.8853503184713376  3.177
1.9171974522292994  14.296
1.9872611464968153  11.116
2.1847133757961785  10.042
2.1974522292993632  16.721
2.337579617834395  5.659
2.6305732484076434  16.807
2.961783439490446  14.213
3.121019108280255  10.344
3.299363057324841  9.208
3.3503184713375798  14.138
3.4012738853503186  5.265
3.4904458598726116  4.256
3.5095541401273884  14.015
3.5796178343949046  11.204
3.643312101910828  7.726
3.6751592356687897  6.218
3.6815286624203822  11.812
3.713375796178344  7.579
3.7197452229299364  11.504
3.8853503184713376  11.13
4.13375796178344  10.122
4.146496815286624  4.062
4.171974522292993  15.279
4.337579617834395  13.47
4.343949044585988  13.471
4.6687898089171975  10.676
4.89171974522293  8.332
5.1847133757961785  15.525
5.649681528662421  10.632
6.528662420382165  14.724
6.585987261146497  9.901
6.6369426751592355  15.139
6.656050955414012  6.338
6.987261146496815  4.88
7.140127388535032  11.62
7.3949044585987265  9.27
7.573248407643312  6.644
8.165605095541402  15.235
8.388535031847134  9.971
8.547770700636942  11.768
8.796178343949045  8.248
8.86624203821656  9.931
8.929936305732484  14.153
9.0828025477707  9.591
9.165605095541402  15.105
9.382165605095542  12.529
9.535031847133759  8.52
9.97452229299363  10.445
10.044585987261147  10.934
10.299363057324841  10.953
10.369426751592357  12.475
10.394904458598726  12.775
10.401273885350319  8.925
11.197452229299364  12.518
11.662420382165605  10.086
11.681528662420382  10.557
11.968152866242038  14.861
17.713375796178344  7.791
-3.394904458598726  0.44
-3.121019108280255  1.007
-3.0955414012738856  3.885
-3.038216560509554  3.361
-2.9872611464968153  2.422
-2.961783439490446  2.553
-2.738853503184713  3.858
-2.7070063694267517  3.291
-2.694267515923567  3.503
-2.6178343949044587  3.837
-2.4394904458598727  16.013
-2.3312101910828025  4.751
-2.0955414012738856  10.198
-2.089171974522293  7.626
-1.9554140127388535  2.955
-1.7070063694267517  4.745
-1.6815286624203822  2.341
-1.605095541401274  12.574
-1.5541401273885351  2.706
-1.4585987261146496  10.909
-1.4585987261146496  5.65
-1.4522292993630572  1.221
-1.4394904458598725  10.307
-1.3630573248407643  11.035
-1.3630573248407643  4.99
-1.1847133757961783  2.159
-1.0636942675159236  14.523
-1.0509554140127388  5.004
-0.9490445859872612  14.188
-0.8089171974522293  9.024
-0.6560509554140127  6.356
-0.5414012738853503  11.152
-0.3184713375796178  7.719
-0.06369426751592357  12.616
-0.044585987261146494  5.122
0.14012738853503184  7.571
0.33121019108280253  14.91
0.39490445859872614  3.149
0.643312101910828  6.219
0.6496815286624203  12.335
1.4267515923566878  10.4
1.5222929936305734  5.778
1.713375796178344  8.579
2.2038216560509554  6.195
2.21656050955414  6.269
2.3312101910828025  2.99
2.484076433121019  6.845
2.7770700636942673  9.249
3.0636942675159236  12.594
3.1337579617834397  6.283
3.1974522292993632  3.599
3.3821656050955413  15.103
3.4140127388535033  5.301
3.464968152866242  9.962
3.477707006369427  9.677
3.611464968152866  6.785
3.6178343949044587  2.914
3.6687898089171975  3.616
3.6751592356687897  13.71
3.7770700636942673  14.885
3.821656050955414  8.994
3.9235668789808917  11.033
4.273885350318471  12.317
4.312101910828026  12.181
4.32484076433121  10.993
4.375796178343949  13.502
4.3949044585987265  11.938
4.528662420382165  6.246
4.7006369426751595  4.961
5.171974522292993  14.212
5.789808917197452  5.866
5.796178343949045  10.738
5.853503184713376  6.799
5.910828025477707  7.645
6.197452229299363  11.979
6.197452229299363  8.817
6.24203821656051  13.719
6.2993630573248405  5.577
6.426751592356688  10.559
6.579617834394904  16.396
6.8789808917197455  12.621
6.929936305732484  6.916
7.025477707006369  7.203
7.171974522292993  9.8
7.305732484076433  9.418
7.573248407643312  9.026
7.713375796178344  13.046
7.929936305732484  9.501
8.394904458598726  6.55
8.464968152866241  11.54
8.821656050955413  8.232
9.51592356687898  13.297
9.630573248407643  10.252
9.726114649681529  14.126
10.044585987261147  14.005
10.070063694267516  11.767
10.382165605095542  9.013
10.92356687898089  5.737
11.286624203821656  11.038
11.554140127388536  14.54
13.471337579617835  6.225
15.796178343949045  14.064
16.94904458598726  14.902
17.11464968152866  10.293
-3.171974522292994  0.545
-2.872611464968153  3.792
-2.8535031847133756  5.973
-2.7961783439490446  2.768
-2.770700636942675  3.595
-2.751592356687898  2.2
-2.745222929936306  1.068
-2.6751592356687897  1.532
-2.6305732484076434  14.079
-2.5987261146496814  3.94
-2.484076433121019  13.398
-2.299363057324841  0.997
-2.267515923566879  3.451
-2.1464968152866244  8.933
-2.0573248407643314  11.374
-2.0191082802547773  10.438
-1.9936305732484076  9.249
-1.8662420382165605  13.208
-1.8152866242038217  4.508
-1.7006369426751593  4.126
-1.4968152866242037  10.626
-1.3312101910828025  4.453
-1.2038216560509554  9.067
-1.1656050955414012  3.443
-1.1528662420382165  2.845
-1.1401273885350318  3.704
-1.127388535031847  12.419
-1.1210191082802548  12.968
-0.821656050955414  9.022
-0.6942675159235668  10.963
-0.6687898089171974  14.523
-0.6305732484076433  2.335
-0.6114649681528662  4.615
-0.4012738853503185  3.961
-0.36942675159235666  3.282
-0.3375796178343949  2.471
0.45222929936305734  11.939
0.7643312101910829  4.196
0.8343949044585988  6.519
1.0  13.233
1.1464968152866242  3.734
1.1528662420382165  10.389
1.2484076433121019  3.061
1.3184713375796178  13.714
1.394904458598726  8.35
1.8280254777070064  2.486
1.9554140127388535  3.391
1.9681528662420382  4.836
2.0254777070063694  5.464
2.261146496815287  6.909
2.305732484076433  10.931
2.5477707006369426  5.519
2.6751592356687897  3.493
2.8025477707006368  12.888
2.828025477707006  15.372
2.8662420382165603  16.047
2.9936305732484074  6.824
3.0636942675159236  8.392
3.254777070063694  10.441
3.337579617834395  6.462
3.3630573248407645  7.53
3.4140127388535033  12.665
3.789808917197452  3.675
4.719745222929936  11.908
4.808917197452229  7.452
5.1210191082802545  7.297
5.127388535031847  15.143
5.159235668789809  16.192
5.3949044585987265  8.445
5.54140127388535  11.993
5.777070063694268  15.339
5.923566878980892  10.117
5.993630573248407  6.55
6.210191082802548  11.969
6.267515923566879  8.328
7.32484076433121  14.668
7.694267515923567  14.843
7.828025477707007  5.505
7.834394904458598  13.428
7.853503184713376  14.848
7.898089171974522  14.685
7.923566878980892  11.792
8.038216560509554  13.797
8.095541401273886  12.281
8.140127388535031  18.053
8.222929936305732  13.047
8.490445859872612  14.243
8.598726114649681  14.887
8.687898089171975  8.64
9.388535031847134  11.091
9.828025477707007  12.673
10.031847133757962  11.888
10.840764331210192  8.223
11.605095541401274  11.361
11.910828025477707  5.628
11.987261146496815  8.744
12.59235668789809  7.178
12.64968152866242  8.785
12.993630573248408  9.148
13.171974522292993  6.884
14.40764331210191  11.624
14.611464968152866  15.228
17.445859872611464  12.854
18.191082802547772  10.716
-3.2038216560509554  0.986
-2.9872611464968153  4.377
-2.949044585987261  2.607
-2.8853503184713376  2.839
-2.573248407643312  1.993
-2.535031847133758  3.651
-2.5095541401273884  4.855
-2.4713375796178343  3.121
-2.375796178343949  3.489
-2.3248407643312103  2.887
-2.2420382165605095  2.931
-2.2038216560509554  14.409
-1.9490445859872612  4.907
-1.9044585987261147  7.166
-1.89171974522293  12.498
-1.8152866242038217  15.833
-1.7961783439490446  12.954
-1.5796178343949046  14.03
-1.5541401273885351  8.206
-1.5414012738853504  7.287
-1.4777070063694266  12.189
-1.4458598726114649  3.294
-1.3439490445859872  3.808
-1.1656050955414012  11.936
-1.1592356687898089  10.254
-1.1019108280254777  16.525
-1.0636942675159236  10.199
-1.0254777070063694  8.746
-0.8407643312101911  11.325
-0.8089171974522293  5.652
-0.7261146496815286  7.775
-0.5987261146496815  14.119
-0.5605095541401274  7.364
-0.16560509554140126  4.765
-0.11464968152866242  11.307
-0.07006369426751592  2.818
-0.050955414012738856  13.873
0.0  7.276
0.07643312101910828  2.646
0.1910828025477707  11.442
0.3375796178343949  9.691
0.40764331210191085  15.543
0.6114649681528662  7.729
1.10828025477707  4.86
1.1210191082802548  9.428
1.2229299363057324  7.155
1.305732484076433  9.749
1.3248407643312101  4.318
1.3503184713375795  4.614
1.3821656050955413  4.39
1.605095541401274  5.506
2.0191082802547773  11.877
2.248407643312102  6.296
2.2802547770700636  5.392
2.343949044585987  7.904
2.4012738853503186  5.314
2.4203821656050954  8.077
2.5987261146496814  7.118
2.78343949044586  7.557
2.8025477707006368  12.1
2.8089171974522293  14.25
2.859872611464968  10.951
2.961783439490446  5.21
3.2802547770700636  10.225
3.3821656050955413  5.209
3.656050955414013  5.934
3.700636942675159  2.371
3.8917197452229297  14.663
4.012738853503185  13.55
4.063694267515924  12.527
4.24203821656051  6.433
4.312101910828026  4.021
4.45859872611465  11.857
4.75796178343949  6.748
4.796178343949045  3.372
4.993630573248407  7.779
5.2165605095541405  12.149
5.592356687898089  15.394
5.738853503184713  13.482
5.821656050955414  14.028
5.828025477707007  7.905
6.210191082802548  7.623
6.2993630573248405  12.5
6.414012738853503  4.264
6.45859872611465  3.715
6.509554140127388  8.919
6.828025477707007  9.277
7.025477707006369  14.881
7.280254777070064  16.326
7.2993630573248405  10.384
7.337579617834395  9.199
8.063694267515924  10.146
8.32484076433121  13.114
8.929936305732484  8.655
9.184713375796179  12.905
9.796178343949045  15.189
10.13375796178344  11.857
10.67515923566879  14.298
11.35031847133758  8.895
13.64968152866242  9.96
14.611464968152866  12.551
16.261146496815286  8.996
17.8343949044586  15.931
18.18471337579618  12.381
-3.3694267515923566  0.531
-3.1146496815286624  3.435
-2.9363057324840764  5.317
-2.840764331210191  2.221
-2.140127388535032  3.97
-2.0191082802547773  5.145
-2.0063694267515926  5.282
-1.980891719745223  3.403
-1.8662420382165605  10.394
-1.8343949044585988  8.729
-1.8152866242038217  10.905
-1.7643312101910829  15.629
-1.7388535031847134  13.406
-1.2356687898089171  3.756
-1.2101910828025477  9.73
-1.2038216560509554  13.467
-1.10828025477707  2.036
-0.8662420382165605  8.217
-0.5605095541401274  12.975
-0.5222929936305732  3.252
-0.4840764331210191  2.139
-0.36942675159235666  2.885
-0.22929936305732485  4.955
-0.10191082802547771  3.188
-0.050955414012738856  3.486
-0.044585987261146494  15.34
0.25477707006369427  5.542
0.27388535031847133  15.91
0.3057324840764331  3.316
0.4585987261146497  3.515
0.5477707006369427  13.507
0.5859872611464968  2.575
0.6369426751592356  16.05
0.6751592356687898  13.738
0.7452229299363057  7.309
1.0764331210191083  5.389
1.2738853503184713  12.715
1.3121019108280254  2.652
1.4458598726114649  3.211
1.4585987261146496  9.728
1.6751592356687899  4.537
1.7770700636942676  2.933
1.7770700636942676  9.07
1.910828025477707  16.286
2.1019108280254777  2.927
2.2229299363057327  12.876
2.254777070063694  5.496
2.261146496815287  10.793
2.286624203821656  14.746
2.2929936305732483  3.797
2.4076433121019107  6.447
2.4585987261146496  4.334
2.56687898089172  14.144
2.573248407643312  8.691
2.6878980891719744  9.253
2.738853503184713  3.899
2.917197452229299  4.848
3.070063694267516  5.495
3.0955414012738856  7.65
3.388535031847134  4.157
3.5414012738853504  11.398
3.700636942675159  13.482
3.738853503184713  10.733
3.745222929936306  16.906
3.872611464968153  3.349
3.9808917197452227  22.377
4.1210191082802545  13.483
4.535031847133758  4.74
4.649681528662421  11.826
4.656050955414012  4.684
4.719745222929936  11.474
5.101910828025478  2.83
5.165605095541402  13.831
5.261146496815287  9.633
5.2993630573248405  16.653
5.45859872611465  7.839
5.484076433121019  13.11
5.942675159235669  14.142
6.050955414012739  6.255
6.993630573248407  14.615
7.248407643312102  10.883
7.350318471337579  12.112
7.515923566878981  8.335
7.649681528662421  12.637
7.719745222929936  17.81
7.777070063694268  7.999
7.802547770700637  15.977
8.178343949044587  10.04
8.573248407643312  11.675
8.738853503184714  13.039
8.764331210191083  6.912
9.815286624203821  11.533
9.929936305732484  7.117
10.222929936305732  11.12
11.242038216560509  9.705
11.414012738853502  13.908
11.656050955414013  13.074
11.757961783439491  14.097
12.044585987261147  16.043
12.152866242038217  14.551
12.547770700636942  9.011
13.579617834394904  11.289
14.528662420382165  7.6
14.961783439490446  15.723
-3.089171974522293  3.653
-3.038216560509554  3.13
-2.910828025477707  2.619
-2.8980891719745223  2.856
-2.8917197452229297  4.213
-2.751592356687898  3.551
-2.7197452229299364  2.551
-2.6496815286624202  2.379
-2.5095541401273884  13.668
-2.4968152866242037  1.987
-2.484076433121019  1.218
-2.4585987261146496  3.311
-2.4522292993630574  15.486
-2.267515923566879  13.272
-2.21656050955414  1.514
-2.1910828025477707  9.918
-2.171974522292994  1.807
-1.5605095541401275  12.16
-1.5286624203821657  3.981
-1.4777070063694266  4.55
-1.4713375796178343  4.585
-1.1910828025477707  12.844
-1.178343949044586  14.337
-1.0636942675159236  5.352
-1.0636942675159236  6.81
-0.9490445859872612  10.723
-0.910828025477707  8.276
-0.8089171974522293  10.011
-0.802547770700637  4.087
-0.7834394904458599  5.613
-0.6942675159235668  4.189
-0.5477707006369427  11.769
-0.5031847133757962  3.025
-0.45222929936305734  14.187
-0.3184713375796178  3.095
-0.09554140127388536  4.26
0.3057324840764331  13.185
0.3375796178343949  9.252
0.6050955414012739  5.383
0.6560509554140127  3.123
0.8280254777070064  5.308
1.0063694267515924  3.382
1.4203821656050954  14.519
1.5477707006369428  6.815
1.9426751592356688  13.173
2.2229299363057327  14.495
2.5859872611464967  12.609
2.656050955414013  6.034
2.713375796178344  3.038
2.8471337579617835  6.078
2.9745222929936306  5.187
3.140127388535032  9.727
3.159235668789809  6.543
3.3248407643312103  5.306
3.3503184713375798  12.653
3.4012738853503186  3.776
3.6878980891719744  7.261
3.878980891719745  14.67
4.171974522292993  7.293
4.235668789808917  6.414
4.356687898089172  8.8
4.617834394904459  4.892
4.872611464968153  8.788
4.89171974522293  4.8
4.917197452229299  6.328
5.031847133757962  13.998
5.114649681528663  13.242
5.165605095541402  11.745
5.343949044585988  13.41
5.535031847133758  11.497
5.929936305732484  12.522
6.286624203821656  6.106
6.388535031847134  3.786
6.528662420382165  7.555
6.56687898089172  14.525
6.751592356687898  12.471
7.13375796178344  12.193
7.261146496815287  6.688
7.305732484076433  12.741
7.382165605095541  15.185
7.687898089171974  14.901
7.726114649681529  10.069
7.732484076433121  6.674
8.02547770700637  6.757
8.07643312101911  5.902
8.700636942675159  8.095
9.050955414012739  4.356
9.305732484076433  14.265
9.414012738853502  7.252
9.624203821656051  5.461
9.802547770700636  15.893
9.929936305732484  15.765
10.496815286624203  11.497
10.980891719745223  13.937
11.089171974522293  13.198
11.242038216560509  9.652
11.452229299363058  10.13
11.522292993630574  15.491
11.878980891719745  8.73
12.859872611464969  8.742
14.394904458598726  10.898
14.821656050955413  9.653
16.872611464968152  12.326
18.127388535031848  15.072
-3.0445859872611467  0.674
-3.038216560509554  5.005
-3.0254777070063694  0.503
-2.929936305732484  10.218
-2.7770700636942673  11.246
-2.738853503184713  2.054
-2.713375796178344  5.278
-2.643312101910828  9.247
-2.56687898089172  9.646
-2.3694267515923566  1.457
-2.3184713375796178  2.201
-2.3184713375796178  2.352
-2.1910828025477707  5.184
-1.9490445859872612  2.59
-1.8407643312101911  14.704
-1.375796178343949  2.286
-1.0509554140127388  15.236
-1.0509554140127388  9.872
-0.9936305732484076  14.317
-0.6687898089171974  5.24
-0.6305732484076433  10.855
-0.37579617834394907  2.02
-0.37579617834394907  3.137
-0.3630573248407643  11.077
-0.3248407643312102  10.171
-0.28662420382165604  12.85
-0.16560509554140126  3.924
-0.10828025477707007  3.38
0.33121019108280253  4.643
0.5222929936305732  8.587
0.5987261146496815  7.692
0.7961783439490446  16.328
0.9617834394904459  4.934
1.0636942675159236  9.062
1.2547770700636942  5.497
1.305732484076433  5.618
1.4777070063694266  13.848
1.624203821656051  4.181
2.1910828025477707  11.731
2.2229299363057327  6.22
2.299363057324841  11.676
2.4076433121019107  8.154
2.9554140127388533  13.783
3.031847133757962  16.037
3.178343949044586  12.878
3.3184713375796178  13.32
3.3694267515923566  5.409
3.4394904458598727  7.64
3.6751592356687897  5.236
3.745222929936306  3.251
3.9235668789808917  3.153
4.0  6.001
4.114649681528663  4.659
4.2165605095541405  8.216
4.222929936305732  4.222
4.522292993630574  5.929
4.585987261146497  14.596
4.67515923566879  16.201
4.936305732484076  6.259
4.987261146496815  12.613
5.1847133757961785  5.887
5.343949044585988  7.899
5.3949044585987265  11.822
5.471337579617835  10.023
5.477707006369426  8.328
5.7834394904458595  10.685
5.821656050955414  5.244
6.006369426751593  7.195
6.3949044585987265  10.187
6.439490445859873  10.325
6.885350318471337  5.856
6.904458598726115  15.009
7.006369426751593  6.53
7.057324840764331  7.726
7.573248407643312  8.316
7.624203821656051  5.949
7.802547770700637  15.525
7.8789808917197455  14.578
7.955414012738854  9.145
8.146496815286625  6.813
8.184713375796179  7.534
8.235668789808917  15.162
8.242038216560509  15.933
8.261146496815286  5.832
8.375796178343949  9.172
8.54140127388535  14.98
8.828025477707007  16.519
9.210191082802547  14.627
9.687898089171975  8.795
9.745222929936306  14.467
10.114649681528663  11.607
10.356687898089172  6.441
10.363057324840764  8.649
11.070063694267516  12.669
11.248407643312103  11.484
11.707006369426752  9.028
12.050955414012739  9.401
12.210191082802547  15.886
12.656050955414013  14.09
13.898089171974522  15.751
15.414012738853502  14.428
15.54140127388535  14.864
16.484076433121018  9.159
19.37579617834395  13.194
-3.0063694267515926  3.694
-2.9808917197452227  10.67
-2.9745222929936306  4.86
-2.9044585987261144  11.66
-2.8152866242038215  3.753
-2.770700636942675  1.727
-2.5923566878980893  0.853
-2.445859872611465  13.015
-2.343949044585987  3.764
-2.299363057324841  10.528
-2.299363057324841  1.564
-2.2229299363057327  14.961
-2.140127388535032  2.328
-2.0636942675159236  11.876
-1.9745222929936306  2.383
-1.9426751592356688  3.479
-1.872611464968153  6.459
-1.6815286624203822  2.847
-1.4968152866242037  7.269
-1.3885350318471337  16.302
-1.3630573248407643  3.472
-1.3503184713375795  8.599
-1.2038216560509554  12.297
-1.1210191082802548  11.295
-1.0573248407643312  10.087
-0.9808917197452229  2.303
-0.7515923566878981  3.526
-0.46496815286624205  11.711
-0.36942675159235666  4.889
-0.16560509554140126  11.247
0.15286624203821655  9.326
0.4140127388535032  10.453
0.49044585987261147  6.583
0.8471337579617835  12.054
0.9872611464968153  13.736
1.0764331210191083  11.198
1.127388535031847  9.587
1.1656050955414012  7.373
1.286624203821656  12.872
1.535031847133758  15.461
1.535031847133758  4.533
1.643312101910828  14.448
1.732484076433121  2.92
1.7643312101910829  14.623
1.7707006369426752  6.138
2.070063694267516  3.786
2.1974522292993632  13.026
2.477707006369427  12.67
2.56687898089172  6.392
2.745222929936306  13.073
2.7579617834394905  4.653
3.121019108280255  3.397
3.2738853503184715  6.799
3.3312101910828025  3.703
3.5031847133757963  8.182
3.78343949044586  11.335
3.917197452229299  2.787
3.9235668789808917  6.377
3.968152866242038  14.549
4.235668789808917  7.787
4.273885350318471  6.437
4.420382165605096  7.759
4.439490445859873  14.884
4.8152866242038215  11.892
4.885350318471337  6.969
5.031847133757962  3.592
5.063694267515924  7.898
5.343949044585988  12.395
5.573248407643312  8.082
5.726114649681529  4.298
6.044585987261146  9.168
6.312101910828026  10.331
6.445859872611465  7.937
6.592356687898089  10.49
6.649681528662421  9.389
6.917197452229299  14.697
6.942675159235669  3.576
7.063694267515924  9.397
7.43312101910828  7.057
7.75796178343949  7.742
8.012738853503185  12.337
8.292993630573248  7.495
8.751592356687897  6.952
8.859872611464969  4.663
8.872611464968152  8.383
9.07643312101911  10.994
9.152866242038217  9.131
9.420382165605096  9.426
9.477707006369426  8.653
9.54140127388535  10.311
9.681528662420382  6.138
9.738853503184714  9.099
9.840764331210192  10.139
9.949044585987261  8.299
11.375796178343949  16.266
11.707006369426752  14.173
11.89171974522293  12.699
11.968152866242038  12.198
12.171974522292993  11.486
12.535031847133759  10.961
12.910828025477707  12.388
13.573248407643312  4.957
14.012738853503185  13.444
16.37579617834395  13.991
-2.7643312101910826  4.379
-2.700636942675159  8.884
-2.6305732484076434  1.07
-2.5923566878980893  9.311
-2.5605095541401273  5.955
-2.356687898089172  1.208
-2.261146496815287  1.478
-2.210191082802548  1.248
-2.2038216560509554  4.039
-2.1528662420382165  8.633
-2.121019108280255  2.67
-1.9681528662420382  1.488
-1.9235668789808917  12.664
-1.7961783439490446  15.597
-1.7898089171974523  15.013
-1.694267515923567  10.961
-1.5668789808917198  15.737
-1.4904458598726114  3.443
-1.2484076433121019  10.235
-1.1592356687898089  16.105
-0.821656050955414  8.889
-0.802547770700637  4.408
-0.7197452229299363  12.538
-0.6496815286624203  9.511
-0.16560509554140126  9.359
-0.14012738853503184  10.359
-0.10828025477707007  5.109
0.31210191082802546  15.264
0.43312101910828027  9.487
0.7961783439490446  8.4
0.8726114649681529  10.726
0.8853503184713376  14.075
0.9235668789808917  12.211
1.21656050955414  13.032
1.3694267515923566  3.679
1.4012738853503184  4.698
1.484076433121019  7.131
1.4968152866242037  4.305
1.5923566878980893  10.843
1.7006369426751593  3.777
1.713375796178344  14.391
1.7261146496815287  3.776
1.8407643312101911  4.545
1.929936305732484  2.946
2.0636942675159236  6.923
2.0764331210191083  4.641
2.1146496815286624  5.919
2.5923566878980893  7.454
2.751592356687898  6.945
3.1656050955414012  8.698
3.2356687898089174  4.06
3.2929936305732483  4.678
3.3248407643312103  2.35
3.4012738853503186  14.954
3.5477707006369426  7.652
3.8853503184713376  3.536
3.968152866242038  15.59
4.267515923566879  14.192
4.484076433121019  12.111
4.522292993630574  10.764
4.929936305732484  10.012
5.713375796178344  7.257
5.840764331210191  12.078
5.955414012738854  7.723
6.050955414012739  11.89
6.159235668789809  4.077
6.197452229299363  10.503
6.407643312101911  8.053
6.484076433121019  5.718
6.7006369426751595  5.979
6.936305732484076  14.897
7.305732484076433  11.01
7.407643312101911  10.258
7.420382165605096  7.372
7.662420382165605  14.582
7.681528662420382  8.342
7.707006369426751  8.313
7.745222929936306  7.22
7.910828025477707  8.752
7.942675159235669  5.016
8.248407643312103  13.507
8.496815286624203  10.199
8.681528662420382  15.691
8.828025477707007  13.454
8.86624203821656  10.516
9.0828025477707  10.995
9.21656050955414  14.566
9.401273885350319  12.215
9.796178343949045  5.526
9.80891719745223  8.648
10.0  10.808
10.152866242038217  16.219
10.248407643312103  16.541
10.318471337579618  15.275
10.382165605095542  11.492
11.280254777070065  8.36
11.496815286624203  12.493
11.496815286624203  15.289
11.630573248407643  12.674
12.006369426751592  9.379
12.59235668789809  12.471
12.86624203821656  10.043
14.280254777070065  11.568
16.21656050955414  10.579
-3.305732484076433  0.425
-3.1464968152866244  0.858
-3.127388535031847  2.914
-3.089171974522293  3.906
-2.9745222929936306  0.972
-2.961783439490446  3.735
-2.9235668789808917  3.107
-2.872611464968153  7.169
-2.700636942675159  7.119
-2.624203821656051  2.58
-2.5286624203821657  3.503
-2.3248407643312103  4.101
-2.254777070063694  8.374
-2.0445859872611467  2.743
-2.0  3.659
-1.8980891719745223  10.892
-1.8789808917197452  4.665
-1.8471337579617835  3.394
-1.7898089171974523  3.35
-1.7515923566878981  15.151
-1.643312101910828  1.313
-1.6114649681528663  6.837
-1.5796178343949046  3.79
-1.535031847133758  2.7
-1.3439490445859872  1.0
-1.1464968152866242  4.126
-1.1019108280254777  3.424
-1.070063694267516  2.226
-0.9299363057324841  3.244
-0.8789808917197452  2.661
-0.7961783439490446  11.919
-0.7388535031847133  7.35
-0.7006369426751592  12.5
-0.5159235668789809  6.191
-0.47770700636942676  7.461
-0.19745222929936307  5.043
0.18471337579617833  3.723
0.31210191082802546  8.064
0.4394904458598726  3.987
0.643312101910828  15.134
0.7261146496815286  6.107
0.9490445859872612  4.677
1.6114649681528663  6.264
1.8407643312101911  4.009
1.9617834394904459  14.229
2.178343949044586  2.908
2.6178343949044587  9.386
2.6369426751592355  12.771
2.6496815286624202  11.943
2.6687898089171975  5.141
2.7261146496815285  7.209
2.7961783439490446  14.709
2.840764331210191  6.082
2.949044585987261  6.088
3.038216560509554  16.225
3.121019108280255  5.779
3.2929936305732483  5.493
3.299363057324841  13.877
3.375796178343949  15.991
3.394904458598726  3.772
3.6305732484076434  9.128
3.751592356687898  7.965
3.9044585987261144  6.293
3.961783439490446  14.751
4.095541401273885  9.647
4.1210191082802545  14.298
4.127388535031847  14.108
4.643312101910828  13.05
4.643312101910828  13.347
4.694267515923567  13.826
4.828025477707007  7.506
4.834394904458598  10.158
5.509554140127388  15.616
5.617834394904459  13.533
5.630573248407643  6.112
5.649681528662421  3.699
5.929936305732484  7.7
6.006369426751593  15.84
6.076433121019108  7.972
6.178343949044586  13.903
6.2165605095541405  9.351
6.350318471337579  14.059
6.579617834394904  13.427
6.662420382165605  6.479
7.401273885350318  5.414
7.560509554140127  12.184
7.885350318471337  9.937
8.146496815286625  10.906
8.197452229299364  10.509
8.414012738853502  12.746
9.32484076433121  6.082
9.936305732484076  8.715
9.987261146496815  11.16
10.605095541401274  13.01
11.636942675159236  15.002
11.78343949044586  12.453
11.847133757961783  14.121
11.853503184713375  5.545
12.547770700636942  6.452
12.585987261146498  8.25
12.64968152866242  10.969
12.681528662420382  8.176
14.261146496815286  11.082
16.73248407643312  7.972
-2.6878980891719744  2.647
-2.6305732484076434  14.99
-2.624203821656051  4.194
-2.5477707006369426  2.39
-2.5095541401273884  10.965
-2.5031847133757963  4.013
-2.4522292993630574  2.314
-2.254777070063694  8.718
-2.210191082802548  1.511
-2.1082802547770703  4.405
-2.070063694267516  10.003
-1.9490445859872612  4.362
-1.910828025477707  16.715
-1.5541401273885351  15.246
-1.4012738853503184  13.216
-1.3375796178343948  15.291
-1.0318471337579618  4.699
-0.9554140127388535  11.756
-0.8089171974522293  2.07
-0.7770700636942676  11.155
-0.7452229299363057  9.217
-0.535031847133758  3.337
-0.43312101910828027  2.847
-0.39490445859872614  15.913
-0.1592356687898089  3.198
-0.07643312101910828  11.952
0.025477707006369428  3.836
0.10828025477707007  11.935
0.11464968152866242  2.453
0.12738853503184713  5.857
0.15286624203821655  13.076
0.36942675159235666  12.238
0.4267515923566879  8.546
0.5923566878980892  1.548
0.6560509554140127  5.933
0.6878980891719745  12.46
0.732484076433121  2.626
0.7515923566878981  5.123
0.9363057324840764  11.867
1.0955414012738853  13.739
1.1592356687898089  13.385
1.2356687898089171  6.749
1.2993630573248407  15.358
1.5031847133757963  7.812
1.5286624203821657  4.55
1.6624203821656052  9.056
1.6751592356687899  13.108
1.821656050955414  6.987
2.0955414012738856  4.645
2.43312101910828  6.35
2.43312101910828  9.194
2.662420382165605  9.15
2.700636942675159  11.225
2.7770700636942673  7.839
2.9044585987261144  13.871
2.9745222929936306  12.182
3.21656050955414  6.787
3.343949044585987  5.624
3.3821656050955413  7.903
3.624203821656051  4.617
3.7261146496815285  4.291
4.0  11.067
4.127388535031847  15.003
4.2165605095541405  8.863
4.312101910828026  7.371
4.407643312101911  4.944
4.554140127388535  5.964
4.560509554140127  11.486
5.006369426751593  11.863
5.076433121019108  7.19
5.089171974522293  4.484
5.407643312101911  6.848
5.694267515923567  12.02
5.853503184713376  12.983
5.942675159235669  13.999
6.197452229299363  13.671
6.3630573248407645  14.432
6.630573248407643  8.14
6.681528662420382  17.33
6.8471337579617835  10.067
7.10828025477707  14.485
7.254777070063694  9.381
7.3630573248407645  14.805
7.45859872611465  11.815
7.732484076433121  6.384
8.242038216560509  11.044
8.414012738853502  15.947
8.630573248407643  9.835
8.878980891719745  14.322
9.012738853503185  7.943
9.566878980891719  6.656
9.59235668789809  7.462
9.668789808917197  6.683
9.993630573248408  15.981
10.394904458598726  8.453
11.044585987261147  13.615
11.248407643312103  13.799
11.471337579617835  5.374
11.579617834394904  10.173
11.89171974522293  10.741
12.235668789808917  16.035
14.280254777070065  15.278
14.420382165605096  5.264
17.636942675159236  15.778
-3.0955414012738856  0.863
-2.9936305732484074  2.623
-2.968152866242038  3.887
-2.8152866242038215  13.109
-2.477707006369427  2.892
-2.4713375796178343  2.207
-2.4585987261146496  4.067
-2.4012738853503186  2.617
-2.267515923566879  4.167
-1.7707006369426752  2.16
-1.694267515923567  6.746
-1.6114649681528663  8.539
-1.5605095541401275  13.002
-1.4777070063694266  4.315
-1.4394904458598725  2.237
-1.414012738853503  5.031
-1.1656050955414012  14.189
-1.070063694267516  3.62
-0.9235668789808917  3.712
-0.7961783439490446  6.086
-0.7898089171974523  14.245
-0.732484076433121  12.655
-0.6114649681528662  5.261
-0.49044585987261147  3.532
-0.34394904458598724  15.439
-0.33121019108280253  13.792
-0.2229299363057325  10.176
-0.16560509554140126  3.572
-0.03821656050955414  10.504
-0.03821656050955414  6.04
0.07006369426751592  4.454
0.09554140127388536  9.482
0.267515923566879  8.183
0.3630573248407643  9.72
0.4394904458598726  7.306
0.445859872611465  6.639
0.5286624203821656  11.654
0.5732484076433121  11.251
0.7961783439490446  7.81
1.1019108280254777  13.732
1.1464968152866242  8.153
1.1847133757961783  13.735
1.4777070063694266  11.413
1.8471337579617835  15.572
1.9171974522292994  7.601
2.127388535031847  7.155
2.1656050955414012  11.919
2.21656050955414  5.901
2.254777070063694  14.608
2.261146496815287  5.378
2.3184713375796178  11.85
2.5095541401273884  10.486
2.643312101910828  7.682
2.6687898089171975  4.593
2.961783439490446  7.727
2.9745222929936306  8.317
2.9872611464968153  15.215
3.3503184713375798  4.86
3.375796178343949  11.775
3.4522292993630574  15.194
3.554140127388535  7.546
3.5859872611464967  6.072
3.7961783439490446  12.715
4.1210191082802545  12.245
4.254777070063694  14.569
4.2993630573248405  14.189
4.350318471337579  13.146
4.356687898089172  6.753
4.477707006369426  6.406
4.6687898089171975  7.827
4.726114649681529  17.515
5.203821656050955  7.434
5.464968152866242  12.414
5.54140127388535  15.342
5.789808917197452  9.117
6.10828025477707  5.0
6.229299363057325  14.062
6.235668789808917  7.23
6.248407643312102  8.396
6.343949044585988  8.013
6.56687898089172  10.483
7.101910828025478  8.63
7.464968152866242  8.81
7.732484076433121  15.753
7.968152866242038  6.975
8.121019108280255  8.537
8.21656050955414  11.589
8.248407643312103  12.716
8.286624203821656  4.775
8.477707006369426  6.109
8.630573248407643  11.626
8.64968152866242  14.594
8.707006369426752  10.203
8.726114649681529  8.306
8.802547770700636  14.163
8.936305732484076  13.818
9.382165605095542  14.376
9.764331210191083  9.655
10.503184713375797  10.716
10.617834394904458  8.244
10.751592356687897  11.521
11.318471337579618  9.472
11.35031847133758  6.081
11.9171974522293  10.994
-3.127388535031847  3.091
-3.089171974522293  1.165
-3.038216560509554  6.53
-2.8535031847133756  0.651
-2.8535031847133756  3.701
-2.8535031847133756  4.25
-2.789808917197452  2.861
-2.356687898089172  14.619
-2.1974522292993632  13.08
-2.1464968152866244  2.284
-2.1337579617834397  1.637
-2.1082802547770703  0.987
-2.038216560509554  9.349
-1.9936305732484076  15.236
-1.9554140127388535  11.556
-1.8152866242038217  9.955
-1.7579617834394905  5.756
-1.7515923566878981  6.335
-1.713375796178344  2.009
-1.6878980891719746  3.375
-1.6751592356687899  11.64
-1.515923566878981  3.417
-0.9936305732484076  5.238
-0.7770700636942676  1.911
-0.6815286624203821  4.219
-0.6050955414012739  8.174
-0.21656050955414013  15.19
0.05732484076433121  14.427
0.36942675159235666  2.737
0.5159235668789809  3.354
0.7006369426751592  7.479
0.8726114649681529  13.657
0.9808917197452229  7.38
1.1719745222929936  7.161
1.5668789808917198  6.489
1.6178343949044587  5.854
1.7006369426751593  8.445
1.7643312101910829  12.991
1.929936305732484  13.23
1.9363057324840764  3.168
2.070063694267516  11.944
2.1146496815286624  4.67
2.1146496815286624  9.735
2.1910828025477707  7.049
2.210191082802548  10.933
2.3312101910828025  13.7
2.3694267515923566  3.168
2.522292993630573  11.134
2.5923566878980893  15.094
2.7579617834394905  5.039
2.840764331210191  11.814
3.082802547770701  13.774
3.210191082802548  6.409
3.261146496815287  13.735
3.2929936305732483  7.501
3.8662420382165603  15.892
3.9426751592356686  14.012
4.210191082802548  12.692
4.229299363057325  4.886
4.254777070063694  7.819
4.32484076433121  10.56
4.375796178343949  9.302
4.496815286624204  14.64
4.923566878980892  11.757
5.070063694267516  16.21
5.401273885350318  5.231
5.573248407643312  13.165
6.127388535031847  8.065
6.961783439490445  11.399
7.114649681528663  11.628
7.13375796178344  10.175
7.222929936305732  14.172
7.3949044585987265  12.492
7.573248407643312  13.838
7.770700636942675  7.475
7.840764331210191  16.134
7.859872611464968  12.931
8.05732484076433  7.347
8.242038216560509  11.671
8.248407643312103  16.386
8.280254777070065  13.447
8.331210191082803  5.115
8.45859872611465  7.55
8.751592356687897  11.409
9.006369426751592  9.575
9.019108280254777  12.111
9.439490445859873  10.061
9.547770700636942  7.649
9.611464968152866  9.518
9.726114649681529  13.372
9.840764331210192  8.993
10.031847133757962  16.104
10.840764331210192  15.528
10.993630573248408  8.71
11.369426751592357  14.248
11.535031847133759  11.881
11.719745222929935  10.178
12.471337579617835  14.014
12.522292993630574  14.178
12.687898089171975  9.949
12.73248407643312  7.737
15.229299363057326  7.273
18.197452229299362  11.436
19.94904458598726  11.899
-3.0445859872611467  3.601
-2.8025477707006368  9.785
-2.573248407643312  14.259
-2.554140127388535  3.885
-2.535031847133758  10.916
-2.515923566878981  3.701
-2.3694267515923566  10.658
-2.356687898089172  9.54
-2.3184713375796178  3.61
-2.2038216560509554  3.638
-2.089171974522293  2.066
-2.038216560509554  13.173
-2.038216560509554  4.401
-1.910828025477707  4.169
-1.872611464968153  6.411
-1.7961783439490446  3.451
-1.7961783439490446  9.702
-1.713375796178344  2.994
-1.7006369426751593  3.655
-1.5222929936305734  5.206
-1.3821656050955413  12.741
-1.2802547770700636  9.115
-1.089171974522293  1.674
-1.0063694267515924  3.638
-0.6815286624203821  4.866
-0.6369426751592356  10.497
-0.5159235668789809  5.092
-0.2356687898089172  12.563
-0.15286624203821655  8.533
-0.07643312101910828  3.2
-0.050955414012738856  3.844
0.3248407643312102  3.425
0.5159235668789809  14.874
0.7898089171974523  3.39
0.802547770700637  4.339
0.8471337579617835  3.963
0.8726114649681529  5.972
0.8789808917197452  4.063
1.019108280254777  5.551
1.0573248407643312  4.53
1.178343949044586  12.903
1.1847133757961783  8.871
1.197452229299363  4.942
1.5414012738853504  13.677
1.6178343949044587  10.617
1.7006369426751593  2.609
1.7006369426751593  7.051
1.8407643312101911  4.135
2.0955414012738856  6.313
2.4203821656050954  3.782
2.7261146496815285  8.048
2.8152866242038215  7.883
2.968152866242038  4.612
3.0191082802547773  3.712
3.178343949044586  9.814
3.21656050955414  6.343
3.229299363057325  7.133
3.343949044585987  5.358
3.573248407643312  5.232
3.929936305732484  5.222
4.089171974522293  6.019
4.210191082802548  4.03
4.229299363057325  13.421
4.235668789808917  7.612
4.286624203821656  10.133
4.292993630573249  14.055
4.356687898089172  13.977
4.426751592356688  9.611
4.726114649681529  5.268
4.929936305732484  10.548
4.980891719745223  11.925
5.1528662420382165  16.051
5.267515923566879  3.54
5.503184713375796  7.709
5.732484076433121  14.013
5.910828025477707  9.53
6.019108280254777  11.455
6.13375796178344  14.625
6.490445859872612  8.942
6.611464968152866  6.021
6.796178343949045  12.779
7.050955414012739  10.333
7.235668789808917  7.662
7.3312101910828025  2.416
7.414012738853503  12.954
7.585987261146497  8.231
7.617834394904459  9.444
7.6687898089171975  12.301
7.726114649681529  12.527
7.859872611464968  13.055
7.917197452229299  15.381
7.936305732484076  6.217
8.318471337579618  11.739
8.471337579617835  14.278
8.490445859872612  6.827
8.834394904458598  11.02
8.847133757961783  12.847
9.089171974522293  11.169
9.509554140127388  8.662
10.0  16.232
11.101910828025478  13.564
12.089171974522293  15.5
14.10828025477707  10.334
14.719745222929935  14.561
-2.929936305732484  1.331
-2.828025477707006  11.282
-2.821656050955414  4.709
-2.5477707006369426  4.284
-2.4394904458598727  2.538
-2.337579617834395  2.973
-2.3312101910828025  3.527
-2.299363057324841  14.104
-2.2929936305732483  3.735
-2.1847133757961785  9.864
-2.0955414012738856  10.718
-2.070063694267516  2.245
-1.7770700636942676  3.212
-1.7070063694267517  2.942
-1.3503184713375795  3.241
-1.3121019108280254  11.527
-1.3121019108280254  2.182
-1.2738853503184713  2.404
-1.2611464968152866  1.18
-1.1146496815286624  3.94
-1.0828025477707006  11.652
-1.0636942675159236  4.769
-0.8853503184713376  2.454
-0.8343949044585988  4.222
-0.7133757961783439  2.272
-0.5477707006369427  1.668
-0.43312101910828027  16.179
-0.24203821656050956  13.432
-0.1464968152866242  4.044
-0.025477707006369428  13.253
0.050955414012738856  4.026
0.267515923566879  2.174
0.6687898089171974  10.198
0.7133757961783439  6.359
1.1337579617834395  14.847
1.1656050955414012  8.965
1.3821656050955413  9.216
1.4777070063694266  14.437
1.4904458598726114  8.604
1.5605095541401275  9.933
1.7452229299363058  14.782
1.8598726114649682  6.273
1.9554140127388535  5.047
2.1337579617834397  5.332
2.248407643312102  5.166
2.3312101910828025  5.896
2.3821656050955413  7.33
2.477707006369427  10.587
2.5414012738853504  6.04
2.5477707006369426  11.369
2.611464968152866  13.915
2.7770700636942673  7.569
2.8535031847133756  3.695
2.9235668789808917  4.288
3.1910828025477707  3.982
3.4713375796178343  12.528
3.6687898089171975  10.981
3.6878980891719744  4.089
3.8025477707006368  14.589
3.828025477707006  12.115
3.9554140127388533  6.753
4.375796178343949  3.638
4.452229299363057  8.181
4.681528662420382  14.05
4.713375796178344  6.925
4.8471337579617835  14.166
4.929936305732484  7.72
5.006369426751593  3.661
5.10828025477707  6.979
6.114649681528663  5.046
6.261146496815287  7.272
6.273885350318471  10.403
6.318471337579618  7.116
6.388535031847134  6.853
6.630573248407643  5.543
6.681528662420382  12.826
6.751592356687898  10.467
6.777070063694268  12.063
7.267515923566879  12.958
7.312101910828026  7.548
7.515923566878981  12.887
7.579617834394904  8.763
8.261146496815286  4.896
8.573248407643312  13.738
8.700636942675159  7.67
8.89171974522293  11.087
9.19108280254777  6.314
9.280254777070065  7.368
9.420382165605096  13.769
9.503184713375797  15.841
9.955414012738853  13.73
10.949044585987261  12.399
11.40764331210191  10.439
11.700636942675159  10.642
11.789808917197453  5.443
11.92356687898089  7.051
12.312101910828025  8.337
12.40764331210191  16.993
13.64968152866242  16.166
14.178343949044587  17.887
14.605095541401274  14.679
15.78343949044586  10.769
15.97452229299363  9.789
17.388535031847134  13.254
-3.140127388535032  3.614
-3.082802547770701  4.079
-3.070063694267516  3.834
-2.840764331210191  2.555
-2.821656050955414  4.933
-2.713375796178344  11.414
-2.5286624203821657  14.665
-2.4012738853503186  4.484
-2.3821656050955413  14.907
-2.299363057324841  2.185
-2.2929936305732483  3.143
-2.254777070063694  1.428
-2.2356687898089174  4.655
-2.082802547770701  2.704
-2.082802547770701  2.915
-2.0636942675159236  5.876
-2.0573248407643314  1.605
-1.9681528662420382  2.879
-1.6815286624203822  4.075
-1.643312101910828  9.371
-1.5668789808917198  7.167
-1.4968152866242037  10.524
-1.484076433121019  6.869
-1.286624203821656  10.656
-1.2611464968152866  15.974
-1.1847133757961783  13.469
-1.0509554140127388  4.043
-0.8471337579617835  3.408
-0.4267515923566879  3.116
-0.3375796178343949  6.859
-0.2802547770700637  13.081
-0.2611464968152866  3.961
-0.24203821656050956  10.157
0.044585987261146494  15.308
0.050955414012738856  2.072
0.1592356687898089  2.762
0.36942675159235666  15.159
0.39490445859872614  2.172
0.554140127388535  14.915
0.6624203821656051  9.104
0.7898089171974523  7.512
0.9681528662420382  4.498
1.4267515923566878  4.228
1.4585987261146496  2.377
1.6624203821656052  7.485
1.713375796178344  3.708
1.821656050955414  4.982
1.89171974522293  5.372
1.9617834394904459  4.645
1.9745222929936306  5.125
2.121019108280255  6.118
2.1656050955414012  12.058
2.2802547770700636  2.147
2.426751592356688  3.754
2.713375796178344  10.248
2.9872611464968153  5.905
3.229299363057325  3.84
3.4968152866242037  14.52
3.7643312101910826  2.953
3.8025477707006368  11.409
3.8662420382165603  14.28
4.038216560509555  7.345
4.082802547770701  7.881
4.1210191082802545  14.761
4.197452229299363  7.403
4.235668789808917  11.68
4.261146496815287  13.734
4.6687898089171975  11.988
4.7006369426751595  13.606
4.821656050955414  14.744
5.10828025477707  14.29
5.356687898089172  8.125
5.54140127388535  9.341
5.598726114649682  7.916
5.656050955414012  8.124
5.8152866242038215  7.732
5.968152866242038  4.24
6.10828025477707  13.154
6.222929936305732  7.804
6.3312101910828025  15.461
6.426751592356688  13.821
6.522292993630574  15.648
6.630573248407643  12.16
6.936305732484076  13.876
6.968152866242038  4.442
7.076433121019108  10.579
7.280254777070064  11.299
7.490445859872612  14.617
7.751592356687898  10.631
7.834394904458598  17.075
9.64968152866242  7.659
10.02547770700637  13.53
10.146496815286625  6.927
10.273885350318471  15.178
10.343949044585987  10.634
11.05732484076433  12.279
11.522292993630574  9.431
12.050955414012739  12.504
12.0828025477707  13.951
13.261146496815286  12.116
14.585987261146498  5.73
15.961783439490446  10.698
16.012738853503183  9.312
19.133757961783438  16.838
-3.1019108280254777  3.076
-2.9745222929936306  3.78
-2.929936305732484  8.626
-2.878980891719745  3.972
-2.8025477707006368  5.665
-2.745222929936306  1.433
-2.662420382165605  3.164
-2.611464968152866  3.771
-2.56687898089172  2.963
-2.248407643312102  5.217
-2.2420382165605095  10.194
-2.1974522292993632  13.971
-2.140127388535032  11.386
-2.127388535031847  14.099
-2.0764331210191083  8.742
-2.070063694267516  14.968
-1.9171974522292994  11.219
-1.732484076433121  9.262
-1.4968152866242037  9.876
-1.484076433121019  12.56
-1.4331210191082802  2.433
-1.3121019108280254  12.874
-1.2038216560509554  3.05
-0.9426751592356688  8.216
-0.802547770700637  9.618
-0.6815286624203821  3.241
-0.6751592356687898  6.582
-0.535031847133758  14.365
-0.4394904458598726  11.975
-0.22929936305732485  9.842
-0.08280254777070063  3.762
-0.01910828025477707  6.631
-0.012738853503184714  6.985
0.08917197452229299  4.055
0.09554140127388536  1.74
0.1464968152866242  7.818
0.18471337579617833  5.123
0.267515923566879  13.139
0.4713375796178344  4.303
0.49044585987261147  2.749
0.535031847133758  6.012
0.5668789808917197  4.232
1.2038216560509554  8.155
1.286624203821656  11.61
1.2993630573248407  9.65
1.305732484076433  3.179
1.3248407643312101  13.546
1.5605095541401275  6.874
1.6560509554140128  11.022
1.78343949044586  13.2
1.8789808917197452  4.131
1.910828025477707  6.542
2.1656050955414012  3.287
2.78343949044586  10.856
2.9426751592356686  6.681
3.050955414012739  6.008
3.426751592356688  10.855
3.477707006369427  6.502
3.5031847133757963  4.441
3.515923566878981  9.849
3.5923566878980893  12.569
3.7643312101910826  4.314
3.910828025477707  3.962
3.917197452229299  15.508
3.9872611464968153  7.281
4.1210191082802545  11.532
4.127388535031847  15.4
4.191082802547771  13.336
4.356687898089172  11.489
4.471337579617835  4.994
4.503184713375796  8.229
4.528662420382165  15.008
4.573248407643312  12.261
4.713375796178344  8.212
4.8152866242038215  15.39
4.968152866242038  14.363
5.445859872611465  7.973
5.452229299363057  12.031
5.859872611464968  14.265
5.993630573248407  7.691
6.2165605095541405  11.582
6.222929936305732  10.531
6.273885350318471  5.305
6.280254777070064  8.497
6.3949044585987265  8.144
6.789808917197452  6.254
7.2165605095541405  12.005
7.248407643312102  14.437
7.248407643312102  9.788
7.7006369426751595  8.512
7.955414012738854  11.639
8.019108280254777  14.775
8.02547770700637  10.374
8.114649681528663  7.162
8.184713375796179  12.039
8.292993630573248  13.602
8.64968152866242  5.102
8.751592356687897  10.749
9.146496815286625  10.38
9.159235668789808  5.201
9.509554140127388  6.916
9.643312101910828  14.029
9.67515923566879  8.529
10.528662420382165  9.505
11.19108280254777  10.131
12.146496815286625  14.202
12.636942675159236  14.013
12.834394904458598  15.231
13.59235668789809  11.109
14.07643312101911  12.611
15.10828025477707  15.88
18.828025477707005  8.314
-3.0955414012738856  3.273
-2.821656050955414  2.511
-2.8089171974522293  3.956
-2.7579617834394905  10.974
-2.5859872611464967  0.951
-2.554140127388535  3.908
-2.464968152866242  11.794
-2.375796178343949  1.475
-2.356687898089172  14.604
-2.3503184713375798  5.467
-2.337579617834395  12.686
-1.9872611464968153  4.097
-1.9872611464968153  4.65
-1.9363057324840764  9.01
-1.9171974522292994  14.176
-1.9044585987261147  3.587
-1.8789808917197452  4.452
-1.8152866242038217  13.783
-1.7388535031847134  2.782
-1.732484076433121  8.044
-1.6878980891719746  13.766
-1.6687898089171975  2.486
-1.5987261146496816  1.545
-1.2229299363057324  11.066
-0.9681528662420382  4.141
-0.8152866242038217  9.916
-0.7834394904458599  11.876
-0.7770700636942676  13.751
-0.5031847133757962  15.584
-0.24203821656050956  4.109
0.10191082802547771  6.864
0.14012738853503184  4.969
0.18471337579617833  15.236
0.21019108280254778  5.561
0.2611464968152866  14.552
0.28662420382165604  12.771
0.29936305732484075  4.59
0.3184713375796178  8.353
0.3503184713375796  5.195
0.46496815286624205  2.458
0.5095541401273885  13.281
0.7452229299363057  7.276
0.8726114649681529  3.183
0.8789808917197452  10.824
0.8789808917197452  2.527
1.070063694267516  13.493
1.3248407643312101  10.505
1.4458598726114649  11.484
1.484076433121019  4.041
1.5541401273885351  4.268
1.5732484076433122  9.782
1.585987261146497  11.489
1.585987261146497  7.246
1.6305732484076434  14.897
1.643312101910828  11.796
1.8343949044585988  8.077
1.8598726114649682  4.238
2.0  13.601
2.0445859872611467  13.447
2.171974522292994  2.099
2.2038216560509554  4.521
2.261146496815287  14.663
2.605095541401274  11.525
2.968152866242038  9.452
3.210191082802548  4.397
3.343949044585987  7.566
3.394904458598726  13.755
3.4522292993630574  10.512
3.6178343949044587  3.419
4.2993630573248405  9.811
4.305732484076433  4.86
4.337579617834395  12.19
4.382165605095541  7.561
4.407643312101911  6.883
4.592356687898089  3.323
4.67515923566879  3.893
4.828025477707007  13.263
4.910828025477707  15.165
5.070063694267516  15.324
5.261146496815287  14.917
5.375796178343949  6.5
5.834394904458598  7.839
5.89171974522293  15.431
5.917197452229299  8.311
5.993630573248407  13.966
6.280254777070064  12.501
7.063694267515924  14.226
7.2165605095541405  6.469
7.439490445859873  13.457
7.45859872611465  15.131
7.598726114649682  7.205
7.630573248407643  15.68
8.178343949044587  5.324
8.668789808917197  5.286
8.764331210191083  14.735
9.439490445859873  8.061
9.681528662420382  15.141
9.770700636942674  9.316
10.121019108280255  7.288
12.337579617834395  15.651
12.668789808917197  7.65
13.292993630573248  11.049
14.0828025477707  13.194
14.197452229299364  11.398
-3.356687898089172  0.517
-3.229299363057325  0.68
-3.0955414012738856  3.617
-2.9936305732484074  1.72
-2.968152866242038  11.261
-2.7961783439490446  1.008
-2.7770700636942673  12.442
-2.7770700636942673  1.299
-2.713375796178344  0.687
-2.700636942675159  4.506
-2.6369426751592355  10.197
-2.2738853503184715  3.59
-2.267515923566879  2.68
-2.1528662420382165  2.808
-2.1464968152866244  2.972
-1.9490445859872612  4.344
-1.9171974522292994  12.09
-1.8598726114649682  4.315
-1.7070063694267517  5.66
-1.4522292993630572  6.531
-1.4394904458598725  10.508
-1.3694267515923566  4.525
-1.3439490445859872  2.036
-1.0955414012738853  7.203
-1.0509554140127388  5.75
-1.0445859872611465  1.979
-0.9490445859872612  5.521
-0.6496815286624203  3.492
-0.5414012738853503  9.61
-0.39490445859872614  13.437
-0.3630573248407643  8.614
-0.33121019108280253  4.768
-0.22929936305732485  5.937
-0.1910828025477707  4.013
-0.10828025477707007  4.005
-0.08917197452229299  8.143
0.4140127388535032  3.15
0.4394904458598726  4.961
0.4840764331210191  3.195
0.5732484076433121  7.77
0.9171974522292994  6.295
0.9171974522292994  7.198
0.9554140127388535  9.466
1.089171974522293  4.961
1.4458598726114649  2.005
1.5286624203821657  15.653
1.6560509554140128  9.623
1.6751592356687899  2.055
1.7515923566878981  15.299
2.031847133757962  6.657
2.0636942675159236  6.63
2.2929936305732483  14.064
2.2929936305732483  9.422
2.4012738853503186  4.966
2.78343949044586  11.127
2.78343949044586  7.387
2.8343949044585988  5.83
3.248407643312102  5.628
3.4394904458598727  15.594
3.554140127388535  15.107
4.127388535031847  11.898
4.210191082802548  8.549
4.43312101910828  10.764
4.8471337579617835  13.893
4.904458598726115  9.965
5.165605095541402  13.54
5.3630573248407645  12.007
5.369426751592357  5.184
5.420382165605096  8.015
5.471337579617835  14.525
5.656050955414012  10.187
5.662420382165605  9.289
6.095541401273885  9.298
6.10828025477707  6.427
6.114649681528663  7.872
6.1528662420382165  14.845
6.178343949044586  5.516
6.248407643312102  14.956
6.350318471337579  11.303
6.490445859872612  7.771
6.515923566878981  5.085
7.13375796178344  7.437
7.560509554140127  7.541
7.694267515923567  10.907
7.777070063694268  15.507
7.802547770700637  15.254
7.910828025477707  17.323
7.987261146496815  10.136
8.012738853503185  6.745
8.178343949044587  8.702
8.949044585987261  12.518
9.840764331210192  11.507
9.993630573248408  12.041
10.611464968152866  14.601
10.828025477707007  8.997
11.261146496815286  6.358
11.477707006369426  14.346
11.9171974522293  14.303
12.471337579617835  7.279
12.89171974522293  5.953
13.044585987261147  13.711
15.605095541401274  11.585
15.929936305732484  14.745
22.171974522292995  12.222
-2.7197452229299364  1.061
-2.662420382165605  2.131
-2.535031847133758  10.222
-2.394904458598726  14.35
-2.2356687898089174  15.341
-1.8853503184713376  5.569
-1.7006369426751593  9.473
-1.4713375796178343  5.279
-1.394904458598726  12.345
-0.9617834394904459  11.53
-0.8280254777070064  4.068
-0.6560509554140127  5.789
-0.6178343949044586  3.857
-0.5987261146496815  5.673
-0.3184713375796178  3.234
-0.12738853503184713  6.231
0.03821656050955414  3.526
0.1337579617834395  5.003
0.21019108280254778  5.215
0.267515923566879  6.67
0.5414012738853503  3.776
0.7197452229299363  9.958
0.8089171974522293  10.744
1.0  4.938
1.0127388535031847  1.514
1.2292993630573248  7.525
1.2420382165605095  13.873
1.4076433121019107  11.993
1.4331210191082802  12.525
1.713375796178344  11.691
1.802547770700637  6.312
1.8343949044585988  9.555
1.8598726114649682  7.562
1.8662420382165605  11.715
1.9235668789808917  9.509
2.210191082802548  5.724
2.3248407643312103  5.304
2.573248407643312  10.369
2.605095541401274  6.22
2.6178343949044587  9.531
2.6687898089171975  4.866
2.7070063694267517  12.592
2.9745222929936306  10.726
3.0445859872611467  7.341
3.159235668789809  11.238
3.1974522292993632  4.693
3.210191082802548  4.785
3.394904458598726  9.715
3.738853503184713  14.359
3.751592356687898  2.976
3.949044585987261  5.882
4.089171974522293  15.078
4.210191082802548  8.66
4.318471337579618  9.023
4.32484076433121  12.889
4.375796178343949  9.45
4.7006369426751595  12.768
4.745222929936306  7.276
4.770700636942675  8.17
4.802547770700637  10.815
4.8152866242038215  5.4
4.8789808917197455  13.847
4.968152866242038  10.239
5.13375796178344  4.393
5.159235668789809  10.502
5.280254777070064  7.651
5.6687898089171975  11.763
5.707006369426751  12.75
5.713375796178344  4.767
6.114649681528663  17.841
6.197452229299363  6.052
6.24203821656051  15.651
6.420382165605096  13.684
6.681528662420382  4.618
6.936305732484076  16.132
6.987261146496815  13.484
7.114649681528663  11.861
7.191082802547771  12.859
7.191082802547771  13.872
7.197452229299363  4.223
7.312101910828026  12.489
7.369426751592357  10.702
7.464968152866242  11.861
7.54140127388535  9.915
7.547770700636943  6.946
7.732484076433121  8.554
7.821656050955414  14.302
7.872611464968153  6.157
7.961783439490445  8.446
8.235668789808917  8.069
8.305732484076433  15.0
8.821656050955413  13.875
9.585987261146498  14.482
11.07643312101911  14.208
11.554140127388536  14.264
11.59235668789809  6.584
12.585987261146498  7.348
12.611464968152866  10.438
13.171974522292993  8.47
13.382165605095542  15.431
13.840764331210192  7.238
16.159235668789808  13.489
16.394904458598727  14.622
18.503184713375795  9.42
-3.031847133757962  3.335
-2.5477707006369426  10.002
-2.4968152866242037  13.83
-2.4140127388535033  2.309
-2.229299363057325  4.572
-2.1337579617834397  4.823
-2.050955414012739  6.168
-2.0191082802547773  4.45
-1.8980891719745223  8.917
-1.7070063694267517  16.111
-1.5668789808917198  8.09
-1.5031847133757963  4.738
-1.464968152866242  15.353
-1.4585987261146496  3.276
-1.3503184713375795  4.181
-1.3375796178343948  16.702
-1.286624203821656  3.522
-1.2802547770700636  5.135
-1.0573248407643312  2.835
-0.9363057324840764  12.902
-0.7452229299363057  13.015
-0.7388535031847133  12.606
-0.6305732484076433  13.366
-0.4968152866242038  3.077
-0.4840764331210191  10.028
-0.012738853503184714  3.054
0.03821656050955414  14.402
0.050955414012738856  3.667
0.21656050955414013  4.796
0.39490445859872614  3.287
0.40764331210191085  7.257
0.4394904458598726  10.15
0.5095541401273885  9.816
0.5796178343949044  16.214
0.5796178343949044  5.901
0.802547770700637  14.036
0.8598726114649682  9.148
0.8853503184713376  3.706
0.9171974522292994  15.642
1.286624203821656  12.501
1.3885350318471337  14.924
1.4267515923566878  13.703
1.5222929936305734  4.175
1.6878980891719746  6.283
1.802547770700637  6.264
1.8789808917197452  6.428
2.0445859872611467  7.12
2.0636942675159236  12.673
2.159235668789809  5.978
2.159235668789809  6.602
2.1847133757961785  5.853
2.267515923566879  2.472
2.5031847133757963  5.434
2.554140127388535  14.367
2.859872611464968  3.227
3.1910828025477707  3.179
3.2038216560509554  7.53
3.3312101910828025  5.614
3.388535031847134  11.751
3.43312101910828  5.908
3.484076433121019  16.885
3.4904458598726116  7.808
4.0  5.841
4.006369426751593  17.694
4.388535031847134  12.862
4.490445859872612  9.22
4.611464968152866  6.549
4.6369426751592355  12.767
4.649681528662421  13.045
4.707006369426751  12.678
4.738853503184713  8.739
4.764331210191083  11.007
4.770700636942675  7.132
4.86624203821656  15.051
4.968152866242038  8.609
5.235668789808917  7.053
5.32484076433121  5.697
5.777070063694268  13.299
5.859872611464968  10.597
6.057324840764331  11.855
6.095541401273885  7.659
6.178343949044586  6.549
6.439490445859873  7.829
6.67515923566879  9.801
6.853503184713376  12.539
6.8789808917197455  10.135
6.949044585987261  12.636
7.547770700636943  14.952
7.796178343949045  14.086
8.006369426751592  10.776
8.48407643312102  14.984
8.51592356687898  8.013
8.54140127388535  13.001
8.707006369426752  11.027
8.97452229299363  10.687
8.97452229299363  5.304
9.05732484076433  10.31
9.503184713375797  7.153
9.993630573248408  15.712
10.522292993630574  13.233
10.904458598726114  13.632
12.388535031847134  12.859
12.936305732484076  10.036
14.59235668789809  9.816
-3.1337579617834397  3.242
-3.070063694267516  5.66
-3.0573248407643314  1.408
-3.0  1.045
-2.9044585987261144  1.099
-2.8853503184713376  1.572
-2.8025477707006368  3.983
-2.7579617834394905  2.052
-2.656050955414013  3.957
-2.554140127388535  8.001
-2.522292993630573  1.406
-2.5095541401273884  3.944
-2.2929936305732483  2.397
-2.2420382165605095  2.463
-2.082802547770701  2.345
-2.0127388535031847  10.205
-1.78343949044586  15.128
-1.5541401273885351  4.944
-1.4713375796178343  4.315
-1.4522292993630572  4.611
-1.4267515923566878  1.476
-1.4012738853503184  15.77
-1.4012738853503184  3.299
-1.197452229299363  16.297
-1.1910828025477707  13.007
-1.1401273885350318  5.832
-1.089171974522293  10.304
-1.0  3.647
-0.5987261146496815  7.74
-0.5859872611464968  11.681
-0.49044585987261147  10.36
-0.4267515923566879  3.834
-0.3630573248407643  3.64
-0.25477707006369427  6.127
-0.21019108280254778  3.065
-0.12101910828025478  8.879
0.42038216560509556  8.659
0.4267515923566879  7.397
0.554140127388535  12.607
0.5859872611464968  3.004
0.6942675159235668  3.065
0.732484076433121  14.583
1.3184713375796178  3.646
1.5095541401273886  3.9
1.5095541401273886  9.229
1.6369426751592357  8.661
2.0  7.537
2.0191082802547773  3.523
2.1019108280254777  7.762
2.1146496815286624  3.032
2.1337579617834397  13.483
2.305732484076433  13.04
2.3121019108280256  3.157
2.445859872611465  3.521
2.484076433121019  4.683
2.770700636942675  6.94
2.8152866242038215  5.461
2.8343949044585988  7.033
2.917197452229299  14.45
3.21656050955414  4.469
3.4203821656050954  19.286
3.6369426751592355  12.814
4.337579617834395  6.033
4.707006369426751  13.639
4.726114649681529  3.488
4.86624203821656  8.078
4.910828025477707  4.714
5.235668789808917  7.673
5.343949044585988  7.448
5.3630573248407645  12.227
5.535031847133758  14.146
5.929936305732484  14.928
6.1528662420382165  4.311
6.191082802547771  4.704
6.222929936305732  4.467
6.726114649681529  8.04
6.777070063694268  13.429
6.936305732484076  8.175
6.968152866242038  7.294
7.6687898089171975  8.046
7.974522292993631  12.853
8.242038216560509  7.37
8.343949044585987  15.691
8.401273885350319  7.301
8.426751592356688  6.253
8.426751592356688  7.697
8.73248407643312  6.045
9.101910828025478  9.384
9.426751592356688  7.777
9.464968152866241  14.54
9.840764331210192  13.078
10.05732484076433  11.369
10.114649681528663  7.423
10.286624203821656  10.418
10.681528662420382  6.107
11.044585987261147  8.191
11.07643312101911  11.278
11.936305732484076  15.404
12.48407643312102  15.264
12.611464968152866  12.974
12.904458598726114  11.851
14.070063694267516  11.351
14.452229299363058  11.488
18.764331210191084  15.249
-3.038216560509554  3.239
-3.0127388535031847  2.319
-2.9872611464968153  1.41
-2.8471337579617835  2.574
-2.8152866242038215  1.887
-2.7643312101910826  0.604
-2.713375796178344  4.871
-2.5286624203821657  15.701
-2.5095541401273884  3.191
-2.2356687898089174  3.697
-2.1974522292993632  14.919
-2.1146496815286624  4.056
-2.0  10.445
-1.9617834394904459  13.958
-1.8535031847133758  10.485
-1.8152866242038217  13.181
-1.78343949044586  10.974
-1.7707006369426752  15.548
-1.7388535031847134  13.209
-1.6751592356687899  5.138
-1.5286624203821657  13.311
-1.4713375796178343  1.995
-1.2101910828025477  3.124
-1.2038216560509554  1.769
-1.1910828025477707  14.06
-1.1719745222929936  14.396
-1.1019108280254777  3.86
-0.89171974522293  4.822
-0.8853503184713376  3.554
-0.8789808917197452  14.167
-0.6815286624203821  4.163
-0.4968152866242038  13.907
-0.445859872611465  11.574
-0.445859872611465  4.351
-0.4140127388535032  4.154
-0.25477707006369427  14.7
-0.16560509554140126  8.12
-0.1337579617834395  5.639
-0.07643312101910828  7.265
0.05732484076433121  6.055
0.14012738853503184  8.679
0.3057324840764331  14.0
0.3375796178343949  9.624
0.49044585987261147  10.399
0.5605095541401274  15.098
0.6751592356687898  4.334
1.019108280254777  13.894
1.1210191082802548  8.608
1.4331210191082802  8.564
1.8535031847133758  7.22
2.0127388535031847  13.481
2.050955414012739  12.121
2.0636942675159236  11.932
2.0636942675159236  2.143
2.1847133757961785  4.568
2.4140127388535033  6.644
2.624203821656051  14.876
2.7643312101910826  11.936
2.8089171974522293  8.485
3.337579617834395  11.499
3.5286624203821657  15.355
3.535031847133758  7.114
3.5605095541401273  11.465
3.643312101910828  10.162
3.700636942675159  5.68
3.751592356687898  9.2
3.8535031847133756  11.536
3.9363057324840764  13.394
3.968152866242038  4.665
4.101910828025478  15.226
4.375796178343949  3.624
4.6687898089171975  13.729
4.904458598726115  9.816
4.949044585987261  11.693
5.286624203821656  13.465
5.579617834394904  8.949
5.808917197452229  5.211
5.942675159235669  14.18
6.0  11.417
6.070063694267516  12.854
6.280254777070064  5.442
6.439490445859873  10.384
6.484076433121019  5.717
6.726114649681529  16.374
7.8471337579617835  12.669
7.968152866242038  15.579
8.10828025477707  9.787
8.280254777070065  15.478
8.45859872611465  10.069
8.9171974522293  6.42
8.955414012738853  11.35
9.51592356687898  14.534
9.560509554140127  11.208
9.585987261146498  13.589
9.821656050955413  14.571
9.94267515923567  6.204
10.375796178343949  7.962
10.471337579617835  11.975
10.9171974522293  15.268
11.821656050955413  4.918
12.668789808917197  11.505
13.07643312101911  15.34
16.484076433121018  15.017
19.343949044585987  16.001
