# Supplementary material for: Single-chain dimers from de novo immunoglobulins as robust scaffolds for multiple binding loops
Source: Nat Commun. 2023 Sep 23;14:5939. doi: 10.1038/s41467-023-41717-5 (PMC10517939; doi:10.1038/s41467-023-41717-5)
Supplement: Supplementary file 6 — Source data [file 41467_2023_41717_MOESM6_ESM.zip › SuppFig9_scIg14f.txt]

-3.140127388535032  0.869
-3.070063694267516  2.549
-3.0191082802547773  1.217
-3.0063694267515926  3.266
-2.9235668789808917  0.878
-2.821656050955414  1.368
-2.643312101910828  1.511
-2.6178343949044587  2.089
-2.5859872611464967  2.361
-2.3184713375796178  10.59
-2.305732484076433  15.71
-2.267515923566879  3.852
-2.261146496815287  0.797
-2.0636942675159236  2.911
-1.910828025477707  11.714
-1.6624203821656052  10.682
-1.4713375796178343  4.106
-0.9681528662420382  2.889
-0.9363057324840764  2.493
-0.8280254777070064  3.702
-0.8152866242038217  2.376
-0.4840764331210191  3.045
-0.47770700636942676  9.17
-0.2929936305732484  5.124
-0.1910828025477707  3.41
-0.07006369426751592  3.256
-0.05732484076433121  7.851
0.12738853503184713  2.194
0.31210191082802546  10.927
0.4012738853503185  3.611
0.6560509554140127  2.663
0.6878980891719745  16.566
0.7388535031847133  4.397
0.7452229299363057  5.385
0.8089171974522293  11.55
1.0  8.396
1.2484076433121019  6.376
1.305732484076433  13.794
1.4585987261146496  13.161
1.713375796178344  12.656
1.7515923566878981  2.703
1.7707006369426752  5.683
1.7898089171974523  4.624
1.7961783439490446  6.06
1.802547770700637  5.852
1.8853503184713376  2.436
2.178343949044586  9.001
2.1910828025477707  8.647
2.2038216560509554  4.558
2.2229299363057327  2.305
2.3694267515923566  15.639
2.4968152866242037  4.713
2.6496815286624202  3.465
2.6815286624203822  7.51
2.6878980891719744  5.587
2.700636942675159  5.47
2.961783439490446  14.956
3.337579617834395  14.074
3.3821656050955413  7.132
3.3821656050955413  7.149
3.388535031847134  5.699
3.4012738853503186  13.353
3.7579617834394905  3.829
3.872611464968153  5.552
3.8917197452229297  4.925
4.547770700636943  8.27
4.649681528662421  16.038
4.859872611464968  16.288
5.222929936305732  7.249
5.6050955414012735  6.192
5.707006369426751  14.364
5.764331210191083  4.554
6.382165605095541  16.039
6.388535031847134  10.24
6.54140127388535  7.266
6.54140127388535  7.443
6.834394904458598  8.41
7.127388535031847  4.654
7.24203821656051  5.315
7.445859872611465  15.791
7.464968152866242  10.196
7.598726114649682  14.372
7.942675159235669  15.01
8.0  14.894
8.127388535031848  6.048
8.178343949044587  10.307
8.617834394904458  10.433
8.929936305732484  10.451
9.369426751592357  12.243
9.471337579617835  15.438
9.929936305732484  13.24
10.242038216560509  13.719
10.471337579617835  8.545
10.598726114649681  8.98
10.64968152866242  8.696
10.751592356687897  9.932
10.828025477707007  15.297
11.681528662420382  13.816
12.694267515923567  13.357
13.070063694267516  14.92
13.331210191082803  14.954
15.0828025477707  7.593
16.24203821656051  12.101
21.796178343949045  11.408
-3.2356687898089174  0.848
-3.229299363057325  0.583
-3.0573248407643314  1.016
-2.9426751592356686  0.671
-2.9363057324840764  3.454
-2.9363057324840764  3.93
-2.8662420382165603  1.049
-2.8025477707006368  1.142
-2.7197452229299364  3.535
-2.6178343949044587  4.027
-2.5859872611464967  2.972
-2.426751592356688  6.065
-2.337579617834395  3.579
-2.1656050955414012  0.864
-2.1656050955414012  2.696
-2.1146496815286624  2.723
-2.0063694267515926  3.038
-1.6878980891719746  2.285
-1.5286624203821657  4.498
-1.4904458598726114  2.139
-1.4777070063694266  2.304
-1.375796178343949  11.488
-0.9808917197452229  1.643
-0.9426751592356688  15.471
-0.9363057324840764  2.813
-0.8853503184713376  3.265
-0.6751592356687898  6.146
-0.4140127388535032  3.326
-0.03184713375796178  5.734
0.044585987261146494  3.428
0.044585987261146494  7.501
0.21019108280254778  3.483
0.29936305732484075  3.497
0.46496815286624205  15.426
0.49044585987261147  14.502
0.5222929936305732  4.361
0.732484076433121  4.393
0.7961783439490446  2.474
0.9235668789808917  6.846
0.9490445859872612  4.949
0.9808917197452229  4.903
1.1656050955414012  15.243
1.5031847133757963  11.995
2.1910828025477707  11.432
2.6751592356687897  6.206
2.700636942675159  11.659
2.8662420382165603  4.076
3.0764331210191083  2.394
3.178343949044586  5.089
3.21656050955414  5.171
3.445859872611465  3.718
3.515923566878981  11.123
3.554140127388535  4.417
3.6178343949044587  15.396
3.694267515923567  3.876
3.713375796178344  6.787
3.789808917197452  11.919
3.8471337579617835  10.267
4.044585987261146  3.592
4.140127388535032  15.558
4.248407643312102  7.333
4.547770700636943  15.467
4.713375796178344  4.018
4.726114649681529  10.472
4.987261146496815  4.466
5.0  6.266
5.178343949044586  12.753
5.210191082802548  14.719
5.2165605095541405  3.656
5.273885350318471  12.733
5.477707006369426  10.467
5.732484076433121  6.595
5.802547770700637  9.426
5.929936305732484  5.36
6.012738853503185  12.209
6.031847133757962  15.795
6.210191082802548  2.663
6.496815286624204  7.568
6.726114649681529  10.71
7.420382165605096  11.574
7.6050955414012735  9.307
7.7006369426751595  10.093
7.713375796178344  4.557
7.89171974522293  6.555
8.203821656050955  5.076
8.503184713375797  5.503
8.528662420382165  4.403
8.554140127388536  5.698
8.643312101910828  8.33
8.86624203821656  5.584
9.331210191082803  15.696
9.624203821656051  8.835
9.929936305732484  6.977
10.02547770700637  7.448
10.414012738853502  11.785
10.929936305732484  6.72
11.624203821656051  9.329
11.955414012738853  10.282
12.019108280254777  14.017
12.235668789808917  13.108
12.26751592356688  8.634
12.40764331210191  8.257
12.605095541401274  11.23
14.031847133757962  18.416
-3.210191082802548  0.818
-3.121019108280255  2.725
-2.859872611464968  1.628
-2.745222929936306  3.937
-2.643312101910828  3.816
-2.6369426751592355  0.927
-2.624203821656051  0.841
-2.3821656050955413  4.442
-2.3312101910828025  3.313
-2.3184713375796178  3.726
-2.140127388535032  1.657
-1.980891719745223  4.809
-1.8089171974522293  3.725
-1.732484076433121  11.821
-1.643312101910828  1.766
-1.2993630573248407  2.375
-1.2101910828025477  6.585
-1.1719745222929936  2.661
-0.821656050955414  2.684
-0.802547770700637  3.3
-0.7770700636942676  3.869
-0.5732484076433121  12.681
-0.5668789808917197  2.349
-0.49044585987261147  3.803
-0.42038216560509556  12.421
-0.2929936305732484  8.223
-0.12101910828025478  15.259
0.044585987261146494  3.973
0.4140127388535032  4.038
0.445859872611465  13.73
0.47770700636942676  11.888
0.5668789808917197  15.281
0.8152866242038217  6.096
0.8598726114649682  3.01
0.8726114649681529  14.433
0.9936305732484076  3.641
1.070063694267516  13.551
1.1464968152866242  15.736
1.414012738853503  5.597
1.4713375796178343  2.519
1.6624203821656052  3.227
1.6624203821656052  7.274
1.7452229299363058  6.545
1.9363057324840764  4.352
2.1974522292993632  8.335
2.2802547770700636  11.745
2.305732484076433  5.961
2.3248407643312103  15.692
2.4394904458598727  12.338
2.6751592356687897  2.625
2.751592356687898  5.239
3.0063694267515926  8.222
3.2038216560509554  4.577
3.426751592356688  2.633
3.5414012738853504  6.907
3.6178343949044587  3.891
3.6878980891719744  4.933
4.006369426751593  4.033
4.057324840764331  5.181
4.191082802547771  5.978
4.337579617834395  12.011
4.3630573248407645  4.94
4.382165605095541  6.032
4.560509554140127  4.209
4.611464968152866  5.475
4.777070063694268  7.316
5.044585987261146  17.359
5.197452229299363  6.645
5.267515923566879  4.903
5.382165605095541  6.146
5.554140127388535  9.117
5.770700636942675  11.86
5.8152866242038215  7.295
6.114649681528663  7.47
6.197452229299363  16.751
6.375796178343949  10.372
6.56687898089172  13.888
6.6687898089171975  5.445
6.726114649681529  14.601
6.732484076433121  15.348
7.025477707006369  4.419
7.777070063694268  8.57
7.840764331210191  13.59
8.019108280254777  7.112
8.050955414012739  6.405
8.700636942675159  7.772
8.847133757961783  14.637
9.050955414012739  11.908
9.10828025477707  15.726
9.159235668789808  13.268
9.343949044585987  7.055
10.707006369426752  9.364
10.834394904458598  7.901
10.859872611464969  15.621
10.993630573248408  12.316
11.05732484076433  11.635
11.477707006369426  13.256
11.605095541401274  7.22
12.095541401273886  15.863
13.54140127388535  14.1
14.751592356687897  14.764
14.904458598726114  10.374
15.159235668789808  10.404
18.605095541401273  10.155
-3.2929936305732483  0.668
-3.2420382165605095  0.644
-3.171974522292994  0.584
-3.0127388535031847  1.315
-3.0  0.92
-2.9363057324840764  1.874
-2.929936305732484  3.793
-2.738853503184713  0.64
-2.662420382165605  0.919
-2.4904458598726116  1.457
-2.4394904458598727  2.045
-2.394904458598726  1.517
-2.229299363057325  3.359
-2.171974522292994  13.402
-1.9617834394904459  3.516
-1.9426751592356688  16.171
-1.8853503184713376  1.21
-1.8789808917197452  3.796
-1.8407643312101911  3.145
-1.8152866242038217  12.579
-1.535031847133758  2.438
-1.356687898089172  3.424
-1.2484076433121019  6.785
-1.0382165605095541  1.272
-0.8152866242038217  4.226
-0.7452229299363057  10.669
-0.732484076433121  3.551
-0.554140127388535  4.698
-0.3375796178343949  4.629
-0.025477707006369428  2.121
0.006369426751592357  5.18
0.03184713375796178  11.327
0.4267515923566879  8.792
0.6114649681528662  4.511
0.9044585987261147  12.413
0.9363057324840764  16.334
1.0445859872611465  4.854
1.10828025477707  3.304
1.2993630573248407  3.173
1.3503184713375795  4.058
1.7961783439490446  6.119
1.8471337579617835  5.419
2.1337579617834397  4.4
2.2038216560509554  2.415
2.210191082802548  4.11
2.43312101910828  4.951
2.5859872611464967  9.977
2.5923566878980893  9.195
2.700636942675159  13.073
2.700636942675159  15.275
2.7070063694267517  6.665
3.1910828025477707  12.873
3.2038216560509554  4.556
3.56687898089172  13.36
3.605095541401274  16.579
3.611464968152866  11.353
3.745222929936306  3.611
3.878980891719745  6.093
4.031847133757962  3.652
4.063694267515924  15.488
4.248407643312102  7.708
4.43312101910828  11.029
4.43312101910828  6.749
4.7006369426751595  8.379
4.75796178343949  6.221
4.821656050955414  5.447
5.044585987261146  8.119
5.178343949044586  6.441
5.3630573248407645  7.479
5.617834394904459  14.027
6.146496815286624  14.61
6.171974522292993  11.78
6.248407643312102  7.801
6.280254777070064  7.841
6.318471337579618  12.632
6.707006369426751  4.187
6.796178343949045  6.662
7.210191082802548  12.106
7.343949044585988  11.258
7.420382165605096  7.477
7.45859872611465  5.543
7.789808917197452  10.809
7.955414012738854  7.613
8.210191082802547  14.148
8.579617834394904  5.499
8.662420382165605  4.642
8.904458598726114  9.541
8.949044585987261  15.617
8.961783439490446  7.908
9.121019108280255  8.654
9.579617834394904  11.222
9.770700636942674  5.487
10.050955414012739  15.417
10.203821656050955  12.675
10.363057324840764  14.276
10.369426751592357  4.331
10.40764331210191  8.289
10.936305732484076  14.461
11.0828025477707  6.818
11.885350318471337  13.759
12.312101910828025  13.227
13.242038216560509  8.297
14.095541401273886  10.256
21.318471337579616  15.299
-3.1146496815286624  2.215
-3.0955414012738856  0.823
-3.0063694267515926  1.291
-2.9745222929936306  1.755
-2.840764331210191  3.833
-2.5796178343949046  3.648
-2.515923566878981  4.282
-2.5095541401273884  10.082
-2.261146496815287  3.634
-2.254777070063694  1.364
-1.980891719745223  2.126
-1.8662420382165605  12.234
-1.713375796178344  8.261
-1.6751592356687899  11.841
-1.5286624203821657  2.325
-1.5222929936305734  15.109
-1.484076433121019  3.92
-1.2420382165605095  2.301
-1.197452229299363  4.018
-0.732484076433121  3.879
-0.5923566878980892  10.842
-0.554140127388535  4.23
-0.43312101910828027  4.278
-0.36942675159235666  9.809
-0.33121019108280253  15.614
-0.28662420382165604  11.597
0.11464968152866242  5.754
0.15286624203821655  7.298
0.31210191082802546  2.375
0.4267515923566879  3.906
0.8598726114649682  5.86
0.9171974522292994  6.07
0.9872611464968153  5.278
1.019108280254777  2.241
1.1019108280254777  3.918
1.2547770700636942  5.419
1.3248407643312101  14.917
1.4331210191082802  4.11
1.4458598726114649  3.302
1.6496815286624205  13.41
1.7515923566878981  4.878
1.7770700636942676  7.096
1.821656050955414  7.392
1.872611464968153  2.308
1.8980891719745223  3.811
1.910828025477707  5.418
1.9363057324840764  5.758
2.127388535031847  7.578
2.426751592356688  2.726
2.4394904458598727  6.162
2.5095541401273884  9.254
2.8089171974522293  5.488
2.8535031847133756  5.731
2.878980891719745  3.041
2.917197452229299  8.634
3.0254777070063694  10.03
3.050955414012739  16.11
3.140127388535032  3.067
3.299363057324841  12.713
3.3503184713375798  6.616
3.375796178343949  4.868
3.5605095541401273  5.261
3.624203821656051  7.161
3.6305732484076434  3.093
3.6687898089171975  4.665
3.6878980891719744  8.483
3.694267515923567  9.712
3.789808917197452  5.129
3.8980891719745223  7.44
4.082802547770701  4.254
4.095541401273885  6.892
4.171974522292993  7.54
4.248407643312102  6.151
4.560509554140127  5.14
4.611464968152866  6.701
4.681528662420382  7.408
5.579617834394904  13.863
5.8789808917197455  8.452
6.089171974522293  10.231
6.10828025477707  9.003
6.7006369426751595  15.67
7.044585987261146  7.955
7.076433121019108  10.453
7.273885350318471  6.532
7.280254777070064  6.598
7.592356687898089  7.536
7.681528662420382  12.835
7.929936305732484  14.479
8.006369426751592  14.045
8.050955414012739  12.369
8.095541401273886  12.642
8.121019108280255  13.928
8.140127388535031  10.476
8.89171974522293  5.054
8.987261146496815  12.079
9.528662420382165  7.366
10.445859872611464  16.225
10.490445859872612  14.388
10.668789808917197  7.304
10.980891719745223  15.764
11.554140127388536  10.804
12.248407643312103  14.437
12.94267515923567  6.248
21.471337579617835  13.181
-3.070063694267516  2.629
-3.0127388535031847  1.665
-2.9872611464968153  0.558
-2.968152866242038  2.555
-2.9426751592356686  0.86
-2.9235668789808917  3.72
-2.656050955414013  0.79
-2.656050955414013  9.119
-2.515923566878981  1.441
-2.159235668789809  1.929
-2.1337579617834397  1.275
-2.1019108280254777  3.939
-1.9617834394904459  3.697
-1.9490445859872612  3.624
-1.6878980891719746  1.232
-1.6560509554140128  1.121
-1.1719745222929936  15.501
-0.910828025477707  15.213
-0.7643312101910829  12.768
-0.7261146496815286  4.071
-0.535031847133758  3.35
-0.4840764331210191  3.402
-0.42038216560509556  2.512
-0.2229299363057325  1.999
0.3057324840764331  6.315
0.42038216560509556  4.191
0.4840764331210191  6.53
0.5605095541401274  3.763
0.5605095541401274  4.188
0.7643312101910829  3.468
0.910828025477707  12.198
1.1592356687898089  4.289
1.4076433121019107  9.962
1.464968152866242  7.851
1.4713375796178343  14.85
1.5987261146496816  8.411
1.7388535031847134  3.436
1.7452229299363058  4.895
1.9171974522292994  3.227
1.9426751592356688  7.243
1.9872611464968153  9.801
2.0445859872611467  10.63
2.050955414012739  5.092
2.0955414012738856  5.916
2.1019108280254777  3.569
2.1337579617834397  8.094
2.3821656050955413  15.493
2.605095541401274  16.327
2.605095541401274  4.185
2.8152866242038215  12.283
2.9872611464968153  6.429
3.248407643312102  7.148
3.464968152866242  4.697
3.515923566878981  4.963
3.662420382165605  6.291
3.6687898089171975  6.45
3.8343949044585988  12.889
3.8980891719745223  7.41
4.235668789808917  5.351
4.388535031847134  11.754
4.407643312101911  14.777
4.522292993630574  11.496
4.554140127388535  11.289
4.560509554140127  7.362
4.949044585987261  15.73
5.127388535031847  14.199
5.171974522292993  8.238
5.585987261146497  6.643
5.898089171974522  10.55
5.993630573248407  4.52
6.547770700636943  15.752
6.554140127388535  5.339
6.6050955414012735  6.802
6.968152866242038  16.443
7.012738853503185  5.217
7.649681528662421  6.945
7.681528662420382  12.153
7.828025477707007  8.425
8.254777070063694  5.739
8.78343949044586  15.861
8.789808917197453  12.959
8.789808917197453  7.537
8.796178343949045  9.537
8.853503184713375  8.302
9.305732484076433  13.381
9.305732484076433  7.887
9.452229299363058  8.899
9.554140127388536  7.32
9.643312101910828  13.363
9.878980891719745  7.373
9.910828025477707  9.499
10.235668789808917  8.268
10.40764331210191  6.856
10.700636942675159  8.899
10.821656050955413  8.759
11.757961783439491  6.381
11.777070063694268  13.457
11.968152866242038  14.178
12.101910828025478  8.079
12.165605095541402  8.847
13.668789808917197  7.593
13.878980891719745  9.629
14.006369426751592  13.331
14.05732484076433  12.671
-3.171974522292994  0.49
-3.1464968152866244  1.051
-3.1337579617834397  0.643
-3.1337579617834397  0.733
-3.127388535031847  0.669
-2.8471337579617835  5.845
-2.8152866242038215  0.595
-2.8025477707006368  1.507
-2.643312101910828  1.436
-2.6178343949044587  10.245
-2.4076433121019107  1.598
-2.3694267515923566  2.077
-2.3312101910828025  5.589
-2.121019108280255  1.226
-1.624203821656051  13.638
-1.4458598726114649  2.628
-1.3248407643312101  7.669
-1.0955414012738853  1.203
-1.0828025477707006  11.195
-0.732484076433121  14.091
-0.7006369426751592  1.864
-0.6624203821656051  8.322
-0.643312101910828  10.211
-0.40764331210191085  4.184
-0.21656050955414013  6.858
-0.1910828025477707  1.528
-0.08917197452229299  3.166
0.2611464968152866  8.023
0.5732484076433121  14.219
0.6369426751592356  4.674
0.7197452229299363  6.527
0.9299363057324841  3.093
0.9872611464968153  3.006
0.9936305732484076  1.737
1.197452229299363  2.593
1.2038216560509554  3.203
1.2292993630573248  8.107
1.2929936305732483  6.46
1.6369426751592357  12.343
1.9745222929936306  3.319
2.1528662420382165  6.973
2.159235668789809  4.682
2.2420382165605095  4.925
2.305732484076433  5.423
2.337579617834395  3.16
2.4076433121019107  5.756
2.694267515923567  6.714
2.840764331210191  3.115
2.917197452229299  4.052
2.9363057324840764  7.072
2.9745222929936306  15.469
3.43312101910828  15.303
3.515923566878981  14.353
3.515923566878981  5.498
3.821656050955414  11.203
3.9363057324840764  14.705
3.961783439490446  5.785
3.9808917197452227  3.937
3.9936305732484074  12.071
4.063694267515924  13.422
4.337579617834395  4.819
4.522292993630574  8.222
4.707006369426751  15.166
4.75796178343949  13.09
4.834394904458598  7.398
5.248407643312102  9.34
5.292993630573249  6.758
5.477707006369426  6.909
5.509554140127388  5.954
5.808917197452229  19.803
5.8152866242038215  7.109
6.114649681528663  7.889
6.3630573248407645  3.98
6.7006369426751595  5.13
6.86624203821656  7.249
6.942675159235669  5.305
7.146496815286624  8.612
7.24203821656051  16.297
7.407643312101911  13.758
7.535031847133758  15.482
7.547770700636943  9.521
7.598726114649682  7.455
8.19108280254777  9.529
8.35031847133758  5.112
8.51592356687898  6.72
8.700636942675159  12.655
9.165605095541402  14.975
9.171974522292993  11.869
9.337579617834395  10.595
9.535031847133759  10.807
9.9171974522293  8.726
10.273885350318471  6.794
10.840764331210192  11.585
10.968152866242038  11.122
11.063694267515924  11.118
11.713375796178344  12.606
12.006369426751592  9.64
12.878980891719745  8.557
13.101910828025478  5.458
13.254777070063694  10.874
13.445859872611464  14.555
13.496815286624203  15.934
13.522292993630574  14.626
16.101910828025478  12.306
-3.159235668789809  0.842
-3.0254777070063694  2.094
-3.0  1.258
-2.9808917197452227  0.858
-2.9426751592356686  1.803
-2.8535031847133756  4.512
-2.6305732484076434  2.698
-2.6305732484076434  3.048
-2.624203821656051  1.85
-2.375796178343949  1.214
-2.254777070063694  2.068
-2.1146496815286624  3.243
-2.070063694267516  1.459
-2.050955414012739  6.65
-1.9554140127388535  1.489
-1.8089171974522293  5.361
-1.7961783439490446  1.178
-1.5987261146496816  4.095
-1.5923566878980893  3.469
-1.5222929936305734  11.697
-1.4267515923566878  15.531
-1.414012738853503  10.865
-1.3821656050955413  1.929
-1.3375796178343948  1.371
-1.3375796178343948  16.309
-0.7961783439490446  15.346
-0.6815286624203821  7.207
-0.5796178343949044  3.31
-0.4394904458598726  4.75
-0.37579617834394907  9.47
-0.2929936305732484  3.982
-0.09554140127388536  4.03
-0.006369426751592357  10.689
0.22929936305732485  3.97
0.42038216560509556  3.823
0.554140127388535  2.596
0.5859872611464968  5.735
0.7961783439490446  8.201
0.8089171974522293  8.191
0.8471337579617835  12.801
0.8789808917197452  10.08
1.0573248407643312  5.098
1.0573248407643312  5.25
1.1210191082802548  4.423
1.1464968152866242  2.139
1.2547770700636942  5.475
1.3121019108280254  2.932
1.5222929936305734  5.529
1.5477707006369428  3.911
1.5987261146496816  1.821
1.7261146496815287  7.385
1.7643312101910829  3.835
1.8853503184713376  5.329
1.9363057324840764  3.029
2.248407643312102  7.749
2.522292993630573  9.38
2.5286624203821657  4.357
2.5987261146496814  4.733
2.624203821656051  3.683
2.713375796178344  3.654
2.8535031847133756  2.753
2.8662420382165603  4.796
3.159235668789809  8.237
3.4076433121019107  7.47
3.656050955414013  4.946
3.828025477707006  7.371
3.8662420382165603  3.526
3.8917197452229297  7.586
4.13375796178344  6.288
4.6050955414012735  3.944
4.713375796178344  13.87
4.75796178343949  7.224
4.923566878980892  8.707
5.261146496815287  6.187
5.375796178343949  6.032
5.6369426751592355  8.846
5.777070063694268  7.181
5.86624203821656  8.827
5.910828025477707  14.506
6.114649681528663  3.733
6.171974522292993  9.806
6.777070063694268  9.488
6.8152866242038215  6.438
7.006369426751593  5.209
7.025477707006369  5.724
7.3630573248407645  10.589
7.917197452229299  15.28
7.955414012738854  15.02
8.292993630573248  3.749
8.713375796178344  16.045
8.745222929936306  6.629
8.78343949044586  6.909
9.509554140127388  10.836
9.80891719745223  6.815
10.121019108280255  13.907
11.121019108280255  7.78
11.312101910828025  14.309
12.146496815286625  14.737
13.006369426751592  9.456
13.101910828025478  14.355
14.86624203821656  5.103
16.076433121019107  10.817
16.414012738853504  5.822
19.29936305732484  10.401
-3.038216560509554  1.045
-3.0127388535031847  0.787
-2.828025477707006  0.985
-2.751592356687898  3.571
-2.7197452229299364  0.719
-2.573248407643312  4.586
-2.4713375796178343  1.61
-2.4585987261146496  2.213
-2.4203821656050954  2.562
-2.1146496815286624  2.324
-1.9235668789808917  2.011
-1.7070063694267517  2.783
-1.7006369426751593  3.987
-1.6624203821656052  1.753
-1.624203821656051  1.583
-1.5031847133757963  4.887
-1.4458598726114649  2.9
-1.267515923566879  3.41
-1.1464968152866242  6.084
-0.7070063694267515  7.783
-0.535031847133758  7.234
-0.3375796178343949  15.306
-0.2611464968152866  15.477
0.0  13.219
0.05732484076433121  2.993
0.5222929936305732  2.59
0.6050955414012739  4.129
0.7070063694267515  12.628
0.7452229299363057  2.994
0.9554140127388535  4.878
1.2420382165605095  5.952
1.2484076433121019  3.869
1.2802547770700636  3.28
1.3248407643312101  4.471
1.4203821656050954  10.271
1.4522292993630572  6.021
1.7961783439490446  9.358
1.8089171974522293  3.88
1.9681528662420382  2.352
2.2420382165605095  5.238
2.3694267515923566  5.384
2.375796178343949  8.622
2.6178343949044587  12.147
2.624203821656051  3.845
2.7261146496815285  11.736
2.8152866242038215  6.031
3.0063694267515926  14.023
3.171974522292994  3.416
3.3121019108280256  12.954
3.388535031847134  6.422
3.388535031847134  7.77
3.5987261146496814  15.089
3.6369426751592355  15.565
3.6815286624203822  3.112
3.7197452229299364  14.239
3.8662420382165603  3.886
3.8917197452229297  2.865
4.070063694267516  8.947
4.267515923566879  6.11
4.496815286624204  9.103
4.89171974522293  14.888
4.904458598726115  7.017
5.057324840764331  5.391
5.1210191082802545  9.647
5.292993630573249  14.333
5.375796178343949  14.224
5.445859872611465  10.317
5.484076433121019  6.082
6.012738853503185  16.603
6.248407643312102  14.45
6.388535031847134  8.005
6.656050955414012  8.113
6.89171974522293  6.782
6.987261146496815  5.929
7.038216560509555  8.155
7.082802547770701  5.227
7.579617834394904  9.706
7.656050955414012  13.753
7.974522292993631  6.463
7.980891719745223  6.014
8.140127388535031  4.292
8.159235668789808  15.287
8.331210191082803  6.917
8.54140127388535  6.451
8.802547770700636  14.121
9.159235668789808  6.576
9.35031847133758  14.874
9.490445859872612  12.014
9.840764331210192  12.972
9.840764331210192  6.968
10.019108280254777  12.56
10.32484076433121  9.981
10.375796178343949  16.138
10.624203821656051  13.423
10.872611464968152  9.622
10.949044585987261  12.351
12.089171974522293  7.788
12.630573248407643  12.769
13.452229299363058  10.828
14.426751592356688  17.202
14.566878980891719  13.984
17.14012738853503  14.871
19.05732484076433  10.469
28.229299363057326  11.877
-3.1910828025477707  0.761
-2.949044585987261  3.553
-2.8152866242038215  3.184
-2.732484076433121  9.748
-2.656050955414013  1.423
-2.535031847133758  1.759
-2.522292993630573  1.068
-2.4904458598726116  3.861
-2.484076433121019  2.198
-2.477707006369427  0.928
-2.140127388535032  1.886
-2.127388535031847  3.599
-2.0  8.803
-1.9681528662420382  2.054
-1.89171974522293  2.457
-1.8471337579617835  15.025
-1.7388535031847134  4.13
-1.6305732484076434  13.103
-1.414012738853503  14.262
-1.267515923566879  1.51
-1.2292993630573248  2.568
-1.1337579617834395  11.858
-1.1210191082802548  3.032
-1.0636942675159236  1.156
-1.0636942675159236  4.074
-0.8980891719745223  2.698
-0.8535031847133758  17.455
-0.4840764331210191  14.355
-0.4840764331210191  4.279
-0.46496815286624205  13.84
-0.34394904458598724  3.088
-0.21019108280254778  2.952
-0.17197452229299362  6.828
-0.07006369426751592  1.985
0.0  3.831
0.15286624203821655  6.079
0.42038216560509556  14.757
0.46496815286624205  7.828
0.4840764331210191  2.245
0.5732484076433121  6.71
0.5859872611464968  3.497
0.910828025477707  11.794
1.070063694267516  15.458
1.1337579617834395  7.715
1.21656050955414  4.976
1.2356687898089171  14.659
1.3694267515923566  6.418
1.414012738853503  4.99
1.5541401273885351  3.624
1.7579617834394905  6.255
1.9171974522292994  2.248
2.0127388535031847  15.056
2.031847133757962  12.446
2.4904458598726116  3.194
2.643312101910828  5.783
2.7643312101910826  3.922
3.031847133757962  2.779
3.0573248407643314  4.907
3.1528662420382165  6.747
3.3630573248407645  6.976
3.4012738853503186  3.664
3.477707006369427  8.639
3.624203821656051  14.702
3.8980891719745223  3.218
3.9745222929936306  15.025
4.0  9.715
4.025477707006369  15.534
4.057324840764331  17.476
4.2165605095541405  4.595
4.337579617834395  4.047
4.343949044585988  7.278
4.3949044585987265  12.415
4.859872611464968  7.738
5.178343949044586  5.433
5.197452229299363  6.756
5.573248407643312  7.27
5.7834394904458595  14.871
5.808917197452229  7.353
5.974522292993631  14.278
6.496815286624204  2.26
6.611464968152866  8.001
6.821656050955414  4.249
7.089171974522293  14.816
7.464968152866242  4.033
7.8471337579617835  7.823
8.006369426751592  10.682
8.292993630573248  8.346
8.305732484076433  7.843
8.560509554140127  5.593
8.789808917197453  8.117
8.847133757961783  12.086
9.095541401273886  4.962
9.222929936305732  15.386
9.668789808917197  15.464
9.802547770700636  12.102
9.859872611464969  9.554
9.936305732484076  12.12
10.904458598726114  15.361
10.987261146496815  12.096
12.050955414012739  6.899
12.292993630573248  11.682
12.815286624203821  9.102
14.67515923566879  10.266
17.643312101910826  14.532
-3.171974522292994  0.63
-3.0445859872611467  0.885
-2.9554140127388533  3.814
-2.7643312101910826  3.308
-2.6496815286624202  3.393
-2.573248407643312  1.518
-2.4968152866242037  1.096
-2.286624203821656  1.283
-2.089171974522293  1.578
-2.031847133757962  4.267
-2.0127388535031847  3.734
-1.9363057324840764  5.754
-1.872611464968153  6.649
-1.8343949044585988  15.241
-1.3694267515923566  3.248
-1.2738853503184713  10.049
-1.2229299363057324  12.442
-1.0828025477707006  4.327
-0.9681528662420382  1.849
-0.9617834394904459  2.909
-0.9171974522292994  2.131
-0.8662420382165605  14.166
-0.7515923566878981  7.288
-0.6815286624203821  15.971
-0.643312101910828  3.418
-0.47770700636942676  12.074
-0.4140127388535032  9.895
-0.2802547770700637  3.237
-0.267515923566879  3.789
-0.16560509554140126  13.71
-0.05732484076433121  10.348
-0.03821656050955414  2.933
-0.025477707006369428  1.757
0.12738853503184713  11.891
0.2611464968152866  8.106
0.7452229299363057  3.222
1.267515923566879  3.543
1.414012738853503  5.579
1.4458598726114649  2.673
1.5923566878980893  3.46
1.5987261146496816  6.999
1.7006369426751593  14.336
1.7388535031847134  6.602
1.7643312101910829  3.437
1.821656050955414  8.377
1.9171974522292994  10.572
2.070063694267516  3.669
2.070063694267516  9.79
2.082802547770701  4.146
2.248407643312102  8.663
2.2738853503184715  4.273
2.5796178343949046  7.847
2.5987261146496814  16.194
2.656050955414013  6.629
2.6751592356687897  3.112
2.6878980891719744  6.355
3.2229299363057327  8.62
3.5031847133757963  14.147
3.554140127388535  6.943
3.643312101910828  15.786
3.821656050955414  3.653
3.8853503184713376  11.046
3.8980891719745223  7.691
4.0  3.624
4.24203821656051  11.046
4.993630573248407  13.867
5.006369426751593  9.21
5.229299363057325  8.313
5.662420382165605  14.053
5.974522292993631  7.424
6.057324840764331  6.564
6.070063694267516  5.3
6.229299363057325  4.657
6.929936305732484  3.584
7.388535031847134  6.041
7.426751592356688  6.597
7.840764331210191  7.677
8.089171974522293  10.532
8.401273885350319  16.197
8.611464968152866  5.71
8.656050955414013  15.338
8.67515923566879  7.517
8.687898089171975  10.421
8.73248407643312  4.411
9.07643312101911  8.506
9.305732484076433  14.96
9.356687898089172  6.273
9.51592356687898  6.753
9.764331210191083  8.034
9.853503184713375  14.758
10.235668789808917  5.797
10.299363057324841  9.752
10.375796178343949  8.735
11.0  14.77
11.050955414012739  3.81
11.0828025477707  14.95
11.987261146496815  13.691
12.012738853503185  11.133
12.605095541401274  5.314
12.605095541401274  8.931
13.095541401273886  13.622
17.280254777070063  8.292
18.49044585987261  14.081
24.980891719745223  9.344
-3.031847133757962  3.818
-2.878980891719745  0.909
-2.859872611464968  2.377
-2.770700636942675  3.636
-2.7197452229299364  10.396
-2.7197452229299364  3.147
-2.6496815286624202  3.07
-2.624203821656051  0.765
-2.573248407643312  2.179
-2.4076433121019107  6.658
-2.2356687898089174  1.259
-2.038216560509554  1.916
-1.910828025477707  4.567
-1.8407643312101911  12.027
-1.6305732484076434  2.049
-1.5477707006369428  4.168
-1.4076433121019107  4.019
-1.2802547770700636  15.672
-1.2229299363057324  1.786
-0.9617834394904459  6.216
-0.910828025477707  14.233
-0.7898089171974523  14.982
-0.24203821656050956  2.218
-0.2356687898089172  7.683
-0.1464968152866242  2.344
-0.10191082802547771  4.327
0.03184713375796178  3.491
0.05732484076433121  2.002
0.14012738853503184  6.593
0.1464968152866242  3.224
0.2229299363057325  2.338
0.2356687898089172  3.713
0.3375796178343949  4.077
0.6751592356687898  9.188
0.7707006369426752  4.598
0.7770700636942676  6.291
0.7834394904458599  13.577
0.8471337579617835  3.644
0.89171974522293  11.983
0.9171974522292994  5.192
0.9235668789808917  2.303
1.070063694267516  9.019
1.2038216560509554  7.121
1.2802547770700636  2.033
1.3184713375796178  6.786
1.3885350318471337  3.622
1.414012738853503  3.115
1.4522292993630572  13.805
1.4713375796178343  4.127
1.6560509554140128  5.246
1.732484076433121  11.614
1.9872611464968153  12.164
2.1019108280254777  12.355
2.2356687898089174  13.776
2.286624203821656  5.23
2.4012738853503186  2.141
2.700636942675159  7.641
2.7261146496815285  6.254
2.8025477707006368  10.794
2.9235668789808917  8.345
2.9554140127388533  10.437
2.968152866242038  5.368
3.1019108280254777  7.501
3.121019108280255  6.056
3.7261146496815285  2.766
3.8152866242038215  4.936
4.484076433121019  13.124
4.751592356687898  13.613
4.751592356687898  5.183
4.796178343949045  7.338
4.872611464968153  5.511
4.980891719745223  7.463
5.165605095541402  6.596
5.439490445859873  6.854
5.789808917197452  6.677
5.980891719745223  6.238
6.114649681528663  6.625
6.280254777070064  6.996
6.75796178343949  15.581
6.834394904458598  9.157
6.917197452229299  4.844
6.968152866242038  14.454
7.146496815286624  14.56
7.229299363057325  11.968
7.840764331210191  8.774
8.445859872611464  4.973
8.45859872611465  7.887
8.579617834394904  5.918
8.751592356687897  7.006
8.757961783439491  10.849
8.78343949044586  9.449
8.898089171974522  6.452
9.45859872611465  15.809
9.878980891719745  11.338
9.949044585987261  17.123
10.904458598726114  10.132
11.165605095541402  9.298
11.439490445859873  14.227
11.757961783439491  5.264
12.127388535031848  6.063
12.165605095541402  7.201
12.878980891719745  14.914
13.45859872611465  7.643
14.853503184713375  8.611
-3.127388535031847  0.734
-3.089171974522293  0.64
-3.0127388535031847  3.963
-2.9872611464968153  1.518
-2.917197452229299  1.646
-2.4904458598726116  2.672
-2.484076433121019  2.447
-2.286624203821656  1.474
-2.261146496815287  2.878
-1.8089171974522293  15.593
-1.7515923566878981  1.102
-1.643312101910828  4.036
-1.5732484076433122  1.519
-1.2929936305732483  3.97
-1.2484076433121019  2.314
-1.1337579617834395  3.823
-0.910828025477707  2.565
-0.8407643312101911  13.714
-0.7261146496815286  11.179
-0.6114649681528662  11.803
-0.5668789808917197  2.556
0.267515923566879  3.97
0.39490445859872614  4.246
0.4012738853503185  8.17
0.46496815286624205  13.968
0.47770700636942676  14.843
0.7388535031847133  3.576
0.8152866242038217  14.264
1.1146496815286624  5.095
1.3885350318471337  14.364
1.4585987261146496  14.558
1.5732484076433122  15.744
1.713375796178344  1.85
1.9554140127388535  4.974
1.9681528662420382  3.293
2.5859872611464967  10.339
2.917197452229299  5.608
2.9554140127388533  4.415
3.0573248407643314  3.195
3.1847133757961785  6.337
3.3121019108280256  3.389
3.4968152866242037  5.553
3.56687898089172  5.721
3.5796178343949046  9.182
3.624203821656051  3.341
3.7770700636942673  9.438
3.821656050955414  6.339
3.878980891719745  11.372
3.9745222929936306  12.227
4.0  4.77
4.038216560509555  6.532
4.070063694267516  4.755
4.076433121019108  5.308
4.101910828025478  2.993
4.222929936305732  14.597
4.254777070063694  9.102
4.56687898089172  14.059
4.617834394904459  7.13
4.694267515923567  5.981
4.7834394904458595  6.897
4.923566878980892  6.358
5.057324840764331  4.881
5.095541401273885  6.509
5.203821656050955  4.731
5.222929936305732  7.271
5.337579617834395  15.367
5.3949044585987265  10.676
5.54140127388535  6.749
5.611464968152866  4.875
5.611464968152866  9.096
6.057324840764331  6.686
6.063694267515924  6.642
6.127388535031847  14.278
6.1847133757961785  7.513
6.2165605095541405  14.443
6.515923566878981  15.171
6.592356687898089  14.759
6.611464968152866  9.819
6.828025477707007  5.698
6.961783439490445  3.822
7.222929936305732  8.991
7.3312101910828025  5.54
7.337579617834395  7.811
7.535031847133758  8.538
7.56687898089172  15.331
7.624203821656051  7.939
7.630573248407643  5.282
7.808917197452229  11.123
8.101910828025478  15.09
8.114649681528663  17.208
8.159235668789808  9.308
8.312101910828025  7.967
8.343949044585987  5.136
8.872611464968152  4.972
9.229299363057326  7.418
9.566878980891719  7.749
9.67515923566879  15.095
10.070063694267516  13.704
10.560509554140127  8.212
10.668789808917197  4.259
11.146496815286625  14.271
11.815286624203821  15.806
12.101910828025478  15.029
13.885350318471337  15.678
-3.089171974522293  0.731
-3.0127388535031847  3.711
-3.0127388535031847  3.753
-2.9808917197452227  1.357
-2.910828025477707  0.748
-2.8535031847133756  2.939
-2.643312101910828  2.102
-2.5605095541401273  3.132
-2.5477707006369426  1.361
-2.464968152866242  12.51
-2.286624203821656  3.381
-2.0127388535031847  6.253
-1.8598726114649682  3.323
-1.8280254777070064  0.825
-1.802547770700637  4.547
-1.6878980891719746  4.107
-1.6496815286624205  4.204
-1.5031847133757963  3.989
-1.3375796178343948  13.423
-1.1656050955414012  3.556
-1.0955414012738853  12.197
-0.9745222929936306  2.624
-0.9617834394904459  4.472
-0.6878980891719745  5.406
-0.6687898089171974  3.103
-0.6178343949044586  9.17
-0.31210191082802546  8.688
-0.2802547770700637  3.789
0.08280254777070063  12.857
0.1464968152866242  4.374
0.2611464968152866  3.705
0.2802547770700637  5.853
0.2929936305732484  16.871
0.49044585987261147  3.314
0.6496815286624203  2.594
0.7133757961783439  5.019
0.7707006369426752  5.107
0.910828025477707  8.871
1.0318471337579618  4.946
1.1528662420382165  1.735
1.2356687898089171  7.678
1.5541401273885351  8.213
1.5987261146496816  5.981
1.78343949044586  10.993
1.821656050955414  2.897
1.8407643312101911  3.088
2.2738853503184715  15.824
2.305732484076433  4.158
2.840764331210191  5.19
2.968152866242038  8.586
2.9936305732484074  9.229
3.1910828025477707  14.83
3.2229299363057327  9.877
3.464968152866242  3.726
3.477707006369427  6.295
3.8980891719745223  3.701
4.452229299363057  4.732
4.477707006369426  4.862
4.522292993630574  7.912
4.770700636942675  5.656
4.885350318471337  9.403
5.0  9.853
5.2993630573248405  7.021
5.369426751592357  14.048
5.522292993630574  11.028
5.694267515923567  12.476
5.732484076433121  4.79
5.8471337579617835  7.011
5.993630573248407  7.039
6.407643312101911  7.349
6.407643312101911  7.651
6.8152866242038215  5.63
6.898089171974522  10.538
6.898089171974522  7.099
6.993630573248407  15.703
7.0  7.291
7.1210191082802545  6.794
7.420382165605096  5.566
7.554140127388535  15.488
7.560509554140127  9.528
7.656050955414012  8.108
8.356687898089172  6.034
8.598726114649681  5.284
8.694267515923567  8.174
8.713375796178344  13.23
8.719745222929935  15.665
8.757961783439491  14.597
8.802547770700636  5.718
8.86624203821656  5.394
9.063694267515924  15.845
9.426751592356688  4.926
9.643312101910828  12.041
9.904458598726114  14.697
10.343949044585987  7.93
10.477707006369426  11.351
10.490445859872612  10.783
10.929936305732484  13.624
11.101910828025478  15.33
11.292993630573248  11.617
12.86624203821656  15.632
13.598726114649681  5.468
15.375796178343949  9.449
17.477707006369428  14.864
19.46496815286624  14.898
-3.159235668789809  1.157
-2.8089171974522293  0.887
-2.7261146496815285  1.856
-2.6878980891719744  0.68
-2.6751592356687897  3.034
-2.4968152866242037  2.396
-2.4968152866242037  2.741
-2.375796178343949  2.864
-2.3121019108280256  8.53
-2.1528662420382165  1.417
-1.9617834394904459  2.705
-1.8535031847133758  3.234
-1.7770700636942676  2.551
-1.7070063694267517  2.775
-1.7070063694267517  6.188
-1.515923566878981  9.833
-1.4585987261146496  3.877
-1.4331210191082802  10.548
-1.4331210191082802  2.597
-1.1847133757961783  8.284
-0.9872611464968153  3.284
-0.9171974522292994  4.725
-0.8662420382165605  3.338
-0.8152866242038217  2.507
-0.6369426751592356  6.556
-0.46496815286624205  3.803
-0.45222929936305734  2.08
-0.4267515923566879  2.654
-0.1910828025477707  2.281
-0.1910828025477707  9.058
-0.07006369426751592  13.765
0.0  3.325
0.025477707006369428  6.296
0.21656050955414013  4.75
0.3885350318471338  4.526
0.39490445859872614  3.161
0.4012738853503185  2.906
0.7197452229299363  4.519
0.7707006369426752  3.933
0.9426751592356688  3.626
1.2547770700636942  2.026
1.3312101910828025  5.202
1.375796178343949  4.243
1.4012738853503184  6.2
1.5796178343949046  4.157
1.6178343949044587  4.676
1.872611464968153  7.379
2.1337579617834397  6.021
2.2420382165605095  13.884
2.254777070063694  16.404
2.375796178343949  6.359
2.477707006369427  12.276
2.477707006369427  3.002
2.535031847133758  2.124
2.78343949044586  15.459
2.859872611464968  3.608
3.178343949044586  6.859
3.4394904458598727  9.777
3.4522292993630574  15.763
3.56687898089172  3.339
3.5923566878980893  6.0
3.6751592356687897  5.363
3.6815286624203822  2.898
3.8471337579617835  4.721
4.191082802547771  15.608
4.203821656050955  7.436
4.210191082802548  14.192
4.388535031847134  7.398
4.426751592356688  6.734
4.611464968152866  5.259
4.764331210191083  8.159
4.840764331210191  5.046
5.050955414012739  13.584
5.070063694267516  12.229
5.1210191082802545  7.296
5.375796178343949  14.211
5.592356687898089  10.015
5.859872611464968  12.132
6.292993630573249  4.843
6.414012738853503  6.723
6.496815286624204  6.227
6.834394904458598  7.712
6.929936305732484  5.541
7.254777070063694  11.827
7.649681528662421  15.099
7.7006369426751595  5.775
7.968152866242038  15.612
8.152866242038217  13.922
8.165605095541402  10.878
8.165605095541402  5.118
8.248407643312103  6.098
8.464968152866241  11.105
9.171974522292993  7.031
9.222929936305732  14.931
9.375796178343949  7.561
10.566878980891719  11.493
10.802547770700636  7.035
10.955414012738853  15.133
11.585987261146498  14.449
12.0828025477707  9.819
12.242038216560509  13.575
13.439490445859873  10.426
15.10828025477707  7.868
15.426751592356688  14.089
-3.2738853503184715  0.836
-3.1847133757961785  0.844
-3.1019108280254777  1.006
-2.738853503184713  1.441
-2.6305732484076434  3.362
-2.5477707006369426  13.471
-2.4968152866242037  2.779
-2.4968152866242037  3.683
-2.484076433121019  11.063
-2.2229299363057327  0.899
-2.0955414012738856  1.686
-2.082802547770701  12.498
-2.038216560509554  8.172
-1.980891719745223  2.668
-1.9235668789808917  4.513
-1.8598726114649682  8.608
-1.7261146496815287  2.518
-1.694267515923567  2.041
-1.5222929936305734  0.926
-1.5222929936305734  1.675
-1.4585987261146496  2.755
-1.070063694267516  1.78
-1.0254777070063694  1.177
-0.9235668789808917  14.743
-0.7643312101910829  8.774
-0.6751592356687898  2.516
-0.6687898089171974  8.165
-0.5923566878980892  3.505
-0.3821656050955414  2.505
-0.06369426751592357  4.31
0.006369426751592357  2.502
0.12738853503184713  3.839
0.6114649681528662  8.71
0.6624203821656051  3.996
0.8280254777070064  3.609
0.8598726114649682  3.388
0.8853503184713376  8.535
0.9171974522292994  7.798
0.9872611464968153  3.503
1.0  2.204
1.1528662420382165  6.835
1.2229299363057324  15.094
1.3375796178343948  2.701
1.4522292993630572  4.568
1.5477707006369428  8.179
1.6878980891719746  3.221
2.1656050955414012  4.769
2.1910828025477707  4.429
2.2356687898089174  4.704
2.305732484076433  5.06
2.3630573248407645  11.264
2.5859872611464967  2.905
2.662420382165605  15.151
2.7770700636942673  16.226
2.840764331210191  12.986
2.9808917197452227  14.771
3.031847133757962  15.896
3.1974522292993632  15.907
3.229299363057325  7.134
3.254777070063694  12.693
3.286624203821656  14.509
3.5095541401273884  4.583
3.624203821656051  14.603
3.6687898089171975  9.467
4.057324840764331  13.183
4.261146496815287  4.099
4.267515923566879  3.245
4.280254777070064  6.933
4.32484076433121  7.056
4.350318471337579  6.189
4.496815286624204  7.324
4.54140127388535  6.912
4.624203821656051  8.469
4.917197452229299  4.624
4.980891719745223  3.764
5.057324840764331  12.254
5.146496815286624  15.452
5.356687898089172  15.537
5.630573248407643  6.426
5.707006369426751  5.492
5.751592356687898  5.994
5.936305732484076  3.637
5.993630573248407  4.213
6.057324840764331  14.065
6.197452229299363  4.67
6.3312101910828025  9.074
6.522292993630574  5.232
6.745222929936306  8.692
6.840764331210191  13.136
6.840764331210191  4.759
7.146496815286624  5.629
7.32484076433121  8.363
7.535031847133758  13.052
7.681528662420382  12.634
8.382165605095542  6.853
8.585987261146498  14.531
9.127388535031848  5.733
9.579617834394904  4.48
9.687898089171975  8.952
10.312101910828025  11.356
11.044585987261147  9.875
11.242038216560509  13.662
12.165605095541402  9.039
16.394904458598727  11.28
-3.305732484076433  0.532
-3.121019108280255  1.247
-3.0063694267515926  1.039
-2.9554140127388533  3.812
-2.859872611464968  3.578
-2.5286624203821657  2.524
-2.375796178343949  2.176
-2.21656050955414  4.074
-2.1847133757961785  4.205
-2.089171974522293  2.862
-2.0573248407643314  2.159
-1.9554140127388535  3.395
-1.9171974522292994  1.346
-1.8343949044585988  3.908
-1.7070063694267517  2.306
-1.605095541401274  4.296
-1.5605095541401275  3.605
-1.4458598726114649  5.822
-1.4203821656050954  2.111
-1.1146496815286624  4.684
-1.089171974522293  3.1
-0.9363057324840764  8.28
-0.8535031847133758  6.166
-0.7707006369426752  3.176
-0.3057324840764331  11.959
-0.19745222929936307  2.894
-0.15286624203821655  3.023
-0.10191082802547771  4.28
0.09554140127388536  7.994
0.2611464968152866  2.523
1.0445859872611465  2.778
1.0636942675159236  12.253
1.1210191082802548  5.604
1.1210191082802548  7.089
1.1719745222929936  6.814
1.2101910828025477  2.1
1.3184713375796178  4.975
1.4394904458598725  4.406
1.5095541401273886  6.558
1.6369426751592357  3.221
1.8980891719745223  2.902
1.9490445859872612  13.242
1.9936305732484076  2.246
2.0955414012738856  12.075
2.1528662420382165  6.257
2.3121019108280256  3.984
2.3248407643312103  3.681
2.337579617834395  4.828
2.343949044585987  8.064
2.3503184713375798  7.881
2.3694267515923566  10.911
2.4012738853503186  4.292
2.4012738853503186  4.749
2.464968152866242  13.982
2.5987261146496814  12.218
2.643312101910828  10.652
2.8025477707006368  11.941
2.8152866242038215  12.949
2.821656050955414  1.989
2.8662420382165603  2.776
3.0764331210191083  7.999
3.1337579617834397  13.033
3.388535031847134  7.957
3.4394904458598727  14.968
3.738853503184713  11.685
3.8025477707006368  5.003
3.878980891719745  6.879
3.9936305732484074  4.817
4.171974522292993  13.328
4.203821656050955  9.043
4.617834394904459  10.856
4.726114649681529  5.497
4.751592356687898  15.943
4.872611464968153  10.546
4.923566878980892  9.598
5.031847133757962  5.441
5.076433121019108  5.066
5.159235668789809  10.619
5.452229299363057  14.546
5.54140127388535  5.706
6.044585987261146  8.112
6.165605095541402  11.031
6.369426751592357  7.697
6.6369426751592355  5.141
6.719745222929936  7.445
7.312101910828026  17.084
7.464968152866242  11.402
7.8789808917197455  7.469
7.968152866242038  5.685
8.0828025477707  8.836
8.751592356687897  9.535
9.0  10.375
9.834394904458598  11.556
11.07643312101911  9.101
11.203821656050955  15.313
12.171974522292993  4.926
12.312101910828025  7.675
12.54140127388535  17.02
12.573248407643312  11.371
13.471337579617835  7.693
14.222929936305732  8.344
16.764331210191084  9.751
17.694267515923567  8.219
21.14012738853503  5.838
-3.248407643312102  0.618
-2.968152866242038  1.11
-2.929936305732484  3.473
-2.694267515923567  12.112
-2.6369426751592355  3.864
-2.5286624203821657  4.051
-2.4203821656050954  4.342
-2.375796178343949  12.362
-2.1337579617834397  3.247
-2.0  3.81
-1.9681528662420382  4.644
-1.9363057324840764  3.147
-1.7197452229299364  5.928
-1.6496815286624205  3.936
-1.6114649681528663  4.161
-1.3630573248407643  1.202
-1.2993630573248407  8.655
-1.089171974522293  2.203
-1.0764331210191083  14.113
-0.9872611464968153  3.66
-0.802547770700637  14.749
-0.7261146496815286  2.876
-0.5796178343949044  1.66
-0.4140127388535032  4.593
-0.07643312101910828  5.561
0.08280254777070063  6.893
0.09554140127388536  1.376
0.2611464968152866  4.424
0.40764331210191085  9.392
0.4585987261146497  3.805
0.5159235668789809  2.746
0.5732484076433121  2.267
0.9044585987261147  13.091
1.0  7.832
1.2993630573248407  11.873
1.2993630573248407  14.659
1.3121019108280254  6.599
1.3184713375796178  6.441
1.356687898089172  5.003
1.394904458598726  5.018
1.6369426751592357  5.962
1.6496815286624205  5.883
2.0955414012738856  3.842
2.4140127388535033  7.153
2.9235668789808917  13.699
3.1146496815286624  4.315
3.121019108280255  15.79
3.261146496815287  7.611
3.375796178343949  9.194
3.4012738853503186  10.087
3.8471337579617835  9.882
3.917197452229299  4.506
4.070063694267516  8.682
4.095541401273885  4.937
4.229299363057325  7.705
4.2993630573248405  6.402
4.509554140127388  5.476
4.535031847133758  14.868
4.726114649681529  11.757
4.929936305732484  7.201
5.0  8.415
5.031847133757962  9.366
5.191082802547771  2.731
5.598726114649682  13.57
5.67515923566879  5.835
5.917197452229299  16.274
5.923566878980892  5.211
5.936305732484076  6.362
6.025477707006369  15.464
6.101910828025478  12.876
6.101910828025478  6.857
6.191082802547771  14.203
6.229299363057325  6.454
6.496815286624204  14.816
6.789808917197452  5.46
6.993630573248407  5.714
7.146496815286624  12.259
7.191082802547771  10.91
7.2993630573248405  11.056
7.2993630573248405  5.57
7.585987261146497  10.879
7.630573248407643  14.516
7.738853503184713  13.362
7.751592356687898  8.349
7.777070063694268  5.837
7.949044585987261  7.026
8.0828025477707  6.957
8.337579617834395  13.073
8.859872611464969  14.479
8.955414012738853  7.365
9.152866242038217  11.369
9.26751592356688  7.799
9.611464968152866  14.973
9.707006369426752  7.93
9.751592356687897  7.871
10.369426751592357  6.672
11.070063694267516  8.667
11.35031847133758  8.91
12.02547770700637  15.332
12.0828025477707  15.671
12.222929936305732  15.179
12.280254777070065  8.388
12.32484076433121  8.557
19.133757961783438  12.108
-2.929936305732484  3.741
-2.8089171974522293  3.235
-2.5796178343949046  2.702
-2.573248407643312  1.936
-2.522292993630573  2.598
-2.4522292993630574  3.346
-2.375796178343949  3.06
-1.910828025477707  1.385
-1.8980891719745223  16.213
-1.89171974522293  3.001
-1.8853503184713376  2.5
-1.6751592356687899  3.621
-1.5414012738853504  3.779
-1.4076433121019107  3.781
-1.3694267515923566  2.18
-1.3375796178343948  5.411
-1.286624203821656  2.223
-1.21656050955414  2.578
-1.1528662420382165  9.24
-1.127388535031847  2.006
-1.127388535031847  3.928
-0.9299363057324841  4.364
-0.821656050955414  1.792
-0.6050955414012739  1.66
-0.554140127388535  1.749
-0.43312101910828027  3.994
-0.34394904458598724  10.527
-0.1337579617834395  10.007
-0.08917197452229299  15.006
-0.01910828025477707  10.416
-0.01910828025477707  4.4
0.3184713375796178  4.146
0.3184713375796178  6.851
0.40764331210191085  7.065
0.46496815286624205  4.058
0.5031847133757962  12.394
0.5605095541401274  18.669
0.7133757961783439  4.127
0.8343949044585988  11.359
0.8662420382165605  9.239
1.0318471337579618  5.094
1.267515923566879  3.084
1.3375796178343948  7.965
1.414012738853503  10.031
1.4394904458598725  7.489
1.6496815286624205  9.874
1.7261146496815287  3.461
1.9936305732484076  7.038
2.1464968152866244  11.503
2.1910828025477707  8.603
2.1974522292993632  5.187
2.21656050955414  13.632
2.2738853503184715  15.99
2.3503184713375798  4.461
2.4394904458598727  9.606
2.6496815286624202  7.961
2.949044585987261  5.601
3.4522292993630574  13.583
3.477707006369427  12.744
3.821656050955414  15.376
3.961783439490446  13.361
4.038216560509555  7.142
4.082802547770701  8.958
4.101910828025478  5.29
4.10828025477707  11.325
4.203821656050955  12.075
4.3630573248407645  9.468
4.509554140127388  6.342
4.751592356687898  11.17
5.050955414012739  15.19
5.1847133757961785  3.789
5.713375796178344  5.831
5.8471337579617835  15.94
5.949044585987261  5.937
5.955414012738854  15.357
5.961783439490445  14.121
6.025477707006369  12.08
6.127388535031847  8.479
6.3630573248407645  8.373
6.43312101910828  2.987
6.471337579617835  5.788
6.522292993630574  3.832
6.547770700636943  11.993
6.592356687898089  7.078
6.8471337579617835  14.261
6.86624203821656  14.226
7.1528662420382165  9.153
7.75796178343949  7.518
7.923566878980892  5.455
8.006369426751592  5.372
8.063694267515924  9.31
8.089171974522293  15.364
8.662420382165605  7.932
8.78343949044586  8.386
9.439490445859873  6.187
9.471337579617835  14.878
10.038216560509554  14.49
10.554140127388536  14.653
11.89171974522293  7.728
12.86624203821656  14.025
12.92356687898089  16.7
14.35031847133758  10.462
19.273885350318473  14.623
19.681528662420384  10.077
-3.0127388535031847  3.199
-2.8025477707006368  3.482
-2.738853503184713  2.626
-2.611464968152866  1.727
-2.5796178343949046  0.742
-2.4522292993630574  0.929
-2.4076433121019107  1.035
-2.0254777070063694  2.124
-1.9745222929936306  11.203
-1.8089171974522293  4.54
-1.78343949044586  9.799
-1.7452229299363058  12.476
-1.5477707006369428  3.537
-1.197452229299363  2.435
-1.1019108280254777  12.983
-1.0318471337579618  6.905
-0.9044585987261147  12.733
-0.6624203821656051  11.232
-0.46496815286624205  6.628
-0.3885350318471338  15.175
0.20382165605095542  5.544
0.267515923566879  6.647
0.3503184713375796  6.776
0.45222929936305734  2.371
0.4585987261146497  4.686
0.5605095541401274  10.12
0.5987261146496815  14.885
0.6942675159235668  4.703
0.8598726114649682  9.091
1.0764331210191083  3.999
1.305732484076433  10.627
1.5095541401273886  5.286
1.5987261146496816  9.014
1.872611464968153  3.978
1.8980891719745223  4.919
1.910828025477707  14.227
2.0063694267515926  4.457
2.050955414012739  6.88
2.1019108280254777  3.225
2.2038216560509554  5.926
2.305732484076433  7.071
2.662420382165605  4.168
2.6878980891719744  5.29
2.694267515923567  15.497
2.8089171974522293  15.187
2.872611464968153  4.695
3.0063694267515926  4.825
3.082802547770701  5.41
3.089171974522293  5.562
3.1974522292993632  4.994
3.4968152866242037  6.932
3.5286624203821657  15.509
3.662420382165605  4.101
3.713375796178344  6.825
3.8853503184713376  4.34
3.929936305732484  7.918
3.9872611464968153  10.255
4.038216560509555  8.083
4.146496815286624  4.66
4.165605095541402  4.745
4.375796178343949  7.918
4.560509554140127  9.342
4.585987261146497  4.352
4.681528662420382  12.591
5.063694267515924  12.654
5.1528662420382165  6.692
5.210191082802548  7.479
5.261146496815287  8.025
5.86624203821656  6.655
5.898089171974522  8.881
5.923566878980892  9.066
5.955414012738854  3.69
6.057324840764331  6.156
6.197452229299363  10.916
6.471337579617835  4.498
6.67515923566879  7.542
6.808917197452229  4.795
6.821656050955414  8.996
7.13375796178344  4.23
7.140127388535032  5.782
7.191082802547771  7.004
7.24203821656051  11.751
7.248407643312102  7.436
7.445859872611465  9.931
7.598726114649682  13.395
7.808917197452229  16.832
7.885350318471337  12.99
8.02547770700637  7.525
8.089171974522293  8.422
8.471337579617835  8.57
8.847133757961783  14.55
9.070063694267516  10.677
9.337579617834395  7.394
10.35031847133758  8.633
10.554140127388536  7.658
10.847133757961783  7.507
10.910828025477707  10.822
11.439490445859873  7.941
11.579617834394904  13.14
12.05732484076433  14.691
12.197452229299364  8.907
12.414012738853502  4.775
13.611464968152866  7.042
18.579617834394906  11.768
-3.267515923566879  0.599
-3.0127388535031847  1.74
-2.9936305732484074  3.649
-2.6815286624203822  3.527
-2.515923566878981  2.917
-2.4585987261146496  1.106
-2.286624203821656  1.293
-2.2356687898089174  2.316
-2.21656050955414  3.618
-2.1847133757961785  3.248
-1.9872611464968153  5.148
-1.9681528662420382  1.471
-1.8343949044585988  3.154
-1.78343949044586  4.441
-1.7707006369426752  3.033
-1.732484076433121  1.784
-1.6687898089171975  3.13
-1.624203821656051  4.401
-1.5668789808917198  3.974
-1.4904458598726114  11.749
-1.2038216560509554  12.215
-1.1656050955414012  1.222
-1.1337579617834395  12.185
-1.1210191082802548  2.341
-1.1146496815286624  4.15
-0.9363057324840764  2.482
-0.7834394904458599  3.016
-0.3885350318471338  11.805
-0.27388535031847133  6.748
-0.2229299363057325  1.951
-0.1592356687898089  14.295
0.2802547770700637  2.718
0.31210191082802546  5.13
0.3630573248407643  15.372
0.5222929936305732  5.437
0.5605095541401274  3.891
0.5987261146496815  3.761
0.6242038216560509  2.408
0.6369426751592356  5.117
0.732484076433121  4.543
1.0  3.403
1.6114649681528663  10.731
1.7197452229299364  3.072
1.89171974522293  9.259
2.0764331210191083  7.769
2.3184713375796178  16.913
2.554140127388535  4.632
2.5859872611464967  7.382
2.738853503184713  11.45
2.859872611464968  4.628
2.9235668789808917  7.106
2.961783439490446  8.247
3.0636942675159236  2.71
3.3248407643312103  7.014
3.337579617834395  4.545
3.8853503184713376  4.127
3.9044585987261144  3.148
3.9872611464968153  5.943
4.1528662420382165  5.437
4.32484076433121  11.44
4.375796178343949  8.031
4.535031847133758  11.859
4.579617834394904  7.323
4.732484076433121  6.83
5.019108280254777  6.543
5.165605095541402  3.909
5.369426751592357  13.492
5.509554140127388  10.444
5.681528662420382  6.662
5.707006369426751  4.407
5.955414012738854  5.671
6.1847133757961785  9.382
6.3630573248407645  5.681
6.509554140127388  11.242
7.0  8.906
7.070063694267516  5.491
7.089171974522293  5.995
7.140127388535032  9.156
7.350318471337579  10.413
7.3949044585987265  14.175
7.573248407643312  4.941
7.681528662420382  11.765
7.949044585987261  12.865
8.006369426751592  12.178
8.242038216560509  7.692
8.452229299363058  12.942
8.59235668789809  14.442
8.605095541401274  16.003
8.617834394904458  12.055
9.038216560509554  11.147
9.35031847133758  4.985
9.94267515923567  15.341
10.02547770700637  12.373
10.235668789808917  5.765
11.312101910828025  4.726
11.337579617834395  14.663
11.426751592356688  5.686
14.617834394904458  7.259
14.636942675159236  9.61
14.980891719745223  8.545
15.05732484076433  13.963
15.503184713375797  12.583
15.611464968152866  7.034
17.656050955414013  7.422
-3.159235668789809  2.205
-3.0573248407643314  1.962
-3.038216560509554  0.711
-3.0  0.824
-2.949044585987261  3.955
-2.840764331210191  4.078
-2.7961783439490446  2.407
-2.7197452229299364  3.396
-2.573248407643312  3.64
-2.4585987261146496  3.093
-2.43312101910828  4.61
-2.305732484076433  5.95
-2.210191082802548  2.252
-2.159235668789809  4.035
-2.0  5.175
-1.8598726114649682  15.978
-1.7261146496815287  1.446
-1.4713375796178343  3.849
-1.2101910828025477  2.909
-1.1019108280254777  15.795
-0.8789808917197452  2.007
-0.8280254777070064  2.808
-0.6050955414012739  9.344
-0.5987261146496815  3.83
-0.5668789808917197  10.869
-0.5414012738853503  2.456
0.0  5.743
0.14012738853503184  2.338
0.17197452229299362  5.239
0.2484076433121019  10.297
0.5095541401273885  6.471
0.5414012738853503  14.965
0.5859872611464968  1.973
0.7961783439490446  5.391
0.8789808917197452  3.36
1.0573248407643312  10.591
1.1019108280254777  4.378
1.1656050955414012  8.207
1.2547770700636942  9.124
1.2611464968152866  4.506
1.267515923566879  15.839
1.3121019108280254  7.015
1.5222929936305734  2.976
1.5796178343949046  6.459
1.7579617834394905  2.19
1.7643312101910829  15.564
1.802547770700637  6.501
1.9681528662420382  2.278
1.980891719745223  6.927
2.1082802547770703  3.691
2.2038216560509554  14.463
2.3184713375796178  6.732
2.356687898089172  3.027
2.5923566878980893  6.063
2.7961783439490446  3.33
2.949044585987261  15.629
2.9936305732484074  3.878
3.121019108280255  5.512
3.1464968152866244  6.574
3.4076433121019107  3.079
3.643312101910828  8.489
3.700636942675159  3.306
3.738853503184713  5.067
3.8343949044585988  5.749
4.43312101910828  7.06
4.484076433121019  6.866
4.579617834394904  13.344
5.082802547770701  3.965
5.095541401273885  11.173
5.229299363057325  14.283
5.420382165605096  7.608
5.713375796178344  6.901
5.75796178343949  7.288
5.777070063694268  5.199
5.910828025477707  11.748
5.929936305732484  6.62
6.0  6.877
6.089171974522293  7.329
6.579617834394904  8.833
6.6369426751592355  14.964
6.662420382165605  8.44
6.738853503184713  5.849
6.770700636942675  13.829
6.993630573248407  4.416
7.13375796178344  5.072
7.229299363057325  4.731
7.401273885350318  11.66
7.6050955414012735  16.273
7.859872611464968  5.754
7.993630573248407  6.52
8.751592356687897  8.745
9.222929936305732  11.647
9.821656050955413  6.741
9.987261146496815  16.874
10.821656050955413  7.847
10.910828025477707  9.746
10.92356687898089  16.081
12.509554140127388  15.992
13.464968152866241  11.085
13.726114649681529  6.535
13.872611464968152  14.6
14.343949044585987  8.53
14.54140127388535  10.973
17.643312101910826  10.715
-3.2229299363057327  0.809
-3.0955414012738856  3.506
-3.0636942675159236  0.71
-3.038216560509554  3.752
-2.9745222929936306  0.94
-2.8980891719745223  4.321
-2.821656050955414  1.131
-2.700636942675159  9.046
-2.5859872611464967  7.176
-2.445859872611465  1.518
-2.1847133757961785  2.964
-2.127388535031847  0.971
-2.050955414012739  2.165
-1.8789808917197452  2.724
-1.78343949044586  1.863
-1.7770700636942676  1.395
-1.7070063694267517  2.892
-1.3503184713375795  4.285
-1.2802547770700636  3.576
-1.070063694267516  3.126
-0.9936305732484076  2.096
-0.9936305732484076  2.491
-0.821656050955414  2.727
-0.4968152866242038  4.864
-0.4840764331210191  1.566
-0.45222929936305734  1.558
-0.4267515923566879  3.142
-0.07643312101910828  3.712
0.09554140127388536  7.536
0.19745222929936307  3.977
0.2802547770700637  4.634
0.42038216560509556  4.611
0.46496815286624205  10.085
0.6114649681528662  5.27
0.6815286624203821  2.001
0.7707006369426752  4.371
0.7898089171974523  9.455
0.8407643312101911  4.75
0.8853503184713376  8.678
1.0127388535031847  3.738
1.070063694267516  6.373
1.0828025477707006  11.412
1.178343949044586  3.494
1.3248407643312101  2.358
1.3248407643312101  4.097
1.3312101910828025  5.642
1.4203821656050954  7.392
1.464968152866242  12.899
1.5541401273885351  14.852
1.7197452229299364  2.304
1.980891719745223  9.002
2.0445859872611467  3.502
2.343949044585987  8.6
2.3503184713375798  10.987
2.375796178343949  9.28
2.8343949044585988  6.407
3.0573248407643314  5.93
3.388535031847134  8.757
3.554140127388535  6.636
3.611464968152866  5.442
3.949044585987261  7.14
4.038216560509555  2.765
4.254777070063694  4.432
4.751592356687898  6.249
4.75796178343949  5.824
4.86624203821656  11.095
4.980891719745223  5.114
4.993630573248407  16.739
5.312101910828026  7.994
5.356687898089172  5.311
5.420382165605096  14.968
5.439490445859873  3.993
5.56687898089172  11.527
5.980891719745223  8.41
6.095541401273885  13.486
6.178343949044586  5.031
6.2993630573248405  9.342
6.369426751592357  3.699
6.503184713375796  6.161
6.535031847133758  12.496
6.56687898089172  9.563
6.713375796178344  5.455
6.961783439490445  9.334
7.229299363057325  8.725
7.32484076433121  4.565
7.401273885350318  13.95
7.719745222929936  11.59
7.732484076433121  11.647
8.006369426751592  5.509
8.598726114649681  5.506
8.751592356687897  6.27
8.904458598726114  16.022
9.547770700636942  12.085
10.019108280254777  14.548
10.063694267515924  5.473
10.73248407643312  11.374
11.197452229299364  4.642
11.509554140127388  7.994
12.414012738853502  7.203
12.64968152866242  13.838
13.337579617834395  9.722
14.426751592356688  15.495
14.687898089171975  12.072
15.140127388535031  9.762
-3.2802547770700636  0.638
-3.127388535031847  0.484
-3.031847133757962  1.851
-2.8662420382165603  2.265
-2.8471337579617835  0.951
-2.789808917197452  3.766
-2.7579617834394905  2.93
-2.7197452229299364  11.476
-2.5923566878980893  3.759
-2.554140127388535  4.173
-2.261146496815287  2.173
-2.1847133757961785  4.252
-2.159235668789809  2.683
-1.89171974522293  3.002
-1.4267515923566878  2.707
-1.2229299363057324  2.427
-1.2038216560509554  2.167
-1.0254777070063694  4.232
-0.9554140127388535  5.283
-0.9426751592356688  4.157
-0.8089171974522293  4.258
-0.4140127388535032  6.69
-0.3503184713375796  1.509
-0.1337579617834395  12.528
-0.06369426751592357  16.488
-0.050955414012738856  5.266
0.5222929936305732  3.035
0.5286624203821656  2.794
0.554140127388535  5.511
0.5605095541401274  4.16
0.5668789808917197  12.529
0.6496815286624203  6.855
0.6751592356687898  6.71
0.7515923566878981  5.452
0.821656050955414  4.81
0.8535031847133758  3.646
0.8662420382165605  8.695
1.267515923566879  4.516
1.2929936305732483  4.282
1.3184713375796178  14.389
1.3630573248407643  2.542
1.394904458598726  3.526
2.0445859872611467  8.049
2.1974522292993632  6.036
2.248407643312102  10.255
2.5095541401273884  5.19
2.6178343949044587  5.041
2.7770700636942673  6.248
2.789808917197452  9.816
2.8343949044585988  13.723
2.9554140127388533  15.958
2.968152866242038  14.104
3.1464968152866244  7.421
3.1528662420382165  15.165
3.2802547770700636  3.414
3.949044585987261  16.258
3.9872611464968153  14.482
4.044585987261146  6.629
4.1847133757961785  16.381
4.222929936305732  10.923
4.292993630573249  5.961
4.318471337579618  7.302
4.343949044585988  5.027
4.522292993630574  6.272
4.630573248407643  14.244
4.8471337579617835  6.659
4.853503184713376  6.959
5.082802547770701  5.911
5.089171974522293  4.55
5.159235668789809  12.934
5.2165605095541405  6.577
5.286624203821656  6.587
5.318471337579618  11.963
5.643312101910828  5.592
5.649681528662421  3.816
5.802547770700637  14.588
5.980891719745223  6.633
5.993630573248407  7.749
6.127388535031847  15.013
6.248407643312102  12.964
6.375796178343949  7.48
6.496815286624204  16.049
6.503184713375796  11.659
6.745222929936306  8.244
7.662420382165605  14.484
7.719745222929936  5.628
7.726114649681529  10.16
7.821656050955414  6.885
7.929936305732484  8.368
8.280254777070065  14.847
8.528662420382165  9.844
8.987261146496815  16.872
9.07643312101911  9.733
10.318471337579618  9.249
10.522292993630574  15.25
10.687898089171975  9.586
10.949044585987261  5.961
11.050955414012739  13.92
11.636942675159236  11.385
11.840764331210192  15.515
12.02547770700637  7.056
17.280254777070063  14.172
18.24203821656051  10.429
21.40764331210191  8.756
-3.21656050955414  0.913
-3.1082802547770703  0.752
-3.1019108280254777  3.219
-2.9363057324840764  3.172
-2.878980891719745  3.653
-2.6878980891719744  0.958
-2.5095541401273884  1.069
-2.4203821656050954  2.683
-2.4076433121019107  4.421
-2.2738853503184715  12.902
-2.2356687898089174  2.072
-2.1974522292993632  2.036
-2.171974522292994  1.762
-2.1656050955414012  1.286
-1.9936305732484076  2.223
-1.8662420382165605  6.647
-1.8535031847133758  4.145
-1.7579617834394905  14.955
-1.7515923566878981  6.221
-1.7197452229299364  10.549
-1.605095541401274  3.419
-1.585987261146497  10.582
-1.286624203821656  2.655
-1.1592356687898089  14.602
-1.0636942675159236  1.82
-0.8280254777070064  10.534
-0.7898089171974523  2.729
-0.7643312101910829  3.839
-0.7515923566878981  15.847
-0.7006369426751592  2.566
-0.6687898089171974  2.959
-0.6178343949044586  2.901
-0.3248407643312102  8.023
-0.267515923566879  4.38
-0.17197452229299362  4.853
-0.1592356687898089  13.682
0.08917197452229299  4.615
0.3630573248407643  4.26
0.445859872611465  6.209
0.5668789808917197  10.594
0.7834394904458599  5.525
0.8152866242038217  4.881
0.8407643312101911  8.045
0.8535031847133758  3.68
0.8853503184713376  11.988
0.9554140127388535  7.335
1.127388535031847  2.595
1.3821656050955413  9.77
1.6305732484076434  1.928
1.7261146496815287  4.477
1.7898089171974523  8.519
2.0191082802547773  3.227
2.0191082802547773  3.494
2.082802547770701  4.093
2.1019108280254777  12.911
2.3312101910828025  9.77
2.4203821656050954  3.384
2.4522292993630574  4.639
2.5859872611464967  2.337
2.8535031847133756  3.556
3.121019108280255  7.677
3.4076433121019107  5.058
3.4140127388535033  2.287
3.573248407643312  13.393
3.662420382165605  11.951
3.6878980891719744  14.78
3.7579617834394905  7.611
3.8152866242038215  3.436
3.968152866242038  6.931
4.210191082802548  13.358
4.254777070063694  6.111
4.407643312101911  4.202
4.477707006369426  7.079
4.535031847133758  6.659
4.751592356687898  12.492
4.859872611464968  7.831
5.006369426751593  6.784
5.070063694267516  6.692
5.617834394904459  3.556
5.6369426751592355  6.015
5.764331210191083  5.922
5.955414012738854  7.257
6.3949044585987265  11.221
6.522292993630574  14.643
6.656050955414012  15.211
6.745222929936306  11.8
7.643312101910828  6.098
7.751592356687898  10.152
7.949044585987261  14.607
8.044585987261147  15.223
8.159235668789808  14.027
8.312101910828025  6.596
9.127388535031848  8.516
9.292993630573248  6.624
9.464968152866241  7.737
9.509554140127388  12.196
9.796178343949045  12.703
10.445859872611464  6.261
10.802547770700636  11.204
12.713375796178344  8.552
14.012738853503185  10.026
14.80891719745223  10.31
15.86624203821656  7.614
27.980891719745223  13.34
-3.0573248407643314  3.95
-3.0191082802547773  3.621
-2.9872611464968153  3.813
-2.9235668789808917  3.207
-2.917197452229299  1.062
-2.7579617834394905  3.553
-2.713375796178344  3.524
-2.5477707006369426  1.171
-2.4394904458598727  4.193
-2.356687898089172  11.898
-2.171974522292994  3.22
-1.980891719745223  3.57
-1.9363057324840764  1.465
-1.7643312101910829  2.459
-1.6560509554140128  3.268
-1.6369426751592357  1.571
-1.5031847133757963  2.437
-1.2738853503184713  3.478
-1.1847133757961783  4.421
-1.0955414012738853  2.698
-0.8726114649681529  6.373
-0.8152866242038217  3.771
-0.802547770700637  3.722
-0.6942675159235668  8.32
-0.6178343949044586  4.844
-0.554140127388535  8.853
-0.5222929936305732  4.077
0.0  1.721
0.01910828025477707  12.391
0.05732484076433121  7.918
0.10191082802547771  2.107
0.31210191082802546  4.338
0.47770700636942676  5.571
0.6178343949044586  6.521
0.6369426751592356  1.887
1.0318471337579618  2.249
1.1019108280254777  13.108
1.127388535031847  4.321
1.375796178343949  8.241
1.5031847133757963  5.776
1.5286624203821657  3.238
1.6751592356687899  11.301
1.9363057324840764  6.28
2.159235668789809  4.089
2.3121019108280256  4.436
2.5095541401273884  6.492
2.611464968152866  9.97
2.700636942675159  11.233
2.929936305732484  3.912
3.038216560509554  3.649
3.089171974522293  12.021
3.261146496815287  12.959
3.3503184713375798  5.925
3.4522292993630574  14.874
3.6687898089171975  13.776
3.8343949044585988  8.799
4.197452229299363  9.625
4.292993630573249  5.274
4.305732484076433  13.472
4.452229299363057  6.906
4.45859872611465  8.461
4.624203821656051  7.041
4.719745222929936  9.104
4.7834394904458595  5.299
4.904458598726115  7.844
4.980891719745223  7.654
4.980891719745223  9.767
4.993630573248407  3.039
5.019108280254777  8.729
5.350318471337579  14.866
5.407643312101911  11.864
5.464968152866242  5.004
5.560509554140127  8.764
5.585987261146497  3.775
5.662420382165605  15.552
5.764331210191083  17.341
5.808917197452229  5.296
5.929936305732484  7.689
5.949044585987261  6.612
6.3949044585987265  12.614
6.445859872611465  5.082
6.464968152866242  13.454
6.560509554140127  6.302
6.56687898089172  6.906
6.611464968152866  13.893
6.6369426751592355  5.248
7.464968152866242  15.794
7.579617834394904  13.359
7.687898089171974  13.66
8.235668789808917  14.66
8.51592356687898  16.568
8.59235668789809  10.971
8.700636942675159  7.775
8.89171974522293  5.278
9.535031847133759  6.371
9.980891719745223  12.985
10.012738853503185  6.361
10.726114649681529  14.48
10.757961783439491  7.589
10.777070063694268  15.107
11.165605095541402  14.797
11.955414012738853  11.655
12.509554140127388  12.904
12.847133757961783  7.111
-3.1910828025477707  0.903
-3.171974522292994  1.126
-2.968152866242038  3.896
-2.8917197452229297  15.874
-2.8662420382165603  0.868
-2.840764331210191  1.65
-2.8152866242038215  0.675
-2.7579617834394905  2.466
-2.6496815286624202  3.781
-2.484076433121019  2.132
-2.3694267515923566  1.715
-2.305732484076433  0.692
-2.286624203821656  3.827
-2.2738853503184715  1.777
-2.159235668789809  0.809
-2.140127388535032  0.907
-2.1019108280254777  1.974
-2.082802547770701  1.726
-2.0127388535031847  1.246
-1.8789808917197452  1.926
-1.7388535031847134  2.438
-1.7197452229299364  4.85
-1.5796178343949046  5.766
-1.5605095541401275  1.707
-1.3439490445859872  11.824
-1.3439490445859872  4.96
-1.1719745222929936  14.727
-1.1528662420382165  2.179
-1.10828025477707  4.72
-1.1019108280254777  8.867
-0.9426751592356688  10.219
-0.910828025477707  3.419
-0.5859872611464968  15.481
-0.5859872611464968  3.011
-0.12738853503184713  3.632
-0.10191082802547771  7.4
-0.025477707006369428  11.135
0.22929936305732485  4.519
0.2356687898089172  15.589
0.5031847133757962  4.058
0.7133757961783439  13.091
0.7707006369426752  3.457
0.7898089171974523  3.631
0.7961783439490446  7.867
1.464968152866242  6.099
1.5796178343949046  9.475
1.585987261146497  3.932
1.6624203821656052  4.209
1.7898089171974523  7.146
1.8471337579617835  7.807
1.8662420382165605  3.563
1.89171974522293  5.797
2.070063694267516  2.746
2.1464968152866244  16.315
2.159235668789809  7.767
2.1974522292993632  4.521
2.4394904458598727  5.948
2.573248407643312  2.468
2.8471337579617835  4.749
2.9044585987261144  3.359
2.9363057324840764  7.502
3.0955414012738856  2.696
3.140127388535032  15.426
3.267515923566879  16.024
3.3121019108280256  5.659
3.4394904458598727  5.308
3.4713375796178343  4.057
3.5414012738853504  11.388
3.7070063694267517  8.437
3.7070063694267517  9.82
3.9044585987261144  15.054
3.917197452229299  5.403
3.9554140127388533  7.664
4.127388535031847  6.61
4.3630573248407645  15.46
4.3949044585987265  7.664
5.191082802547771  2.876
5.24203821656051  11.292
5.547770700636943  15.858
5.56687898089172  6.304
5.630573248407643  5.368
5.872611464968153  5.031
5.8789808917197455  14.446
6.070063694267516  14.272
6.101910828025478  11.981
6.1528662420382165  5.878
6.203821656050955  15.006
6.662420382165605  6.132
7.038216560509555  6.569
7.401273885350318  8.951
7.859872611464968  14.076
8.012738853503185  14.381
8.050955414012739  10.331
8.394904458598726  8.823
8.464968152866241  5.238
8.853503184713375  12.109
9.0828025477707  5.932
9.445859872611464  11.482
10.248407643312103  13.197
10.617834394904458  6.272
10.719745222929935  7.072
11.10828025477707  12.763
11.382165605095542  8.104
12.063694267515924  12.089
-3.1656050955414012  2.603
-3.089171974522293  3.458
-3.0636942675159236  3.176
-2.9235668789808917  1.285
-2.5605095541401273  14.901
-2.3184713375796178  2.276
-2.1146496815286624  2.827
-2.1082802547770703  1.0
-2.031847133757962  3.791
-2.0254777070063694  1.853
-2.0127388535031847  3.023
-1.980891719745223  1.659
-1.9426751592356688  2.104
-1.8280254777070064  2.832
-1.7452229299363058  4.204
-1.4904458598726114  6.4
-1.4267515923566878  3.876
-1.1210191082802548  2.67
-0.7579617834394905  3.715
-0.3630573248407643  2.999
-0.25477707006369427  2.129
-0.1337579617834395  4.422
-0.12101910828025478  6.554
-0.025477707006369428  5.527
0.03184713375796178  3.381
0.2356687898089172  1.991
0.2802547770700637  1.717
0.535031847133758  2.844
0.7579617834394905  2.537
0.8152866242038217  5.567
0.8662420382165605  5.981
0.8853503184713376  2.707
0.8853503184713376  4.609
1.0382165605095541  14.79
1.2101910828025477  7.822
1.3312101910828025  4.897
1.5286624203821657  7.44
1.5414012738853504  3.058
2.050955414012739  2.819
2.070063694267516  3.504
2.140127388535032  4.278
2.1847133757961785  11.6
2.2356687898089174  3.48
2.299363057324841  13.893
2.343949044585987  8.375
2.6369426751592355  15.387
2.656050955414013  13.874
2.7070063694267517  15.819
2.7197452229299364  8.804
2.732484076433121  6.365
2.9936305732484074  7.316
3.1847133757961785  2.311
3.2356687898089174  4.07
3.305732484076433  4.9
3.3248407643312103  3.54
3.343949044585987  3.036
3.43312101910828  5.62
3.484076433121019  2.732
3.643312101910828  12.639
3.700636942675159  4.938
3.8025477707006368  3.854
3.9426751592356686  5.259
4.044585987261146  4.425
4.050955414012739  8.05
4.063694267515924  7.169
4.286624203821656  12.625
4.490445859872612  7.639
4.630573248407643  6.616
4.751592356687898  6.261
4.764331210191083  14.043
5.197452229299363  5.113
5.32484076433121  7.463
5.407643312101911  5.005
5.420382165605096  15.915
5.503184713375796  6.101
5.515923566878981  3.406
5.6687898089171975  8.495
5.840764331210191  4.496
6.318471337579618  7.158
6.515923566878981  12.343
6.560509554140127  13.579
6.910828025477707  13.012
6.923566878980892  3.224
6.993630573248407  12.393
7.1210191082802545  16.551
7.159235668789809  11.659
7.407643312101911  5.148
7.477707006369426  17.652
7.490445859872612  8.008
7.853503184713376  4.991
8.477707006369426  5.311
8.92356687898089  4.033
9.178343949044587  10.21
9.363057324840764  4.543
9.363057324840764  6.955
9.369426751592357  9.077
9.598726114649681  15.344
9.636942675159236  7.582
9.929936305732484  7.747
9.936305732484076  6.311
12.0828025477707  14.422
12.254777070063694  7.498
15.222929936305732  8.126
35.02547770700637  7.516
-3.0191082802547773  3.325
-2.7261146496815285  3.752
-2.713375796178344  1.251
-2.6878980891719744  3.429
-2.6815286624203822  1.235
-2.656050955414013  4.123
-2.4585987261146496  3.78
-2.3312101910828025  3.657
-2.2038216560509554  2.748
-2.1910828025477707  1.13
-2.140127388535032  3.383
-2.0636942675159236  3.812
-1.9872611464968153  4.452
-1.980891719745223  1.892
-1.9554140127388535  1.353
-1.9554140127388535  1.729
-1.802547770700637  1.673
-1.6751592356687899  2.933
-1.6560509554140128  5.066
-1.5987261146496816  10.734
-1.2484076433121019  5.681
-1.2356687898089171  3.808
-1.21656050955414  16.407
-1.0  3.786
-0.8280254777070064  2.957
-0.7770700636942676  3.147
-0.7261146496815286  6.979
-0.6687898089171974  15.66
-0.6242038216560509  2.449
-0.5732484076433121  3.367
-0.4394904458598726  4.532
-0.4267515923566879  4.704
-0.3885350318471338  7.761
-0.2229299363057325  4.799
-0.06369426751592357  4.743
-0.03184713375796178  2.784
0.6305732484076433  6.241
0.7643312101910829  10.368
0.9554140127388535  4.497
1.3375796178343948  5.935
1.356687898089172  2.833
1.6878980891719746  14.637
1.9363057324840764  5.994
2.1146496815286624  6.265
2.4076433121019107  2.828
2.464968152866242  13.083
2.477707006369427  6.375
2.554140127388535  5.862
2.573248407643312  4.253
2.8471337579617835  12.433
3.0254777070063694  9.016
3.031847133757962  7.182
3.038216560509554  7.385
3.121019108280255  12.987
3.343949044585987  11.116
3.3694267515923566  5.455
3.4522292993630574  3.075
3.484076433121019  3.283
3.821656050955414  4.539
3.8662420382165603  2.708
4.095541401273885  14.129
4.114649681528663  10.085
4.178343949044586  6.602
4.210191082802548  6.497
4.24203821656051  8.967
4.56687898089172  7.995
4.980891719745223  14.837
4.980891719745223  6.904
5.012738853503185  14.842
5.509554140127388  2.491
5.535031847133758  4.578
5.624203821656051  12.143
5.6687898089171975  13.067
5.764331210191083  9.445
5.961783439490445  7.644
6.031847133757962  7.063
6.1847133757961785  6.697
6.356687898089172  12.652
6.464968152866242  6.765
6.643312101910828  8.73
6.738853503184713  5.758
6.89171974522293  14.922
6.980891719745223  4.463
7.3630573248407645  15.678
7.554140127388535  9.612
7.681528662420382  8.317
7.853503184713376  14.513
8.331210191082803  13.99
8.439490445859873  7.262
8.859872611464969  5.217
8.9171974522293  7.793
8.936305732484076  6.45
9.242038216560509  12.127
10.02547770700637  14.211
10.579617834394904  13.843
11.388535031847134  15.346
11.554140127388536  8.388
11.560509554140127  13.281
11.929936305732484  13.399
12.64968152866242  6.324
13.02547770700637  8.938
13.464968152866241  5.288
25.318471337579616  10.029
26.961783439490446  8.362
-3.159235668789809  0.974
-3.127388535031847  1.349
-3.0254777070063694  0.609
-2.961783439490446  2.097
-2.878980891719745  3.947
-2.859872611464968  1.516
-2.605095541401274  2.807
-2.5923566878980893  2.862
-2.56687898089172  0.803
-1.9554140127388535  2.548
-1.9363057324840764  12.893
-1.8980891719745223  4.387
-1.8407643312101911  2.615
-1.7261146496815287  2.001
-1.4777070063694266  1.938
-1.4713375796178343  2.166
-1.3312101910828025  16.333
-1.1847133757961783  5.765
-1.1528662420382165  2.201
-1.089171974522293  3.095
-0.7898089171974523  2.432
-0.6815286624203821  4.768
-0.6560509554140127  3.212
-0.5668789808917197  5.665
-0.5286624203821656  2.944
-0.5095541401273885  4.935
-0.37579617834394907  5.551
-0.35668789808917195  4.708
-0.22929936305732485  11.728
-0.12738853503184713  14.916
0.12738853503184713  4.027
0.12738853503184713  4.1
0.17197452229299362  5.865
0.35668789808917195  3.913
0.4267515923566879  4.323
0.535031847133758  3.933
0.5668789808917197  2.121
0.6369426751592356  3.525
0.8535031847133758  13.581
0.89171974522293  3.754
0.9171974522292994  2.568
0.9171974522292994  4.806
1.1019108280254777  6.3
1.1337579617834395  3.113
1.1719745222929936  6.545
1.4267515923566878  4.9
1.4331210191082802  4.455
1.4968152866242037  3.78
1.5095541401273886  4.874
1.5732484076433122  11.342
1.6369426751592357  3.481
1.7898089171974523  5.233
1.980891719745223  2.238
2.0636942675159236  3.764
2.0764331210191083  2.017
2.1464968152866244  7.473
2.261146496815287  3.065
2.445859872611465  4.949
2.573248407643312  6.262
2.573248407643312  6.956
2.6369426751592355  9.065
2.738853503184713  4.699
2.751592356687898  4.402
2.910828025477707  7.641
3.3121019108280256  4.225
3.3121019108280256  5.329
3.337579617834395  12.148
3.394904458598726  9.505
3.5031847133757963  15.417
3.9363057324840764  14.629
4.171974522292993  3.829
4.509554140127388  15.852
4.681528662420382  6.611
4.738853503184713  5.557
4.872611464968153  7.276
5.13375796178344  2.834
5.1847133757961785  5.259
5.350318471337579  10.725
5.796178343949045  11.015
5.834394904458598  5.95
5.885350318471337  5.037
7.031847133757962  7.624
7.54140127388535  4.527
7.560509554140127  3.879
7.8152866242038215  16.173
7.872611464968153  10.394
8.140127388535031  9.021
8.248407643312103  5.654
8.254777070063694  11.262
8.363057324840764  15.292
8.439490445859873  7.147
8.668789808917197  12.851
8.738853503184714  8.009
8.770700636942674  6.557
8.847133757961783  8.35
10.146496815286625  14.897
10.872611464968152  6.58
11.019108280254777  13.974
11.522292993630574  8.903
12.719745222929935  13.087
14.331210191082803  11.879
14.687898089171975  15.519
15.0828025477707  13.478
15.847133757961783  14.98
-3.140127388535032  0.34
-3.089171974522293  3.569
-2.968152866242038  4.684
-2.8152866242038215  1.087
-2.6496815286624202  3.572
-2.5859872611464967  1.499
-2.5859872611464967  2.094
-2.5605095541401273  1.505
-2.3694267515923566  3.642
-2.0127388535031847  10.232
-1.9426751592356688  9.915
-1.9171974522292994  3.845
-1.821656050955414  1.818
-1.7961783439490446  3.334
-1.7388535031847134  3.075
-1.1401273885350318  9.453
-1.0445859872611465  5.393
-0.8343949044585988  3.705
-0.7197452229299363  2.148
-0.7006369426751592  15.349
-0.5732484076433121  4.744
-0.5286624203821656  2.163
-0.5031847133757962  3.021
-0.46496815286624205  13.748
-0.46496815286624205  2.841
-0.34394904458598724  2.568
-0.27388535031847133  4.297
-0.22929936305732485  6.286
-0.025477707006369428  3.111
0.1464968152866242  2.958
0.37579617834394907  15.317
0.7070063694267515  1.766
0.9490445859872612  5.61
1.2038216560509554  2.585
1.21656050955414  4.677
1.2611464968152866  6.869
1.3312101910828025  5.574
1.3694267515923566  4.425
1.5987261146496816  16.487
1.6624203821656052  14.262
1.7261146496815287  4.774
1.7898089171974523  4.925
1.7898089171974523  5.965
2.171974522292994  5.142
2.2802547770700636  6.503
2.286624203821656  6.403
2.4585987261146496  3.418
2.464968152866242  5.039
2.5031847133757963  3.94
2.554140127388535  3.991
2.745222929936306  15.409
3.0445859872611467  11.143
3.356687898089172  6.889
3.5031847133757963  14.663
3.6305732484076434  5.911
3.6496815286624202  6.517
3.878980891719745  9.208
4.076433121019108  4.256
4.114649681528663  5.024
4.178343949044586  15.032
4.292993630573249  5.616
4.312101910828026  3.975
4.337579617834395  17.154
4.350318471337579  11.248
4.382165605095541  14.265
4.439490445859873  7.286
4.694267515923567  4.121
4.738853503184713  3.389
4.936305732484076  14.632
5.171974522292993  15.248
5.178343949044586  11.213
5.3312101910828025  16.77
5.452229299363057  8.502
5.828025477707007  13.057
6.1210191082802545  7.011
6.318471337579618  15.259
6.515923566878981  8.032
6.904458598726115  8.058
7.222929936305732  6.485
7.273885350318471  7.974
7.43312101910828  5.536
7.54140127388535  7.515
8.02547770700637  7.949
8.235668789808917  7.196
8.439490445859873  14.028
8.598726114649681  11.443
8.751592356687897  13.657
8.751592356687897  7.943
9.299363057324841  7.359
9.54140127388535  10.307
9.713375796178344  10.807
9.929936305732484  10.734
10.165605095541402  12.5
10.26751592356688  13.541
10.681528662420382  15.56
10.86624203821656  6.765
10.878980891719745  12.475
11.07643312101911  16.871
11.840764331210192  12.789
12.050955414012739  16.055
12.828025477707007  8.664
13.796178343949045  15.259
15.210191082802547  11.247
15.426751592356688  11.5
-3.0445859872611467  1.518
-3.0254777070063694  3.429
-2.770700636942675  3.18
-2.7643312101910826  4.968
-2.6878980891719744  3.458
-2.5605095541401273  4.216
-2.535031847133758  10.309
-2.4522292993630574  1.89
-2.4203821656050954  1.747
-2.375796178343949  3.809
-2.3630573248407645  3.578
-2.038216560509554  5.642
-1.980891719745223  0.825
-1.9745222929936306  1.832
-1.8280254777070064  3.981
-1.6624203821656052  4.828
-1.3439490445859872  15.147
-1.197452229299363  13.274
-1.0  4.698
-0.8980891719745223  6.383
-0.8089171974522293  10.637
-0.7898089171974523  16.173
-0.4713375796178344  1.864
-0.46496815286624205  4.199
-0.3821656050955414  2.122
-0.29936305732484075  12.947
-0.2229299363057325  1.864
-0.2229299363057325  3.319
0.21656050955414013  14.473
0.4140127388535032  1.997
0.4585987261146497  6.776
0.5222929936305732  2.271
0.8407643312101911  9.296
0.8980891719745223  11.725
1.1592356687898089  2.495
1.1910828025477707  1.808
1.2484076433121019  4.542
1.3312101910828025  4.355
1.4713375796178343  8.808
1.624203821656051  7.377
1.643312101910828  4.71
1.7261146496815287  5.631
1.8407643312101911  5.052
1.9490445859872612  5.158
2.082802547770701  6.873
2.2929936305732483  4.986
2.299363057324841  7.151
2.4203821656050954  8.066
3.1019108280254777  8.316
3.1656050955414012  16.937
3.254777070063694  5.15
3.3121019108280256  13.686
3.4012738853503186  7.104
3.56687898089172  9.513
3.573248407643312  6.736
3.6751592356687897  6.069
3.789808917197452  8.33
3.968152866242038  14.994
4.114649681528663  6.127
4.1210191082802545  5.38
4.292993630573249  4.418
4.439490445859873  13.465
4.54140127388535  15.119
4.681528662420382  14.583
4.751592356687898  4.027
5.089171974522293  5.88
5.101910828025478  11.109
5.24203821656051  7.103
5.554140127388535  13.677
5.579617834394904  15.053
5.707006369426751  4.123
5.898089171974522  7.037
5.968152866242038  13.19
6.006369426751593  14.406
6.025477707006369  6.198
6.1528662420382165  7.547
6.286624203821656  7.204
6.414012738853503  9.565
6.770700636942675  7.275
6.777070063694268  13.509
7.286624203821656  14.439
7.337579617834395  13.989
7.573248407643312  5.04
7.687898089171974  8.272
7.853503184713376  8.157
8.261146496815286  6.826
8.426751592356688  6.29
8.509554140127388  6.789
8.573248407643312  12.414
8.630573248407643  9.556
8.764331210191083  9.847
9.165605095541402  13.88
9.414012738853502  6.65
9.496815286624203  10.347
9.566878980891719  7.964
9.643312101910828  5.379
10.050955414012739  14.951
10.140127388535031  10.777
10.312101910828025  15.228
10.32484076433121  13.928
10.617834394904458  9.299
11.363057324840764  10.296
15.146496815286625  11.143
17.97452229299363  9.817
-3.1910828025477707  1.097
-3.1146496815286624  1.141
-3.0127388535031847  1.193
-2.8471337579617835  0.615
-2.770700636942675  2.586
-2.5987261146496814  3.566
-2.484076433121019  6.389
-2.4713375796178343  0.915
-2.261146496815287  6.779
-2.0764331210191083  2.624
-2.038216560509554  2.656
-2.0063694267515926  3.579
-1.7961783439490446  1.822
-1.6496815286624205  4.161
-1.6178343949044587  1.387
-1.3184713375796178  10.278
-1.2484076433121019  10.953
-1.2484076433121019  5.131
-1.0509554140127388  2.689
-0.9617834394904459  3.447
-0.8853503184713376  4.197
-0.7834394904458599  3.21
-0.7834394904458599  4.322
-0.6369426751592356  7.305
0.08917197452229299  6.473
0.3503184713375796  6.132
0.4012738853503185  5.961
0.5796178343949044  12.388
0.6114649681528662  4.802
0.8726114649681529  5.024
0.9617834394904459  2.906
1.0382165605095541  7.004
1.2356687898089171  4.203
1.3375796178343948  4.538
1.5031847133757963  4.844
1.5286624203821657  15.404
1.7452229299363058  11.736
1.7515923566878981  6.656
1.7579617834394905  2.139
1.9235668789808917  3.265
1.980891719745223  8.901
2.050955414012739  6.195
2.2038216560509554  3.368
2.3248407643312103  4.069
2.4904458598726116  15.399
3.0955414012738856  11.571
3.1146496815286624  4.518
3.254777070063694  8.592
3.394904458598726  7.018
3.5796178343949046  8.789
3.5859872611464967  4.842
3.732484076433121  3.481
4.019108280254777  15.627
4.114649681528663  16.466
4.821656050955414  4.118
4.929936305732484  13.252
5.10828025477707  10.303
5.171974522292993  13.758
5.191082802547771  8.664
5.2165605095541405  7.277
5.222929936305732  7.289
5.3949044585987265  7.058
5.528662420382165  10.518
5.528662420382165  5.128
5.54140127388535  4.93
5.547770700636943  6.472
5.573248407643312  5.115
5.968152866242038  12.413
6.54140127388535  13.386
6.7006369426751595  12.15
7.076433121019108  10.449
7.146496815286624  13.837
7.191082802547771  7.646
7.24203821656051  6.661
7.305732484076433  4.871
7.713375796178344  4.804
7.910828025477707  15.717
8.121019108280255  14.827
8.254777070063694  12.08
8.547770700636942  6.355
8.617834394904458  7.318
8.681528662420382  10.187
8.9171974522293  5.319
8.92356687898089  14.955
9.070063694267516  5.479
9.73248407643312  8.461
9.885350318471337  7.556
10.254777070063694  5.48
10.40764331210191  14.418
10.414012738853502  16.223
10.853503184713375  5.953
10.89171974522293  8.942
11.254777070063694  14.694
11.280254777070065  9.811
11.45859872611465  14.418
11.815286624203821  6.361
12.05732484076433  14.62
12.337579617834395  12.224
12.464968152866241  12.162
12.528662420382165  10.107
12.834394904458598  8.45
14.40764331210191  12.547
14.566878980891719  14.065
31.044585987261147  13.195
-3.2738853503184715  0.569
-3.1464968152866244  1.865
-2.9936305732484074  3.889
-2.9872611464968153  1.058
-2.828025477707006  4.577
-2.713375796178344  2.475
-2.4713375796178343  1.549
-1.78343949044586  5.542
-1.7770700636942676  13.43
-1.7515923566878981  15.937
-1.6815286624203822  3.53
-1.6815286624203822  4.362
-1.6496815286624205  2.624
-1.5477707006369428  15.781
-1.4585987261146496  11.306
-1.4522292993630572  3.327
-1.4522292993630572  4.089
-1.375796178343949  3.318
-1.3503184713375795  13.872
-1.3312101910828025  13.081
-1.0955414012738853  1.616
-0.9745222929936306  4.473
-0.9235668789808917  3.893
-0.6050955414012739  4.005
-0.535031847133758  13.754
-0.2802547770700637  11.914
0.2611464968152866  2.409
0.4012738853503185  11.284
0.4840764331210191  15.181
0.5859872611464968  3.11
0.643312101910828  3.672
0.7133757961783439  3.847
0.7515923566878981  4.64
0.9299363057324841  14.216
1.0573248407643312  4.775
1.1019108280254777  8.307
1.21656050955414  4.394
1.3885350318471337  1.968
1.5796178343949046  1.992
1.585987261146497  5.406
1.605095541401274  2.681
1.6687898089171975  7.374
1.7388535031847134  12.837
1.7579617834394905  5.686
1.8343949044585988  2.639
1.9235668789808917  8.436
2.0  6.946
2.248407643312102  4.521
2.3821656050955413  3.296
2.484076433121019  7.55
2.6178343949044587  3.775
2.6369426751592355  8.44
2.828025477707006  6.712
2.968152866242038  2.31
3.038216560509554  6.794
3.2229299363057327  3.983
3.305732484076433  16.095
3.394904458598726  2.653
3.477707006369427  13.547
3.5286624203821657  14.966
3.5477707006369426  10.196
3.859872611464968  11.997
4.114649681528663  3.008
4.1847133757961785  9.329
4.305732484076433  4.796
4.414012738853503  6.825
4.687898089171974  5.451
4.719745222929936  4.784
4.821656050955414  6.86
5.114649681528663  4.403
5.165605095541402  16.291
5.267515923566879  7.408
5.45859872611465  14.875
5.611464968152866  5.109
5.713375796178344  6.233
5.789808917197452  11.597
5.949044585987261  14.56
6.547770700636943  8.553
6.649681528662421  3.517
6.834394904458598  10.883
7.019108280254777  5.043
7.044585987261146  5.1
7.210191082802548  11.508
7.318471337579618  11.474
7.388535031847134  13.055
7.420382165605096  13.657
7.624203821656051  10.817
7.923566878980892  16.917
8.242038216560509  5.022
8.32484076433121  13.719
8.496815286624203  6.742
8.598726114649681  16.502
8.605095541401274  10.73
9.490445859872612  4.043
9.668789808917197  7.266
10.019108280254777  13.164
10.070063694267516  13.073
10.273885350318471  14.536
10.949044585987261  9.979
11.45859872611465  10.136
11.656050955414013  6.599
11.777070063694268  13.766
12.770700636942674  10.355
15.210191082802547  14.03
-3.0445859872611467  3.799
-2.910828025477707  1.483
-2.8025477707006368  2.737
-2.770700636942675  15.752
-2.713375796178344  5.807
-2.6178343949044587  3.363
-2.5859872611464967  2.946
-2.515923566878981  3.39
-2.4904458598726116  2.147
-2.3121019108280256  5.0
-2.1656050955414012  1.552
-2.038216560509554  3.61
-1.9554140127388535  1.81
-1.8789808917197452  3.454
-1.7961783439490446  3.973
-1.605095541401274  5.499
-1.535031847133758  8.934
-1.1847133757961783  10.556
-1.178343949044586  1.935
-1.0509554140127388  5.62
-1.0509554140127388  5.673
-1.0127388535031847  5.249
-0.7579617834394905  2.717
-0.7579617834394905  3.489
-0.6687898089171974  13.282
-0.6369426751592356  3.145
-0.07643312101910828  4.464
0.012738853503184714  14.526
0.050955414012738856  3.926
0.06369426751592357  3.461
0.14012738853503184  4.973
0.3885350318471338  4.692
0.46496815286624205  5.992
0.7579617834394905  4.819
1.1146496815286624  2.931
1.21656050955414  4.439
1.2929936305732483  3.87
1.3439490445859872  9.948
1.3630573248407643  5.718
1.464968152866242  2.632
1.4904458598726114  3.687
1.4968152866242037  2.848
1.5732484076433122  12.122
1.5796178343949046  9.795
1.7961783439490446  12.396
1.9745222929936306  7.841
2.0955414012738856  15.06
2.6751592356687897  13.045
2.78343949044586  7.657
3.050955414012739  2.747
3.1082802547770703  3.535
3.1974522292993632  14.212
3.4076433121019107  7.275
3.4140127388535033  12.971
3.535031847133758  6.602
3.7197452229299364  8.858
3.9363057324840764  10.971
3.9872611464968153  15.041
4.0  5.117
4.2993630573248405  6.631
4.414012738853503  5.64
4.54140127388535  4.942
4.624203821656051  6.494
4.713375796178344  5.181
4.89171974522293  6.124
5.10828025477707  13.863
5.1528662420382165  5.873
5.592356687898089  5.227
6.191082802547771  7.84
6.2993630573248405  5.56
6.382165605095541  6.695
6.45859872611465  4.901
6.547770700636943  9.255
6.56687898089172  4.385
6.598726114649682  12.079
6.681528662420382  7.263
6.7834394904458595  13.75
6.910828025477707  5.387
6.929936305732484  11.174
7.305732484076433  12.831
7.407643312101911  4.368
7.643312101910828  8.697
7.745222929936306  10.257
7.764331210191083  9.025
7.923566878980892  5.859
8.063694267515924  11.57
8.114649681528663  11.671
8.197452229299364  5.891
8.21656050955414  8.991
8.439490445859873  11.171
8.86624203821656  5.458
9.337579617834395  14.662
9.878980891719745  5.643
9.961783439490446  6.729
10.375796178343949  10.082
10.375796178343949  12.149
10.566878980891719  8.525
11.490445859872612  12.023
11.770700636942674  14.57
12.67515923566879  14.627
12.719745222929935  14.038
12.815286624203821  12.048
16.280254777070063  10.9
16.955414012738853  14.331
-3.286624203821656  0.54
-2.878980891719745  1.775
-2.7579617834394905  3.884
-2.751592356687898  1.129
-2.43312101910828  3.8
-2.4076433121019107  1.61
-2.3121019108280256  3.909
-2.2802547770700636  2.765
-2.1910828025477707  2.533
-1.9872611464968153  8.458
-1.929936305732484  2.837
-1.8853503184713376  2.487
-1.8535031847133758  2.178
-1.7770700636942676  14.027
-1.6687898089171975  1.285
-1.6624203821656052  2.279
-1.6114649681528663  3.508
-1.3439490445859872  2.372
-1.1592356687898089  2.147
-1.127388535031847  2.313
-1.089171974522293  5.24
-0.9808917197452229  14.841
-0.9235668789808917  1.504
-0.7006369426751592  2.188
-0.6687898089171974  2.324
-0.6496815286624203  17.206
-0.5414012738853503  1.465
-0.5031847133757962  2.705
-0.4012738853503185  12.662
0.012738853503184714  14.764
0.21019108280254778  5.102
0.2229299363057325  7.478
0.2929936305732484  4.52
0.31210191082802546  6.112
0.3375796178343949  6.117
0.35668789808917195  9.567
0.4713375796178344  5.323
0.8726114649681529  9.978
0.8789808917197452  6.363
0.8853503184713376  3.435
0.89171974522293  10.807
1.0  7.134
1.0955414012738853  6.007
1.1401273885350318  5.125
1.1910828025477707  6.789
1.2738853503184713  16.204
1.2802547770700636  14.604
1.5668789808917198  14.421
1.872611464968153  10.617
2.1082802547770703  15.148
2.121019108280255  6.302
2.261146496815287  4.741
2.2738853503184715  6.155
2.2802547770700636  4.487
2.286624203821656  3.829
2.2929936305732483  7.137
2.464968152866242  15.025
2.5414012738853504  5.884
2.7261146496815285  5.206
2.8089171974522293  14.28
2.9426751592356686  6.451
2.968152866242038  12.612
3.286624203821656  16.69
3.2929936305732483  2.231
3.3503184713375798  4.786
3.4522292993630574  12.579
3.515923566878981  4.083
3.6687898089171975  15.749
3.751592356687898  14.169
3.821656050955414  5.99
3.8917197452229297  7.089
3.929936305732484  15.354
3.9554140127388533  11.352
3.9554140127388533  6.495
4.006369426751593  5.722
4.388535031847134  14.776
4.401273885350318  6.845
4.8789808917197455  7.396
4.955414012738854  13.599
5.025477707006369  4.899
5.764331210191083  5.394
5.8471337579617835  15.704
5.936305732484076  7.712
5.949044585987261  9.036
6.076433121019108  8.041
6.898089171974522  7.088
7.254777070063694  11.553
7.643312101910828  5.856
7.974522292993631  8.503
8.299363057324841  15.466
8.388535031847134  6.669
8.401273885350319  10.993
8.961783439490446  12.721
10.10828025477707  7.525
11.101910828025478  16.26
11.19108280254777  11.943
11.694267515923567  12.452
12.662420382165605  6.393
12.745222929936306  6.817
14.656050955414013  10.267
15.59235668789809  8.41
15.719745222929935  13.631
15.751592356687897  12.82
17.929936305732483  11.537
-3.178343949044586  0.663
-3.1019108280254777  2.595
-3.038216560509554  0.793
-2.8662420382165603  1.413
-2.828025477707006  10.796
-2.789808917197452  2.549
-2.6305732484076434  3.475
-2.3503184713375798  1.929
-2.3503184713375798  2.846
-2.337579617834395  3.513
-2.3184713375796178  3.739
-2.2738853503184715  1.535
-2.2356687898089174  1.492
-1.89171974522293  3.729
-1.713375796178344  4.44
-1.2929936305732483  2.182
-1.2738853503184713  4.331
-1.1592356687898089  3.189
-1.019108280254777  2.825
-0.9936305732484076  3.866
-0.8662420382165605  3.976
-0.7515923566878981  2.49
-0.5286624203821656  2.52
-0.40764331210191085  3.092
-0.3248407643312102  2.947
-0.14012738853503184  13.206
-0.11464968152866242  7.092
-0.03184713375796178  5.09
0.5031847133757962  4.145
0.5605095541401274  4.033
0.6496815286624203  3.909
0.6878980891719745  5.559
0.8980891719745223  5.857
0.910828025477707  9.151
0.9490445859872612  15.138
0.9554140127388535  3.136
1.0  2.39
1.0382165605095541  9.681
1.0764331210191083  2.377
1.5668789808917198  6.964
1.7070063694267517  4.606
1.8152866242038217  2.249
1.8598726114649682  2.289
2.1337579617834397  11.67
2.267515923566879  14.948
2.2929936305732483  10.136
2.299363057324841  12.11
2.445859872611465  15.354
2.7643312101910826  13.345
2.828025477707006  7.452
2.8343949044585988  4.791
2.8535031847133756  3.315
3.0254777070063694  5.422
3.0254777070063694  7.657
3.1082802547770703  16.603
3.2038216560509554  4.647
3.2356687898089174  6.146
3.305732484076433  8.985
3.4012738853503186  15.887
3.6305732484076434  3.137
3.821656050955414  8.931
4.1210191082802545  11.528
4.165605095541402  11.942
4.235668789808917  12.552
4.681528662420382  4.483
4.796178343949045  7.817
4.872611464968153  7.553
4.929936305732484  5.634
5.0  4.084
5.10828025477707  14.682
5.146496815286624  6.095
5.2165605095541405  7.521
5.267515923566879  13.415
5.2993630573248405  7.32
5.45859872611465  13.289
5.522292993630574  8.073
5.573248407643312  15.601
5.86624203821656  9.147
5.923566878980892  2.809
6.292993630573249  15.061
6.305732484076433  14.235
6.471337579617835  8.966
6.484076433121019  5.087
6.834394904458598  10.814
7.025477707006369  15.307
7.171974522292993  12.478
7.24203821656051  6.507
7.32484076433121  8.98
7.452229299363057  8.262
7.45859872611465  5.128
7.585987261146497  13.206
7.917197452229299  12.983
8.0  12.634
8.038216560509554  9.531
8.828025477707007  13.086
9.299363057324841  9.731
9.312101910828025  10.638
9.815286624203821  15.8
9.968152866242038  8.428
10.949044585987261  8.788
12.32484076433121  11.538
12.464968152866241  15.098
13.834394904458598  15.965
24.21656050955414  12.652
-3.1910828025477707  0.68
-2.9044585987261144  1.433
-2.8853503184713376  1.475
-2.656050955414013  1.368
-2.5923566878980893  4.27
-2.4394904458598727  1.643
-2.4076433121019107  3.569
-2.343949044585987  1.511
-2.343949044585987  3.17
-2.1337579617834397  1.378
-2.1146496815286624  5.848
-2.050955414012739  13.602
-1.4458598726114649  3.803
-1.4394904458598725  4.951
-1.414012738853503  8.793
-1.0254777070063694  15.791
-0.7834394904458599  6.006
-0.7261146496815286  14.444
-0.7261146496815286  4.276
-0.7197452229299363  6.486
-0.7133757961783439  2.674
-0.27388535031847133  4.258
-0.2356687898089172  4.105
-0.21656050955414013  1.904
0.025477707006369428  2.325
0.03821656050955414  2.531
0.044585987261146494  5.284
0.10828025477707007  13.256
0.10828025477707007  15.57
0.3375796178343949  11.908
0.6496815286624203  5.215
0.6942675159235668  4.484
0.7006369426751592  4.9
0.7643312101910829  2.321
1.0254777070063694  3.389
1.414012738853503  14.752
1.4458598726114649  4.112
1.4522292993630572  7.145
1.4777070063694266  5.001
1.6815286624203822  10.823
1.7006369426751593  10.843
1.7961783439490446  4.826
1.8980891719745223  6.748
1.9171974522292994  7.331
1.980891719745223  6.935
2.0063694267515926  3.048
2.0254777070063694  12.765
2.121019108280255  6.321
2.6496815286624202  3.469
2.6878980891719744  2.82
2.78343949044586  7.516
2.910828025477707  3.246
2.9363057324840764  17.922
3.050955414012739  5.834
3.229299363057325  3.854
3.6369426751592355  6.16
3.6751592356687897  14.634
3.6878980891719744  5.885
3.8662420382165603  7.466
3.8917197452229297  3.666
3.9936305732484074  3.336
4.197452229299363  5.193
4.2165605095541405  14.743
4.426751592356688  15.592
4.43312101910828  9.064
4.445859872611465  7.421
4.484076433121019  10.558
4.547770700636943  7.022
4.643312101910828  4.918
4.738853503184713  7.128
4.898089171974522  7.628
4.936305732484076  6.306
5.24203821656051  15.602
5.2993630573248405  7.036
5.356687898089172  7.931
5.496815286624204  15.286
5.515923566878981  13.194
5.579617834394904  11.262
5.917197452229299  3.036
5.993630573248407  8.025
6.280254777070064  7.919
6.343949044585988  7.59
6.649681528662421  9.891
7.050955414012739  6.908
7.305732484076433  5.1
8.0  15.322
8.101910828025478  9.379
8.127388535031848  13.891
8.420382165605096  9.157
8.802547770700636  11.824
8.898089171974522  8.305
8.910828025477707  14.898
9.471337579617835  14.462
9.509554140127388  12.524
9.509554140127388  7.541
10.59235668789809  6.347
10.745222929936306  5.532
11.286624203821656  14.235
11.566878980891719  15.717
11.687898089171975  15.918
11.859872611464969  11.424
11.9171974522293  10.014
14.197452229299364  13.472
14.789808917197453  8.568
-2.9235668789808917  3.566
-2.7070063694267517  11.419
-2.700636942675159  2.905
-2.4522292993630574  1.75
-2.3312101910828025  1.265
-2.1974522292993632  4.005
-2.1528662420382165  2.167
-1.9235668789808917  3.288
-1.7452229299363058  1.579
-1.7197452229299364  2.701
-1.6114649681528663  9.025
-1.5987261146496816  4.631
-1.5541401273885351  3.92
-1.4777070063694266  9.455
-1.4331210191082802  8.902
-1.3439490445859872  2.36
-1.267515923566879  3.562
-1.1401273885350318  9.994
-0.9872611464968153  3.667
-0.9554140127388535  14.971
-0.7834394904458599  4.722
-0.7133757961783439  11.994
-0.6815286624203821  2.292
-0.445859872611465  4.071
-0.3375796178343949  4.55
-0.25477707006369427  3.308
-0.20382165605095542  16.557
-0.16560509554140126  3.993
-0.044585987261146494  3.538
0.03184713375796178  3.194
0.12101910828025478  2.406
0.1464968152866242  6.163
0.2802547770700637  12.574
0.4012738853503185  4.132
0.7452229299363057  6.397
0.8407643312101911  6.933
0.9554140127388535  2.426
1.070063694267516  4.047
1.10828025477707  14.242
1.1910828025477707  4.108
1.4777070063694266  11.116
1.5605095541401275  4.962
1.643312101910828  6.294
1.8280254777070064  3.146
1.8407643312101911  13.125
1.8853503184713376  2.939
1.8980891719745223  2.409
1.9745222929936306  13.519
2.127388535031847  4.413
2.286624203821656  15.811
2.343949044585987  13.405
2.464968152866242  7.427
2.700636942675159  3.612
2.7261146496815285  6.274
2.968152866242038  4.814
3.1528662420382165  9.057
3.1910828025477707  2.654
3.3630573248407645  11.13
3.388535031847134  13.586
3.484076433121019  6.02
3.713375796178344  13.46
3.7197452229299364  4.077
3.7770700636942673  4.602
3.8980891719745223  10.423
4.191082802547771  4.584
4.3312101910828025  7.373
4.54140127388535  6.674
4.643312101910828  6.96
4.67515923566879  12.434
5.095541401273885  5.472
5.24203821656051  5.863
5.3630573248407645  5.591
5.3630573248407645  8.266
5.509554140127388  5.592
5.630573248407643  4.975
5.789808917197452  12.42
5.808917197452229  5.065
5.828025477707007  6.662
6.356687898089172  5.752
6.503184713375796  7.924
6.585987261146497  4.727
6.853503184713376  9.986
6.917197452229299  7.971
7.305732484076433  7.461
7.420382165605096  5.451
7.719745222929936  11.803
7.7834394904458595  6.457
7.840764331210191  13.605
9.095541401273886  13.232
9.235668789808917  9.465
9.566878980891719  14.282
9.630573248407643  9.828
9.668789808917197  5.053
9.840764331210192  10.126
9.840764331210192  14.999
10.45859872611465  12.51
10.560509554140127  5.966
10.636942675159236  4.671
11.94267515923567  11.62
13.101910828025478  15.375
14.566878980891719  12.146
17.070063694267517  15.016
19.05732484076433  8.811
20.089171974522294  13.742
-3.3503184713375798  0.442
-3.267515923566879  0.761
-2.9426751592356686  3.639
-2.8917197452229297  4.444
-2.7197452229299364  3.591
-2.700636942675159  2.804
-2.5796178343949046  14.554
-2.464968152866242  1.764
-2.388535031847134  1.057
-2.343949044585987  1.876
-2.3184713375796178  3.989
-2.2929936305732483  1.998
-2.082802547770701  1.729
-2.070063694267516  3.054
-1.9171974522292994  3.6
-1.5605095541401275  3.611
-1.394904458598726  8.298
-1.2484076433121019  9.31
-1.1656050955414012  3.607
-0.8789808917197452  5.193
-0.6178343949044586  1.465
-0.6050955414012739  13.372
-0.25477707006369427  1.765
0.03821656050955414  2.015
0.09554140127388536  1.38
0.10828025477707007  2.587
0.10828025477707007  5.862
0.22929936305732485  2.412
0.27388535031847133  10.273
0.34394904458598724  4.547
0.5286624203821656  4.946
0.5605095541401274  6.385
0.9872611464968153  4.668
1.0636942675159236  8.59
1.1210191082802548  4.271
1.1337579617834395  2.284
1.1337579617834395  6.087
1.394904458598726  13.245
1.394904458598726  13.391
1.515923566878981  4.327
1.5286624203821657  5.181
1.5668789808917198  5.513
1.5732484076433122  6.049
1.7707006369426752  6.552
1.8343949044585988  3.345
1.9171974522292994  5.046
2.0254777070063694  16.115
2.050955414012739  2.061
2.159235668789809  16.032
2.171974522292994  14.755
2.2738853503184715  5.133
2.4713375796178343  1.955
2.554140127388535  10.867
2.605095541401274  5.371
2.6178343949044587  3.972
3.0  4.376
3.21656050955414  8.74
3.2802547770700636  5.093
3.4585987261146496  3.902
3.662420382165605  5.059
3.78343949044586  6.4
3.821656050955414  4.599
3.840764331210191  5.733
3.9426751592356686  6.41
4.089171974522293  14.189
4.388535031847134  8.019
4.987261146496815  8.718
5.127388535031847  6.674
5.13375796178344  3.81
5.312101910828026  14.342
5.382165605095541  6.175
5.477707006369426  8.04
5.585987261146497  8.031
5.8789808917197455  6.752
6.127388535031847  4.826
6.649681528662421  13.522
6.7006369426751595  8.379
7.031847133757962  11.173
7.1210191082802545  16.16
7.267515923566879  10.006
7.267515923566879  14.252
7.388535031847134  9.958
7.515923566878981  14.392
7.75796178343949  10.461
7.872611464968153  8.411
7.885350318471337  6.266
8.13375796178344  12.949
8.26751592356688  14.833
8.528662420382165  12.714
9.13375796178344  11.447
9.254777070063694  9.219
9.292993630573248  6.932
9.382165605095542  7.878
9.45859872611465  14.408
9.503184713375797  13.86
9.764331210191083  6.094
9.777070063694268  14.479
10.445859872611464  10.855
10.48407643312102  11.652
10.51592356687898  13.012
10.67515923566879  15.998
11.363057324840764  9.243
11.452229299363058  13.405
12.070063694267516  6.127
-2.9936305732484074  2.666
-2.961783439490446  0.643
-2.9554140127388533  3.273
-2.6369426751592355  2.697
-2.299363057324841  13.848
-2.1656050955414012  1.509
-2.1464968152866244  4.013
-1.6751592356687899  2.591
-1.394904458598726  2.568
-1.10828025477707  3.369
-1.0636942675159236  1.497
-1.0063694267515924  2.006
-0.7834394904458599  3.402
-0.7133757961783439  2.042
-0.5286624203821656  3.256
-0.3821656050955414  15.076
-0.3503184713375796  4.824
-0.3248407643312102  4.104
-0.27388535031847133  14.679
0.044585987261146494  1.883
0.07643312101910828  2.136
0.09554140127388536  5.676
0.22929936305732485  15.419
0.2484076433121019  3.062
0.2484076433121019  4.297
0.29936305732484075  4.411
0.35668789808917195  1.892
0.554140127388535  3.408
0.6560509554140127  3.132
0.6751592356687898  5.262
0.6751592356687898  5.464
0.7515923566878981  15.408
0.8726114649681529  9.932
0.9044585987261147  2.665
1.3248407643312101  4.614
1.5796178343949046  1.885
1.6496815286624205  2.937
1.7261146496815287  3.69
1.7579617834394905  5.328
1.8598726114649682  5.732
1.89171974522293  2.766
2.0127388535031847  8.578
2.343949044585987  3.999
2.3694267515923566  7.145
2.535031847133758  3.908
2.5414012738853504  4.873
2.745222929936306  6.425
2.821656050955414  3.746
2.859872611464968  12.954
3.1910828025477707  6.193
3.2738853503184715  5.187
3.4394904458598727  6.642
3.5605095541401273  14.2
3.605095541401274  8.062
3.6751592356687897  5.09
3.821656050955414  7.749
4.1210191082802545  11.138
4.254777070063694  4.37
4.254777070063694  9.892
4.286624203821656  3.764
4.32484076433121  7.099
4.388535031847134  6.4
4.732484076433121  3.894
4.859872611464968  9.408
4.872611464968153  10.774
5.025477707006369  9.958
5.057324840764331  13.692
5.318471337579618  7.256
5.350318471337579  5.84
5.452229299363057  12.86
5.490445859872612  5.108
5.898089171974522  11.227
5.993630573248407  13.354
6.063694267515924  9.131
6.1210191082802545  10.889
6.140127388535032  9.771
6.312101910828026  6.627
6.585987261146497  8.711
7.050955414012739  5.281
7.076433121019108  7.556
7.267515923566879  12.174
7.292993630573249  5.103
7.337579617834395  13.227
7.471337579617835  12.793
7.547770700636943  8.147
7.6369426751592355  9.144
7.687898089171974  7.555
7.987261146496815  6.811
8.038216560509554  12.668
8.535031847133759  8.453
8.554140127388536  10.226
8.961783439490446  13.151
9.146496815286625  15.252
9.178343949044587  10.399
9.522292993630574  10.124
9.719745222929935  15.218
10.318471337579618  14.907
10.840764331210192  5.801
11.388535031847134  6.275
11.579617834394904  9.445
12.337579617834395  14.583
13.159235668789808  10.878
14.171974522292993  14.704
18.61783439490446  6.146
-2.910828025477707  1.426
-2.605095541401274  1.643
-2.573248407643312  8.243
-2.5414012738853504  1.809
-2.4968152866242037  1.389
-2.3630573248407645  3.826
-2.3248407643312103  4.23
-2.178343949044586  1.195
-2.127388535031847  3.312
-2.1082802547770703  2.941
-2.0955414012738856  1.851
-1.929936305732484  1.136
-1.7197452229299364  3.071
-1.6687898089171975  1.492
-1.4585987261146496  14.88
-1.4522292993630572  4.179
-1.4076433121019107  1.441
-1.3439490445859872  2.233
-1.2993630573248407  4.334
-1.267515923566879  2.643
-0.9363057324840764  3.51
-0.9044585987261147  1.341
-0.6496815286624203  6.298
-0.43312101910828027  4.787
-0.3248407643312102  8.537
-0.14012738853503184  2.845
-0.1337579617834395  4.219
0.025477707006369428  12.089
0.05732484076433121  15.953
0.05732484076433121  7.836
0.17834394904458598  2.289
0.19745222929936307  4.678
0.34394904458598724  15.649
0.3503184713375796  2.958
0.4012738853503185  6.927
0.45222929936305734  13.432
0.5095541401273885  11.662
0.5414012738853503  2.081
0.6050955414012739  3.051
0.7834394904458599  2.551
0.8598726114649682  8.112
0.8980891719745223  2.311
0.9299363057324841  5.692
1.019108280254777  5.268
1.019108280254777  5.678
1.0509554140127388  16.337
1.0573248407643312  6.043
1.10828025477707  5.212
1.2101910828025477  4.211
1.2101910828025477  7.128
1.4012738853503184  15.008
1.6178343949044587  4.691
1.6369426751592357  5.861
1.6687898089171975  7.427
1.694267515923567  5.951
1.8662420382165605  5.157
1.9171974522292994  4.675
2.0  3.797
2.1019108280254777  6.73
2.159235668789809  7.776
2.1656050955414012  15.346
2.178343949044586  4.195
2.2038216560509554  13.447
2.2038216560509554  4.993
2.261146496815287  5.534
2.859872611464968  4.867
2.9235668789808917  5.061
3.0445859872611467  1.93
3.1910828025477707  4.547
3.2038216560509554  6.68
3.3503184713375798  7.622
3.3694267515923566  4.416
3.4394904458598727  14.86
3.484076433121019  4.425
3.5095541401273884  6.68
3.7070063694267517  10.422
3.732484076433121  4.588
3.770700636942675  7.452
3.872611464968153  7.73
4.076433121019108  5.814
4.146496815286624  6.571
4.305732484076433  3.869
4.681528662420382  12.873
4.8152866242038215  4.961
4.949044585987261  4.572
5.203821656050955  3.998
5.312101910828026  8.785
5.955414012738854  6.186
5.968152866242038  4.923
5.968152866242038  9.071
6.43312101910828  7.889
6.484076433121019  7.742
6.898089171974522  6.855
6.904458598726115  5.049
7.038216560509555  7.005
7.649681528662421  6.118
7.67515923566879  14.912
8.02547770700637  4.308
8.273885350318471  7.3
8.547770700636942  6.443
8.668789808917197  15.244
8.94267515923567  8.092
9.07643312101911  7.933
9.121019108280255  4.346
9.165605095541402  14.442
9.254777070063694  13.231
9.420382165605096  14.537
9.656050955414013  14.784
10.050955414012739  11.551
11.254777070063694  7.52
12.80891719745223  15.119
15.305732484076433  12.445
-3.1019108280254777  1.228
-3.0191082802547773  3.833
-3.0127388535031847  3.781
-2.9426751592356686  3.164
-2.624203821656051  3.486
-2.5414012738853504  6.089
-2.4140127388535033  14.528
-2.3184713375796178  10.212
-2.21656050955414  2.432
-2.031847133757962  1.135
-1.9617834394904459  4.313
-1.7770700636942676  3.745
-1.6687898089171975  2.603
-1.5414012738853504  3.785
-1.4904458598726114  7.554
-1.484076433121019  1.963
-1.2420382165605095  5.518
-1.1592356687898089  4.467
-1.1464968152866242  3.348
-1.1401273885350318  1.509
-1.0636942675159236  4.246
-0.802547770700637  1.715
-0.5859872611464968  6.091
-0.4713375796178344  4.136
-0.3630573248407643  9.106
-0.33121019108280253  2.068
-0.29936305732484075  2.678
-0.27388535031847133  6.578
-0.17834394904458598  15.981
-0.16560509554140126  2.97
-0.03184713375796178  10.143
-0.025477707006369428  5.702
0.1592356687898089  14.919
0.16560509554140126  1.821
0.2356687898089172  8.019
0.36942675159235666  2.23
1.2738853503184713  4.99
1.356687898089172  3.782
1.3694267515923566  4.917
1.5605095541401275  3.144
1.5923566878980893  12.915
1.7579617834394905  4.976
1.9681528662420382  5.199
2.1528662420382165  6.442
2.1910828025477707  8.323
2.3630573248407645  1.985
2.605095541401274  7.083
2.6305732484076434  2.311
2.6878980891719744  7.218
3.1528662420382165  6.131
3.343949044585987  16.067
3.356687898089172  7.349
3.3630573248407645  5.655
3.4140127388535033  2.626
3.43312101910828  14.021
3.624203821656051  4.92
3.6496815286624202  8.533
3.7261146496815285  4.993
3.738853503184713  5.183
3.828025477707006  15.976
4.414012738853503  5.455
4.745222929936306  10.571
4.86624203821656  5.573
4.904458598726115  6.76
4.929936305732484  13.791
4.974522292993631  7.491
5.019108280254777  8.545
5.197452229299363  6.989
5.2993630573248405  3.203
5.8789808917197455  14.623
5.942675159235669  3.772
5.974522292993631  3.902
6.025477707006369  14.872
6.070063694267516  7.131
6.089171974522293  13.211
6.101910828025478  7.67
6.273885350318471  8.189
6.56687898089172  15.93
6.840764331210191  3.252
6.8471337579617835  6.977
6.8789808917197455  7.581
7.025477707006369  3.467
7.114649681528663  6.861
7.210191082802548  6.013
7.649681528662421  15.572
7.738853503184713  8.146
7.898089171974522  9.526
8.624203821656051  8.283
8.936305732484076  7.323
9.197452229299364  11.043
9.331210191082803  14.68
10.337579617834395  11.772
10.802547770700636  5.769
11.35031847133758  12.463
11.554140127388536  14.299
12.038216560509554  7.617
13.286624203821656  11.243
13.439490445859873  14.562
13.968152866242038  11.102
14.343949044585987  14.231
15.273885350318471  8.186
15.707006369426752  10.53
19.496815286624205  7.703
29.70063694267516  15.174
-3.0445859872611467  3.491
-2.9044585987261144  0.757
-2.878980891719745  4.632
-2.872611464968153  2.405
-2.8152866242038215  1.109
-2.6687898089171975  3.584
-2.624203821656051  2.308
-2.5923566878980893  0.833
-2.522292993630573  2.243
-2.343949044585987  1.949
-2.267515923566879  2.134
-2.267515923566879  9.845
-2.0254777070063694  1.487
-1.872611464968153  3.356
-1.7515923566878981  5.435
-1.6624203821656052  12.213
-1.6369426751592357  2.889
-1.585987261146497  2.93
-1.5031847133757963  9.911
-1.2993630573248407  2.195
-1.0636942675159236  14.055
-0.9681528662420382  2.386
-0.9299363057324841  5.031
-0.9235668789808917  13.028
-0.43312101910828027  4.912
0.0  14.396
0.1337579617834395  11.697
0.1910828025477707  8.943
0.21019108280254778  2.965
0.37579617834394907  4.646
0.8407643312101911  4.496
0.8535031847133758  5.306
0.9299363057324841  5.429
1.0764331210191083  7.974
1.1146496815286624  4.509
1.3184713375796178  3.177
1.3694267515923566  3.57
1.515923566878981  4.669
1.6687898089171975  3.166
1.8535031847133758  4.784
2.1847133757961785  11.453
2.1974522292993632  6.933
2.2356687898089174  7.243
2.624203821656051  18.026
2.8152866242038215  8.221
2.9936305732484074  3.588
3.0063694267515926  7.982
3.070063694267516  6.534
3.3821656050955413  5.425
3.477707006369427  2.685
3.5414012738853504  4.481
3.56687898089172  13.453
3.7961783439490446  13.934
4.012738853503185  4.055
4.050955414012739  8.781
4.10828025477707  2.517
4.484076433121019  4.954
4.713375796178344  7.073
4.949044585987261  12.631
5.0  5.175
5.038216560509555  3.615
5.038216560509555  9.053
5.10828025477707  7.053
5.312101910828026  5.087
5.694267515923567  6.114
5.802547770700637  11.403
5.840764331210191  3.253
6.0  8.693
6.044585987261146  6.248
6.070063694267516  15.574
6.414012738853503  7.086
6.445859872611465  10.954
6.573248407643312  5.895
6.6369426751592355  4.009
6.656050955414012  10.776
6.726114649681529  11.139
6.808917197452229  7.786
6.821656050955414  5.618
6.834394904458598  6.211
7.140127388535032  9.399
7.535031847133758  7.059
7.719745222929936  10.716
7.859872611464968  9.215
8.089171974522293  15.479
8.159235668789808  6.278
8.369426751592357  5.155
8.445859872611464  6.481
8.86624203821656  7.013
8.949044585987261  7.206
9.356687898089172  12.749
9.375796178343949  15.279
9.420382165605096  9.656
9.67515923566879  4.405
9.707006369426752  8.336
10.73248407643312  6.972
10.885350318471337  5.748
11.305732484076433  7.234
11.80891719745223  9.463
11.821656050955413  14.471
12.095541401273886  15.234
12.146496815286625  7.1
12.165605095541402  10.734
13.452229299363058  15.761
14.184713375796179  9.981
-3.1910828025477707  0.783
-3.0445859872611467  1.473
-3.038216560509554  4.516
-3.031847133757962  3.28
-2.840764331210191  1.544
-2.7070063694267517  2.427
-2.6369426751592355  2.853
-2.611464968152866  0.898
-2.56687898089172  4.082
-2.4904458598726116  3.914
-2.426751592356688  1.282
-2.3630573248407645  5.702
-2.337579617834395  2.13
-2.2802547770700636  3.158
-2.0636942675159236  1.144
-1.872611464968153  2.544
-1.7579617834394905  3.545
-1.2611464968152866  15.867
-1.197452229299363  2.219
-1.0127388535031847  2.792
-0.6305732484076433  2.737
-0.5732484076433121  5.762
-0.4267515923566879  13.836
-0.3630573248407643  9.195
-0.27388535031847133  4.441
0.10191082802547771  3.062
0.1910828025477707  2.425
0.36942675159235666  2.367
0.5031847133757962  1.545
0.6369426751592356  8.428
0.7261146496815286  1.879
0.7707006369426752  7.755
1.4267515923566878  4.382
1.5732484076433122  2.095
1.5732484076433122  3.528
1.6751592356687899  6.045
1.802547770700637  6.426
2.0445859872611467  10.883
2.178343949044586  3.302
2.21656050955414  8.009
2.3694267515923566  7.03
2.394904458598726  3.708
2.43312101910828  9.092
2.4394904458598727  12.87
2.477707006369427  12.068
2.5477707006369426  6.488
2.624203821656051  3.346
2.8025477707006368  14.711
2.9426751592356686  7.303
3.0764331210191083  6.862
3.1847133757961785  16.469
3.3248407643312103  13.559
3.7197452229299364  7.86
3.751592356687898  4.723
3.828025477707006  6.798
4.006369426751593  5.563
4.464968152866242  8.709
4.713375796178344  10.875
4.802547770700637  9.236
5.038216560509555  6.949
5.140127388535032  6.694
5.1528662420382165  7.645
5.1528662420382165  8.046
5.292993630573249  7.515
5.401273885350318  7.771
5.477707006369426  3.707
5.54140127388535  9.271
5.611464968152866  5.054
5.707006369426751  7.746
5.859872611464968  4.69
5.955414012738854  6.631
6.254777070063694  14.446
6.254777070063694  6.882
6.7834394904458595  5.624
7.019108280254777  10.514
7.019108280254777  5.045
7.32484076433121  7.819
7.382165605095541  5.879
7.401273885350318  7.881
7.6050955414012735  15.114
7.872611464968153  13.188
7.987261146496815  7.183
8.044585987261147  10.815
8.337579617834395  13.695
8.375796178343949  9.484
8.668789808917197  7.623
9.05732484076433  11.524
9.140127388535031  7.139
9.490445859872612  7.366
9.496815286624203  4.642
9.560509554140127  13.379
9.605095541401274  5.015
9.764331210191083  12.252
9.796178343949045  9.258
9.936305732484076  15.065
10.331210191082803  14.319
10.382165605095542  9.897
10.522292993630574  8.33
11.802547770700636  6.093
12.363057324840764  8.884
12.585987261146498  15.943
12.949044585987261  14.768
15.242038216560509  11.88
21.62420382165605  15.711
-3.2802547770700636  0.912
-3.070063694267516  3.481
-3.0063694267515926  1.915
-3.0  1.047
-2.9554140127388533  0.926
-2.859872611464968  3.521
-2.8089171974522293  10.389
-2.6878980891719744  4.754
-2.6305732484076434  1.154
-2.6305732484076434  1.683
-2.2229299363057327  12.102
-1.9426751592356688  3.59
-1.89171974522293  4.196
-1.89171974522293  4.259
-1.394904458598726  14.648
-1.2484076433121019  1.904
-1.0063694267515924  11.167
-0.8535031847133758  5.98
-0.802547770700637  4.985
-0.7961783439490446  5.987
-0.35668789808917195  13.379
-0.22929936305732485  13.884
-0.2229299363057325  5.448
-0.12738853503184713  2.739
-0.006369426751592357  12.561
0.05732484076433121  4.8
0.08280254777070063  13.453
0.14012738853503184  5.402
0.1464968152866242  3.672
0.21656050955414013  3.513
0.2484076433121019  2.026
0.2611464968152866  11.464
0.35668789808917195  3.444
0.7643312101910829  3.421
0.8280254777070064  7.424
0.8598726114649682  3.49
1.10828025477707  3.612
1.1210191082802548  2.617
1.2101910828025477  5.145
1.3312101910828025  3.251
1.7388535031847134  3.608
1.8853503184713376  8.6
2.0764331210191083  3.976
2.522292993630573  4.783
2.5414012738853504  12.502
2.694267515923567  14.82
2.732484076433121  3.11
2.770700636942675  2.727
2.789808917197452  14.089
2.8535031847133756  9.081
2.859872611464968  4.322
2.8853503184713376  5.866
3.0573248407643314  10.737
3.1082802547770703  2.66
3.159235668789809  15.083
3.210191082802548  6.764
3.229299363057325  3.761
3.4585987261146496  15.908
3.4968152866242037  14.344
3.8089171974522293  7.587
4.127388535031847  7.144
4.165605095541402  8.361
4.624203821656051  14.128
4.630573248407643  6.651
4.656050955414012  15.159
4.8789808917197455  4.163
4.942675159235669  7.018
5.292993630573249  11.196
5.343949044585988  3.255
5.3949044585987265  8.283
5.452229299363057  10.671
5.496815286624204  7.318
5.54140127388535  5.915
5.560509554140127  7.946
5.687898089171974  14.032
5.8471337579617835  6.095
5.872611464968153  3.921
6.012738853503185  14.576
6.044585987261146  13.79
6.1528662420382165  8.596
6.382165605095541  15.548
6.464968152866242  5.775
6.75796178343949  4.389
7.477707006369426  16.244
7.630573248407643  12.243
7.7006369426751595  16.643
8.038216560509554  6.773
8.140127388535031  4.802
8.280254777070065  5.643
8.48407643312102  13.261
8.585987261146498  7.143
8.713375796178344  14.239
8.834394904458598  3.083
9.063694267515924  10.006
9.152866242038217  9.412
9.560509554140127  8.28
9.78343949044586  7.414
10.821656050955413  13.292
11.0  16.357
11.433121019108281  11.137
11.764331210191083  7.44
12.19108280254777  13.811
14.369426751592357  6.704
17.515923566878982  7.773
-2.9363057324840764  3.84
-2.8535031847133756  0.536
-2.7643312101910826  1.417
-2.573248407643312  3.888
-2.477707006369427  1.156
-2.4140127388535033  3.889
-2.1528662420382165  1.854
-2.140127388535032  4.231
-2.050955414012739  2.946
-2.031847133757962  3.879
-2.0  1.515
-1.9681528662420382  2.139
-1.7388535031847134  1.069
-1.713375796178344  1.256
-1.6496815286624205  0.957
-1.4076433121019107  6.093
-1.3821656050955413  3.67
-1.267515923566879  2.307
-1.1656050955414012  1.565
-1.1401273885350318  4.575
-1.0955414012738853  2.407
-1.089171974522293  11.675
-0.9745222929936306  6.044
-0.9681528662420382  4.462
-0.9617834394904459  1.945
-0.9617834394904459  1.992
-0.821656050955414  10.806
-0.802547770700637  4.067
-0.7579617834394905  4.163
-0.15286624203821655  11.986
0.01910828025477707  15.206
0.15286624203821655  7.794
0.45222929936305734  10.441
0.47770700636942676  5.493
0.5222929936305732  4.343
0.5923566878980892  4.646
0.9808917197452229  4.986
1.2484076433121019  3.197
1.3375796178343948  4.607
1.4585987261146496  3.322
1.535031847133758  2.061
1.8152866242038217  4.218
1.8662420382165605  3.138
1.8853503184713376  3.615
2.0254777070063694  4.125
2.1019108280254777  3.607
2.121019108280255  4.637
2.171974522292994  3.455
2.1847133757961785  3.819
2.4012738853503186  14.503
2.5095541401273884  4.188
2.522292993630573  5.769
2.751592356687898  6.592
3.1082802547770703  15.185
3.2738853503184715  12.203
3.299363057324841  10.259
3.43312101910828  3.221
3.4522292993630574  13.604
3.477707006369427  3.846
3.5286624203821657  6.456
3.5987261146496814  4.846
3.7961783439490446  2.653
3.9745222929936306  11.832
4.127388535031847  8.551
4.140127388535032  7.806
4.248407643312102  6.942
4.477707006369426  6.65
4.496815286624204  15.754
4.503184713375796  6.961
4.910828025477707  4.911
4.974522292993631  14.595
4.987261146496815  6.852
5.191082802547771  12.505
5.3630573248407645  3.268
5.414012738853503  4.774
5.554140127388535  8.455
5.592356687898089  7.091
5.67515923566879  9.223
5.89171974522293  11.319
6.082802547770701  5.917
6.114649681528663  7.562
6.248407643312102  7.511
6.503184713375796  5.898
6.687898089171974  9.447
6.694267515923567  10.023
6.726114649681529  8.92
6.770700636942675  7.222
6.802547770700637  14.91
6.802547770700637  5.412
7.43312101910828  7.332
7.471337579617835  8.097
7.681528662420382  13.412
7.910828025477707  15.436
8.445859872611464  9.682
8.630573248407643  4.054
8.961783439490446  9.72
9.203821656050955  5.119
9.668789808917197  6.657
10.439490445859873  11.925
10.560509554140127  16.21
11.840764331210192  6.036
14.878980891719745  12.142
15.414012738853502  11.357
18.85987261146497  9.055
-3.267515923566879  0.704
-3.127388535031847  1.056
-2.770700636942675  0.846
-2.7197452229299364  3.216
-2.656050955414013  3.459
-2.6369426751592355  3.468
-2.6305732484076434  3.565
-2.573248407643312  3.988
-2.5414012738853504  3.712
-2.388535031847134  4.273
-2.3694267515923566  2.264
-2.2038216560509554  2.057
-2.0445859872611467  9.51
-2.031847133757962  3.442
-1.9363057324840764  1.967
-1.7388535031847134  14.287
-1.7070063694267517  2.742
-1.6114649681528663  1.974
-1.5605095541401275  1.754
-1.4012738853503184  9.674
-1.3439490445859872  2.361
-1.3121019108280254  4.013
-1.089171974522293  4.418
-1.0636942675159236  3.171
-1.0382165605095541  2.426
-0.8535031847133758  7.801
-0.4140127388535032  10.18
-0.31210191082802546  4.265
-0.21019108280254778  8.827
-0.025477707006369428  4.497
0.03184713375796178  10.167
0.39490445859872614  11.129
0.45222929936305734  6.065
0.5159235668789809  11.783
0.5222929936305732  10.867
0.5414012738853503  6.99
0.6751592356687898  3.12
0.8407643312101911  10.004
1.6751592356687899  6.015
1.7898089171974523  6.796
1.9235668789808917  7.233
1.9490445859872612  4.761
1.9936305732484076  3.46
2.121019108280255  7.883
2.127388535031847  13.098
2.5031847133757963  5.847
2.643312101910828  12.589
2.6815286624203822  4.188
2.7961783439490446  6.159
2.840764331210191  3.654
2.961783439490446  2.73
2.9745222929936306  9.938
3.038216560509554  3.41
3.267515923566879  5.085
3.3694267515923566  7.674
3.4203821656050954  6.114
3.4713375796178343  5.046
3.643312101910828  4.167
3.694267515923567  8.864
3.7961783439490446  8.758
3.8089171974522293  11.046
3.8535031847133756  8.63
3.8917197452229297  15.684
3.8980891719745223  4.38
3.9808917197452227  6.336
4.044585987261146  3.443
4.191082802547771  8.467
4.515923566878981  7.73
4.573248407643312  6.067
4.681528662420382  13.028
4.713375796178344  16.601
4.7834394904458595  16.771
5.012738853503185  6.957
5.019108280254777  14.443
5.063694267515924  6.121
5.732484076433121  12.829
5.872611464968153  7.708
5.89171974522293  14.32
5.961783439490445  4.526
6.063694267515924  8.112
6.222929936305732  4.548
6.452229299363057  7.889
6.490445859872612  9.798
6.611464968152866  13.77
7.13375796178344  12.014
7.159235668789809  13.467
7.356687898089172  8.096
7.7834394904458595  11.402
7.802547770700637  4.237
7.872611464968153  9.589
8.26751592356688  8.93
8.286624203821656  8.335
8.94267515923567  13.554
9.07643312101911  13.6
9.92356687898089  9.585
10.426751592356688  16.812
10.993630573248408  10.365
11.337579617834395  7.251
12.171974522292993  14.086
12.624203821656051  14.592
12.764331210191083  13.315
13.630573248407643  9.927
14.312101910828025  11.385
16.127388535031848  10.879
