# Supplementary material for: Single-chain dimers from de novo immunoglobulins as robust scaffolds for multiple binding loops
Source: Nat Commun. 2023 Sep 23;14:5939. doi: 10.1038/s41467-023-41717-5 (PMC10517939; doi:10.1038/s41467-023-41717-5)
Supplement: Supplementary file 6 — Source data [file 41467_2023_41717_MOESM6_ESM.zip › SuppFig9_scIg14g.txt]

5.667866242038217  16.838
-0.35536305732484075  10.406
-2.38312101910828  5.235
4.047305732484077  12.364
-0.0616687898089172  9.892
0.8333057324840765  10.9
-2.8359745222929935  2.342
-0.7372675159235669  9.978
1.640484076433121  11.267
2.973611464968153  7.709
-3.085675159235669  11.56
-1.4240063694267515  10.399
0.42194904458598725  13.211
0.1844394904458599  14.615
2.615375796178344  13.274
-1.833464968152866  1.715
-1.91212101910828  14.045
-2.6519171974522293  5.068
1.605388535031847  10.332
-1.6977770700636943  6.065
-1.9777261146496814  2.79
1.068375796178344  10.549
0.6901464968152866  9.837
-2.035388535031847  2.345
-3.065987261146497  3.074
-1.4537388535031848  10.024
1.116796178343949  7.293
-0.8969681528662421  12.844
3.1206114649681527  13.419
-1.2302802547770701  13.08
-2.8026242038216562  3.95
-2.271458598726115  14.324
3.255165605095541  15.432
5.484929936305733  6.307
-2.4204840764331212  4.643
-2.0452292993630574  5.811
-0.6961910828025478  6.167
-0.9109554140127389  7.41
-2.398076433121019  2.829
2.537853503184713  11.081
4.654592356687898  9.708
0.5522675159235669  14.44
2.5262738853503186  11.6
0.10414649681528662  7.466
0.3007261146496815  6.245
6.372229299363058  15.062
1.8434331210191082  4.735
-3.221076433121019  2.562
-0.3171464968152866  11.078
0.05868789808917198  11.858
0.8565923566878981  11.635
-0.4069872611464968  6.898
2.295184713375796  11.425
0.03222929936305732  2.484
1.894108280254777  14.169
-2.9594522292993632  1.023
0.6745286624203821  2.932
0.49424203821656054  7.86
3.059872611464968  17.138
-2.2139681528662423  1.31
-2.326815286624204  8.231
2.096484076433121  8.802
-0.982452229299363  2.692
2.7478853503184713  8.284
-2.1671019108280256  7.119
1.1401146496815286  9.023
-2.991229299363057  1.146
2.523770700636943  15.188
-1.1649235668789808  2.007
-1.5461082802547772  3.492
-3.159802547770701  0.904
-2.303630573248408  2.343
-1.3375414012738853  12.889
-2.2996305732484075  4.16
-1.1677452229299363  2.88
0.12613375796178344  2.162
0.5441273885350318  9.676
-0.015050955414012739  14.083
-2.5604649681528664  2.801
-2.61868152866242  4.329
-0.8392420382165605  12.104
-3.030904458598726  3.073
2.6973949044585988  14.794
0.825656050955414  8.815
-1.9247770700636944  10.215
-1.951248407643312  2.655
-1.0795286624203821  5.461
-2.5093694267515922  11.693
-2.2324458598726116  1.14
-1.5096496815286624  4.415
-0.24955414012738852  5.53
-0.6772420382165605  3.878
3.2902802547770698  10.608
-2.505815286624204  13.471
-1.408312101910828  14.264
-1.7868152866242037  5.533
-2.5681847133757962  9.46
-2.1320191082802546  1.9
-3.127904458598726  3.42
6.135694267515923  10.505
-0.5414904458598726  5.126
2.113477707006369  7.991
0.08356687898089171  15.868
2.8460191082802546  8.128
-1.715356687898089  3.919
3.1072101910828027  13.805
-0.1421592356687898  5.302
-1.9655923566878981  11.437
-2.39671974522293  2.03
0.12785987261146498  6.637
-0.09770700636942675  7.397
1.2784267515923566  9.759
-2.427229299363057  4.905
-2.7447452229299363  4.213
-0.8405350318471337  13.076
-0.6389617834394904  5.094
-1.7064777070063692  5.965
-1.997299363057325  2.559
-2.463821656050955  8.031
-0.5079617834394905  2.052
-3.275535031847134  0.734
-3.166675159235669  0.681
-2.043343949044586  9.798
-2.7388089171974523  1.366
-1.5818980891719745  2.25
0.4873184713375796  7.841
-2.9642929936305733  3.462
5.933216560509554  13.151
-2.1516305732484073  0.817
2.1541592356687898  7.692
0.08065605095541402  13.137
-1.954815286624204  14.543
-2.07847770700637  9.552
-1.8708853503184713  11.562
-0.15340127388535033  5.018
3.2806815286624205  6.761
1.4067197452229299  6.607
-1.0091019108280255  3.068
-0.6690700636942675  1.66
-2.1750063694267516  11.018
-1.9637707006369427  2.848
1.5698343949044586  12.43
-1.8181210191082802  3.378
-1.7317834394904457  2.164
-0.9896114649681529  3.592
0.5038152866242038  2.655
0.045261146496815285  6.371
-2.6646178343949045  3.571
-0.012987261146496816  3.664
3.292191082802548  11.094
-2.5302101910828023  11.088
0.6167006369426752  15.478
0.8016687898089172  11.242
0.46911464968152866  9.825
1.8166369426751592  9.736
0.6655222929936305  7.336
-0.1624012738853503  8.572
-3.215031847133758  0.773
-3.0199617834394905  8.866
-0.804343949044586  5.602
0.46759872611464964  6.322
-0.2227388535031847  11.796
3.2418980891719746  10.097
-2.7429044585987263  10.08
-0.1634267515923567  3.268
-1.2911210191082803  3.698
-1.8256305732484077  1.983
8.357770700636943  7.949
-2.1994777070063694  12.357
-3.0968980891719746  1.193
1.714095541401274  12.408
-1.4977070063694267  2.115
1.1690127388535032  4.652
1.4899171974522294  4.217
2.500108280254777  7.5
-0.1824140127388535  4.918
-0.416968152866242  9.226
-2.914070063694268  10.365
-0.9402675159235669  3.833
-1.191579617834395  3.765
-2.5374267515923568  11.529
2.8445732484076434  7.277
0.8421082802547771  14.451
0.7802420382165606  14.887
3.1468343949044586  6.246
-0.738656050955414  6.718
-2.9977707006369427  11.813
-2.7559235668789808  4.169
-1.8375095541401272  10.754
0.6008917197452229  10.28
-1.0302420382165605  11.857
-1.9696433121019108  3.067
-1.5203248407643313  5.069
2.003891719745223  7.47
-2.2635414012738853  2.91
-1.3165222929936304  5.171
1.1310828025477708  6.557
1.5896242038216561  4.841
1.268203821656051  5.695
-2.904579617834395  2.518
-2.0825796178343947  4.01
-0.5243312101910828  5.827
0.011592356687898089  2.897
1.7439490445859873  12.403
2.731484076433121  11.25
-2.7782292993630575  3.855
8.98592356687898  8.846
2.6145859872611465  15.389
-0.2682229299363057  9.099
3.9284203821656045  8.069
3.5281847133757958  13.41
-2.0587770700636945  5.244
0.9301019108280255  10.72
1.9336305732484076  11.953
4.008694267515923  8.329
4.397388535031847  9.927
-2.625777070063694  4.479
1.9995414012738852  4.582
-2.628668789808917  3.103
3.4251847133757964  12.155
-2.895917197452229  1.08
3.5642420382165607  8.377
0.24722929936305732  5.962
-1.531031847133758  10.63
4.785305732484076  11.629
-0.5595414012738853  6.769
-2.1338853503184714  6.761
-0.6574777070063694  2.735
1.8844012738853504  8.047
-0.25826114649681525  11.994
-1.3257643312101912  5.428
-1.2302866242038217  10.798
1.0662420382165605  3.102
2.068942675159236  12.187
4.357191082802547  12.052
-0.6537961783439491  8.134
-1.4096624203821657  13.53
-1.8711656050955416  2.55
-1.1411592356687899  6.285
-0.9034331210191082  3.729
-0.8635477707006369  9.897
1.864968152866242  15.905
-1.254031847133758  5.816
0.6251656050955414  7.228
-1.649012738853503  3.623
0.9077388535031846  6.795
1.6039808917197451  5.969
3.299152866242038  16.349
-2.429866242038216  2.558
-0.8560127388535033  3.562
1.3414585987261147  4.066
-2.8566687898089174  0.924
0.7534203821656051  13.448
-0.35847770700636944  4.368
-1.5022866242038218  7.97
3.85428025477707  16.259
-3.144471337579618  1.224
-0.5222292993630573  4.487
-0.30396178343949043  6.652
-2.530796178343949  2.132
0.3859490445859873  6.478
-2.9970828025477707  3.468
-2.7362929936305735  2.773
2.2133949044585988  5.448
1.4281210191082803  14.932
-2.1196815286624204  4.824
-1.8622292993630574  4.179
0.5741082802547771  5.499
-2.406675159235669  2.487
-1.1588152866242039  5.613
-2.4397324840764334  10.969
-1.0694649681528663  8.475
3.5219936305732484  12.42
1.9352547770700637  13.364
-1.7941910828025478  12.071
-2.8506751592356685  10.494
-1.8755987261146496  3.98
-3.086541401273885  10.298
0.026191082802547772  8.009
-0.8114968152866242  5.35
5.727414012738853  9.984
-1.7026178343949043  2.365
-1.4901528662420382  2.936
2.345624203821656  5.255
-0.315828025477707  7.004
6.560063694267516  12.859
0.9049108280254777  7.544
-1.6732929936305732  2.175
-0.37545222929936306  5.437
1.719936305732484  14.854
3.2974522292993633  16.17
-2.900248407643312  12.928
-3.0370509554140126  3.378
-0.38892993630573247  7.094
4.640866242038216  12.218
0.487343949044586  14.505
2.899923566878981  15.008
-0.5738025477707006  12.419
-0.28350318471337577  4.148
2.77343949044586  11.661
4.254707006369427  5.943
-0.057898089171974525  15.696
1.286656050955414  12.228
-3.12559872611465  0.906
2.8695541401273883  12.554
1.9875987261146497  5.695
-3.12128025477707  0.443
1.5624777070063693  10.439
-2.4558025477707006  0.888
-0.682624203821656  13.626
-0.5518789808917197  14.523
-0.8554904458598727  15.027
-2.4295987261146497  5.611
0.09889171974522293  2.572
1.6758535031847133  10.286
1.535  11.759
-2.9504012738853507  0.962
-2.614592356687898  4.307
0.6193184713375797  10.167
-1.2524076433121019  4.536
1.6904904458598724  15.407
2.0370764331210194  4.925
2.7635541401273884  7.101
2.309343949044586  10.46
-1.119063694267516  2.078
-0.2739171974522293  11.083
-1.1875541401273886  7.391
2.029687898089172  8.469
-0.11329299363057324  11.801
3.054127388535032  10.228
-2.310936305732484  10.387
-2.843426751592357  1.597
-2.215184713375796  12.322
-0.8790828025477706  4.049
2.3248407643312103  14.894
-2.5960828025477705  13.326
1.2421210191082803  15.309
-1.9451974522292994  3.186
1.9049808917197453  5.608
-1.5786624203821655  4.31
-2.74812101910828  5.253
0.7343184713375795  14.505
0.19812101910828026  7.812
-0.1014904458598726  13.443
-1.0848025477707006  12.255
-2.0476496815286622  12.114
-0.9845350318471338  4.901
-2.1188152866242036  2.972
2.6728726114649684  7.682
0.1090063694267516  9.053
-2.0219363057324844  12.563
-1.222496815286624  2.749
5.060566878980892  13.948
-1.2907133757961784  8.716
-1.7736687898089172  2.715
1.2045095541401274  11.62
2.497108280254777  7.168
-0.9965222929936306  2.812
1.2005286624203821  9.523
2.3705286624203823  8.582
-2.484611464968153  5.421
3.480292993630573  11.681
0.325484076433121  4.548
-1.1248980891719746  3.331
0.1922356687898089  7.602
-1.3780700636942675  2.052
-2.5164777070063695  0.57
4.062152866242038  9.704
-2.974356687898089  1.774
-2.9870254777070064  1.789
-0.6150573248407643  13.028
-0.16152866242038216  8.132
-0.37489808917197454  14.071
-1.6945732484076432  3.214
-2.4375668789808915  3.859
-1.0876624203821657  5.328
3.121579617834395  10.816
0.6755095541401275  12.534
-2.6346496815286624  3.459
5.630726114649682  12.66
2.605624203821656  7.899
-1.1790127388535032  5.763
-2.1305222929936307  4.104
-0.8401783439490444  7.35
-2.9565859872611466  3.645
-2.41743949044586  1.791
-2.714070063694267  2.476
-1.5553949044585988  4.478
-1.94  12.259
-0.42007006369426747  3.252
-2.371528662420382  9.393
-0.6458535031847134  7.342
-1.9764713375796177  14.057
-0.6136624203821656  3.79
0.5886624203821657  11.132
1.2234458598726115  15.345
-2.5124522292993627  8.473
-1.4141592356687898  3.775
-2.8004076433121017  9.925
-1.6977197452229298  3.324
3.0951592356687896  13.789
-1.6272802547770702  1.08
0.35840764331210195  4.291
-1.652968152866242  13.495
-2.815904458598726  1.113
0.388859872611465  6.119
1.3643503184713377  10.823
-1.538375796178344  13.832
-0.5638853503184713  7.668
-1.4334649681528662  10.191
-2.0496496815286624  3.034
2.2910891719745226  14.166
-0.41881528662420386  5.161
0.7169745222929936  7.912
1.4396815286624205  14.049
2.401694267515923  14.232
-2.0802038216560508  12.576
3.564312101910828  7.462
0.9792866242038216  10.536
-0.41529936305732484  14.671
-0.39705095541401275  13.606
2.4259363057324843  6.001
-1.571732484076433  5.315
0.6230573248407643  7.445
-0.5296815286624204  6.767
0.3361273885350318  12.778
-1.2768726114649682  7.257
1.101636942675159  8.229
1.3156114649681527  6.089
-2.5549936305732484  16.18
-2.884191082802548  9.895
2.4130063694267516  12.101
-1.8451847133757964  4.201
-0.4822356687898089  4.023
-2.933356687898089  6.521
-2.836636942675159  14.214
3.597955414012739  13.681
-1.6766687898089174  3.271
-2.797490445859873  12.527
4.648133757961783  14.94
-1.4148407643312102  3.903
-2.852936305732484  1.242
-0.7977579617834395  14.567
3.96859872611465  13.107
-1.1868980891719745  10.44
2.9935222929936307  9.678
1.7614267515923565  16.078
1.523  4.215
-2.8313821656050955  3.141
-1.000687898089172  4.195
-1.5204394904458598  13.556
4.407726114649682  9.64
-2.4245605095541403  5.814
-1.8376050955414014  5.249
-0.13519108280254777  10.764
-3.2205414012738856  0.539
-0.2075859872611465  10.891
-3.1824777070063694  1.143
1.8471273885350319  9.727
-1.1473375796178344  13.805
0.7569808917197453  6.289
-1.1072229299363057  9.678
-2.56071974522293  6.175
2.507394904458599  12.078
0.4473184713375796  6.542
-1.5717770700636944  4.032
-0.5529363057324841  7.089
-1.8022866242038216  3.396
4.175012738853503  5.475
-2.7288980891719747  9.093
1.1869171974522292  15.272
0.5474012738853503  5.757
-0.44212738853503186  5.444
-3.174216560509554  0.769
-2.039420382165605  4.596
-2.231114649681529  1.727
-2.382292993630573  10.059
-2.342936305732484  6.182
2.9338152866242035  8.536
-0.09529936305732484  13.21
-1.3801146496815286  1.913
0.09944585987261147  6.462
-1.3072229299363058  6.277
2.5684522292993632  13.088
-3.2440254777070066  0.512
0.32752866242038214  4.692
-0.754515923566879  5.036
4.42896178343949  11.25
-3.0869426751592357  3.821
0.43545222929936306  2.368
-2.3999745222929936  6.381
-2.3045923566878983  2.901
-0.17292993630573247  3.9
0.08904458598726114  13.773
1.1351146496815285  5.566
3.161140127388535  10.938
1.1763821656050957  11.605
0.8024649681528662  3.773
-3.013019108280255  3.129
-0.7074904458598725  4.279
5.732535031847134  11.622
0.14104458598726113  10.266
-3.2318025477707004  0.567
-0.15722929936305732  6.228
-2.0723566878980892  6.709
2.6269745222929934  13.159
-2.588305732484076  3.94
0.10913375796178344  9.268
4.136171974522293  14.242
4.497057324840765  14.512
2.1620382165605094  14.274
1.5115541401273884  14.755
-1.543656050955414  4.109
4.013229299363057  12.465
2.2523057324840767  7.039
0.6750764331210191  4.169
0.9474012738853502  7.286
3.7700573248407645  8.86
-1.2149936305732483  2.757
-0.1792420382165605  4.466
-1.5299745222929935  10.195
-0.9323312101910828  5.025
2.230929936305732  9.438
-0.9398089171974523  6.321
1.3065987261146497  11.289
1.9759108280254778  6.756
-1.046547770700637  8.508
-2.845528662420382  10.522
0.777375796178344  8.4
3.572866242038217  10.842
-2.1924331210191084  6.939
-0.8688343949044587  3.703
-1.8263503184713377  1.546
1.3805541401273886  15.257
4.939337579617835  12.786
-2.883108280254777  3.405
-2.689254777070064  14.368
-1.9501464968152866  1.911
-2.4951656050955413  3.41
-1.6742738853503185  5.351
2.736624203821656  5.386
-2.2738216560509557  12.98
-2.692936305732484  1.436
4.223904458598726  9.693
-2.226503184713376  4.334
1.525700636942675  11.53
-2.045235668789809  2.136
4.713152866242038  10.697
4.077573248407643  10.127
2.0182229299363055  4.928
-2.3079808917197453  4.441
0.1333566878980892  4.732
2.0678025477707007  3.056
-0.011121019108280254  13.21
0.6527452229299363  13.888
-2.334815286624204  4.358
-1.7553949044585986  3.734
11.603121019108281  14.188
-0.11118471337579618  4.755
-1.1778471337579617  9.753
1.2121974522292993  4.197
1.853216560509554  7.601
2.254942675159236  8.183
1.7506496815286623  6.607
4.666375796178344  9.497
-1.723808917197452  14.029
0.13085987261146498  2.752
-3.2485350318471338  0.528
5.384057324840764  14.539
2.6347770700636945  7.785
-1.9651464968152867  9.254
0.08222929936305733  3.43
7.415414012738854  14.004
5.796248407643312  7.975
0.6689808917197453  14.786
-1.0225732484076433  6.154
-2.234649681528662  5.208
1.7658216560509552  14.107
2.623687898089172  7.561
1.2206942675159236  5.457
2.8694585987261148  14.802
-1.375312101910828  11.876
-0.5524012738853503  10.242
-2.780662420382166  4.103
-3.114643312101911  3.362
-2.215541401273885  3.275
3.2471464968152866  9.331
-2.970738853503185  6.254
2.3711656050955416  4.998
3.6501783439490443  8.342
2.0473184713375794  11.842
3.0265031847133756  6.166
-0.9565732484076432  12.772
-0.3228853503184713  4.963
1.6453885350318473  12.004
-3.0287388535031847  12.916
-0.0363312101910828  7.287
-0.1915859872611465  8.989
-2.4737133757961782  2.223
-1.0124777070063695  9.015
-0.05682165605095541  5.376
1.8657261146496815  6.896
0.16693630573248408  5.99
-1.9150764331210188  14.521
-2.4897261146496814  2.834
3.436656050955414  13.279
-2.808694267515923  3.26
-0.3224076433121019  3.048
1.5036369426751592  12.822
1.2575987261146497  13.839
3.3181019108280254  11.578
0.1659171974522293  14.618
0.6787643312101911  11.453
-2.7414904458598723  4.19
1.0493821656050955  6.813
-1.596140127388535  6.802
-2.6376815286624202  15.876
-0.971452229299363  10.011
-1.7281847133757962  7.109
-2.890375796178344  3.707
1.3062802547770702  4.945
1.074547770700637  10.36
-1.184235668789809  4.673
0.5384331210191083  9.681
-0.060859872611464964  5.78
-1.3594331210191084  8.514
0.9881974522292993  4.584
4.152777070063694  11.883
2.223968152866242  12.262
3.2966687898089173  12.272
5.330770700636943  16.326
0.8307515923566878  7.519
1.6518152866242037  12.341
-2.422312101910828  3.017
-0.4885732484076433  4.394
-1.0413439490445862  8.909
0.8756050955414013  12.955
1.0907770700636943  15.005
0.7594203821656051  4.136
-2.2661273885350317  3.735
-0.4083885350318472  16.427
-0.9444713375796179  9.525
0.2516815286624204  9.877
0.26685987261146493  3.956
0.3577388535031847  11.569
-1.384828025477707  3.481
3.0357133757961785  11.722
-1.6571783439490446  4.287
-0.15738216560509555  13.22
1.241171974522293  5.919
1.6763057324840764  5.116
0.7774458598726115  8.845
-1.6495350318471336  4.067
0.7829299363057325  11.993
-1.8962866242038217  13.47
-2.9024585987261147  12.628
-2.574197452229299  2.945
-0.017528662420382164  9.975
-2.306312101910828  14.902
1.8132292993630574  10.271
-1.3189808917197452  11.181
-1.715152866242038  14.689
-0.260859872611465  9.644
-0.6775923566878981  5.248
-2.5662420382165605  5.639
-2.7994968152866244  1.993
0.9418535031847134  5.095
-2.2478152866242036  14.942
-0.19839490445859873  10.768
1.6500700636942673  14.229
-2.630171974522293  14.311
-0.3283057324840764  2.796
-1.3200509554140127  6.031
-0.8701847133757962  13.339
2.8694585987261148  11.934
-2.5917261146496817  9.659
-1.7107006369426752  2.519
-2.278783439490446  12.923
1.321484076433121  9.958
5.213898089171974  13.899
-0.8269299363057325  12.008
1.5459171974522292  14.537
4.613656050955415  12.756
-2.144127388535032  4.869
3.7911273885350316  11.294
5.6235605095541406  10.451
-1.7755414012738853  11.104
-0.0773312101910828  12.32
1.1347070063694267  9.096
-0.4194394904458599  14.741
-2.9213821656050953  9.627
-1.8640764331210193  2.606
1.8625541401273884  6.293
-1.2361592356687898  5.749
-0.897248407643312  4.498
1.4321528662420382  10.885
-0.9976050955414012  12.691
3.9480382165605095  12.401
-0.4299490445859872  3.565
-0.7874968152866242  9.099
0.8625350318471338  4.937
4.2856369426751595  15.873
0.19305095541401274  2.629
0.6290063694267516  11.708
-1.5258343949044586  5.256
5.155248407643312  8.251
0.5501592356687898  6.777
-1.5983885350318472  3.422
0.7999490445859873  6.973
0.8447261146496816  6.289
-1.859904458598726  4.864
4.3095605095541405  13.406
-1.8954522292993632  12.904
1.0986751592356687  7.581
2.1904777070063695  10.288
2.8652993630573245  6.139
9.259936305732484  9.232
-2.948783439490446  0.907
1.587484076433121  3.885
0.7027834394904459  11.064
-2.7679426751592358  10.752
3.617184713375796  10.395
3.783458598726115  10.664
-1.8859426751592359  3.579
-1.0597898089171975  11.039
0.9779044585987261  10.622
1.187299363057325  12.548
-0.9432866242038217  5.605
1.6305350318471337  13.535
-1.9021719745222931  3.331
2.9063630573248407  12.31
3.8682547770700637  16.098
1.8271656050955414  9.342
-3.1159363057324843  1.061
0.8451273885350319  7.223
4.318643312101911  15.305
-1.5057197452229298  9.959
2.8250700636942674  13.339
4.948273885350319  9.852
-2.2263248407643315  12.053
-0.7073885350318472  12.351
-1.9549745222929935  2.154
2.3623821656050956  7.546
0.3432802547770701  10.889
-2.8328980891719744  3.547
-0.13462420382165605  6.472
-0.34526751592356686  16.596
-1.065031847133758  5.859
-3.1572038216560507  1.313
1.147656050955414  9.605
1.8638917197452227  16.131
-2.8741910828025476  3.432
2.990643312101911  10.391
6.7874522292993635  8.997
-2.4557961783439493  1.332
-0.818764331210191  10.301
-2.7526815286624204  2.513
0.11296815286624204  6.281
-2.58243949044586  10.572
-0.3282484076433121  8.04
0.7937452229299363  10.551
-1.8530891719745224  1.69
1.029904458598726  10.638
0.6376687898089173  3.142
2.8414904458598724  10.44
3.00815923566879  15.564
-2.2424649681528663  10.861
-3.184713375796179e-05  5.425
-1.6660000000000001  8.967
-1.0674140127388536  9.376
5.4422547770700636  10.516
-0.29089171974522293  6.921
0.6664331210191082  13.225
2.163566878980892  15.964
-0.7447579617834396  10.709
-2.4529108280254777  3.72
3.6713949044585985  9.198
-2.9412420382165605  0.728
4.796808917197453  14.635
1.6320891719745223  8.336
1.2014394904458598  11.119
3.5009171974522295  10.424
-1.7563057324840765  2.932
-1.4813757961783438  6.035
-1.446656050955414  5.184
1.1799554140127388  13.523
3.666331210191083  15.843
-2.427687898089172  2.459
-2.3502420382165603  1.988
1.4155732484076433  14.687
-3.1862929936305733  3.594
2.8324713375796176  12.253
-2.4787579617834394  14.929
3.715140127388535  9.24
0.04928662420382166  6.867
0.8982993630573247  8.983
4.1359299363057325  6.02
-3.2478471337579617  0.744
5.398171974522294  9.296
0.732515923566879  4.881
-2.5553503184713375  1.151
-1.9835350318471339  2.575
-1.838203821656051  2.712
-2.224636942675159  16.123
0.08943312101910829  6.549
-2.7160063694267516  2.83
-0.8317961783439491  4.397
4.129847133757962  14.445
5.479292993630573  9.22
-2.80384076433121  1.619
-0.4094713375796179  12.276
1.7379745222929939  11.506
1.030031847133758  5.648
2.9696815286624205  12.569
-3.014012738853503  2.178
0.43311464968152863  5.948
-0.6345414012738854  7.446
-3.217133757961783  0.593
1.0841847133757962  12.401
-0.9415031847133758  10.708
-1.4816751592356687  5.513
-0.2618216560509554  4.331
2.0052101910828024  14.24
-0.5556496815286623  12.782
6.137936305732484  11.563
-1.5481719745222928  7.648
1.2107006369426752  3.841
-1.9863248407643312  10.736
2.4273630573248406  9.69
-3.015343949044586  1.403
-2.9017707006369426  1.403
-2.5844458598726114  0.84
3.475191082802548  5.796
4.712089171974522  13.058
-1.3273057324840765  4.679
3.4664840764331215  13.112
-2.6746815286624206  3.632
0.8924140127388536  7.078
4.391547770700637  10.749
4.093777070063694  13.619
-2.6005987261146495  12.978
3.4106178343949045  14.472
-3.0094012738853504  9.295
1.3851019108280256  9.433
3.5533375796178346  11.186
-1.2923057324840763  5.221
-2.7591210191082802  7.745
0.3558343949044586  7.111
0.43908280254777077  13.12
3.5166942675159234  14.335
0.8062611464968152  5.377
3.6867515923566883  9.276
-1.6686942675159238  4.015
-1.768420382165605  3.438
-1.8992547770700636  10.255
0.008961783439490447  15.958
2.0282038216560507  13.461
11.101974522292993  8.632
-0.7877834394904458  3.876
-2.540254777070064  10.107
0.27610828025477707  6.304
2.0213312101910828  10.989
2.208394904458599  14.4
2.4241210191082803  12.255
0.5398980891719745  12.85
2.9422738853503185  14.616
-2.0037707006369425  2.907
2.348382165605096  7.247
-2.4994331210191083  12.563
-2.17428025477707  3.453
-1.591216560509554  13.839
1.573732484076433  14.586
-1.4635477707006368  11.022
-1.921828025477707  13.601
-2.264949044585987  1.943
0.7241783439490446  3.227
-0.3587898089171974  14.146
0.8765350318471339  9.683
-0.0043121019108280255  15.035
3.903528662420382  9.11
0.9418089171974523  4.416
-1.613624203821656  3.714
2.4643885350318473  7.11
-2.524700636942675  0.739
0.7809490445859872  8.821
-0.27370700636942674  6.026
3.2700445859872613  13.425
-0.7986369426751592  2.969
1.465203821656051  10.97
0.41527388535031845  17.224
-2.050624203821656  9.321
-0.6395668789808917  10.505
1.4055414012738852  5.256
-2.3451082802547774  4.001
1.2365668789808917  6.237
3.2672802547770696  15.033
-2.593942675159236  1.969
2.869547770700637  15.741
-1.5767579617834395  3.385
-2.1616178343949044  14.497
3.63556050955414  16.15
-2.2356178343949047  0.889
2.0094777070063694  15.825
0.595796178343949  6.367
1.4360509554140128  4.888
-2.154312101910828  5.144
-3.26343949044586  0.797
2.076235668789809  8.22
-0.18950955414012738  4.761
1.3922356687898088  11.016
2.3751464968152867  14.047
1.6739808917197452  6.666
-2.1028407643312104  11.68
-1.3081464968152865  13.844
-2.498636942675159  4.252
2.046808917197452  12.417
-0.3602229299363057  12.042
2.126484076433121  14.351
-0.8357070063694266  13.467
-1.715356687898089  5.399
-2.9393821656050956  3.668
-1.0058980891719744  10.886
-2.8611019108280256  3.726
-2.9081783439490447  3.671
0.34902547770700637  9.516
2.423592356687898  5.257
-3.031426751592357  3.952
3.007050955414013  10.77
-1.7448662420382166  2.005
-2.6221783439490447  4.343
1.403140127388535  6.336
-0.2692929936305733  4.577
-2.3384012738853506  4.335
2.1158025477707003  5.449
2.307095541401274  5.506
-2.2815350318471337  10.312
3.887012738853503  13.359
-1.4128726114649681  1.53
-0.5658025477707006  15.11
-0.6570700636942675  5.424
-1.7647006369426752  4.058
2.252127388535032  13.124
1.2687070063694268  8.74
-0.4111910828025478  2.601
-1.8077770700636944  6.769
-0.7084140127388535  5.058
-2.9939745222929934  3.964
2.0457707006369423  13.17
-1.945484076433121  14.551
8.281656050955414  8.314
-2.318547770700637  9.042
3.497496815286624  15.059
-2.0075859872611463  11.04
3.043312101910828  8.157
3.1966305732484077  14.154
-2.088331210191083  6.59
0.10978343949044586  7.711
-2.613165605095541  16.196
-1.0953949044585987  5.226
-0.20424203821656053  5.969
2.8102165605095544  8.532
-1.822872611464968  3.131
-1.6246624203821656  3.65
-2.5614649681528663  6.389
0.9320191082802548  7.326
4.505936305732484  5.522
4.6598726114649685  16.053
0.4435095541401274  11.713
10.140127388535031  15.197
1.0566305732484076  12.07
1.0005796178343949  13.762
-2.204375796178344  9.06
5.099535031847133  10.572
0.8111656050955414  16.45
1.7960573248407643  9.577
0.24179617834394906  15.37
-0.9982675159235669  6.289
-0.05693630573248408  6.316
2.0036942675159235  6.419
0.8997643312101912  11.786
-0.2951082802547771  4.672
3.8160828025477707  9.126
-0.37672611464968153  4.175
2.389464968152866  8.767
-3.010541401273885  1.14
-2.173573248407643  1.897
0.7920573248407643  10.807
-2.059484076433121  10.749
2.299343949044586  13.134
-0.9916624203821656  14.532
-3.0346815286624205  1.57
-0.9414203821656051  10.262
2.9789999999999996  8.067
-2.8589745222929936  2.707
-2.7697452229299366  10.751
1.400140127388535  11.501
-1.9829490445859872  3.95
-1.4244713375796179  3.827
-2.6114012738853503  10.458
6.428407643312102  10.012
1.4565541401273885  12.064
-2.789394904458599  6.505
0.3212675159235669  4.75
-2.9660254777070065  9.111
0.7856050955414013  13.571
-0.6801337579617834  10.561
2.8462738853503184  5.072
-2.903471337579618  1.771
-0.9304585987261146  6.715
6.304343949044586  14.178
-2.7058216560509556  0.982
1.2976433121019109  11.043
4.991394904458598  11.34
-0.24120382165605095  2.645
-3.15740127388535  3.544
2.737815286624204  5.527
0.4509745222929936  8.414
-1.003847133757962  6.979
1.0495605095541403  6.143
-2.0207452229299365  15.042
0.07188535031847133  2.364
3.1328853503184715  8.967
-1.214343949044586  11.429
-1.9776687898089174  10.796
-1.864452229299363  14.553
4.888681528662421  10.085
2.9750191082802546  11.427
0.44529936305732487  11.934
4.9179490445859875  15.459
-2.600745222929936  8.755
-0.913484076433121  7.049
-2.104420382165605  11.247
-2.3620445859872614  1.075
-0.5381337579617834  16.627
-3.0684267515923564  0.614
4.639515923566879  6.892
-1.9008343949044586  3.746
3.2072866242038214  9.651
-0.36077070063694266  6.178
-1.3301146496815286  2.562
-1.6531847133757962  6.361
-1.5132866242038217  14.843
-0.39587261146496816  15.409
1.8755286624203824  9.667
-0.07998089171974522  4.724
3.301076433121019  15.821
0.68556050955414  11.36
2.721452229299363  14.817
-1.731464968152866  8.672
2.6456114649681526  14.014
2.3781847133757963  12.704
-1.5732229299363059  2.025
-0.8577515923566879  3.131
-1.2752038216560508  6.716
-0.5662101910828026  3.116
-2.4493503184713377  9.698
-1.1308535031847133  7.397
2.4189681528662423  5.731
-1.6638025477707006  7.719
-2.9198089171974524  8.168
-0.36742038216560513  5.387
-2.4996815286624203  3.942
1.5109235668789809  5.333
-0.915140127388535  2.364
0.6284649681528662  10.381
1.5968216560509554  13.839
1.1555541401273886  14.292
-2.8666305732484076  11.791
1.9200509554140126  7.703
-0.5731592356687898  6.628
0.8439554140127389  8.261
4.826114649681529  8.171
2.6760573248407646  12.007
1.714968152866242  8.335
-2.6351146496815288  11.084
-1.0315414012738853  1.855
2.7020191082802545  15.317
-1.888796178343949  4.759
-3.089343949044586  0.949
-2.5900891719745225  2.388
4.654057324840765  13.552
0.3422229299363057  8.206
2.4390573248407645  10.562
2.7642420382165604  13.208
2.351229299363057  4.253
-0.0629108280254777  4.051
-0.9772929936305733  9.47
-0.601624203821656  8.122
2.17187898089172  7.566
0.12322929936305733  7.722
-1.373484076433121  2.935
-3.244872611464968  3.47
-3.288859872611465  3.665
5.1621082802547775  12.603
4.823426751592357  15.456
3.642343949044586  10.403
-2.762528662420382  10.65
-1.151796178343949  4.634
-0.3928152866242038  3.373
-0.944828025477707  6.205
0.25886624203821657  15.144
-1.3990573248407643  2.256
-3.1599426751592357  1.001
7.597197452229299  13.129
-2.4481910828025475  5.303
-3.2542738853503184  1.043
-0.4067643312101911  4.04
1.9270063694267516  7.284
-0.11278343949044586  4.707
-2.24456050955414  3.416
-2.2218980891719746  3.669
-0.9549490445859872  3.243
1.2251592356687897  6.951
-1.6952738853503186  6.649
0.17095541401273887  11.081
-1.9022484076433122  2.569
-1.2412292993630574  9.799
3.098044585987261  6.168
-0.20059235668789807  7.635
9.08420382165605  8.2
-0.4502420382165605  11.154
-1.0324394904458598  14.745
0.8536369426751591  10.618
0.5866433121019108  8.028
3.787089171974522  12.661
3.45815923566879  7.091
-1.832012738853503  7.364
-0.8193248407643311  12.081
2.0505222929936306  16.464
-2.7275031847133757  13.114
2.9704394904458598  11.504
-0.6127515923566879  13.945
-1.89056050955414  1.519
-1.2721528662420383  15.882
-2.17128025477707  4.909
-1.5537707006369428  6.209
0.9327070063694267  13.466
3.9065859872611464  15.449
2.555808917197452  15.882
-2.2575414012738855  10.856
-2.497095541401274  2.004
2.7885095541401275  4.837
4.718535031847133  11.758
3.5014012738853504  8.671
2.7524777070063693  10.843
-1.2025477707006371  7.141
1.8877643312101913  10.449
1.645044585987261  10.924
-0.535891719745223  7.972
6.755414012738853  9.478
0.7793949044585987  14.7
-2.7677070063694265  2.434
0.17870063694267516  4.405
0.40203821656050953  4.877
-1.2301656050955414  6.19
-0.14654140127388535  4.016
4.601726114649682  14.691
6.166312101910828  16.97
1.928452229299363  10.675
-1.8213694267515923  4.035
2.480961783439491  7.429
-1.3439426751592356  5.205
-0.9804458598726115  13.407
1.7872611464968153  12.197
0.5568407643312102  3.744
2.8787452229299366  13.88
6.597898089171974  11.918
1.1098407643312103  7.249
2.637847133757962  6.62
1.5588025477707006  10.386
-1.0012229299363058  11.131
0.6866687898089172  8.146
2.2561019108280256  7.088
-2.4587006369426754  10.604
-1.2008471337579616  4.895
-0.4340063694267516  4.544
1.257528662420382  4.987
-0.20097452229299365  5.405
1.4334012738853503  9.095
-1.7349235668789809  6.107
1.093343949044586  8.7
-2.650668789808917  5.174
2.268292993630573  10.607
-1.0552356687898088  9.385
-2.6630828025477706  3.052
-1.3251528662420382  9.975
-2.611828025477707  4.295
-1.2643248407643313  10.307
-2.0068025477707003  4.588
2.567687898089172  4.975
-1.8858025477707008  2.178
-1.464171974522293  4.25
1.5692229299363056  13.733
0.29187898089171976  7.934
-2.3284904458598725  1.751
-2.000337579617834  3.245
-1.6513821656050955  9.126
-2.083503184713376  14.979
4.727388535031848  5.894
2.0657133757961783  3.571
-0.03879617834394904  6.546
-1.4626305732484077  4.099
0.03584076433121019  14.086
-0.683624203821656  8.53
0.3193566878980892  8.379
-0.054050955414012745  12.77
2.387082802547771  8.121
0.6893375796178344  15.828
-2.542114649681529  6.343
2.653547770700637  14.31
-0.5307898089171975  7.22
-0.9716305732484076  7.812
0.0659171974522293  12.203
-0.7731210191082802  15.996
-0.4446114649681529  2.955
0.3542292993630573  10.886
0.15803184713375795  2.742
-2.8208343949044585  1.35
-0.8895222929936306  8.3
-3.0006178343949044  2.442
-2.295286624203822  3.045
-2.6486624203821654  1.553
1.318872611464968  11.081
-1.7594458598726115  5.326
-0.02835668789808917  5.784
-0.6195605095541401  3.747
-1.6532929936305734  9.461
-2.0744968152866243  4.016
3.0632292993630577  10.883
-0.7210127388535031  9.213
0.7037070063694267  16.851
-0.735751592356688  7.277
3.4798343949044583  14.484
0.9423248407643312  9.387
-0.4905923566878981  6.202
-1.3854649681528663  15.362
-2.2637261146496814  1.53
-1.7713184713375796  4.007
-0.4123057324840764  4.423
2.874751592356688  14.714
0.47083439490445866  7.872
-2.447917197452229  3.867
-0.24500000000000002  4.758
0.8362929936305733  12.925
0.09618471337579618  2.632
4.4825031847133765  15.34
-0.46821019108280254  4.005
0.9970191082802549  8.372
-1.9407834394904457  3.181
-0.6135095541401274  7.161
3.2727070063694272  13.303
-1.7010191082802548  1.758
-2.8684649681528662  4.117
2.343866242038217  7.867
-1.963044585987261  5.962
4.476687898089172  13.921
-1.3808471337579618  11.043
-0.40028662420382166  10.3
-2.671299363057325  1.389
-1.062968152866242  10.115
-0.022108280254777072  6.522
2.6904904458598726  7.589
-0.9808280254777071  6.312
-2.6675222929936306  2.063
-0.47783439490445856  8.244
3.630700636942675  12.971
-3.061611464968153  4.446
-1.2727961783439492  3.471
-0.03535668789808917  9.737
-0.64871974522293  6.083
1.0191464968152866  9.995
-0.45869426751592357  4.58
-1.5821910828025478  5.803
2.7635031847133757  11.725
3.326197452229299  7.077
-1.1277070063694268  7.962
2.666248407643312  15.102
-0.7738726114649682  4.74
-0.5957006369426752  13.075
2.9625031847133756  16.375
1.5081019108280254  6.483
1.8194331210191084  11.207
-3.0056178343949047  5.024
-0.8190700636942675  4.684
4.337687898089173  10.352
-2.6065222929936307  1.499
3.6586624203821656  7.642
0.9966433121019109  3.275
3.725751592356688  9.332
-1.0304267515923566  2.314
-2.9032420382165607  14.919
-1.201891719745223  8.163
-2.458980891719745  1.498
-0.6365605095541401  3.065
4.882535031847134  9.959
2.280777070063694  7.438
2.6128471337579615  6.591
-3.2153375796178345  3.522
-1.2087961783439491  4.223
1.9469108280254779  10.476
-3.085496815286624  1.904
2.331407643312102  10.739
-2.9130700636942675  11.66
-0.9384777070063695  3.396
2.712547770700637  14.068
3.7080318471337574  14.535
-1.3234649681528663  9.431
4.533968152866242  9.498
-1.9426305732484077  3.314
3.297426751592357  14.961
1.5419745222929937  4.138
6.3027834394904465  7.77
4.292611464968153  9.92
-2.35515923566879  7.694
3.056063694267516  10.842
1.4534713375796178  9.991
0.8446433121019109  4.85
0.628343949044586  5.747
2.034012738853503  10.495
-2.6637261146496813  3.975
2.8875668789808917  4.743
0.8886369426751591  10.336
-1.9376114649681528  1.114
-0.14464968152866242  5.898
1.781203821656051  7.286
-2.55915923566879  2.413
1.7590127388535033  8.738
-1.508687898089172  5.023
2.6738343949044583  13.579
-0.5766178343949044  2.088
-1.4829108280254777  15.679
-2.948847133757962  13.668
-0.07487898089171975  3.361
2.1816305732484076  11.876
2.66184076433121  8.257
-2.4141337579617836  11.693
-1.176235668789809  2.216
-0.5323375796178343  14.455
1.5780191082802548  10.933
-1.499108280254777  5.279
-2.485464968152866  3.298
1.587044585987261  7.41
2.385910828025478  14.499
-2.7758025477707005  3.524
-1.0027006369426752  6.002
7.177197452229299  12.759
-2.8392420382165606  1.36
-3.098777070063694  0.979
3.204777070063694  6.334
-0.21044585987261147  12.727
0.39363694267515925  8.517
-2.7643821656050953  4.748
-2.4879490445859873  9.722
-1.518923566878981  3.083
0.7518152866242038  6.872
-0.17350318471337578  5.699
-2.087203821656051  5.435
-2.2454331210191083  9.251
-2.7687643312101913  2.688
-2.004191082802548  2.789
-3.3233184713375796  0.487
-2.7434904458598726  0.597
-1.6168025477707006  13.388
-2.844050955414013  3.69
0.45476433121019105  14.514
1.1911337579617836  15.142
-2.627624203821656  3.845
5.216  6.961
3.5722420382165603  10.94
-1.1081656050955413  7.228
2.1040254777070064  10.907
-2.2354585987261144  14.424
1.8417579617834394  5.726
0.12303184713375795  14.865
-2.1770382165605096  2.404
-0.990968152866242  6.77
-1.3844713375796178  12.147
-0.04092356687898089  6.237
-2.2440191082802547  3.034
-2.048464968152866  14.1
-1.71843949044586  4.744
0.949095541401274  10.818
-1.4909808917197453  4.127
0.31628662420382164  6.384
-2.3556305732484075  2.657
1.1775286624203822  5.556
1.2739235668789808  6.432
-2.6113439490445858  16.046
0.7932101910828026  13.024
2.046286624203822  8.294
2.1271019108280256  12.869
-1.0015732484076434  4.373
-2.580579617834395  10.976
-1.6542675159235671  12.586
-0.6690445859872611  7.169
-1.4384649681528663  2.731
-1.2112675159235669  8.092
-1.5134331210191083  11.8
-0.19647133757961782  3.687
0.7339681528662421  14.098
-1.7891464968152868  1.917
0.38404458598726116  12.104
0.7695732484076433  9.045
0.013203821656050956  4.656
-2.1085859872611463  10.792
2.445248407643312  11.836
4.035191082802547  14.152
-1.1894649681528664  15.822
-2.211286624203822  14.414
6.091114649681528  11.703
-2.4320700636942676  13.275
-2.1402292993630576  3.377
-0.489312101910828  8.98
-2.503363057324841  3.684
-1.0038853503184715  13.449
-2.4018407643312103  2.98
-2.5639426751592356  9.118
-1.1984012738853502  13.363
-0.5469936305732485  2.669
-0.5806687898089172  11.014
-0.1985859872611465  9.624
2.1967006369426754  6.471
-1.6780828025477708  11.356
1.1567707006369428  11.645
1.0026751592356686  10.718
-2.439496815286624  2.47
-0.8089745222929936  5.556
1.1314649681528661  8.045
0.3530127388535032  4.686
-2.9424203821656048  10.41
0.47797452229299364  11.213
2.7256624203821653  7.027
-0.4511146496815287  8.97
1.3109617834394904  10.725
-1.1340382165605096  3.912
1.4621847133757961  12.744
-2.348267515923567  1.829
3.0862356687898087  14.513
-1.8438343949044589  5.444
-0.12113375796178344  9.961
-2.1036496815286627  1.991
-2.504012738853503  4.776
2.987203821656051  11.627
-1.0056624203821656  5.76
5.286707006369427  13.403
1.7400636942675158  13.527
4.129541401273885  14.163
3.529592356687898  13.442
-1.7529044585987261  14.741
-2.112140127388535  2.071
-2.797656050955414  2.818
-1.5854076433121018  11.817
0.9897006369426752  3.068
1.0017579617834396  15.552
-0.8024649681528662  2.242
-0.04142675159235668  6.138
-0.6529490445859873  9.867
0.7193949044585987  4.127
0.7523057324840764  6.844
-1.902904458598726  1.612
-2.0313184713375794  3.665
-2.7570127388535033  1.684
5.948019108280255  8.628
-0.24671337579617836  14.038
2.6864012738853504  8.694
-1.9832611464968153  1.215
-3.2928407643312103  0.755
-1.6831019108280256  4.096
-2.8343821656050956  5.268
-1.9653694267515922  1.938
-0.8512802547770701  2.611
0.6406305732484076  4.064
8.09687898089172  12.023
-1.5975732484076433  2.233
-0.19531847133757962  11.261
2.0460063694267516  13.588
-2.79459872611465  2.133
-2.095904458598726  9.523
2.738140127388535  14.867
-1.572503184713376  10.08
0.4088853503184713  5.078
2.0023248407643313  8.608
2.643375796178344  8.762
5.959133757961783  16.241
2.474254777070064  11.109
0.04940127388535032  11.686
5.550012738853503  6.191
-1.8494904458598727  10.42
0.8905668789808916  16.079
1.742299363057325  11.399
-0.5740254777070064  2.512
4.258388535031847  15.704
0.09804458598726115  9.904
-1.6879426751592357  5.525
-2.4507070063694267  2.109
-0.818299363057325  3.907
0.9938152866242038  10.876
6.276433121019108  7.187
1.0384522292993632  16.838
0.09161146496815287  16.361
-2.97643949044586  10.727
1.1267898089171975  8.797
2.5943566878980895  12.714
-1.9904904458598727  5.488
-1.8528853503184715  6.545
0.018611464968152868  16.32
0.09305095541401275  6.726
0.7577070063694267  3.278
-2.374643312101911  3.794
-0.9206050955414012  3.665
-2.7371019108280255  10.34
-1.0142929936305733  10.611
4.95451592356688  7.875
-1.3377452229299365  15.715
1.203547770700637  13.54
-2.1264140127388536  3.182
-3.401464968152866  0.431
1.3052292993630572  5.614
0.48821019108280256  3.999
-0.41215286624203823  9.234
-1.4946815286624204  3.122
-1.1298662420382166  5.545
-2.627643312101911  3.165
-1.176191082802548  10.693
4.608732484076433  8.082
3.0557133757961785  8.986
-2.205828025477707  8.658
-1.772394904458599  12.754
-2.0570700636942676  2.256
-3.1689681528662423  3.281
-2.001815286624204  6.085
-2.5950063694267516  3.676
-0.44448407643312104  14.617
-1.4331783439490444  2.176
1.559012738853503  6.515
-2.411624203821656  2.434
-2.821968152866242  8.564
-1.318235668789809  3.036
-3.3647515923566877  0.415
1.9497898089171977  10.095
0.6  13.824
4.8466751592356685  10.137
0.023636942675159235  8.139
-2.401452229299363  11.066
3.085235668789809  9.02
0.5979936305732484  10.808
-1.117019108280255  14.323
-2.528636942675159  8.852
0.7030891719745224  11.01
-1.0092484076433121  14.337
0.2546178343949045  11.834
-3.219343949044586  0.626
-0.02378343949044586  16.691
-2.7248853503184716  4.01
4.403445859872612  6.944
3.0143630573248408  7.781
-0.14530573248407644  6.885
-2.4375031847133757  8.603
-2.9935987261146497  3.282
1.9962738853503186  14.008
0.982031847133758  4.361
0.7963885350318471  11.53
0.9869299363057326  15.916
3.198528662420382  8.116
-1.1329171974522292  12.996
1.1502611464968153  11.19
-2.294108280254777  2.113
0.8894331210191082  14.534
0.8257070063694267  8.562
-0.9628343949044585  1.646
-0.5856624203821655  7.029
-2.0975222929936304  3.1
-2.4937006369426755  3.149
2.5363694267515924  9.944
-2.457891719745223  10.487
-2.5304585987261143  10.928
-1.162452229299363  6.239
3.4302866242038212  16.018
-1.1005414012738852  2.314
-2.5443757961783438  9.543
-1.9608662420382166  3.317
-0.9325031847133758  1.849
4.621585987261147  17.247
4.640006369426752  8.695
-0.8119044585987261  9.497
-1.006  7.893
5.982082802547771  14.681
2.623611464968153  8.201
-2.308095541401274  13.705
1.0971019108280256  12.727
-1.0290573248407644  14.751
0.6147324840764331  15.533
1.14428025477707  8.314
-1.9284458598726115  10.648
1.758624203821656  8.611
3.131216560509554  9.46
-2.2832866242038214  14.53
-0.6142547770700637  4.273
0.4038407643312102  2.621
-2.884579617834395  5.255
0.8744968152866242  13.888
0.44362420382165607  6.973
-0.26180891719745225  12.187
1.684624203821656  11.347
5.221222929936306  13.459
2.9679171974522296  15.371
-1.3291528662420382  9.809
1.9600063694267515  4.657
-0.43884076433121016  4.823
-2.9955414012738855  3.086
-1.8240127388535032  5.615
-2.7636624203821656  1.258
5.65656050955414  10.924
-0.9860445859872611  3.756
1.6211783439490446  9.828
-2.4112229299363057  2.619
-2.918668789808917  0.562
-0.01556687898089172  13.229
-1.350515923566879  3.841
-3.1677770700636945  2.61
0.1748216560509554  7.617
3.110783439490446  11.668
-2.7395541401273884  4.593
-2.9110573248407645  1.237
0.8668789808917197  6.702
-1.2985159235668788  15.347
-2.266923566878981  3.254
-2.309732484076433  4.035
-2.3459745222929937  4.383
2.1732292993630575  11.322
-1.9223821656050957  6.982
1.4247707006369426  15.245
-1.599624203821656  3.974
-2.8956624203821657  3.36
-0.4643503184713376  14.075
1.1374777070063695  7.62
-2.7130063694267514  5.541
1.4387070063694267  15.204
-3.246968152866242  1.227
3.7191592356687897  12.656
4.222834394904459  10.629
-0.31834394904458596  13.222
0.16871974522292993  10.948
0.4623312101910828  16.047
3.3564649681528667  12.023
-1.802547770700637  7.521
-1.3535859872611464  4.401
-0.3377579617834395  15.168
0.07685987261146497  9.565
-2.6726305732484077  4.267
-3.3296050955414014  0.418
1.5170891719745223  7.31
0.779140127388535  4.269
0.4104394904458598  4.06
-1.633076433121019  5.683
-1.558859872611465  2.415
-1.0315923566878982  5.622
-2.6861019108280257  1.067
1.35584076433121  6.809
-3.040847133757962  1.025
7.413885350318472  10.809
0.4438789808917197  5.848
1.671624203821656  15.289
3.988050955414013  4.061
-1.6187133757961785  3.007
-1.6263694267515925  3.938
-1.2220764331210192  2.788
-2.461936305732484  5.307
-2.5016050955414015  9.426
3.9093312101910827  14.441
0.7423630573248408  7.81
1.6015668789808917  11.544
-2.9678789808917196  1.225
-1.3744585987261146  2.739
-2.5029363057324843  12.249
-2.3868789808917197  3.327
1.3332420382165604  10.016
-0.8077133757961784  7.292
2.0671019108280255  16.184
-0.013770700636942674  5.021
-1.190375796178344  15.183
-1.455076433121019  4.725
0.9309936305732484  7.368
0.254343949044586  3.857
-1.2528980891719745  8.159
2.820566878980892  7.353
-0.7692292993630574  2.632
2.936942675159236  10.775
2.295222929936306  16.124
0.9495541401273886  6.17
-0.32947133757961783  4.368
1.0297324840764333  5.662
0.02529936305732484  8.093
1.2488407643312103  7.147
0.7629235668789809  8.118
-1.829783439490446  2.939
4.015471337579617  4.706
0.08785350318471337  4.933
2.3004140127388535  12.546
1.2746305732484076  15.368
1.6759171974522296  10.884
0.3046433121019108  9.617
-1.8376942675159234  2.105
1.7905222929936306  13.29
-1.1370509554140127  3.909
-0.5420445859872611  14.577
-0.5745859872611464  7.877
2.1533057324840765  6.959
1.394503184713376  13.647
-1.771089171974522  1.798
-0.9505541401273885  11.595
1.7300382165605095  5.206
5.921579617834395  11.993
-3.106509554140127  1.066
1.2558535031847133  4.741
-0.051535031847133754  6.36
-1.7634458598726115  14.429
1.8669808917197452  12.239
1.8864012738853504  9.824
6.2768917197452225  13.507
-1.6782292993630574  14.566
-0.3182101910828026  14.027
5.557445859872612  14.016
1.160515923566879  11.649
2.6722420382165604  11.463
0.3644649681528662  4.707
-1.7766114649681528  2.678
-1.959547770700637  5.9
1.5137388535031848  10.835
-2.433828025477707  0.955
0.8348025477707006  10.484
0.04114649681528662  4.633
-1.7438216560509552  6.915
8.228662420382166  9.698
0.4435286624203822  10.374
-3.0078789808917197  1.092
-2.929821656050956  5.198
0.8927452229299363  4.25
0.9774968152866242  11.285
-1.7970254777070063  3.756
-0.9472929936305732  11.328
0.16681528662420383  13.707
3.3468343949044583  15.136
-2.40515923566879  15.055
2.6603821656050957  10.606
1.5530382165605094  12.755
2.2935159235668787  10.462
-0.8072038216560509  8.055
-1.8552675159235668  13.809
-2.3348598726114647  11.305
0.20120382165605094  8.661
-0.9743248407643311  6.298
-0.07844585987261148  14.968
0.8585031847133757  14.56
4.58624203821656  15.552
0.42177707006369425  4.051
-2.5050382165605094  4.088
-2.812885350318471  14.755
1.3994904458598727  11.261
-2.887936305732484  6.623
-0.5297515923566879  3.112
1.2427070063694268  11.003
0.3069171974522293  6.869
-0.131  2.897
-2.062885350318471  8.425
-1.8245350318471338  15.817
-2.868394904458599  0.839
-1.1223566878980893  1.728
-1.124528662420382  13.073
4.506133757961783  12.149
-2.0899108280254777  10.449
-1.9470828025477707  9.086
-2.065656050955414  3.639
-1.0076433121019108  10.987
3.1719363057324843  15.782
-3.1745095541401276  0.728
0.2670382165605095  13.832
1.6914140127388537  14.737
0.15214012738853502  6.351
0.685687898089172  6.316
-1.9907452229299365  3.684
-2.5383503184713376  2.586
0.0029681528662420385  11.342
-1.273331210191083  13.12
3.972611464968153  14.763
-1.4148662420382165  4.901
-1.0164458598726114  14.184
0.03563057324840765  5.452
-1.4945987261146496  5.903
1.7051656050955415  5.203
0.751656050955414  11.078
4.756541401273886  5.633
0.26914649681528663  10.616
-2.235363057324841  2.518
3.5122866242038215  7.102
5.485114649681528  13.785
-3.0246369426751594  0.782
1.2232866242038218  9.072
0.09749681528662421  6.785
2.1788216560509555  12.441
-2.574968152866242  1.55
0.9801464968152866  7.826
0.8083566878980892  11.765
-0.6544012738853503  2.207
-3.34975796178344  0.865
-2.875942675159236  4.274
0.20005095541401274  10.509
-2.9798789808917197  4.505
-2.3694522292993634  1.024
-3.229063694267516  2.995
1.5036624203821656  17.836
-2.219012738853503  9.557
-2.994146496815287  14.087
2.8583630573248406  17.12
-2.639267515923567  2.53
-2.5564140127388537  2.632
3.7987770700636943  7.577
-0.6615859872611465  6.549
-0.6332675159235669  14.583
4.4023694267515925  9.22
-0.544968152866242  6.037
-2.9589745222929937  10.525
4.493089171974522  9.597
-0.25061146496815284  13.0
-0.9842993630573248  6.564
-0.4140955414012739  13.228
-2.267044585987261  3.76
6.315789808917197  8.073
-2.5171019108280257  13.965
-2.652394904458599  0.464
5.4032866242038216  4.257
1.103076433121019  14.409
-2.044859872611465  4.744
-2.975331210191083  3.239
-3.033343949044586  3.434
-0.8510127388535033  3.617
2.346573248407643  12.872
1.3091847133757961  12.379
-0.14235668789808917  4.28
0.607171974522293  4.759
-0.6344904458598726  14.659
-1.9958980891719744  8.43
-0.2340764331210191  5.207
-0.8037070063694267  3.981
3.5853312101910833  8.186
-0.1252611464968153  3.746
-2.5631656050955414  2.617
-3.1910573248407643  10.639
1.6306815286624203  10.579
-0.0339171974522293  11.098
-2.5107707006369426  16.051
1.2502420382165607  8.323
-2.356636942675159  10.246
0.5969490445859873  13.515
0.8038407643312102  13.234
-2.944656050955414  13.174
-1.602235668789809  11.761
-1.8901146496815286  10.743
1.1003566878980893  8.139
-2.2947961783439492  10.634
1.2036433121019108  12.926
-1.0126050955414014  2.398
-2.8943057324840766  1.152
-1.2122675159235667  5.681
-3.132082802547771  2.957
-1.1269872611464968  11.1
-2.862235668789809  3.32
4.940312101910828  16.354
-3.1861019108280257  1.027
1.0847770700636943  10.027
-0.061025477707006365  7.545
2.906057324840764  13.79
-1.2330955414012739  4.794
1.124407643312102  11.629
0.5829936305732484  11.35
2.43743949044586  15.625
-2.2853439490445857  15.11
-0.5599426751592357  9.032
-3.0204968152866245  2.758
-0.2936942675159236  10.706
2.7227452229299365  7.202
0.6662420382165605  6.911
1.4870573248407644  6.636
4.6896560509554135  10.925
-0.6097133757961783  13.04
2.1698535031847133  7.717
-2.910312101910828  2.444
-1.091203821656051  15.003
1.212171974522293  11.793
-0.8421273885350319  10.297
0.17368789808917195  4.476
2.929605095541401  8.533
0.16322929936305733  8.938
-1.4258216560509556  4.81
1.1518089171974522  14.559
1.842484076433121  8.521
5.309414012738853  13.768
2.8752929936305733  7.795
3.145267515923567  8.822
-1.7759617834394905  4.763
-2.866299363057325  9.983
0.817656050955414  2.545
4.794292993630573  10.446
0.11912738853503184  3.143
-2.507146496815287  2.041
-2.1428089171974523  12.421
5.312273885350319  14.843
-2.8623503184713375  0.957
-0.5658407643312102  5.291
2.5470700636942674  10.857
0.07594904458598725  3.578
0.7681146496815286  8.342
0.4330573248407643  12.577
-1.0067898089171974  4.595
-1.8580891719745225  3.019
-2.96947770700637  9.818
2.446496815286624  8.544
-0.7868407643312102  7.42
-2.1460063694267517  3.038
3.532796178343949  12.397
-0.017929936305732485  7.865
-2.972503184713376  0.692
-2.653687898089172  2.296
2.049847133757962  8.231
2.183936305732484  9.938
3.4634840764331214  16.761
5.103229299363058  15.57
2.1105987261146497  5.168
-1.0882292993630573  3.169
2.925611464968153  7.245
-0.8925414012738853  9.201
-0.6981273885350319  13.96
-1.4840828025477708  3.237
4.501636942675159  8.34
-1.9031019108280254  15.447
-2.220700636942675  2.007
-0.9668471337579617  6.95
-0.35040764331210195  6.791
2.376452229299363  13.003
-2.90443949044586  1.839
-1.0481528662420383  14.149
1.1711528662420383  6.35
5.15487898089172  14.814
-1.7762929936305731  9.532
2.773076433121019  10.731
1.4808726114649682  9.66
-2.643955414012739  0.784
-1.3475286624203822  10.319
-0.6166178343949045  7.22
1.4605095541401274  7.093
0.44433121019108285  6.24
-0.9594777070063695  13.293
0.43852229299363055  8.058
7.256114649681529  9.834
-0.30530573248407644  4.796
-1.670171974522293  13.046
-1.8513375796178346  3.048
0.08815286624203822  3.133
-1.7617898089171975  12.556
1.4088535031847134  14.879
-2.949636942675159  10.623
-2.1906624203821656  3.516
3.604038216560509  8.203
4.085363057324841  6.151
-0.10373885350318471  12.895
0.3823566878980892  10.047
1.9466369426751593  4.961
2.5640318471337578  6.028
-2.1682675159235667  3.336
4.573866242038217  12.328
-2.761872611464968  2.398
3.882923566878981  8.691
1.9707070063694268  9.999
-1.2755668789808918  5.33
-1.1025222929936307  7.844
-0.40196815286624205  9.382
2.9540445859872615  9.342
-2.643235668789809  0.809
4.583261146496815  11.283
0.48506369426751594  9.703
0.3578980891719745  6.335
-2.1322866242038216  9.522
-1.1126878980891721  5.833
4.8768025477707  9.784
2.0126178343949044  12.495
0.7495477707006369  13.897
3.7951146496815285  13.503
-0.4560509554140127  7.416
1.4541337579617835  9.417
0.8372675159235669  13.865
0.8664649681528662  4.785
2.2411974522292994  10.837
1.0356178343949045  9.791
-0.19463057324840763  7.308
2.7388853503184714  10.661
-2.523936305732484  10.268
1.1160191082802549  10.883
-0.3780063694267516  12.801
2.0289490445859872  9.631
-2.1232802547770704  4.138
-2.756815286624204  13.793
-1.3732547770700636  2.699
-2.783547770700637  8.88
0.4251273885350319  4.915
0.814343949044586  6.624
-2.5451019108280257  9.693
-2.407675159235669  4.119
4.032821656050955  6.626
2.7447579617834394  4.993
-3.0373184713375796  3.915
0.9111082802547772  15.622
-1.3800318471337578  9.321
-2.485050955414013  4.662
3.465636942675159  13.587
1.0169872611464967  3.996
0.6391082802547771  13.83
-0.9108152866242037  10.258
-3.262267515923567  0.965
-1.9028726114649681  2.672
3.5551974522292995  14.319
1.54528025477707  11.098
1.625267515923567  11.963
-1.8945605095541402  2.005
-0.29404458598726113  4.334
-0.2657770700636942  12.014
0.732343949044586  4.422
-0.8338407643312102  5.468
-1.831292993630573  5.98
-0.07689808917197452  12.448
-1.015968152866242  5.29
-0.673796178343949  7.68
-0.4149936305732484  5.652
-0.6601337579617834  5.08
-0.7153057324840764  2.177
-0.2932229299363057  11.592
-1.011235668789809  6.389
0.6570127388535032  14.282
-2.09628025477707  3.485
-2.39840127388535  3.567
-1.6975286624203823  2.343
0.583968152866242  4.538
1.552656050955414  7.19
-3.1863184713375796  0.826
2.305108280254777  13.471
-1.3155796178343948  4.28
0.30436942675159234  6.902
-1.3926496815286624  3.949
-1.4031783439490446  5.447
2.0356942675159235  6.178
-0.7912547770700638  4.514
-2.1955222929936307  11.62
-2.29243949044586  8.823
-2.440675159235669  1.464
4.239936305732484  10.798
0.10426114649681528  8.061
-1.2195987261146497  3.244
-1.8727515923566878  4.479
-1.684732484076433  2.978
1.1737070063694266  4.199
2.526980891719745  10.647
0.6179171974522293  5.398
-2.689675159235669  5.31
-1.3783057324840764  11.813
-0.7686242038216561  14.272
1.9113503184713376  14.114
-3.044471337579618  3.888
-1.1785541401273885  12.582
3.1007006369426753  11.175
6.181063694267516  8.172
0.8722866242038217  5.978
-1.9793566878980893  1.099
2.9254331210191085  9.769
-0.7866942675159235  15.684
3.065579617834395  14.708
1.9614267515923567  14.589
1.1457515923566879  10.842
0.030006369426751594  15.626
1.2223503184713376  11.202
-0.05339490445859872  6.127
0.7064458598726115  5.093
0.42312738853503185  10.69
-1.0122420382165604  7.133
-1.655547770700637  4.872
-1.5509108280254778  9.012
3.785146496815287  12.739
-2.3575987261146496  4.112
-0.10501273885350318  10.428
-1.1646433121019109  1.437
-0.17717834394904458  3.889
-2.274936305732484  5.412
-2.3298025477707007  10.06
-1.084891719745223  9.281
0.10592356687898088  13.989
2.1366815286624203  3.652
-3.3442675159235664  1.062
-0.10114649681528663  7.491
2.016407643312102  12.976
-0.33952866242038215  4.914
3.0379745222929935  5.783
4.307891719745223  11.907
0.6401210191082802  6.724
-0.7780828025477707  2.596
-2.2879745222929935  3.103
2.499299363057325  13.522
-1.6259235668789809  4.178
-0.17432484076433122  10.454
7.971210191082803  10.205
-2.3027898089171974  4.099
-0.030636942675159234  8.744
-0.5295095541401273  5.511
-1.6643312101910828  5.123
4.215821656050956  9.055
-1.7363566878980892  15.657
-0.07938216560509553  9.398
-0.897732484076433  11.173
3.1094649681528663  14.612
-2.280222929936306  10.192
-2.121312101910828  3.731
-0.5848726114649682  9.556
-2.8367898089171972  1.842
2.825248407643312  7.156
0.27109554140127384  7.451
-2.33084076433121  9.069
-2.8937707006369426  12.409
-2.285152866242038  1.549
0.39696178343949046  12.106
2.540420382165605  11.873
0.27052866242038215  6.263
-2.938547770700637  0.943
-2.938713375796178  14.643
-1.6347006369426753  9.386
1.0919171974522295  14.921
-0.18282802547770702  2.886
0.39069426751592357  10.615
1.4058471337579617  7.359
-0.8417261146496816  2.764
1.3060254777070064  15.878
-2.7872356687898088  1.868
7.253248407643312  13.703
2.8720636942675157  11.767
-2.711127388535032  3.446
-0.12342675159235669  12.369
0.39543312101910827  11.947
-2.885579617834395  2.455
-2.877891719745223  1.6
0.6871019108280255  6.914
2.7060445859872613  11.318
-3.0745987261146497  1.335
6.82968152866242  13.394
2.4175541401273883  13.749
3.6420636942675157  14.88
-1.6029108280254778  2.348
-1.7986178343949044  7.651
-2.879337579617834  1.907
-3.1029299363057326  3.559
2.2377707006369425  6.132
-3.1623949044585986  3.528
1.6433630573248406  15.094
0.2081082802547771  6.141
-2.9196433121019107  13.629
3.1559936305732483  13.192
1.5388089171974522  11.44
3.1846114649681527  6.597
-0.8524458598726115  4.574
-1.5734267515923566  11.824
-0.8523375796178344  2.788
-2.664140127388535  5.132
-1.009407643312102  5.729
-2.120407643312102  7.577
-1.0921401273885352  6.446
-2.246343949044586  3.531
-2.4668343949044584  1.138
0.5406178343949044  10.915
0.7608726114649681  10.752
3.354101910828026  9.721
-2.814496815286624  15.204
6.832420382165606  10.183
-2.6082292993630576  4.553
-1.3737834394904458  12.645
1.2866050955414015  3.767
-2.121343949044586  4.011
-0.6461337579617834  2.871
0.15079617834394904  3.609
-0.9818471337579618  2.448
2.386579617834395  11.994
-1.7729936305732485  4.193
-2.5939171974522295  1.049
2.788904458598726  14.73
3.5412165605095542  13.015
6.405732484076434  12.245
6.282789808917197  18.824
0.24547133757961784  4.894
2.151808917197452  7.746
-0.5953121019108281  6.034
-2.5009808917197454  4.297
-1.9659426751592357  1.993
-2.934108280254777  0.917
2.7843821656050958  15.685
0.9431464968152867  10.777
-1.475872611464968  11.257
2.7950700636942676  8.079
0.7879235668789808  12.626
-1.6860573248407644  3.005
-0.7778025477707006  1.756
1.0058662420382165  13.882
3.4050191082802543  13.818
-1.762095541401274  10.084
3.779700636942675  12.63
-1.2153949044585988  7.504
-1.1222866242038216  9.731
-2.5268216560509553  3.822
-1.7567133757961781  2.136
-2.0500000000000003  2.052
3.203025477707006  5.574
-2.212216560509554  4.052
-2.646751592356688  1.107
0.18626751592356688  4.39
-3.4222356687898094  0.325
-1.637968152866242  2.661
6.0181273885350315  9.769
-2.0879171974522293  13.205
0.32734394904458597  3.644
-0.005802547770700637  11.231
2.63284076433121  14.89
-1.5288535031847135  10.679
1.5525732484076433  10.872
8.709299363057324  14.415
-1.192955414012739  1.059
-1.132528662420382  2.663
5.636420382165605  11.187
1.3949617834394903  6.186
0.08179617834394905  15.771
-1.2728280254777071  2.802
-2.6281019108280255  2.586
-2.845624203821656  0.729
3.0866751592356687  18.105
5.8688598726114645  14.925
-2.1030891719745224  2.387
4.673675159235669  17.092
2.35656050955414  5.071
-1.7709363057324838  2.079
-0.2381528662420382  4.3
0.4270445859872612  3.3
2.279356687898089  12.965
-0.16244585987261148  7.13
1.2765350318471338  4.105
-1.1279617834394904  10.358
1.988936305732484  8.269
2.4512738853503184  7.097
2.3992866242038215  6.164
-2.2738216560509557  4.296
-2.2012675159235666  3.592
0.6492420382165605  14.11
-1.4761910828025477  11.136
5.44068152866242  8.444
0.7061656050955414  14.718
0.11828662420382166  10.542
-2.842171974522293  14.395
-0.3239108280254777  4.458
0.5373375796178343  11.243
1.2764458598726114  10.136
3.074108280254777  5.876
-1.9274713375796177  6.194
-2.8968089171974523  13.41
-2.688656050955414  2.756
3.2810191082802547  14.771
1.1812165605095541  12.016
-0.4660636942675159  10.991
1.9870700636942678  7.04
0.15580254777070063  2.821
-1.4607515923566878  2.487
1.3248853503184714  16.342
2.340458598726115  8.45
-2.936420382165605  2.151
-1.3976687898089173  5.175
-0.5634777070063693  12.381
0.012006369426751592  3.824
2.1401464968152863  8.5
-0.9061528662420382  16.733
1.8237388535031847  14.947
-3.234949044585987  3.133
-2.964063694267516  4.255
-0.19685987261146498  13.578
-0.9419490445859873  14.292
-2.265216560509554  10.066
3.2729363057324843  9.48
1.9250382165605096  6.973
1.2985859872611465  4.127
-2.261331210191083  11.848
-0.005611464968152866  13.571
-0.09135668789808918  6.271
-2.3173630573248407  5.826
2.6280127388535033  11.543
2.9684140127388536  12.499
1.1245732484076432  12.566
-2.883592356687898  0.57
3.2498535031847133  9.133
1.6834267515923567  5.237
0.8116815286624204  6.453
-1.5427579617834395  7.033
2.2460382165605095  10.507
-2.583968152866242  10.556
0.6669426751592357  4.861
-3.1625095541401276  0.929
-1.1727070063694267  11.945
-2.613923566878981  2.646
-1.3277133757961783  12.743
-0.5147452229299363  5.731
-2.3957070063694266  3.437
-2.3757133757961784  10.057
0.26304458598726116  6.667
3.2331847133757963  13.034
-1.670420382165605  6.629
-1.5971847133757962  6.741
-1.3700509554140128  2.48
4.206751592356688  7.426
-2.374636942675159  5.077
-1.203796178343949  14.247
-0.8597261146496815  3.171
-0.837968152866242  10.255
4.0440382165605095  6.385
1.741082802547771  4.218
4.155254777070064  9.881
1.5312229299363056  4.135
1.4476942675159237  7.137
0.6174394904458599  12.548
-2.765420382165605  10.744
-2.663636942675159  3.482
-0.09469426751592357  8.626
1.7720636942675159  7.582
2.2038471337579617  12.082
-2.6217898089171974  4.219
-3.1212101910828025  3.28
4.045777070063695  11.906
-2.0250828025477707  2.473
3.533420382165605  4.202
-1.8031019108280255  2.638
-0.13673248407643313  7.691
4.855566878980891  9.022
-0.7410764331210191  5.18
1.7214267515923567  10.684
-2.585605095541401  1.704
3.1840382165605097  6.19
-1.2010127388535032  2.474
-2.5646942675159234  5.532
0.8288152866242038  6.933
3.7366624203821655  16.347
-2.0630955414012737  3.682
-2.949955414012739  3.606
-1.160611464968153  2.23
-1.3906815286624203  4.828
-2.519668789808917  2.568
-2.8659235668789806  1.797
3.747267515923567  13.091
-2.923254777070064  10.258
1.4488853503184713  13.356
0.10538853503184713  8.552
-2.664063694267516  4.452
-1.872611464968153  3.584
0.6664968152866242  7.299
1.6685095541401276  3.557
2.043146496815287  4.825
2.365643312101911  11.431
-1.034592356687898  5.518
-1.0208980891719746  13.254
0.19629299363057326  13.506
-0.0031719745222929937  13.159
1.7924458598726114  10.005
2.0808471337579615  3.762
0.03137579617834395  11.276
-2.397656050955414  8.214
3.4349617834394905  15.424
4.123114649681528  14.235
-0.8090509554140127  6.777
-2.633076433121019  0.789
-0.9053184713375796  15.879
-1.9422547770700638  4.782
-0.658547770700637  11.255
-2.21656050955414  5.215
-0.0499171974522293  4.709
-1.2709108280254777  4.857
2.809133757961783  9.305
-2.6226942675159233  3.047
1.9393375796178345  5.813
-1.6951974522292994  11.892
2.488414012738853  14.934
-2.456165605095541  4.056
0.3010891719745223  5.758
-0.3567324840764331  12.077
-0.7999936305732485  12.874
6.378089171974523  12.879
0.9218025477707007  6.711
-0.06659235668789809  4.015
0.05187261146496815  7.99
1.8849554140127387  13.623
-2.669  4.671
-3.441420382165605  0.527
-0.9441656050955415  3.635
-1.9623757961783441  13.472
-3.0226687898089173  3.243
3.795802547770701  14.867
1.6644777070063692  13.679
-1.0880127388535032  4.715
2.3027070063694266  11.634
-0.04330573248407644  5.912
-3.1045541401273886  1.861
-0.0939936305732484  15.05
-2.394331210191083  1.713
3.008420382165605  5.302
3.4816942675159233  15.569
-2.3155414012738853  2.958
-0.826095541401274  9.939
0.8326560509554141  11.034
2.0478535031847134  6.248
4.451751592356688  10.001
-1.1156496815286625  3.611
3.444815286624204  11.443
5.382541401273885  15.049
-2.4158535031847133  3.424
2.68256050955414  10.427
-1.1032675159235668  4.886
1.2091847133757962  13.482
3.3966496815286624  11.547
-1.7152292993630573  10.984
-0.44766242038216564  11.964
-2.7018980891719746  2.076
-3.2830891719745225  0.62
-1.4447961783439491  11.383
2.4244585987261145  8.092
2.5288789808917196  13.512
1.4372738853503184  7.784
-3.0047197452229297  2.783
-0.14389808917197452  11.917
2.6715796178343947  9.559
-1.566127388535032  9.17
1.3241464968152865  7.584
-2.45387898089172  7.722
1.7784394904458598  15.026
0.41371974522292987  13.005
0.4374203821656051  8.209
5.3956878980891725  13.918
2.103643312101911  7.302
-1.4890509554140128  2.469
-2.81271974522293  3.084
5.056375796178344  11.677
2.0146496815286623  10.662
1.3635414012738853  10.951
-0.5804840764331209  7.424
-2.924547770700637  3.186
-1.4823184713375797  6.467
0.3981656050955414  12.619
-2.8512738853503183  3.51
0.828656050955414  6.079
-1.7560700636942674  10.48
0.32728025477707007  11.488
3.1567261146496817  10.661
6.066407643312102  9.063
-2.150248407643312  2.569
0.5424140127388536  10.886
0.5388343949044586  3.295
-0.03747133757961783  4.565
-0.5183885350318471  8.744
3.5133184713375796  12.773
-2.564503184713376  4.289
1.3766114649681527  11.902
-0.987  2.042
2.645343949044586  9.934
-2.4791974522292994  3.65
2.4216687898089173  3.849
-2.5484331210191082  11.352
-1.9839617834394907  7.226
2.4497452229299364  12.788
0.5110063694267516  5.059
2.914248407643312  19.562
0.7036560509554141  6.973
-1.8147770700636943  3.357
1.201764331210191  15.58
3.2518216560509554  15.307
1.7018853503184714  6.92
0.5175668789808917  12.851
-1.8159681528662421  1.468
-0.7299745222929936  1.735
-2.6376178343949044  2.709
-2.984152866242038  0.659
4.078337579617834  14.15
3.0932675159235665  9.359
-2.195420382165605  4.03
-2.130363057324841  3.645
-2.3462611464968153  3.787
2.1887961783439494  8.486
1.6799044585987262  12.193
6.801146496815287  11.199
-2.1015414012738853  10.529
-0.635764331210191  15.271
1.3089872611464968  5.649
-0.9746178343949043  4.219
-2.150458598726115  9.044
-0.20614012738853502  7.809
-1.8997388535031847  3.963
3.4079171974522295  13.59
-1.8481847133757963  3.375
-2.9241019108280253  9.872
0.41299363057324845  14.647
-0.39956050955414013  4.997
3.6405859872611464  16.024
-2.675592356687898  4.512
2.4548471337579616  6.719
-1.3199745222929935  9.246
1.2829745222929936  15.804
2.5243885350318473  5.738
-2.3764267515923567  12.022
2.585872611464968  8.497
3.249312101910828  12.473
-2.410248407643312  2.304
7.588980891719745  10.103
0.9200700636942675  6.682
-2.8375031847133756  15.243
-0.943859872611465  3.646
4.640554140127389  6.03
1.9517261146496814  7.756
4.5188535031847135  12.107
1.2037070063694268  4.896
0.3101146496815287  10.531
0.2984649681528663  10.769
1.5562993630573247  11.032
-0.11138853503184713  3.184
-1.4347898089171975  12.338
-2.2991019108280253  2.282
-0.03254140127388535  13.191
-0.11487261146496816  2.77
1.1999936305732484  6.542
-0.9154331210191083  6.258
-1.7759108280254776  9.483
2.0162292993630575  7.595
2.9604585987261145  14.86
8.081974522292994  6.239
-0.05856050955414013  5.442
-0.9951656050955415  15.632
-0.4453312101910828  3.799
1.0363248407643313  6.312
10.261528662420382  11.846
4.053579617834395  7.976
-2.2069108280254777  11.943
1.4521592356687898  10.969
-1.986566878980892  2.486
-2.809203821656051  15.926
-2.123547770700637  3.296
-0.22842675159235667  7.514
2.709216560509554  7.646
-2.9806433121019107  10.307
-1.9788535031847134  1.449
3.86968152866242  15.313
2.169  7.44
2.398127388535032  8.171
-1.844828025477707  3.265
2.746350318471338  6.412
1.7321656050955414  4.676
3.5321464968152867  14.09
0.5954968152866241  11.157
-0.9015796178343949  6.14
-2.76487898089172  9.995
-0.2178407643312102  4.29
-0.16789171974522293  6.268
-1.3723949044585988  14.218
0.2157579617834395  1.622
-2.0334331210191086  12.46
1.6377898089171974  13.266
-2.6735987261146494  3.715
0.8021401273885351  11.122
-3.368152866242038  0.555
0.7034012738853503  15.33
-1.0992929936305733  4.642
0.18587898089171975  5.769
2.264980891719745  14.139
-3.0349745222929934  7.337
1.7933312101910828  7.859
1.6793503184713376  8.792
-0.6191146496815286  2.933
7.008089171974522  15.301
-2.5273375796178343  3.355
-2.1425859872611466  6.255
0.49054140127388535  9.953
-0.6792993630573249  2.214
0.492484076433121  6.175
-2.5080254777070063  3.175
-1.0984777070063696  11.526
2.980535031847134  7.273
0.6585541401273886  2.877
0.11446496815286625  6.599
1.5993375796178344  9.341
2.838547770700637  9.644
0.40096815286624204  4.358
1.068299363057325  7.465
1.174407643312102  11.613
4.34440127388535  8.998
-2.2362547770700636  7.63
0.3698025477707006  5.236
-0.196828025477707  8.014
0.7565350318471338  4.609
-2.305235668789809  7.332
0.576656050955414  5.706
1.1164012738853504  13.758
-1.5884012738853504  4.852
-1.750324840764331  13.886
2.1935222929936304  15.842
2.12128025477707  16.527
-2.365732484076433  2.636
-0.9939235668789809  4.097
2.6357006369426754  10.772
-1.2317770700636943  10.426
-1.9554076433121022  15.348
1.7501910828025475  11.289
4.690770700636943  8.086
-2.5340063694267516  5.354
-1.1693821656050956  12.792
3.7517643312101914  8.267
2.4346305732484077  12.666
-1.0233057324840764  6.319
-1.6585796178343948  15.06
-2.237732484076433  2.502
-0.4711974522292993  3.622
0.49714649681528666  12.15
-0.4696942675159236  4.761
2.1275796178343946  8.14
0.7818471337579618  7.498
2.0036305732484077  12.382
-1.632452229299363  2.422
-1.7348662420382168  5.807
2.3065095541401273  9.006
-1.5464649681528662  13.855
-2.972624203821656  2.87
-3.162484076433121  3.645
-3.2872738853503183  0.546
-1.3471528662420382  15.022
3.206859872611465  12.435
1.8987834394904457  11.318
-0.3519299363057325  2.871
0.9018152866242038  9.039
6.025936305732484  8.397
3.639732484076433  13.17
2.696547770700637  11.591
0.9501528662420382  8.983
0.8780891719745224  8.325
-2.6855414012738854  10.293
4.603000000000001  16.654
-3.0736942675159233  3.251
-2.349292993630573  11.668
-1.7685031847133756  1.559
-2.30828025477707  1.911
-0.6634649681528663  4.764
-1.6237452229299363  7.558
4.85043949044586  11.877
-1.3938726114649682  14.678
-1.4427515923566878  5.382
0.41502547770700643  10.965
-1.9129872611464969  11.896
1.6137006369426752  12.427
-1.711235668789809  6.349
-1.6104203821656051  7.458
-2.8877324840764333  5.983
-0.9996433121019107  11.453
-1.0077707006369427  3.376
0.2104267515923567  12.202
2.9918535031847133  6.385
0.8049044585987262  6.866
5.061  14.085
-0.7210891719745223  9.197
-1.2274458598726115  9.98
-0.16178343949044585  5.816
-1.7448216560509555  9.425
1.4529936305732485  7.028
-1.7197452229299364  1.691
2.1828407643312104  7.685
2.9039171974522295  15.583
-1.885687898089172  6.149
-3.141764331210191  3.477
0.023585987261146496  3.886
-2.065114649681529  7.221
-1.3796050955414014  4.261
-1.0762866242038216  6.34
1.6201656050955415  10.582
-1.8354585987261145  1.451
0.618031847133758  13.541
-0.2866942675159236  2.665
4.089420382165605  14.026
0.9793821656050956  16.008
-3.186872611464968  1.068
0.6684458598726114  11.916
-2.2564458598726116  1.737
6.446369426751593  14.568
-1.140605095541401  6.136
-0.32905095541401275  9.406
-2.012076433121019  3.89
4.2233757961783445  12.801
-1.2859108280254778  2.068
-3.0509363057324843  1.268
-1.581515923566879  2.252
-2.927216560509554  2.459
0.4868662420382166  11.083
-2.176541401273885  13.338
0.6658471337579618  3.673
0.709343949044586  7.798
6.873248407643311  12.649
2.1943885350318473  15.244
1.1357324840764331  8.948
4.503496815286624  12.945
-1.6097070063694268  13.219
-2.5776815286624206  6.249
2.082904458598726  6.662
-1.554375796178344  13.526
-0.8486433121019108  10.754
-0.7175859872611465  11.472
-1.1559299363057325  15.018
-0.7987133757961783  4.921
-0.6647515923566879  10.425
6.279044585987261  9.637
2.285216560509554  7.593
3.431114649681528  8.577
3.36184076433121  11.589
0.6284458598726115  9.958
1.2541910828025478  7.31
-1.18771974522293  7.29
-0.7965796178343949  4.065
0.4801210191082803  5.831
1.121152866242038  6.911
0.5761910828025478  9.129
-0.8581146496815286  11.334
5.645490445859872  10.372
-1.9426178343949043  2.947
-2.826312101910828  0.888
-3.0910700636942674  3.401
-2.890764331210191  10.493
-0.21852866242038216  13.639
-0.8213503184713375  12.544
4.1227006369426755  10.103
-2.662605095541401  3.061
1.965407643312102  15.653
6.354076433121019  10.143
-1.2529681528662422  6.513
1.560872611464968  8.379
-2.2689426751592356  3.267
-2.6972866242038216  3.522
3.669082802547771  16.428
-2.6451019108280254  0.799
1.2429872611464967  14.042
-0.4724140127388535  7.758
-1.8440573248407643  13.817
1.4170254777070064  10.713
1.506248407643312  12.058
-0.05649044585987261  8.138
-0.7553312101910828  4.042
-1.1755350318471338  2.209
1.7328853503184714  7.036
-2.6385987261146497  3.125
-0.9088853503184713  13.33
-2.999573248407643  1.872
2.4116178343949044  4.421
-2.39096178343949  4.62
2.5860891719745225  5.989
0.1259299363057325  17.082
-1.3644331210191083  5.109
-2.254127388535032  5.063
2.0544968152866243  10.09
-0.5251847133757961  3.642
0.29021656050955413  6.267
-2.357796178343949  5.731
-2.73340127388535  4.523
-2.4980254777070066  2.506
0.3804713375796178  8.861
2.686388535031847  3.871
-1.1982165605095543  9.881
3.0813057324840765  8.697
-2.613764331210191  1.154
-1.6041847133757963  6.071
-3.0847070063694266  3.851
5.669904458598726  10.372
0.8870382165605095  12.325
-0.1530127388535032  9.289
2.6546942675159233  6.302
-0.7554394904458599  14.279
2.830503184713376  6.704
0.7038471337579618  3.793
3.509299363057325  8.347
4.251789808917197  16.127
1.5831273885350319  12.665
-2.7559108280254776  1.083
1.2971656050955414  10.083
-0.9974968152866241  3.271
-2.480522292993631  16.11
-0.5884968152866242  14.151
-1.4722420382165604  4.805
-1.189687898089172  3.597
0.3088789808917197  10.202
0.1883503184713376  6.478
-1.4770573248407644  9.568
2.394312101910828  13.755
0.26299999999999996  6.7
-1.9378216560509554  2.877
0.3132675159235669  5.827
-1.6700063694267515  4.003
-0.7118216560509554  3.504
-0.06370063694267515  9.814
-1.7291464968152865  10.318
-1.8082356687898087  5.297
-1.6121337579617834  2.911
2.8087388535031845  15.958
1.4712547770700637  8.697
1.571891719745223  11.2
2.9092866242038213  6.076
5.281305732484077  15.48
-3.244044585987261  0.802
-2.831140127388535  0.836
-1.6749745222929937  2.592
-1.538796178343949  3.285
-2.8811974522292996  4.622
1.3449872611464968  13.666
-1.3314267515923566  16.049
1.1430891719745224  4.149
-2.0630700636942674  3.16
2.0222420382165605  16.338
-2.870382165605095  1.934
1.324471337579618  8.596
-2.2721592356687896  7.061
-0.1925923566878981  12.446
-2.8649363057324844  1.238
-2.924579617834395  11.341
1.7716624203821656  15.528
-2.385974522292994  3.586
-1.9491273885350318  11.364
0.3239745222929936  6.796
0.29142675159235665  6.494
-2.243127388535032  13.286
-2.3757197452229297  8.536
-0.3012356687898089  4.779
1.3116942675159236  6.486
-1.5239108280254776  5.98
-2.4833949044585983  2.577
3.4858216560509554  13.427
3.882044585987261  13.363
-2.5870191082802547  14.5
0.9816114649681529  6.88
2.3004713375796175  7.584
-3.039751592356688  2.345
0.7075477707006369  10.125
-1.199904458598726  9.957
-3.084764331210191  1.051
-2.16387898089172  3.236
-1.945923566878981  4.36
3.0559235668789806  12.132
-1.1621019108280255  4.19
0.8756242038216562  11.139
1.836484076433121  7.059
2.6044267515923565  11.466
-2.8409235668789807  2.553
0.8591019108280255  4.585
0.34602547770700637  7.909
-0.11088535031847133  10.417
2.717095541401274  3.276
3.2459426751592355  9.168
0.22131210191082804  10.382
-0.6197770700636943  14.747
-0.2186624203821656  8.896
-0.3128853503184713  3.962
-0.9749171974522294  8.825
2.335687898089172  8.271
-2.282095541401274  14.464
0.5784331210191083  13.959
-1.594140127388535  1.023
-2.276949044585987  5.211
1.684624203821656  15.625
-0.15546496815286626  12.115
3.1981783439490443  10.643
1.027579617834395  13.161
-1.2921656050955415  2.489
6.6712738853503195  11.945
-0.32557324840764335  11.051
-1.3325541401273886  2.144
-2.3230700636942676  2.697
-2.366847133757962  8.567
0.13970063694267515  7.399
-2.6334267515923564  1.466
-0.11531847133757962  7.14
1.5788152866242038  10.263
-1.3104777070063696  8.514
-1.7326815286624204  3.488
-2.437019108280255  0.424
-2.359751592356688  10.409
0.7281464968152866  13.066
-1.2128407643312102  7.433
1.2647770700636942  14.496
1.1350254777070063  11.434
-0.7293757961783439  12.983
5.126585987261147  6.869
-1.5594012738853502  6.668
-2.163815286624204  10.184
-1.546076433121019  12.41
-2.15943949044586  16.829
-1.478815286624204  8.775
-2.497044585987261  3.222
-2.8256496815286627  1.746
-0.1600891719745223  7.336
1.917828025477707  11.637
3.0925541401273886  14.382
-0.7350382165605095  4.702
1.5263503184713376  14.714
-2.0494840764331212  4.747
-0.08246496815286623  4.095
-0.012936305732484077  11.205
-1.676343949044586  3.888
0.935299363057325  8.001
2.989751592356688  4.983
4.531031847133757  12.185
-1.2126178343949046  1.761
0.013025477707006369  3.632
-1.3407006369426753  9.906
-2.576095541401274  7.405
0.21570700636942675  6.784
2.4656050955414015  15.17
-1.5531337579617834  11.832
3.0658089171974523  5.324
1.242968152866242  10.878
-0.49139490445859874  11.092
7.099108280254777  15.173
-2.519764331210191  4.197
1.1770063694267516  15.121
-1.6786369426751593  10.346
-1.514267515923567  9.724
-1.69715923566879  4.276
0.41193630573248413  14.403
-1.1568789808917197  9.711
3.6057324840764333  8.671
3.188464968152866  7.453
-0.0040063694267515925  8.465
0.8216751592356687  7.698
-0.7441847133757962  1.931
-1.6234076433121019  11.701
-0.677783439490446  8.538
-2.1647070063694267  10.821
1.7641783439490446  5.437
-1.781751592356688  13.782
2.957777070063694  2.746
-1.6629363057324842  15.812
2.873445859872611  16.522
2.873312101910828  17.013
-3.3928025477707004  0.493
0.496  2.736
-1.422732484076433  6.038
-2.7011019108280254  1.088
-3.125337579617834  0.759
-0.38422292993630575  11.124
-0.40445859872611467  7.179
-1.242732484076433  15.562
0.731407643312102  12.672
2.7903694267515924  16.529
-2.7035732484076433  10.288
1.0915350318471337  14.522
4.102165605095541  12.455
0.6432547770700637  11.166
-1.310624203821656  6.534
2.6406178343949045  11.857
0.5311146496815287  2.738
0.3308089171974522  2.478
0.2829044585987261  3.132
-2.8883184713375796  4.001
6.594203821656051  15.315
-2.299503184713376  10.094
4.257178343949044  9.032
2.1638407643312103  11.447
4.489974522292994  14.156
1.0372292993630574  7.937
-2.381859872611465  4.641
-0.5726433121019109  7.766
-2.966484076433121  2.902
-2.553936305732484  4.059
1.8622420382165605  5.758
0.6971656050955414  11.062
2.023643312101911  12.506
0.10453503184713375  9.99
2.8214140127388534  9.263
-3.1275031847133756  3.218
1.1098280254777069  15.83
0.8661974522292993  11.168
3.4231337579617835  16.057
-1.5570891719745223  2.266
-0.6510382165605095  5.387
-1.8642929936305734  3.634
5.514910828025478  7.855
-0.6821146496815287  13.986
0.2553821656050955  6.544
1.0409044585987262  6.862
0.659140127388535  7.82
-2.016407643312102  3.205
-1.7916050955414011  11.399
-2.775458598726115  1.897
-2.8029936305732486  1.512
2.808955414012739  9.067
3.710923566878981  12.099
-2.5205414012738854  10.646
0.9152802547770701  8.792
-1.635987261146497  11.966
4.211254777070064  7.204
-0.9399872611464969  15.624
0.1021656050955414  14.026
0.7176751592356688  4.759
-0.03145222929936305  13.537
-0.7527388535031847  13.526
-2.0101656050955414  4.391
-2.0199490445859873  4.922
-0.7980191082802548  4.333
0.8939108280254777  3.25
-2.832611464968153  15.168
2.0257643312101914  4.879
0.309796178343949  15.496
-2.8078662420382163  4.628
2.6460573248407644  8.051
-1.1749426751592358  6.978
1.4927070063694268  13.152
1.202636942675159  13.136
-0.4110955414012739  5.861
-1.3077707006369426  8.875
0.38975159235668794  12.137
-0.4886624203821656  7.99
-0.6270063694267516  11.711
1.7073566878980893  5.993
1.1452356687898089  6.406
-1.3563057324840764  3.418
-0.45083439490445865  10.004
2.340910828025478  6.361
-2.350471337579618  4.248
-0.6000191082802548  5.539
8.647261146496815  12.647
2.0846050955414013  13.533
0.7599745222929937  13.111
1.3064012738853503  6.091
0.7411337579617835  10.064
3.2966751592356687  13.156
-0.9296687898089172  9.81
-0.849267515923567  4.482
-2.4815541401273884  4.027
4.590019108280255  11.404
-2.2978535031847134  11.181
0.8410700636942675  7.911
3.3155159235668785  17.113
-2.690579617834395  11.329
-1.475203821656051  15.895
-0.5904331210191083  13.352
-1.7763949044585987  4.683
-1.6526815286624204  10.318
-2.332375796178344  5.456
-1.9040828025477705  14.734
4.198834394904458  13.057
-2.4084203821656054  1.028
-2.456592356687898  14.701
-2.828452229299363  9.895
-3.142764331210191  3.368
3.1109044585987258  14.001
-1.891420382165605  10.717
0.14074522292993633  15.113
0.22530573248407643  13.14
0.5077707006369426  3.734
-2.4864585987261147  10.194
-1.7403248407643312  9.105
-0.2889363057324841  12.465
-2.7359936305732484  10.834
4.662235668789809  14.068
-1.4461210191082803  14.362
-1.1503057324840764  13.795
-1.4397133757961784  5.679
-1.5619936305732485  6.455
-2.2005414012738855  4.297
-2.3719936305732485  3.377
6.624267515923567  10.3
3.1390063694267516  11.969
-1.5376369426751593  12.007
-2.8345987261146495  2.475
-0.26052866242038214  12.363
2.256541401273885  9.14
-1.618  3.05
3.271343949044586  9.922
3.2778152866242034  6.691
-2.6907261146496815  1.938
1.5691146496815287  4.629
-3.0051528662420384  3.486
-0.35765605095541403  5.992
2.323108280254777  15.618
-3.171273885350318  1.158
3.927184713375796  16.081
0.18143312101910827  13.049
-0.6578025477707007  7.737
-0.08675796178343949  6.286
7.679554140127389  15.203
1.9872038216560508  8.003
-0.5504522292993631  10.718
-1.4008789808917197  5.86
-3.189859872611465  0.64
2.373388535031847  7.053
-1.778668789808917  4.134
0.31645859872611465  6.905
2.6303248407643314  7.945
-2.309324840764331  2.663
2.5859490445859876  6.989
0.2432547770700637  4.789
2.1351528662420383  9.084
5.2392993630573255  13.517
-3.1084585987261146  3.629
-2.918592356687898  0.724
-0.6938980891719745  4.24
-2.55684076433121  10.133
-3.0839745222929937  3.471
-2.609343949044586  3.644
-2.34456050955414  3.964
-2.2968535031847135  4.386
-1.1626751592356688  5.852
-0.5786178343949044  4.024
2.199369426751592  13.932
8.65624203821656  14.918
-1.7718598726114652  3.756
-1.536420382165605  6.03
-3.276012738853503  1.144
2.4900764331210192  10.959
-0.9225732484076433  15.546
-2.6620000000000004  6.065
-1.4227133757961785  11.859
3.1157070063694268  15.621
-0.48138853503184714  3.529
-1.7798089171974523  5.135
1.0471910828025477  11.691
-0.4829936305732484  6.977
4.952611464968152  11.153
-1.418031847133758  2.249
-0.6975477707006369  4.942
1.7353630573248409  12.268
0.08965605095541401  8.384
-2.3697070063694268  4.645
-1.3602929936305732  9.133
-0.04185987261146497  6.909
-0.09987261146496815  15.277
-0.529076433121019  11.477
4.336191082802548  11.318
-0.3860382165605095  10.3
1.3045987261146497  8.501
0.25245222929936306  4.039
-1.4846815286624204  8.725
-1.366343949044586  5.683
0.2054140127388535  10.919
-2.8637388535031847  10.912
1.0330191082802547  7.56
2.6200063694267515  14.671
3.3843694267515922  15.214
-2.294426751592357  1.486
2.603541401273885  8.139
-1.8427834394904459  3.68
0.3640891719745223  10.41
-1.004624203821656  8.13
5.271713375796178  13.137
-2.017299363057325  2.626
0.7816242038216561  13.346
-2.528420382165605  1.334
-3.086872611464968  1.809
-2.569515923566879  5.877
1.3044713375796178  6.913
0.5764458598726114  15.387
-2.3900127388535033  3.437
2.133745222929936  10.559
1.7190573248407643  6.471
-3.0080254777070063  2.406
-2.002796178343949  8.994
-3.3072802547770705  0.358
-1.0636687898089172  6.003
0.157  10.206
0.39187898089171974  4.292
-2.8442484076433123  11.143
-0.8528535031847133  2.611
3.242751592356688  16.389
0.8681847133757962  11.166
5.8686114649681524  15.116
-1.2300127388535032  3.448
2.41440127388535  15.276
1.2589936305732485  14.684
0.6894267515923567  6.137
-1.8535923566878982  6.601
-2.778063694267516  4.241
2.1029617834394907  9.159
-0.3060828025477707  4.098
0.4843885350318472  9.818
-1.804764331210191  2.704
-0.366171974522293  5.063
-1.4760573248407645  4.035
-2.86759872611465  3.033
-0.36384076433121015  9.444
-2.2365031847133756  1.963
-0.43694904458598727  4.4
2.70871974522293  16.442
-0.3754713375796178  6.236
-1.4789617834394904  14.898
-1.5721146496815286  2.18
1.6844904458598724  10.624
5.07859872611465  10.31
-0.921375796178344  4.84
-1.847484076433121  14.204
4.555286624203822  13.39
1.0890063694267516  10.123
-1.920216560509554  3.68
-2.868433121019108  1.79
-0.49569426751592355  10.83
-2.778082802547771  7.924
-1.8817261146496813  11.503
-1.02728025477707  5.421
-1.9287707006369428  10.335
-1.7326624203821657  4.002
-2.6541337579617834  4.131
-2.1814904458598727  2.724
2.2224458598726113  6.998
2.966547770700637  11.427
1.5843248407643313  7.304
5.333694267515924  15.311
-0.37960509554140126  4.325
-1.5230382165605094  6.929
-2.0381592356687896  2.472
1.1518471337579619  13.435
2.066643312101911  9.808
-3.323974522292994  0.63
-0.47092993630573254  3.435
2.8373184713375794  6.179
0.5152675159235669  10.615
-0.4807898089171974  9.722
0.1278343949044586  12.055
3.7284649681528665  13.822
-0.22131210191082804  13.574
1.9133821656050956  10.18
3.3206942675159237  8.027
-0.425203821656051  6.238
-2.697987261146497  13.081
3.125547770700637  8.47
0.7757070063694268  5.335
0.6155477707006369  4.222
-3.3305987261146495  0.73
-0.7564267515923567  9.378
-1.2051528662420383  10.013
-2.6826624203821656  6.137
2.322923566878981  9.872
0.5165095541401273  10.551
2.9312611464968152  15.2
-0.33716560509554144  15.01
0.14990445859872611  6.327
-1.3546178343949045  12.811
3.0224331210191084  13.896
-0.02380254777070064  13.912
4.945522292993631  7.642
-2.8292866242038217  15.774
-2.35628025477707  2.661
-0.3970955414012739  8.802
-1.8998853503184712  1.694
0.24145222929936305  7.094
-3.257292993630573  1.347
-0.5010445859872612  11.139
-1.2376114649681529  4.182
-3.192891719745223  2.116
-1.2929745222929938  15.246
-1.0838152866242037  5.168
-1.6245095541401273  11.066
-1.054031847133758  15.858
0.4349235668789809  11.495
0.13110191082802547  7.058
-2.3952229299363057  1.685
-2.9788853503184716  0.973
1.7874267515923565  3.447
-2.8575541401273887  2.204
-2.581414012738853  1.565
-1.378611464968153  7.643
1.1925541401273885  4.63
-0.47912738853503184  7.499
-1.9021210191082802  7.428
0.889592356687898  5.142
-2.902382165605095  13.233
-1.7126369426751593  10.332
-3.0265159235668793  7.644
-3.0558025477707007  3.261
2.0707006369426755  12.372
-0.6606433121019109  4.497
-2.6964904458598724  2.385
-0.5012101910828025  7.833
-2.240547770700637  13.099
4.145261146496815  12.315
2.844292993630573  14.288
1.503063694267516  7.99
-0.16063694267515924  12.591
0.14825477707006368  8.399
-2.0097261146496814  2.844
-1.2581847133757962  2.689
-2.0911146496815287  3.871
0.22419108280254776  3.521
-2.9818343949044586  5.06
1.005216560509554  9.272
1.68943949044586  12.468
4.292426751592356  12.759
-1.564076433121019  3.092
-2.603292993630573  9.656
1.2658535031847133  5.216
-2.4107770700636943  5.72
2.55971974522293  12.194
4.574885350318471  6.171
2.023547770700637  8.543
-2.070471337579618  4.75
-0.037700636942675156  15.88
-1.2034968152866243  2.965
2.1929426751592356  8.631
1.7316305732484076  10.487
-0.21847770700636943  15.484
-3.078968152866242  4.112
-0.9336433121019108  6.144
2.7351783439490447  15.615
-2.498662420382166  3.744
1.5974585987261145  5.295
0.020280254777070066  3.127
1.8938535031847132  3.487
0.9577898089171973  13.946
-1.905050955414013  5.346
-0.3023821656050955  4.249
-1.9852993630573248  9.579
-1.662044585987261  6.293
3.180624203821656  15.69
-0.5065541401273885  5.897
-0.14298089171974523  3.816
-1.450891719745223  13.593
0.4121974522292994  12.762
-2.0868343949044585  11.853
-0.497031847133758  7.555
-1.0919490445859874  9.469
1.8156242038216561  13.027
0.5738789808917197  14.531
1.1598216560509556  13.133
-2.815171974522293  2.013
4.441859872611465  6.345
0.9527388535031848  13.926
2.54615923566879  11.949
-0.232343949044586  5.103
-2.9208216560509555  3.683
0.1932547770700637  4.718
-3.1483630573248407  1.745
-1.3943694267515923  4.905
-1.0136815286624203  14.417
-1.9055095541401275  16.314
-1.0902929936305732  4.383
-3.200312101910828  0.783
1.0131019108280255  13.66
0.8092802547770701  9.592
-2.8649299363057326  1.094
-1.55328025477707  3.439
3.4394713375796178  7.506
-2.495668789808917  4.145
-3.1632547770700636  2.779
-0.5894394904458599  8.631
-1.5623694267515924  2.622
-3.059076433121019  2.788
-0.7536114649681528  13.053
-0.575203821656051  4.593
3.2947197452229298  14.213
-0.065  8.136
-2.5903057324840764  3.935
-3.01984076433121  3.801
-0.06379617834394904  14.248
0.2634140127388535  14.363
-2.964757961783439  0.824
5.107006369426752  10.354
-1.8097452229299362  9.695
-2.6237770700636944  14.288
-0.8414267515923568  15.881
-3.0877770700636944  0.977
-0.212484076433121  6.301
0.7656942675159235  5.022
4.0574012738853495  8.117
0.7247197452229299  3.159
1.2814585987261147  10.614
-2.4662866242038217  5.268
5.401923566878981  6.031
0.904891719745223  6.647
-3.0970382165605095  1.391
3.207707006369427  11.975
0.15247770700636942  7.325
0.15506369426751593  15.054
-2.6201019108280255  4.224
-2.1194012738853503  3.625
3.2514012738853504  6.877
-2.966815286624204  3.018
2.6350891719745224  10.232
-2.6855541401273886  1.47
-2.328700636942675  2.974
-2.5869171974522294  4.099
1.694732484076433  13.834
-2.456165605095541  12.415
0.5321974522292994  5.034
-2.324649681528663  3.006
1.3974394904458598  6.821
-0.407031847133758  3.956
-2.3121528662420383  2.615
-0.15503821656050956  12.952
-1.0070573248407644  5.863
-1.4773312101910827  5.375
0.8339235668789808  14.542
-1.044936305732484  6.061
2.359299363057325  6.917
-1.7811656050955411  1.724
-2.598363057324841  9.162
1.838732484076433  3.883
0.22046496815286623  4.039
-2.1862292993630574  1.093
3.9819745222929934  10.83
-1.4645031847133758  15.5
1.989764331210191  10.058
-2.1168025477707006  3.576
1.3345350318471336  12.815
-1.4353821656050956  2.389
1.0507770700636943  11.951
1.99671974522293  13.495
5.30371974522293  12.4
2.0317324840764335  8.797
0.5247006369426752  8.499
0.5454777070063694  12.043
1.0072929936305732  7.668
0.018522292993630573  7.408
2.2184585987261145  7.093
0.16159872611464968  6.226
-2.016254777070064  2.937
-2.774108280254777  4.431
0.9788216560509555  10.531
-1.486375796178344  11.973
-1.9131464968152865  10.499
-0.4410891719745223  4.238
1.873872611464968  15.061
-2.1391337579617833  1.924
1.4931719745222929  7.457
-0.1727452229299363  4.817
5.752414012738853  11.285
0.9641656050955414  13.945
0.947592356687898  9.17
-1.25  3.81
-0.28859235668789807  10.851
-2.7008535031847134  9.995
-0.8368980891719745  6.784
-1.0629299363057325  6.095
-2.4875859872611463  11.394
0.7526878980891719  7.381
-1.1202547770700637  2.676
-1.801343949044586  8.943
0.31083439490445863  13.194
-0.8074331210191082  7.95
0.5390382165605095  14.321
-0.46058598726114647  11.331
-0.3991019108280255  17.06
-0.7652993630573248  9.213
-2.4467579617834394  5.201
-0.6704076433121019  3.757
-1.3350828025477708  10.313
0.27102547770700636  11.143
-0.049662420382165604  10.729
-0.07907006369426751  7.495
-3.0181528662420383  0.561
1.934515923566879  14.862
1.8829936305732484  10.291
-0.6781464968152866  4.423
0.6199617834394905  12.449
-0.9329617834394904  5.522
3.0995923566878982  9.576
-2.205407643312102  3.206
-2.9594331210191083  4.683
-0.41800000000000004  5.888
-1.1919426751592357  5.016
-2.5910382165605097  15.282
1.5359426751592358  12.44
-2.6625541401273884  12.18
-1.5195668789808918  16.042
4.468420382165605  13.745
1.4835987261146497  7.487
-0.11581528662420382  14.02
-3.161847133757962  0.567
-0.6255414012738854  5.076
-0.7252484076433121  11.615
-1.3046624203821655  4.737
0.6264522292993631  15.361
0.255968152866242  14.043
2.758707006369427  11.098
1.764624203821656  6.75
0.30596178343949043  15.522
-2.421012738853503  7.082
-1.9182993630573248  3.565
-2.33371974522293  10.782
-2.424968152866242  4.4
2.8442547770700637  14.707
-0.49427388535031846  12.419
2.7094140127388533  11.884
-1.1885541401273887  13.405
-1.2038216560509554  5.408
-1.5915541401273885  3.93
1.5548343949044587  11.434
0.033719745222929934  7.548
8.814458598726114  9.925
-3.11615923566879  1.535
-0.8405923566878982  4.023
-2.4465350318471337  2.335
4.068414012738853  8.028
2.4496050955414015  11.655
-0.5322866242038217  4.334
-0.6316305732484077  12.432
-1.6077388535031847  9.025
-2.9547070063694267  3.536
-1.8485859872611465  1.544
-1.605388535031847  4.573
-2.5356624203821654  2.752
0.9891528662420382  6.182
-2.198356687898089  15.035
-0.8597579617834394  3.613
1.9675859872611465  14.944
-1.515012738853503  11.706
2.148235668789809  10.284
2.4349745222929937  11.039
-1.8684904458598726  2.201
-1.699471337579618  11.216
1.7224585987261145  4.861
-0.5985732484076433  8.899
-2.0160445859872613  5.216
2.2814394904458597  4.546
0.6579745222929937  9.423
-0.1624267515923567  13.517
-0.7512292993630573  4.337
-1.7075796178343947  14.211
-1.7128343949044587  10.967
0.5635414012738853  8.967
-0.36487261146496813  5.397
-0.6214713375796178  5.207
-2.2607770700636944  10.256
-1.0586114649681528  3.222
-2.6291464968152867  15.325
5.596146496815287  7.483
-1.4081146496815287  4.805
-0.5184968152866242  13.273
1.4316114649681528  11.043
2.4375859872611465  11.033
7.4739490445859875  7.957
2.9350254777070064  11.91
1.4619872611464968  14.718
-3.177140127388535  3.542
4.478235668789809  15.345
-2.8589745222929936  3.915
2.369203821656051  15.879
-0.8516433121019108  2.517
-0.5460445859872611  14.975
-1.0386751592356689  8.841
0.41014649681528664  12.586
-2.1806624203821654  6.792
-2.815076433121019  6.678
6.077401273885351  16.92
-0.7292292993630574  1.657
-0.8144904458598726  14.638
-2.4036624203821657  1.306
0.09822929936305733  10.151
3.3884458598726113  6.056
-1.5731082802547771  9.348
0.5572038216560509  5.364
9.165605095541402  11.231
2.695541401273885  8.632
2.0726942675159234  3.965
3.250872611464968  11.02
1.4833630573248409  4.663
5.7841656050955415  14.217
-2.218108280254777  3.331
-1.969847133757962  17.413
0.7987006369426751  10.939
-1.830108280254777  1.432
2.773343949044586  10.28
1.7496560509554142  7.447
-2.405191082802548  3.837
3.2731974522293  11.34
0.05928662420382166  5.417
-1.4902611464968154  11.43
-0.5825414012738853  5.864
-1.4362229299363056  11.065
0.19928662420382165  15.015
-1.84784076433121  10.419
0.6181337579617834  10.725
-2.941554140127389  3.901
1.4529681528662421  8.31
-3.2439044585987262  0.67
1.5013057324840766  10.589
3.225108280254777  15.281
-2.955656050955414  4.785
-1.2128025477707005  10.562
-3.0432802547770703  4.498
5.467980891719745  10.364
-3.2396178343949047  1.916
-2.561847133757962  11.995
3.377222929936306  12.782
-1.0397452229299364  4.509
4.094929936305732  13.75
0.9924331210191084  5.118
5.542235668789809  11.568
1.1774140127388535  10.867
-0.2661082802547771  16.247
2.0629299363057325  11.303
0.8620955414012739  6.72
3.6699554140127386  8.109
-3.1305605095541402  3.723
-2.932184713375796  3.514
-0.2880828025477707  4.576
-0.18829936305732484  11.051
-0.3094649681528662  15.515
2.565095541401274  11.285
-0.7734649681528663  6.358
-0.10936305732484078  14.302
-2.729675159235669  1.821
0.431484076433121  3.673
-1.479407643312102  9.683
0.3705031847133758  7.298
-0.2247388535031847  12.879
6.2310509554140125  15.871
5.903872611464968  8.896
1.1703503184713375  10.908
5.169089171974522  11.751
-1.3504458598726115  3.237
0.34485987261146495  7.385
1.3189044585987262  13.915
0.48177707006369425  7.658
0.631063694267516  15.506
2.042611464968153  15.165
-1.9616560509554142  15.168
6.238127388535031  4.515
1.1488662420382167  10.366
-3.2295414012738854  0.882
3.553458598726115  11.481
-0.35526751592356687  12.641
1.2504331210191084  8.355
-2.730452229299363  8.528
1.0572484076433122  9.345
-0.6753885350318471  7.469
-1.3397898089171976  11.601
-1.190891719745223  9.456
5.583535031847134  10.614
4.187388535031847  12.376
-2.0685987261146495  6.793
2.942605095541401  11.581
0.6874203821656051  3.98
-2.363324840764331  1.593
-2.5150445859872614  2.778
0.7391783439490446  9.048
-1.8029808917197452  2.162
-0.8582675159235669  3.149
2.25028025477707  11.261
1.1266496815286624  5.4
-2.871063694267516  5.284
0.645859872611465  12.687
2.5293312101910828  6.391
-1.9997452229299362  1.273
-1.2762292993630573  2.92
-1.325687898089172  13.387
-2.3421273885350318  12.322
-0.9267643312101912  10.04
-2.9349681528662424  1.293
-1.3186496815286624  3.16
-1.0043057324840763  4.61
-1.1731910828025478  8.34
-0.5518789808917197  11.439
2.2092866242038216  10.412
-2.970299363057325  1.838
3.930433121019108  13.084
1.5843057324840764  13.268
-2.04171974522293  12.167
-2.239343949044586  10.824
3.6370573248407645  12.706
-0.057942675159235665  12.964
2.401471337579618  13.373
1.2326687898089173  11.845
-2.4556305732484076  11.933
-3.403101910828026  0.533
-0.82828025477707  11.098
3.794063694267516  13.776
-3.0194331210191083  2.692
0.673859872611465  8.182
-1.974331210191083  0.728
-0.8629299363057324  6.116
-2.170936305732484  14.427
-0.47074522292993626  4.521
-1.2909490445859872  6.415
1.9056942675159236  5.953
2.6210382165605095  4.05
-0.5934331210191083  4.188
-0.1594904458598726  11.232
1.393076433121019  3.415
-1.9633566878980893  5.44
-2.633229299363057  1.52
0.30554777070063693  4.954
0.3303566878980892  5.423
-1.1500191082802547  10.306
-1.0097261146496814  5.904
3.578388535031847  15.34
5.315318471337579  5.438
-0.778  4.468
-2.348815286624204  9.582
2.0803566878980893  13.611
0.8027579617834395  5.433
-1.9590063694267517  1.435
0.4534012738853503  13.51
-3.2090382165605096  0.522
2.903515923566879  15.695
-3.0836242038216564  3.674
0.5136433121019108  12.9
4.716146496815286  12.45
0.8306242038216559  7.736
-2.9718471337579615  1.821
4.380974522292994  13.645
0.3537006369426752  15.229
1.5792611464968151  9.722
-3.0908407643312104  1.318
-2.366968152866242  4.079
3.456611464968153  11.972
-2.4048089171974523  3.025
3.3959299363057323  11.959
-2.468592356687898  1.942
1.7216433121019108  15.909
7.03859872611465  9.662
-0.4950764331210191  4.432
2.594261146496815  15.229
3.4146305732484077  14.86
4.782127388535032  8.838
-0.9714394904458599  9.623
0.14005095541401275  10.355
-1.7089171974522295  8.988
0.1909171974522293  4.949
-0.7237707006369427  7.344
-1.7214649681528662  4.229
-1.0871273885350319  8.099
-2.6171401273885353  3.37
0.5996942675159236  7.219
-2.0109299363057325  14.203
-2.4519299363057323  11.071
0.2773885350318471  13.396
0.6790254777070064  9.301
5.985458598726114  13.393
1.7433694267515925  12.44
-0.44403821656050957  9.322
-1.9847006369426752  8.673
5.937464968152867  14.66
-0.14171337579617835  7.573
6.790955414012739  15.37
-3.1029235668789807  3.587
-2.227388535031847  6.191
-2.5341719745222933  1.986
-0.1883248407643312  4.76
-2.555980891719745  3.315
-1.973777070063694  3.049
3.547216560509554  15.62
-0.15185350318471338  5.369
0.19097452229299364  4.554
2.4794522292993633  15.22
0.0038152866242038216  13.305
0.4252356687898089  3.843
-3.1873566878980895  3.023
-0.5344267515923566  4.714
-2.1477261146496813  14.11
-2.7438407643312104  2.248
-2.563235668789809  0.852
-0.4872611464968153  9.602
4.32243949044586  11.972
1.5130127388535033  15.416
-1.2589108280254777  5.612
1.7089872611464967  8.864
-0.21102547770700636  7.834
-1.328235668789809  14.795
0.5720636942675159  8.821
-2.3824649681528665  2.844
-0.0320828025477707  4.948
-0.7693566878980892  4.409
-1.5788025477707008  5.881
-0.6002611464968153  10.456
2.567375796178344  8.03
3.7105668789808917  7.262
-2.986388535031847  13.836
-2.403821656050955  4.085
-2.597942675159236  1.879
-2.9012675159235672  1.046
-1.011579617834395  11.229
-2.4108216560509557  12.814
0.8796815286624204  10.097
-1.9640382165605095  3.49
-1.535356687898089  14.728
-0.7420764331210191  5.11
-1.8214331210191081  11.161
-2.9818980891719744  10.51
0.8781210191082803  8.976
-0.9241656050955414  13.705
-0.6608025477707006  14.29
-2.800968152866242  0.594
-1.5234012738853504  4.524
-0.5399745222929936  10.424
-1.2691210191082802  3.463
1.124732484076433  7.768
-1.1491210191082804  14.547
-2.522394904458599  10.862
1.3534968152866242  8.465
0.7730700636942676  7.026
1.647420382165605  7.414
1.2779681528662419  8.069
-0.9232101910828024  4.378
-1.5833248407643312  13.581
6.457898089171975  11.673
1.018828025477707  7.813
-1.7752611464968153  2.836
-1.3864585987261147  3.536
0.25628025477707006  7.278
-1.8488980891719744  8.924
-2.1982929936305733  4.572
-2.082917197452229  3.89
1.5104267515923566  5.863
3.588471337579618  8.917
-1.566592356687898  2.062
-1.604375796178344  10.525
-0.30352229299363054  12.178
-2.74471974522293  2.277
4.196000000000001  15.357
-2.788171974522293  12.036
-2.9314649681528664  14.721
3.2016433121019108  12.625
-1.624528662420382  3.842
5.316847133757962  11.172
-2.0400509554140127  3.337
-1.8621210191082802  2.078
-2.5783248407643313  10.053
1.0811528662420382  14.965
-1.440343949044586  10.793
-2.2816815286624204  14.077
-2.1505987261146498  15.189
-0.09514012738853503  12.688
3.5341974522292996  6.471
-2.380611464968153  11.965
-3.1120828025477705  0.617
0.4778980891719745  7.202
0.7131464968152866  10.971
2.0937388535031847  8.909
2.002044585987261  10.342
-3.3001210191082806  3.304
2.4587452229299362  12.768
1.9288598726114652  10.963
-0.8506496815286624  11.875
4.846452229299363  10.104
4.762949044585987  13.502
1.9942101910828025  4.877
-1.7443439490445862  10.558
-1.508471337579618  6.161
-0.22436305732484077  14.075
1.8081974522292994  13.694
-0.5420382165605095  14.382
4.434203821656051  11.851
-3.004089171974522  3.132
-0.660828025477707  12.529
-2.652184713375796  14.077
-0.5058089171974522  3.938
-0.9024140127388535  3.265
0.33973248407643314  5.062
1.9269999999999998  15.44
-2.463076433121019  13.403
3.502006369426752  11.64
-2.6842802547770703  4.23
-0.05882165605095541  13.837
3.906076433121019  9.097
6.39656050955414  11.163
-2.937528662420382  4.693
4.530649681528662  11.432
0.6852165605095542  9.123
0.24994267515923566  9.64
-2.0759426751592356  4.31
-1.5204904458598727  2.58
0.6136178343949045  6.685
5.129171974522293  13.374
-1.3364585987261148  10.08
-2.242420382165605  11.55
2.2286624203821654  11.328
-0.7603885350318471  3.863
0.39422292993630575  15.076
6.676114649681529  3.748
-0.48595541401273884  9.945
0.157687898089172  7.198
-3.2385668789808917  1.547
-2.1050063694267513  13.614
5.56887898089172  14.972
5.3792866242038215  13.237
-2.5453503184713377  3.353
0.7251910828025478  14.843
0.8686433121019109  11.151
2.9071910828025476  6.14
-2.5415222929936307  2.614
-1.35512101910828  11.281
2.9959617834394905  14.767
-0.9980127388535031  5.326
0.5042929936305733  11.311
-1.8879171974522295  4.77
-2.609649681528662  5.156
0.5249044585987261  7.545
1.2555859872611466  11.555
2.46543949044586  10.685
-0.8815222929936306  6.136
9.190445859872613  18.005
-2.023745222929936  6.304
-0.4161974522292994  3.854
6.835095541401273  8.818
-2.5259872611464966  11.26
-2.8999044585987264  3.08
-0.09726114649681529  8.526
-0.07496178343949045  4.43
-0.7689745222929937  7.348
-2.3998853503184714  3.188
-1.9409299363057324  0.773
-1.4372420382165605  4.34
-0.024681528662420384  7.759
2.203535031847134  12.023
-2.062452229299363  10.987
-2.1694522292993628  16.13
-1.4870573248407644  2.189
-1.086407643312102  3.737
1.2440382165605095  12.035
1.5381910828025478  12.857
-0.8583885350318471  3.88
6.07212101910828  9.238
0.1564968152866242  11.228
-0.6575668789808917  6.053
-0.41321656050955413  6.125
3.863917197452229  15.007
-0.07507006369426751  5.219
0.24963694267515923  6.686
-0.021668789808917198  13.463
-2.471936305732484  13.227
0.6133630573248408  16.531
0.1717452229299363  11.603
1.2616942675159237  16.585
5.0271974522292995  10.676
-1.0170382165605096  3.905
1.6286369426751592  4.219
6.233076433121019  9.546
-2.231700636942675  2.226
1.715267515923567  4.894
-2.6085414012738855  4.777
2.171484076433121  11.33
1.7342611464968152  7.575
0.41709554140127386  6.742
-2.5202101910828025  5.84
-1.0636687898089172  11.566
-2.781891719745223  12.21
-2.5543057324840763  14.023
-2.081668789808917  4.328
-2.969554140127389  3.371
1.7785923566878978  8.681
-2.927477707006369  2.951
-0.7965732484076433  2.575
2.6026624203821656  11.707
0.5645668789808918  13.098
-3.267547770700637  0.688
-0.7035859872611464  14.137
2.009611464968153  12.548
3.1693184713375797  15.734
0.006929936305732485  7.431
3.2018789808917196  4.154
0.3084203821656051  16.593
3.7910700636942676  8.585
-2.671375796178344  1.556
-0.30253503184713376  7.118
2.777382165605095  11.618
3.65828025477707  12.012
1.0418025477707005  6.404
-0.49257961783439486  6.337
-0.9918662420382166  2.581
1.4584904458598726  6.208
-1.0635987261146498  11.235
0.18285987261146497  13.263
2.536082802547771  7.279
0.10160509554140128  4.326
2.027152866242038  15.531
3.0105541401273883  9.712
1.314  14.807
0.1886751592356688  5.495
-1.1903248407643312  3.411
3.003675159235669  13.036
1.6178726114649682  7.017
-2.9122866242038215  13.439
1.6300509554140128  11.666
-1.8112356687898088  14.177
2.6238535031847134  14.101
-2.6155095541401274  3.096
-1.3814012738853503  2.862
-1.9424458598726115  11.922
-2.1159617834394906  10.238
2.9722101910828025  7.07
-3.1015095541401276  3.744
-2.5611273885350316  1.064
1.5834140127388536  8.805
-1.8559171974522295  9.995
-3.149745222929936  5.588
-2.635146496815287  1.326
2.5082229299363057  13.696
0.9817515923566879  13.507
-1.2507324840764331  4.912
-2.2189872611464967  2.63
2.2226624203821657  10.73
-1.5632038216560509  3.835
-2.800484076433121  6.25
-1.1559426751592357  15.403
-1.8474012738853502  3.828
0.08287898089171974  3.613
3.981222929936306  6.354
-2.2357070063694264  1.569
-1.9828216560509555  2.237
3.34115923566879  10.444
-0.8797579617834396  13.988
0.9946815286624203  11.661
-0.1573248407643312  10.438
-1.8016942675159235  3.618
0.564624203821656  4.329
-1.3080063694267516  2.408
0.5857898089171975  7.481
0.02221656050955414  6.649
-2.2957133757961783  10.693
0.4580191082802548  8.28
1.4245923566878982  4.758
3.7906560509554144  15.437
0.45842038216560504  10.564
-3.0883566878980893  3.208
6.390445859872611  13.557
5.149968152866242  13.806
1.3863949044585986  15.605
-1.5998152866242037  4.099
2.4474522292993632  5.092
4.174624203821656  6.472
1.5207261146496815  4.974
-0.2832165605095542  13.329
-1.0365222929936306  16.2
3.737821656050955  14.763
-2.383095541401274  3.03
1.1277006369426752  6.936
-1.4380891719745224  4.978
-3.0167707006369424  4.757
3.038452229299363  12.77
5.122993630573248  13.787
-2.3334012738853502  10.681
-0.11542038216560509  15.278
0.03370063694267516  6.99
-0.1745923566878981  7.427
3.119541401273885  11.109
1.9006178343949045  5.283
-1.485356687898089  2.427
-1.9287261146496815  9.046
-0.5771528662420382  3.624
-0.08080891719745223  6.575
3.299700636942675  8.251
2.44343949044586  16.639
2.097452229299363  10.126
-0.9921656050955414  14.172
-0.4538726114649681  14.209
-3.0743439490445863  3.5
2.5431910828025477  11.675
-1.2954331210191083  16.246
-1.7747133757961784  1.645
-2.3375222929936306  5.445
1.3803184713375796  8.528
0.37454777070063694  11.903
1.196783439490446  4.808
-1.4822101910828025  4.906
-2.033528662420382  13.794
-2.952254777070064  1.478
-3.41771974522293  0.466
-2.8537006369426754  15.064
5.3243566878980895  8.289
1.4180382165605097  12.918
2.3322611464968155  7.46
-2.636636942675159  12.979
0.7651783439490446  16.264
2.0663949044585985  10.956
-3.0171974522292992  1.235
-1.21671974522293  8.766
-0.4925541401273886  8.204
4.625159235668789  11.309
0.23366242038216561  5.515
-3.147980891719745  2.301
1.044656050955414  15.482
1.8772292993630575  7.502
-3.3505159235668787  1.082
-0.7200382165605096  2.2
0.26349044585987264  10.719
5.468573248407644  12.478
2.7762675159235672  5.243
-1.0305286624203822  3.713
0.2998980891719745  5.283
-2.804458598726115  2.784
-2.764375796178344  2.489
-0.39185987261146493  4.336
0.5089617834394904  15.838
-2.45984076433121  4.494
6.314898089171974  13.037
1.0248598726114648  8.024
3.3400254777070066  4.971
-2.7240191082802547  4.516
-1.7730382165605096  14.593
-0.9015541401273887  10.371
2.105312101910828  14.959
-2.4772292993630574  5.342
1.3689426751592357  9.53
1.2238152866242038  16.353
2.563420382165605  8.98
0.8982929936305734  13.283
0.8444904458598727  11.853
-0.5429299363057325  7.22
-1.084203821656051  4.726
-0.4337898089171975  4.728
0.65  2.588
0.44896815286624203  14.037
-2.3895095541401274  12.715
-2.0379108280254776  15.413
-0.0636624203821656  11.25
1.4170891719745222  8.624
0.884732484076433  7.584
-2.597235668789809  9.528
-0.13319745222929935  5.66
-1.3593184713375797  4.453
2.1814904458598727  11.422
-3.1830509554140125  3.104
-0.4668535031847134  3.057
6.455031847133759  6.072
-1.306923566878981  6.196
1.206171974522293  6.877
-0.32998089171974526  5.188
0.6822675159235668  13.618
1.9022292993630572  6.702
-1.3727515923566878  3.722
-1.19156050955414  7.055
-0.27971337579617833  6.189
3.000108280254777  12.112
-1.1610382165605095  12.534
-1.8114331210191081  7.223
-2.1797643312101913  4.617
-1.620828025477707  4.396
3.1187515923566878  6.981
-0.9209108280254777  11.088
-1.9209108280254779  2.84
-1.3369108280254778  3.419
-0.7009872611464969  14.138
0.9452420382165605  11.883
0.5970509554140127  12.636
-2.7052675159235666  5.527
-2.899687898089172  12.414
-2.656592356687898  3.768
2.8834585987261145  6.889
-0.6413503184713375  12.576
3.8933503184713376  6.528
-0.03688535031847134  12.069
-2.646764331210191  14.587
2.024955414012739  5.006
2.1761019108280255  10.644
-3.2062292993630575  3.662
-1.3397133757961783  8.416
-2.089821656050955  4.093
-2.3577070063694268  10.262
1.6464458598726115  15.856
4.384108280254777  6.333
2.623076433121019  15.401
-1.2429426751592356  4.864
-0.9718853503184715  4.079
3.8446624203821655  7.981
-1.290968152866242  4.206
-1.858923566878981  15.681
-2.429707006369427  4.546
-1.7830891719745223  3.345
0.48389808917197447  12.104
-2.807031847133758  11.095
1.9331847133757962  5.642
-0.11319745222929935  6.736
-1.6159745222929935  2.843
1.4922101910828025  6.67
-0.3482611464968153  14.725
-1.029019108280255  2.903
-2.845  0.669
-2.780471337579618  3.816
-0.8104140127388535  6.549
0.7724777070063694  3.018
-1.1899745222929936  10.462
-2.5647707006369425  2.805
0.6140891719745223  13.027
-1.1885923566878982  3.658
-2.807343949044586  13.517
1.1872292993630573  12.482
-3.2654585987261147  0.761
1.545955414012739  13.624
1.1064458598726115  10.948
-0.6503566878980891  6.372
-0.4110700636942675  11.366
-2.9764140127388536  1.703
-2.7034904458598725  14.995
1.0284777070063695  13.215
2.200662420382166  12.7
4.014343949044585  15.675
3.3983566878980893  8.084
5.162904458598726  13.962
-1.4669617834394904  5.195
3.6108471337579617  6.436
1.5736242038216561  8.122
-2.8841656050955415  0.809
4.652038216560509  14.029
-1.150859872611465  1.505
2.4827261146496817  16.331
0.8393630573248407  11.114
1.2165732484076435  7.305
0.279484076433121  6.768
11.243375796178345  13.961
-2.7204331210191084  1.313
-0.3602866242038216  10.42
-1.1059235668789809  6.748
3.051687898089172  5.031
-1.407936305732484  11.911
4.1052866242038215  10.989
-2.5327197452229298  1.628
1.599687898089172  14.139
-1.9678535031847133  10.729
-0.6916815286624204  4.484
-1.8860573248407642  3.399
-2.4068789808917197  6.039
3.71403821656051  7.468
-2.6385541401273884  3.633
2.6282420382165608  7.256
1.2463503184713376  9.376
-1.7873566878980893  5.562
4.287095541401274  11.888
-2.611815286624204  1.586
1.7257133757961785  11.4
0.1692547770700637  3.321
-1.1531910828025478  5.7
1.5785159235668789  10.02
1.7646942675159236  8.292
-0.7668216560509554  9.673
-1.3411337579617835  6.694
-2.447745222929936  5.454
3.2534140127388533  10.569
5.203949044585987  8.783
-2.8831146496815285  10.944
-3.017777070063694  3.511
0.022114649681528663  10.17
-2.5384012738853503  2.958
2.1456624203821657  4.813
-2.73943949044586  2.489
-2.7779681528662423  0.974
0.07319108280254777  6.132
-2.0097707006369427  13.037
-1.7106815286624204  11.194
-2.055324840764331  3.289
1.663764331210191  8.542
0.01819108280254777  7.213
-0.809859872611465  6.627
-1.0526050955414012  4.716
-2.263968152866242  12.752
-0.8942229299363057  13.876
-2.28984076433121  3.068
-2.296515923566879  4.694
0.12505732484076434  7.315
1.4069108280254776  10.234
0.9733057324840764  11.591
-1.6665859872611464  3.021
2.852292993630573  10.032
-2.1741783439490447  2.248
1.274828025477707  11.721
0.006490445859872611  2.873
0.48030573248407643  5.949
2.0601464968152867  11.456
0.25151592356687896  3.693
-2.547675159235669  11.927
2.5931910828025475  10.167
-1.4856815286624205  4.631
3.3134649681528665  13.334
0.9378980891719745  4.57
0.9684267515923567  10.686
-0.6772356687898089  10.466
-0.8211464968152865  6.459
-1.90228025477707  10.167
1.6495222929936306  15.592
-1.2664840764331209  14.663
-2.0501783439490446  13.897
-2.659063694267516  1.046
-2.367528662420382  8.968
1.1689490445859874  8.527
-2.1319490445859874  3.487
1.7530445859872612  6.383
-1.5382101910828025  3.637
0.5897898089171975  12.023
-2.6619872611464968  5.269
-3.019242038216561  0.819
-1.0043121019108279  3.17
1.3608025477707006  10.747
0.8431974522292994  6.847
0.8406242038216561  10.51
-1.874592356687898  4.515
2.607515923566879  4.525
0.14922929936305732  4.236
0.1400955414012739  10.982
3.874547770700637  10.01
-1.4416114649681528  3.904
-1.0515987261146498  14.967
-2.030968152866242  8.812
-3.0464331210191085  0.74
2.032331210191083  12.988
-2.071796178343949  13.557
3.1899808917197454  11.676
0.029738853503184712  5.157
4.321859872611466  14.351
0.7068025477707006  3.173
-1.804687898089172  7.64
-3.2108343949044587  3.511
4.211337579617834  14.216
-2.1696242038216558  9.145
-2.5305859872611465  3.691
0.5898152866242038  7.729
1.5500636942675161  11.749
-2.3392292993630575  3.124
4.235579617834395  11.885
1.039783439490446  12.991
-1.1570891719745224  5.55
-0.8498980891719745  10.781
-1.8855222929936304  9.918
1.6818343949044585  8.396
5.181369426751592  14.961
-0.49122292993630573  3.181
0.6028407643312101  8.628
-0.550656050955414  15.703
-0.5332547770700637  11.495
4.37252229299363  8.398
-1.3157707006369426  9.283
0.24134394904458598  13.362
-3.3333503184713376  0.336
1.917076433121019  10.805
-3.0187643312101913  1.766
-1.923  13.166
4.420312101910828  15.735
4.548694267515923  12.841
-0.5565859872611465  3.695
0.9982547770700637  7.724
-2.741656050955414  15.777
1.9045732484076432  11.966
4.636764331210191  12.152
0.8097898089171974  10.705
-0.5043121019108281  3.659
-3.1471847133757964  1.208
0.052171974522292996  11.476
0.9870700636942675  14.38
-0.8051528662420383  1.959
-0.8248407643312102  13.541
-2.681783439490446  3.536
1.4061656050955413  5.659
-0.7190509554140128  6.278
1.8835732484076433  8.488
-1.182095541401274  4.123
2.4363057324840764  8.028
-1.2410127388535033  5.678
2.2928216560509553  8.413
-1.7545668789808917  10.096
1.8187006369426753  5.923
-2.825496815286624  5.151
1.448808917197452  4.562
0.6653566878980892  13.256
0.4134012738853503  4.922
4.564528662420382  17.267
5.031694267515924  14.447
-2.822019108280255  2.546
3.7303949044585987  10.788
-2.3683248407643314  2.372
-3.2045923566878978  1.776
-1.9186369426751593  1.147
-3.252063694267516  1.156
-2.5644140127388537  1.783
-0.47574522292993626  10.18
-1.8168789808917198  15.839
-0.7714904458598726  9.973
4.019649681528663  11.937
0.5905668789808917  15.798
-1.835764331210191  7.953
3.987547770700637  15.202
-2.914477707006369  3.286
2.9698216560509554  10.376
0.377796178343949  13.337
-2.870796178343949  3.624
-0.4341592356687898  5.614
-0.9552802547770701  6.145
0.10448407643312102  7.111
4.312388535031847  5.331
-2.3048407643312103  4.847
-1.400031847133758  2.694
-2.041968152866242  4.571
-0.39570063694267515  2.317
0.6004394904458599  7.041
-1.3922229299363058  8.582
-0.4211847133757962  7.083
0.030878980891719744  6.07
3.1064012738853504  12.995
0.4932993630573248  15.22
-0.5823184713375796  4.08
7.602802547770701  8.52
-0.3952420382165605  6.36
-0.9032929936305732  13.74
-0.7646178343949045  14.14
-0.011980891719745222  7.087
2.592388535031847  5.682
3.2508152866242037  14.734
-1.9549108280254777  3.718
-2.2229936305732485  11.445
0.1957515923566879  6.717
3.0578343949044586  11.033
3.3290509554140124  10.914
-0.002019108280254777  9.428
1.4855477707006368  8.98
-2.416394904458599  3.157
-0.44929299363057323  8.241
1.4653566878980893  8.51
0.553624203821656  4.805
1.735292993630573  10.521
-2.313987261146497  1.847
-1.7530127388535033  3.112
4.275076433121019  8.125
1.1641337579617834  8.524
2.555484076433121  8.584
4.385980891719745  4.16
4.631751592356688  11.999
0.5214585987261147  9.005
-2.5901337579617834  1.527
-2.571496815286624  1.701
-2.3879872611464967  12.926
-2.598783439490446  3.021
6.956369426751593  9.074
3.034235668789809  10.486
-2.1627898089171973  2.006
0.3871783439490446  11.333
2.43752229299363  6.659
-0.6384331210191082  1.951
1.601987261146497  12.077
6.188579617834395  9.111
-1.054031847133758  3.23
-2.585127388535032  2.492
1.4459044585987262  15.76
-0.1970891719745223  4.344
-1.5112929936305732  7.219
1.1032993630573247  9.774
-1.5605541401273886  7.359
-2.613547770700637  4.259
0.6661528662420382  7.104
3.396859872611465  8.098
-3.0946751592356687  1.022
3.477369426751592  12.75
-2.223751592356688  15.542
-1.3734267515923566  10.557
7.0440764331210195  12.986
0.11945222929936307  10.575
0.3699171974522293  9.193
3.827095541401274  6.886
-2.0982738853503182  4.479
-2.6601337579617836  3.502
-1.859464968152866  9.959
2.947796178343949  10.895
-2.2553694267515927  11.985
2.979859872611465  14.133
-0.2568471337579618  4.312
-1.2679108280254778  13.356
-2.6212101910828025  2.629
0.19967515923566878  4.291
-0.8197261146496816  11.697
-1.8185095541401273  11.06
2.82847770700637  9.861
2.585108280254777  15.097
0.019987261146496814  5.33
-0.012573248407643312  5.783
-2.776535031847134  2.625
-2.9619999999999997  3.414
-0.331687898089172  10.988
-0.3094331210191083  3.556
-2.9335286624203825  3.583
-0.30309554140127387  4.873
1.8053375796178344  15.074
-1.9432038216560512  4.961
-0.7065031847133758  9.523
1.9845987261146496  6.688
-1.6300636942675157  10.207
-1.9951019108280255  13.332
2.0244713375796177  14.147
0.07098726114649681  10.728
0.7008980891719745  10.235
1.0077898089171975  6.604
-2.482980891719745  10.335
-3.175554140127389  0.407
1.5231528662420382  10.425
-0.5198471337579618  5.374
-2.95156050955414  4.088
2.5674331210191084  13.306
6.346535031847133  10.286
1.2456815286624203  12.196
-1.1854331210191082  8.702
1.3608471337579617  14.454
3.695369426751592  8.517
3.3739299363057325  5.73
-1.3812229299363057  11.997
1.5959171974522293  11.005
-0.6047388535031847  5.607
4.018006369426751  14.342
-0.2312547770700637  8.04
2.2729617834394906  7.219
0.7301146496815286  7.928
-3.1857070063694266  3.625
-0.23736305732484075  5.35
-0.7943057324840764  4.373
4.923146496815287  14.47
2.478299363057325  9.829
-1.2895605095541403  7.633
-0.6966114649681528  4.632
1.6896751592356687  4.663
0.33237579617834395  7.916
6.614394904458599  13.534
0.15193630573248407  2.247
-2.023312101910828  2.416
0.49216560509554136  8.013
-0.5440191082802548  7.345
0.8000382165605096  10.928
1.9363184713375796  11.887
7.2080254777070065  14.328
2.376076433121019  12.817
5.250789808917197  15.078
-2.844630573248408  4.534
-0.789375796178344  16.718
0.0861592356687898  8.585
1.7097834394904456  10.097
-2.1246050955414013  0.968
-3.3255732484076432  0.817
1.7318152866242038  10.079
-2.0725350318471336  11.752
-1.8367770700636945  1.965
-0.3489554140127389  2.809
-2.0958343949044584  2.457
-0.7237006369426752  4.391
4.140222929936305  13.866
-0.4477834394904459  2.62
0.06237579617834394  11.686
-1.4162866242038217  3.76
-2.558191082802548  1.608
6.0808471337579615  9.984
0.7108980891719745  11.065
-3.1218089171974523  3.509
6.0116369426751595  10.259
-0.6918407643312102  8.482
5.537675159235668  12.693
1.8878280254777071  6.2
-0.10984713375796178  7.097
5.3069999999999995  16.512
5.206566878980892  13.627
-2.8867579617834394  15.053
-2.481464968152866  10.567
-0.4097452229299363  11.167
0.09014649681528662  6.812
3.5680700636942677  10.091
1.9451847133757962  12.795
-2.4786114649681528  5.343
-2.2729426751592356  11.002
1.144955414012739  14.125
1.3743375796178343  7.861
-2.243828025477707  2.323
-2.18943949044586  11.711
-1.8863312101910827  15.129
-2.847528662420382  1.403
-2.443923566878981  4.235
-0.3114904458598726  6.793
1.177515923566879  15.85
-1.0132738853503185  12.197
0.1105796178343949  11.143
-1.8411019108280255  2.748
2.1901783439490448  11.533
0.17156050955414012  2.887
-1.8947643312101912  6.056
-1.7459171974522292  6.526
0.9221273885350318  7.936
3.6008726114649683  10.188
3.9302738853503185  6.835
-1.9925541401273887  7.258
-1.1483248407643312  2.066
0.4191464968152866  9.267
-2.1007770700636943  2.755
1.278872611464968  13.249
1.065484076433121  12.34
2.7654777070063696  15.074
4.749171974522293  7.482
-0.4064267515923567  12.212
0.8732165605095541  14.504
1.5787388535031848  16.51
-1.436592356687898  1.754
-0.535484076433121  4.034
-2.1074267515923566  13.377
-0.4538726114649681  5.332
0.5890636942675159  8.888
-0.16028025477707009  12.788
3.79215923566879  11.762
6.24407643312102  9.117
-2.0225095541401275  2.218
-0.9444076433121018  10.867
-0.7149426751592356  3.487
-1.6049617834394905  2.004
-1.3435222929936306  10.424
1.4656369426751592  11.636
0.04295541401273885  10.006
-0.4666242038216561  11.151
0.14787261146496816  10.804
0.41108917197452227  11.366
2.9824203821656052  7.163
3.4782356687898086  18.542
-0.9686751592356687  5.719
1.301579617834395  8.417
-0.22853503184713378  4.529
0.361171974522293  12.042
-0.4009299363057325  7.058
-2.121133757961783  6.96
-2.294426751592357  1.012
1.3323375796178343  15.199
2.6292993630573247  12.667
2.9718471337579615  7.563
-3.0741656050955415  3.409
0.5597388535031848  4.623
0.09577707006369428  6.198
0.5710955414012739  14.282
-2.2274904458598725  12.777
-3.375299363057325  0.529
0.4431146496815287  11.505
-3.053796178343949  0.902
2.828019108280255  7.954
-1.7289617834394904  1.717
-0.7972547770700636  4.004
-1.6520509554140128  8.468
-2.748923566878981  4.03
0.3704458598726114  8.776
-0.4755668789808917  2.047
2.8735668789808915  12.295
-1.9364140127388534  5.653
-0.43654777070063694  10.334
-0.978  4.256
-2.934585987261147  3.394
-3.018980891719745  3.419
-1.6061656050955415  6.463
1.721248407643312  14.827
-2.4455222929936307  1.744
-2.270108280254777  10.258
3.05659872611465  10.783
-0.39421019108280253  3.796
-3.1293885350318473  4.051
-1.2568726114649682  9.956
-1.5421146496815286  11.169
1.915375796178344  6.449
0.7779681528662421  6.944
-2.0022101910828023  4.521
1.5427070063694268  14.014
2.8097133757961785  4.342
-3.1060509554140125  5.09
-2.5069936305732483  14.65
-2.5553630573248407  9.4
-1.275968152866242  5.302
2.5567197452229298  3.818
0.8939490445859872  12.395
1.7864394904458598  11.166
1.7919426751592356  10.511
1.8611337579617833  13.545
-1.3738152866242037  4.088
0.19496178343949044  7.513
-1.7783312101910826  4.026
-3.0569872611464968  2.611
-2.887095541401274  8.811
-1.5517452229299362  11.416
-0.1422484076433121  7.592
2.491254777070064  6.863
-2.3172611464968154  4.547
-0.9601401273885349  13.634
2.78156050955414  3.096
3.3076942675159233  10.039
-1.245700636942675  4.338
2.488  14.56
3.080968152866242  9.719
-0.7694585987261147  6.868
-0.05252229299363058  16.608
0.0090828025477707  13.126
-0.04768152866242038  16.299
-1.6411464968152867  3.233
1.140108280254777  5.849
-1.6816369426751592  6.674
-2.1581656050955416  4.234
4.478331210191082  10.749
-3.1072547770700636  1.489
-0.9825987261146497  3.459
-0.0634267515923567  12.249
-1.4309490445859872  2.708
-3.0480509554140127  2.237
-1.5854394904458597  6.303
-2.4806560509554143  2.583
-1.4533184713375795  12.468
0.38914012738853504  12.973
-2.9503821656050953  2.326
3.405490445859873  11.141
-0.21950318471337582  7.258
-2.1549044585987263  7.557
-2.7319299363057326  3.571
-0.9967261146496814  6.626
-2.4054140127388535  9.488
1.7262038216560511  6.14
1.2385732484076433  5.961
1.058496815286624  14.084
-1.1968980891719745  12.717
-2.57512101910828  3.892
5.339872611464968  5.498
-1.305891719745223  3.946
2.74559872611465  6.77
1.7808471337579619  8.663
1.0103375796178344  14.161
1.0741910828025478  7.811
-0.5974076433121019  8.601
0.7714458598726115  6.471
2.151445859872611  14.098
-1.9140828025477707  1.796
4.504700636942675  7.761
-1.6165159235668791  3.129
-2.1021974522292997  7.196
-2.02456050955414  3.535
-0.422828025477707  11.434
-1.4999808917197452  15.888
4.84212101910828  14.092
1.511955414012739  13.661
-3.0091783439490443  2.638
-1.7477388535031846  8.935
4.54579617834395  14.392
-2.1449426751592355  2.903
-0.313203821656051  7.832
-2.8733821656050953  1.3
0.41052866242038216  10.545
-1.5925095541401273  5.451
-1.772203821656051  11.266
0.26319108280254777  10.771
-2.505031847133758  3.617
-2.3537452229299363  9.578
-3.068547770700637  3.559
0.21753503184713374  9.073
-0.15178343949044584  4.88
-2.677184713375796  10.297
4.118789808917198  11.468
-1.6863184713375796  2.912
0.9017006369426752  7.588
-1.5587006369426752  3.733
8.976624203821656  13.217
-2.616394904458599  17.249
0.08696178343949044  10.671
-0.24120382165605095  3.198
2.7216050955414013  15.516
-0.3055796178343949  6.572
-3.1390828025477706  1.078
-2.076847133757962  5.407
-2.4260063694267515  6.423
-2.9954331210191083  6.296
-1.6179044585987261  2.866
-2.3911273885350317  6.653
-1.625267515923567  6.06
-1.4384012738853504  4.846
-3.155528662420382  2.445
-2.8134394904458597  2.128
-2.6445350318471337  9.626
-0.1635859872611465  4.495
-0.5088853503184713  2.717
-1.3147707006369427  1.967
0.1795923566878981  5.3
-2.127541401273885  12.0
-2.9463821656050957  3.244
1.0346942675159236  8.228
-1.792936305732484  4.717
-0.8649426751592356  11.152
-1.6861974522292993  3.711
-1.2431719745222929  13.475
2.132305732484076  11.462
-1.887656050955414  2.874
3.456630573248408  13.098
-2.1319872611464965  14.224
-1.0961146496815286  2.494
-3.21  2.607
3.3331974522292995  6.365
-0.628140127388535  6.307
-2.1019108280254777  6.46
3.1271719745222932  9.957
-0.7892675159235669  13.155
3.5247834394904456  15.239
1.5552929936305733  7.681
-0.4370828025477707  11.638
-2.0435414012738855  13.878
0.2032547770700637  15.261
0.5820191082802547  5.911
-2.2491210191082804  4.632
1.507923566878981  8.061
3.903235668789809  12.565
-2.730496815286624  11.019
0.15975796178343948  5.055
4.169082802547771  11.091
0.17964331210191084  12.514
-3.208407643312102  0.794
-0.13622929936305733  4.949
-1.4523503184713376  2.803
-2.1201082802547773  10.919
0.6199808917197452  11.582
1.7023503184713376  7.85
1.7286114649681528  5.507
3.603834394904459  8.154
4.406993630573249  9.618
0.8035286624203821  4.341
2.621484076433121  16.191
3.1743949044585986  14.995
-0.01337579617834395  13.904
-1.059611464968153  2.751
-1.099248407643312  4.777
-1.651343949044586  5.208
-1.3152738853503183  13.727
-2.0371783439490447  1.769
1.5454777070063694  8.674
3.898375796178344  8.916
-2.531987261146497  2.255
5.867420382165605  16.84
-3.305369426751592  0.725
6.473248407643312  8.239
-2.632324840764331  1.271
0.7589108280254777  10.176
-0.8269872611464968  4.9
5.089445859872612  9.347
-0.600484076433121  4.271
-2.9499936305732484  14.95
0.7706369426751593  10.03
0.14243949044585988  8.748
-1.5315350318471337  4.782
1.9200191082802547  15.328
-1.5500636942675161  6.367
1.615  9.284
-3.132624203821656  0.813
1.8915095541401272  14.159
0.18798089171974525  12.588
-0.18051592356687898  8.995
-3.171235668789809  1.517
3.3692611464968154  9.267
1.839420382165605  10.468
-3.0086305732484075  4.818
-2.444732484076433  11.228
-3.123891719745223  1.405
-2.2035987261146497  15.654
-1.0904012738853504  2.523
-1.0450764331210192  7.016
0.6059235668789809  15.388
1.4355222929936307  6.902
2.8018471337579616  5.974
0.8327452229299364  11.273
-1.993605095541401  6.553
0.4811337579617834  14.708
1.142031847133758  5.987
-2.9419235668789807  5.072
0.2653630573248408  11.53
1.0723694267515924  13.531
-2.8379999999999996  4.189
2.629203821656051  15.348
0.34806369426751593  15.584
0.5731146496815287  11.316
-2.1518152866242035  12.318
0.3410445859872611  7.409
-2.3516496815286625  3.907
-2.420509554140127  6.35
-2.38328025477707  2.427
-1.4684267515923568  5.561
-3.270847133757962  0.756
-1.6292356687898089  12.659
1.2957834394904457  14.086
-1.154579617834395  3.455
3.9357898089171974  14.531
-1.0766433121019108  12.273
-2.548  1.096
-1.6316242038216562  9.983
0.4912929936305732  8.31
-2.307433121019108  1.311
1.2941146496815286  15.006
1.830312101910828  13.384
1.6051528662420382  14.165
0.39438216560509554  5.45
-1.593828025477707  3.155
-0.3792929936305732  9.227
3.82531847133758  8.999
-1.2918535031847134  3.187
-2.935484076433121  1.72
-0.473171974522293  16.246
2.181420382165605  11.074
3.167222929936306  13.807
1.1369617834394903  3.716
-1.0986433121019108  4.755
-2.1912484076433123  3.262
2.9857898089171977  6.772
-0.20295541401273887  10.972
1.4974394904458599  14.812
-1.759668789808917  11.926
1.3366433121019108  12.18
-1.4205095541401274  10.955
0.04794904458598726  6.618
-2.431675159235669  2.615
0.011898089171974524  14.132
-0.13344585987261146  3.129
3.025968152866242  13.216
-2.9303885350318475  5.91
-1.6650063694267516  3.399
0.5664649681528663  11.052
-0.451140127388535  4.141
-1.287363057324841  5.645
4.6762929936305735  12.361
6.142203821656051  16.326
-2.6264585987261144  5.488
-0.45915923566878974  2.727
-2.186375796178344  4.417
2.9655859872611465  14.88
-0.9569936305732484  2.345
-0.14336305732484075  6.099
0.7649554140127388  9.202
1.6229872611464968  5.793
-1.8355414012738853  3.137
-3.0614012738853504  2.098
0.5009617834394904  6.047
-0.037751592356687895  9.819
5.628191082802547  12.023
0.9098152866242039  5.863
2.691777070063694  12.538
0.7613885350318471  11.694
-1.5072229299363056  10.452
1.5145095541401274  15.058
-2.4078980891719746  1.927
-0.08361146496815287  8.453
-0.4651273885350319  9.923
-2.3875541401273885  2.446
-2.117808917197452  1.31
0.6320191082802548  12.192
-2.014267515923567  9.001
-0.6273949044585988  3.13
3.054471337579618  13.151
1.072503184713376  11.786
2.207216560509554  14.743
3.944968152866242  7.294
0.3821464968152866  16.375
-0.2654140127388535  5.297
-0.8395095541401274  3.224
4.73356050955414  15.037
-1.9380764331210192  13.006
1.3614904458598724  7.54
0.25860509554140126  4.751
-0.23021656050955414  7.037
-1.7294904458598723  15.062
-0.8600636942675159  4.017
-0.1154012738853503  7.95
1.5772738853503185  10.247
-0.0560828025477707  4.135
0.018159235668789808  8.957
-1.567987261146497  1.968
2.007503184713376  14.948
-0.8731783439490446  14.13
5.9423694267515925  5.603
1.9736242038216558  7.192
-1.184216560509554  4.768
-2.8018662420382165  1.487
-3.0542738853503186  0.749
3.975471337579618  12.322
-0.819108280254777  3.007
1.951764331210191  8.93
-2.5795541401273887  3.804
-1.5710573248407644  9.347
-1.1019490445859872  1.543
1.907388535031847  10.485
2.433624203821656  9.049
3.5778343949044586  13.037
0.22551592356687897  7.093
-2.5857261146496815  4.161
-2.5400700636942677  2.247
1.9089745222929937  16.333
-2.75771974522293  5.505
-1.3045668789808917  13.884
0.4233312101910828  5.052
-0.27662420382165603  3.783
-0.6038471337579618  7.462
-1.6735987261146497  3.516
-2.1110955414012738  15.811
-1.1513630573248408  8.194
-1.4584713375796177  11.985
-0.8016942675159235  2.246
1.1352547770700638  11.571
-3.0454076433121022  1.799
-2.8177452229299367  3.644
-2.041484076433121  2.632
0.3132356687898089  15.179
-2.0112547770700635  3.103
0.3391337579617834  6.714
-2.2684267515923566  3.907
6.129547770700637  6.842
-1.863044585987261  6.454
-1.9066751592356688  14.565
5.750675159235668  13.408
1.894859872611465  9.378
1.8171019108280257  9.209
2.1507770700636946  13.414
6.332815286624204  9.025
